# Supplementary material for: A 250 plastome phylogeny of the grass family (Poaceae): topological support under different data partitions
Source: PeerJ. 2018 Feb 2;6:e4299. doi: 10.7717/peerj.4299 (PMC5798404; doi:10.7717/peerj.4299)
Supplement: Supplemental Information 3 [file peerj-06-4299-s003.xlsx]

## Sheet: 254spp_Selection
				Positive		Purifying
Name	dN	dS	omega	p-value	test stat	p-value	test stat
atpA CDS	0.0075988	0.0983006	0.0773017	1	-12.6928	0	14.2628
atpB CDS	0.0099755	0.124888	0.0798756	1	-12.2559	0	12.3257
atpE CDS	0.0107473	0.112217	0.095772	1	-7.03431	0	7.032
atpF CDS	0.014967	0.0901381	0.166045	1	-5.83212	0	5.67116
atpH CDS	0.0007952	0.0634496	0.0125328	1	-4.28472	5e-07	5.15426
atpI CDS	0.0055168	0.099292	0.0555614	1	-9.68298	0	9.66916
ccsA CDS	0.0294323	0.112526	0.261561	1	-8.43646	0	8.48003
cemA CDS	0.0303141	0.0983515	0.308222	1	-5.62775	0	6.25741
clpP CDS	0.0084351	0.0930937	0.0906087	1	-7.68548	0	6.90921
infA CDS	0.0197599	0.142844	0.138332	1	-5.84065	0	6.36528
matK CDS	0.0487316	0.134095	0.363411	1	-8.87642	0	8.72986
ndhA CDS	0.0186734	0.130853	0.142705	1	-10.9717	0	10.4057
ndhB CDS	0.002791	0.0129316	0.215828	1	-3.90815	0.000308	3.5175
ndhC CDS	0.0147471	0.0903619	0.1632	1	-4.64447	1e-07	5.54938
ndhD CDS	0.0136507	0.132595	0.102951	1	-13.5423	0	13.0724
ndhE CDS	0.008783	0.0769784	0.114097	1	-4.73959	0	6.01355
ndhF CDS	0.0335686	0.156734	0.214176	1	-16.3138	0	14.9827
ndhG CDS	0.0173244	0.101222	0.171152	1	-6.77218	0	5.9338
ndhH CDS	0.021743	0.167921	0.129483	1	-13.3348	0	13.3842
ndhI CDS	0.0204719	0.125119	0.16362	1	-6.99933	0	6.58152
ndhJ CDS	0.0077202	0.1092	0.0706979	1	-7.00231	0	8.02445
ndhK CDS	0.0150111	0.122819	0.122221	1	-8.07081	0	7.59713
petA CDS	0.0105118	0.129906	0.0809184	1	-9.85346	0	9.7279
petB CDS	0.0056167	0.11532	0.0487055	1	-9.16615	0	9.53555
petD CDS	0.0056371	0.114569	0.0492026	1	-7.91341	0	7.63969
petG CDS	0.0007797	0.0517426	0.0150688	1	-3.22494	0.000461	3.3979
petL CDS	0.0125858	0.0626094	0.201021	1	-2.3701	0.0129872	2.25456
petN CDS	0.00122	0.0729852	0.0167157	1	-2.61627	0.0086685	2.41295
psaA CDS	0.0054326	0.111566	0.048694	1	-15.6685	0	18.096
psaB CDS	0.0032328	0.102858	0.0314297	1	-16.557	0	18.6085
psaC CDS	0.00132	0.136553	0.0096665	1	-6.25214	0	5.93293
psaI CDS	0.020379	0.103349	0.197186	1	-2.47209	0.008627	2.41478
psaJ CDS	0.0019078	0.0724891	0.0263184	1	-3.06238	0.0003963	3.44306
psbA CDS	0.0020206	0.0895201	0.0225715	1	-9.04682	0	8.74574
psbB CDS	0.0050778	0.110489	0.0459574	1	-13.2022	0	12.7409
psbC CDS	0.0069847	0.124187	0.0562435	1	-14.2205	0	14.8525
psbD CDS	0.0022726	0.124164	0.0183031	1	-10.9326	0	10.2169
psbE CDS	0.0016292	0.0519041	0.0313887	1	-3.25004	0.0025574	2.85216
psbF CDS	0.0052609	0.100687	0.0522502	1	-3.35943	0.0030644	2.79022
psbH CDS	0.0276205	0.100154	0.275781	1	-3.62646	4.62e-05	4.04636
psbI CDS	0.0024991	0.0959885	0.0260354	1	-4.32079	0.0001381	3.74742
psbJ CDS	0.0177597	0.0532175	0.333719	1	-1.68084	0.0359578	1.81569
psbK CDS	0.0237864	0.0999145	0.238067	1	-2.80035	0.00813	2.4374
psbL CDS	0.0006282	0.0263408	0.0238489	1	-3.71557	0.0001952	3.64939
psbM CDS	0.018476	0.0874073	0.211378	1	-2.53642	0.0090684	2.39564
psbN CDS	0.0008798	0.0318481	0.0276249	1	-1.85402	0.037245	1.79926
psbT CDS	0.0055312	0.0758036	0.0729675	1	-2.68482	0.003953	2.70133
psbZ CDS	0.0026493	0.0745948	0.0355159	1	-4.03189	0.000255	3.57257
rbcL CDS	0.0187292	0.112759	0.1661	1	-10.3842	0	10.7045
rpl14 CDS	0.0080024	0.104318	0.0767116	1	-5.39394	0	6.4731
rpl16 CDS	0.0210019	0.119453	0.175818	1	-6.81101	1e-07	5.66736
rpl2 CDS	0.005379	0.0269672	0.199464	1	-4.29029	7e-07	4.53371
rpl20 CDS	0.0180021	0.0902218	0.199532	1	-4.35282	1.16e-05	4.40485
rpl22 CDS	0.0190714	0.178263	0.106984	1	-7.31063	0	8.2602
rpl23 CDS	0.0085028	0.0428832	0.198278	1	-2.65059	0.0054025	2.58934
rpl32 CDS	0.0307646	0.141006	0.21818	1	-3.52802	0.0006347	3.30094
rpl33 CDS	0.0346091	0.149289	0.231826	1	-3.43731	4.8e-05	4.03656
rpl36 CDS	0.0298619	0.164202	0.181861	1	-4.13936	3e-06	4.73765
rpoA CDS	0.0283757	0.11431	0.248233	1	-7.68428	0	8.27441
rpoB CDS	0.0083969	0.103994	0.0807438	1	-17.4609	0	19.4917
rpoC1 CDS	0.0131749	0.105708	0.124635	1	-13.0404	0	14.73
rpoC2 CDS	0.0298636	0.125962	0.237085	1	-18.4171	0	16.8155
rps11 CDS	0.0067646	0.120802	0.0559976	1	-6.31893	0	6.50464
rps12 CDS	0.0055725	0.0326111	0.170877	1	-2.64113	0.0026436	2.84088
rps14 CDS	0.0186651	0.107594	0.173477	1	-4.36327	2.7e-06	4.76108
rps15 CDS	0.0168545	0.0398058	0.423418	1	-2.12291	0.030962	1.88445
rps16 CDS	0.0235667	0.079486	0.296489	1	-3.4045	0.0026984	2.83388
rps18 CDS	0.0130084	0.0530915	0.245019	1	-3.17523	0.0009423	3.17829
rps19 CDS	0.0130084	0.0530915	0.245019	1	-3.14086	0.0013195	3.07105
rps2 CDS	0.0171954	0.149064	0.115356	1	-8.35764	0	8.64287
rps3 CDS	0.0171954	0.149064	0.115356	1	-9.0473	0	9.16252
rps4 CDS	0.0160385	0.103345	0.155193	1	-6.98971	0	6.16387
rps7 CDS	0.0013086	0.0087018	0.150383	1	-2.324	0.0057537	2.56635
rps8 CDS	0.0114943	0.0857125	0.134103	1	-5.31069	2.1e-06	4.82288
ycf3 CDS	0.0054253	0.070989	0.0764245	1	-5.36704	0	5.85689
ycf4 CDS	0.0175452	0.0783104	0.224047	1	-5.80258	0	5.79004
