# Supplementary material for: A 250 plastome phylogeny of the grass family (Poaceae): topological support under different data partitions
Source: PeerJ. 2018 Feb 2;6:e4299. doi: 10.7717/peerj.4299 (PMC5798404; doi:10.7717/peerj.4299)
Supplement: Supplemental Information 4 [file peerj-06-4299-s004.phy]

 250 7209
Shibataea_kumasaca ATGGAGTAGATAATT-CTTCC-----TT-GTTACA----ATAGAG---AAC-AAAAATCCCTCCCCAAATCGTGCTTGCATTTTTCATTGCACACGAC---------------TTTCCCTATGTAGAAATAGTCAAT-TTCTATT------CCAA-AG-----AGGA----A-GTCT-ACCAA-------TTT----------------TT---------------TTAA------------------------------------------TTAG-TAAATTG------ATTC--------A-CC----TA---------------------------------C---------TA-------------------T---------------------TTAT-----------------T---------------AT-----------------AGTATAGGGAACATTTCAG----AAGAACATTTCAG-------AATGG------AAA-ATG-----TGAAAGTTTTATC----------T-TGATCATT-----------TATCGA-----TC--------ATTTCTA---GTG--T-ATTA-----GTTTTG------------------CCTAATGATTA-------------------------------ATTA-------AAAG-GGTTCACCAGGTCATTGATACGGATAATATCCAAATACCAAATACGGTCACTGTGTGATCCACGGAAAGAAAAGTGGGTT------GTTTTGGTGAACATCAAAGAAAAAACTTGC---TCTTCTTCCGTAAAAAATTCTTCTAAAAATACCGAACCCAATCGTTGCATAAAAGTTCGTACCGTGCTTTTATGTTTACGAGCTAAAGTTCTAGCGCATGAAAGTCGAAGTATATACTTTAGTCGATACAAAGTCCGTTTTTTCGAGGATCCACTATGATAATGAAAAAGATTTCTACATATCCGACCAAATCGATCAAGAATATCCCAATCTGATAAATCGGTCCAAATGGGTTTACTAATAGGATGCCCCGATCCAGTACAAAATTGAGCTTTTGATAAGGATCCAATGAGGGGAGTAGCAGGGACTATGGTATCGAATTTTTTCATTCGAGTCTCTATTAGAAATGAATTCTCTAGCATTTGATTCCTTACTAACAAAGGATTTATTGGTACACTTGAAAGGTACCCCAGAAAATCGAAGCAAGAGTTTACTAATTGGTTTAGATGGATCCTTCGCGGTTGAGTCCAAAAAGAAAAAGAATATTGCCAGAAATTGACAAGGTAACATTTCCATTTCTTCTTCAAAAGAAGAGTTCCTTTTGATGCAAGAATTGCCTTTCCTTGATATCGAACATAATGCATAAGAGGATCCATAAAGATCCATA------CGGTTTTCCGAAAAAAACCTGGGTACATTACCCCAAAATGTTCCATCTTCCTAGAAAAGTGGATTCGTTCCACAAAGGTTCCAGAAGATGTTAATGGTAAGCAAGAAGATTGTTTACGAAGAAACAACAAGAAAAATTCATATTCTGATACATAAGAGTTATATAGGAATCGAAATAGTCTTTTATTTTCTTT------TTTCAAAAGAAAAATCGA------TTTCATTGAAGTAATAAGACTATTCCAATTCGAATAGTAGTTGAGAAAGAATCGCAATAAATGCAAAGATGGAACATCTTTGATCCGGTATTGAAGGAGTTGAACCAAGATTTCAAAATGGATAGGATAGGGTATTTCTATATGTGATAGATAATGTAAATGCAAAAATTTGTCTTCTAAAAAGGGAAATATTGAATGAATAGATCGTAAATTCTGAAACTTTGGTGTTTCTTTTTCTTTCGG------ACAAAATAATTCTCGTAGCGAGAATGGGATTTCTACAACGATCGCAAACCCCTCAGATAGAATCTGAGAATAAAACTCAG------AATAAAAAAAATTGTTGTAATCCAACAATCGAT---------CTTGGTTAGGATGATTAACCGAGTTAATCCAAAAATTCTGCTGATACATTCGAATAATTAAACGTTTCACAAGTAGTGAACTAAATTTCTTG---TTATTACAACTAACA---ATTTCCACAGGTTCGGAAC------CTTTTAATCCATAATCATGGGCAAATGCATAAATATACTCCTGAAAGAGAAGTGGGTAAACGAAGTATTGTTGACGAGATTTCTGTTTTTCTGAATACCCTTCCAATTTTTCCAT-----TTG-----TATTTCT----ACTT------G-AA-TCAG--------AA--AGA-A---GAAG-CATTTCTCGGTT-----TCTCAAAT--G-----ATGATACATAGTGCAATATGGTCAAAACAGG-----GTGTTGCATT-------TTTTAAT------ACAAACCCT--GG-----AAAGAAAAGG---AATCTAATCC------ACAGA-TCTTT-----------TCCT----TT-TCTATC-----CAATTAGTTTATGTTTGTTCT-AATT---AC------AAA-----AG---AG-----AACAAATC--------------------TTTTATTTTTGCAGGCCAATCGCTCTTTTGACTTTGGAATC-------CAGTCTCTT------TATCAATATACTGCTTCTTTTACACATTCAA---------------TCCA-----TAACATCCCTT--------TTCAAT-------CCAT------AA-TC-AAGAATAATTAGGATTTCT---AAAAAAAAAAAAAAAG---------AAAAAA--TCAAGGGTC--CGTTCATAGGAAAACCCAACCTTTCCCCACATCAGGCACTAATCTATTTTTAACGTCTAATTAGATCGGGGAATCAT-----TTC---------AATT-----AAGAAGTTAAGCTCGTTGC-TTT-----T--TATTTTACCAGAATTGGAGCCAGGCTCTATCCATTTATTCACTAGACCC-------AG-AAAATCGGAA-----------------TTTTTTATTCCATTCC-------AAAAAT---CAAAAATAA------GAAATTGA------TTTTATTACGACATGCTATTTTTTCCATTCATTACCCTTGAGGATCAGTCGTGGTCTTCTAGACTCTACCAA-GAGTCTGGACGAATTTGTTGCTTCATCCAAATGTGTAAAAGA-TCATAGTCGCAC---------------ATGGAACATACATATCAATATGCATGGGTAATCCCTCTTCTCCCACTTCCAGTTATTATGTCAATGGGGTTTGGACTTATTCTTATTCCGACAGCAACAAAAAATCTTCGTCGCATATGGGCTTTTCCTTGTGTTTTACTCTTAAGTATAGCTATGGTATTCTCAGTTCACCTATCTATTCAACAAATAAATGGAAGTTCTATCTATCAATATCTATGGTCTTGGACCGTCAATAATGATTTTTCCTTAGAATTTGGATACTTGATCGACCCGCTTACTTCTATTATGTTAATACTAATTACTACTGTAGGAATCCTCGTTCTTATTTATAGTGACGATTATATGTCTCACGATGAAGGATATTTGAGATTTTTTGTTTATATAAGTTTTTTCAATACTTCTATGTTGGGATTGGTTACTAGTTCCAATTTGATACAAATTTATTTTTTTTGGGAACTTGTGGGAATGTGTTCCTATTTATTGATAGGCTTTTGGTTTACACGGCCAATTGCAGCGAGTGCTTGTCAAAAAGCTTTTGTAACTAATCGTGTAGGGGATTTTGGTCTGTTATTAGGAATTTTAGGTTTTTTTTGGATAACAGGTAGTTTAGAGTTTCGGGATTTGTTCAAAATAGCTAATAACTGGATTCCTAATAATGGGATTAATTCCTTACTTACTACTTTGTGTGCTTTTTTATTATTCCTTGGTGCAGTTGCGAAATCTGCACAATTCCCTCTTCACGTATGGTTACCCGATGCTATGGAAGGACCCACTCCCATTTCGGCTCTTATACACGCAGCAACTATGGTTGCTGCGGGGATTTTTCTTCTAGCTCGACTTCTTCCTCTTTTCATATCCCTACCTTTAATAATGAGTTTCATTTCTTTAGTAGGTACAATAACACTCTTCTTAGGAGCTACTTTAGCTCTTGCTCAGAGAGATATTAAAAGAAGCTTAGCCTATTCTACAATGTCTCAATTGGGTTATATGATGTTAGCTCTAGGTATAGGTTCTTATCAAGCTGCTTTATTCCATTTGATCACTCATGCTTATTCGAAAGCTTTATTGTTCTTGGGATCCGGATCCATTATTCATTCAATGGAACCTCTTGTTGGATATTCACCAGATAAAAGTCAGAATATGGTTCTTATGGGTGGTTTAAGAAAATACGTTCCAATTACAAGAACTACTTTTTTATGGGGTACGCTTTCTCTTTGTGGTATTCCACCTCTTGCTTGCTTCTGGTCCAAAGATGAAATCCTTAGTAATAGTTGGTTGTATTCACCCTTTTTTGGAATTATAGCCTCTTTTACTGCAGGATTAACTGCGTTTTATATGTTTCGGATATATTTACTTACTTTTGATGGGTACCTGCGTGTTCATTTTCAAAATTACAGTAG------CACTAAAGAGG---GTTCGTTG------TATTCAATATCCTTATGGGGAAAAAGGATACCCAAAGGAGTGAATAGAGATTTCATTTTATCAAC------------AACGAAGAGTGGAGTTTCTTTTTTTTCACAAAATATA------TCCAAAATTCAT------------GGTAAT------ACAAGAAATAGGATAGGGTCCTTTAGTACTTCCTT------T---GGGGCTAAAAACACTTTTGTCTATCCTCATGAAACGGGAAATACTATGCTATTCCCTCTTTTTATATTACTGCTTTTTACTTTGTTCATTGGATCCATAGGAATCCATTTTG------ATAATGGAGTAATGGATAATGGAATAGCAGAGTTAACCATATTATCAAAGTGGTTAACTCCCTCAATAAACTTTTTCCAGGAAAGTTCTAATTCTTCCATAAATTCATATGAATTTATCACTAATGCAATTTCTTCTGTAAGTCTAGCTATGTTTGGTCTATCCATA-GCATATATCTTCTATGGATCCGCTTATTCCTTTTTTCAGAATTTGG---------ATTTAATAAATTCTCTT------GTAAAA------GAGAGTCCGAAAAAGTTTTTTTCG------GAT------CAAGTAAAAAAAAAGATATACAGTTGGTCATATAATCGTGGTTATATAGATATTTTCTATACTAGGGTCTTTACCCTGGGTATAAGAGGATTAACTGAACTAACGCAGTTTTTCGATAAGGGTGTCATTGATGGAATTACCAATGGAGTAGGTCTTGCTGGTTTTTGTATAGGAGAAGAAATTAAATATGTAGGGGGAGGGCGAATATCGTCTTATTTATTC-TTTTTTTTATGTTATGTATCCGTGTTCTTATTCTTTTTTCTT---------------------------------------------------------------TC-----TT------------------------------------AA---------------------ATGTCACCACAAACAGAAACTAAAGCAAGTGTTGGATTTAAAGCTGGTGTTAAGGATTATAAATTGACTTATTACACCCCGGAGTATGAAACCAAGGATACTGATATCTTGGCAGCATTCCGAGTAACTCCTCAGCCCGGGGTTCCGCCCGAAGAAGCAGGGGCTGCAGTAGCTGCCGAATCTTCTACTGGTACATGGACAACTGTTTGGACTGATGGACTTACCAGTCTTGATCGTTACAAAGGGCGATGCTATCACATCGAGCCCGTTGTTGGGGAGGACAATCAATATATCGCTTATGTAGCTTATCCATTAGACCTATTTGAAGAGGGTTCTGTTACTAAC-ATGTTTACTTCC-ATTGTGGGTAACGTATTTGGTTTCAAAGCCCTACGCGC-TCTACGTCTGGAGGATCTGCGAATTCCCCCTACTTATTCAAAAACTTTCCAAGGTCCGCCTCATGGTATCCAAGTTGAAAGGGATAAGTTGAACAAGTACGGCCGTCCTTTTTTGGGATGTACTATTAAACCAAAATTGGGATTATCCGCAAAAAATTACGGTAGAGCGTGTTATGAGTGTCTACGCGGTGGACTTGATTTTACCAAAGATGATGAAAACGTAAACTCACAACCATTTATGCGCTGGAGGGACCGTTTTGTCTTTTGTGCCGAAGCAATTTATAAATCACAGGCCGAAACCGGTGAAATCAAGGGGCATTACTTGAATGCGACTGCAGGTACATGCGAAGAAATGATGAAGAGAGCTATATTTGCGAGGGAATTAGGGGTTCCTATTGTAATGCATGACTACTTAACTGGGGGATTCACCGCAAATACTACTTTGGCTCATTATTGCCGCGACAATGGCCTACTTCTTCACATTCACCGGGCAATGCATGCAGTTATTGATAGACAGAAAAATCATGGTATGCATTTTCGTGTATTAGCTAAAGCATTGCGTATGTCTGGGGGAGATCATGTCCACGCCGGTACAGTAGTAGGTAAGTTAGAAGGGGAACGCGAAATGACTTTAGGTTTTGTTGATTTATTGCGCGATGATTTTATTGAAAAAGATCGTGCTCGCGGTATCTTTTTCACTCAGGACTGGGTATCTATGCCAGGTGTTATACCGGTGGCTTCAGGGGGTATTCATGTTTGGCATATGCCAGCTCTGACCGAAATCTTTGGAGATGATTCCGTATTACAATTTGGTGGAGGAACTTTAGGACATCCTTGGGGAAATGCACCTGGTGCAGTAGCTAATCGGGTGGCTTTAGAAGCTTGTGTACAAGCTCGTAACGAAGGGCGCGATCTTGCTCGTGAAGGTAATGAAATTATCCGAGCAGCTTGCAAATGGAGTCCTGAACTAGCCGCAGCTTGTGAAATATGGAAGGCGATCAAATTCGA---GTTCGATCCGGTAGATAAACTAGA-------------TAAG---TAG------------------------------
Gelidocalamus_tessellatus ATGGAGTAGATAATT-CTTCC-----TT-GTTACA----ATAGAG---AAC-AAAAATCCCTCCCCAAATCGTGCTTGCATTTTTCATTGCACACGAC---------------TTTCCCTATGTAGAAATAGTCAAT-TTCTATT------CCAA-AG-----AGGA----A-GTCT-ACCAA-------TTT----------------TT---------------TTAA------------------------------------------TTAG-TAAATTG------ATTT--------A-CC----TA---------------------------------C---------TA-------------------T---------------------TTAT-----------------T---------------AT-----------------AGTATAGGGAACATTTCAG----AAGAACATTTCAG-------AATGG------AAA-ATG-----TGAAAGTTTTATC----------T-TGATCATT-----------TATCGA-----TC--------ATTTCTA---GTG--T-ATTA-----GTTTTG------------------CCTAATGATTAATTA-----------------------ATTAATTA-------AAAG-GGTTCACCAGGTCATTGATACGGATAATATCCAAATACCAAATACGGTCACTGTGTGATCCACGGAAAGAAAAGTGGGTT------GTTTTGGTGAACATCAAAGAAAAAACTTGC---TCTTCTTCCGTAAAAAATTCTTCTAAAAATACCGAACCCAATCGTTGCATAAAAGTTCGTACCGTGCTTTTATGTTTACGAGCTAAAGTTCTAGCGCATGAAAGTCGAAGTATATACTTTAGTCGATACAAAGTCCGTTTTTTCGAGGATCCACTATGATAATGAAAAAGATTTCTACATATCCGACCAAATCGATCAAGAATATCCCAATCTGATAAATCGGTCCAAATGGGTTTACTAATAGGATGCCCCGGTCCAGTACAAAATTGAGCTTTTGATAAGGATCCAATGAGGGGAGTAGCAGGGACTATGGTATCGAATTTTTTCATTCGAGTCTCTATTAGAAATGAATTCTCTAGCATTTGATTCCTTACTAACAAAGGATTTATTGGTACACTTGAAAGGTACCCCAGAAAATCGAAGCAAGAGTTTACTAATTGGTTTAGATGGATCCTTCGCGGTTGAGTCCAAAAAGAAAAAGAATATTGCCAGAAATTGACAAGGTAACATTTCCATTTCTTCTTCAAAAGAAGAGTTCCTTTTGATGCAAGAATTGCCTTTCCTTGATATCGAACATAATGCATAAGAGGATCCATAAAGATCCATA------CGGTTTTCCGAAAAAAACCTGGGTACATTACCCCAAAATGTTCCATCTTCCTAGAAAAGTGGATTCGTTCCACAAAGGTTCCAGAAGATGTTAATGGTAAGCAAGAAGATTGTTTACGAAGAAACAACAAGAAAAATTCATATTCTGATACATAAGAGTTATATAGGAATCGAAATAGTCTTTTATTTTCTTT------TTTCAAAAGAAAAATCGA------TTTCATTGAAGTAATAAGACTATTCCAATTCGAATAGTAGTTGAGAAAGAATCGCAATAAATGCAAAGATGGAACATCTTTGATCCGGTATTGAAGGAGTTGAACCAAGATTTCAAAATGGATAGGATAGGGTATTTCTATATGTGATAGATAATGTAAATGCAAAAATTTGTCTTCTAAAAAGGGAAATATTGAATGAATAGATCGTAAATTCTGAAACTTTGGTGTTTCTTTTTCTTTCGG------ACAAAATAATTCTCGTAGCGAGAATGGGATTTCTACAACGATCGCAAACCCCTCAGATAGAATCTGAGAATAAAACTCAG------AATAAAAAAAATTGTTGTAATCCAACAATCGAT---------CTTGGTTAGGATGATTAACCGAGTTAATCCAAAAATTCTGCTGATACATTCGAATAATTAAACGTTTCACAAGTAGTGAACTAAATTTCTTG---TTATTACAACTAACA---ATTTCCACAGGTTCGGAAC------CTTTTAATCCATAATCATGGGCAAATGCATAAATATACTCCTGAAAGAGAAGTGGGTAAACGAAGTATTGTTGACGAGATTTCTGTTTTTCTGAATACCCTTCCAATTTTTCCAT-----TTG-----TATTTCT----ACTT------G-AA-TCAG--------AA--AGA-A---GAAG-CATTTCTCGGTT-----TCTCAAAT--G-----ATGATACATAGTGCAATATGGTCAAAACAGG-----GTGTTGCATT-------TTTTAAT------ACAAACCCT--GG-----AAAGAAAAGG---AATCTAATCC------ACAGA-TCTTT-----------TCCT----TT-TCTATC-----CAATTAGTTTATGTTTGTTCT-AATT---AC------AAA-----AG---AG-----AACAAATC--------------------TTTTATTTTTGCAGGCCAATCGCTCTTTTGACTTTGGAATC-------CAGTCTCTT------TATCAATATACTGCTTCTTTTACACATTCAA---------------TCCA-----TAACATCCCTT--------TTCAAT-------CCAT------AA-TC-AAGAATAATTAGGATTTCTA--AAAAAAAAAAAAAAAG---------AAAAAA--TCAAGGGTC--CGTTCATAGGAAAACCCAACCTTTCCCCGCATCAGGCACTAATCTATTTTTAACGTCTAATTAGATCGGGGAATCAT-----TTC---------AATT-----AAGAAGTTAAGCTCGTTGC-TTT-----T--TATTTTACCAGAATTGGAGCCAGGCTCTATCCATTTATTCACTAGACCC-------AG-AAAATCGGAA-----------------TTTTTTATTCCATTCC-------AAAAAT---CAAAAATAA------GAAATTGA------TTTTATTACGACATGCTATTTTTTCCATTCATTACCCTTGAGGATCAGTCGTGGTCTTCTAGACTCTACCAA-GAGTCTGGACGAATTTGTTGCTTCATCCAAATGTGTAAAAGA-TCATAGTCGCAC---------------ATGGAACATACATATCAATATGCATGGGTAATCCCTCTTCTCCCACTTCCAGTTATTATGTCAATGGGGTTTGGACTTATTCTTATTCCGACAGCAACAAAAAATCTTCGTCGCATATGGGCTTTTCCTTGTGTTTTACTCTTAAGTATAGCTATGGTATTCTCAGTTCACCTATCTATTCAACAAATAAATGGAAGTTCTATCTATCAATATCTATGGTCTTGGACCGTCAATAATGATTTTTCCTTAGAATTTGGATACTTGATCGACCCGCTTACTTCTATTATGTTAATACTAATTACTACTGTAGGAATCCTCGTTCTTATTTATAGTGACGATTATATGTCTCACGATGAAGGATATTTGAGATTTTTTGTTTATATAAGTTTTTTCAATACTTCTATGTTGGGATTGGTTACTAGTTCCAATTTGATACAAATTTATTTTTTTTGGGAACTTGTGGGAATGTGTTCCTATTTATTGATAGGCTTTTGGTTTACACGGCCAATTGCAGCGAGTGCTTGTCAAAAAGCTTTTGTAACTAATCGTGTAGGGGATTTTGGTCTGTTATTAGGAATTTTAGGTTTTTTTTGGATAACAGGTAGTTTAGAGTTTCGGGATTTGTTCAAAATAGCTAATAACTGGATTCCTAATAATGGGATTAATTCCTTACTTACTACTTTGTGTGCTTTTTTATTATTCCTTGGTGCAGTTGCGAAATCTGCACAATTCCCTCTTCACGTATGGTTACCCGATGCTATGGAAGGACCCACTCCCATTTCGGCTCTTATACACGCAGCAACTATGGTTGCTGCGGGGATTTTTCTTCTAGCTCGACTTCTTCCTCTTTTCATATCCCTACCTTTAATAATGAGTTTCATTTCTTTAGTAGGTACAATAACACTCTTCTTAGGAGCTACTTTAGCTCTTGCTCAGAGAGATATTAAAAGAAGCTTAGCCTATTCTACAATGTCTCAATTGGGTTATATGATGTTAGCTCTAGGTATAGGTTCTTATCAAGCTGCTTTATTCCATTTGATCACTCATGCTTATTCGAAAGCTTTATTGTTCTTGGGATCCGGATCCATTATTCATTCAATGGAACCTCTTGTTGGATATTCACCAGATAAAAGTCAGAATATGGTTCTTATGGGTGGTTTAAGAAAATACGTTCCAATTACAAGAACTACTTTTTTATGGGGTACGCTTTCTCTTTGTGGTATTCCACCTCTTGCTTGCTTCTGGTCCAAAGATGAAATCCTTAGTAATAGTTGGTTGTATTCACCCTTTTTTGGAATTATAGCCTCTTTTACTGCAGGATTAACTGCGTTTTATATGTTTCGGATATATTTACTTACTTTTGATGGGTACCTGCGTGTTCATTTTCAAAATTACAGTAG------CACTAAAGAGG---GTTCGTTG------TATTCAATATCCTTATGGGGAAAAAGGATACCCAAAGGAGTGAATAGAGATTTCATTTTATCAAC------------AACGAAGAGTGGAGTTTCTTTTTTTTCACAAAATATA------TCCAAAATTCAT------------GGTAAT------ACAAGAAATAGGATAGGGTCCTTTAGTACTTCCTT------T---GGGGCTAAAAACACTTTTGTCTATCCTCATGAAACGGGAAATACTATGCTATTCCCTCTTTTTATATTACTGCTTTTTACTTTGTTCATTGGATCCATAGGAATCCATTTTG------ATAATGGAGTAATGGATAATGGAATAGCAGAGTTAACCATATTATCAAAGTGGTTAACTCCCTCAATAAACTTTTTCCAGGAAAGTTCTAATTCTTCCATAAATTCATATGAATTTATCACTAATGCAATTTCTTCTGTAAGTCTAGCTATGTTTGGTCTATCCATA-GCATATATCTTCTATGGATCCGCTTATTCCTTTTTTCAGAATTTGG---------ATTTAATAAATTCTCTT------GTAAAA------GAGAGTCCGAAAAAAACTTTTTCG------GAT------CAAGTAAAAAAAAAGATATACAGTTGGTCATATAATCGTGGTTATATAGATATTTTCTATACTAGGTTCTTTACCCTGGGTATAAGAGGATTAACTGAACTAACGCAGTTTTTCGATAAGGGTGTCATTGATGGAATTACCAATGGAGTAGGTCTTGCTGGTTTTTGTATAGGAGAAGAAATTAAATATGTAGGGGGAGGGCGAATATCGTCTTATTTATTC-TTTTTTTTATGTTATGTATCCGTGTTCTTATTCTTTTTTCTT---------------------------------------------------------------TC-----TT------------------------------------AA---------------------ATGTCACCACAAACAGAAACTAAAGCAAGTGTTGGATTTAAAGCTGGTGTTAAGGATTATAAATTGACTTATTACACCCCGGAGTATGAAACCAAGGATACTGATATCTTGGCAGCATTCCGAGTAAGTCCTCAGCCCGGGGTTCCGCCCGAAGAAGCAGGGGCTGCAGTAGCTGCCGAATCTTCTACTGGTACATGGACAACTGTTTGGACTGATGGACTTACCAGTCTTGATCGTTACAAAGGGCGATGCTATCACATCGAGCCCGTTGTTGGGGAGGAAAATCAATATATCGCTTATGTAGCTTATCCATTAGACCTATTTGAAGAGGGTTCTGTTACTAAC-ATGTTTACTTCC-ATTGTGGGTAACGTATTTGGTTTCAAAGCCCTACGCGC-TCTACGTCTGGAGGATCTGCGAATTCCCCCTACTTATTCAAAAACTTTCCAAGGTCCGCCTCATGGTATCCAAGTTGAAAGGGATAAGTTGAACAAGTACGGCCGTCCTTTTTTGGGATGTACTATTAAACCAAAATTGGGATTATCCGCAAAAAATTACGGTAGAGCGTGTTATGAGTGTCTACGCGGTGGACTTGATTTTACCAAAGATGATGAAAACGTAAACTCACAACCATTTATGCGCTGGAGGGACCGTTTTGTCTTTTGTGCCGAAGCAATTTATAAATCACAGGCCGAAACCGGTGAAATCAAGGGGCATTACTTGAATGCGACTGCAGGTACATGCGAAGAAATGATGAAGAGAGCTATATTTGCGAGGGAATTAGGGGTTCCTATTGTAATGCATGACTACTTAACTGGGGGATTCACCGCAAATACTACTTTGGCTCATTATTGCCGCGACAATGGCCTACTTCTTCACATTCACCGGGCAATGCATGCAGTTATTGATAGACAGAAAAATCATGGTATGCATTTTCGTGTATTAGCTAAAGCATTGCGTATGTCTGGGGGAGATCATGTCCACGCCGGTACAGTAGTAGGTAAGTTAGAAGGGGAACGCGAAATGACTTTAGGTTTTGTTGATTTATTGCGCGATGATTTTATTGAAAAAGATCGTGCTCGCGGTATCTTTTTCACTCAGGACTGGGTATCTATGCCAGGTGTTATACCGGTGGCTTCAGGGGGTATTCATGTTTGGCATATGCCAGCTCTGACCGAAATCTTTGGAGATGATTCCGTATTACAATTTGGTGGAGGAACTTTAGGACATCCTTGGGGAAATGCACCTGGTGCAGTAGCTAATCGGGTGGCTTTAGAAGCTTGTGTACAAGCTCGTAACGAAGGGCGCGATCTTGCTCGTGAAGGTAATGAAATTATCCGAGCAGCTTGCAAATGGAGTCCTGAACTAGCCGCAGCTTGTGAAATATGGAAGGCGATCAAATTCGA---GTTCGAGCCGGTAGATAAACTAGA-------------TAAG---TAG------------------------------
Ferrocalamus_rimosivaginus ATGGAGTAGATAATT-CTTCC-----TT-GTTACA----ATAGAG---AAC-AAAAATCCCTCCCCAAATCGTGCTTGCATTTTTCATTGCACACGAC---------------TTTCCCTATGTAGAAATAGTCAAT-TTCTATT------CCAA-AG-----AGGA----A-GTCT-ACCAA-------TTT----------------TT---------------TGAA------------------------------------------TTAG-TAAATTG------ATTC--------A-CC----TA---------------------------------C---------TA-------------------T---------------------TTAT-----------------T---------------AT-----------------AGTATAGGGAACATTTCAG----AAGAACATTTCAG-------AATGG------AAA-ATG-----TGAAAGTTTTATC----------T-TGATCATT-----------TATCGA-----TC--------ATTTCTA---GTG--T-ATTA-----GTTTTG------------------CCTAATGATTA-------------------------------ATTA-------AAAG-GGTTCACCAGGTCATTGATACGGATAATATCCAAATACCAAATACGGTCACTGTGTGATCCACGGAAAGAAAAGTGGGTT------GTTTTGGTGAACATCAAAGAAAAAACTTGC---TCTTCTTCCGTAAAAAATTCTTCTAAAAATACCGAACCCAATCGTTGCATAAAAGTTCGTACCGTGCTTTTATGTTTACGAGCTAAAGTTCTAGCGCATGAAAGTCGAAGTATATACTTTAGTCGATACAAAGTCCGTTTTTTCGAGGATCCACTATGATAATGAAAAAGATTTCTACATATCCGACCAAATCGATCAAGAATATCCCAATCTGATAAATCGGTCCAAATGGGTTTACTAATAGGATGCCCCGATCCAGTACAAAATTGAGCTTTTGATAAGGATCCAATGAGGGGAGTAGCAGGGACTATGGTATCGAATTTTTTCATTCGAGTCTCTATTAGAAATGAATTCTCTAGCATTTGATTCCTTACTAACAAAGGATTTATTGGTACACTTGAAAGGTACCCCAGAAAATCGAAGCAAGAGTTTACTAATTGGTTTAGATGGATCCTTCGCGGTTGAGTCCAAAAAGAAAAAGAATATTGCCAGAAATTGACAAGGTAACATTTCCATTTCTTCTTCAAAAGAAGAGTTCCTTTTGATGCAAGAATTGCCTTTCCTTGATATCGAACATAATGCATAAGAGGATCCATAAAGATCCATA------CGGTTTTCCGAAAAAAACCTGGGTACATTACCCCAAAATGTTCCATCTTCCTAGAAAAGTGGATTCGTTCCACAAAGGTTCCAGAAGATATTAATGGTAAGCAAGAAGATTGTTTACGAAGAAACAACAAGAAAAATTCATATTCTGATACATAAGAGTTATATAGGAATCGAAATAGTCTTTTATTTTCTTT------TTTCAAAAGAAAAATCGA------TTTCATTGAAGTAATAAGACTATTCCAATTCGAATAGTAGTTGAGAAAGAATCGCAATAAATGCAAAGATGGAACATCTTTGATCCGGTATTGAAGGAGTTGAACCAAGATTTCAAAATGGATAGGATAGGGTATTTCTATATGTGATAGATAATGTAAATGCAAAAATTTGTCTTCTAAAAAGGGAAATATTGAATGAATAGATCGTAAATTCTGAAACTTTGGTGTTTCTTTTTCTTTCGG------ACAAAAGAATTCTCGTAGCGAGAATGGGATTTCTACAACGATCGCAAACCCCTCAGATAGAATCTGAGAATAAAACTCAG------AATAAAAAAAATTGTTGTAATCCAACAATCGAT---------CTTGGTTAGGATGATTAACCGAGTTAATCCAAAAATTCTGCTGATACATTCGAATAATTAAACGTTTCACAAGTAGTGAACTAAATTTCTTG---TTATTACAACTAACA---ATTTCCACAGGTTCGGAAC------CTTTTAATCCATAATCATGGGCAAATGCATAAATATACTCCTGAAAGAGAAGTGGGTAAACGAAGTATTGTTGACGAGATTTCTGTTTTTCTGAATACCCTTCCAATTTTTCCAT-----TTG-----TATTTCT----ACTT------G-AA-TCAG--------AA--AGA-A---GAAG-CATTTCTCGGTT-----TCTCAAAT--G-----ATGATACATAGTGCAATATGGTCAAAACAGG-----GTGTTGCATT-------TTTTAAT------ACAAACCCT--GG-----AAAGAAAAGG---AATCTAATCC------ACAGA-TCTTT-----------TCCT----TT-TCTATC-----CAATTAGTTTATGTTTGTTCT-AATT---AC------AAA-----AG---AG-----AACAAATC--------------------TTTTATTTTTGCAGGCCAATCGCTCTTTTGACTTTGGAATC-------CAGTCTCTT------TATCAATATACTGCTTCTTTTACACATTCAA---------------TCCA-----TAACATCCCTT--------TTCAAT-------CCAT------AA-TC-AAGAATAATTAGGATTTCT--------AAAAAAAAAAG---------AAAAAA--TCAAGGGTC--CGTTCATAGGAAAACCCAACCTTTCCCCGCATCAGGCACTAATCTACTTTTAACGTCTAATTAGATCGGGGAATCAT-----TTC---------AATT-----AAGAAGTTAAGCTCGTTGC-TTT-----T--TATTTTACCAGAATTGGAGCCAGGCTCTATCCATTTATTCACTAGACCC-------AG-AAAATCGGAA-----------------TTTTTTATTCCATTCC-------AAAAAT---CAAAAATAA------GAAATTGA------TTTTATTACGACATGCTATTTTTTCCATTCATTACCCTTGAGGATCAGTCGTGGTCTTCTAGACTCTACCAA-GAGTCTGGACGAATTTGTTGCTTCATCCAAATGTGTAAAAGA-TCATAGTCGCAC---------------ATGGAACATACATATCAATATGCATGGGTAATCCCTCTTCTCCCACTTCCAGTTATTATGTCAATGGGGTTTGGACTTATTCTTATTCCGACAGCAACAAAAAATCTTCGTCGCATATGGGCTTTTCCTTGTGTTTTACTCTTAAGTATAGCTATGGTATTCTCAGTTCAACTATCTATTCAACAAATAAATGGAAGTTCTATCTATCAATATCTATGGTCTTGGACCGTCAATAATGATTTTTCCTTAGAATTTGGATACTTGATCGACCCGCTTACTTCTATTATGTTAATACTAATTACTACTGTAGGAATCCTCGTTCTTATTTATAGTGACGATTATATGTCTCACGATGAAGGATATTTGAGATTTTTTGTTTATATAAGTTTTTTCAATACTTCTATGTTGGGATTGGTTACTAGTTCCAATTTGATACAAATTTATTTTTTTTGGGAACTTGTGGGAATGTGTTCCTATTTATTGATAGGCTTTTGGTTTACACGGCCAATTGCAGCGAGTGCTTGTCAAAAAGCTTTTGTAACTAATCGTGTAGGAGATTTTGGTCTGTTATTAGGAATTTTAGGTTTTTTTTGGATAACAGGTAGTTTAGAGTTTCGGGATTTGTTCAAAATAGCTAATAACTGGATTCCTAATAATGGGATTAATTCCTTACTTACTACTTTGTGTGCTTTTTTATTATTCCTTGGTGCAGTTGCGAAATCTGCACAATTCCCTCTTCACGTATGGTTACCCGATGCTATGGAAGGACCCACTCCCATTTCGGCTCTTATACACGCAGCAACTATGGTTGCTGCGGGGATTTTTCTTCTAGCTCGACTTCTTCCTCTTTTCATATCCCTACCTTTAATAATGAGTTTCATTTCTTTAGTAGGTACAATAACACTCTTCTTAGGAGCTACTTTAGCTCTTGCTCAGAGAGATATTAAAAGAAGCTTAGCCTATTCTACAATGTCTCAATTGGGTTATATGATGTTAGCTCTAGGTATAGGTTCTTATCAAGCTGCTTTATTCCATTTGATCACTCATGCTTATTCGAAAGCTTTATTGTTCTTGGGATCCGGATCCATTATTCATTCAATGGAACCTCTTGTTGGATATTCACCAGATAAAAGTCAGAATATGGTTCTTATGGGTGGTTTAAGAAAATACGTTCCAATTACAAGAACTACTTTTTTATGGGGTACGCTTTCTCTTTGTGGTATTCCACCTCTTGCTTGCTTCTGGTCCAAAGATGAAATCCTTAGTAATAGTTGGTTGTATTCACCCTTTTTTGGAATAATAGCCTCTTTTACTGCAGGATTAACTGCGTTTTATATGTTTCGGATATATTTACTTACTTTTGATGGGTACCTGCGTGTTCATTTTCAAAATTACAGTAG------CACTAAAGAGG---GTTCGTTG------TATTCAATATCCTTATGGGGAAAAAGGATACCCAAAGGAGTGAATAGAGATTTCATTTTATCAAC------------AACGAAGAGTGGAGTTTCTTTTTTTTCACAAAATATA------TCCAAAATTCAT------------GGTAAT------ACAAGAAATAGGATAGGGTCCTTTAGTACTTCCTT------T---GGGGCTAAAAACACTTTTGTCTATCCTCATGAAACGGGAAATACTATGCTATTCCCTCTTTTTATATTACTGCTTTTTACTTTGTTCATTGGATCCATAGGAATCCATTTTG------ATAATGGAGTAATGGATAATGGAATAGCAGAGTTAACCATATTATCAAAGTGGTTAACTCCCTCAATAAACTTTTTCCAGGAAAGTTCTAATTCTTCCATAAATTCATATGAATTTATCACTAATGCAATTTCTTCTGTAAGTCTAGCTATGTTTGGTCTATCCATA-GCATATATCTTCTATGGATCCGCTTATTCCTTTTTTCAGAATTTGG---------ATTTAATAAATTATCTT------GTAAAA------GAGAGTCCGAAAAAAACTTTTTCG------GAT------CAAGTAAAAAAAAAGATATACAGTTGGTCATATAATCGTGGTTATATAGATATTTTCTATACTAGGGTCTTTACCCTGGGTATAAGAGGATTAACTGAACTAACGCAGTTTTTCGATAAGGGTGTCATTGATGGAATTACCAATGGAGTAGGTCTTGCTGGTTTTTGTATAGGAGAAGAAATTAAATATGTAGGGGGAGGGCGAATATCGTCTTATTTATTC-TTTTTTTTATGTTATGTATCCGTGTTCTTATTCTTTTTTCTT---------------------------------------------------------------TC-----TT------------------------------------AA---------------------ATGTCACCACAAACAGAAACTAAAGCAAGTGTTGGATTTAAAGCTGGTGTTAAGGATTATAAATTGACTTATTACACCCCGGAGTATGAAACCAAGGATACTGATATCTTGGCAGCATTCCGAGTAACTCCTCAGCCCGGGGTTCCGCCCGAAGAAGCAGGGGCTGCAGTAGCTGCCGAATCTTCTACTGGTACATGGACAAGTGTTTGGACTGATGGACTTACCAGTCTTGATCGTTACAAAGGGCGATGCTATCACATCGAGCCCGTTGTTGGGGAGGAAAATCAATATATCGCTTATGTAGCTTATCCATTAGACCTATTTGAAGAGGGTTCTGTTACTAAC-ATGTTTACTTCC-ATTGTGGGTAACGTATTTGGTTTCAAAGCCCTACGCGC-TCTACGTCTGGAGGATCTGCGAATTCCCCCTACTTATTCAAAAACTTTCCAAGGTCCGCCTCATGGTATCCAAGTTGAAAGGGATAAGTTGAACAAGTACGGCCGTCCTTTTTTGGGATGTACTATTAAACCAAAATTGGGATTATCCGCAAAAAATTACGGTAGAGCGTGTTATGAGTGTCTACGCGGTGGACTTGATTTTACCAAAGATGATGAAAACGTAAACTCACAACCATTTATGCGCTGGAGGGACCGTTTTGTCTTTTGTGCCGAAGCAATTTATAAATCACAGGCCGAAACCGGTGAAATCAAGGGGCATTACTTGAATGCGACTGCAGGTACATGCGAAGAAATGATGAAGAGAGCTATATTTGCGAGGGAATTAGGGGTTCCTATTGTAATGCATGACTACTTAACTGGGGGATTCACCGCAAATACTACTTTGGCTCATTATTGCCGCGACAATGGCCTACTTCTTCACATTCACCGGGCAATGCATGCAGTTATTGATAGACAGAAAAATCATGGTATGCATTTTCGTGTATTAGCTAAAGCATTGCGTATGTCTGGGGGAGATCATGTCCACGCCGGTACAGTAGTAGGTAAGTTAGAAGGGGAACGCGAAATGACTTTAGGTTTTGTTGATTTATTGCGCGATGATTTTATTGAAAAAGATCGTGCTCGCGGTATCTTTTTCACTCAGGACTGGGTATCTATGCCAGGTGTTATACCGGTGGCTTCAGGGGGTATTCATGTTTGGCATATGCCAGCTCTGACCGAAATCTTTGGAGATGATTCCGTATTACAATTTGGTGGAGGAACTTTAGGACATCCTTGGGGAAATGCACCTGGTGCAGTAGCTAATCGGGTGTCTTTAGAAGCTTGTGTACAAGCTCGTAACGAAGGGCGCGATCTTGCTCGTGAAGGTAATGAAATTATCCGAGCAGCTTGCAAATGGAGTCCTGAACTAGCCGCAGCTTGTGAAATATGGAAGGCGATCAAATTCGA---GTTCGAGCCGGTAGATAAACTAGA-------------TAAG---TAG------------------------------
Acidosasa_purpurea ATGGAGTAGATAATT-CTTCC-----TT-GTTACA----ATAGAG---AAC-AAAAATCCCTCCCCAAATCGTGCTTGCATTTTTCATTGCACACGAC---------------TTTCCCTATGTAGAAATAGTCAAT-TTCTATT------CCAA-AG-----AGGA----A-GTCT-ACCAA-------TTT----------------TT---------------TAAA------------------------------------------TTAG-TAAGTTG------ATTC--------A-CC----TA---------------------------------C---------TA-------------------T---------------------TTAT-----------------T---------------AT-----------------AGTATAGGAAACATTTCAG----AAGAACATTTCAG-------AATGG------AAA-ATG-----TGAAAGTTTTATC----------T-TGATCATT-----------TATCGA-----TC--------ATTTCTA---GTG--T-ATTA-----GTTTTG------------------TCTAATGATTA-------------------------------ATTA-------AAAG-GGTTCACCAGGTCATTGATACGGATAATATCCAAATACCAAATACGGTCACTGTGTGATCCACGGAAAGAAAAGTGGGTT------GTTTTGGTGAACATCAAAGAAAAAACTTGC---TCTTCTTCCGTAAAAAATTCTTCTAAAAATACCGAACCCAATCGTTGCATAAAAGTTCGTACCGTGCTTTTATGTTTACGAGCTAAAGTTCTAGCGCATGAAAGTCGAAGTATATACTTTAGTCGATACAAAGTCCGTTTTTTCGAGGATCCACTATGATAATGAAAAAGATTTCTACATATCCGACCAAATCGATCAAGAATATCCCAATCTGATAAATCGGTCCAAATGGGTTTACTAATAGGATGCCCCGATCCAGTACAAAATTGAGCTTTTGATAAGGATCCAATGAGGGGAGTAGCAGGGACTATGGTATCGAATTTTTTCATTCGAGTCTCTATTAGAAATGAATTCTCTAGCATTTGATTCCTTACTAACAAAGGATTTATTGGTACACTTGAAAGGTACCCCAGAAAATCGAAGCAAGAGTTTACTAATTGGTTTAGATGGATCCTTCGCGGTTGAGTCCAAAAAGAAAAAGAATATTGCCAGAAATTGACAAGGTAACATTTCCATTTCTTCTTCAAAAGAAGAGTTCCTTTTGATGCAAGAATTGCCTTTCCTTGATATCGAACATAATGCATAAGAGGATCCATAAAGATCCATA------CGGTTTTCCGAAAAAAACCTGGGTACATTACCCCAAAATGTTCCATCTTCCTAGAAAAGTGGATTCGTTCCACAAAGGTTCCAGAAGATGTTAATGGTAAGCAAGAAGATTGTTTACGAAGAAACAACAAGAAAAATTCATATTCTGATACATAAGAGTTATATAGGAATCGAAATAGTCTTTTATTTTCTTT------TTTCAAAAGAAAAATTGA------TTTCATTGAAGTAATAAGACTATTCCAATTCGAATAGTAGTTGAGAAAGAATCGCAATAAATGCAAAGATGGAACATCTTTGATCCGGTATTGAAGGAGTTGAACCAAGATTTCAAAATGGATAGGATAGGGTATTTCTATATGTGATAGATAATGTAAATGCAAAAATTTGTCTTCTAAAAAGGGAAATATTGAATGAATAGATCGTAAATTCTGAAACTTTGGTGTTTCTTTTTCTTTCGG------ACAAGATAATTCTCGTAGCGAGAATGGGATTTCTACAACGATCGCAAACCCCTCAGATAGAATCTGAGAATAAAACTCAG------AATAAAAAAAATTGTTGGAATCCAACAATCGAT---------CTTGGTTAGGATGATTAACCGAGTTAATCCAAAAATTCTGCTGATACATTCGAATAATTAAACGTTTCACAAGTAGTGAACTAAATTTCTTG---TTATTACAACTAACA---ATTTCCACAGGTTCGGAAC------CTTTTAATCCATAATCATGGGCAAATGCATAAATATACTCCTGAAAGAGAAGTGGGTAAACGAAGTATTGTTGACGAGATTTCTGTTTTTCTGAATACCCTTCCAATTTTTCCAT-----TTG-----TATTTCT----ACTT------G-AA-TCAG--------AA--AGA-A---GAAG-CATTTCTCGGTT-----TCTCAAAT--G-----ATGATACATAGTGCAATATGGTCAAAACAGG-----GTGTTGCATT-------TTTTAAT------ACAAACCCT--GG-----AAGGAAAAGG---AATCTAATCC------ACAGA-TCTTT-----------TCCT----TT-TCTATC-----CAATTAGTTTATGTTTGTTCT-AATT---AC------AAA-----AG---AG-----AACAAATC--------------------TTTTATTTTTGCAGGCCAATCGCTCTTTTGACTTTGGAATC-------CAGTCTCTT------TATCAATATACTGCTTCTTTTACACATTCAA---------------TCCA-----TAACATCCCTT--------TTCAAT-------CCAT------AA-TC-AAGAATAATTAGGATTTCT------AAAAAAAAAAAAG---------AAAAAA--TCAAGGGTC--CGTTCATAGGAAAACCCAACCTTTCCCCGCATCAGGCACTAATCTATTTTTAACGTCTAATTAGATCGGGGAATCAT-----TTC---------AATT-----AAGAAGTTAAGCTCGTTGC-TTT-----T--TATTTTACCAGAATTGGAGCCAGGCTCTATCCATTTATTCACTAGACCC-------AG-AAAATCGGAA-----------------TTTTTTATTCCATTCC-------AAAAAT---CCAAAATAA------GAAATTGA------TTTTATTACGACATGCTATTTTTTCCATTCATTACCCTTGAGGATCAGTCGTGGTCTTCTAGACTCTACCAA-GAGTCTGGACGAATTTGTTGCTTCATCCAAATGTGTAAAAGA-TCATAGTCGCAC---------------ATGGAACATACATATCAATATGCATGGGTAATCCCTCTTCTCCCACTTCCAGTTATTATGTCAATGGGGTTTGGACTTATTCTTATTCCGACAGCAACAAAAAATCTTCGTCGCATATGGGCTTTTCCTTGTGTTTTACTCTTAAGTATAGCTATGGTATTCTCAGTTCACCTATCTATTCAACAAATAAATGGAAGTTCTATCTATCAATATCTATGGTCTTGGACCGTCAATAATGATTTTTCCTTAGAATTTGGATACTTGATCGACCCGCTTACTTCTATTATGTTAATACTAATTACTACTGTAGGAATCCTCGTTCTTATTTATAGTGACGATTATATGTCTCACGATGAAGGATATTTGAGATTTTTTGTTTATATAAGTTTTTTCAATACTTCCATGTTGGGATTGGTTACTAGTTCCAATTTGATACAAATTTATTTTTTTTGGGAACTTGTGGGAATGTGTTCCTATTTATTGATAGGCTTTTGGTTTACACGGCCAATTGCAGCGAGTGCTTGTCAAAAAGCTTTTGTAACTAATCGTGTAGGGGATTTTGGTCTGTTATTAGGAATTTTAGGTTTTTTTTGGATAACAGGTAGTTTAGAGTTTCGGGATTTGTTCAAAATAGCTAATAACTGGATTCCTAATAATGGGATTAATTCCTTACTTACTACTTTGTGTGCTTTTTTATTATTCCTTGGTGCAGTTGCGAAATCTGCACAATTCCCTCTTCACGTATGGTTACCCGATGCTATGGAAGGACCCACTCCCATTTCGGCTCTTATACACGCAGCAACTATGGTTGCTGCGGGGATTTTTCTTCTAGCTCGACTTCTTCCTCTTTTCATATCCCTACCTTTAATAATGAGTTTCATTTCTTTAGTAGGTACAATAACACTCTTCTTAGGAGCTACTTTAGCTCTTGCTCAGAGAGATATTAAAAGAAGCTTAGCCTATTCTACAATGTCTCAATTGGGTTATATGATGTTAGCTCTAGGTATAGGTTCTTATCAAGCTGCTTTATTCCATTTGATCACTCATGCTTATTCGAAAGCTTTATTGTTCTTGGGATCCGGATCCATTATTCATTCAATGGAACCTCTTGTTGGATATTCACCAGATAAAAGTCAGAATATGGTTCTTATGGGTGGTTTAAGAAAATACGTTCCAATTACAAGAACTACTTTTTTATGGGGTACGCTTTCTCTTTGTGGTATTCCACCTCTTGCTTGCTTCTGGTCCAAAGATGAAATCCTTAGTAATAGTTGGTTGTATTCACCCTTTTTTGGAATAATAGCCTCTTTTACTGCAGGATTAACTGCGTTTTATATGTTTCGGATATATTTACTTACTTTTGATGGGTACCTGCGTGTTCATTTTCAAAATTACAGTAG------CACTAAAGAGG---GTTCGTTG------TATTCAATATCCTTATGGGGAAAAAGGATACCCAAAGGAGTGAATAGAGATTTCATTTTATCAAC------------AACGAAGAGTGGAGTTTCTTTTTTTTCACAAAATATA------TCCAAAATTCAT------------GGTAAT------ACAAGAAATAGGATAGGGTCCTTTAGTACTTCCTT------T---GGGGCTAAAAACACTTTTGTCTATCCTCATGAAACGGGAAATACTATGCTATTCCCTCTTTTTATATTACTGCTTTTTACTTTGTTCATTGGATCCATAGGAATCCATTTTG------ATAATGGAGTAATGGATAATGGAATAGCGGAGTTAACCATATTATCAAAGTGGTTAACTCCCTCAATAAACTTTTTCCAGGAAAGTTCTAATTCTTCCATAAATTCATATGAATTTATCACTAATGCAATTTCTTCTGTAAGTCTAGCTATGTTTGGTCTATCCATA-GCATATATCTTCTATGGATCCGCTTATTCCTTTTTTCAGAATTTGG---------ATTTAATAAATTCTCTT------GTAAAA------GAGAGTCCGAAAAAGTTTTTTTCG------GAT------CAAGTAAAAAAAAAGATATACAGTTGGTCATATAATCGTGGTTATATAGATATTTTCTATACTAGGGTCTTTACCCTGGGTATAAGAGGATTAACTGAACTAACGCAGTTTTTCGATAAGGGTGTCATTGATGGAATTACCAATGGAGTAGGTCTTGCTGGTTTTTGTATAGGAGAAGAAATTAAATATGTAGGGGGAGGGCGAATATCGTCTTATTTATTC-TATTTTTTATGTTATGTATCCGTGTTCTTATTCTTTTTTCTT---------------------------------------------------------------TC-----TT------------------------------------AA---------------------ATGTCACCACAAACAGAAACTAAAGCAAGTGTTGGATTTAAAGCTGGTGTTAAGGATTATAAATTGACTTATTACACCCCGGAGTATGAAACCAAGGATACTGATATCTTGGCAGCATTCCGAGTAACTCCTCAGCCCGGGGTTCCGCCCGAAGAAGCAGGGGCTGCAGTAGCTGCCGAATCTTCTACTGGTACATGGACAACTGTTTGGACTGATGGACTTACCAGTCTTGATCGTTACAAAGGGCGATGCTATCACATTGAGCCCGTTGTTGGGGAGGAAAATCAATATATCGCTTATGTAGCTTATCCATTAGACCTATTTGAAGAGGGTTCTGTTACTAAC-ATGTTTACTTCC-ATTGTGGGTAACGTATTTGGTTTCAAAGCCCTACGCGC-TCTACGTCTGGAGGATCTGCGAATTCCCACTACTTATTCAAAAACTTTCCAAGGTCCGCCTCATGGTATCCAAGTTGAAAGGGATAAGTTGAACAAGTACGGCCGTCCTTTTTTGGGATGTACTATTAAACCAAAATTGGGATTATCCGCAAAAAATTACGGTAGAGCGTGTTATGAGTGTCTACGCGGTGGACTTGATTTTACCAAAGATGATGAAAACGTAAACTCACAACCATTTATGCGCTGGAGGGACCGTTTTGTCTTTTGTGCCGAAGCAATTTATAAATCACAGGCCGAAACCGGTGAAATCAAGGGGCATTACTTGAATGCGACTGCAGGTACAGTCGAAGAAATGATGAAGAGAGCTATATTTGCGAGGGAATTAGGGGTTCCTATTGTAATGCATGACTACTTAACTGGGGGATTCACCGCAAATACTACTTTGGCTCATTATTGCCGCGACAATGGCCTACTTCTTCACATTCACCGGGCAATGCATGCAGTTATTGATAGACAGAAAAATCATGGTATGCATTTTCGTGTATTAGCTAAAGCATTGCGTATGTCTGGGGGAGATCATGTCCACGCCGGTACAGTAGTAGGTAAGTTAGAAGGGGAACGCGAAATGACTTTAGGTTTTGTTGATTTATTGCGCGATGATTTTATTGAAAAAGATCGTGCTCGCGGTGTCTTTTTCACTCAGGACTGGGTATCTATGCCAGGTGTTATACCGGTGGCTTCAGGGGGTATTCATGTTTGGCATATGCCAGCTCTGACCGAAATCTTTGGAGATGATTCCGTATTACAATTTGGTGGAGGAACTTTAGGACATCCTTGGGGAAATGCACCTGGTGCAGTAGCTAATCGGGTGGCTTTAGAAGCTTGTGTACAAGCTCGTAACGAAGGGCGCGATCTTGCTCGTGAAGGTAATGAAATTATCCGAGCAGCTAGCAAATGGAGTCCTGAACTAGCCGCAGCTTGTGAAATATGGAAGGCGATCAAATTCGA---GTTCGAGCCGGTAGATAAACTAGA-------------TAAG---TAG------------------------------
Indosasa_sinica ATGGAGTAGATAATT-CTTCC-----TT-GTTACA----ATAGAG---AAC-AAAAATCCCTCCCCAAATCGTGCTTGCATTTTTCATTGCACACGAC---------------TTTCCCTATGTAGAAATAGTCAAT-TTCTATT------CCAA-AG-----AGGA----A-GTCT-ACCAA-------TTT----------------TT---------------TAAA------------------------------------------TTAG-TAAGTTG------ATTC--------A-CC----TA---------------------------------C---------TA-------------------T---------------------TTAT-----------------T---------------AT-----------------AGTATAGGAAACATTTCAG----AAGAACATTTCAG-------AATGG------AAA-ATG-----TGAAAGTTTTATC----------T-TGATCATT-----------TATCGA-----TC--------ATTTCTA---GTG--T-ATTA-----GTTTTG------------------TCTAATGATTA-------------------------------ATTA-------AAAG-GGTTCACCAGGTCATTGATACGGATAATATCCAAATACCAAATACGGTCACTGTGTGATCCACGGAAAGAAAAGTGGGTT------GTTTTGGTGAACATCAAAGAAAAAACTTGC---TCTTCTTCCGTAAAAAATTCTTCTAAAAATACCGAACCCAATCGTTGCATAAAAGTTCGTACCGTGCTTTTATGTTTACGAGCTAAAGTTCTAGCGCATGAAAGTCGAAGTATATACTTTAGTCGATACAAAGTCCGTTTTTTCGAGGATCCACTATGATAATGAAAAAGATTTCTACATATCCGACCAAATCGATCAAGAATATCCCAATCTGATAAATCGGTCCAAATGGGTTTACTAATAGGATGCCCCGATCCAGTACAAAATTGAGCTTTTGATAAGGATCCAATGAGGGGAGTAGCAGGGACTATGGTATCGAATTTTTTCATTCGAGTCTCTATTAGAAATGAATTCTCTAGCATTTGATTCCTTACTAACAAAGGATTTATTGGTACACTTGAAAGGTACCCCAGAAAATCGAAGCAAGAGTTTACTAATTGGTTTAGATGGATCCTTCGCGGTTGAGTCCAAAAAGAAAAAGAATATTGCCAGAAATTGACAAGGTAACATTTCCATTTCTTCTTCAAAAGAAGAGTTCCTTTTGATGCAAGAATTGCCTTTCCTTGATATCGAACATAATGCATAAGAGGATCCATAAAGATCCATA------CGGTTTTCCGAAAAAAACCTGGGTACATTACCCCAAAATGTTCCATCTTCCTAGAAAAGTGGATTCGTTCCACAAAGGTTCCAGAAGATGTTAATGGTAAGCAAGAAGATTGTTTACGAAGAAACAACAAGAAAAATTCATATTCTGATACATAAGAGTTATATAGGAATCGAAATAGTCTTTTATTTTCTTT------TTTCAAAAGAAAAATCGA------TTTCATTGAAGTAATAAGACTATTCCAATTCGAATAGTAGTTGAGAAAGAATCGCAATAAATGCAAAGATGGAACATCTTTGATCCGGTATTGAAGGAGTTGAACCAAGATTTCAAAATGGATAGGATAGGGTATTTCTATATGTGATAGATAATGTAAATGCAAAAATTTGTCTTCTAAAAAGGGAAATATTGAATGAATAGATCGTAAATTCTGAAACTTTGGTGTTTCTTTTTCTTTCGG------ACAAGATAATTCTCGTAGCGAGAATGGGATTTCTACAACGATCGCAAACCCCTCAGATAGAATCTGAGAATAAAACTCAG------AATAAAAAAAATTGTTGGAATCCAACAATCGAT---------CTTGGTTAGGATGATTAACCGAGTTAATCCAAAAATTCTGCTGATACATTCGAATAATTAAACGTTTCACAAGTAGTGAACTAAATTTCTTG---TTATTACAACTAACA---ATTTCCACAGGTTCGGAAC------CTTTTAATCCATAATCATGGGCAAATGCATAAATATACTCCTGAAAGAGAAGTGGGTAAACGAAGTATTGTTGACGAGATTTCTGTTTTTCTGAATACCCTTCCAATTTTTCCAT-----TTG-----TATTTCT----ACTT------G-AA-TCAG--------AA--AGA-A---GAAG-CATTTCTCGGTT-----TCTCAAAT--G-----ATGATACATAGTGCAATATGGTCAAAACAGG-----GTGTTGCATT-------TTTTAAT------ACAAACCCT--GG-----AAGGAAAAGG---AATCTAATCC------ACAGA-TCTTT-----------TCCT----TT-TCTATC-----CAATTAGTTTATGTTTGTTCT-AATT---AC------AAA-----AG---AG-----AACAAATC--------------------TTTTATTTTTGCAGGCCAATCGCTCTTTTGACTTTGGAATC-------CAGTCTCTT------TATCAATATACTGCTTCTTTTACACATTCAA---------------TCCA-----TAACATCCCTT--------TTCAAT-------CCAT------AA-TC-AAGAATAATTAGGATTTCT------AAAAAAAAAAAAG---------AAAAAA--TCAAGGGTC--CGTTCATAGGAAAACCCAACCTTTCCCCGCATCAGGCACTAATCTATTTTTAACGTCTAATTAGATCGGGGAATCAT-----TTC---------AATT-----AAGAAGTTAAGCTCGTTGC-TTT-----T--TATTTTACCAGAATTGGAGCCAGGCTCTATCCATTTATTCACTAGACCC-------AG-AAAATCGGAA-----------------TTTTTTATTCCATTCC-------AAAAAT---CCAAAATAA------GAAATTGA------TTTTATTACGACATGCTATTTTTTCCATTCATTACCCTTGAGGATCAGTCGTGGTCTTCTAGACTCTACCAA-GAGTCTGGACGAATTTGTTGCTTCATCCAAATGTGTAAAAGA-TCATAGTCGCAC---------------ATGGAACATACATATCAATATGCATGGGTAATCCCTCTTCTCCCACTTCCAGTTATTATGTCAATGGGGTTTGGACTTATTCTTATTCCGACAGCAACAAAAAATCTTCGTCGCATATGGGCTTTTCCTTGTGTTTTACTCTTAAGTATAGCTATGGTATTCTCAGTTCACCTATCTATTCAACAAATAAATGGAAGTTCTATCTATCAATATCTATGGTCTTGGACCGTCAATAATGATTTTTCCTTAGAATTTGGATACTTGATCGACCCGCTTACTTCTATTATGTTAATACTAATTACTACTGTAGGAATCCTCGTTCTTATTTATAGTGACGATTATATGTCTCACGATGAAGGATATTTGAGATTTTTTGTTTATATAAGTTTTTTCAATACTTCCATGTTGGGATTGGTTACTAGTTCCAATTTGATACAAATTTATTTTTTTTGGGAACTTGTGGGAATGTGTTCCTATTTATTGATAGGCTTTTGGTTTACACGGCCAATTGCAGCGAGTGCTTGTCAAAAAGCTTTTGTAACTAATCGTGTAGGGGATTTTGGTCTGTTATTAGGAATTTTAGGTTTTTTTTGGATAACAGGTAGTTTAGAGTTTCGGGATTTGTTCAAAATAGCTAATAACTGGATTCCTAATAATGGGATTAATTCCTTACTTACTACTTTGTGTGCTTTTTTATTATTCCTTGGTGCAGTTGCGAAATCTGCACAATTCCCTCTTCACGTATGGTTACCCGATGCTATGGAAGGACCCACTCCCATTTCGGCTCTTATACACGCAGCAACTATGGTTGCTGCGGGGATTTTTCTTCTAGCTCGACTTCTTCCTCTTTTCATATCCCTACCTTTAATAATGAGTTTCATTTCTTTAGTAGGTACAATAACACTCTTCTTAGGAGCTACTTTAGCTCTTGCTCAGAGAGATATTAAAAGAAGCTTAGCCTATTCTACAATGTCTCAATTGGGTTATATGATGTTAGCTCTAGGTATAGGTTCTTATCAAGCTGCTTTATTCCATTTGATCACTCATGCTTATTCGAAAGCTTTATTGTTCTTGGGATCCGGATCCATTATTCATTCAATGGAACCTCTTGTTGGATATTCACCAGATAAAAGTCAGAATATGGTTCTTATGGGTGGTTTAAGAAAATACGTTCCAATTACAAGAACTACTTTTTTATGGGGTACGCTTTCTCTTTGTGGTATTCCACCTCTTGCTTGCTTCTGGTCCAAAGATGAAATCCTTAGTAATAGTTGGTTGTATTCACCCTTTTTTGGAATAATAGCCTCTTTTACTGCAGGATTAACTGCGTTTTATATGTTTCGGATATATTTACTTACTTTTGATGGGTACCTGCGTGTTCATTTTCAAAATTACAGTAG------CACTAAAGAGG---GTTCGTTG------TATTCAATATCCTTATGGGGAAAAAGGATACCCAAAGGAGTGAATAGAGATTTCATTTTATCAAC------------AACGAAGAGTGGAGTTTCTTTTTTTTCACAAAATATA------TCCAAAATTCAT------------GGTAAT------ACAAGAAATAGGATAGGGTCCTTTAGTACTTCCTT------T---GGGGCTAAAAACACTTTTGTCTATCCTCATGAAACGGGAAATACTATGCTATTCCCTCTTTTTATATTACTGCTTTTTACTTTGTTCATTGGATCCATAGGAATCCATTTTG------ATAATGGAGTAATGGATAATGGAATAGCGGAGTTAACCATATTATCAAAGTGGTTAACTCCCTCAATAAACTTTTTCCAGGAAAGTTCTAATTCTTCCATAAATTCATATGAATTTATCACTAATGCAATTTCTTCTGTAAGTCTAGCTATGTTTGGTCTATCCATA-GCATATATCTTCTATGGATCCGCTTATTCCTTTTTTCAGAATTTGG---------ATTTAATAAATTCTCTT------GTAAAA------GAGAGTCCGAAAAAGTTTTTTTCG------GAT------CAAGTAAAAAAAAAGATATACAGTTGGTCATATAATCGTGGTTATATAGATATTTTCTATACTAGGGTCTTTACCCTGGGTATAAGAGGATTAACTGAACTAACGCAGTTTTTCGATAAGGGTGTCATTGATGGAATTACCAATGGAGTAGGTCTTGCTGGTTTTTGTATAGGAGAAGAAATTAAATATGTAGGGGGAGGGCGAATATCGTCTTATTTATTC-TATTTTTTATGTTATGTATCCGTGTTCTTATTCTTTTTTCTT---------------------------------------------------------------TC-----TT------------------------------------AA---------------------ATGTCACCACAAACAGAAACTAAAGCAAGTGTTGGATTTAAAGCTGGTGTTAAGGATTATAAATTGACTTATTACACCCCGGAGTATGAAACCAAGGATACTGATATCTTGGCAGCATTCCGAGTAACTCCTCAGCCCGGGGTTCCGCCCGAAGAAGCAGGGGCTGCAGTAGCTGCCGAATCTTCTACTGGTACATGGACAACTGTTTGGACTGATGGACTTACCAGTCTTGATCGTTACAAAGGGCGATGCTATCACATTGAGCCCGTTGTTGGGGAGGAAAATCAATATATCGCTTATGTAGCTTATCCATTAGACCTATTTGAAGAGGGTTCTGTTACTAAC-ATGTTTACTTCC-ATTGTGGGTAACGTATTTGGTTTCAAAGCCCTACGCGC-TCTACGTCTGGAGGATCTGCGAATTCCCACTACTTATTCAAAAACTTTCCAAGGTCCGCCTCATGGTATCCAAGTTGAAAGGGATAAGTTGAACAAGTACGGCCGTCCTTTTTTGGGATGTACTATTAAACCAAAATTGGGATTATCCGCAAAAAATTACGGTAGAGCGTGTTATGAGTGTCTACGCGGTGGACTTGATTTTACCAAAGATGATGAAAACGTAAACTCACAACCATTTATGCGCTGGAGGGACCGTTTTGTCTTTTGTGCCGAAGCAATTTATAAATCACAGGCCGAAACCGGTGAAATCAAGGGGCATTACTTGAATGCGACTGCAGGTACAGTCGAAGAAATGATGAAGAGAGCTATATTTGCGAGGGAATTAGGGGTTCCTATTGTAATGCATGACTACTTAACTGGGGGATTCACCGCAAATACTACTTTGGCTCATTATTGCCGCGACAATGGCCTACTTCTTCACATTCACCGGGCAATGCATGCAGTTATTGATAGACAGAAAAATCATGGTATGCATTTTCGTGTATTAGCTAAAGCATTGCGTATGTCTGGGGGAGATCATGTCCACGCCGGTACAGTAGTAGGTAAGTTAGAAGGGGAACGCGAAATGACTTTAGGTTTTGTTGATTTATTGCGCGATGATTTTATTGAAAAAGATCGTGCTCGCGGTGTCTTTTTCACTCAGGACTGGGTATCTATGCCAGGTGTTATACCGGTGGCTTCAGGGGGTATTCATGTTTGGCATATGCCAGCTCTGACCGAAATCTTTGGAGATGATTCCGTATTACAATTTGGTGGAGGAACTTTAGGACATCCTTGGGGAAATGCACCTGGTGCAGTAGCTAATCGGGTGGCTTTAGAAGCTTGTGTACAAGCTCGTAACGAAGGGCGCGATCTTGCTCGTGAAGGTAATGAAATTATCCGAGCAGCTAGCAAATGGAGTCCTGAACTAGCCGCAGCTTGTGAAATATGGAAGGCGATCAAATTCGA---GTTCGAGCCGGTAGATAAACTAGA-------------TAAG---TAG------------------------------
Pleioblastus_maculatus ATGGAGTAGATAATT-CTTCC-----TT-GTTACA----ATAGAG---AAC-AAAAATCCCTCCCCAAATCGTGCTTGCATTTTTCATTGCACACGAC---------------TTTCCCTATGTAGAAATAGTCAAT-TTCTATT------CCAA-AG-----AGGA----A-GTCT-ACCAA-------TTT----------------TT---------------TAAA------------------------------------------TTAG-TAAGTTG------ATTC--------A-CC----TA---------------------------------C---------TA-------------------T---------------------TTAT-----------------T---------------AT-----------------AGTATAGGAAACATTTCAG----AAGAACATTTCAG-------AATGG------AAA-ATG-----TGAAAGTTTTATC----------T-TGATCATT-----------TATCGA-----TC--------ATTTCTA---GTG--T-ATTA-----GTTTTG------------------TCTAATGATTA-------------------------------ATTA-------AAAG-GGTTCACCAGGTCATTGATACGGATAATATCCAAATACCAAATACGGTCACTGTGTGATCCACGGAAAGAAAAGTGGGTT------GTTTTGGTGAACATCAAAGAAAAAACTTGC---TCTTCTTCCGTAAAAAATTCTTCTAAAAATACCGAACCCAATCGTTGCATAAAAGTTCGTACCGTGCTTTTATGTTTACGAGCTAAAGTTCTAGCGCATGAAAGTCGAAGTATATACTTTAGTCGATACAAAGTCCGTTTTTTCGAGGATCCACTATGATAATGAAAAAGATTTCTACATATCCGACCAAATCGATCAAGAATATCCCAATCTGATAAATCGGTCCAAATGGGTTTACTAATAGGATGCCCCGATCCAGTACAAAATTGAGCTTTTGATAAGGATCCAATGAGGGGAGTAGCAGGGACTATGGTATCGAATTTTTTCATTCGAGTCTCTATTAGAAATGAATTCTCTAGCATTTGATTCCTTACTAACAAAGGATTTATTGGTACACTTGAAAGGTACCCCAGAAAATCGAAGCAAGAGTTTACTAATTGGTTTAGATGGATCCTTCGCGGTTGAGTCCAAAAAGAAAAAGAATATTGCCAGAAATTGACAAGGTAACATTTCCATTTCTTCTTCAAAAGAAGAGTTCCTTTTGATGCAAGAATTGCCTTTCCTTGATATCGAACATAATGCATAAGAGGATCCATAAAGATCCATA------CGGTTTTCCGAAAAAAACCTGGGTACATTACCCCAAAATGTTCCATCTTCCTAGAAAAGTGGATTCGTTCCACAAAGGTTCCAGAAGATGTTAATGGTAAGCAAGAAGATTGTTTACGAAGAAACAACAAGAAAAATTCATATTCTGATACATAAGAGTTATATAGGAATCGAAATAGTCTTTTATTTTCTTT------TTTCAAAAGAAAAATCGA------TTTCATTGAAGTAATAAGACTATTCCAATTCGAATAGTAGTTGAGAAAGAATCGCAATAAATGCAAAGATGGAACATCTTTGATCCGGTATTGAAGGAGTTGAACCAAGATTTCAAAATGGATAGGATAGGGTATTTCTATATGTGATAGATAATGTAAATGCAAAAATTTGTCTTCTAAAAAGGGAAATATTGAATGAATAGATCGTAAATTCTGAAACTTTGGTGTTTCTTTTTCTTTCGG------ACAAGATAATTCTCGTAGCGAGAATGGGATTTCTACAACGATCGCAAACCCCTCAGATAGAATCTGAGAATAAAACTCAG------AATAAAAAAAATTGTTGGAATCCAACAATCGAT---------CTTGGTTAGGATGATTAACCGAGTTAATCCAAAAATTCTGCTGATACATTCGAATAATTAAACGTTTCACAAGTAGTGAACTAAATTTCTTG---TTATTACAACTAACA---ATTTCCACAGGTTCGGAAC------CTTTTAATCCATAATCATGGGCAAATGCATAAATATACTCCTGAAAGAGAAGTGGGTAAACGAAGTATTGTTGACGAGATTTCTGTTTTTCTGAATACCCTTCCAATTTTTCCAT-----TTG-----TATTTCT----ACTT------G-AA-TCAG--------AA--AGA-A---GAAG-CATTTCTCGGTT-----TCTCAAAT--G-----ATGATACATAGTGCAATATGGTCAAAACAGG-----GTGTTGCATT-------TTTTAAT------ACAAACCCT--GG-----AAGGAAAAGG---AATCTAATCC------ACAGA-TCTTT-----------TCCT----TT-TCTATC-----CAATTAGTTTATGTTTGTTCT-AATT---AC------AAA-----AG---AG-----AACAAATC--------------------TTTTATTTTTGCAGGCCAATCGCTCTTTTGACTTTGGAATC-------CAGTCTCTT------TATCAATATACTGCTTCTTTTACACATTCAA---------------TCCA-----TAACATCCCTT--------TTCAAT-------CCAT------AA-TC-AAGAATAATTAGGATTTCT------AAAAAAAAAAAAG---------AAAAAA--TCAAGGGTC--CGTTCATAGGAAAACCCAACCTTTCCCCGCATCAGGCACTAATCTATTTTTAACGTCTAATTAGATCGGGGAATCAT-----TTC---------AATT-----AAGAAGTTAAGCTCGTTGC-TTT-----T--TATTTTACCAGAATTGGAGCCAGGCTCTATCCATTTATTCACTAGACCC-------AG-AAAATCGGAA-----------------TTTTTTATTCCATTCC-------AAAAAT---CCAAAATAA------GAAATTGA------TTTTATTACGACATGCTATTTTTTCCATTCATTACCCTTGAGGATCAGTCGTGGTCTTCTAGACTCTACCAA-GAGTCTGGACGAATTTGTTGCTTCATCCAAATGTGTAAAAGA-TCATAGTCGCAC---------------ATGGAACATACATATCAATATGCATGGGTAATCCCTCTTCTCCCACTTCCAGTTATTATGTCAATGGGGTTTGGACTTATTCTTATTCCGACAGCAACAAAAAATCTTCGTCGCATATGGGCTTTTCCTTGTGTTTTACTCTTAAGTATAGCTATGGTATTCTCAGTTCACCTATCTATTCAACAAATAAATGGAAGTTCTATCTATCAATATCTATGGTCTTGGACCGTCAATAATGATTTTTCCTTAGAATTTGGATACTTGATCGACCCGCTTACTTCTATTATGTTAATACTAATTACTACTGTAGGAATCCTCGTTCTTATTTATAGTGACGATTATATGTCTCACGATGAAGGATATTTGAGATTTTTTGTTTATATAAGTTTTTTCAATACTTCCATGTTGGGATTGGTTACTAGTTCCAATTTGATACAAATTTATTTTTTTTGGGAACTTGTGGGAATGTGTTCCTATTTATTGATAGGCTTTTGGTTTACACGGCCAATTGCAGCGAGTGCTTGTCAAAAAGCTTTTGTAACTAATCGTGTAGGGGATTTTGGTCTGTTATTAGGAATTTTAGGTTTTTTTTGGATAACAGGTAGTTTAGAGTTTCGGGATTTGTTCAAAATAGCTAATAACTGGATTCCTAATAATGGGATTAATTCCTTACTTACTACTTTGTGTGCTTTTTTATTATTCCTTGGTGCAGTTGCGAAATCTGCACAATTCCCTCTTCACGTATGGTTACCCGATGCTATGGAAGGACCCACTCCCATTTCGGCTCTTATACACGCAGCAACTATGGTTGCTGCGGGGATTTTTCTTCTAGCTCGACTTCTTCCTCTTTTCATATCCCTACCTTTAATAATGAGTTTCATTTCTTTAGTAGGTACAATAACACTCTTCTTAGGAGCTACTTTAGCTCTTGCTCAGAGAGATATTAAAAGAAGCTTAGCCTATTCTACAATGTCTCAATTGGGTTATATGATGTTAGCTCTAGGTATAGGTTCTTATCAAGCTGCTTTATTCCATTTGATCACTCATGCTTATTCGAAAGCTTTATTGTTCTTGGGATCCGGATCCATTATTCATTCAATGGAACCTCTTGTTGGATATTCACCAGATAAAAGTCAGAATATGGTTCTTATGGGTGGTTTAAGAAAATACGTTCCAATTACAAGAACTACTTTTTTATGGGGTACGCTTTCTCTTTGTGGTATTCCACCTCTTGCTTGCTTCTGGTCCAAAGATGAAATCCTTAGTAATAGTTGGTTGTATTCACCCTTTTTTGGAATAATAGCCTCTTTTACTGCAGGATTAACTGCGTTTTATATGTTTCGGATATATTTACTTACTTTTGATGGGTACCTGCGTGTTCATTTTCAAAATTACAGTAG------CACTAAAGAGG---GTTCGTTG------TATTCAATATCCTTATGGGGAAAAAGGATACCCAAAGGAGTGAATAGAGATTTCATTTTATCAAC------------AACGAAGAGTGCAGTTTCTTTTTTTTCACAAAATATA------TCCAAAATTCAT------------GGTAAT------ACAAGAAATAGGATAGGGTCCTTTAGTACTTCCTT------T---GGGGCTAAAAACACTTTTGTCTATCCTCATGAAACGGGAAATACTATGCTATTCCCTCTTTTTATATTACTGCTTTTTACTTTGTTCATTGGATCCATAGGAATCCATTTTG------ATAATGGAGTAATGGATAATGGAATAGCGGAGTTAACCATATTATCAAAGTGGTTAACTCCCTCAATAAACTTTTTCCAGGAAAGTTCTAATTCTTCCATAAATTCATATGAATTTATCACTAATGCAATTTCTTCTGTAAGTCTAGCTATGTTTGGTCTATCCATA-GCATATATCTTCTATGGATCCGCTTATTCCTTTTTTCAGAATTTGG---------ATTTAATAAATTCTCTT------GTAAAA------GAGAGTCCGAAAAAGTTTTTTTCG------GAT------CAAGTAAAAAAAAAGATATACAGTTGGTCATATAATCGTGGTTATATAGATATTTTCTATACTAGGGTCTTTACCCTGGGTATAAGAGGATTAACTGAACTAACGCAGTTTTTCGATAAGGGTGTCATTGATGGAATTACCAATGGAGTAGGTCTTGCTGGTTTTTGTATAGGAGAAGAAATTAAATATGTAGGGGGAGGGCGAATATCGTCTTATTTATTC-TATTTTTTATGTTATGTATCCGTGTTCTTATTCTTTTTTCTT---------------------------------------------------------------TC-----TT------------------------------------AA---------------------ATGTCACCACAAACAGAAACTAAAGCAAGTGTTGGATTTAAAGCTGGTGTTAAGGATTATAAATTGACTTATTACACCCCGGAGTATGAAACCAAGGATACTGATATCTTGGCAGCATTCCGAGTAACTCCTCAGCCCGGGGTTCCGCCCGAAGAAGCAGGGGCTGCAGTAGCTGCCGAATCTTCTACTGGTACATGGACAACTGTTTGGACTGATGGACTTACCAGTCTTGATCGTTACAAAGGGCGATGCTATCACATTGAGCCCGTTGTTGGGGAGGAAAATCAATATATCGCTTATGTAGCTTATCCATTAGACCTATTTGAAGAGGGTTCTGTTACTAAC-ATGTTTACTTCC-ATTGTGGGTAACGTATTTGGTTTCAAAGCCCTACGCGC-TCTACGTCTGGAGGATCTGCGAATTCCCACTACTTATTCAAAAACTTTCCAAGGTCCGCCTCATGGTATCCAAGTTGAAAGGGATAAGTTGAACAAGTACGGCCGTCCTTTTTTGGGATGTACTATTAAACCAAAATTGGGATTATCCGCAAAAAATTACGGTAGAGCGTGTTATGAGTGTCTACGCGGTGGACTTGATTTTACCAAAGATGATGAAAACGTAAACTCACAACCATTTATGCGCTGGAGGGACCGTTTTGTCTTTTGTGCCGAAGCAATTTATAAATCACAGGCCGAAACCGGTGAAATCAAGGGGCATTACTTGAATGCGACTGCAGGTACAGTCGAAGAAATGATGAAGAGAGCTATATTTGCGAGGGAATTAGGGGTTCCTATTGTAATGCATGACTACTTAACTGGGGGATTCACCGCAAATACTACTTTGGCTCATTATTGCCGCGACAATGGCCTACTTCTTCACATTCACCGGGCAATGCATGCAGTTATTGATAGACAGAAAAATCATGGTATGCATTTTCGTGTATTAGCTAAAGCATTGCGTATGTCTGGGGGAGATCATGTCCACGCCGGTACAGTAGTAGGTAAGTTAGAAGGGGAACGCGAAATGACTTTAGGTTTTGTTGATTTATTGCGCGATGATTTTATTGAAAAAGATCGTGCTCGCGGTGTCTTTTTCACTCAGGACTGGGTATCTATGCCAGGTGTTATACCGGTGGCTTCAGGGGGTATTCATGTTTGGCATATGCCAGCTCTGACCGAAATCTTTGGAGATGATTCCGTATTACAATTTGGTGGAGGAACTTTAGGACATCCTTGGGGAAATGCACCTGGTGCAGTAGCTAATCGGGTGGCTTTAGAAGCTTGTGTACAAGCTCGTAACGAAGGGCGCGATCTTGCTCGTGAAGGTAATGAAATTATCCGAGCAGCTAGCAAATGGAGTCCTGAACTAGCCGCAGCTTGTGAAATATGGAAGGCGATCAAATTCGA---GTTCGAGCCGGTAGATAAACTAGA-------------TAAG---TAG------------------------------
Oligostachyum_shiuyingianum ATGGAGTAGATAATT-CTTCC-----TT-GTTACA----ATAGAG---AAC-AAAAATCCCTCCCCAAATCGTGCTTGCATTTTTCATTGCACACGAC---------------TTTCCCTATGTAGAAATAGTCAAT-TTCTATT------CCAA-AG-----AGGA----A-GTCT-ACCAA-------TTT----------------TT---------------TAAA------------------------------------------TTAG-TAAGTTG------ATTC--------A-CC----TA---------------------------------C---------TA-------------------T---------------------TTAT-----------------T---------------AT-----------------AGTATAGGAAACATTTCAG----AAGAACATTTCAG-------AATGG------AAA-ATG-----TGAAAGTTTTATC----------T-TGATCATT-----------TATCGA-----TC--------ATTTCTA---GTG--T-ATTA-----GTTTTG------------------TCTAATGATTA-------------------------------ATTA-------AAAG-GGTTCACCAGGTCATTGATACGGATAATATCCAAATACCAAATACGGTCACTGTGTGATCCACGGAAAGAAAAGTGGGTT------GTTTTGGTGAACATCAAAGAAAAAACTTGC---TCTTCTTCCGTAAAAAATTCTTCTAAAAATACCGAACCCAATCGTTGCATAAAAGTTCGTACCGTGCTTTTATGTTTACGAGCTAAAGTTCTAGCGCATGAAAGTCGAAGTATATACTTTAGTCGATACAAAGTCCGTTTTTTCGAGGATCCACTATGATAATGAAAAAGATTTCTACATATCCGACCAAATCGATCAAGAATATCCCAATCTGATAAATCGGTCCAAATGGGTTTACTAATAGGATGCCCCGATCCAGTACAAAATTGAGCTTTTGATAAGGATCCAATGAGGGGAGTAGCAGGGACTATGGTATCGAATTTTTTCATTCGAGTCTCTATTAGAAATGAATTCTCTAGCATTTGATTCCTTACTAACAAAGGATTTATTGGTACACTTGAAAGGTACCCCAGAAAATCGAAGCAAGAGTTTACTAATTGGTTTAGATGGATCCTTCGCGGTTGAGTCCAAAAAGAAAAAGAATATTGCCAGAAATTGACAAGGTAACATTTCCATTTCTTCTTCAAAAGAAGAGTTCCTTTTGATGCAAGAATTGCCTTTCCTTGATATCGAACATAATGCATAAGAGGATCCATAAAGATCCATA------CGGTTTTCCGAAAAAAACCTGGGTACATTACCCCAAAATGTTCCATCTTCCTAGAAAAGTGGATTCGTTCCACAAAGGTTCCAGAAGATGTTAATGGTAAGCAAGAAGATTGTTTACGAAGAAACAACAAGAAAAATTCATATTCTGATACATAAGAGTTATATAGGAATCGAAATAGTCTTTTATTTTCTTT------TTTCAAAAGAAAAATCGA------TTTCATTGAAGTAATAAGACTATTCCAATTCGAATAGTAGTTGAGAAAGAATCGCAATAAATGCAAAGATGGAACATCTTTGATCCGGTATTGAAGGAGTTGAACCAAGATTTCAAAATGGATAGGATAGGGTATTTCTATATGTGATAGATAATGTAAATGCAAAAATTTGTCTTCTAAAAAGGGAAATATTGAATGAATAGATCGTAAATTCTGAAACTTTGGTGTTTCTTTTTCTTTCGG------ACAAGATAATTCTCGTAGCGAGAATGGGATTTCTACAACGATCGCAAACCCCTCAGATAGAATCTGAGAATAAAACTCAG------AATAAAAAAAATTGTTGGAATCCAACAATCGAT---------CTTGGTTAGGATGATTAACCGAGTTAATCCAAAAATTCTGCTGATACATTCGAATAATTAAACGTTTCACAAGTAGTGAACTAAATTTCTTG---TTATTACAACTAACA---ATTTCCACAGGTTCGGAAC------CTTTTAATCCATAATCATGGGCAAATGCATAAATATACTCCTGAAAGAGAAGTGGGTAAACGAAGTATTGTTGACGAGATTTCCGTTTTTCTGAATACCCTTCCAATTTTTCCAT-----TTG-----TATTTCT----ACTT------G-AA-TCAG--------AA--AGA-A---GAAG-CATTTCTCGGTT-----TCTCAAAT--G-----ATGATACATAGTGCAATATGGTCAAAACAGG-----GTGTTGCATT-------TTTTAAT------ACAAACCCT--GG-----AAGGAAAAGG---AATCTAATCC------ACAGA-TCTTT-----------TCCT----TT-TCTATC-----CAATTAGTTTATGTTTGTTCT-AATT---AC------AAA-----AG---AG-----AACAAATC--------------------TTTTATTTTTGCAGGCCAATCGCTCTTTTGACTTTGGAATC-------CAGTCTCTT------TATCAATATACTGCTTCTTTTACACATTCAA---------------TCCA-----TAACATCCCTT--------TTCAAT-------CCAT------AA-TC-AAGAATAATTAGGATTTCT------AAAAAAAAAAAAG---------AAAAAA--TCAAGGGTC--CGTTCATAGGAAAACCCAACCTTTCCCCGCATCAGGCACTAATCTATTTTTAACGTCTAATTAGATCGGGGAATCAT-----TTC---------AATT-----AAGAAGTTAAGCTCGTTGC-TTT-----T--TATTTTACCAGAATTGGAGCCAGGCTCTATCCATTTATTCACTAGACCC-------AG-AAAATCGGAA-----------------TTTTTTATTCCATTCC-------AAAAAT---CCAAAATAA------GAAATTGA------TTTTATTACGACATGCTATTTTTTCCATTCATTACCCTTGAGGATCAGTCGTGGTCTTCTAGACTCTACCAA-GAGTCTGGACGAATTTGTTGCTTCATCCAAATGTGTAAAAGA-TCATAGTCGCAC---------------ATGGAACATACATATCAATATGCATGGGTAATCCCTCTTCTCCCACTTCCAGTTATTATGTCAATGGGGTTTGGACTTATTCTTATTCCGACAGCAACAAAAAATCTTCGTCGCATATGGGCTTTTCCTTGTGTTTTACTCTTAAGTATAGCTATGGTATTCTCAGTTCACCTATCTATTCAACAAATAAATGGAAGTTCTATCTATCAATATCTATGGTCTTGGACCGTCAATAATGATTTTTCCTTAGAATTTGGATACTTGATCGACCCGCTTACTTCTATTATGTTAATACTAATTACTACTGTAGGAATCCTCGTTCTTATTTATAGTGACGATTATATGTCTCACGATGAAGGATATTTGAGATTTTTTGTTTATATAAGTTTTTTCAATACTTCCATGTTGGGATTGGTTACTAGTTCCAATTTGATACAAATTTATTTTTTTTGGGAACTTGTGGGAATGTGTTCCTATTTATTGATAGGCTTTTGGTTTACACGGCCAATTGCAGCGAGTGCTTGTCAAAAAGCTTTTGTAACTAATCGTGGAGGGGATTTTGGTCTGTTATTAGGAATTTTAGGTTTTTTTTGGATAACAGGTAGTTTAGAGTTTCGGGATTTGTTCAAAATAGCTAATAACTGGATTCCTAATAATGGGATTAATTCCTTACTTACTACTTTGTGTGCTTTTTTATTATTCCTTGGTGCAGTTGCGAAATCTGCACAATTCCCTCTTCACGTATGGTTACCCGATGCTATGGAAGGACCCACTCCCATTTCGGCTCTTATACACGCAGCAACTATGGTTGCTGCGGGGATTTTTCTTCTAGCTCGACTTCTTCCTCTTTTCATATCCCTACCTTTAATAATGAGTTTCATTTCTTTAGTAGGTACAATAACACTCTTCTTAGGAGCTACTTTAGCTCTTGCTCAGAGAGATATTAAAAGAAGCTTAGCCTATTCTACAATGTCTCAATTGGGTTATATGATGTTAGCTCTAGGTATAGGTTCTTATCAAGCTGCTTTATTCCATTTGATCACTCATGCTTATTCGAAAGCTTTATTGTTCTTGGGATCCGGATCCATTATTCATTCAATGGAACCTCTTGTTGGATATTCACCAGATAAAAGTCAGAATATGGTTCTTATGGGTGGTTTAAGAAAATACGTTCCAATTACAAGAACTACTTTTTTATGGGGTACGCTTTCTCTTTGTGGTATTCCACCTCTTGCTTGCTTCTGGTCCAAAGATGAAATCCTTAGTAATAGTTGGTTGTATTCACCCTTTTTTGGAATAATAGCCTCTTTTACTGCAGGATTAACTGCGTTTTATATGTTTCGGATATATTTACTTACTTTTGATGGGTACCTGCGTGTTCATTTTCAAAATTACAGTAG------CACTAAAGAGG---GTTCGTTG------TATTCAATATCCTTATGGGGAAAAAGGATACCCAAAGGAGTGAATAGAGATTTCATTTTATCAAC------------AACGAAGAGTGGAGTTTCTTTTTTTTCACAAAATATA------TCCAAAATTCAT------------GGTAAT------ACAAGAAATAGGATAGGGTCCTTTAGTACTTCCTT------T---GGGGCTAAAAACACTTTTGTCTATCCTCATGAAACGGGAAATACTATGCTATTCCCTCTTTTTATATTACTGCTTTTTACTTTGTTCATTGGATCCATAGGAATCCATTTTG------ATAATGGAGTAATGGATAATGGAATAGCGGAGTTAACCATATTATCAAAGTGGTTAACTCCCTCAATAAACTTTTTCCAGGAAAGTTCTAATTCTTCCATAAATTCATATGAATTTATCACTAATGCAATTTCTTCTGTAAGTCTAGCTATGTTTGGTCTATCCATA-GCATATATCTTCTATGGATCCGCTTATTCCTTTTTTCAGAATTTGG---------ATTTAATAAATTCTCTT------GTAAAA------GAGAGTCCGAAAAAGTTTTTTTCG------GAT------CAAGTAAAAAAAAAGATATACAGTTGGTCATATAATCGTGGTTATATAGATATTTTCTATACTAGGGTCTTTACCCTGGGTATAAGAGGATTAACTGAACTAACGCAGTTTTTCGATAAGGGTGTCATTGATGGAATTACCAATGGAGTAGGTCTTGCTGGTTTTTGTATAGGAGAAGAAATTAAATATGTAGGGGGAGGGCGAATATCGTCTTATTTATTC-TATTTTTTATGTTATGTATCCGTGTTCTTATTCTTTTTTCTT---------------------------------------------------------------TC-----TT------------------------------------AA---------------------ATGTCACCACAAACAGAAACTAAAGCAAGTGTTGGATTTAAAGCTGGTGTTAAGGATTATAAATTGACTTATTACACCCCGGAGTATGAAACCAAGGATACTGATATCTTGGCAGCATTCCGAGTAACTCCTCAGCCCGGGGTTCCGCCCGAAGAAGCAGGGGCTGCAGTAGCTGCCGAATCTTCTACTGGTACATGGACAACTGTTTGGACTGATGGACTTACCAGTCTTGATCGTTACAAAGGGCGATGCTATCACATTGAGCCCGTTGTTGGGGAGGAAAATCAATATATCGCTTATGTAGCTTATCCATTAGACCTATTTGAAGAGGGTTCTGTTACTAAC-ATGTTTACTTCC-ATTGTGGGTAACGTATTTGGTTTCAAAGCCCTACGCGC-TCTACGTCTGGAGGATCTGCGAATTCCCACTACTTATTCAAAAACTTTCCAAGGTCCGCCTCATGGTATCCAAGTTGAAAGGGATAAGTTGAACAAGTACGGCCGTCCTTTTTTGGGATGTACTATTAAACCAAAATTGGGATTATCCGCAAAAAATTACGGTAGAGCGTGTTATGAGTGTCTACGCGGTGGACTTGATTTTACCAAAGATGATGAAAACGTAAACTCACAACCATTTATGCGCTGGAGGGACCGTTTTGTCTTTTGTGCCGAAGCAATTTATAAATCACAGGCCGAAACCGGTGAAATCAAGGGGCATTACTTGAATGCGACTGCAGGTACAGTCGAAGAAATGATGAAGAGAGCTATATTTGCGAGGGAATTAGGGGTTCCTATTGTAATGCATGACTACTTAACTGGGGGATTCACCGCAAATACTACTTTGGCTCATTATTGCCGCGACAATGGCCTACTTCTTCACATTCACCGGGCAATGCATGCAGTTATTGATAGACAGAAAAATCATGGTATGCATTTTCGTGTATTAGCTAAAGCATTGCGTATGTCTGGGGGAGATCATGTCCACGCCGGTACAGTAGTAGGTAAGTTAGAAGGGGAACGCGAAATGACTTTAGGTTTTGTTGATTTATTGCGCGATGATTTTATTGAAAAAGATCGTGCTCGCGGTGTCTTTTTCACTCAGGACTGGGTATCTATGCCAGGTGTTATACCGGTGGCTTCAGGGGGTATTCATGTTTGGCATATGCCAGCTCTGACCGAAATCTTTGGAGATGATTCCGTATTACAATTTGGTGGAGGAACTTTAGGACATCCTTGGGGAAATGCACCTGGTGCAGTAGCTAATCGGGTGGCTTTAGAAGCTTGTGTACAAGCTCGTAACGAAGGGCGCGATCTTGCTCGTGAAGGTAATGAAATTATCCGAGCAGCTAGCAAATGGAGTCCTGAACTAGCCGCAGCTTGTGAAATATGGAAGGCGATCAAATTCGA---GTTCGAGCCGGTAGATAAACTAGA-------------TAAG---TAG------------------------------
Chimonocalamus_longiusculus ATGGAGTAGATAATT-CTTCT-----TT-GTTACA----ATAGAG---AAC-AAAAATCCCTCCCCAAATCGTGCTTGCATTTTTCATTGCACACGAC---------------TTTCCCTATGTAGAAATAGTCAAT-TTCTATT------CCAA-AG-----AGGA----A-GTCT-ACCAA-------TTT----------------TT---------------TTAA------------------------------------------TTAG-TAAGTTG------ATTC--------A-CC----TA---------------------------------C---------TA-------------------T---------------------TTAT-----------------T---------------AT-----------------AGTATAGGGAACATTTCAG----AAGAACATTTCAG-------AATGG------AAA-ATG-----TGAAAGTTTTATC----------T-TGATCATT-----------TATCGA-----TC--------ATTTCTA---GTG--T-ATTA-----GTTTTG------------------TCTAATGATTA-------------------------------ATTA-------AAAG-GGTTCACCAGGTCATTGATACGGATAATATCCAAATACCAAATACGGTCACTGTGTGATCCACGGAAAGAAAAGTGGGTT------GTTTTGGTGAACATCAAAGAAAAAACTTGC---TCTTCTTCCGTAAAAAATTCTTCTAAAAATACCGAACCCAATCGTTGCATAAAAGTTCGTACCGTGCTTTTATGTTTACGAGCTAAAGTTCTAGCGCATGAAAGTCGAAGTATATACTTTAGTCGATACAAAGTCCGTTTTTTCGAGGATCCACTATGATAATGAAAAAGATTTCTACATATCCGACCAAATCGATCAAGAATATCCCAATCTGATAAATAGGTCCAAATGGGTTTACTAATAGGATGCCCCGATCCAGTACAAAATTGAGCTTTTGATAAGGATCCAATGAGGGGAGTAGCAGGGACTATGGTATCGAATTTTTTCATTCGAGTCTCTATTAGAAATGAATTCTCTAGCATTTGATTCCTTACTAACAAAGGATTTATTGGTACACTTGAAAGGTACCCCAGAAAATCGAAGCAAGAGTTTACTAATTGGTTTAGATGGATCCTTCGCGGTTGAGTCCAAAAAGAAAAAGAATATTGCCAGAAATTGACAAGGTAACATTTCCATTTCTTCTTCAAAAGAAGAGTTCCTTTTGATGCAAGAATTGCCTTTCCTTGATATCGAACATAATGCATAAGAGGATCCATAAAGATCCATA------CGGTTTTCCGAAAAAAACCTGGGTACATTACCCCAAAATGTTCCATCTTCCTAGAAAAGTGAATTCGTTCCACAAAGGTTCCAGAAGATGTTAATGGTAAGCAAGAAGATTGTTTACGAAGAAACAACAAGAAAAATTCATATTCTGATACATAAGAGTTATATAGGAATCGAAATAGTCTTTTATTTTCTTT------TTTCAAAAGAAAAATCGA------TTTCATTGAAGTAATAAGACTATTCCAATTCGAATAGTAGTTGAGAAAGAATCGCAATAAATGCAAAGATGGAACATCTTTGATCCGGTATTGAAGGAGTTGAACCAAGATTTCAAAATGGATAGGATAGGGTATTTCTATATGTGATAGATAATGTAAATGCAAAAATTTGTCTTCTAAAAAGGGAAATATTGAATGAATAGATCGTAAATTCTGAAACTTTGGTGTTTCTTTTTCTTTCGG------ACAAGATAATTCTCGTAGCGAGAATGGGATTTCTACAACGATCGCAAACCCCTCAGATAGAATCTGAGAATAAAACTCAG------AATAAAAAAAATTGTTGTAATCCAACAATCGAT---------CTTGGTTAGGATGATTAACCGAGTTAATCCAAAAATTCTGCTGATACATTCGAATAATTAAACGTTTCACAAGTAGTGAACTAAATTTCTTG---TTATTACAACTAACA---ATTTCCACAGGTTCGGAAC------CTTTTAATCCATAATCATGGGCAAATGCATAAATATACTCCTGAAAGAGAAGTGGGTAAACGAAGTATTGTTGACGAGATTTCTGTTTTTCTGAATACCCTTCCAATTTTTCCAT-----TTG-----TATTTCT----ACTT------G-AA-TCAG--------AA--AGA-A---GAAG-CATTTCTCGGTT-----TCTCAAAT--G-----ATGATACATAGTGCAATATGGTCAAAACAGG-----GTGTTGCATT-------TTTTAAT------ACAAACCCT--GG-----AAAGAAAAGG---AATCTAATCC------ACAGA-TCTTT-----------TCCT----TT-TCTATC-----CAATTAGTTTATGTTTGTTCT-AATT---AC------AAA-----AG---AG-----AACAAATC--------------------TTTTATTTTTGCAGGCCAATCGCTCTTTTGACTTTGGAATC-------CAGTCTCTT------TATCAATATACTGCTTCTTTTACACATTCAA---------------TCCA-----TAACATCCCTT--------TTCAAT-------CTAT------AA-TC-AAGAATAATTAGGATTTCT------AAAAAAAAAAAAG---------AAAAAA--TCAAGGGTC--CGTTCATAGGAAAACCCAACCTTTCCCCGCATCAGGCACTAATCTATTTTTAACGTCTAATTAGATCGGGGAATCAT-----TTC---------AATT-----AAGAAGTTAAGCTCGTTGC-TTT-----T--TATTTTACCAGAATTGGAGCCAGGCTCTATCCATTTATTCACTAGACCC-------AG-AAAATCGGAA-----------------TTTTTTATTCCATTCC-------AAAAAT---CAAAAATAA------GAAATTGA------TTTTATTACGACATGCTATTTTTTCCATTCATTACCCTTGAGGATCAGTCGTGGTCTTCTAGACTCTACCAA-GAGTCTGGACGAATTTGTTGCTTCATCCAAATGTGTAAAAGA-TCATAGTCGCAC---------------ATGGAACATACATATCAATATGCATGGGTAATCCCTCTTCTCCCACTTCCAGTTATTATGTCAATGGGGTTTGGACTTATTCTTATTCCGACAGCAACAAAAAATCTTCGTCGCATATGGGCTTTTCCTTGTGTTTTACTCTTAAGTATAGCTATGGTATTCTCAGTTCACCTATCTATTCAACAAATAAATGGAAGTTCTATCTATCAATATCTATGGTCTTGGACCGTCAATAATGATTTTTCCTTAGAATTTGGATACTTGATCGACCCGCTTACTTCTATTATGTTAATACTAATTACTACTGTAGGAATCCTCGTTCTTATTTATAGTGACGATTATATGTCTCACGATGAAGGATATTTGAGATTTTTTGTTTATATAAGTTTTTTCAATACTTCCATGTTGGGATTGGTTACTAGTTCCAATTTGATACAAATTTATTTTTTTTGGGAACTTGTGGGAATGTGTTCCTATTTATTGATAGGCTTTTGGTTTACACGGCCAATTGCAGCGAGTGCTTGTCAAAAAGCTTTTGTAACTAATCGTGTAGGGGATTTTGGTCTGTTATTAGGAATTTTAGGTTTTTTTTGGATAACAGGTAGTTTAGAGTTTCGGGATTTGTTCAAAATAGCTAATAACTGGATTCCTAATAATGGGATTAATTCCTTACTTACTACTTTGTGTGCTTTTTTATTATTTCTTGGTGCAGTTGCGAAATCTGCACAATTCCCTCTTCACGTATGGTTACCCGATGCTATGGAAGGACCCACTCCCATTTCGGCTCTTATACACGCAGCAACTATGGTTGCTGCGGGGATTTTTCTTCTAGCTCGACTTCTTCCTCTTTTCATATCCCTACCTTTAATAATGAATTTCATTTCTTTAGTAGGTACAATAACACTCTTCTTAGGAGCTACTTTAGCTCTTGCTCAGAGAGATATTAAAAGAAGCTTAGCCTATTCTACAATGTCTCAATTGGGTTATATGATGTTAGCTCTAGGTATAGGTTCTTATCAAGCTGCTTTATTCCATTTGATCACTCATGCTTATTCGAAAGCTTTATTGTTCTTGGGATCCGGATCCATTATTCATTCAATGGAACCTCTTGTTGGATATTCACCAGATAAAAGTCAGAATATGGTTCTTATGGGTGGTTTAAGAAAATACGTTCCAATTACAAGAACTACTTTTTTATGGGGTACGCTTTCTCTTTGTGGTATTCCACCTCTTGCTTGCTTCTGGTCCAAAGATGAAATCCTTAGTAATAGTTGGTTGTATTCACCCTTTTTTGGAATAATAGCCTCTTTTACTGCAGGATTAACTGCGTTTTATATGTTTCGGATATATTTACTTACTTTTGATGGGTACCTGCGTGTTCATTTTCAAAATTACAGTAG------CACTAAAGAGG---GTTCGTTG------TATTCAATATCCTTATGGGGAAAAAGGATACCCAAAGGAGTGAATAGAGATTTCATTTTATCAAC------------AACGAAGAGTGGAGTTTCTTTTTTTTCACAAAATATA------TCCAAAATTCAT------------GGTAAT------ACAAGAAATAGGATAGGGTCCTTTAGTACTTCCTT------T---GGGGCTAAAAACACTTTTGTCTATCCTCATGAAACGGGAAATACTATGCTATTCCCTCTTTTTATATTACTGCTTTTTACTTTGTTCATTGGATCCATAGGAATCCATTTCG------ATAATGGAGTAATGGATAATGGAATAGCAGAGTTAACCATATTATCAAAGTGGTTAACTCCCTCAATAAACCTTTTCCAGGAAAGTTCTAATTCTTCCATAAATTCATATGAATTTATCACTAATGCAATTTCTTCTGTAAGTCTAGCTATGTTTGGTCTATCTATA-GCATATATCTTCTATGGATCCGCTTATTCCTTTTTTCAGAATTTGG---------ATTTAATAAATTCTCTT------GTAAAA------GAGAGTCCGAAAAAGTTTTTTTCG------GAT------CAAGTAAAAAAAAAGATATACAGTTGGTCATATAATCGTGGTTATATAGATATTTTCTATACTAGGGTCTTTACCCTGGGTATAAGAGGATTAACTGAACTAACGCAGTTTTTCGATAAGGGTGTCATTGATGGAATTACCAATGGAGTAGGTCTTGCTGGTTTTTGTATAGGAGAAGAAATTAAATATGTAGGGGGAGGGCGAATATCGTCTTATTTATTC-TTTTTTTTATGTTATGTATCCGTGTTCTTATTCTTTTTTCTT---------------------------------------------------------------TC-----TT------------------------------------AA---------------------ATGTCACCACAAACAGAAACTAAAGCAAGTGTTGGATTTAAAGCTGGTGTTAAGGATTATAAATTGACTTATTACACCCCGGAGTATGAAACCAAGGATACTGATATCTTGGCAGCATTCCGAGTAACTCCTCAGCCCGGGGTTCCGCCCGAAGAAGCAGGGGCTGCAGTAGCTGCCGAATCTTCTACTGGTACATGGACAACTGTTTGGACTGATGGACTTACCAGTCTTGATCGTTACAAAGGGCGATGCTATCACATCGAGCCCGTTGTTGGGGAGGAAAATCAATATATCGCTTATGTAGCTTATCCATTAGACCTATTTGAAGAGGGTTCTGTTACTAAC-ATGTTTACTTCC-ATTGTGGGTAACGTATTTGGTTTCAAAGCCCTACGCGC-TCTACGTCTGGAGGATCTGCGAATTCCCACTACTTATTCAAAAACTTTCCAAGGTCCGCCTCATGGTATCCAAGTTGAAAGGGATAAGTTGAACAAGTACGGCCGTCCTTTTTTGGGATGTACTATTAAACCAAAATTGGGATTATCCGCAAAAAATTATGGTAGAGCGTGTTATGAGTGTCTACGCGGTGGACTTGATTTTACCAAAGATGATGAAAACGTAAACTCACAACCATTTATGCGCTGGAGGGACCGTTTTGTCTTTTGTGCCGAAGCAATTTATAAATCACAGGCCGAAACCGGTGAAATCAAGGGGCATTACTTGAATGCGACTGCAGGTACAGTCGAAGAAATGATGAAGAGAGCTATATTTGCGAGGGAATTAGGGGTTCCTATTGTAATGCATGACTACTTAACTGGGGGATTCACCGCAAATACTACTTTGGCTCATTATTGCCGCGACAATGGCCTACTTCTTCACATTCACCGGGCAATGCATGCAGTTATTGATAGACAGAAAAATCATGGTATGCATTTTCGTGTATTAGCTAAAGCATTGCGTATGTCTGGGGGAGATCATGTCCACGCCGGTACAGTAGTAGGTAAGTTAGAAGGGGAACGCGAAATGACTTTAGGTTTTGTTGATTTATTGCGCGATGATTTTATTGAAAAAGATCGTGCTCGCGGTGTCTTTTTCACTCAGGACTGGGTATCTATGCCAGGTGTTATACCGGTGGCTTCAGGGGGTATTCATGTTTGGCATATGCCAGCTCTGACCGAAATCTTTGGAGATGATTCCGTATTACAATTTGGTGGAGGAACTTTAGGACATCCTTGGGGAAATGCACCTGGTGCAGTAGCTAATCGGGTGGCTTTAGAAGCTTGTGTACAAGCTCGTAACGAAGGGCGCGATCTTGCTCGTGAAGGTAATGAAATTATCCGAGCAGCTTGCAAATGGAGTCCTGAACTAGCCGCAGCTTGTGAAATATGGAAGGCGATCAAATTTGA---GTTCGAGCCGGTAGATAAACTAGA-------------TAAG---TAG------------------------------
Arundinaria_appalachiana ATGGAGTAGATAATT-CTTCC-----TT-GTTACA----ATAGAG---AAC-AAAAATCCCTCCCCAAATCGTGCTTGCATTTTTCATTGCACACGAC---------------TTTCCCTATGTAGAAATAGTCAAT-TTCTATT------CCAA-AG-----AGGA----A-GTCT-ACCAA-------TTT----------------TT---------------TTAA------------------------------------------TTAG-TAAGTTG------ATTC--------A-CC----TA---------------------------------C---------TA-------------------T---------------------TTAT-----------------T---------------AT-----------------AGTATAGGGAACATTTCAG----AAGAACATTTCAG-------AATGG------AAA-ATG-----TGAAAGTTTTATC----------T-TGATCATT-----------TATCGA-----TC--------ATTTCTA---GTG--T-ATTA-----GTTTTG------------------TCTAATGATTA-------------------------------ATTA-------AAAG-GGTTCACCAGGTCATTGATACGGATAATATCCAAATACCAAATACGGTCACTGTGTGATCCACGGAAAGAAAAGTGGGTT------GTTTTGGTGAACATCAAAGAAAAAACTGGC---TCTTCTTCCGTAAAAAATTCTTCTAAAAATACCGAACCCAATCGTTGCATAAAAGTTCGTACCGTGCTTTTATGTTTACGAGCTAAAGTTCTAGCGCATGAAAGTCGAAGTATATACTTTAGTCGATACAAAGTCCGTTTTTTCGAGGATCCACTATGATAATGAAAAAGATTTCTACATATCCGACCAAATCGATCAAGAATATCCCAATCTGATAAATCGGTCCAAATGGGTTTACTAATAGGATGCCCCGATCCAGTACAAAATTGAGCTTTTGATAAGGATCCAATGAGGGGAGTAGCAGGGACTATGGTATCGAATTTTTTCATTCGAGTCTCTATTAGAAATGAATTCTCTAGCATTTGATTCTTTACTAACAAAGGATTTATTGGTACACTTGAAAGGTACCCCAGAAAATCGAAGCAAGAGTTTACTAATTGGTTTAGATGGATCCTTCGCGGTTGAGTCCAAAAAGAAAAAGAATATTGCCAGAAATTGACAAGGTAACATTTCCATTTCTTCTTCAAAAGAAGAGTTCCTTTTGATGCAAGAATTGCCTTTCCTTGATATCGAACATAATGCATAAGAGGATCCATAAAGATCCATA------CGGTTTTCCGAAAAAAACCTGGGTACATTACCCCAAAATGTTCCATCTTCCTAGAAAAGTGGATTCGTTCCACAAAGGTTCCAGAAGATGTTAATGGTAAGCAAGAAGATTGTTTACGAAGAAACAACAAGAAAAATTCATATTCTGATACATAAGAGTTATATAGGAATCGAAATAGTCTTTTATTTTCTTT------TTTCAAAAGAAAAATCGA------TTTCATTGAAGTAATAAGACTATTCCAATTCGAATAGTAGTTGAGAAAGAATCGCAATAAATGCAAAGATGGAACATCTTTGATCCGGTATTGAAGGAGTTGAACCAAGATTTCAAAATGGATAGGATAGGGTATTTCTATATGTGATAGATAATGTAAATGCAAAAATTTGTCTTCTAAAAAGGGAAATATTGAATGAATAGATCGTAAATTCTGAAACTTTGGTGTTTCTTTTTCTTTCGG------ACAAGATAATTCTCGTAGCGAGAATGGGATTTCTACAACGATCGCAAACCCCTCAGATAGAATCTGAGAATAAAACTCAG------AATAAAAAAAATTGTTGTAATCCAACAATCGAT---------CTTGGTTAGGATGATTAACCGAGTTAATCCAAAAATTCTGCTGATACATTCGAATAATTAAACGTTTCACAAGTAGTGAACTAAATTTCTTG---TTATTACAACTAACA---ATTTCCACAGGTTCGGAAC------CTTTTAATCCATAATCATGGGCAAATGCATAAATATACTCCTGAAGGAGAAGTGGGTAAACGAAGTATTGTTGACGAGATTTCTGTTTTTCTGAATACCCTTCCAATTTTTCCAT-----TTG-----TATTTCT----ACTT------G-AA-TCAG--------AA--AGA-A---GAAG-CATTTCTCGGTT-----TCTCAAAT--G-----ATGATACATAGTGCAATATGGTCAAAACAGG-----GTGTTGCATT-------TTTTAAT------ACAAACCCT--GG-----AAAGAAAAGG---AATCTAATCC------ACAGA-TCTTT-----------TCCT----TT-TCTATC-----CAATTAGTTTATGTTTGTTCT-AATT---AC------AAA-----AG---AG-----AACAAATC--------------------TTTTATTTTTGCAGGCCAATCGCTCTTTTGACTTTGGAATC-------CAGTCTCTT------TATCAATATACTGCTTCTTTTACACATTCAA---------------TCCA-----TAACATCCCTT--------TTCAAT-------CCAT------AA-TC-AAGAATAATTAGGATTTCT-----AAAAAAAAAAAAAA---------AAAAAA--TCAAGGGTC--CGTTCATAGGAAAACCCAACCTTTCCCCGCATCAGGCACTAATCTATTTTTAACGTCTAATTAGATCGGGGAATCAT-----TTC---------AATT-----AAGAAGTTAAGCTCGTTGC-TTT-----T--TATTTTACCAGAATTGGAGCCAGGCTCTATCCATTTATTCACTAGACCC-------AG-AAAATAGGAA-----------------TTTTTTATTCCATTCC-------AAAAAT---CAAAAATAA------GAAATTGA------TTTTATTACGACATGCTATTTTTTCCATTCATTACCCTTGAGGATCAGTCGTGGTCTTCTAGACTCTACCAA-GAGTCTGGACGAATTTGTTGCTTCATCCAAATGTGTAAAAGA-TCATAGTCGCAC---------------ATGGAACATACATATCAATATGCATGGGTAATCCCTCTTCTCCCACTTCCAGTTATTATGTCAATGGGGTTTGGACTTATTCTTATTCCGACAGCAACAAAAAATCTTCGTCGCATATGGGCTTTTCCTTGTGTTTTACTCTTAAGTATAGCTATGGTATTCTCAGTTCACCTATCTATTCAACAAATAAATGGAAGTTCTATCTATCAATATCTATGGTCTTGGACCGTCAATAATGATTTTTCCTTAGAATTTGGATACTTGATCGACCCGCTTACTTCTATTATGTTAATACTAATTACTACTGTAGGAATCCTCGTTCTTATTTATAGTGACGATTATATGTCTCACGATGAAGGATATTTGAGATTTTTCGTTTATATAAGTTTTTTCAATACTTCCATGTTGGGATTGGTTACTAGTTCCAATTTGATACAAATTTATTTTTTTTGGGAACTTGTGGGAATGTGTTCCTATTTATTGATAGGCTTTTGGTTTACACGGCCAATTGCAGCGAGTGCTTGTCAAAAAGCTTTTGTAACTAATCGTGTAGGGGATTTTGGTCTGTTATTAGGAATTTTAGGTTTTTTTTGGATAACAGGTAGTTTAGAGTTTCGGGATTTGTTCAAAATAGCTAATAACTGGATTCCTAATAATGGGATTAATTCCTTACTTACTACTTTGTGTGCTTTTTTATTATTCCTTGGTGCAGTTGCGAAATCCGCACAATTCCCTCTTCACGTATGGTTACCCGATGCTATGGAAGGACCCACTCCCATTTCGGCTCTTATACACGCAGCAACTATGGTTGCTGCGGGGATTTTTCTTCTAGCTCGACTTCTTCCTCTTTTCATATCCCTACCTTTAATAATGAGTTTCATTTCTTTAGTAGGTACAATAACACTCTTCTTAGGAGCTACTTTAGCTCTTGCTCAGAGAGATATTAAAAGAAGCTTAGCCTATTCTACAATGTCTCAATTGGGTTATATGATGTTAGCTCTAGGTATAGGTTCTTATCAAGCTGCTTTATTCCATTTGATCACTCATGCTTATTCGAAAGCTTTATTGTTCTTGGGATCCGGATCCATTATTCATTCAATGGAACCTCTTGTTGGATATTCACCAGATAAAAGTCAGAATATGGTTCTTATGGGTGGTTTAAGAAAATACGTTCCAATTACAAGAACTACTTTTTTATGGGGTACGCTTTCTCTTTGTGGTATTCCACCTCTTGCTTGCTTCTGGTCCAAAGATGAAATCCTTAGTAATAGTTGGTTGTATTCACCCTTTTTTGGAATAATAGCCTCTTTTACTGCAGGATTAACTGCGTTTTATATGTTTCGGATATATTTACTTACTTTTGATGGGTACCTGCGTGTTCATTTTCAAAATTACAGTAG------CACTAAAGAGG---GTTCGTTG------TATTCAATATCCTTATGGGGAAAAAGGATACCCAAAGGAGTGAATAGAGATTTCATTTTATCAAC------------AACGAAGAGTGGAGTTTCTTTTTTTTCACAAAATATA------TCCAAAATTCAT------------GGTAAT------ACAAGAAATAGGATAGGGTCCTTTAGTACTTCCTT------T---GGGGCTAAAAACACTTTTGTCTATCCTCATGAAACGGGAAATACTATGCTATTCCCTCTTTTTATATTACTGCTTTTTACTTTGTTCATTGGATCCATAGGAATCCATTTTG------ATAATGGAGTAATGGATAATGGAATAGCGGAGTTAACCATATTATCAAAGTGGTTAACTCCCTCAATAAACTTTTTCCAGGAAAGTTCTAATTCTTCCATAAATTCATATGAATTTATCACTAATGCAATTTCTTCTGTAAGTCTAGCTATGTTTGGTCTATCCATA-GCATATATCTTCTATGGATCCGCTTATTCCTTTTTTCAGAATTTGG---------ATTTAATAAATTCTCTT------GTAAAA------GAGAGTCCGAAAAAGTTTTTTTCG------GAT------CAAGTAAAAAAAAAGATATACAGTTGGTCATATAATCGTGGTTATATCGATATTTTCTATACTAGGGTCTTTACCCTGGGTATAAGAGGATTAACTGAACTAACGCAGTTTTTCGATAAGGGTGTCATTGATGGAATTACCAATGGAGTAGGTCTTGCTGGTTTTTGTATAGGAGAAGAAATTAAATATGTGGGGGGAGGGCGAATATCGTCTTATTTATTC-TTTTTTTTATGTTATGTATCCGTGTTCTTATTCTTTTTTCTT---------------------------------------------------------------TC-----TT------------------------------------AA---------------------ATGTCACCACAAACAGAAACTAAAGCAAGTGTTGGATTTAAAGCTGGTGTTAAGGATTATAAATTGACTTATTACACCCCGGAGTATGAAACCAAGGATACTGATATCTTGGCAGCATTCCGAGTAACTCCTCAGCCCGGGGTTCCGCCCGAAGAAGCAGGGGCTGCAGTAGCTGCCGAATCTTCTACTGGTACATGGACAACTGTTTGGACTGATGGACTTACCAGTCTTGATCGTTACAAAGGGCGATGCTATCACATTGAGCCCGTTGTTGGGGAGGAAAATCAATATATCGCTTATGTAGCTTATCCATTAGACCTATTTGAAGAGGGTTCTGTTACTAAC-ATGTTTACTTCC-ATTGTGGGTAACGTATTTGGTTTCAAAGCCCTACGCGC-TCTACGTCTGGAGGATCTGCGAATTCCCCCTACTTATTCAAAAACTTTCCAAGGTCCGCCTCATGGTATCCAAGTTGAAAGGGATAAGTTGAACAAGTACGGCCGTCCTTTATTGGGATGTACTATTAAACCAAAATTGGGATTATCCGCAAAAAATTACGGTAGAGCGTGTTATGAGTGTCTACGCGGTGGACTTGATTTTACCAAAGATGATGAAAACGTAAACTCACAACCATTTATGCGCTGGAGGGACCGTTTTGTCTTTTGTGCCGAAGCAATTTATAAATCACAGGCCGAAACCGGTGAAATCAAGGGGCATTACTTGAATGCGACTGCAGGTACATGCGAAGAAATGATGAAGAGAGCTATATTTGCGAGGGAATTAGGGGTTCCTATTGTAATGCATGACTACTTAACTGGGGGATTCACCGCAAATACTACTTTGGCTCATTATTGCCGCGACAATGGCCTACTTCTTCACATTCACCGGGCAATGCATGCAGTTATTGATAGACAGAAAAATCATGGTATGCATTTTCGTGTATTAGCTAAAGCATTGCGTATGTCTGGGGGAGATCATATCCACGCCGGTACAGTAGTAGGTAAGTTAGAAGGGGAACGCGAAATGACTTTAGGTTTTGTTGATTTATTGCGCGATGATTTTATTGAAAAAGATCGTGCTCGCGGTATCTTTTTCACTCAGGACTGGGTATCTATGCCAGGTGTTATACCGGTGGCTTCAGGGGGTATTCATGTTTGGCATATGCCAGCTCTGACCGAAATCTTTGGAGATGATTCCGTATTACAATTTGGTGGAGGAACTTTAGGACATCCTTGGGGAAATGCACCTGGTGCAGTAGCTAATCGGGTGGCTTTAGAAGCTTGTGTACAAGCTCGTAACGAAGGGCGCGATCTTGCTCGTGAAGGTAATGAAATTATCCGAGCAGCTTGCAAATGGAGTCCTGAACTAGCCGCAGCTTGTGAAATATGGAAGGCGATCAAATTCGA---GTTCGAGCCGGTAGATAAACTAGA-------------TAAG---TAG------------------------------
Arundinaria_tecta ATGGAGTAGATAATT-CTTCC-----TT-GTTACA----ATAGAG---AAC-AAAAATCCCTCCCCAAATCGTGCTTGCATTTTTCATTGCACACGAC---------------TTTCCCTATGTAGAAATAGTCAAT-TTCTATT------CCAA-AG-----AGGA----A-GTCT-ACCAA-------TTT----------------TT---------------TTAA------------------------------------------TTAG-TAAGTTG------ATTC--------A-CC----TA---------------------------------C---------TA-------------------T---------------------TTAT-----------------T---------------AT-----------------AGTATAGGGAACATTTCAG----AAGAACATTTCAG-------AATGG------AAA-ATG-----TGAAAGTTTTATC----------T-TGATCATT-----------TATCGA-----TC--------ATTTCTA---GTG--T-ATTA-----GTTTTG------------------TCTAATGATTA-------------------------------ATTA-------AAAG-GGTTCACCAGGTCATTGATACGGATAATATCCAAATACCAAATACGGTCACTGTGTGATCCACGGAAAGAAAAGTGGGTT------GTTTTGGTGAACATCAAAGAAAAAACTGGC---TCTTCTTCCGTAAAAAATTCTTCTAAAAATACCGAACCCAATCGTTGCATAAAAGTTCGTACCGTGCTTTTATGTTTACGAGCTAAAGTTCTAGCGCATGAAAGTCGAAGTATATACTTTAGTCGATACAAAGTCCGTTTTTTCGAGGATCCACTATGATAATGAAAAAGATTTCTACATATCCGACCAAATCGATCAAGAATATCCCAATCTGATAAATCGGTCCAAATGGGTTTACTAATAGGATGCCCCGATCCAGTACAAAATTGAGCTTTTGATAAGGATCCAATGAGGGGAGTAGCAGGGACTATGGTATCGAATTTTTTCATTCGAGTCTCTATTAGAAATGAATTCTCTAGCATTTGATTCTTTACTAACAAAGGATTTATTGGTACACTTGAAAGGTACCCCAGAAAATCGAAGCAAGAGTTTACTAATTGGTTTAGATGGATCCTTCGCGGTTGAGTCCAAAAAGAAAAAGAATATTGCCAGAAATTGACAAGGTAACATTTCCATTTCTTCTTCAAAAGAAGAGTTCCTTTTGATGCAAGAATTGCCTTTCCTTGATATCGAACATAATGCATAAGAGGATCCATAAAGATCCATA------CGGTTTTCCGAAAAAAACCTGGGTACATTACCCCAAAATGTTCCATCTTCCTAGAAAAGTGGATTCGTTCCACAAAGGTTCCAGAAGATGTTAATGGTAAGCAAGAAGATTGTTTACGAAGAAACAACAAGAAAAATTCATATTCTGATACATAAGAGTTATATAGGAATCGAAATAGTCTTTTATTTTCTTT------TTTCAAAAGAAAAATCGA------TTTCATTGAAGTAATAAGACTATTCCAATTCGAATAGTAGTTGAGAAAGAATCGCAATAAATGCAAAGATGGAACATCTTTGATCCGGTATTGAAGGAGTTGAACCAAGATTTCAAAATGGATAGGATAGGGTATTTCTATATGTGATAGATAATGTAAATGCAAAAATTTGTCTTCTAAAAAGGGAAATATTGAATGAATAGATCGTAAATTCTGAAACTTTGGTGTTTCTTTTTCTTTCGG------ACAAGATAATTCTCGTAGCGAGAATGGGATTTCTACAACGATCGCAAACCCCTCAGATAGAATCTGAGAATAAAACTCAG------AATAAAAAAAATTGTTGTAATCCAACAATCGAT---------CTTGGTTAGGATGATTAACCGAGTTAATCCAAAAATTCTGCTGATACATTCGAATAATTAAACGTTTCACAAGTAGTGAACTAAATTTCTTG---TTATTACAACTAACA---ATTTCCACAGGTTCGGAAC------CTTTTAATCCATAATCATGGGCAAATGCATAAATATACTCCTGAAGGAGAAGTGGGTAAACGAAGTATTGTTGACGAGATTTCTGTTTTTCTGAATACCCTTCCAATTTTTCCAT-----TTG-----TATTTCT----ACTT------G-AA-TCAG--------AA--AGA-A---GAAG-CATTTCTCGGTT-----TCTCAAAT--G-----ATGATACATAGTGCAATATGGTCAAAACAGG-----GTGTTGCATT-------TTTTAAT------ACAAACCCT--GG-----AAAGAAAAGG---AATCTAATCC------ACAGA-TCTTT-----------TCCT----TT-TCTATC-----CAATTAGTTTATGTTTGTTCT-AATT---AC------AAA-----AG---AG-----AACAAATC--------------------TTTTATTTTTGCAGGCCAATCGCTCTTTTGACTTTGGAATC-------CAGTCTCTT------TATCAATATACTGCTTCTTTTACACATTCAA---------------TCCA-----TAACATCCCTT--------TTCAAT-------CCAT------AA-TC-AAGAATAATTAGGATTTCT-----AAAAAAAAAAAAAA---------AAAAAA--TCAAGGGTC--CGTTCATAGGAAAACCCAACCTTTCCCCGCATCAGGCACTAATCTATTTTTAACGTCTAATTAGATCGGGGAATCAT-----TTC---------AATT-----AAGAAGTTAAGCTCGTTGC-TTT-----T--TATTTTACCAGAATTGGAGCCAGGCTCTATCCATTTATTCACTAGACCC-------AG-AAAATAGGAA-----------------TTTTTTATTCCATTCC-------AAAAAT---CAAAAATAA------GAAATTGA------TTTTATTACGACATGCTATTTTTTCCATTCATTACCCTTGAGGATCAGTCGTGGTCTTCTAGACTCTACCAA-GAGTCTGGACGAATTTGTTGCTTCATCCAAATGTGTAAAAGA-TCATAGTCGCAC---------------ATGGAACATACATATCAATATGCATGGGTAATCCCTCTTCTCCCACTTCCAGTTATTATGTCAATGGGGTTTGGACTTATTCTTATTCCGACAGCAACAAAAAATCTTCGTCGCATATGGGCTTTTCCTTGTGTTTTACTCTTAAGTATAGCTATGGTATTCTCAGTTCACCTATCTATTCAACAAATAAATGGAAGTTCTATCTATCAATATCTATGGTCTTGGACCGTCAATAATGATTTTTCCTTAGAATTTGGATACTTGATCGACCCGCTTACTTCTATTATGTTAATACTAATTACTACTGTAGGAATCCTCGTTCTTATTTATAGTGACGATTATATGTCTCACGATGAAGGATATTTGAGATTTTTCGTTTATATAAGTTTTTTCAATACTTCCATGTTGGGATTGGTTACTAGTTCCAATTTGATACAAATTTATTTTTTTTGGGAACTTGTGGGAATGTGTTCCTATTTATTGATAGGCTTTTGGTTTACACGGCCAATTGCAGCGAGTGCTTGTCAAAAAGCTTTTGTAACTAATCGTGTAGGGGATTTTGGTCTGTTATTAGGAATTTTAGGTTTTTTTTGGATAACAGGTAGTTTAGAGTTTCGGGATTTGTTCAAAATAGCTAATAACTGGATTCCTAATAATGGGATTAATTCCTTACTTACTACTTTGTGTGCTTTTTTATTATTCCTTGGTGCAGTTGCGAAATCCGCACAATTCCCTCTTCACGTATGGTTACCCGATGCTATGGAAGGACCCACTCCCATTTCGGCTCTTATACACGCAGCAACTATGGTTGCTGCGGGGATTTTTCTTCTAGCTCGACTTCTTCCTCTTTTCATATCCCTACCTTTAATAATGAGTTTCATTTCTTTAGTAGGTACAATAACACTCTTCTTAGGAGCTACTTTAGCTCTTGCTCAGAGAGATATTAAAAGAAGCTTAGCCTATTCTACAATGTCTCAATTGGGTTATATGATGTTAGCTCTAGGTATAGGTTCTTATCAAGCTGCTTTATTCCATTTGATCACTCATGCTTATTCGAAAGCTTTATTGTTCTTGGGATCCGGATCCATTATTCATTCAATGGAACCTCTTGTTGGATATTCACCAGATAAAAGTCAGAATATGGTTCTTATGGGTGGTTTAAGAAAATACGTTCCAATTACAAGAACTACTTTTTTATGGGGTACGCTTTCTCTTTGTGGTATTCCACCTCTTGCTTGCTTCTGGTCCAAAGATGAAATCCTTAGTAATAGTTGGTTGTATTCACCCTTTTTTGGAATAATAGCCTCTTTTACTGCAGGATTAACTGCGTTTTATATGTTTCGGATATATTTACTTACTTTTGATGGGTACCTGCGTGTTCATTTTCAAAATTACAGTAG------CACTAAAGAGG---GTTCGTTG------TATTCAATATCCTTATGGGGAAAAAGGATACCCAAAGGAGTGAATAGAGATTTCATTTTATCAAC------------AACGAAGAGTGGAGTTTCTTTTTTTTCACAAAATATA------TCCAAAATTCAT------------GGTAAT------ACAAGAAATAGGATAGGGTCCTTTAGTACTTCCTT------T---GGGGCTAAAAACACTTTTGTCTATCCTCATGAAACGGGAAATACTATGCTATTCCCTCTTTTTATATTACTGCTTTTTACTTTGTTCATTGGATCCATAGGAATCCATTTTG------ATAATGGAGTAATGGATAATGGAATAGCGGAGTTAACCATATTATCAAAGTGGTTAACTCCCTCAATAAACTTTTTCCAGGAAAGTTCTAATTCTTCCATAAATTCATATGAATTTATCACTAATGCAATTTCTTCTGTAAGTCTAGCTATGTTTGGTCTATCCATA-GCATATATCTTCTATGGATCCGCTTATTCCTTTTTTCAGAATTTGG---------ATTTAATAAATTCTCTT------GTAAAA------GAGAGTCCGAAAAAGTTTTTTTCG------GAT------CAAGTAAAAAAAAAGATATACAGTTGGTCATATAATCGTGGTTATATCGATATTTTCTATACTAGGGTCTTTACCCTGGGTATAAGAGGATTAACTGAACTAACGCAGTTTTTCGATAAGGGTGTCATTGATGGAATTACCAATGGAGTAGGTCTTGCTGGTTTTTGTATAGGAGAAGAAATTAAATATGTGGGGGGAGGGCGAATATCGTCTTATTTATTC-TTTTTTTTATGTTATGTATCCGTGTTCTTATTCTTTTTTCTT---------------------------------------------------------------TC-----TT------------------------------------AA---------------------ATGTCACCACAAACAGAAACTAAAGCAAGTGTTGGATTTAAAGCTGGTGTTAAGGATTATAAATTGACTTATTACACCCCGGAGTATGAAACCAAGGATACTGATATCTTGGCAGCATTCCGAGTAACTCCTCAGCCCGGGGTTCCGCCCGAAGAAGCAGGGGCTGCAGTAGCTGCCGAATCTTCTACTGGTACATGGACAACTGTTTGGACTGATGGACTTACCAGTCTTGATCGTTACAAAGGGCGATGCTATCACATTGAGCCCGTTGTTGGGGAGGAAAATCAATATATCGCTTATGTAGCTTATCCATTAGACCTATTTGAAGAGGGTTCTGTTACTAAC-ATGTTTACTTCC-ATTGTGGGTAACGTATTTGGTTTCAAAGCCCTACGCGC-TCTACGTCTGGAGGATCTGCGAATTCCCCCTACTTATTCAAAAACTTTCCAAGGTCCGCCTCATGGTATCCAAGTTGAAAGGGATAAGTTGAACAAGTACGGCCGTCCTTTATTGGGATGTACTATTAAACCAAAATTGGGATTATCCGCAAAAAATTACGGTAGAGCGTGTTATGAGTGTCTACGCGGTGGACTTGATTTTACCAAAGATGATGAAAACGTAAACTCACAACCATTTATGCGCTGGAGGGACCGTTTTGTCTTTTGTGCCGAAGCAATTTATAAATCACAGGCCGAAACCGGTGAAATCAAGGGGCATTACTTGAATGCGACTGCAGGTACATGCGAAGAAATGATGAAGAGAGCTATATTTGCGAGGGAATTAGGGGTTCCTATTGTAATGCATGACTACTTAACTGGGGGATTCACCGCAAATACTACTTTGGCTCATTATTGCCGCGACAATGGCCTACTTCTTCACATTCACCGGGCAATGCATGCAGTTATTGATAGACAGAAAAATCATGGTATGCATTTTCGTGTATTAGCTAAAGCATTGCGTATGTCTGGGGGAGATCATATCCACGCCGGTACAGTAGTAGGTAAGTTAGAAGGGGAACGCGAAATGACTTTAGGTTTTGTTGATTTATTGCGCGATGATTTTATTGAAAAAGATCGTGCTCGCGGTATCTTTTTCACTCAGGACTGGGTATCTATGCCAGGTGTTATACCGGTGGCTTCAGGGGGTATTCATGTTTGGCATATGCCAGCTCTGACCGAAATCTTTGGAGATGATTCCGTATTACAATTTGGTGGAGGAACTTTAGGACATCCTTGGGGAAATGCACCTGGTGCAGTAGCTAATCGGGTGGCTTTAGAAGCTTGTGTACAAGCTCGTAACGAAGGGCGCGATCTTGCTCGTGAAGGTAATGAAATTATCCGAGCAGCTTGCAAATGGAGTCCTGAACTAGCCGCAGCTTGTGAAATATGGAAGGCGATCAAATTCGA---GTTCGAGCCGGTAGATAAACTAGA-------------TAAG---TAG------------------------------
Arundinaria_gigantea ATGGAGTAGATAATT-CTTCC-----TT-GTTACA----ATAGAG---AAC-AAAAATCCCTCCCCAAATCGTGCTTGCATTTTTCATTGCACACGAC---------------TTTCCCTATGTAGAAATAGTCAAT-TTCTATT------CCAA-AG-----AGGA----A-GTCT-ACCAA-------TTT----------------TT---------------TGAA------------------------------------------TTAG-TAAGTTG------ATTC--------A-CC----TA---------------------------------C---------TA-------------------T---------------------TTAT-----------------T---------------AT-----------------AGTATAGGGAACATTTCAG----AAGAACATTTCAG-------AATGG------AAA-ATG-----TGAAAGTTTTATC----------T-TGATCATT-----------TATCGA-----TC--------ATTTCTA---GTG--T-ATTA-----GTTTTG------------------TCTAATGATTA-------------------------------ATTA-------AAAG-GGTTCACCAGGTCATTGATACGGATAATATCCAAATACCAAATACGGTCACTGTGTGATCCACGGAAAGAAAAGTGGGTT------GTTTTGGTGAACATCAAAGAAAAAACTTGC---TCTTCTTCCGTAAAAAATTCTTCTAAAAATACCGAACCCAATCGTTGCATAAAAGTTCGTACCGTGCTTTTATGTTTACGAGCTAAAGTTCTAGCGCATGAAAGTCGAAGTATATACTTTAGTCGATACAAAGTCCGTTTTTTCGAGGATCCACTATGATAATGAAAAAGATTTCTACATATCCGACCAAATCGATCAAGAATATCCCAATCTGATAAATCGGTCCAAATGGGTTTACTAATAGGATGCCCCGATCCAGTACAAAATTGAGCTTTTGATAAGGATCCAATGAGGGGAGTAGCAGGGACTATGGTATCGAATTTTTTCATTCGAGTCTCTATTAGAAATGAATTCTCTAGCATTTGATTCCTTACTAACAAAGGATTTATTGGTACACTTGAAAGGTACCCCAGAAAATCGAAGCAAGAGTTTACTAATTGGTTTAGATGGATCCTTCGCGGTTGAGTCCAAAAAGAAAAAGAATATTGCCAGAAATTGACAAGGTAACATTTCCATTTCTTCTTCAAAAGAAGAGTTCCTTTTGATGCAAGAATTGCCTTTCCTTGATATCGAACATAATGCATAAGAGGATCCATAAAGATCCATA------CGGTTTTCCGAAAAAAACCTGGGTACATTACCCCAAAATGTTCCATCTTCCTAGAAAAGTGGATTCGTTCCACAAAGGTTCCAGAAGATGTTAATGGTAAGCAAGAAGATTGTTTACGAAGAAACAACAAGAAAAATTCATATTCTGATACATAAGAGTTATATAGGAATCGAAATAGTCTTTTATTTTCTTT------TTTCAAAAGAAAAATCGA------TTTCATTGAAGTAATAAGACTATTCCAATTCGAATAGTAGTTGAGAAAGAATCGCAATAAATGCAAAGATGGAACATCTTTGATCCGGTATTGAAGGAGTTGAACCAAGATTTCAAAATGGATAGGATAGGGTATTTCTATATGTGATAGATAATGTAAATGCAAAAATTTGTCTTCTAAAAAGGGAAATATTGAATGAATAGATCGTAAATTCTGAAACTTTGGTGTTTCTTTTTCTTTCGG------ACAAGATAATTCTCGTAGCGAGAATGGGATTTCTACAACGATCGCAAACCCCTCAGATAGAATCTGAGAATAAAACTCAG------AATAAAAAAAATTGTTGTAATCCAACAATCGAT---------CTTGGTTAGGATGATTAACCGAGTTAATCCAAAAATTCTGCTGATACATTCGAATAATTAAACGTTTCACAAGTAGTGAACTAAATTTCTTG---TTATTACAACTAACA---ATTTCCACAGGTTCGGAAC------CTTTTAATCCATAATCATGGGCAAATGCATAAATATACTCCTGAAGGAGAAGTGGGTAAACGAAGTATTGTTGACGAGATTTCTGTTTTTCTGAATACCCTTCCAATTTTTCCAT-----TTG-----TATTTCT----ACTT------G-AA-TCAG--------AA--AGA-A---GAAG-CATTTCTCGGTT-----TCTCAAAT--G-----ATGATACATAGTGCAATATGGTCAAAACAGG-----GTGTTGCATT-------TTTTAAT------ACAAACCCT--GG-----AAAGAAAAGG---AATCTAATCC------ACAGA-TCTTT-----------TCCT----TT-TCTATC-----CAATTAGTTTATGTTTGTTCT-AATT---AC------AAA-----AG---AG-----AACAAATC--------------------TTTTATTTTTGCAGGCCAATCGCTCTTTTGACTTTGGAATC-------CAGTCTCTT------TATCAATATACTGCTTCTTTTACACATTCAA---------------TCCA-----TAACATCCCTT--------TTCAAT-------CCAT------AA-TC-AAGAATAATTAGGATTTCT-----AAAAAAAAAAAAAG---------AAAAAA--TCAAGGGTC--CGCTCATAGGAAAACCCAACCTTTCCCCGCATCAGGCACTAATCTATTTTTAACGTCTAATTAGATCGGGGAATCAT-----TTC---------AATT-----AAGAAGTTAAGCTCGTTGC-TTT-----T--TATTTTACCAGAATTGGAGCCAGGCTCTATCCATTTATTCACTAGACCC-------AG-AAAATAGGAA-----------------TTTTTTATTCCATTCC-------AAAAAT---CAAAAATAA------GAAATTGA------TTTTATTACGACATGCTATTTTTTCCATTCATTACCCTTGAGGATCAGTCGTGGTCTTCTAGACTCTACCAA-GAGTCTGGACGAATTTGTTGCTTCATCCAAATGTGTAAAAGA-TCATAGTCGCAC---------------ATGGAACATACATATCAATATGCCTGGGTAATCCCTCTTCTCCCACTTCCAGTTATTATGTCAATGGGATTTGGACTTTTTCTTATTCCGACAGCAACAAAAAATCTTCGTCGCATATGGGCTTTTCCTTGTGTTTTACTCTTAAGTATAGCTATGGTATTCTCAGTTCACCTATCTATTCAACAAATAAATGGAAGTTCTATCTATCAATATCTATGGTCTTGGACCGTCAATAATGATTTTTCCTTAGAATTTGGATACTTGATCGACCCGCTTACTTCTATTATGTTAATACTAATTACTACTGTAGGAATCCTCGTTCTTATTTATAGTGACGATTATATGTCTCACGATGAAGGATATTTGAGATTTTTTGTTTATATAAGTTTTTTCAATACTTCCATGTTGGGATTGGTTACTAGTTCCAATTTGATACAAATTTATTTTTTTTGGGAACTTGTGGGAATGTGTTCCTATTTATTGATAGGCTTTTGGTTTACACGGCCAATTGCAGCGAGTGCTTGTCAAAAAGCTTTTGTAACTAATCGTGTAGGGGATTTTGGTCTGTTATTAGGAATTTTAGGTTTTTTTTGGATAACAGGTAGTTTAGAGTTTCGGGATTTGTTCAAAATAGCTAATAACTGGATTCCTAATAATGGGATTAATTCCTTACTTACTACTTTGTGTGCTTTTTTATTATTCCTTGGTGCAGTTGCGAAATCTGCACAATTCCCTCTTCACGTATGGTTACCCGATGCTATGGAAGGACCCACTCCCATTTCGGCTCTTATACACGCAGCAACTATGGTTGCTGCGGGGATTTTTCTTCTAGCTCGACTTCTTCCTCTTTTCATATCCCTACCTTTAATAATGAGTTTCATTTCTTTAGTAGGTACAATAACACTCTTCTTAGGAGCTACTTTAGCTCTTGCTCAGAGAGATATTAAAAGAAGCTTAGCCTATTCTACAATGTCTCAATTGGGTTATATGATGTTAGCTCTAGGTATAGGTTCTTATCAAGCTGCTTTATTCCATTTGATCACTCATGCTTATTCGAAAGCTTTATTGTTCTTGGGATCCGGATCCATTATTCATTCAATGGAACCTCTTGTTGGATATTCACCAGATAAAAGTCAGAATATGGTTCTTATGGGTGGTTTAAGAAAATACGTTCCAATTACAAGAACTACTTTTTTATGGGGTACGCTTTCTCTTTGTGGTATTCCACCTCTTGCTTGCTTCTGGTCCAAAGATGAAATCCTTAGTAATAGTTGGTTGTATTCACCCTTTTTTGGAATAATAGCCTCTTTTACTGCAGGATTAACTGCGTTTTATATGTTTCGGATATATTTACTTACTTTTGATGGGTACCTGCGTGTTCATTTTCAAAATTACAGTAG------CACTAAAGAGG---GTTCGTTG------TATTCAATATCCTTATGGGGAAAAAGGATACCCAAAGGAGTGAATAGAGATTTCATTTTATCAAC------------AACGAAGAGTGGAGTTTCTTTTTTTTCACAAAATATA------TCCAAAATTCAT------------GGTAAT------ACAAGAAATAGGATAGGGTCCTTTAGTACTTCCTT------T---GGGGCTAAAAACACTTTTGTCTATCCTCATGAAACGGGAAATACTATGCTATTCCCTCTTTTTATATTACTGCTTTTTACTTTGTTCATTGGATCCATAGGAATCCATTTTG------ATAATGGAGTAATGGATAATGGAATAGCGGAGTTAACCATATTATCAAAGTGGTTAACTCCCTCAATAAACTTTTTCCAGGAAAGTTCTAATTCTTCCATAAATTCATATGAATTTATCACTAATGCAATTTCTTCTGTAAGTCTAGCTATGTTTGGTCTATCCATA-GCATATATCTTCTATGGATCCGCTTATTCCTTTTTTCAGAATTTGG---------ATTTAATAAATTCTCTT------GTAAAA------GAGAGTCCGAAAAAGTTTTTTTCG------GAT------CAAGTAAAAAAAAAGATATACAGTTGGTCATATAATCGTGGTTATATAGATATTTTCTATACTAGGGTCTTTACCCTGGGTATAAGAGGATTAACTGAACTAACGCAGTTTTTCGATAAGGGTGTCATTGATGGAATTACCAATGGAGTAGGTCTTGCTGGTTTTTGTATAGGAGAAGAAATTAAATATGTAGGGGGAGGGCGAATATCGTCTTATTTATTC-TTTTTTTTATGTTATGTATCCGTGTTCTTATTCTTTTTTCTT---------------------------------------------------------------TC-----TT------------------------------------AA---------------------ATGTCACCACAAACAGAAACTAAAGCAAGTGTTGGATTTAAAGCTGGTGTTAAGGATTATAAATTGACTTATTACACCCCGGAGTATGAAACCAAGGATACTGATATCTTGGCAGCATTCCGAGTAACTCCTCAGCCCGGGGTTCCGCCCGAAGAAGCAGGGGCTGCAGTAGCTGCCGAATCTTCTACTGGTACATGGACAACTGTTTGGACTGATGGACTTACCAGTCTTGATCGTTACAAAGGGCGATGCTATCACATTGAGCCCGTTGTTGGGGAGGAAAATCAATATATCGCTTATGTAGCTTATCCATTAGACCTATTTGAAGAGGGTTCTGTTACTAAC-ATGTTTACTTCC-ATTGTGGGTAACGTATTTGGTTTCAAAGCCCTACGCGC-TCTACGTCTGGAGGATCTGCGAATTCCCCCTACTTATTCAAAAACTTTCCAAGGTCCGCCTCATGGTATCCAAGTTGAAAGGGATAAGTTGAACAAGTACGGCCGTCCTTTATTGGGATGTACTATTAAACCAAAATTGGGATTATCCGCAAAAAATTACGGTAGAGCGTGTTATGAGTGTCTACGCGGTGGACTTGATTTTACCAAAGATGATGAAAACGTAAACTCACAACCATTTATGCGCTGGAGGGACCGTTTTGTCTTTTGTGCCGAAGCAATTTATAAATCACAGGCCGAAACCGGTGAAATCAAGGGGCATTACTTGAATGCGACTGCAGGTACATGCGAAGATATGATGAAGAGAGCTATATTTGCGAGGGAATTAGGGGTTCCTATTGTAATGCATGACTACTTAACTGGGGGATTCACCGCAAATACTACTTTGGCTCATTATTGCCGCGACAATGGCCTACTTCTTCACATTCACCGGGCAATGCATGCAGTTATTGATAGACAGAAAAATCATGGTATGCATTTTCGTGTATTAGCTAAAGCATTGCGTATGTCTGGGGGAGATCATATCCACGCCGGTACAGTAGTAGGTAAGTTAGAAGGGGAACGCGAAATGACTTTAGGTTTTGTTGATTTATTGCGCGATGATTTTATTGAAAAAGATCGTGCTCGCGGTATCTTTTTCACTCAGGACTGGGTATCTATGCCAGGTGTTATACCGGTGGCTTCAGGGGGTATTCATGTTTGGCATATGCCAGCTCTGACCGAAATCTTTGGAGATGATTCCGTATTACAATTTGGTGGAGGAACTTTAGGACATCCTTGGGGAAATGCACCTGGTGCAGTAGCTAATCGGGTGGCTTTAGAAGCTTGTGTACAAGCTCGTAACGAAGGGCGCGATCTTGCTCGTGAAGGTAATGAAATTATCCGAGCAGCTTGCAAATGGAGTCCTGAACTAGCCGCAGCTTGTGAAATATGGAAGGCGATCAAATTCGA---GTTCGAGCCGGTAGATAAACTAGA-------------TAAG---TAG------------------------------
Thamnocalamus_spathiflorus ATGGAGTAGATAATT-CTTCC-----TT-GTTACA----ATAGAG---AAC-AAAAATCCCTCCCCAAATCGTGCTTGCATTTTTCATTGCACACGAC---------------TTTCCCTATGTAGAAATAGTCAAT-TTCTATT------CCAA-AG-----AGGA----A-GTCT-ACCAA-------TTT----------------TT---------------TTAA------------------------------------------TTAG-TAAGTTG------ATTC--------A-CC----TA---------------------------------C---------TA-------------------T---------------------TTAT-----------------T---------------AT-----------------AGTATAGGGAACATTTCAG----AAGAACATTTCAG-------AATGG------AAA-ATG-----TGAAAGTTTTATC----------T-TGATCATT-----------TATCGA-----TC--------ATTTCTA---GTG--T-ATTA-----GTTTTG------------------TCTAATGATTA-------------------------------ATTA-------AAAG-GGTTCACCAGGTCATTGATACGGATAATATCCAAATACCAAATACGGTCACTGTGTGATCCACGGAAAGAAAAGTGGGTT------GTTTTGGTGAACATCAAAGAAAAAACTTGC---TCTTCTTCCGTAAAAAATTCTTCTAAAAATACCGAACCCAATCGTTGCATAAAAGTTCGTACCGTGCTTTTATGTTTACGAGCTAAAGTTCTAGCGCATGAAAGTCGAAGTATATACTTTAGTCGATACAAAGTCCGTTTTTTCGAGGATCCACTATGATAATGAAAAAGATTTCTACATATCCGACCAAATCGATCAAGAATATCCCAATCTGATAAATCGGTCCAAATGGGTTTACTAATAGGATGCCCCGATCCAGTACAAAATTGAGCTTTTGATAAGGATCCAATGAGGGGAGTAGCAGGGACTATGGTATCGAATTTTTTCATTCGAGTCTCTATTAGAAATGAATTCTCTAGCATTTGATTCCTTACTAACAAAGGATTTATTGGTACACTTGAAAGGTACCCCAGAAAATCGAAGCAAGAGTTTACTAATTGGTTTAGATGGATCCTTCGCGGTTGAGTCCAAAAAGAAAAAGAATATTGCCAGAAATTGACAAGGTAACATTTCCATTTCTTCTTCAAAAGAAGAGTTCCTTTTGATGCAAGAATTGCCTTTCCTTGATATCGAACATAATGCATAAGAGGATCCATAAAGATCCATA------CGGTTTTCCGAAAAAAACCTGGGTACATTACCCCAAAATGTTCCATCTTCCTAGAAAAGTGGATTCGTTCCACAAAGGTTCCAGAAGATGTTAATGGTAAGCAAGAAGATTGTTTACGAAGAAACAACAAGAAAAATTCATATTCTGATACATAAGAGTTATATAGGAATCGAAATAGTCTTTTATTTTCTTT------TTTCAAAAGAAAAATCGA------TTTCATTGAAGTAATAAGACTATTCCAATTCGAATAGTAGTTGAGAAAGAATCGCAATAAATGCAAAGATGGAACATCTTTGATCCGGTATTGAAGGAGTTGAACCAAGATTTCAAAATGGATAGGATAGGGTATTTCTATATGTGATAGATAATGTAAATGCAAAAATTTGTCTTCTAAAAAGGGAAATATTGAATGAATAGATCGTAAATTCTGAAACTTTGGTGTTTCTTTTTCTTTCGG------ACAAGATAATTCTCGTAGCGAGAATGGGATTTCTACAACGATCGCAAACCCCTCAGATAGAATCTGAGAATAAAACTCAG------AATAAAAAAAATTGTTGTAATCCAACAATCGAT---------CTTGGTTAGGATGATTAACCGAGTTAATCCAAAAATTCTGCTGATACATTCGAATAATTAAACGTTTCACAAGTAGTGAACTAAATTTCTTG---TTATTACAACTAACA---ATTTCCACAGGTTCGGAAC------CTTTTAATCCATAATCATGGGCAAATGCATAAATATACTCCTGAAAGAGAAGTGGGTAAACGAAGTATTGTTGACGAGATTTCTGTTTTTCTGAATACCCTTCCAATTTTTCCAT-----TTG-----TATTTCT----ACTT------G-AA-TCAG--------AA--AGA-A---GAAG-CATTTCTCGGTT-----TCTCAAAT--G-----ATGATACATAGTGCAATATGGTCAAAACAGG-----GTGTTGCATT-------TTTTAAT------ACAAACCCT--GG-----AAAGAAAAGG---AATCTAATCC------ACAGA-TCTTT-----------TCCT----TT-TCTATC-----CAATTAGTTTATGTTTGTTCT-AATT---AC------AAA-----AG---AG-----AACAAATC--------------------TTTTATTTTTGCAGGCCAATCGCTCTTTTGACTTTGGAATC-------CAGTCTCTT------TATCAATATACTGCTTCTTTTACACATTCAA---------------TCCA-----TAACATCTCTT--------TTCAAT-------CTAT------AA-TC-AAGAATAATTAGGATTTCT-------AAAAAAAAAAAG---------AAAAAA--TAAAGGGTC--CGTTCATAGGAAAACCCAACCTTTCCCCGCATCAGGCACTAATCTATTTTTAACGTCTAATTAGATCGGGGAATCAT-----TTC---------AATT-----AAGAAGTTAAGCTCGTTGC-TTT-----T--TATTTTACCAGAATTGGAGCCAGGCTCTATCCATTTATTCACTAGACCC-------AG-AAAATCGGAA-----------------TTTTGTATTCCATTCC-------AAAAAT---CAAAAATAA------GAAATTGA------TTTTATTACGACATGCTATTTTTTCCATTCATTACCCTTGAGGATCAGTCGTGGTCTTCTAGACTCTACCAA-GAGTCTGGACGAATTTGTTGCTTCATCCAAATGTGTAAAAGA-TCATAGTCGCAC---------------ATGGAACATACATATCAATATGCATGGGTAATCCCTCTTCTCCCACTTCCAGTTATTATGTCAATGGGGTTTGGACTTATTCTTATTCCGACAGCAACAAAAAATCTTCGTCGCATATGGGCTTTTCCTTGTGTTTTACTCTTAAGTATAGCTATGGTATTCTCAGTTCACCTATCTATTCAACAAATAAATGGAAGTTCTATCTATCAATATCTATGGTCTTGGACCGTCAATAATGATTTTTCCTTAGAATTTGGATACTTGATCGACCCGCTTACTTCTATTATGTTAATACTAATTACTACTGTAGGAATCCTCGTTCTTATTTATAGTGACGATTATATGTCTCACGATGAAGGATATTTGAGATTTTTTGTTTATATAAGTTTTTTCAATACTTCCATGTTGGGATTGGTTACTAGTTCCAATTTGATACAAATTTATTTTTTTTGGGAACTTGTGGGAATGTGTTCCTATTTATTGATAGGCTTTTGGTTTACACGGCCAATTGCAGCGAGTGCTTGTCAAAAAGCTTTTGTAACTAATCGTGTAGGGGATTTTGGTCTGTTATTAGGAATTTTAGGTTTTTTTTGGATAACAGGTAGTTTAGAGTTTCGGGATTTGTTCAAAATAGCTAATAACTGGATTCCTAATAATGGGATTAATTCCTTACTTACTACTTTGTGTGCTTTTTTATTATTCCTTGGTGCAGTTGCGAAATCTGCACAATTCCCTCTTCACGTATGGTTACCCGATGCTATGGAAGGACCCACTCCCATTTCGGCTCTTATACACGCAGCAACTATGGTTGCTGCGGGGATTTTTCTTCTAGCTCGACTTCTTCCTCTTTTCATATCCCTACCTTTAATAATGAGTTTCATTTCTTTAGTAGGTACAATAACACTCTTCTTAGGAGCTACTTTAGCTCTTGCTCAGAGAGATATTAAAAGAAGCTTAGCCTATTCTACAATGTCTCAATTGGGTTATATGATGTTAGCTCTAGGTATAGGTTCTTATCAAGCTGCTTTATTCCATTTGATCACTCATGCTTATTCGAAAGCTTTATTGTTCTTGGGATCCGGATCCATTATTCATTCAATGGAACCTCTTGTTGGATATTCACCAGATAAAAGTCAGAATATGGTTCTTATGGGTGGTTTAAGAAAATACGTTCCAATTACAAGAACTACTTTTTTATGGGGTACGCTTTCTCTTTGTGGTATTCCACCTCTTGCTTGCTTCTGGTCCAAAGATGAAATCCTTAGTAATAGTTGGTTGTATTCACCCTTTTTTGGAATAATAGCCTCTTTTACTGCAGGATTAACTGCGTTTTATATGTTTCGGATATATTTACTTACTTTTGATGGGTACCTGCGTGTTCATTTTCAAAATTACAGTAG------CACTAAAGAGG---GTTCGTTG------TATTCAATATCCTTATGGGGAAAAAGGATACCCAAAGGAGTGAATAGAGATTTCATTTTATCAAC------------AACGAAGAGTGGAGTTTCTTTTTTTTCACAAAATATA------TCCAAAATTCAT------------GGTAAT------ACAAGAAATAGGATAGGGTCCTTTAGTACTTCCTT------T---GGGGCTAAAAACACTTTTGTCTATCCTCATGAAACGGGAAATACTATGCTATTCCCTCTTTTTATATTACTGCTTTTTACTTTGTTCATTGGATCCATAGGAATCCATTTTG------ATAATGGAGTAATGGATAATGGAATAGCGGAGTTAACCATATTATCAAAGTGGTTAACTCCCTCAATAAACTTTTTCCAGGAAAGTTCTAATTCTTCCATAAATTCATATGAATTTATCACTAATGCAATTTCTTCTGTAAGTCTAGCTATGTTTGGTCTATCCATA-GCATATATCTTCTATGGATCCGCTTATTCCTTTTTTCAGAATTTGG---------ATTTAATAAATTCTCTT------GTAAAA------GAGAGTCCGAAAAAGTTTTTTTCG------GAT------CAAGTAAAAAAAAAGATATACAGTTGGTCATATAATCGTGGTTATATAGATATTTTCTATACTAGGGTCTTTACCCTGGGTATAAGAGGATTAACTGAACTAACGCAGTTTTTCGATAAGGGTGTCATTGATGGAATTACCAATGGAGTAGGTCTTGCTGGTTTTTGTATAGGAGAAGAAATTAAATATGTAGGGGGAGGGCGAATATCGTCTTATTTATTC-TTTTTTTTATGTTATGTATCCGTGTTCTTATTCTTTTTTCTT---------------------------------------------------------------TC-----TT------------------------------------AA---------------------ATGTCACCACAAACAGAAACTAAAGCAAGTGTTGGATTTAAAGCTGGTGTTAAGGATTATAAATTGACTTATTACACCCCGGAGTATGAAACCAAGGATACTGATATCTTGGCAGCATTCCGAGTAACTCCTCAGCCCGGGGTTCCGCCCGAAGAAGCAGGGGCTGCAGTAGCTGCCGAATCTTCTACTGGTACATGGACAACTGTTTGGACTGATGGACTTACCAGTCTTGATCGTTACAAAGGGCGATGCTATCACATCGAGCCCGTTGTTGGGGAGGAAAATCAATATATCGCTTATGTAGCTTATCCATTAGACCTATTTGAAGAGGGTTCTGTTACTAAC-ATGTTTACTTCC-ATTGTGGGTAACGTATTTGGTTTCAAAGCCCTACGCGC-TCTACGTCTGGAGGATCTGCGAATTCCCCCTACTTATTCAAAAACTTTCCAAGGTCCGCCTCATGGTATCCAAGTTGAAAGGGATAAGTTGAACAAGTACGGCCGTCCTTTATTGGGATGTACTATTAAACCAAAATTGGGATTATCCGCAAAAAATTACGGTAGAGCGTGTTATGAGTGTCTACGCGGTGGACTTGATTTTACCAAAGATGATGAAAACGTAAACTCACAACCATTTATGCGCTGGAGGGACCGTTTTGTCTTTTGTGCCGAAGCAATTTATAAATCACAGGCCGAAACCGGTGAAATCAAGGGGCATTACTTGAATGCGACTGCAGGTACAGTCGAAGATATGATGAAGAGAGCTATATTTGCGAGGGAATTAGGGGTTCCTATTGTAATGCATGACTACTTAACTGGGGGATTCACCGCAAATACTACTTTGGCTCATTATTGCCGCGACAATGGCCTACTTCTTCACATTCACCGGGCAATGCATGCAGTTATTGATAGACAGAAAAATCATGGTATGCATTTTCGTGTATTAGCTAAAGCATTGCGTATGTCTGGGGGAGATCATATCCACGCCGGTACAGTAGTAGGTAAGTTAGAAGGGGAACGCGAAATGACTTTAGGTTTTGTTGATTTATTGCGCGATGATTTTATTGAAAAAGATCGTGCTCGCGGTATCTTTTTCACTCAGGACTGGGTATCTATGCCAGGTGTTATACCGGTGGCTTCAGGGGGTATTCATGTTTGGCATATGCCAGCTCTGACCGAAATCTTTGGAGATGATTCCGTATTACAATTTGGTGGAGGAACTTTAGGACATCCTTGGGGAAATGCACCTGGTGCAGTAGCTAATCGGGTGGCTTTAGAAGCTTGTGTACAAGCTCGTAACGAAGGGCGCGATCTTGCTCGTGAAGGTAATGAAATTATCCGAGCAGCTTGCAAATGGAGTCCTGAACTAGCCGCAGCTTGTGAAATATGGAAGGCGATCAAATTCGA---GTTCGAGCCGGTAGATAAACTAGA-------------TAAG---TAG------------------------------
Pseudosasa_japonica ATGGAGTAGATAATT-CTTCC-----TT-GTTACA----ATAGAG---AAC-AAAAATCCCTCCCCAAATCGTGCTTGCATTTTTCATTGCACACGAC---------------TTTCCCTATGTAGAAATAGTCAAT-TTCTATT------CCAA-AG-----AGGA----A-GTCT-ACCAA-------TTT----------------TT---------------TAAA------------------------------------------TTAG-TAAGTTG------ATTC--------A-CC----TA---------------------------------C---------TA-------------------T---------------------TTAT-----------------T---------------AT-----------------AGTATAGG-----------------GAACATTTCAG-------AATGG------AAA-ATG-----TGAAAGTTTTATC----------T-TGATCATT-----------TATCAA-----TC--------ATTTCTA---GTG--T-ATTA-----GTTTTG------------------TCTAATGATTA-------------------------------ATTA-------AAAG-GGTTCACCAGGTCATTGATACGGATAATATCCAAATACCAAATACGGTCACTGTGTGATCCACGGAAAGAAAAGTGGGTT------GTTTTGGTGAACATCAAAGAAAAAACTTGC---TCTTCTTCCGTAAAAAATTCTTCTAAAAATACCGAACCCAATCGTTGCATAAAAGTTCGTACCGTGCTTTTATGTTTACGAGCTAAAGTTCTAGCGCATGAAAGTCGAAGTATATACTTTAGTCGATACAAAGTCCGTTTTTTCGAGGATCCACTATGATAATGAAAAAGATTTCTACATATCCGACCAAATCGATCAAGAATATCCCAATCTGATAAATCGGTCCAAATGGGTTTACTAATAGGATGCCCCGATCCAGTACAAAATTGAGCTTTTGATAAGGATCCAATGAGGGGAGTAGCAGGGACTATGGTATCGAATTTTTTCATTCGAGTCTCTATTAGAAATGAATTCTCTAGCATTTGATTCCTTACTAACAAAGGATTTATTGGTACACTTGAAAGGTACCCCAGAAAATCGAAGCAAGAGTTTACTAATTGGTTTAGATGGATCCTTCGCGGTTGAGTCCAAAAAGAAAAAGAATATTGCCAGAAATTGACAAGGTAACATTTCCATTTCTTCTTCAAAAGAAGAGTTCCTTTTGATGCAAGAATTGCCTTTCCTTGATATCGAACATAATGCATAAGAGGATCCATAAAGATCCATA------CGGTTTTCCGAAAAAAACCTGGGTACATTACCCCAAAATGTTCCATCTTCCTAGAAAAGTGGATTCGTTCCACAAAGGTTCCAGAAGATGTTAATGGTAAGCAAGAAGATTGTTTACGAAGAAACAACAAGAAAAATTCATATTCTGATACATAAGAGTTATATAGGAATCGAAATAGTCTTTTATTTTCTTT------TTTCAAAAGAAAAATGGA------TTTCATTGAAGTAATAAGACTATTCCAATTCGAATAGTAGTTGAGAAAGAATCGCAATAAATGCAAAGATGGAACATCTTTGATCCGGTATTGAAGGAGTTGAACCAAGATTTCAAAATGGATAGGATAGGGTATTTCTATATGTGATAGATAATGTAAATGCAAAAATTTGTCTTCTAAAAAGGGAAATATTGAATGAATAGATCGTAAATTCTGAAACTTTGGTGTTTCTTTTTCTTTCGG------ACAAGATAATTCTCGTAGCGAGAATGGGATTTCTACAACGATCGCAAACCCCTCAGATAGAATCTGAGAATAAAACTCAG------AATAAAAAAAATTGTTGTAATCCAACAATCGAT---------CTTGGTTAGGATGATTAACCGAGTTAATCCAAAAATTCTGCTGATACATTCGAATAATTAAACGTTTCACAAGTAGTGAACTAAATTTCTTG---TTATTACAACTAACA---ATTTCCACAGGTTCGGAAC------CTTTTAATCCATAATCATGGGCAAATGCATAAATATACTCCTGAAAGAGAAGTGGGTAAACGAAGTATTGTTGACGAGATTTCTGTTTTTCTGAATACCCTTCCAATTTTTCCAT-----TTG-----TATTTCT----ACTT------G-AA-TCAG--------AA--AGA-A---GAAG-CATTTCTCGGTT-----TCTCAAAT--G-----ATGATACATAGTGCAATATGGTCAAAACAGG-----GTGTTGCATT-------TTTTAAT------ACAAACCCT--GG-----AAGGAAAAGG---AATCTAATCC------ACAGA-TCTTT-----------TCCT----TT-TCTATC-----CAATTAGTTTATGTTTGTTCT-AATT---AC------AAA-----AG---AG-----AACAAATC--------------------TTTTATTTTTGCAGGCCAATCGCTCTTTTGACTTTGGAATC-------CAGTCTCTT------TATCAATATACTGCTTCTTTTACACATTCAA---------------TCCA-----TAACATCCCTT--------TTCAAT-------CCAT------AA-TC-AAGAATAATTAGGATTTCT--------AAAAAAAAAAG---------AAAAAA--TCAAGGGTC--CGTTCATAGGAAAACCCAACCTTTCCCCGCATCAGGCACTAATCTATTTTTAACGTCTAATTAGATCGGGGAATCAT-----TTC---------AATT-----AAGAAGTTAAGCTCGTTGC-TTT-----T--TATTTTACCAGAATTGGAGCCAGGCTCTATCCATTTATTCACTAGACCC-------AG-AAAATCGGAA-----------------TTTTTTATTCCATTCC-------AAAAAT---CAAAAATAA------GAAATTGA------TTTTATTACGACATGCTATTTTTTCCATTCATTACCCTTGAGGATCAGTCGTGGTCTTCTAGACTCTACCAA-GAGTCTGGACGAATTTGTTGCTTCATCCAAATGTGTAAAAGA-TCATAGTCGCAC---------------ATGGAACATACATATCAATATGCATGGGTAATCCCTCTTCTCCCACTTCCAGTTATTATGTCAATGGGGTTTGGACTTATTCTTATTCCGACAGCAACAAAAAATCTTCGTCGCATATGGGCTTTTCCTTGTGTTTTACTCTTAAGTATAGCTATGGTATTCTCAGTTCACCTATCTATTCAACAAATAAATGGAAGTTCTATCTATCAATATCTATGGTCTTGGACCGTCAATAATGATTTTTCCTTAGAATTTGGATACTTGATCGACCCGCTTACTTCTATTATGTTAATACTAATTACTACTGTAGGAATCCTCGTTCTTATTTATAGTGACGATTATATGTCTCACGATGAAGGATATTTGAGATTTTTTGTTTATATAAGTTTTTTCAATACTTCCATGTTGGGATTGGTTACTAGTTCCAATTTGATACAAATTTATTTTTTTTGGGAACTTGTGGGAATGTGTTCCTATTTATTGATAGGCTTTTGGTTTACACGGCCAATTGCAGCGAGTGCTTGTCAAAAAGCTTTTGTAACTAATCGTGTAGGGGATTTTGGTCTGTTATTAGGAATTTTAGGTTTTTTTTGGATAACAGGTAGTTTAGAGTTTCGGGATTTGTTCAAAATAGCTAATAACTGGATTCCTAATAATGGGATTAATTCCTTACTTACTACTTTGTGTGCTTTTTTATTATTCCTTGGTGCAGTTGCGAAATCTGCACAATTCCCTCTTCACGTATGGTTACCCGATGCTATGGAAGGACCCACTCCCATTTCGGCTCTTATACACGCAGCAACTATGGTTGCTGCGGGGATTTTTCTTCTAGCTCGACTTCTTCCTCTTTTCATATCCCTACCTTTAATAATGAGTTTCATTTCTTTAGTAGGTACAATAACACTCTTCTTAGGAGCTACTTTAGCTCTTGCTCAGAGAGATATTAAAAGAAGCTTAGCCTATTCTACAATGTCTCAATTGGGTTATATGATGTTAGCTCTAGGTATAGGTTCTTATCAAGCTGCTTTATTCCATTTGATCACTCATGCTTATTCGAAAGCTTTATTGTTCTTGGGATCCGGATCCATTATTCATTCAATGGAACCTCTTGTTGGATATTCACCAGATAAAAGTCAGAATATGGTTCTTATGGGTGGTTTAAGAAAATACGTTCCAATTACAAGAACTACTTTTTTATGGGGTACGCTTTCTCTTTGTGGTATTCCACCTCTTGCTTGCTTCTGGTCCAAAGATGAAATCCTTAGTAATAGTTGGTTGTATTCACCCTTTTTTGGAATAATAGCCTCTTTTACTGCAGGATTAACTGCGTTTTATATGTTTCGGATATATTTACTTACTTTTGATGGGTACCTGCGTGTTCATTTTCAAAATTACAGTAG------CACTAAAGAGG---GTTCGTTG------TATTCAATATCCTTATGGGGAAAAAGGATACCCAAAGGAGTGAATAGAGATTTCATTTTATCAAC------------AACGAAGAGTGGAGTTTCTTTTTTTTCACAAAATATA------TCCAAAATTCAT------------GGTAAT------ACAAGAAATAGGATAGGGTCCTTTAGTACTTCCTT------T---GGGACTAAAAACACTTTTGTCTATCCTCATGAAACGGGAAATACTATGCTATTCCCTCTTTTTATATTACTGCTTTTTACTTTGTTCATTGGATCCATAGGAATCCATTTTG------ATAATGGAGTAATGGATAATGGAATAGCGGAGTTAACCATATTATCAAAGTGGTTAACTCCCTCAATAAATTTTTTCCAGGAAAGTTCTAATTCTTCCATAAATTCATATGAATTTATCACTAATGCAATTTCTTCTGTAAGTCTAGCTATGTTTGGTCTATCCATA-GCATATATCTTCTATGGATCCGCTTATTCCTTTTTTCAGAATTTGG---------ATTTAATAAATTCTCTT------GTAAAA------GAGAGTCCGAAAAAGTTTTTTTCG------GAT------CAAGTAAAAAAAAAGATATACAGTTGGTCATATAATCGTGGTTATATAGATATTTTCTATACTAGGGTCTTTACCCTGGGTATAAGAGGATTAACTGAACTAACGCAGTTTTTCGATAAGGGTGTCATTGATGGAATTACCAATGGAGTAGGTCTTGCTGGTTTTTGTATAGGAGAAGAAATTAAATATGTAGGGGGAGGGCGAATATCGTCTTATTTATTC-TTTTTTTTATGTTATGTATCCGTGTTCTTATTCTTTTTTCTT---------------------------------------------------------------TC-----TT------------------------------------AA---------------------ATGTCACCACAAACAGAAACTAAAGCAAGTGTTGGATTTAAAGCTGGTGTTAAGGATTATAAATTGACTTATTACACCCCGGAGTATGAAACCAAGGATACTGATATCTTGGCAGCATTCCGAGTAACTCCTCAGCCCGGGGTTCCGCCCGAAGAAGCAGGGGCTGCAGTAGCTGCCGAATCTTCTACTGGTACATGGACAACTGTTTGGACTGATGGACTTACCAGTCTTGATCGTTACAAAGGGCGATGCTATCACATTGAGCCCGTTGTTGGGGAGGAAAATCAATATATCGCTTATGTAGCTTATCCATTAGACCTATTTGAAGAGGGTTCTGTTACTAAC-ATGTTTACTTCC-ATTGTGGGTAACGTATTTGGTTTCAAAGCCCTACGCGC-TCTACGTCTGGAGGATCTGCGAATTCCCCCTACTTATTCAAAAACTTTCCAAGGTCCGCCTCATGGTATCCAAGTTGAAAGGGATAAGTTGAACAAGTACGGCCGTCCTTTTTTGGGATGTACTATTAAACCAAAATTGGGATTATCCGCAAAAAATTACGGTAGAGCGTGTTATGAGTGTCTACGCGGTGGACTTGATTTTACCAAAGATGATGAAAACGTAAACTCACAACCATTTATGCGCTGGAGGGACCGTTTTGTCTTTTGTGCCGAAGCAATTTATAAATCACAGGCCGAAACCGGTGAAATCAAGGGGCATTACTTGAATGCGACTGCAGGTACATGCGAAGAAATGATGAAGAGAGCTATATTTGCGAGGGAATTAGGGGTTCCTATTGTAATGCATGACTACTTAACTGGGGGATTCACCGCAAATACTACTTTGGCTCATTATTGCCGCGACAATGGCCTACTTCTTCACATTCACCGGGCAATGCATGCAGTTATTGATAGACAGAAAAATCATGGTATGCATTTTCGTGTATTAGCTAAAGCATTGCGTATGTCTGGGGGAGATCATGTCCACGCCGGTACAGTAGTAGGTAAGTTAGAAGGGGAACGCGAAATGACTTTAGGTTTTGTTGATTTATTGCGCGATGATTTTATTGAAAAAGATCGTGCTCGCGGTATCTTTTTCACTCAGGACTGGGTATCTATGCCAGGTGTTATACCGGTGGCTTCAGGGGGTATTCATGTTTGGCATATGCCAGCTCTGACCGAAATCTTTGGAGATGATTCCGTATTACAATTTGGTGGAGGAACTTTAGGACATCCTTGGGGAAATGCACCTGGTGCAGTAGCTAATCGGGTGGCTGTAGAAGCTTGTGTACAAGCTCGTAACGAAGGGCGCGATCTTGCTCGTGAAGGTAATGAAATTATCCGAGCAGCTTGCAAATGGAGTCCTGAACTAGCCGCAGCTTGTGAAATATGGAAGGCGATCAAATTCGA---GTTCGAGCCGGTAGATAAACTAGA-------------TAAG---TAG------------------------------
Bashania_fargesii ATGGAGTAGATAATT-CTTCC-----TT-GTTACA----ATAGAG---AAC-AAAAATCCCTCCCCAAATCGTGCTTGCATTTTTCATTGCACACGAC---------------TTTCCCTATGTAGAAATAGTCAAT-TTCTATT------CCAA-AG-----AGGA----A-GTCT-ACCAA-------TTT----------------TT---------------TGAA------------------------------------------TTAG-TAAGTTG------ATTC--------A-CC----TA---------------------------------C---------TA-------------------T---------------------TTAT-----------------T---------------AT-----------------AGTATAGGGAACATTTCAG----AAGAACATTTCAG-------AATGG------AAA-ATG-----TGAAAGTTTTATC----------T-TGATCATT-----------TATCGA-----TC--------ATTTCTA---GTG--T-ATTA-----GTTTTG------------------TCTAATGATTA-------------------------------ATTA-------AAAG-GGTTCACCAGGTCATTGATACGGATAATATCCAAATACCAAATACGGTCACTGTGTGATCCACGGAAAGAAAAGTGGGTT------GTTTTGGTGAACATCAAAGAAAAAACTTGC---TCTTCTTCCGTAAAAAATTCTTCTAAAAATACCGAACCCAACCGTTGCATAAAAGTTCGTACCGTGCTTTTATGTTTACGAGCTAAAGTTCTAGCGCATGAAAGTCGAAGTATATACTTTAGTCGATACAAAGTCCGTTTTTTCGAGGATCCACTATGATAATGAAAAAGATTTCTACATATCCGACCAAATCGATCAAGAATATCCCAATCTGATAAATCGGTCCAAATGGGTTTACTAATAGGATGCCCCGATCCAGTACAAAATTGAGCTTTTGATAAGGATCCAATGAGGGGAGTAGCAGGGACTATGGTATCGAATTTTTTCATTTGAGTCTCTATTAGAAATGAATTCTCTAGCATTTGATTCCTTACTAACAAAGGATTTATTGGTACACTTGAAAGGTACCCCAGAAAATCGAAGCAAGAGTTTACTAATTGGTTTAGATGGATCCTTCGCGGTTGAGTCCAAAAAGAAAAAGAATATTGCCAGAAATTGACAAGGTAACATTTCCATTTCTTCTTCAAAAGAAGAGTTCCTTTTGATGCAAGAATTGCCTTTCCTTGATATCGAACATAATGCATAAGAGGATCCATAAAGATCCATA------CGGTTTTCCGAAAAAAACCTGGGTACATTACCCCAAAATGTTCCATCTTCCTAGAAAAGTGGATTCGTTCCACAAAGGTTCCAGAAGATGTTAATGGTAAGCAAGAAGATTGTTTACGAAGAAACAACAAGAAAAATTCATATTCTGATACATAAGAGTTATATAGGAATCGAAATAGTCTTTTATTTTCTTT------TTTCAAAAGAAAAATCGA------TTTCATTGAAGTAATAAGACTATTCCAATTCGAATAGTAGTTGAGAAAGAATCGCAATAAATGCAAAGATGGAACATCTTTGATCCGGTATTGAAGGAGTTGAACCAAGATTTCAAAATGGATAGGATAGGGTATTTCTATATGTGATAGATAATGTAAATGCAAAAATTTGTCTTCTAAAAAGGGAAATATTGAATGAATAGATCGTAAATTCTGAAACTTTGGTGTTTCTTTTTCTTTCGG------ACAAGATAATTCTCGTAGCGAGAATGGGATTTCTACAACGATCGCAAACCCCTCAGATAGAATCTGAGAATAAAACTCAG------AATAAAAAAAATTGTTGTAATCCAACAATCGAT---------CTTGGTTAGGATGATTAACCGAGTTAATCCAAAAATTCTGCTGATACATTCGAATAATTAAACGTTTCACAAGTAGTGAACTAAATTTCTTG---TTATTACAACTAACA---ATTTCCACAGGTTCGGAAC------CTTTTAATCCATAATCATGGGCAAATGCATAAATATACTCCTGAAAGAGAAGTGGGTAAACGAAGTATTGTTGACGAGATTTCTGTTTTTCTGAATACCCTTCCAATTTTTCCAT-----TTG-----TATTTCT----ACTT------G-AA-TCAG--------AA--AGA-A---GAAG-CATTTCTCGGTT-----TCTCAAAT--G-----ATGATACATAGTGCAATATGGTCAAAACAGG-----GTGTTGCATT-------TTTTAAT------ACAAACCCT--GG-----AAAGAAAAGG---AATCTAATCC------ACAGA-TCTTT-----------TCCT----TT-TCTATC-----CAATTAGTTTATGTTTGTTCT-AATT---AC------AAA-----AG---AG-----AACAAATC--------------------TTTTATTTTTGCAGGCCAATCGCTCTTTTGACTTTGGAATC-------CAGTCTCTT------TATCAATATACTGCTTCTTTTACACATTCAA---------------TCCA-----TAACATCCCTT--------TTCAAT-------CTAT------AA-TC-AAGAATAATTAGGATTTCT---AAAAAAAAAAAAAAAG---------AAAAAA--TCAAGGGTC--CGTTCATAGGAAAACCCAATCTTTCCCCGCATCAGGCACTAATCTATTTTTAACGTCTAATTAGATCGGGGAATCAT-----TTC---------AATT-----AAGAAGTTAAGCTCGTTGC-TTT-----T--TATTTTACCAGAATTGGAGCCAGGCTCTATCCATTTATTCACTAGACCC-------AG-AAAATAGGAA-----------------TTTTTTATTCCATTCC-------AAAAAT---CAAAAATAA------GAAATTGA------TTTTATTACGACATGCTATTTTTTCCATTCATTACCCTTGAGGATCAGTCGTGGTCTTCTAGACTCTACCAA-GAGTCTGGACGAATTTGTTGCTTCATCCAAATGTGTAAAAGA-TCATAGTCGCAC---------------ATGGAACATACATATCAATATGCATGGGTAATCCCTCTTCTCCCACTTCCAGTTATTATGTCAATGGGGTTTGGACTTATTCTTATTCCGACAGCAACAAAAAATCTTCGTCGCATATGGGCTTTTCCTTGTGTTTTACTCTTAAGTATAGCTATGGTATTCTCAGTTCACCTATCTATTCAACAAATAAATGGAAGTTCTATCTATCAATATCTATGGTCTTGGACCGTCAATAATGATTTTTCCTTAGAATTTGGATACTTGATCGACCCGCTTACTTCTATTATGTTAATACTAATTACTACTGTAGGAATCCTCGTTCTTATTTATAGTGACGATTATATGTCTCACGATGAAGGATATTTGAGATTTTTTGTTTATATAAGTTTTTTCAATACTTCCATGTTGGGATTGGTTACTAGTTCCAATTTGATACAAATTTATTTTTTTTGGGAACTTGTGGGAATGTGTTCCTATTTATTGATAGGCTTTTGGTTTACACGGCCAATTGCAGCGAGTGCTTGTCAAAAAGCTTTTGTAACTAATCGTGTAGGGGATTTTGGTCTGTTATTAGGAATTTTAGGTTTTTTTTGGATAACAGGTAGTTTAGAGTTTAGGGATTTGTTCAAAATAGCTAATAACTGGATTCCTAATAATGGGATTAATTCCTTACTTACTACTTTGTGTGCTTTTTTATTATTCCTTGGTGCAGTTGCGAAATCTGCACAATTCCCTCTTCACGTATGGTTACCCGATGCTATGGAAGGACCCACTCCCATTTCGGCTCTTATACACGCAGCAACTATGGTTGCTGCGGGGATTTTTCTTCTAGCTCGACTTCTTCCTCTTTTCATATCCCTACCTTTAATAATGAGTTTCATTTCTTTAGTAGGTACAATAACACTCTTCTTAGGAGCTACTTTAGCTCTTGCTCAGAGAGATATTAAAAGAAGCTTAGCCTATTCTACAATGTCTCAATTGGGTTATATGATGTTAGCTCTAGGTATAGGTTCTTATCAAGCTGCTTTATTCCATTTGATCACTCATGCTTATTCGAAAGCTTTATTGTTCTTGGGATCCGGATCCATTATTCATTCAATGGAACCTCTTGTTGGATATTCACCAGATAAAAGTCAGAATATGGTTCTTATGGGTGGTTTAAGAAAATACGTTCCAATTACAAGAACTACTTTTTTATGGGGTACGCTTTCTCTTTGTGGTATTCCACCTCTTGCTTGCTTCTGGTCCAAAGATGAAATCCTTAGTAATAGTTGGTTGTATTCACCCTTTTTTGGAATAATAGCCTCTTTTACTGCAGGATTAACTGCGTTTTATATGTTTCGGATATATTTACTTACTTTTGATGGGTACCTGCGTGTTCATTTTCAAAATTACAGTAG------CACTAAAGAGG---GTTCGTTG------TATTCAATATCCTTATGGGGAAAAAGGATACCCAAAGGAGTGAATAGAGATTTCATTTTATCAAC------------AACGAAGAGTGGAGTTTCTTTTTTTTCACAAAATAGA------TCCAAAATTCAT------------GGTAAT------ACAAGAAATAGGATAGGGTCCTTTAGTACTTCCTT------T---GGGGCTAAAAACACTTTTGTCTATCCTCATGAAACGGGAAATACTATGCTATTCCCTCTTTTTATATTACTGCTTTTTACTTTGTTCATTGGATCCATAGGAATCCATTTTG------ATAATGGAGTAATGGATAATGGAATAGCGGAGTTAACCATATTATCAAAGTGGTTAACTCCCTCAATAAACTTTTTCCAGGAAAGTTCTAATTCTTCCATAAATTCATATGAATTTATCACTAATGCAATTTCTTCTGTAAGTCTAGCTATGTTTGGTCTATCCATA-GCATATATCTTCTATGGATCCGCTTATTCCTTTTTTCAGAATTTGG---------ATTTAATAAATTCTCTT------GTAAAA------GAGGGTCCGAAAAAGTTTTTTTCG------GAT------CAAGTAAAAAAAAAGATATACAGTTGGTCATATAATCGTGGTTATATAGATATTTTCTATACTAGGGTCTTTACCCTGGGTATAAGAGGATTAACTGAACTAACGCAGTTTTTCGATAAGGGTGTCATTGATGGAATTACCAATGGAGTAGGTCTTGCTGGTTTTTGTATAGGAGAAGAAATTAAATATGTAGGGGGAGGGCGAATATCGTCTTATTTATTC-TTTTTTTTATGTTATGTATCCGTGTTCTTATTCTTTTTTCTT---------------------------------------------------------------TC-----TT------------------------------------AA---------------------ATGTCACCACAAACAGAAACTAAAGCAAGTGTTGGATTTAAAGCTGGTGTTAAGGATTATAAATTGACTTATTACACCCCGGAGTATGAAACCAAGGATACTGATATCTTGGCAGCATTCCGAGTAACTCCTCAGCCCGGGGTTCCGCCCGAAGAAGCAGGGGCTGCAGTAGCTGCCGAATCTTCTACTGGTACATGGACAACTGTTTGGACTGATGGACTTACCAGTCTTGATCGTTACAAAGGGCGATGCTATCACATCGAGCCCGTTGTTGGGGAGGAAAATCAATTTATCGCTTATGTAGCTTATCCATTAGACCTATTTGAAGAGGGTTCTGTTACTAAC-ATGTTTACTTCC-ATTGTGGGTAACGTATTTGGTTTCAAAGCCCTACGCGC-TCTACGTCTGGAGGATCTGCGAATTCCCCCTACTTATTCAAAAACTTTCCAAGGTCCGCCTCATGGTATCCAAGTTGAAAGGGATAAGTTGAACAAGTACGGCCGTCCTTTTTTGGGATGTACTATTAAACCAAAATTGGGATTATCCGCAAAAAATTACGGTAGAGCGTGTTATGAGTGTCTACGCGGTGGACTTGATTTTACCAAAGATGATGAAAACGTAAACTCACAACCATTTATGCGCTGGAGGGACCGTTTTGTCTTTTGTGCCGAAGCAATTTATAAATCACAGGCCGAAACCGGTGAAATCAAGGGGCATTACTTGAATGCGACTGCAGGTACATGCGAAGAAATGATGAAGAGAGCTATATTTGCGAGGGAATTAGGGGTTCCTATTGTAATGCATGACTACTTAACTGGGGGATTCACCGCAAATACTACTTTGGCTCATTATTGCCGCGACAATGGCCTACTTCTTCACATTCACCGGGCAATGCATGCAGTTATTGATAGACAGAAAAATCATGGTATGCATTTTCGTGTATTAGCTAAAGCATTGCGTATGTCTGGGGGAGATCATGTCCACGCCGGTACAGTAGTAGGTAAGTTAGAAGGGGAACGCGAAATGACTTTAGGTTTTGTTGATTTATTGCGCGATGATTTTATTGAAAAAGATCGTGCTCGCGGTATCTTTTTCACTCAGGACTGGGTATCTATGCCAGGTGTTATACCGGTGGCTTCAGGGGGTATTCATGTTTGGCATATGCCAGCTCTGACCGAAATCTTTGGAGATGATTCCGTATTACAATTTGGTGGAGGAACTTTAGGACATCCTTGGGGAAATGCACCTGGTGCAGTAGCTAATCGGGTGGCTTTAGAAGCTTGTGTACAAGCTCGTAACGAAGGGCGCGATCTTGCTCGTGAAGGTAATGAAATTATCCGAGCAGCTTGCAAATGGAGTCCTGAACTAGCCGCAGCTTGTGAAATATGGAAGGCGATCAAATTTGA---GTTCGAGCCGGTAGATACTATAGA-------------TAAG---TAG------------------------------
Phyllostachys_edulis ATGGAGTAGATAATT-CTTCC-----TT-GTTACA----ATAGAG---AAC-AAAAATCCCTCCCCAAATCGTGCTTGCATTTTTCATTGCACACGAC---------------TTTCCCTATGTAGAAATAGTCAAT-TTCTATT------CCAA-AG-----AGGA----A-GTCT-ACCAA-------TTT----------------TT---------------TGAA------------------------------------------TTAG-TAAGTTG------ATTC--------A-CC----TA---------------------------------C---------TA-------------------T---------------------TTAT-----------------T---------------AT-----------------AGTATAGGGAACATTTCAG----AAGAACATTTCAG-------AATGG------AAA-ATG-----TGAAAGTTTTATC----------T-TGATCATT-----------TATCGA-----TC--------ATTTCTA---GTG--T-ATTA-----GTTTTG------------------TCTAATGATTA-------------------------------ATTA-------AAAG-GGTTCACCAGGTCATTGATACGGATAATATCCAAATACCAAATACGGTCACTGTGTGATCCACGGAAAGAAAAGTGGGTT------GTTTTGGTGAACATCAAAGAAAAAACTTGC---TCTTCTTCCGTAAAAAATTCTTCTAAAAATACCGAACCCAACCGTTGCATAAAAGTTCGTACCGTGCTTTTATGTTTACGAGCTAAAGTTCTAGCGCATGAAAGTCGAAGTATATACTTTAGTCGATACAAAGTCCGTTTTTTCGAGGATCCACTATGATAATGAAAAAGATTTCTACATATCCGACCAAATCGATCAAGAATATCCCAATCTGATAAATCGGTCCAAATGGGTTTACTAATAGGATGCCCCGATCCAGTACAAAATTGAGCTTTTGATAAGGATCCAATGAGGGGAGTAGCAGGGACTATGGTATCGAATTTTTTCATTTGAGTCTCTATTAGAAATGAATTCTCTAGCATTTGATTCCTTACTAACAAAGGATTTATTGGTACACTTGAAAGGTACCCCAGAAAATCGAAGCAAGAGTTTACTAATTGGTTTAGATGGATCCTTCGCGGTTGAGTCCAAAAAGAAAAAGAATATTGCCAGAAATTGACAAGGTAACATTTCCATTTCTTCTTCAAAAGAAGAGTTCCTTTTGATGCAAGAATTGCCTTTCCTTGATATCGAACATAATGCATAAGAGGATCCATAAAGATCCATA------CGGTTTTCCGAAAAAAACCTGGGTACATTACCCCAAAATGTTCCATCTTCCTAGAAAAGTGGATTCGTTCCACAAAGGTTCCAGAAGATGTTAATGGTAAGCAAGAAGATTGTTTACGAAGAAACAACAAGAAAAATTCATATTCTGATACATAAGAGTTATATAGGAATCGAAATAGTCTTTTATTTTCTTT------TTTCAAAAGAAAAATCGA------TTTCATTGAAGTAATAAGACTATTCCAATTCGAATAGTAGTTGAGAAAGAATCGCAATAAATGCAAAGATGGAACATCTTTGATCCGGTATTGAAGGAGTTGAACCAAGATTTCAAAATGGATAGGATAGGGTATTTCTATATGTGATAGATAATGTAAATGCAAAAATTTGTCTTCTAAAAAGGGAAATATTGAATGAATAGATCGTAAATTCTGAAACTTTGGTGTTTCTTTTTCTTTCGG------ACAAGATAATTCTCGTAGCGAGAATGGGATTTCTACAACGATCGCAAACCCCTCAGATAGAATCTGAGAATAAAACTCAG------AATAAAAAAAATTGTTGTAATCCAACAATCGAT---------CTTGGTTAGGATGATTAACCGAGTTAATCCAAAAATTCTGCTGATACATTCGAATAATTAAACGTTTCACAAGTAGTGAACTAAATTTCTTG---TTATTACAACTAACA---ATTTCCACAGGTTCGGAAC------CTTTTAATCCATAATCATGGGCAAATGCATAAATATACTCCTGAAAGAGAAGTGGGTAAACGAAGTATTGTTGACGAGATTTCTGTTTTTCTGAATACCCTTCCAATTTTTCCAT-----TTG-----TATTTCT----ACTT------G-AA-TCAG--------AA--AGA-A---GAAG-CATTTCTCGGTT-----TCTCAAAT--G-----ATGATACATAGTGCAATATGGTCAAAACAGG-----GTGTTGCATT-------TTTTAAT------ACAAACCCT--GG-----AAAGAAAAGG---AATCTAATCC------ACAGA-TCTTT-----------TCCT----TT-TCTATC-----CAATTAGTTTATGTTTGTTCT-AATT---AC------AAA-----AG---AG-----AACAAATC--------------------TTTTATTTTTGCAGGCCAATCGCTCTTTTGACTTTGGAATC-------CAGTCTCTT------TATCAATATACTGCTTCTTTTACACATTCAA---------------TCCA-----TAACATCCCTT--------TTCAAT-------CTAT------AA-TC-AAGAATAATTAGGATTTCT---AAAAAAAAAAAAAAAG---------AAAAAA--TCAAGGGTC--CGTTCATAGGAAAACCCAACCTTTCCCCGCATCAGGCACTAATCTATTTTTAACGTCTAATTAGATCGGGGAATCAT-----TTC---------AATT-----AAGAAGTTAAGCTCGTTGC-TTT-----T--TATTTTACCAGAATTGGAGCCAGGCTCTATCCATTTATTCACTAGACCC-------AG-AAAATAGGAA-----------------TTTTTTATTCCATTCC-------AAAAAT---CAAAAATAA------GAAATTGA------TTTTATTACGACATGCTATTTTTTCCATTCATTACCCTTGAGGATCAGTCGTGGTCTTCTAGACTCTACCAA-GAGTCTGGACGAATTTGTTGCTTCATCCAAATGTGTAAAAGA-TCATAGTCGCAC---------------ATGGAACATACATATCAATATGCATGGGTAATCCCTCTTCTCCCACTTCCAGTTATTATGTCAATGGGGTTTGGACTTATTCTTATTCCGACAGCAACAAAAAATCTTCGTCGCATATGGGCTTTTCCTTGTGTTTTACTCTTAAGTATAGCTATGGTATTCTCAGTTCACCTATCTATTCAACAAATAAATGGAAGTTCTATCTATCAATATCTATGGTCTTGGACCGTCAATAATGATTTTTCCTTAGAATTTGGATACTTGATCGACCCGCTTACTTCTATTATGTTAATACTAATTACTACTGTAGGAATCCTCGTTCTTATTTATAGTGACGATTATATGTCTCACGATGAAGGATATTTGAGATTTTTTGTTTATATAAGTTTTTTCAATACTTCCATGTTGGGATTGGTTACTAGTTCCAATTTGATACAAATTTATTTTTTTTGGGAACTTGTGGGAATGTGTTCCTATTTATTGATAGGCTTTTGGTTTACACGGCCAATTGCAGCGAGTGCTTGTCAAAAAGCTTTTGTAACTAATCGTGTAGGGGATTTTGGTCTGTTATTAGGAATTTTAGGTTTTTTTTGGATAACAGGTAGTTTAGAGTTTAGGGATTTGTTCAAAATAGCTAATAACTGGATTCCTAATAATGGGATTAATTCCTTACTTACTACTTTGTGTGCTTTTTTATTATTCCTTGGTGCAGTTGCGAAATCTGCACAATTCCCTCTTCACGTATGGTTACCCGATGCTATGGAAGGACCCACTCCCATTTCGGCTCTTATACACGCAGCAACTATGGTTGCTGCGGGGATTTTTCTTCTAGCTCGACTTCTTCCTCTTTTCATATCCCTACCTTTAATAATGAGTTTCATTTCTTTAGTAGGTACAATAACACTCTTCTTAGGAGCTACTTTAGCTCTTGCTCAGAGAGATATTAAAAGAAGCTTAGCCTATTCTACAATGTCTCAATTGGGTTATATGATGTTAGCTCTAGGTATAGGTTCTTATCAAGCTGCTTTATTCCATTTGATCACTCATGCTTATTCGAAAGCTTTATTGTTCTTGGGATCCGGATCCATTATTCATTCAATGGAACCTCTTGTTGGATATTCACCAGATAAAAGTCAGAATATGGTTCTTATGGGTGGTTTAAGAAAATACGTTCCAATTACAAGAACTACTTTTTTATGGGGTACGCTTTCTCTTTGTGGTATTCCACCTCTTGCTTGCTTCTGGTCCAAAGATGAAATCCTTAGTAATAGTTGGTTGTATTCACCCTTTTTTGGAATAATAGCCTCTTTTACTGCAGGATTAACTGCGTTTTATATGTTTCGGATATATTTACTTACTTTTGATGGGTACCTGCGTGTTCATTTTCAAAATTACAGTAG------CACTAAAGAGG---GTTCGTTG------TATTCAATATCCTTATGGGGAAAAAGGATACCCAAAGGAGTGAATAGAGATTTCATTTTATCAAC------------AACGAAGAGTGGAGTTTCTTTTTTTTCACAAAATAGA------TCCAAAATTCAT------------GGTAAT------ACAAGAAATAGGATAGGGTCCTTTAGTACTTCCTT------T---GGGGCTAAAAACACTTTTGTCTATCCTCATGAAACGGGAAATACTATGCTATTCCCTCTTTTTATATTACTGCTTTTTACTTTGTTCATTGGATCCATAGGAATCCATTTTG------ATAATGGAGTAATGGATAATGGAATAGCGGAGTTAACCATATTATCAAAGTGGTTAACTCCCTCAATAAACTTTTTCCAGGAAAGTTCTAATTCTTCCATAAATTCATATGAATTTATCACTAATGCAATTTCTTCTGTAAGTCTAGCTATGTTTGGTCTATCCATA-GCATATATCTTCTATGGATCCGCTTATTCCTTTTTTCAGAATTTGG---------ATTTAATAAATTCTCTT------GTAAAA------GAGGGTCCGAAAAAGTTTTTTTCG------GAT------CAAGTAAAAAAAAAGATATACAGTTGGTCATATAATCGTGGTTATATAGATATTTTCTATACTAGGGTCTTTACCCTGGGTATAAGAGGATTAACTGAACTAACGCAGTTTTTCGATAAGGGTGTCATTGATGGAATTACCAATGGAGTAGGTCTTGCTGGTTTTTGTATAGGAGAAGAAATTAAATATGTAGGGGGAGGGCGAATATCGTCTTATTTATTC-TTTTTTTTATGTTATGTATCCGTGTTCTTATTCTTTTTTCTT---------------------------------------------------------------TC-----TT------------------------------------AA---------------------ATGTCACCACAAACAGAAACTAAAGCAAGTGTTGGATTTAAAGCTGGTGTTAAGGATTATAAATTGACTTATTACACCCCGGAGTATGAAACCAAGGATACTGATATCTTGGCAGCATTCCGAGTAACTCCTCAGCCCGGGGTTCCGCCCGAAGAAGCAGGGGCTGCAGTAGCTGCCGAATCTTCTACTGGTACATGGACAACTGTTTGGACTGATGGACTTACCAGTCTTGATCGTTACAAAGGGCGATGCTATCACATCGAGCCCGTTGTTGGGGAGGAAAATCAATTTATCGCTTATGTAGCTTATCCATTAGACCTATTTGAAGAGGGTTCTGTTACTAAC-ATGTTTACTTCC-ATTGTGGGTAACGTATTTGGTTTCAAAGCCCTACGCGC-TCTACGTCTGGAGGATCTGCGAATTCCCCCTACTTATTCAAAAACTTTCCAAGGTCCGCCTCATGGTATCCAAGTTGAAAGGGATAAGTTGAACAAGTACGGCCGTCCTTTTTTGGGATGTACTATTAAACCAAAATTGGGATTATCCGCAAAAAATTACGGTAGAGCGTGTTATGAGTGTCTACGCGGTGGACTTGATTTTACCAAAGATGATGAAAACGTAAACTCACAACCATTTATGCGCTGGAGGGACCGTTTTGTCTTTTGTGCCGAAGCAATTTATAAATCACAGGCCGAAACCGGTGAAATCAAGGGGCATTACTTGAATGCGACTGCAGGTACATGCGAAGAAATGATGAAGAGAGCTATATTTGCGAGGGAATTAGGGGTTCCTATTGTAATGCATGACTACTTAACTGGGGGATTCACCGCAAATACTACTTTGGCTCATTATTGCCGCGACAATGGCCTACTTCTTCACATTCACCGGGCAATGCATGCAGTTATTGATAGACAGAAAAATCATGGTATGCATTTTCGTGTATTAGCTAAAGCATTGCGTATGTCTGGGGGAGATCATGTCCACGCCGGTACAGTAGTAGGTAAGTTAGAAGGGGAACGCGAAATGACTTTAGGTTTTGTTGATTTATTGCGCGATGATTTTATTGAAAAAGATCGTGCTCGCGGTATCTTTTTCACTCAGGACTGGGTATCTATGCCAGGTGTTATACCGGTGGCTTCAGGGGGTATTCATGTTTGGCATATGCCAGCTCTGACCGAAATCTTTGGAGATGATTCCGTATTACAATTTGGTGGAGGAACTTTAGGACATCCTTGGGGAAATGCACCTGGTGCAGCAGCTAATCGGGTGGCTTTAGAAGCTTGTGTACAAGCTCGTAACGAAGGGCGCGATCTTGCTCGTGAAGGTAATGAAATTATCCGAGCAGCTTGCAAATGGAGTCCTGAACTAGCCGCAGCTTGTGAAATATGGAAGGCGATCAAATTTGA---GTTCGAGCCGGTAGATACTATAGA-------------TAAG---TAG------------------------------
Phyllostachys_aurea ATGGAGTAGATAATT-CTTCC-----TT-GTTACA----ATAGAG---AAC-AAAAATCCCTCCCCAAATCGTGCTTGCATTTTTCATTGCACACGAC---------------TTTCCCTATGTAGAAATAGTCAAT-TTCTATT------CCAA-AG-----AGGA----A-GTCT-ACCAA-------TTT----------------TT---------------TGAA------------------------------------------TTAG-TAAGTTG------ATTC--------A-CC----TA---------------------------------C---------TA-------------------T---------------------TTAT-----------------T---------------AT-----------------AGTATAGGGAACATTTCAG----AAGAACATTTCAG-------AATGG------AAA-ATG-----TGAAAGTTTTATC----------T-TGATCATT-----------TATCGA-----TC--------ATTTCTA---GTG--T-ATTA-----GTTTTG------------------TCTAATGATTA-------------------------------ATTA-------AAAG-GGTTCACCAGGTCATTGATACGGATAATATCCAAATACCAAATACGGTCACTGTGTGATCCACGGAAAGAAAAGTGGGTT------GTTTTGGTGAACATCAAAGAAAAAACTTGC---TCTTCTTCCGTAAAAAATTCTTCTAAAAATACCGAACCCAACCGTTGCATAAAAGTTCGTACCGTGCTTTTATGTTTACGAGCTAAAGTTCTAGCGCATGAAAGTCGAAGTATATACTTTAGTCGATACAAAGTCCGTTTTTTCGAGGATCCACTATGATAATGAAAAAGATTTCTACATATCCGACCAAATCGATCAAGAATATCCCAATCTGATAAATCGGTCCAAATGGGTTTACTAATAGGATGCCCCGATCCAGTACAAAATTGAGCTTTTGATAAGGATCCAATGAGGGGAGTAGCAGGGACTATGGTATCGAATTTTTTCATTTGAGTCTCTATTAGAAATGAATTCTCTAGCATTTGATTCCTTACTAACAAAGGATTTATTGGTACACTTGAAAGGTACCCCAGAAAATCGAAGCAAGAGTTTACTAATTGGTTTAGATGGATCCTTCGCGGTTGAGTCCAAAAAGAAAAAGAATATTGCCAGAAATTGACAAGGTAACATTTCCATTTCTTCTTCAAAAGAAGAGTTCCTTTTGATGCAAGAATTGCCTTTCCTTGATATCGAACATAATGCATAAGAGGATCCATAAAGATCCATA------CGGTTTTCCGAAAAAAACCTGGGTACATTACCCCAAAATGTTCCATCTTCCTAGAAAAGTGGATTCGTTCCACAAAGGTTCCAGAAGATGTTAATGGTAAGCAAGAAGATTGTTTACGAAGAAACAACAAGAAAAATTCATATTCTGATACATAAGAGTTATATAGGAATCGAAATAGTCTTTTATTTTCTTT------TTTCAAAAGAAAAATCGA------TTTCATTGAAGTAATAAGACTATTCCAATTCGAATAGTAGTTGAGAAAGAATCGCAATAAATGCAAAGATGGAACATCTTTGATCCGGTATTGAAGGAGTTGAACCAAGATTTCAAAATGGATAGGATAGGGTATTTCTATATGTGATAGATAATGTAAATGCAAAAATTTGTCTTCTAAAAAGGGAAATATTGAATGAATAGATCGTAAATTCTGAAACTTTGGTGTTTCTTTTTCTTTCGG------ACAAGATAATTCTCGTAGCGAGAATGGGATTTCTACAACGATCGCAAACCCCTCAGATAGAATCTGAGAATAAAACTCAG------AATAAAAAAAATTGTTGTAATCCAACAATCGAT---------CTTGGTTAGGATGATTAACCGAGTTAATCCAAAAATTCTGCTGATACATTCGAATAATTAAACGTTTCACAAGTAGTGAACTAAATTTCTTG---TTATTACAACTAACA---ATTTCCACAGGTTCGGAAC------CTTTTAATCCATAATCATGGGCAAATGCATAAATATACTCCTGAAAGAGAAGTGGGTAAACGAAGTATTGTTGACGAGATTTCTGTTTTTCTGAATACCCTTCCAATTTTTCCAT-----TTG-----TATTTCT----ACTT------G-AA-TCAG--------AA--AGA-A---GAAG-CATTTCTCGGTT-----TCTCAAAT--G-----ATGATACATAGTGCAATATGGTCAAAACAGG-----GTGTTGCATT-------TTTTAAT------ACAAACCCT--GG-----AAAGAAAAGG---AATCTAATCC------ACAGA-TCTTT-----------TCCT----TT-TCTATC-----CAATTAGTTTATGTTTGTTCT-AATT---AC------AAA-----AG---AG-----AACAAATC--------------------TTTTATTTTTGCAGGCCAATCGCTCTTTTGACTTTGGAATC-------CAGTCTCTT------TATCAATATACTGCTTCTTTTACACATTCAA---------------TCCA-----TAACATCCCTT--------TTCAAT-------CTAT------AA-TC-AAGAATAATTAGGATTTCT---AAAAAAAAAAAAAAAG---------AAAAAA--TCAAGGGTC--CGTTCATAGGAAAACCCAACCTTTCCCCGCATCAGGCACTAATCTATTTTTAACGTCTAATTAGATCGGGGAATCAT-----TTC---------AATT-----AAGAAGTTAAGCTCGTTGC-TTT-----T--TATTTTACCAGAATTGGAGCCAGGCTCTATCCATTTATTCACTAGACCC-------AG-AAAATAGGAA-----------------TTTTTTATTCCATTCC-------AAAAAT---CAAAAATAA------GAAATTGA------TTTTATTACGACATGCTATTTTTTCCATTCATTACCCTTGAGGATCAGTCGTGGTCTTCTAGACTCTACCAA-GAGTCTGGACGAATTTGTTGCTTCATCCAAATGTGTAAAAGA-TCATAGTCGCAC---------------ATGGAACATACATATCAATATGCATGGGTAATCCCTCTTCTCCCACTTCCAGTTATTATGTCAATGGGGTTTGGACTTATTCTTATTCCGACAGCAACAAAAAATCTTCGTCGCATATGGGCTTTTCCTTGTGTTTTACTCTTAAGTATAGCTATGGTATTCTCAGTTCACCTATCTATTCAACAAATAAATGGAAGTTCTATCTATCAATATCTATGGTCTTGGACCGTCAATAATGATTTTTCCTTAGAATTTGGATACTTGATCGACCCGCTTACTTCTATTATGTTAATACTAATTACTACTGTAGGAATCCTCGTTCTTATTTATAGTGACGATTATATGTCTCACGATGAAGGATATTTGAGATTTTTTGTTTATATAAGTTTTTTCAATACTTCCATGTTGGGATTGGTTACTAGTTCCAATTTGATACAAATTTATTTTTTTTGGGAACTTGTGGGAATGTGTTCCTATTTATTGATAGGCTTTTGGTTTACACGGCCAATTGCAGCGAGTGCTTGTCAAAAAGCTTTTGTAACTAATCGTGTAGGGGATTTTGGTCTGTTATTAGGAATTTTAGGTTTTTTTTGGATAACAGGTAGTTTAGAGTTTAGGGATTTGTTCAAAATAGCTAATAACTGGATTCCTAATAATGGGATTAATTCCTTACTTACTACTTTGTGTGCTTTTTTATTATTCCTTGGTGCAGTTGCGAAATCTGCACAATTCCCTCTTCACGTATGGTTACCCGATGCTATGGAAGGACCCACTCCCATTTCGGCTCTTATACACGCAGCAACTATGGTTGCTGCGGGGATTTTTCTTCTAGCTCGACTTCTTCCTCTTTTCATATCCCTACCTTTAATAATGAGTTTCATTTCTTTAGTAGGTACAATAACACTCTTCTTAGGAGCTACTTTAGCTCTTGCTCAGAGAGATATTAAAAGAAGCTTAGCCTATTCTACAATGTCTCAATTGGGTTATATGATGTTAGCTCTAGGTATAGGTTCTTATCAAGCTGCTTTATTCCATTTGATCACTCATGCTTATTCGAAAGCTTTATTGTTCTTGGGATCCGGATCCATTATTCATTCAATGGAACCTCTTGTTGGATATTCACCAGATAAAAGTCAGAATATGGTTCTTATGGGTGGTTTAAGAAAATACGTTCCAATTACAAGAACTACTTTTTTATGGGGTACGCTTTCTCTTTGTGGTATTCCACCTCTTGCTTGCTTCTGGTCCAAAGATGAAATCCTTAGTAATAGTTGGTTGTATTCACCCTTTTTTGGAATAATAGCCTCTTTTACTGCAGGATTAACTGCGTTTTATATGTTTCGGATATATTTACTTACTTTTGATGGGTACCTGCGTGTTCATTTTCAAAATTACAGTAG------CACTAAAGAGG---GTTCGTTG------TATTCAATATCCTTATGGGGAAAAAGGATACCCAAAGGAGTGAATAGAGATTTCATTTTATCAAC------------AACGAAGAGTGGAGTTTCTTTTTTTTCACAAAATAGA------TCCAAAATTCAT------------GGTAAT------ACAAGAAATAGGATAGGGTCCTTTAGTACTTCCTT------T---GGGGCTAAAAACACTTTTGTCTATCCTCATGAAACGGGAAATACTATGCTATTCCCTCTTTTTATATTACTGCTTTTTACTTTGTTCATTGGATCCATAGGAATCCATTTTG------ATAATGGAGTAATGGATAATGGAATAGCGGAGTTAACCATATTATCAAAGTGGTTAACTCCCTCAATAAACTTTTTCCAGGAAAGTTCTAATTCTTCCATAAATTCATATGAATTTATCACTAATGCAATTTCTTCTGTAAGTCTAGCTATGTTTGGTCTATCCATA-GCATATATCTTCTATGGATCCGCTTATTCCTTTTTTCAGAATTTGG---------ATTTAATAAATTCTCTT------GTAAAA------GAGGGTCCGAAAAAGTTTTTTTCG------GAT------CAAGTAAAAAAAAAGATATACAGTTGGTCATATAATCGTGGTTATATAGATATTTTCTATACTAGGGTCTTTACCCTGGGTATAAGAGGATTAACTGAACTAACGCAGTTTTTCGATAAGGGTGTCATTGATGGAATTACCAATGGAGTAGGTCTTGCTGGTTTTTGTATAGGAGAAGAAATTAAATATGTAGGGGGAGGGCGAATATCGTCTTATTTATTC-TTTTTTTTATGTTATGTATCCGTGTTCTTATTCTTTTTTCTT---------------------------------------------------------------TC-----TT------------------------------------AA---------------------ATGTCACCACAAACAGAAACTAAAGCAAGTGTTGGATTTAAAGCTGGTGTTAAGGATTATAAATTGACTTATTACACCCCGGAGTATGAAACCAAGGATACTGATATCTTGGCAGCATTCCGAGTAACTCCTCAGCCCGGGGTTCCGCCCGAAGAAGCAGGGGCTGCAGTAGCTGCCGAATCTTCTACTGGTACATGGACAACTGTTTGGACTGATGGACTTACCAGTCTTGATCGTTACAAAGGGCGATGCTATCACATCGAGCCCGTTGTTGGGGAGGAAAATCAATTTATCGCTTATGTAGCTTATCCATTAGACCTATTTGAAGAGGGTTCTGTTACTAAC-ATGTTTACTTCC-ATTGTGGGTAACGTATTTGGTTTCAAAGCCCTACGCGC-TCTACGTCTGGAGGATCTGCGAATTCCCCCTACTTATTCAAAAACTTTCCAAGGTCCGCCTCATGGTATCCAAGTTGAAAGGGATAAGTTGAACAAGTACGGCCGTCCTTTTTTGGGATGTACTATTAAACCAAAATTGGGATTATCCGCAAAAAATTACGGTAGAGCGTGTTATGAGTGTCTACGCGGTGGACTTGATTTTACCAAAGATGATGAAAACGTAAACTCACAACCATTTATGCGCTGGAGGGACCGTTTTGTCTTTTGTGCCGAAGCAATTTATAAATCACAGGCCGAAACCGGTGAAATCAAGGGGCATTACTTGAATGCGACTGCAGGTACATGCGAAGAAATGATGAAGAGAGCTATATTTGCGAGGGAATTAGGGGTTCCTATTGTAATGCATGACTACTTAACTGGGGGATTCACCGCAAATACTACTTTGGCTCATTATTGCCGCGACAATGGCCTACTTCTTCACATTCACCGGGCAATGCATGCAGTTATTGATAGACAGAAAAATCATGGTATGCATTTTCGTGTATTAGCTAAAGCATTGCGTATGTCTGGGGGAGATCATGTCCACGCCGGTACAGTAGTAGGTAAGTTAGAAGGGGAACGCGAAATGACTTTAGGTTTTGTTGATTTATTGCGCGATGATTTTATTGAAAAAGATCGTGCTCGCGGTATCTTTTTCACTCAGGACTGGGTATCTATGCCAGGTGTTATACCGGTGGCTTCAGGGGGTATTCATGTTTGGCATATGCCAGCTCTGACCGAAATCTTTGGAGATGATTCCGTATTACAATTTGGTGGAGGAACTTTAGGACATCCTTGGGGAAATGCACCTGGTGCAGTAGCTAATCGGGTGGCTTTAGAAGCTTGTGTACAAGCTCGTAACGAAGGGCGCGATCTTGCTCGTGAAGGTAATGAAATTATCCGAGCAGCTTGCAAATGGAGTCCTGAACTAGCCGCAGCTTGTGAAATATGGAAGGCGATCAAATTTGA---GTTCGAGCCGGTAGATACTATAGA-------------TAAG---TAG------------------------------
Fargesia_nitida ATGGAGTAGATAATT-CTTCC-----TT-GTTACA----ATAGAG---AAC-AAAAATCCCTCCCCAAATCGTGCTTGCATTTTTCATTGCACACGAC---------------TTTCCCTATGTAGAAATAGTCAAT-TTCTATT------CCAA-AG-----AGGA----A-GTCT-ACCAA-------TTT----------------TT---------------TGAA------------------------------------------TTAG-TAAGTTG------ATTC--------A-CC----TA---------------------------------C---------TA-------------------T---------------------TTAT-----------------T---------------AT-----------------AGTATAGGGAACATTTCAG----AAGAACATTTCAG-------AATGG------AAA-ATG-----TGAAAGTTTTATC----------T-TGATCATT-----------TATCGA-----TC--------ATTTCTA---GTG--T-ATTA-----GTTTTG------------------TCTAATGATTA-------------------------------ATTA-------AAAG-GGTTCACCAGGTCATTGATACGGATAATATCCAAATACCAAATACGGTCACTGTGTGATCCACGGAAAGAAAAGTGGGTT------GTTTTGGTGAACATCAAAGAAAAAACTTGC---TCTTCTTCCGTAAAAAATTCTTCCAAAAATACCGAACCCAACCGTTGCATAAAAGTTCGTACCGTGCTTTTATGTTTACGAGCTAAAGTTCTAGCGCATGAAAGTCGAAGTATATACTTTAGTCGATACAAAGTCCGTTTTTTCGAGGATCCACTATGATAATGAAAAAGATTTCTACATATCCGACCAAATCGATCAAGAATATCCCAATCTGATAAATCGGTCCAAATGGGTTTACTAATAGGATGCCCCGATCCAGTACAAAATTGAGCTTTTGATAAGGATCCAATGAGGGGAGTAGCAGGGACTATGGTATCGAATTTTTTCATTTGAGTCTCTATTAGAAATGAATTCTCTAGCATTTGATTCCTTACTAACAAAGGATTTATTGGTACACTTGAAAGGTACCCCAGAAAATCGAAGCAAGAGTTTACTAATTGGTTTAGATGGATCCTTCGCGGTTGAGTCCAAAAAGAAAAAGAATATTGCCAGAAATTGACAAGGTAACATTTCCATTTCTTCTTCAAAAGAAGAGTTCCTTTTGATGCAAGAATTGCCTTTCCTTGATATCGAACATAATGCATAAGAGGATCCATAAAGATCCATA------CGGTTTTCCGAAAAAAACCTGGGTACATTACCCCAAAATGTTCCATCTTCCTAGAAAAGTGGATTCGTTCCACAAAGGTTCCAGAAGATGTTAATGGTAAGCAAGAAGATTGTTTACGAAGAAACAACAAGAAAAATTCATATTCTGATACATAAGAGTTATATAGGAATCGAAATAGTCTTTTATTTTCTTT------TTTCAAAAGAAAAATCGA------TTTCATTGAAGTAATAAGACTATTCCAATTCGAATAGTAGTTGAGAAAGAATCGCAATAAATGCAAAGATGGAACATCTTTGATCCGGTATTGAAGGAGTTGAACCAAGATTTCAAAATGGATAGGATAGGGTATTTCTATATGTGATAGATAATGTAAATGCAAAAATTTGTCTTCTAAAAAGGGAAATATTGAATGAATAGATCGTAAATTCTGAAACTTTGGTGTTTCTTTTTCTTTCGG------ACAAGATAATTCTCGTAGCGAGAATGGGATTTCTACAACGATCGCAAACCCCTCAGATAGAATCTGAGAATAAAACTCAG------AATAAAAAAAATTGTTGTAATCCAACAATCGAT---------CTTGGTTAGGATGATTAACCGAGTTAATCCAAAAATTCTGCTGATACATTCGAATAATTAAACGTTTCACAAGTAGTGAACTAAATTTCTTG---TTATTACAACTAACA---ATTTCCACAGGTTCGGAAC------CTTTTAATCCATAATCATGGGCAAATGCATAAATATACTCCTGAAAGAGAAGTGGGTAAACGAAGTATTGTTGACGAGATTTCTGTTTTTCTGAATACCCTTCCAATTTTTCCAT-----TTG-----TATTTCT----ACTT------G-AA-TCAG--------AA--AGA-A---GAAG-CATTTCTCGGTT-----TCTCAAAT--G-----ATGATACATAGTGCAATATGGTCAAAACAGG-----GTGTTGCATT-------TTTTAAT------ACAAACCCT--GG-----AAAGAAAAGG---AATCTAATCC------ACAGA-TCTTT-----------TCCT----TT-TCTATC-----CAATTAGTTTATGTTTGTTCT-AATT---AC------AAA-----AG---AG-----AACAAATC--------------------TTTTATTTTTGCAGGCCAATCGCTCTTTTGACTTTGGAATC-------CAGTCTCTT------TATCAATATACTGCTTCTTTTACACATTCAA---------------TCCA-----TAACATCCCTT--------TTCAAT-------CTAT------AA-TC-AAGAATAATTAGGATTTCT----AAAAAAAAAAAAAAG---------AAAAAA--TCAAGGGTC--CGTTCATAGGAAAACCCAACCTTTCCCCGCATCAGGCACTAATCTATTTTTAACGTCTAATTAGATCGGGGAATCAT-----TTC---------AATT-----AAGAAGTTAAGCTCGTTGC-TTT-----T--TATTTTACCAGAATTGGAGCCAGGCTCTATCCATTTATTCACTAGACCC-------AG-AAAATAGGAA-----------------TTTTTTATTCCATTCC-------AAAAAT---CAAAAATAA------GAAATTGA------TTTTATTACGACATGCTATTTTTTCCATTCATTACCCTTGAGGATCAGTCGTGGTCTTCTAGACTCTACCAA-GAGTCTGGACGAATTTGTTGCTTCATCCAAATGTGTAAAAGA-TCATAGTCGCAC---------------ATGGAACATACATATCAATATGCATGGGTAATCCCTCTTCTCCCACTTCCAGTTATTATGTCAATGGGGTTTGGACTTATTCTTATTCCGACAGCAACAAAAAATCTTCGTCGCATATGGGCTTTTCCTTGTGTTTTACTCTTAAGTATAGCTATGGTATTCTCAGTTCACCTATCTATTCAACAAATAAATGGAAGTTCTATCTATCAATATCTATGGTCTTGGACCGTCAATAATGATTTTTCCTTAGAATTTGGATACTTGATCGACCCGCTTACTTCTATTATGTTAATACTAATTACTACTGTAGGAATCCTCGTTCTTATTTATAGTGACGATTATATGTCTCACGATGAAGGATATTTGAGATTTTTTGTTTATATAAGTTTTTTCAATACTTCCATGTTGGGATTGGTTACTAGTTCCAATTTGATACAAATTTATTTTTTTTGGGAACTTGTGGGAATGTGTTCCTATTTATTGATAGGCTTTTGGTTTACACGGCCAATTGCAGCGAGTGCTTGTCAAAAAGCTTTTGTAACTAATCGTGTAGGGGATTTTGGTCTGTTATTAGGAATTTTAGGTTTTTTTTGGATAACAGGTAGTTTAGAGTTTAGGGATTTGTTCAAAATAGCTAATAACTGGATTCCTAATAATGGGATTAATTCCTTACTTACTACTTTGTGTGCTTTTTTATTATTCCTTGGTGCAGTTGCGAAATCTGCACAATTCCCTCTTCACGTATGGTTACCCGATGCTATGGAAGGACCCACTCCCATTTCGGCTCTTATACACGCAGCAACTATGGTTGCTGCGGGGATTTTTCTTCTAGCTCGACTTCTTCCTCTTTTCATATCCCTACCTTTAATAATGAGTTTCATTTCTTTAGTAGGTACAATAACACTCTTCTTAGGAGCTACTTTAGCTCTTGCTCAGAGAGATATTAAAAGAAGCTTAGCCTATTCTACAATGTCTCAATTGGGTTATATGATGTTAGCTCTAGGTATAGGTTCTTATCAAGCTGCTTTATTCCATTTGATCACTCATGCTTATTCGAAAGCTTTATTGTTCTTGGGATCCGGATCCATTATTCATTCAATGGAACCTCTTGTTGGATATTCACCAGATAAAAGTCAGAATATGGTTCTTATGGGTGGTTTAAGAAAATACGTTCCAATTACAAGAACTACTTTTTTATGGGGTACGCTTTCTCTTTGTGGTATTCCACCTCTTGCTTGCTTCTGGTCCAAAGATGAAATCCTTAGTAATAGTTGGTTGTATTCACCCTTTTTTGGAATAATAGCCTCTTTTACTGCAGGATTAACTGCGTTTTATATGTTTCGGATATATTTACTTACTTTTGATGGGTACCTGCGTGTTCATTTTCAAAATTACAGTAG------CACTAAAGAGG---GTTCGTTG------TATTCAATATCCTTATGGGGAAAAAGGATACCCAAAGGAGTGAATAGAGATTTCATTTTATCAAC------------AACGAAGAGTGGAGTTTCTTTTTTTTCACAAAATAGA------TCCAAAATTCAT------------GGTAAT------ACAAGAAATAGGATAGGGTCCTTTAGTACTTCCTT------T---GGGGCTAAAAACACTTTTGTCTATCCTCATGAAACGGGAAATACTATGCTATTCCCTCTTTTTATATTACTGCTTTTTACTTTGTTCATTGGATCCATAGGAATCCATTTTG------ATAATGGAGTAATGGATAATGGAATAGCGGAGTTAACCATATTATCAAAGTGGTTAACTCCCTCAATAAACTTTTTCCAGGAAAGTTCTAATTCTTCCATAAATTCATATGAATTTATCACTAATGCAATTTCTTCTGTAAGTCTAGCTATGTTTGGTCTATCCATA-GCATATATCTTCTATGGATCCGCTTATTCCTTTTTTCAGAATTTGG---------ATTTAATAAATTCTCTT------GTAAAA------GAGGGTCCGAAAAAGTTTTTTTCG------GAT------CAAGTAAAAAAAAAGATATACAGTTGGTCATATAATCGTGGTTATATAGATATTTTCTATACTAGGGTCTTTACCCTGGGTATAAGAGGATTAACTGAACTAACGCAGTTTTTCGATAAGGGTGTCATTGATGGAATTACCAATGGAGTAGGTCTTGCTGGTTTTTGTATAGGAGAAGAAATTAAATATGTAGGGGGAGGGCGAATATCGTCTTATTTATTC-TTTTTTTTATGTTATGTATCCGTGTTCTTATTCTTTTTTCTT---------------------------------------------------------------TC-----TT------------------------------------AA---------------------ATGTCACCACAAACAGAAACTAAAGCAAGTGTTGGATTTAAAGCTGGTGTTAAGGATTATAAATTGACTTATTACACCCCGGAGTATGAAACCAAGGATACTGATATCTTGGCAGCATTCCGAGTAACTCCTCAGCCCGGGGTTCCGCCCGAAGAAGCAGGGGCTGCAGTAGCTGCCGAATCTTCTACTGGTACATGGACAACTGTTTGGACTGATGGACTTACCAGTCTTGATCGTTACAAAGGGCGATGCTATCACATCGAGCCCGTTGTTGGGGAGGAAAATCAATTTATCGCTTATGTAGCTTATCCATTAGACCTATTTGAAGAGGGTTCTGTTACTAAC-ATGTTTACTTCC-ATTGTGGGTAACGTATTTGGTTTCAAAGCCCTACGCGC-TCTACGTCTGGAGGATCTGCGAATTCCCCCTACTTATTCAAAAACTTTCCAAGGTCCGCCTCATGGTATCCAAGTTGAAAGGGATAAGTTGAACAAGTACGGCCGTCCTTTTTTGGGATGTACTATTAAACCAAAATTGGGATTATCCGCAAAAAATTACGGTAGAGCGTGTTATGAGTGTCTACGCGGTGGACTTGATTTTACCAAAGATGATGAAAACGTAAACTCACAACCATTTATGCGCTGGAGGGACCGTTTTGTCTTTTGTGCCGAAGCAATTTATAAATCACAGGCCGAAACCGGTGAAATCAAGGGGCATTACTTGAATGCGACTGCAGGTACATGCGAAGAAATGATGAAGAGAGCTATATTTGCGAGGGAATTAGGGGTTCCTATTGTAATGCATGACTACTTAACTGGGGGATTCACCGCAAATACTACTTTGGCTCATTATTGCCGCGACAATGGCCTACTTCTTCACATTCACCGGGCAATGCATGCAGTTATTGATAGACAGAAAAATCATGGTATGCATTTTCGTGTATTAGCTAAAGCATTGCGTATGTCTGGGGGAGATCATGTCCACGCCGGTACAGTAGTAGGTAAGTTAGAAGGGGAACGCGAAATGACTTTAGGTTTTGTTGATTTATTGCGCGATGATTTTATTGAAAAAGATCGTGCTCGCGGTATCTTTTTCACTCAGGACTGGGTATCTATGCCAGGTGTTATACCGGTGGCTTCAGGGGGTATTCATGTTTGGCATATGCCAGCTCTGACCGAAATCTTTGGAGATGATTCCGTATTACAATTTGGTGGAGGAACTTTAGGACATCCTTGGGGAAATGCACCTGGTGCAGTAGCTAATCGGGTGGCTTTAGAAGCTTGTGTACAAGCTCGTAACGAAGGGCGCGATCTTGCTCGTGAAGGTAATGAAATTATCCGAGCAGCTTGCAAATGGAGTCCTGAACTAGCCGCAGCTTGTGAAATATGGAAGGCGATCAAATTTGA---GTTCGAGCCGGTAGATACTATAGA-------------TAAG---TAG------------------------------
Fargesia_murielae ATGGAGTAGATAATT-CTTCC-----TT-GTTACA----ATAGAG---AAC-AAAAATCCCTCCCCAAATCGTGCTTGCATTTTTCATTGCACACGAC---------------TTTCCCTATGTAGAAATAGTCAAT-TTCTATT------CCAA-AG-----AGGA----A-GTCT-ACCAA-------TTT----------------TT---------------TGAA------------------------------------------TTAG-TAAGTTG------ATTC--------A-CC----TA---------------------------------C---------TA-------------------T---------------------TTAT-----------------T---------------AT-----------------AGTATAGGGAACATTTCAG----AAGAACATTTCAG-------AATGG------AAA-ATG-----TGAAAGTTTTATC----------T-TGATCATT-----------TATCGA-----TC--------ATTTCTA---GTG--T-ATTA-----GTTTTG------------------TCTAATGATTA-------------------------------ATTA-------AAAG-GGTTCACCAGGTCATTGATACGGATAATATCCAAATACCAAATACGGTCACTGTGTGATCCACGGAAAGAAAAGTGGGTT------GTTTTGGTGAACATCAAAGAAAAAACTTGC---TCTTCTTCCGTAAAAAATTCTTCTAAAAATACCGAACCCAACCGTTGCATAAAAGTTCGTACCGTGCTTTTATGTTTACGAGCTAAAGTTCTAGCGCATGAAAGTCGAAGTATATACTTTAGTCGATACAAAGTCCGTTTTTTCGAGGATCCACTATGATAATGAAAAAGATTTCTACATATCCGACCAAATCGATCAAGAATATCCCAATCTGATAAATCGGTCCAAATGGGTTTACTAATAGGATGCCCCGATCCAGTACAAAATTGAGCTTTTGATAAGGATCCAATGAGGGGAGTAGCAGGGACTATGGTATCGAATTTTTTCATTTGAGTCTCTATTAGAAATGAATTCTCTAGCATTTGATTCCTTACTAACAAAGGATTTATTGGTACACTTGAAAGGTACCCCAGAAAATCGAAGCAAGAGTTTACTAATTGGTTTAGATGGATCCTTCGCGGTTGAGTCCAAAAAGAAAAAGAATATTGCCAGAAATTGACAAGGTAACATTTCCATTTCTTCTTCAAAAGAAGAGTTCCTTTTGATGCAAGAATTGCCTTTCCTTGATATCGAACATAATGCATAAGAGGATCCATAAAGATCCATA------CGGTTTTCCGAAAAAAACCTGGGTACATTACCCCAAAATGTTCCATCTTCCTAGAAAAGTGGATTCGTTCCACAAAGGTTCCAGAAGATGTTAATGGTAAGCAAGAAGATTGTTTACGAAGAAACAACAAGAAAAATTCATATTCTGATACATAAGAGTTATATAGGAATCGAAATAGTCTTTTATTTTCTTT------TTTCAAAAGAAAAATCGA------TTTCATTGAAGTAATAAGACTATTCCAATTCGAATAGTAGTTGAGAAAGAATCGCAATAAATGCAAAGATGGAACATCTTTGATCCGGTATTGAAGGAGTTGAACCAAGATTTCAAAATGGATAGGATAGGGTATTTCTATATGTGATAGATAATGTAAATGCAAAAATTTGTCTTCTAAAAAGGGAAATATTGAATGAATAGATCGTAAATTCTGAAACTTTGGTGTTTCTTTTTCTTTCGG------ACAAGATAATTCTCGTAGCGAGAATGGGATTTCTACAACGATCGCAAACCCCTCAGATAGAATCTGAGAATAAAACTCAG------AATAAAAAAAATTGTTGTAATCCAACAATCGAT---------CTTGGTTAGGATGATTAACCGAGTTAATCCAAAAATTCTGCTGATACATTCGAATAATTAAACGTTTCACAAGTAGTGAACTAAATTTCTTG---TTATTACAACTAACA---ATTTCCACAGGTTCGGAAC------CTTTTAATCCATAATCATGGGCAAATGCATAAATATACTCCTGAAAGAGAAGTGGGTAAACGAAGTATTGTTGACGAGATTTCTGTTTTTCTGAATACCCTTCCAATTTTTCCAT-----TTG-----TATTTCT----ACTT------G-AA-TCAG--------AA--AGA-A---GAAG-CATTTCTCGGTT-----TCTCAAAT--G-----ATGATACATAGTGCAATATGGTCAAAACAGG-----GTGTTGCATT-------TTTTAAT------ACAAACCCT--GG-----AAAGAAAAGG---AATCTAATCC------ACAGA-TCTTT-----------TCCT----TT-TCTATC-----CAATTAGTTTATGTTTGTTCT-AATT---AC------AAA-----AG---AG-----AACAAATC--------------------TTTTATTTTTGCAGGCCAATCGCTCTTTTGACTTTGGAATC-------CAGTCTCTT------TATCAATATACTGCTTCTTTTACACATTCAA---------------TCCA-----TAACATCCCTT--------TTCAAT-------CTAT------AA-TC-AAGAATAATTAGGATTTCT-----AAAAAAAAAAAAAG---------AAAAAA--TCAAGGGTC--CGTTCATAGGAAAACCCAACCTTTCCCCGCATCAGGCACTAATCTATTTTTAACGTCTAATTAGATCGGGGAATCAT-----TTC---------AATT-----AAGAAGTTAAGCTCGTTGC-TTT-----T--TATTTTACCAGAATTGGAGCCAGGCTCTATCCATTTATTCACTAGACCC-------AG-AAAATAGGAA-----------------TTTTTTATTCCATTCC-------AAAAAT---CAAAAATAA------GAAATTGA------TTTTATTACGACATGCTATTTTTTCCATTCATTACCCTTGAGGATCAGTCGTGGTCTTCTAGACTCTACCAA-GAGTCTGGACGAATTTGTTGCTTCATCCAAATGTGTAAAAGA-TCATAGTCGCAC---------------ATGGAACATACATATCAATATGCATGGGTAATCCCTCTTCTCCCACTTCCAGTTATTATGTCAATGGGGTTTGGACTTATTCTTATTCCGACAGCAACAAAAAATCTTCGTCGCATATGGGCTTTTCCTTGTGTTTTACTCTTAAGTATAGCTATGGTATTCTCAGTTCACCTATCTATTCAACAAATAAATGGAAGTTCTATCTATCAATATCTATGGTCTTGGACCGTCAATAATGATTTTTCCTTAGAATTTGGATACTTGATCGACCCGCTTACTTCTATTATGTTAATACTAATTACTACTGTAGGAATCCTCGTTCTTATTTATAGTGACGATTATATGTCTCACGATGAAGGATATTTGAGATTTTTTGTTTATATAAGTTTTTTCAATACTTCCATGTTGGGATTGGTTACTAGTTCCAATTTGATACAAATTTATTTTTTTTGGGAACTTGTGGGAATGTGTTCCTATTTATTGATAGGCTTTTGGTTTACACGGCCAATTGCAGCGAGTGCTTGTCAAAAAGCTTTTGTAACTAATCGTGTAGGGGATTTTGGTCTGTTATTAGGAATTTTAGGTTTTTTTTGGATAACAGGTAGTTTAGAGTTTAGGGATTTGTTCAAAATAGCTAATAACTGGATTCCTAATAATGGGATTAATTCCTTACTTACTACTTTGTGTGCTTTTTTATTATTCCTTGGTGCAGTTGCGAAATCTGCACAATTCCCTCTTCACGTATGGTTACCCGATGCTATGGAAGGACCCACTCCCATTTCGGCTCTTATACACGCAGCAACTATGGTTGCTGCGGGGATTTTTCTTCTAGCTCGACTTCTTCCTCTTTTCATATCCCTACCTTTAATAATGAGTTTCATTTCTTTAGTAGGTACAATAACACTCTTCTTAGGAGCTACTTTAGCTCTTGCTCAGAGAGATATTAAAAGAAGCTTAGCCTATTCTACAATGTCTCAATTGGGTTATATGATGTTAGCTCTAGGTATAGGTTCTTATCAAGCTGCTTTATTCCATTTGATCACTCATGCTTATTCGAAAGCTTTATTGTTCTTGGGATCCGGATCCATTATTCATTCAATGGAACCTCTTGTTGGATATTCACCAGATAAAAGTCAGAATATGGTTCTTATGGGTGGTTTAAGAAAATACGTTCCAATTACAAGAACTACTTTTTTATGGGGTACGCTTTCTCTTTGTGGTATTCCACCTCTTGCTTGCTTCTGGTCCAAAGATGAAATCCTTAGTAATAGTTGGTTGTATTCACCCTTTTTTGGAATAATAGCCTCTTTTACTGCAGGATTAACTGCGTTTTATATGTTTCGGATATATTTACTTACTTTTGATGGGTACCTGCGTGTTCATTTTCAAAATTACAGTAG------CACTAAAGAGG---GTTCGTTG------TATTCAATATCCTTATGGGGAAAAAGGATACCCAAAGGAGTGAATAGAGATTTCATTTTATCAAC------------AACGAAGAGTGGAGTTTCTTTTTTTTCACAAAATAGA------TCCAAAATTCAT------------GGTAAT------ACAAGAAATAGGATAGGGTCCTTTAGTACTTCCTT------T---GGGGCTAAAAACACTTTTGTCTATCCTCATGAAACGGGAAATACTATGCTATTCCCTCTTTTTATATTACTGCTTTTTACTTTGTTCATTGGATCCATAGGAATCCATTTTG------ATAATGGAGTAATGGATAATGGAATAGCGGAGTTAACCATATTATCAAAGTGGTTAACTCCCTCAATAAACTTTTTCCAGGAAAGTTCTAATTCTTCCATAAATTCATATGAATTTATCACTAATGCAATTTCTTCTGTAAGTCTAGCTATGTTTGGTCTATCCATA-GCATATATCTTCTATGGATCCGCTTATTCCTTTTTTCAGAATTTGG---------ATTTAATAAATTCTCTT------GTAAAA------GAGGGTCCGAAAAAGTTTTTTTCG------GAT------CAAGTAAAAAAAAAGATATACAGTTGGTCATATAATCGTGGTTATATAGATATTTTCTATACTAGGGTCTTTACCCTGGGTATAAGAGGATTAACTGAACTAACGCAGTTTTTCGATAAGGGTGTCATTGATGGAATTACCAATGGAGTAGGTCTTGCTGGTTTTTGTATAGGAGAAGAAATTAAATATGTAGGGGGAGGGCGAATATCGTCTTATTTATTC-TTTTTTTTATGTTATGTATCCGTGTTCTTATTCTTTTTTCTT---------------------------------------------------------------TC-----TT------------------------------------AA---------------------ATGTCACCACAAACAGAAACTAAAGCAAGTGTTGGATTTAAAGCTGGTGTTAAGGATTATAAATTGACTTATTACACCCCGGAGTATGAAACCAAGGATACTGATATCTTGGCAGCATTCCGAGTAACTCCTCAGCCCGGGGTTCCGCCCGAAGAAGCAGGGGCTGCAGTAGCTGCCGAATCTTCTACTGGTACATGGACAACTGTTTGGACTGATGGACTTACCAGTCTTGATCGTTACAAAGGGCGATGCTATCACATCGAGCCCGTTGTTGGGGAGGAAAATCAATTTATCGCTTATGTAGCTTATCCATTAGACCTATTTGAAGAGGGTTCTGTTACTAAC-ATGTTTACTTCC-ATTGTGGGTAACGTATTTGGTTTCAAAGCCCTACGCGC-TCTACGTCTGGAGGATCTGCGAATTCCCCCTACTTATTCAAAAACTTTCCAAGGTCCGCCTCATGGTATCCAAGTTGAAAGGGATAAGTTGAACAAGTACGGCCGTCCTTTTTTGGGATGTACTATTAAACCAAAATTGGGATTATCCGCAAAAAATTACGGTAGAGCGTGTTATGAGTGTCTACGCGGTGGACTTGATTTTACCAAAGATGATGAAAACGTAAACTCACAACCATTTATGCGCTGGAGGGACCGTTTTGTCTTTTGTGCCGAAGCAATTTATAAATCACAGGCCGAAACCGGTGAAATCAAGGGGCATTACTTGAATGCGACTGCAGGTACATGCGAAGAAATGATGAAGAGAGCTATATTTGCGAGGGAATTAGGGGTTCCTATTGTAATGCATGACTACTTAACTGGGGGATTCACCGCAAATACTACTTTGGCTCATTATTGCCGCGACAATGGCCTACTTCTTCACATTCACCGGGCAATGCATGCAGTTATTGATAGACAGAAAAATCATGGTATGCATTTTCGTGTATTAGCTAAAGCATTGCGTATGTCTGGGGGAGATCATGTCCACGCCGGTACAGTAGTAGGTAAGTTAGAAGGGGAACGCGAAATGACTTTAGGTTTTGTTGATTTATTGCGCGATGATTTTATTGAAAAAGATCGTGCTCGCGGTATCTTTTTCACTCAGGACTGGGTATCTATGCCAGGTGTTATACCGGTGGCTTCAGGGGGTATTCATGTTTGGCATATGCCAGCTCTGACCGAAATCTTTGGAGATGATTCCGTATTACAATTTGGTGGAGGAACTTTAGGACATCCTTGGGGAAATGCACCTGGTGCAGTAGCTAATCGGGTGGCTTTAGAAGCTTGTGTACAAGCTCGTAACGAAGGGCGCGATCTTGCTCGTGAAGGTAATGAAATTATCCGAGCAGCTTGCAAATGGAGTCCTGAACTAGCCGCAGCTTGTGAAATATGGAAGGCGATCAAATTTGA---GTTCGAGCCGGTAGATACTATAGA-------------TAAG---TAG------------------------------
Sarocalamus_faberi ATGGAGTAGATAATT-CTTCC-----TT-GTTACA----ATAGAG---AAC-AAAAATCCCTCCCCAAATCGTGCTTGCATTTTTCATTGCACACGAC---------------TTTCCCTATGTAGAAATAGTCCAT-TTCTATT------CCAA-AG-----AGGA----A-GTCT-ACCAA-------TTT----------------TT---------------TGAA------------------------------------------TTAG-TAAGTTG------ATTC--------A-CC----TA---------------------------------C---------TA-------------------T---------------------TTAT-----------------T---------------AT-----------------AGTATAGGGAACATTTCAG----AAGAACATTTCAG-------AATGG------AAA-ATG-----TGAAAGTTTTATC----------T-TGATCATT-----------TATCGA-----TC--------ATTTCTA---GTG--T-ATTA-----GTTTTG------------------TCTAATGATTA-------------------------------ATTA-------AAAG-GGTTCATCAGGTCATTGATACGGATAATATCCAAATACCAAATACGGTCACTGTGTGATCCACGGAAAGAAAAGTGGGTT------GTTTTGGTGAACATCAAAGAAAAAACTTGC---TCTTCTTCCGTAAAAAATTCTTCTAAAAATACCGAACCCAACCGTTGCATAAAAGTTCGTACCGTGCTTTTATGTTTACGAGCTAAAGTTCTAGCGCATGAAAGTCGAAGTATATACTTTAGTCGATACAAAGTCCGTTTTTTCGAGGATCCACTATGATAATGAAAAAGATTTCTACATATCCGACCAAATCGATCAAGAATATCCCAATCTGATAAATCGGTCCAAATGGGTTTACTAATAGGATGCCCCGATCCAGTACAAAATTGAGCTTTTGATAAGGATCCAATGAGGGGAGTAGCAGGGACTATGGTATCGAATTTTTTCATTTGAGTCTCTATTAGAAATGAATTCTCTAGCATTTGATTCCTTACTAACAAAGGATTTATTGGTACACTTGAAAGGTACCCCAGAAAATCGAAGCAAGAGTTTACTAATTGGTTTAGATGGATCCTTCGCGGTTGAGTCCAAAAAGAAAAAGAATATTGCCAGAAATTGACAAGGTAACATTTCCATTTCTTCTTCAAAAGAAGAGTTCCTTTTGATGCAAGAATTGCCTTTCCTTGATATCGAACATAATGCATAAGAGGATCCATAAAGATCCATA------CGGTTTTCCGAAAAAAACCTGGGTACATTACCCCAAAATGTTCCATCTTCCTAGAAAAGTGGATTCGTTCCACAAAGGTTCCAGAAGATGTTAATGGTAAGCAAGAAGATTGTTTACGAAGAAACAACAAGAAAAATTCATATTCTGATACATAAGAGTTATATAGGAATCGAAATAGTCTTTTATTTTCTTT------TTTCAAAAGAAAAATCGA------TTTCATTGAAGTAATAAGACTATTCCAATTCGAATAGTAGTTGAGAAAGAATCGCAATAAATGCAAAGATGGAACATCTTTGATCCGGTATTGAAGGAGTTGAACCAAGATTTCAAAATGGATAGGATAGGGTATTTCTATATGTGATAGATAATGTAAATGCAAAAATTTGTCTTCTAAAAAGGGAAATATTGAATGAATAGATCGTAAATTCTGAAACTTTGGTGTTTCTTTTTCTTTCGG------ACAAGATAATTCTCGTAGCGAGAATGGGATTTCTACAACGATCGCAAACCCCTCAGATAGAATCTGAGAATAAAACTCAG------AATAAAAAAAATTGTTGTAATCCAACAATCGAT---------CTTGGTTAGGATGATTAACCGAGTTAATCCAAAAATTCTGCTGATACATTCGAATAATTAAACGTTTCACAAGTAGTGAACTAAATTTCTTG---TTATTACAACTAACA---ATTTCCACAGGTTCGGAAC------CTTTTAATCCATAATCATGGGCAAATGCATAAATATACTCCTGAAAGAGAAGTGGGTAAACGAAGTATTGTTGACGAGATTTCTGTTTTTCTGAATACCCTTCCAATTTTTCCAT-----TTG-----TATTTCT----ACTT------G-AA-TCAG--------AA--AGA-A---GAAG-CATTTCTCGGTT-----TCTCAAAT--G-----ATGATACATAGTGCAATATGGTCAAAACAGG-----GTGTTGCATT-------TTTTAAT------ACAAACCCT--GG-----AAAGAAAAGG---AATCTAATCC------ACAGA-TCTTT-----------TCCT----TT-TCTATC-----CAATTAGTTTATGTTTGTTCT-AATT---AC------AAA-----AG---AG-----AACAAATC--------------------TTTTATTTTTGCAGGCCAATCGCTCTTTTGACTTTGGAATC-------CAGTCTCTT------TATCAATATACTGCTTCTTTTACACATTCAA---------------TCCA-----TAACATCCCTT--------TTCAAT-------CTAT------AA-TC-AAGAATAATTAGGATTTCT---AAAAAAAAAAAAAAAG---------AAAAAA--TCAAGGGTC--CGTTCATAGGAAAACCCAACCTTTCCCCGCATCAGGCACTAATCTATTTTTAACGTCTAATTAGATCGGGGAATCAT-----TTC---------AATT-----AAGAAGTTAAGCTCGTTGC-TTT-----T--TATTTTACCAGAATTGGAGCCAGGCTCTATCCATTTATTCACTAGACCC-------AG-AAAATAGGAA-----------------TTTTTTATTCCATTCC-------AAAAAT---CAAAAATAA------GAAATTGA------TTTTATTACGACATGCTATTTTTTCCATTCATTACCCTTGAGGATCAGTCGTGGTCTTCTAGACTCTACCAA-GAGTCTGGACGAATTTGTTGCTTCATCCAAATGTGTAAAAGA-TCATAGTCGCAC---------------ATGGAACATACATATCAATATGCATGGGTAATCCCTCTTCTCCCACTTCCAGTTATTATGTCAATGGGGTTTGGACTTATTCTTATTCCGACAGCAACAAAAAATCTTCGTCGCATATGGGCTTTTCCTTGTGTTTTACTCTTAAGTATAGCTATGGTATTCTCAGTTCACCTATCTATTCAACAAATAAATGGAAGTTCTATCTATCAATATCTATGGTCTTGGACCGTCAATAATGATTTTTCCTTAGAATTTGGATACTTGATCGACCCGCTTACTTCTATTATGTTAATACTAATTACTACTGTAGGAATCCTCGTTCTTATTTATAGTGACGATTATATGTCTCACGATGAAGGATATTTGAGATTTTTTGTTTATATAAGTTTTTTCAATACTTCCATGTTGGGATTGGTTACTAGTTCCAATTTGATACAAATTTATTTTTTTTGGGAACTTGTGGGAATGTGTTCCTATTTATTGATAGGCTTTTGGTTTACACGGCCAATTGCAGCGAGTGCTTGTCAAAAAGCTTTTGTAACTAATCGTGTAGGGGATTTTGGTCTGTTATTAGGAATTTTAGGTTTTTTTTGGATAACAGGTAGTTTAGAGTTTAGGGATTTGTTCAAAATAGCTAATAACTGGATTCCTAATAATGGGATTAATTCCTTACTTACTACTTTGTGTGCTTTTTTATTATTCCTTGGTGCAGTTGCGAAATCTGCACAATTCCCTCTTCACGTATGGTTACCCGATGCTATGGAAGGACCCACTCCCATTTCGGCTCTTATACACGCAGCAACTATGGTTGCTGCGGGGATTTTTCTTCTAGCTCGACTTCTTCCTCTTTTCATATCCCTACCTTTAATAATGAGTTTCATTTCTTTAGTAGGTACAATAACACTCTTCTTAGGAGCTACTTTAGCTCTTGCTCAGAGAGATATTAAAAGAAGCTTAGCCTATTCTACAATGTCTCAATTGGGTTATATGATGTTAGCTCTAGGTATAGGTTCTTATCAAGCTGCTTTATTCCATTTGATCACTCATGCTTATTCGAAAGCTTTATTGTTCTTGGGATCCGGATCCATTATTCATTCAATGGAACCTCTTGTTGGATATTCACCAGATAAAAGTCAGAATATGGTTCTTATGGGTGGTTTAAGAAAATACGTTCCAATTACAAGAACTACTTTTTTATGGGGTACGCTTTCTCTTTGTGGTATTCCACCTCTTGCTTGCTTCTGGTCCAAAGATGAAATCCTTAGTAATAGTTGGTTGTATTCACCCTTTTTTGGAATAATAGCCTCTTTTACTGCAGGATTAACTGCGTTTTATATGTTTCGGATATATTTACTTACTTTTGATGGGTACCTGCGTGTTCATTTTCAAAATTACAGTAG------CACTAAAGAGG---GTTCGTTG------TATTCAATATCCTTATGGGGAAAAAGGATACCCAAAGGAGTGAATAGAGATTTCATTTTATCAAC------------AACGAAGAGTGGAGTTTCTTTTTTTTCACAAAATAGA------TCCAAAATTCAT------------GGTAAT------ACAAGAAATAGGATAGGGTCCTTTAGTACTTCCTT------T---GGGGCTAAAAACACTTTTGTCTATCCTCATGAAACGGGAAATACTATGCTATTCCCTCTTTTTATATTACTGCTTTTTACTTTGTTCATTGGATCCATAGGAATCCATTTTG------ATAATGGAGTAATGGATAATGGAATAGCGGAGTTAACCATATTATCAAAGTGGTTAACTCCCTCAATAAACTTTTTCCAGGAAAGTTCTAATTCTTCCATAAATTCATATGAATTTATCACTAATGCAATTTCTTCTGTAAGTCTAGCTATGTTTGGTCTATCCATA-GCATATATCTTCTATGGATCCGCTTATTCCTTTTTTCAGAATTTGG---------ATTTAATAAATTCTCTT------GTAAAA------GAGGGTCCGAAAAAGTTTTTTTCG------GAT------CAAGTAAAAAAAAAGATATACAGTTGGTCATATAATCGTGGTTATATAGATATTTTCTATACTAGGGTCTTTACCCTGGGTATAAGAGGATTAACTGAACTAACGCAGTTTTTCGATAAGGGTGTCATTGATGGAATTACCAATGGAGTAGGTCTTGCTGGTTTTTGTATAGGAGAAGAAATTAAATATGTAGGGGGAGGGCGAATATCGTCTTATTTATTC-TTTTTTTTATGTTATGTATCCGTGTTCTTATTCTTTTTTCTT---------------------------------------------------------------TC-----TT------------------------------------AA---------------------ATGTCACCACAAACAGAAACTAAAGCAAGTGTTGGATTTAAAGCTGGTGTTAAGGATTATAAATTGACTTATTACACCCCGGAGTATGAAACCAAGGATACTGATATCTTGGCAGCATTCCGAGTAACTCCTCAGCCCGGGGTTCCGCCCGAAGAAGCAGGGGCTGCAGTAGCTGCCGAATCTTCTACTGGTACATGGACAACTGTTTGGACTGATGGACTTACCAGTCTTGATCGTTACAAAGGGCGATGCTATCACATCGAGCCCGTTGTTGGGGAGGAAGATCAATTTATCGCTTATGTAGCTTATCCATTAGACCTATTTGAAGAGGGTTCTGTTACTAAC-ATGTTTACTTCC-ATTGTGGGTAACGTATTTGGTTTCAAAGCCCTACGCGC-TCTACGTCTGGAGGATCTGCGAATTCCCCCTACTTATTCAAAAACTTTCCAAGGTCCGCCTCATGGTATCCAAGTTGAAAGGGATAAGTTGAACAAGTACGGCCGTCCTTTATTGGGATGTACTATTAAACCAAAATTGGGATTATCCGCAAAAAATTACGGTAGAGCGTGTTATGAGTGTCTACGCGGTGGACTTGATTTTACCAAAGATGATGAAAACGTAAACTCACAACCATTTATGCGCTGGAGGGACCGTTTTGTCTTTTGTGCCGAAGCAATTTATAAATCACAGGCCGAAACCGGTGAAATCAAGGGGCATTACTTGAATGCGACTGCAGGTACATGCGAAGAAATGATGAAGAGAGCTATATTTGCGAGGGAATTAGGGGTTCCTATTGTAATGCATGACTACTTAACTGGGGGATTCACCGCAAATACTACTTTGGCTCATTATTGCCGCGACAATGGCCTACTTCTTCACATTCACCGGGCAATGCATGCAGTTATTGATAGACAGAAAAATCATGGTATGCATTTTCGTGTATTAGCTAAAGCATTGCGTATGTCTGGGGGAGATCATGTCCACGCCGGTACAGTAGTAGGTAAGTTAGAAGGGGAACGCGAAATGACTTTAGGTTTTGTTGATTTATTGCGCGATGATTTTATTGAAAAAGATCGTGCTCGCGGTATCTTTTTCACTCAGGACTGGGTATCTATGCCAGGTGTTATACCGGTGGCTTCAGGGGGTATTCATGTTTGGCATATGCCAGCTCTGACCGAAATCTTTGGAGATGATTCCGTATTACAATTTGGTGGAGGAACTTTAGGACATCCTTGGGGAAATGCACCTGGTGCAGTAGCTAATCGGGTGGCTTTAGAAGCTTGTGTACAAGCTCGTAACGAAGGGCGCGATCTTGCTCGTGAAGGTAATGAAATTATCCGAGCAGCTTGCAAATGGAGTCCTGAACTAGCCGCAGCTTGTGAAATATGGAAGGCGATCAAATTTGA---GTTCGAGCCGGTAGATACTATAGA-------------TAAG---TAG------------------------------
Yushania_yunnanensis ATGGAGTAGATAATT-CTTCC-----TT-GTTACA----ATAGAG---AAC-AAAAATCCCTCCCCAAATCGTGCTTGCATTTTTCATTGCACACGAC---------------TTTCCCTATGTAGAAATAGTCAAT-TTCTATT------CCAA-AG-----AGGA----A-GTCT-ACCAA-------TTT----------------TT---------------TGAA------------------------------------------TTAG-TAAGTTG------ATTC--------A-CC----TA---------------------------------C---------TA-------------------T---------------------TTAT-----------------T---------------AT-----------------AGTATAGGGAACATTTCAG----AAGAACATTTCAG-------AATGG------AAA-ATG-----TGAAAGTTTTATC----------T-TGATCATT-----------TATCGA-----TC--------ATTTCTA---GTG--T-ATTA-----GTTTTG------------------TCTAATGATTA-------------------------------ATTA-------AAAG-GGTTCACCAGGTCATTGATACGGATAATATCCAAATACCAAATACGGTCACTGTGTGATCCACGGAAAGAAAAGTGGGTT------GTTTTGGTGAACATCAAAGAAAAAACTTGC---TCTTCTTCCGTAAAAAATTCTTCTAAAAATACCGAACCCAACCGTTGCATAAAAGTTCGTACCGTGCTTTTATGTTTACGAGCTAAAGTTCTAGCGCATGAAAGTCGAAGTATATACTTTAGTCGATACAAAGTCCGTTTTTTCGAGGATCCACTATGATAATGAAAAAGATTTCTACATATCCGACCAAATCGATCAAGAATATCCCAATCTGATAAATCGGTCCAAATGGGTTTACTAATAGGATGCCCCAATCCAGTACAAAATTGAGCTTTTGATAAGGATCCAATGAGGGGAGTAGCAGGGACTATGGTATCGAATTTTTTCATTTGAGTCTCTATTAGAAATGAATTCTCTAGCATTTGATTCCTTACTAACAAAGGATTTATTGGTACACTTGAAAGGTACCCCAGAAAATCGAAGCAAGAGTTTACTAATTGGTTTAGATGGATCCTTCGCGGTTGAGTCCAAAAAGAAAAAGAATATTGCCAGAAATTGACAAGGTAACATTTCCATTTCTTCTTCAAAAGAAGAGTTCCTTTTGATGCAAGAATTGCCTTTCCTTGATATCGAACATAATGCATAAGAGGATCCATAAAGATCCATA------CGGTTTTCCGAAAAAAACCTGGGTACATTACCCCAAAATGTTCCATCTTCCTAGAAAAGTGGATTCGTTCCACAAAGGTTCCAGAAGATGTTAATGGTAAGCAAGAAGATTGTTTACGAAGAAACAACAAGAAAAATTCATATTCTGATACATAAGAGTTATATAGGAATCGAAATAGTCTTTTATTTTCTTT------TTTCAAAAGAAAAATCGA------TTTCATTGAAGTAATAAGACTATTCCAATTCGAATAGTAGTTGAGAAAGAATCGCAATAAATGCAAAGATGGAACATCTTTGATCCGGTATTGAAGGAGTTGAACCAAGATTTCAAAATGGATAGGATAGGGTATTTCTATATGTGATAGATAATGTAAATGCAAAAATTTGTCTTCTAAAAAGGGAAATATTGAATGAATAGATCGTAAATTCTGAAACTTTGGTGTTTCTTTTTCTTTCGG------ACAAGATAATTCTCGTAGCGAGAATGGGATTTCTACAACGATCGCAAACCCCTCAGATAGAATCTGAGAATAAAACTCAG------AATAAAAAAAATTGTTGTAATCCAACAATCGAT---------CTTGGTTAGGATGATTAACCGAGTTAATCCAAAAATTCTGCTGATACATTCGAATAATTAAACGTTTCACAAGTAGTGAACTAAATTTCTTG---TTATTACAACTAACA---ATTTCCACAGGTTCGGAAC------CTTTTAATCCATAATCATGGGCAAATGCATAAATATACTCCTGAAAGAGAAGTGGGTAAACGAAGTATTGTTGACGAGATTTCTGTTTTTCTGAATACCCTTCCAATTTTTCCAT-----TTG-----TATTTCT----ACTT------G-AA-TCAG--------AA--AGA-A---GAAG-CATTTCTCGGTT-----TCTCAAAT--G-----ATGATACATAGTGCAATATGGTCAAAACAGG-----GTGTTGCATT-------TTTTAAT------ACAAACCCT--GG-----AAAGAAAAGG---AATCTAATCC------ACAGA-TCTTT-----------TCCT----TT-TCTATC-----CAATTAGTTTATGTTTGTTCT-AATT---AC------AAA-----AG---AG-----AACAAATC--------------------TTTTATTTTTGCAGGCCAATCGCTCTTTTGACTTTGGAATC-------CAGTCTCTT------TATCAATATACTGCTTCTTTTACACATTCAA---------------TCCA-----TAACATCCCTT--------TTCAAT-------CTAT------AA-TC-AAGAATAATTAGGATTTCT---AAAAAAAAAAAAAAAA---------AAAAAA--TCAAGGGTC--CGTTCATAGGAAAACCCAACCTTTCCCCGCATCAGGCACTAATCTATTTTTAACGTCTAATTAGATCGGGGAATCAT-----TTC---------AATT-----AAGAAGTTAAGCTCGTTGC-TTT-----T--TATTTTACCAGAATTGGAGCCAGGCTCTATCCATTTATTCACTAGACCC-------AG-AAAATAGGAA-----------------TTTTTTATTCCATTCC-------AAAAAT---CAAAAATAA------GAAATTGA------TTTTATTACGACATGCTATTTTTTCCATTCATTACCCTTGAGGATCAGTCGTGGTCTTCTAGACTCTACCAA-GAGTCTGGACGAATTTGTTGCTTCATCCAAATGTGTAAAAGA-TCATAGTCGCAC---------------ATGGAACATACATATCAATATGCATGGGTAATCCCTCTTCTCCCACTTCCAGTTATTATGTCAATGGGGTTTGGACTTATTCTTATTCCGACAGCAACAAAAAATCTTCGTCGCATATGGGCTTTTCCTTGTGTTTTACTCTTAAGTATAGCTATGGTATTCTCAGTTCACCTATCTATTCAACAAATAAATGGAAGTTCTATCTATCAATATCTATGGTCTTGGACCGTCAATAATGATTTTTCCTTAGAATTTGGATACTTGATCGACCCGCTTACTTCTATTATGTTAATACTAATTACTACTGTAGGAATCCTCGTTCTTATTTATAGTGACGATTATATGTCTCACGATGAAGGATATTTGAGATTTTTTGTTTATATAAGTTTTTTCAATACTTCCATGTTGGGATTGGTTACTAGTTCCAATTTGATACAAATTTATTTTTTTTGGGAACTTGTGGGAATGTGTTCCTATTTATTGATAGGCTTTTGGTTTACACGGCCAATTGCAGCGAGTGCTTGTCAAAAAGCTTTTGTAACTAATCGTGTAGGGGATTTTGGTCTGTTATTAGGAATTTTAGGTTTTTTTTGGATAACAGGTAGTTTAGAGTTTAGGGATTTGTTCAAAATAGCTAATAACTGGATTCCTAATAATGGGATTAATTCCTTACTTACTACTTTGTGTGCTTTTTTATTATTCCTTGGTGCAGTTGCGAAATCCGCACAATTCCCTCTTCACGTATGGTTACCCGATGCTATGGAAGGACCCACTCCCATTTCGGCTCTTATACACGCAGCAACTATGGTTGCTGCGGGGATTTTTCTTCTAGCTCGACTTCTTCCTCTTTTCATATCCCTACCTTTAATAATGAGTTTCATTTCTTTAGTAGGTACAATAACACTCTTCTTAGGAGCTACTTTAGCTCTTGCTCAGAGAGATATTAAAAGAAGCTTAGCCTATTCTACAATGTCTCAATTGGGTTATATGATGTTAGCTCTAGGTATAGGTTCTTATCAAGCTGCTTTATTCCATTTGATCACTCATGCTTATTCGAAAGCTTTATTGTTCTTGGGATCCGGATCCATTATTCATTCAATGGAACCTCTTGTTGGATATTCACCAGATAAAAGTCAGAATATGGTTCTTATGGGTGGTTTAAGAAAATACGTTCCAATTACAAGAACTACTTTTTTATGGGGTACGCTTTCTCTTTGTGGTATTCCACCTCTTGCTTGCTTCTGGTCCAAAGATGAAATCCTTAGTAATAGTTGGTTGTATTCACCCTTTTTTGGAATAATAGCCTCTTTTACTGCAGGATTAACTGCGTTTTATATGTTTCGGATATATTTACTTACTTTTGATGGGTACCTGCGTGTTCATTTTCAAAATTACAGTAG------CACTAAAGAGG---GTTCGTTG------TATTCAATATCCTTATGGGGAAAAAGGATACCCAAAGGAGTGAATAGAGATTTCATTTTATCAAC------------AACGAAGAGTGGAGTTTCTTTTTTTTCACAAAATAGA------TCCAAAATTCAT------------GGTAAT------ACAAGAAATAGGATAGGGTCCTTTAGTACTTCCTT------T---GGGGCTAAAAACACTTTTGTCTATCCTCATGAAACGGGAAATACTATGCTATTCCCTCTTTTTATATTACTGCTTTTTACTTTGTTCATTGGATCCATAGGAATCCATTTTG------ATAATGGAGTAATGGATAATGGAATAGCGGAGTTAACCATATTATCAAAGTGGTTAACTCCCTCAATAAACTTTTTCCAGGAAAGTTCTAATTCTTCCATAAATTCATATGAATTTATCACTAATGCAATTTCTTCTGTAAGTCTAGCTATGTTTGGTCTATCCATA-GCATATATCTTCTATGGATCCGCTTATTCCTTTTTTCAGAATTTGG---------ATTTAATAAATTCTCTT------GTAAAA------GAGGGTCCGAAAAAGTTTTTTTCG------GAT------CAAGTAAAAAAAAAGATATACAGTTGGTCATATAATCGTGGTTATATAGATATTTTCTATACTAGGGTCTTTACCCTGGGTATAAGAGGATTAACTGAACTAACGCAGTTTTTCGATAAGGGTGTCATTGATGGAATTACCAATGGAGTAGGTCTTGCTGGTTTTTGTATAGGAGAAGAAATTAAATATGTAGGGGGAGGGCGAATATCGTCTTATTTATTC-TTTTTTTTATGTTATGTATCCGTGTTCTTATTCTTTTTTCTT---------------------------------------------------------------TC-----TT------------------------------------AA---------------------ATGTCACCACAAACAGAAACTAAAGCAAGTGTTGGATTTAAAGCTGGTGTTAAGGATTATAAATTGACTTATTACACCCCGGAGTATGAAACCAAGGATACTGATATCTTGGCAGCATTCCGAGTAACTCCTCAGCCCGGGGTTCCGCCCGAAGAAGCAGGGGCTGCAGTAGCTGCCGAATCTTCTACTGGTACATGGACAACTGTTTGGACTGATGGACTTACCAGTCTTGATCGTTACAAAGGGCGATGCTATCACATCGAGCCCGTTGTTGGGGAGGAAAATCAATTTATCGCTTATGTAGCTTATCCATTAGACCTATTTGAAGAGGGTTCTGTTACTAAC-ATGTTTACTTCC-ATTGTGGGTAACGTATTTGGTTTCAAAGCCCTACGCGC-TCTACGTCTGGAGGATCTGCGAATTCCCCCTACTTATTCAAAAACTTTCCAAGGTCCGCCTCATGGTATCCAAGTTGAAAGGGATAAGTTGAACAAGTACGGCCGTCCTTTTTTGGGATGTACTATTAAACCAAAATTGGGATTATCCGCAAAAAATTACGGTAGAGCGTGTTATGAGTGTCTACGCGGTGGACTTGATTTTACCAAAGATGATGAAAACGTAAACTCACAACCATTTATGCGCTGGAGGGACCGTTTTGTCTTTTGTGCCGAAGCAATTTATAAATCACAGGCCGAAACCGGTGAAATCAAGGGGCATTACTTGAATGCGACTGCAGGTACAGTCGAAGAAATGATGAAGAGAGCTATATTTGCGAGGGAATTAGGGGTTCCTATTGTAATGCATGACTACTTAACTGGGGGATTCACCGCAAATACTACTTTGGCTCATTATTGCCGCGACAATGGCCTACTTCTTCACATTCACCGGGCAATGCATGCAGTTATTGATAGACAGAAAAATCATGGTATGCATTTTCGTGTATTAGCTAAAGCATTGCGTATGTCTGGGGGAGATCATGTCCACGCCGGTACAGTAGTAGGTAAGTTAGAAGGGGAACGCGAAATGACTTTAGGTTTTGTTGATTTATTGCGCGATGATTTTATTGAAAAAGATCGTGCTCGCGGTATCTTTTTCACTCAGGACTGGGTATCTATGCCAGGTGTTATACCGGTGGCTTCAGGGGGTATTCATGTTTGGCATATGCCAGCTCTGACCGAAATCTTTGGAGATGATTCCGTATTACAATTTGGTGGAGGAACTTTAGGACATCCTTGGGGAAATGCACCTGGTGCAGTAGCTAATCGGGTGGCTTTAGAAGCTTGTGTACAAGCTCGTAACGAAGGGCGCGATCTTGCTCGTGAAGGTAATGAAATTATCCGAGCAGCTTGCAAATGGAGTCCTGAACTAGCCGCAGCTTGTGAAATATGGAAGGCGATCAAATTTGA---GTTCGAGCCGGTAGATACTATAGA-------------TAAG---TAG------------------------------
Yushania_levigata ATGGAGTAGATAATT-CTTCC-----TT-GTTACA----ATAGAG---AAC-AAAAATCCCTCCCCAAATCGTGCTTGCATTTTTCATTGCACACGAC---------------TTTCCCTATGTAGAAATAGTCAAT-TTCTATT------CCAA-AG-----AGGA----A-GTCT-ACCAA-------TTT----------------TT---------------TGAA------------------------------------------TTAG-TAAGTTG------ATTC--------A-CC----TA---------------------------------C---------TA-------------------T---------------------TTAT-----------------T---------------AT-----------------AGTATAGGGAACATTTCAG----AAGAACATTTCAG-------AATGG------AAA-ATG-----TGAAAGTTTTATC----------T-TGATCATT-----------TATCGA-----TC--------ATTTCTA---GTG--T-ATTA-----GTTTTG------------------TCTAATGATTA-------------------------------ATTA-------AAAG-GGTTCACCAGGTCATTGATACGGATAATATCCAAATACCAAATACGGTCACTGTGTGATCCACGGAAAGAAAAGTGGGTT------GTTTTGGTGAACATCAAAGAAAAAACTTGC---TCTTCTTCCGTAAAAAATTCTTCTAAAAATACCGAACCCAACCGTTGCATAAAAGTTCGTACCGTGCTTTTATGTTTACGAGCTAAAGTTCTAGCGCATGAAAGTCGAAGTATATACTTTAGTCGATACAAAGTCCGTTTTTTCGAGGATCCACTATGATAATGAAAAAGATTTCTACATATCCGACCAAATCGATCAAGAATATCCCAATCTGATAAATCGGTCCAAATGGGTTTACTAATAGGATGCCCCAATCCAGTACAAAATTGAGCTTTTGATAAGGATCCAATGAGGGGAGTAGCAGGGACTATGGTATCGAATTTTTTCATTTGAGTCTCTATTAGAAATGAATTCTCTAGCATTTGATTCCTTACTAACAAAGGATTTATTGGTACACTTGAAAGGTACCCCAGAAAATCGAAGCAAGAGTTTACTAATTGGTTTAGATGGATCCTTCGCGGTTGAGTCCAAAAAGAAAAAGAATATTGCCAGAAATTGACAAGGTAACATTTCCATTTCTTCTTCAAAAGAAGAGTTCCTTTTGATGCAAGAATTGCCTTTCCTTGATATCGAACATAATGCATAAGAGGATCCATAAAGATCCATA------CGGTTTTCCGAAAAAAACCTGGGTACATTACCCCAAAATGTTCCATCTTCCTAGAAAAGTGGATTCGTTCCACAAAGGTTCCAGAAGATGTTAATGGTAAGCAAGAAGATTGTTTACGAAGAAACAACAAGAAAAATTCATATTCTGATACATAAGAGTTATATAGGAATCGAAATAGTCTTTTATTTTCTTT------TTTCAAAAGAAAAATCGA------TTTCATTGAAGTAATAAGACTATTCCAATTCGAATAGTAGTTGAGAAAGAATCGCAATAAATGCAAAGATGGAACATCTTTGATCCGGTATTGAAGGAGTTGAACCAAGATTTCAAAATGGATAGGATAGGGTATTTCTATATGTGATAGATAATGTAAATGCAAAAATTTGTCTTCTAAAAAGGGAAATATTGAATGAATAGATCGTAAATTCTGAAACTTTGGTGTTTCTTTTTCTTTCGG------ACAAGATAATTCTCGTAGCGAGAATGGGATTTCTACAACGATCGCAAACCCCTCAGATAGAATCTGAGAATAAAACTCAG------AATAAAAAAAATTGTTGTAATCCAACAATCGAT---------CTTGGTTAGGATGATTAACCGAGTTAATCCAAAAATTCTGCTGATACATTCGAATAATTAAACGTTTCACAAGTAGTGAACTAAATTTCTTG---TTATTACAACTAACA---ATTTCCACAGGTTCGGAAC------CTTTTAATCCATAATCATGGGCAAATGCATAAATATACTCCTGAAAGAGAAGTGGGTAAACGAAGTATTGTTGACGAGATTTCTGTTTTTCTGAATACCCTTCCAATTTTTCCAT-----TTG-----TATTTCT----ACTT------G-AA-TCAG--------AA--AGA-A---GAAG-CATTTCTCGGTT-----TCTCAAAT--G-----ATGATACATAGTGCAATATGGTCAAAACAGG-----GTGTTGCATT-------TTTTAAT------ACAAACCCT--GG-----AAAGAAAAGG---AATCTAATCC------ACAGA-TCTTT-----------TCCT----TT-TCTATC-----CAATTAGTTTATGTTTGTTCT-AATT---AC------AAA-----AG---AG-----AACAAATC--------------------TTTTATTTTTGCAGGCCAATCGCTCTTTTGACTTTGGAATC-------CAGTCTCTT------TATCAATATACTGCTTCTTTTACACATTCAA---------------TCCA-----TAACATCCCTT--------TTCAAT-------CTAT------AA-TC-AAGAATAATTAGGATTTCT---AAAAAAAAAAAAAAAG---------AAAAAA--TCAAGGGTC--CGTTCATAGGAAAACCCAACCTTTCCCCGCATCAGGCACTAATCTATTTTTAACGTCTAATTAGATCGGGGAATCAT-----TTC---------AATT-----AAGAAGTTAAGCTCGTTGC-TTT-----T--TATTTTACCAGAATTGGAGCCAGGCTCTATCCATTTATTCACTAGACCC-------AG-AAAATAGGAA-----------------TTTTTTATTCCATTCC-------AAAAAT---CAAAAATAA------GAAATTGA------TTTTATTACGACATGCTATTTTTTCCATTCATTACCCTTGAGGATCAGTCGTGGTCTTCTAGACTCTACCAA-GAGTCTGGACGAATTTGTTGCTTCATCCAAATGTGTAAAAGA-TCATAGTCGCAC---------------ATGGAACATACATATCAATATGCATGGGTAATCCCTCTTCTCCCACTTCCAGTTATTATGTCAATGGGGTTTGGACTTATTCTTATTCCGACAGCAACAAAAAATCTTCGTCGCATATGGGCTTTTCCTTGTGTTTTACTCTTAAGTATAGCTATGGTATTCTCAGTTCACCTATCTATTCAACAAATAAATGGAAGTTCTATCTATCAATATCTATGGTCTTGGACCGTCAATAATGATTTTTCCTTAGAATTTGGATACTTGATCGACCCGCTTACTTCTATTATGTTAATACTAATTACTACTGTAGGAATCCTCGTTCTTATTTATAGTGACGATTATATGTCTCACGATGAAGGATATTTGAGATTTTTTGTTTATATAAGTTTTTTCAATACTTCCATGTTGGGATTGGTTACTAGTTCCAATTTGATACAAATTTATTTTTTTTGGGAACTTGTGGGAATGTGTTCCTATTTATTGATAGGCTTTTGGTTTACACGGCCAATTGCAGCGAGTGCTTGTCAAAAAGCTTTTGTAACTAATCGTGTAGGGGATTTTGGTCTGTTATTAGGAATTTTAGGTTTTTTTTGGATAACAGGTAGTTTAGAGTTTAGGGATTTGTTCAAAATAGCTAATAACTGGATTCCTAATAATGGGATTAATTCCTTACTTACTACTTTGTGTGCTTTTTTATTATTCCTTGGTGCAGTTGCGAAATCTGCACAATTCCCTCTTCACGTATGGTTACCCGATGCTATGGAAGGACCCACTCCCATTTCGGCTCTTATACACGCAGCAACTATGGTTGCTGCGGGGATTTTTCTTCTAGCTCGACTTCTTCCTCTTTTCATATCCCTACCTTTAATAATGAGTTTCATTTCTTTAGTAGGTACAATAACACTCTTCTTAGGAGCTACTTTAGCTCTTGCTCAGAGAGATATTAAAAGAAGCTTAGCCTATTCTACAATGTCTCAATTGGGTTATATGATGTTAGCTCTAGGTATAGGTTCTTATCAAGCTGCTTTATTCCATTTGATCACTCATGCTTATTCGAAAGCTTTATTGTTCTTGGGATCCGGATCCATTATTCATTCAATGGAACCTCTTGTTGGATATTCACCAGATAAAAGTCAGAATATGGTTCTTATGGGTGGTTTAAGAAAATACGTTCCAATTACAAGAACTACTTTTTTATGGGGTACGCTTTCTCTTTGTGGTATTCCACCTCTTGCTTGCTTCTGGTCCAAAGATGAAATCCTTAGTAATAGTTGGTTGTATTCACCCTTTTTTGGAATAATAGCCTCTTTTACTGCAGGATTAACTGCGTTTTATATGTTTCGGATATATTTACTTACTTTTGATGGGTACCTGCGTGTTCATTTTCAAAATTACAGTAG------CACTAAAGAGG---GTTCGTTG------TATTCAATATCCTTATGGGGAAAAAGGATACCCAAAGGAGTGAATAGAGATTTCATTTTATCAAC------------AACGAAGAGTGGAGTTTCTTTTTTTTCACAAAATAGA------TCCAAAATTCAT------------GGTAAT------ACAAGAAATAGGATAGGGTCCTTTAGTACTTCCTT------T---GGGGCTAAAAACACTTTTGTCTATCCTCATGAAACGGGAAATACTATGCTATTCCCTCTTTTTATATTACTGCTTTTTACTTTGTTCATTGGATCCATAGGAATCCATTTTG------ATAATGGAGTAATGGATAATGGAATAGCGGAGTTAACCATATTATCAAAGTGGTTAACTCCCTCAATAAACTTTTTCCAGGAAAGTTCTAATTCTTCCATAAATTCATATGAATTTATCACTAATGCAATTTCTTCTGTAAGTCTAGCTATGTTTGGTCTATCCATA-GCATATATCTTCTATGGATCCGCTTATTCCTTTTTTCAGAATTTGG---------ATTTAATAAATTCTCTT------GTAAAA------GAGGGTCCGAAAAAGTTTTTTTCG------GAT------CAAGTAAAAAAAAAGATATACAGTTGGTCATATAATCGTGGTTATATAGATATTTTCTATACTAGGGTCTTTACCCTGGGTATAAGAGGATTAACTGAACTAACGCAGTTTTTCGATAAGGGTGTCATTGATGGAATTACCAATGGAGTAGGTCTTGCTGGTTTTTGTATAGGAGAAGAAATTAAATATGTAGGGGGAGGGCGAATATCGTCTTATTTATTC-TTTTTTTTATGTTATGTATCCGTGTTCTTATTCTTTTTTCTT---------------------------------------------------------------TC-----TT------------------------------------AA---------------------ATGTCACCACAAACAGAAACTAAAGCAAGTGTTGGATTTAAAGCTGGTGTTAAGGATTATAAATTGACTTATTACACCCCGGAGTATGAAACCAAGGATACTGATATCTTGGCAGCATTCCGAGTAACTCCTCAGCCCGGGGTTCCGCCCGAAGAAGCAGGGGCTGCAGTAGCTGCCGAATCTTCTACTGGTACATGGACAACTGTTTGGACTGATGGACTTACCAGTCTTGATCGTTACAAAGGGCGATGCTATCACATCGAGCCCGTTGTTGGGGAGGAAAATCAATTTATCGCTTATGTAGCTTATCCATTAGACCTATTTGAAGAGGGTTCTGTTACTAAC-ATGTTTACTTCC-ATTGTGGGTAACGTATTTGGTTTCAAAGCCCTACGCGC-TCTACGTCTGGAGGATCTGCGAATTCCCCCTACTTATTCAAAAACTTTCCAAGGTCCGCCTCATGGTATCCAAGTTGAAAGGGATAAGTTGAACAAGTACGGCCGTCCTTTTTTGGGATGTACTATTAAACCAAAATTGGGATTATCCGCAAAAAATTACGGTAGAGCGTGTTATGAGTGTCTACGCGGTGGACTTGATTTTACCAAAGATGATGAAAACGTAAACTCACAACCATTTATGCGCTGGAGGGACCGTTTTGTCTTTTGTGCCGAAGCAATTTATAAATCACAGGCCGAAACCGGTGAAATCAAGGGGCATTACTTGAATGCGACTGCAGGTACAGTCGAAGAAATGATGAAGAGAGCTATATTTGCGAGGGAATTAGGGGTTCCTATTGTAATGCATGACTACTTAACTGGGGGATTCACCGCAAATACTACTTTGGCTCATTATTGCCGCGACAATGGCCTACTTCTTCACATTCACCGGGCAATGCATGCAGTTATTGATAGACAGAAAAATCATGGTATGCATTTTCGTGTATTAGCTAAAGCATTGCGTATGTCTGGGGGAGATCATGTCCACGCCGGTACAGTAGTAGGTAAGTTAGAAGGGGAACGCGAAATGACTTTAGGTTTTGTTGATTTATTGCGCGATGATTTTATTGAAAAAGATCGTGCTCGCGGTATCTTTTTCACTCAGGACTGGGTATCTATGCCAGGTGTTATACCGGTGGCTTCAGGGGGTATTCATGTTTGGCATATGCCAGCTCTGACCGAAATCTTTGGAGATGATTCCGTATTACAATTTGGTGGAGGAACTTTAGGACATCCTTGGGGAAATGCACCTGGTGCAGTAGCTAATCGGGTGGCTTTAGAAGCTTGTGTACAAGCTCGTAACGAAGGGCGCGATCTTGCTCGTGAAGGTAATGAAATTATCCGAGCAGCTTGCAAATGGAGTCCTGAACTAGCCGCAGCTTGTGAAATATGGAAGGCGATCAAATTTGA---GTTCGAGCCGGTAGATACTATAGA-------------TAAG---TAG------------------------------
Indocalamus_longiauritus ATGGAGTAGATAATT-CTTCC-----TT-GTTACA----ATAGAG---AAC-AAAAATCCCTCCCCAAATCGTGCTTGCATTTTTCATTGCACACGAC---------------TTTCCCTATGTAGAAATAGTCAAT-TTCTATT------CCAA-AG-----AGGA----A-GTCT-ACCAA-------TTT----------------TT---------------TGAA------------------------------------------TTAG-TAAGTTG------ATTC--------A-CC----TA---------------------------------C---------TA-------------------T---------------------TTAT-----------------T---------------AT-----------------AGTATAGGGAACATTTCAG----AAGAACATTTCAG-------AATGG------AAA-ATG-----TGAAAGTTTTATC----------T-TGATCATT-----------TATCGA-----TC--------ATTTCTA---GTG--T-ATTA-----GTTTTG------------------TCTAATGATTA-------------------------------ATTA-------AAAG-GGTTCACCAGGTCATTGATACGGATAATATCCAAATACCAAATACGGTCACTGTGTGATCCACGGAAAGAAAAGTGGGTT------GTTTTGGTGAACATCAAAGAAAAAACTTGC---TCTTCTTCCGTAAAAAATTCTTCTAAAAATACCGAACCCAACCGTTGCATAAAAGTTCGTACCGTGCTTTTATGTTTACGAGCTAAAGTTCTAGCGCATGAAAGTCGAAGTATATACTTTAGTCGATACAAAGTCCGTTTTTTCGAGGATCCACTATGATAATGAAAAAGATTTCTACATATCCGACCAAATCGATCAAGAATATCCCAATCTGATAAATCGGTCCAAATGGGTTTACTAATAGGATGCCCCGATCCAGTACAAAATTGAGCTTTTGATAAGGATCCAATGAGGGGAGTAGCAGGGACTATGGTATCGAATTTTTTCATTTGAGTCTCTATTAGAAATGAATTCTCTAGCATTTGATTCCTTACTAACAAAGGATTTATTGGTACACTTGAAAGGTACCCCAGAAAATCGAAGCAAGAGTTTACTAATTGGTTTAGATGGATCCTTCGCGGTTGAGTCCAAAAAGAAAAAGAATATTGCCAGAAATTGACAAGGTAACATTTCCATTTCTTCTTCAAAAGAAGAGTTCCTTTTGATGCAAGAATTGCCTTTCCTTGATATCGAACATAATGCATAAGAGGATCCATAAAGATCCATA------CGGTTTTCCGAAAAAAACCTGGGTACATTACCCCAAAATGTTCCATCTTCCTAGAAAAGTGGATTCGTTCCACAAAGGTTCCAGAAGATGTTAATGGTAAGCAAGAAGATTGTTTACGAAGAAACAACAAGAAAAATTCATATTCTGATACATAAGAGTTATATAGGAATCGAAATAGTCTTTTATTTTCTTT------TTTCAAAAGAAAAATCGA------TTTCATTGAAGTAATAAGACTATTCCAATTCGAATAGTAGTTGAGAAAGAATCGCAATAAATGCAAAGATGGAACATCTTTGATCCGGTATTGAAGGAGTTGAACCAAGATTTCAAAATGGATAGGATAGGGTATTTCTATATGTGATAGATAATGTAAATGCAAAAATTTGTCTTCTAAAAAGGGAAATATTGAATGAATAGATCGTAAATTCTGAAACTTTGGTGTTTCTTTTTCTTTCGG------ACAAGATAATTCTCGTAGCGAGAATGGGATTTCTACAACGATCGCAAACCCCTCAGATAGAATCTGAGAATAAAACTCAG------AATAAAAAAAATTGTTGTAATCCAACAATCGAT---------CTTGGTTAGGATGATTAACCGAGTTAATCCAAAAATTCTGCTGATACATTCGAATAATTAAACGTTTCACAAGTAGTGAACTAAATTTCTTG---TTATTACAACTAACA---ATTTCCACAGGTTCGGAAC------CTTTTAATCCATAATCATGGGCAAATGCATAAATATACTCCTGAAAGAGAAGTGGGTAAACGAAGTATTGTTGACGAGATTTCTGTTTTTCTGAATACCCTTCCAATTTTTCCAT-----TTG-----TATTTCT----ACTT------G-AA-TCAG--------AA--AGA-A---GAAG-CATTTCTCGGTT-----TCTCAAAT--G-----ATGATACATAGTGCAATATGGTCAAAACAGG-----GTGTTGCATT-------TTTTAAT------ACAAACCCT--GG-----AAAGAAAAGG---AATCTAATCC------ACAGA-TCTTT-----------TCCT----TT-TCTATC-----CAATTAGTTTATGTTTGTTCT-AATT---AC------AAA-----AG---AG-----AACAAATC--------------------TTTTATTTTTGCAGGCCAATCGCTCTTTTGACTTTGGAATC-------CAGTCTCTT------TATCAATATACTGCTTCTTTTACACATTCAA---------------TCCA-----TAACATCCCTT--------TTCAAT-------CTAT------AA-TC-AAGAATAATTAGGATTTCT---AAAAAAAAAAAAAAAG---------AAAAAA--TCAAGGGTC--CGTTCATAGGAAAACCCAACCTTTCCCCGCATCAGGCACTAATCTATTTTTAACGTCTAATTAGATCGGGGAATCAT-----TTC---------AATT-----AAGAAGTTAAGCTCGTTGC-TTT-----T--TATTTTACCAGAATTGGAGCCAGGCTCTATCCATTTATTCACTAGACCC-------AG-AAAATAGGAA-----------------TTTTTTATTCCATTCC-------AAAAAT---CAAAAATAA------GAAATTGA------TTTTATTACGACATGCTATTTTTTCCATTCATTACCCTTGAGGATCAGTCGTGGTCTTCTAGACTCTACCAA-GAGTCTGGACGAATTTGTTGCTTCATCCAAATGTGTAAAAGA-TCATAGTCGCAC---------------ATGGAACATACATATCAATATGCATGGGTAATCCCTCTTCTCCCACTTCCAGTTATTATGTCAATGGGGTTTGGACTTATTCTTATTCCGACAGCAACAAAAAATCTTCGTCGCATATGGGCTTTTCCTTGTGTTTTACTCTTAAGTATAGCTATGGTATTCTCAGTTCACCTATCTATTCAACAAATAAATGGAAGTTCTATCTATCAATATCTATGGTCTTGGACCGTCAATAATGATTTTTCCTTAGAATTTGGATACTTGATCGACCCGCTTACTTCTATTATGTTAATACTAATTACTACTGTAGGAATCCTCGTTCTTATTTATAGTGACGATTATATGTCTCACGATGAAGGATATTTGAGATTTTTTGTTTATATAAGTTTTTTCAATACTTCCATGTTGGGATTGGTTACTAGTTCCAATTTGATACAAATTTATTTTTTTTGGGAACTTGTGGGAATGTGTTCCTATTTATTGATAGGCTTTTGGTTTACACGGCCAATTGCAGCGAGTGCTTGTCAAAAAGCTTTTGTAACTAATCGTGTAGGGGATTTTGGTCTGTTATTAGGAATTTTAGGTTTTTTTTGGATAACAGGTAGTTTAGAGTTTAGGGATTTGTTCAAAATAGCTAATAACTGGATTCCTAATAATGGGATTAATTCCTTACTTACTACTTTGTGTGCTTTTTTATTATTCCTTGGTGCAGTTGCGAAATCTGCACAATTCCCTCTTCACGTATGGTTACCCGATGCTATGGAAGGACCCACTCCCATTTCGGCTCTTATACACGCAGCAACTATGGTTGCTGCGGGGATTTTTCTTCTAGCTCGACTTCTTCCTCTTTTCATATCCCTACCTTTAATAATGAGTTTCATTTCTTTAGTAGGTACAATAACACTCTTCTTAGGAGCTACTTTAGCTCTTGCTCAGAGAGATATTAAAAGAAGCTTAGCCTATTCTACAATGTCTCAATTGGGTTATATGATGTTAGCTCTAGGTATAGGTTCTTATCAAGCTGCTTTATTCCATTTGATCACTCATGCTTATTCGAAAGCTTTATTGTTCTTGGGATCCGGATCCATTATTCATTCAATGGAACCTCTTGTTGGATATTCACCAGATAAAAGTCAGAATATGGTTCTTATGGGTGGTTTAAGAAAATACGTTCCAATTACAAGAACTACTTTTTTATGGGGTACGCTTTCTCTTTGTGGTATTCCACCTCTTGCTTGCTTCTGGTCCAAAGATGAAATCCTTAGTAATAGTTGGTTGTATTCACCCTTTTTTGGAATAATAGCCTCTTTTACTGCAGGATTAACTGCGTTTTATATGTTTCGGATATATTTACTTACTTTTGATGGGTACCTGCGTGTTCATTTTCAAAATTACAGTAG------CACTAAAGAGG---GTTCGTTG------TATTCAATATCCTTATGGGGAAAAAGGATACCCAAAGGAGTGAATAGAGATTTCATTTTATCAAC------------AACGAAGAGTGGAGTTTCTTTTTTTTCACAAAATAGA------TCCAAAATTCAT------------GGTAAT------ACAAGAAATAGGATAGGGTCCTTTAGTACTTCCTT------T---GGGGCTAAAAACACTTTTGTCTATCCTCATGAAACGGGAAATACTATGCTATTCCCTCTTTTTATATTACTGCTTTTTACTTTGTTCATTGGATCCATAGGAATCCATTTTG------ATAATGGAGTAATGGATAATGGAATAGCGGAGTTAACCATATTATCAAAGTGGTTAACTCCCTCAATAAACTTTTTCCAGGAAAGTTCTAATTCTTCCATAAATTCATATGAATTTATCACTAATGCAATTTCTTCTGTAAGTCTAGCTATGTTTGGTCTATCCATA-GCATATATCTTCTATGGATCCGCTTATTCCTTTTTTCAGAATTTGG---------ATTTAATAAATTCTCTT------GTAAAA------GAGGGTCCGAAAAAGTTTTTTTCG------GAT------CAAGTAAAAAAAAAGATATACAGTTGGTCATATAATCGTGGTTATATAGATATTTTCTATACTAGGGTCTTTACCCTGGGTATAAGAGGATTAACTGAACTAACGCAGTTTTTCGATAAGGGTGTCATTGATGGAATTACCAATGGAGTAGGTCTTGCTGGTTTTTGTATAGGAGAAGAAATTAAATATGTAGGGGGAGGGCGAATATCGTCTTATTTATTC-TTTTTTTTATGTTATGTATCCGTGTTCTTATTCTTTTTTCTT---------------------------------------------------------------TC-----TT------------------------------------AA---------------------ATGTCACCACAAACAGAAACTAAAGCAAGTGTTGGATTTAAAGCTGGTGTTAAGGATTATAAATTGACTTATTACACCCCGGAGTATGAAACCAAGGATACTGATATCTTGGCAGCATTCCGAGTAACTCCTCAGCCCGGGGTTCCGCCCGAAGAAGCAGGGGCTGCAGTAGCTGCCGAATCTTCTACTGGTACATGGACAACTGTTTGGACTGATGGACTTACCAGTCTTGATCGTTACAAAGGGCGATGCTATCACATCGAGCCCGTTGTTGGGGAGGAAAATCAATTTATCGCTTATGTAGCTTATCCATTAGACCTATTTGAAGAGGGTTCTGTTACTAAC-ATGTTTACTTCC-ATTGTGGGTAACGTATTTGGTTTCAAAGCCCTACGCGC-TCTACGTCTGGAGGATCTGCGAATTCCCCCTACTTATTCAAAAACTTTCCAAGGTCCGCCTCATGGTATCCAAGTTGAAAGGGATAAGTTGAACAAGTACGGCCGTCCTTTTTTGGGATGTACTATTAAACCAAAATTGGGATTATCCGCAAAAAATTACGGTAGAGCGTGTTATGAGTGTCTACGCGGTGGACTTGATTTTACCAAAGATGATGAAAACGTAAACTCACAACCATTTATGCGCTGGAGGGACCGTTTTGTCTTTTGTGCCGAAGCAATTTATAAATCACAGGCCGAAACCGGTGAAATCAAGGGGCATTACTTGAATGCGACTGCAGGTACAGTCGAAGAAATGATGAAGAGAGCTATATTTGCGAGGGAATTAGGGGTTCCTATTGTAATGCATGACTACTTAACTGGGGGATTCACCGCAAATACTACTTTGGCTCATTATTGCCGCGACAATGGCCTACTTCTTCACATTCACCGGGCAATGCATGCAGTTATTGATAGACAGAAAAATCATGGTATGCATTTTCGTGTATTAGCTAAAGCATTGCGTATGTCTGGGGGAGATCATGTCCACGCCGGTACAGTAGTAGGTAAGTTAGAAGGGGAACGCGAAATGACTTTAGGTTTTGTTGATTTATTGCGCGATGATTTTATTGAAAAAGATCGTGCTCGCGGTATCTTTTTCACTCAGGACTGGGTATCTATGCCAGGTGTTATACCGGTGGCTTCAGGGGGTATTCATGTTTGGCATATGCCAGCTCTGACCGAAATCTTTGGAGATGATTCCGTATTACAATTTGGTGGAGGAACTTTAGGACATCCTTGGGGAAATGCACCTGGTGCAGTAGCTAATCGGGTGGCTTTAGAAGCTTGTGTACAAGCTCGTAACGAAGGGCGCGATCTTGCTCGTGAAGGTAATGAAATTATCCGAGCAGCTTGCAAATGGAGTCCTGAACTAGCCGCAGCTTGTGAAATATGGAAGGCGATCAAATTTGA---GTTCGAGCCGGTAGATACTATAGA-------------TAAG---TAG------------------------------
Phyllostachys_nigra_var._henonis ATGGAGTAGATAATT-CTTCC-----TT-GTTACA----ATAGAG---AAC-AAAAATCCCTCCCCAAATCGTGCTTGCATTTTTCATTGCACACGAC---------------TTTCCCTATGTAGAAATAGTCAAT-TTCTATT------CCAA-AG-----AGGA----A-GTCT-ACCAA-------TTT----------------TT---------------TGAA------------------------------------------TTAG-TAAGTTG------ATTC--------A-CC----TA---------------------------------C---------TA-------------------T---------------------TTAT-----------------T---------------AT-----------------AGTATAGGGAACATTTCAG----AAGAACATTTCAG-------AATGG------AAA-ATG-----TGAAAGTTTTATC----------T-TGATCATT-----------TATCGA-----TC--------ATTTCTA---GTG--T-ATTA-----GTTTTG------------------TCTAATGATTA-------------------------------ATTA-------AAAG-GGTTCACCAGGTCATTGATACGGATAATATCCAAATACCAAATACGGTCACTGTGTGATCCACGGAAAGAAAAGTGGGTT------GTTTTGGTGAACATCAAAGAAAAAACTTGC---TCTTCTTCCGTAAAAAATTCTTCTAAAAATACCGAACCCAACCGTTGCATAAAAGTTCGTACCGTGCTTTTATGTTTACGAGCTAAAGTTCTAGCGCATGAAAGTCGAAGTATATACTTTAGTCGATACAAAGTCCGTTTTTTCGAGGATCCACTATGATAATGAAAAAGATTTCTACATATCCGACCAAATCGATCAAGAATATCCCAATCTGATAAATCGGTCCAAATGGGTTTACTAATAGGATGCCCCGATCCAGTACAAAATTGAGCTTTTGATAAGGATCCAATGAGGGGAGTAGCAGGGACTATGGTATCGAATTTTTTCATTTGAGTCTCTATTAGAAATGAATTCTCTAGCATTTGATTCCTTACTAACAAAGGATTTATTGGTACACTTGAAAGGTACCCCAGGAAATCGAAGCAAGAGTTTACTAATTGGTTTAGATGGATCCTTCGCGGTTGAGTCCAAAAAGAAAAAGAATATTGCCAGAAATTGACAAGGTAACATTTCCATTTCTTCTTCAAAAGAAGAGTTCCTTTTGATGCAAGAATTGCCTTTCCTTGATATCGAACATAATGCATAAGAGGATCCATAAAGATCCATA------CGGTTTTCCGAAAAAAACCTGGGTACATTACCCCAAAATGTTCCATCTTCCTAGAAAAGTGGATTCGTTCCACAAAGGTTCCAGAAGATGTTAATGGTAAGCAAGAAGATTGTTTACGAAGAAACAACAAGAAAAATTCATATTCTGATACATAAGAGTTATATAGGAATCGAAATAGTCTTTTATTTTCTTT------TTTCAAAAGAAAAATCGA------TTTCATTGAAGTAATAAGACTATTCCAATTCGAATAGTAGTTGAGAAAGAATCGCAATAAATGCAAAGATGGAACATCTTTGATCCGGTATTGAAGGAGTTGAACCAAGATTTCAAAATGGATAGGATAGGGTATTTCTATATGTGATAGATAATGTAAATGCAAAAATTTGTCTTCTAAAAAGGGAAATATTGAATGAATAGATCGTAAATTCTGAAACTTTGGTGTTTCTTTTTCTTTCGG------ACAAGATAATTCTCGTAGCGAGAATGGGATTTCTACAACGATCGCAAACCCCTCAGATAGAATCTGAGAATAAAACTCAG------AATAAAAAAAATTGTTGTAATCCAACAATCGAT---------CTTGGTTAGGATGATTAACCGAGTTAATCCAAAAATTCTGCTGATACATTCGAATAATTAAACGTTTCACAAGTAGTGAACTAAATTTCTTG---TTATTACAACTAACA---ATTTCCACAGGTTCGGAAC------CTTTTAATCCATAATCATGGGCAAATGCATAAATATACTCCTGAAAGAGAAGTGGGTAAACGAAGTATTGTTGACGAGATTTCTGTTTTTCTGAATACCCTTCCAATTTTTCCAT-----TTG-----TATTTCT----ACTT------G-AA-TCAG--------AA--AGA-A---GAAG-CATTTCTCGGTT-----TCTCAAAT--G-----ATGATACATAGTGCAATATGGTCAAAACAGG-----GTGTTGCATT-------TTTTAAT------ACAAACCCT--GG-----AAAGAAAAGG---AATCTAATCC------ACAGA-TCTTT-----------TCCT----TT-TCTATC-----CAATTAGTTTATGTTTGTTCT-AATT---AC------AAA-----AG---AG-----AACAAATC--------------------TTTTATTTTTGCAGGCCAATCGCTCTTTTGACTTTGGAATC-------CAGTCTCTT------TATCAATATACTGCTTCTTTTACACATTCAA---------------TCCA-----TAACATCCCTT--------TTCAAT-------CTAT------AA-TC-AAGAATAATTAGGATTTCA-----AAAAAAAAAAAAAG---------AAAAAA--TCAAGGGTC--CGTTCATAGGAAAACCCAACCTTTCCCCGCATCAGGCACTAATCTATTTTTAACGTCTAATTAGATCGGGGAATCAT-----TTC---------AATT-----AAGAAGTTAAGCTCGTTGC-TTT-----T--TATTTTACCAGAATTGGAGCCAGGCTCTATCCATTTATTCACTAGACCC-------AG-AAAATAGGAA-----------------TTTTTTATTCCATTCC-------AAAAAT---CAAAAATAA------GAAATTGA------TTTTATTACGACATGCTATTTTTTCCATTCATTACCCTTGAGGATCAGTCGTGGTCTTCTAGACTCTACCAA-GAGTCTGGACGAATTTGTTGCTTCATCCAAATGTGTAAAAGA-TCATAGTCGCAC---------------ATGGAACATACATATCAATATGCATGGGTAATCCCTCTTCTCCCACTTCCAGTTATTATGTCAATGGGGTTTGGACTTATTCTTATTCCGACAGCAACAAAAAATCTTCGTCGCATATGGGCTTTTCCTTGTGTTTTACTCTTAAGTATAGCTATGGTATTCTCAGTTCACCTATCTATTCAACAAATAAATGGAAGTTCTATCTATCAATATCTATGGTCTTGGACCGTCAATAATGATTTTTCCTTAGAATTTGGATACTTGATCGACCCGCTTACTTCTATTATGTTAATACTAATTACTACTGTAGGAATCCTCGTTCTTATTTATAGTGACGATTATATGTCTCACGATGAAGGATATTTGAGATTTTTTGTTTATATAAGTTTTTTCAATACTTCCATGTTGGGATTGGTTACTAGTTCCAATTTGATACAAATTTATTTTTTTTGGGAACTTGTGGGAATGTGTTCCTATTTATTGATAGGCTTTTGGTTTACACGGCCAATTGCAGCGAGTGCTTGTCAAAAAGCTTTTGTAACTAATCGTGTAGGGGATTTTGGTCTGTTATTAGGAATTTTAGGTTTTTTTTGGATAACAGGTAGTTTAGAGTTTAGGGATTTGTTCAAAATAGCTAATAACTGGATTCCTAATAATGGGATTAATTCCTTACTTACTACTTTGTGTGCTTTTTTATTATTCCTTGGTGCAGTTGCGAAATCTGCACAATTCCCTCTTCACGTATGGTTACCCGATGCTATGGAAGGACCCACTCCCATTTCGGCTCTTATACACGCAGCAACTATGGTTGCTGCGGGGATTTTTCTTCTAGCTCGACTTCTTCCTCTTTTCATATCCCTACCTTTAATAATGAGTTTCATTTCTTTAGTAGGTACAATAACACTCTTCTTAGGAGCTACTTTAGCTCTTGCTCAGAGAGATATTAAAAGAAGCTTAGCCTATTCTACAATGTCTCAATTGGGTTATATGATGTTAGCTCTAGGTATAGGTTCTTATCAAGCTGCTTTATTCCATTTGATCACTCATGCTTATTCGAAAGCTTTATTGTTCTTGGGATCCGGATCCATTATTCATTCAATGGAACCTCTTGTTGGATATTCACCAGATAAAAGTCAGAATATGGTTCTTATGGGTGGTTTAAGAAAATACGTTCCAATTACAAGAACTACTTTTTTATGGGGTACGCTTTCTCTTTGTGGTATTCCACCTCTTGCTTGCTTCTGGTCCAAAGATGAAATCCTTAGTAATAGTTGGTTGTATTCACCCTTTTTTGGAATAATAGCCTCTTTTACTGCAGGATTAACTGCGTTTTATATGTTTCGGATATATTTACTTACTTTTGATGGGTACCTGCGTGTTCATTTTCAAAATTACAGTAG------CACTAAAGAGG---GTTCGTTG------TATTCAATATCCTTATGGGGAAAAAGGATACCCAAAGGAGTGAATAGAGATTTCATTTTATCAAC------------AACGAAGAGTGGAGTTTCTTTTTTTTCACAAAATAGA------TCCAAAATTCAT------------GGTAAT------ACAAGAAATAGGATAGGGTCCTTTAGTACTTCCTT------T---GGGGCTAAAAACACTTTTGTCTATCCTCATGAAACGGGAAATACTATGCTATTCCCTCTTTTTATATTACTGCTTTTTACTTTGTTCATTGGATCCATAGGAATCCATTTTG------ATAATGGAGTAATGGATAATGGAATAGCGGAGTTAACCATATTATCAAAGTGGTTAACTCCCTCAATAAACTTTTTCCAGGAAAGTTCTAATTCTTCCATAAATTCATATGAATTTATCACTAATGCAATTTCTTCTGTAAGTCTAGCTATGTTTGGTCTATCCATA-GCATATATCTTCTATGGATCCGCTTATTCCTTTTTTCAGAATTTGG---------ATTTAATAAATTCTCTT------GTAAAA------GAGGGTCCGAAAAAGTTTTTTTCG------GAT------CAAGTAAAAAAAAAGATATACAGTTGGTCATATAATCGTGGTTATATAGATATTTTCTATACTAGGGTCTTTACCCTGGGTATAAGAGGATTAACTGAACTAACGCAGTTTTTCGATAAGGGTGTCATTGATGGAATTACCAATGGAGTAGGTCTTGCTGGTTTTTGTATAGGAGAAGAAATTAAATATGTAGGGGGAGGGCGAATATCGTCTTATTTATTC-TTTTTTTTATGTTATGTATCCGTGTTCTTATTCTTTTTTCTT---------------------------------------------------------------TC-----TT------------------------------------AA---------------------ATGTCACCACAAACAGAAACTAAAGCAAGTGTTGGATTTAAAGCTGGTGTTAAGGATTATAAATTGACTTATTACACCCCGGAGTATGAAACCAAGGATACTGATATCTTGGCAGCATTCCGAGTAACTCCTCAGCCCGGGGTTCCGCCCGAAGAAGCAGGGGCTGCAGTAGCTGCCGAATCTTCTACTGGTACATGGACAACTGTTTGGACTGATGGACTTACCAGTCTTGATCGTTACAAAGGGCGATGCTATCACATCGAGCCCGTTGTTGGGGAGGAAAATCAATTTATCGCTTATGTAGCTTATCCATTAGACCTATTTGAAGAGGGTTCTGTTACTAAC-ATGTTTACTTCC-ATTGTGGGTAACGTATTTGGTTTCAAAGCCCTACGCGC-TCTACGTCTGGAGGATCTGCGAATTCCCCCTACTTATTCAAAAACTTTCCAAGGTCCGCCTCATGGTATCCAAGTTGAAAGGGATAAGTTGAACAAGTACGGCCGTCCTTTTTTGGGATGTACTATTAAACCAAAATTGGGATTATCCGCAAAAAATTACGGTAGAGCGTGTTATGAGTGTCTACGCGGTGGACTTGATTTTACCAAAGATGATGAAAACGTAAACTCACAACCATTTATGCGCTGGAGGGACCGTTTTGTCTTTTGTGCCGAAGCAATTTATAAATCACAGGCCGAAACCGGTGAAATCAAGGGGCATTACTTGAATGCGACTGCAGGTACATGCGAAGAAATGATGAAGAGAGCTATATTTGCGAGGGAATTAGGGGTTCCTATTGTAATGCATGACTACTTAACTGGGGGATTCACCGCAAATACTACTTTGGCTCATTATTGCCGCGACAATGGCCTACTTCTTCACATTCACCGGGCAATGCATGCAGTTATTGATAGACAGAAAAATCATGGTATGCATTTTCGTGTATTAGCTAAAGCATTGCGTATGTCTGGGGGAGATCATGTCCACGCCGGTACAGTAGTAGGTAAGTTAGAAGGGGAACGCGAAATGACTTTAGGTTTTGTTGATTTATTGCGCGATGATTTTATTGAAAAAGATCGTGCTCGCGGTATCTTTTTCACTCAGGACTGGGTATCTATGCCAGGTGTTATACCGGTGGCTTCAGGGGGTATTCATGTTTGGCATATGCCAGCTCTGACCGAAATCTTTGGAGATGATTCCGTATTACAATTTGGTGGAGGAACTTTAGGACATCCTTGGGGAAATGCACCTGGTGCAGTAGCTAATCGGGTGGCTTTAGAAGCTTGTGTACAAGCTCGTAACGAAGGGCGCGATCTTGCTCGTGAAGGTAATGAAATTATCCGAGCAGCTTGCAAATGGAGTCCTGAACTAGCCGCAGCTTGTGAAATATGGAAGGCGATCAAATTTGA---GTTCGAGCCGGTAGATACTATAGA-------------TAAG---TAG------------------------------
Phyllostachys_sulphurea ATGGAGTAGATAATT-CTTCC-----TT-GTTACA----ATAGAG---AAC-AAAAATCCCTCCCCAAATCGTGCTTGCATTTTTCATTGCACACGAC---------------TTTCCCTATGTAGAAATAGTCAAT-TTCTATT------CCAA-AG-----AGGA----A-GTCT-ACCAA-------TTT----------------TT---------------TGAA------------------------------------------TTAG-TAAGTTG------ATTC--------A-CC----TA---------------------------------C---------TA-------------------T---------------------TTAT-----------------T---------------AT-----------------AGTATAGGGAACATTTCAG----AAGAACATTTCAG-------AATGG------AAA-ATG-----TGAAAGTTTTATC----------T-TGATCATT-----------TATCGA-----TC--------ATTTCTA---GTG--T-ATTA-----GTTTTG------------------TCTAATGATTA-------------------------------ATTA-------AAAG-GGTTCACCAGGTCATTGATACGGATAATATCCAAATACCAAATACGGTCACTGTGTGATCCACGGAAAGAAAAGTGGGTT------GTTTTGGTGAACATCAAAGAAAAAACTTGC---TCTTCTTCCGTAAAAAATTCTTCTAAAAATACCGAACCCAACCGTTGCATAAAAGTTCGTACCGTGCTTTTATGTTTACGAGCTAAAGTTCTAGCGCATGAAAGTCGAAGTATATACTTTAGTCGATACAAAGTCCGTTTTTTCGAGGATCCACTATGATAATGAAAAAGATTTCTACATATCCGACCAAATCGATCAAGAATATCCCAATCTGATAAATCGGTCCAAATGGGTTTACTAATAGGATGCCCCGATCCAGTACAAAATTGAGCTTTTGATAAGGATCCAATGAGGGGAGTAGCAGGGACTATGGTATCGAATTTTTTCATTTGAGTCTCTATTAGAAATGAATTCTCTAGCATTTGATTCCTTACTAACAAAGGATTTATTGGTACACTTGAAAGGTACCCCAGGAAATCGAAGCAAGAGTTTACTAATTGGTTTAGATGGATCCTTCGCGGTTGAGTCCAAAAAGAAAAAGAATATTGCCAGAAATTGACAAGGTAACATTTCCATTTCTTCTTCAAAAGAAGAGTTCCTTTTGATGCAAGAATTGCCTTTCCTTGATATCGAACATAATGCATAAGAGGATCCATAAAGATCCATA------CGGTTTTCCGAAAAAAACCTGGGTACATTACCCCAAAATGTTCCATCTTCCTAGAAAAGTGGATTCGTTCCACAAAGGTTCCAGAAGATGTTAATGGTAAGCAAGAAGATTGTTTACGAAGAAACAACAAGAAAAATTCATATTCTGATACATAAGAGTTATATAGGAATCGAAATAGTCTTTTATTTTCTTT------TTTCAAAAGAAAAATCGA------TTTCATTGAAGTAATAAGACTATTCCAATTCGAATAGTAGTTGAGAAAGAATCGCAATAAATGCAAAGATGGAACATCTTTGATCCGGTATTGAAGGAGTTGAACCAAGATTTCAAAATGGATAGGATAGGGTATTTCTATATGTGATAGATAATGTAAATGCAAAAATTTGTCTTCTAAAAAGGGAAATATTGAATGAATAGATCGTAAATTCTGAAACTTTGGTGTTTCTTTTTCTTTCGG------ACAAGATAATTCTCGTAGCGAGAATGGGATTTCTACAACGATCGCAAACCCCTCAGATAGAATCTGAGAATAAAACTCAG------AATAAAAAAAATTGTTGTAATCCAACAATCGAT---------CTTGGTTAGGATGATTAACCGAGTTAATCCAAAAATTCTGCTGATACATTCGAATAATTAAACGTTTCACAAGTAGTGAACTAAATTTCTTG---TTATTACAACTAACA---ATTTCCACAGGTTCGGAAC------CTTTTAATCCATAATCATGGGCAAATGCATAAATATACTCCTGAAAGAGAAGTGGGTAAACGAAGTATTGTTGACGAGATTTCTGTTTTTCTGAATACCCTTCCAATTTTTCCAT-----TTG-----TATTTCT----ACTT------G-AA-TCAG--------AA--AGA-A---GAAG-CATTTCTCGGTT-----TCTCAAAT--G-----ATGATACATAGTGCAATATGGTCAAAACAGG-----GTGTTGCATT-------TTTTAAT------ACAAACCCT--GG-----AAAGAAAAGG---AATCTAATCC------ACAGA-TCTTT-----------TCCT----TT-TCTATC-----CAATTAGTTTATGTTTGTTCT-AATT---AC------AAA-----AG---AG-----AACAAATC--------------------TTTTATTTTTGCAGGCCAATCGCTCTTTTGACTTTGGAATC-------CAGTCTCTT------TATCAATATACTGCTTCTTTTACACATTCAA---------------TCCA-----TAACATCCCTT--------TTCAAT-------CTAT------AA-TC-AAGAATAATTAGGATTTCA-----AAAAAAAAAAAAAG---------AAAAAA--TCAAGGGTC--CGTTCATAGGAAAACCCAACCTTTCCCCGCATCAGGCACTAATCTATTTTTAACGTCTAATTAGATCGGGGAATCAT-----TTC---------AATT-----AAGAAGTTAAGCTCGTTGC-TTT-----T--TATTTTACCAGAATTGGAGCCAGGCTCTATCCATTTATTCACTAGACCC-------AG-AAAATAGGAA-----------------TTTTTTATTCCATTCC-------AAAAAT---CAAAAATAA------GAAATTGA------TTTTATTACGACATGCTATTTTTTCCATTCATTACCCTTGAGGATCAGTCGTGGTCTTCTAGACTCTACCAA-GAGTCTGGACGAATTTGTTGCTTCATCCAAATGTGTAAAAGA-TCATAGTCGCAC---------------ATGGAACATACATATCAATATGCATGGGTAATCCCTCTTCTCCCACTTCCAGTTATTATGTCAATGGGGTTTGGACTTATTCTTATTCCGACAGCAACAAAAAATCTTCGTCGCATATGGGCTTTTCCTTGTGTTTTACTCTTAAGTATAGCTATGGTATTCTCAGTTCACCTATCTATTCAACAAATAAATGGAAGTTCTATCTATCAATATCTATGGTCTTGGACCGTCAATAATGATTTTTCCTTAGAATTTGGATACTTGATCGACCCGCTTACTTCTATTATGTTAATACTAATTACTACTGTAGGAATCCTCGTTCTTATTTATAGTGACGATTATATGTCTCACGATGAAGGATATTTGAGATTTTTTGTTTATATAAGTTTTTTCAATACTTCCATGTTGGGATTGGTTACTAGTTCCAATTTGATACAAATTTATTTTTTTTGGGAACTTGTGGGAATGTGTTCCTATTTATTGATAGGCTTTTGGTTTACACGGCCAATTGCAGCGAGTGCTTGTCAAAAAGCTTTTGTAACTAATCGTGTAGGGGATTTTGGTCTGTTATTAGGAATTTTAGGTTTTTTTTGGATAACAGGTAGTTTAGAGTTTAGGGATTTGTTCAAAATAGCTAATAACTGGATTCCTAATAATGGGATTAATTCCTTACTTACTACTTTGTGTGCTTTTTTATTATTCCTTGGTGCAGTTGCGAAATCTGCACAATTCCCTCTTCACGTATGGTTACCCGATGCTATGGAAGGACCCACTCCCATTTCGGCTCTTATACACGCAGCAACTATGGTTGCTGCGGGGATTTTTCTTCTAGCTCGACTTCTTCCTCTTTTCATATCCCTACCTTTAATAATGAGTTTCATTTCTTTAGTAGGTACAATAACACTCTTCTTAGGAGCTACTTTAGCTCTTGCTCAGAGAGATATTAAAAGAAGCTTAGCCTATTCTACAATGTCTCAATTGGGTTATATGATGTTAGCTCTAGGTATAGGTTCTTATCAAGCTGCTTTATTCCATTTGATCACTCATGCTTATTCGAAAGCTTTATTGTTCTTGGGATCCGGATCCATTATTCATTCAATGGAACCTCTTGTTGGATATTCACCAGATAAAAGTCAGAATATGGTTCTTATGGGTGGTTTAAGAAAATACGTTCCAATTACAAGAACTACTTTTTTATGGGGTACGCTTTCTCTTTGTGGTATTCCACCTCTTGCTTGCTTCTGGTCCAAAGATGAAATCCTTAGTAATAGTTGGTTGTATTCACCCTTTTTTGGAATAATAGCCTCTTTTACTGCAGGATTAACTGCGTTTTATATGTTTCGGATATATTTACTTACTTTTGATGGGTACCTGCGTGTTCATTTTCAAAATTACAGTAG------CACTAAAGAGG---GTTCGTTG------TATTCAATATCCTTATGGGGAAAAAGGATACCCAAAGGAGTGAATAGAGATTTCATTTTATCAAC------------AACGAAGAGTGGAGTTTCTTTTTTTTCACAAAATAGA------TCCAAAATTCAT------------GGTAAT------ACAAGAAATAGGATAGGGTCCTTTAGTACTTCCTT------T---GGGGCTAAAAACACTTTTGTCTATCCTCATGAAACGGGAAATACTATGCTATTCCCTCTTTTTATATTACTGCTTTTTACTTTGTTCATTGGATCCATAGGAATCCATTTTG------ATAATGGAGTAATGGATAATGGAATAGCGGAGTTAACCATATTATCAAAGTGGTTAACTCCCTCAATAAACTTTTTCCAGGAAAGTTCTAATTCTTCCATAAATTCATATGAATTTATCACTAATGCAATTTCTTCTGTAAGTCTAGCTATGTTTGGTCTATCCATA-GCATATATCTTCTATGGATCCGCTTATTCCTTTTTTCAGAATTTGG---------ATTTAATAAATTCTCTT------GTAAAA------GAGGGTCCGAAAAAGTTTTTTTCG------GAT------CAAGTAAAAAAAAAGATATACAGTTGGTCATATAATCGTGGTTATATAGATATTTTCTATACTAGGGTCTTTACCCTGGGTATAAGAGGATTAACTGAACTAACGCAGTTTTTCGATAAGGGTGTCATTGATGGAATTACCAATGGAGTAGGTCTTGCTGGTTTTTGTATAGGAGAAGAAATTAAATATGTAGGGGGAGGGCGAATATCGTCTTATTTATTC-TTTTTTTTATGTTATGTATCCGTGTTCTTATTCTTTTTTCTT---------------------------------------------------------------TC-----TT------------------------------------AA---------------------ATGTCACCACAAACAGAAACTAAAGCAAGTGTTGGATTTAAAGCTGGTGTTAAGGATTATAAATTGACTTATTACACCCCGGAGTATGAAACCAAGGATACTGATATCTTGGCAGCATTCCGAGTAACTCCTCAGCCCGGGGTTCCGCCCGAAGAAGCAGGGGCTGCAGTAGCTGCCGAATCTTCTACTGGTACATGGACAACTGTTTGGACTGATGGACTTACCAGTCTTGATCGTTACAAAGGGCGATGCTATCACATCGAGCCCGTTGTTGGGGAGGAAAATCAATTTATCGCTTATGTAGCTTATCCATTAGACCTATTTGAAGAGGGTTCTGTTACTAAC-ATGTTTACTTCC-ATTGTGGGTAACGTATTTGGTTTCAAAGCCCTACGCGC-TCTACGTCTGGAGGATCTGCGAATTCCCCCTACTTATTCAAAAACTTTCCAAGGTCCGCCTCATGGTATCCAAGTTGAAAGGGATAAGTTGAACAAGTACGGCCGTCCTTTTTTGGGATGTACTATTAAACCAAAATTGGGATTATCCGCAAAAAATTACGGTAGAGCGTGTTATGAGTGTCTACGCGGTGGACTTGATTTTACCAAAGATGATGAAAACGTAAACTCACAACCATTTATGCGCTGGAGGGACCGTTTTGTCTTTTGTGCCGAAGCAATTTATAAATCACAGGCCGAAACCGGTGAAATCAAGGGGCATTACTTGAATGCGACTGCAGGTACATGCGAAGAAATGATGAAGAGAGCTATATTTGCGAGGGAATTAGGGGTTCCTATTGTAATGCATGACTACTTAACTGGGGGATTCACCGCAAATACTACTTTGGCTCATTATTGCCGCGACAATGGCCTACTTCTTCACATTCACCGGGCAATGCATGCAGTTATTGATAGACAGAAAAATCATGGTATGCATTTTCGTGTATTAGCTAAAGCATTGCGTATGTCTGGGGGAGATCATGTCCACGCCGGTACAGTAGTAGGTAAGTTAGAAGGGGAACGCGAAATGACTTTAGGTTTTGTTGATTTATTGCGCGATGATTTTATTGAAAAAGATCGTGCTCGCGGTATCTTTTTCACTCAGGACTGGGTATCTATGCCAGGTGTTATACCGGTGGCTTCAGGGGGTATTCATGTTTGGCATATGCCAGCTCTGACCGAAATCTTTGGAGATGATTCCGTATTACAATTTGGTGGAGGAACTTTAGGACATCCTTGGGGAAATGCACCTGGTGCAGTAGCTAATCGGGTGGCTTTAGAAGCTTGTGTACAAGCTCGTAACGAAGGGCGCGATCTTGCTCGTGAAGGTAATGAAATTATCCGAGCAGCTTGCAAATGGAGTCCTGAACTAGCCGCAGCTTGTGAAATATGGAAGGCGATCAAATTTGA---GTTCGAGCCGGTAGATACTATAGA-------------TAAG---TAG------------------------------
Drepanostachyum_falcatum ATGGAGTAGATAATT-CTTCC-----TT-GTTACA----ATAGAG---AAC-AAAAATCCCTCCCCAAATCGTGCTTGCATTTTTCATTGCACACGAC---------------TTTCCCTATGTAGAAATAGTCAAT-TTCTATT------CCAA-AG-----AGGA----A-GTCT-ACCAA-------TTT----------------TT---------------TGAA------------------------------------------TTAG-TAAGTTG------ATTC--------A-CC----TA---------------------------------C---------TA-------------------T---------------------TTAT-----------------T---------------AT-----------------AGTATAGGGAACATTTCAG----AAGAACATTTCAG-------AATGG------AAA-ATG-----TGAAAGTTTTATC----------T-TGATCATT-----------TATCGA-----TC--------ATTTCTA---GTG--T-ATTA-----GTTTTG------------------TCTAATGATTA-------------------------------ATTA-------AAAG-GGTTCACCAGGTCATTGATACGGATAATATCCAAATACCAAATACGGTCACTGTGTGATCCACGGAAAGAAAAGTGGGTT------GTTTTGGTGAACATCAAAGAAAAAACTTGC---TCTTCTTCCGTAAAAAATTCTTCTAAAAATACCGAACCCAACCGTTGCATAAAAGTTCGTACCGTGCTTTTATGTTTACGAGCTAAAGTTCTAGCGCATGAAAGTCGAAGTATATACTTTAGTCGATACAAAGTCCGTTTTTTCGAGGATCCACTATGATAATGAAAAAGATTTCTACATATCCGACCAAATCGATCAAGAATATCCCAATCTGATAAATCGGTCCAAATGGGTTTACTAATAGGATGCCCCGATCCAGTACAAAATTGAGCTTTTGATAAGGATCCAATGAGGGGAGTAGCAGGGACTATGGTATCGAATTTTTTCATTTGAGTCTCTATTAGAAATGAATTCTCTAGCATTTGATTCCTTACTAACAAAGGATTTATTGGTACACTTGAAAGGTACCCCAGAAAATCAAAGCAAGAGTTTACTAATTGGTTTAGATGGATCCTTCGCGGTTGAGTCCAAAAAGAAAAAGAATATTGCCAGAAATTGACAAGGTAACATTTCCATTTCTTCTTCAAAAGAAGAGTTCCTTTTGATGCAAGAATTGCCTTTCCTTGATATCGAACATAATGCATAAGAGGATCCATAAAGATCCATA------CGGTTTTCCGAAAAAAACCTGGGTACATTACCCCAAAATGTTCCATCTTCCTAGAAAAGTGGATTCGTTCCACAAAGGTTCCAGAAGATGTTAATGGTAAGCAAGAAGATTGTTTACGAAGAAACAACAAGAAAAATTCATATTCTGATACATAAGAGTTATATAGGAATCGAAATAGTCTTTTATTTTCTTT------TTTCAAAAGAAAAATCGA------TTTCATTGAAGTAATAAGACTATTCCAATTCGAATAGTAGTTGAGAAAGAATCGCAATAAATGCAAAGATGGAACATCTTTGATCCGGTATTGAAGGAGTTGAACCAAGATTTCAAAATGGATAGGATAGGGTATTTCTATATGTGATAGATAATGTAAATGCAAAAATTTGTCTTCTAAAAAGGGAAATATTGAATGAATAGATCGTAAATTCTGAAACTTTGGTGTTTCTTTTTCTTTCGG------ACAAGATAATTCTCGTAGCGAGAATGGGATTTCTACAACGATCGCAAACCCCTCAGATAGAATCTGAGAATAAAACTCAG------AATAAAAAAAATTGTTGTAATCCAACAATCGAT---------CTTGGTTAGGATGATTAACCGAGTTAATCCAAAAATTCTGCTGATACATTCGAATAATTAAACGTTTCACAAGTAGTGAACTAAATTTCTTG---TTATTACAACTAACA---ATTTCCACAGGTTCGGAAC------CTTTTAATCCATAATCATGGGCAAATGCATAAATATACTCCTGAAAGAGAAGTGGGTAAACGAAGTATTGTTGACGAGATTTCTGTTTTTCTGAATACCCTTCCAATTTTTCCAT-----TTG-----TATTTCT----ACTT------G-AA-TCAG--------AA--AGA-A---GAAG-CATTTCTCGGTT-----TCTCAAAT--G-----ATGATACATAGTGCAATATGGTCAAAACAGG-----GTGTTGCATT-------TTTTAAT------ACAAACCCT--GG-----AAAGAAAAGG---AATCTAATCC------ACAGA-TCTTT-----------TCCT----TT-TCTATC-----CAATTAGTTTATGTTTGTTCT-AATT---AC------AAA-----AG---AG-----AACAAATC--------------------TTTTATTTTTGCAGGCCAATCGCTCTTTTGACTTTGGAATC-------CAGTCTCTT------TATCAATATACTGCTTCTTTTACACATTCAA---------------TCCA-----TAACATCCCTT--------TTCAAT-------CTAT------AA-TC-AAGAATAATTAGGATTTCT---AAAAAAAAAAAAAAAG---------AAAAAA--TCAAGGGTC--CGTTCATAGGAAAACCCAACCTTTCCCCGCATCAGGCACTAATCTATTTTTAACGTCTAATTAGATCGGGGAATCAT-----TTC---------AATT-----AAGAAGTTAAGCTCGTTGC-TTT-----T--TATTTTACCAGAATTGGAGCCAGGCTCTATCCATTTATTCACTAGACCC-------AG-AAAATAGGAA-----------------TTTTTTATTCCATTCC-------AAAAAT---CAAAAATAA------GAAATTGA------TTTTATTACGACATGCTTTTTTTTCCATTCATTACCCTTGAGGATCAGTCGTGGTCTTCTAGACTCTACCAA-GAGTCTGGACGAATTTGTTGCTTCATCCAAATGTGTAAAAGA-TCATAGTCGCAC---------------ATGGAACATACATATCAATATGCATGGGTAATCCCTCTTCTCCCACTTCCAGTTATTATGTCAATGGGGTTTGGACTTATTCTTATTCCGACAGCAACAAAAAATCTTCGTCGCATATGGGCTTTTCCTTGTGTTTTACTCTTAAGTATAGCTATGGTATTCTCAGTTCACCTATCTATTCAACAAATAAATGGAAGTTCTATCTATCAATATCTATGGTCTTGGACCGTCAATAATGATTTTTCCTTAGAATTTGGATACTTGATCGACCCGCTTACTTCTATTATGTTAATACTAATTACTACTGTAGGAATCCTCGTTCTTATTTATAGTGACGATTATATGTCTCACGATGAAGGATATTTGAGATTTTTTGTTTATATAAGTTTTTTCAATACTTCCATGTTGGGATTGGTTACTAGTTCCAATTTGATACAAATTTATTTTTTTTGGGAACTTGTGGGAATGTGTTCCTATTTATTGATAGGCTTTTGGTTTACACGGCCAATTGCAGCGAGTGCTTGTCAAAAAGCTTTTGTAACTAATCGTGTAGGGGATTTTGGTCTGTTATTAGGAATTTTAGGTTTTTTTTGGATAACAGGTAGTTTAGAGTTTAGGGATTTGTTCAAAATAGCTAATAACTGGATTCCTAATAATGGGATTAATTCCTTACTTACTACTTTGTGTGCTTTTTTATTATTCCTTGGTGCAGTTGCGAAATCTGCACAATTCCCTCTTCACGTATGGTTACCCGATGCTATGGAAGGACCCACTCCCATTTCGGCTCTTATACACGCAGCAACTATGGTTGCTGCGGGGATTTTTCTTCTAGCTCGACTTCTTCCTCTTTTCATATCCCTACCTTTAATAATGAGTTTCATTTCTTTAGTAGGTACAATAACACTCTTCTTAGGAGCTACTTTAGCTCTTGCTCAGAGAGATATTAAAAGAAGCTTAGCCTATTCTACAATGTCTCAATTGGGTTATATGATGTTAGCTCTAGGTATAGGTTCTTATCAAGCTGCTTTATTCCATTTGATCACTCATGCTTATTCGAAAGCTTTATTGTTCTTGGGATCCGGATCCATTATTCATTCAATGGAACCTCTTGTTGGATATTCACCAGATAAAAGTCAGAATATGGTTCTTATGGGTGGTTTAAGAAAATACGTTCCAATTACAAGAACTACTTTTTTATGGGGTACGCTTTCTCTTTGTGGTATTCCACCTCTTGCTTGCTTCTGGTCCAAAGATGAAATCCTTAGTAATAGTTGGTTGTATTCACCCTTTTTTGGAATAATAGCCTCTTTTACTGCAGGATTAACTGCGTTTTATATGTTTCGGATATATTTACTTACTTTTGATGGGTGCCTGCGTGTTCATTTTCAAAATTACAGTAG------CACTAAAGAGG---GTTCGTTG------TATTCAATATCCTTATGGGGAAAAAGGATACCCAAAGGAGTGAATAGAGATTTCATTTTATCAAC------------AACGAAGAGTGGAGTTTCTTTTTTTTCACAAAATAGA------TCCAAAATTCAT------------GGTAAT------ACAAGAAATAGGATAGGGTCCTTTAGTACTTCCTT------T---GGGGCTAAAAACACTTTTGTCTATCCTCATGAAACGGGAAATACTATGCTATTCCCTCTTTTTATATTACTGCTTTTTACTTTGTTCATTGGATCCATAGGAATCCATTTTG------ATAATGGAGTAATGGATAATGGAATAGCGGAGTTAACCATATTATCAAAGTGGTTAACTCCCTCAATAAACTTTTTCCAGGAAAGTTCTAATTCTTCCATAAATTCATATGAATTTATCACTAATGCAATTTCTTCTGTAAGTCTAGCTATGTTTGGTCTATCCATA-GCATATATCTTCTATGGATCCGCTTATTCCTTTTTTCAGAATTTGG---------ATTTAATAAATTCTCTT------GTAAAA------GAGGGTCCGAAAAAAACTTTTTCG------GAT------CAAGTAAAAAAAAAGATATACAGTTGGTCATATAATCGTGGTTATATAGATATTTTCTATACTAGGGTCTTTACCCTGGGTATAAGAGGATTAACTGAACTAACGCAGTTTTTCGATAAGGGTGTCATTGATGGAATTACCAATGGAGTAGGTCTTGCTGGTTTTTGTATAGGAGAAGAAATTAAATATGTAGGGGGAGGGCGAATATCGTCTTATTTATTC-TTTTTTTTATGTTATGTATCCGTGTTCTTATTCTTTTTTCTT---------------------------------------------------------------TC-----TT------------------------------------AA---------------------ATGTCACCACAAACAGAAACTAAAGCAAGTGTTGGATTTAAAGCTGGTGTTAAGGATTATAAATTGACTTATTACACCCCGGAGTATGAAACCAAGGATACTGATATCTTGGCAGCATTCCGAGTAACTCCTCAGCCCGGGGTTCCGCCCGAAGAAGCAGGGGCTGCAGTAGCTGCCGAATCTTCTACTGGTACATGGACAACTGTTTGGACTGATGGACTTACCAGTCTTGATCGTTACAAAGGGCGATGCTATCACATCGAGCCCGTTGTTGGGGAGGAAAATCAATTTATCGCTTATGTAGCTTATCCATTAGACCTATTTGAAGAGGGTTCTGTTACTAAC-ATGTTTACTTCC-ATTGTGGGTAACGTATTTGGTTTCAAAGCCCTACGCGC-TCTACGTCTGGAGGATCTGCGAATTCCCCCTACTTATTCAAAAACTTTCCAAGGTCCGCCTCATGGTATCCAAGTTGAAAGGGATAAGTTGAACAAGTACGGCCGTCCTTTTTTGGGATGTACTATTAAACCAAAATTGGGATTATCCGCAAAAAATTACGGTAGAGCGTGTTATGAGTGTCTACGCGGTGGACTTGATTTTACCAAAGATGATGAAAACGTAAACTCACAACCATTTATGCGCTGGAGGGACCGTTTTGTCTTTTGTGCCGAAGCAATTTATAAATCACAGGCCGAAACCGGTGAAATCAAGGGGCATTACTTGAATGCGACTGCAGGTACATGCGAAGAAATGATGAAGAGAGCTATATTTGCGAGGGAATTAGGGGTTCCTATTGTAATGCATGACTACTTAACTGGGGGATTCACCGCAAATACTACTTTGGCTCATTATTGCCGCGACAATGGCCTACTTCTTCACATTCACCGGGCAATGCATGCAGTTATTGATAGACAGAAAAATCATGGTATGCATTTTCGTGTATTAGCTAAAGCATTGCGTATGTCTGGGGGAGATCATGTCCACGCCGGTACAGTAGTAGGTAAGTTAGAAGGGGAACGCGAAATGACTTTAGGTTTTGTTGATTTATTGCGCGATGATTTTATTGAAAAAGATCGTGCTCGCGGTATCTTTTTCACTCAGGACTGGGTATCTATGCCAGGTGTTATACCGGTGGCTTCAGGGGGTATTCATGTTTGGCATATGCCAGCTCTGACCGAAATCTTTGGAGATGATTCCGTATTACAATTTGGTGGAGGAACTTTAGGACATCCTTGGGGAAATGCACCTGGTGCAGTAGCTAATCGGGTGGCTTTAGAAGCTTGTGTACAAGCTCGTAACGAAGGGCGCGATCTTGCTCGTGAAGGTAATGAAATTATCCGAGCAGCTTGCAAATGGAGTCCTGAACTAGCCGCAGCTTGTGAAATATGGAAGGCGATCAAATTTGA---GTTCGAGCCGGTAGATACTATAGA-------------TAAG---TAG------------------------------
Phyllostachys_propinqua ATGGAGTAGATAATT-CTTCC-----TT-GTTACA----ATAGAG---AAC-AAAAATCCCTCCCCAAATCGTGCTTGCATTTTTCATTGCACACGAC---------------TTTCCCTATGTAGAAATAGTCAAT-TTCTATT------CCAA-AG-----AGGA----A-GTCT-ACCAA-------TTT----------------TT---------------TGAA------------------------------------------TTAG-TAAGTTG------ATTC--------A-CC----TA---------------------------------C---------TA-------------------T---------------------TTAT-----------------T---------------AT-----------------AGTATAGGGAACATTTCAG----AAGAACATTTCAG-------AATGG------AAA-ATG-----TGAAAGTTTTATC----------T-TGATCATT-----------TATCGA-----TC--------ATTTCTA---GTG--T-ATTA-----GTTTTG------------------TCTAATGATTA-------------------------------ATTA-------AAAG-GGTTCACCAGGTCATTGATACGGATAATATCCAAATACCAAATACGGTCACTGTGTGATCCACGGAAAGAAAAGTGGGTT------GTTTTGGTGAACATCAAAGAAAAAACTTGC---TCTTCTTCCGTAAAAAATTCTTCTAAAAATACCGAACCCAACCGTTGCATAAAAGTTCGTACCGTGCTTTTATGTTTACGAGCTAAAGTTCTAGCGCATGAAAGTCGAAGTATATACTTTAGTCGATACAAAGTCCGTTTTTTCGAGGATCCACTATGATAATGAAAAAGATTTCTACATATCCGACCAAATCGATCAAGAATATCCCAATCTGATAAATCGGTCCAAATGGGTTTACTAATAGGATGCCCCGATCCAGTACAAAATTGAGCTTTTGATAAGGATCCAATGAGGGGAGTAGCAGGGACTATGGTATCGAATTTTTTCATTTGAGTCTCTATTAGAAATGAATTCTCTAGCATTTGATTCCTTACTAACAAAGGATTTATTGGTACACTTGAAAGGTACCCCAGAAAATCGAAGCAAGAGTTTACTAATTGGTTTAGATGGATCCTTCGCGGTTGAGTCCAAAAAGAAAAAGAATATTGCCAGAAATTGACAAGGTAACATTTCCATTTCTTCTTCAAAAGAAGAGTTCCTTTTGATGCAAGAATTGCCTTTCCTTGATATCGAACATAATGCATAAGAGGATCCATAAAGATCCATA------CGGTTTTCCGAAAAAAACCTGGGTACATTACCCCAAAATGTTCCATCTTCCTAGAAAAGTGGATTCGTTCCACAAAGGTTCCAGAAGATGTTAATGGTAAGCAAGAAGATTGTTTACGAAGAAACAACAAGAAAAATTCATATTCTGATACATAAGAGTTATATAGGAATCGAAATAGTCTTTTATTTTCTTT------TTTCAAAAGAAAAATCGA------TTTCATTGAAGTAATAAGACTATTCCAATTCGAATAGTAGTTGAGAAAGAATCGCAATAAATGCAAAGATGGAACATCTTTGATCCGGTATTGAAGGAGTTGAACCAAGATTTCAAAATGGATAGGATAGGGTATTTCTATATGTGATAGATAATGTAAATGCAAAAATTTGTCTTCTAAAAAGGGAAATATTGAATGAATAGATCGTAAATTCTGAAACTTTGGTGTTTCTTTTTCTTTCGG------ACAAGATAATTCTCGTAGCGAGAATGGGATTTCTACAACGATCGCAAACCCCTCAGATAGAATCTGAGAATAAAACTCAG------AATAAAAAAAATTGTTGTAATCCAACAATCGAT---------CTTGGTTAGGATGATTAACCGAGTTAATCCAAAAATTCTGCTGATACATTCGAATAATTAAACGTTTCACAAGTAGTGAACTAAATTTCTTG---TTATTACAACTAACA---ATTTCCACAGGTTCGGAAC------CTTTTAATCCATAATCATGGGCAAATGCATAAATATACTCCTGAAAGAGAAGTGGGTAAACGAAGTATTGTTGACGAGATTTCTGTTTTTCTGAATACCCTTCCAATTTTTCCAT-----TTG-----TATTTCT----ACTT------G-AA-TCAG--------AA--AGA-A---GAAG-CATTTCTCGGTT-----TCTCAAAT--G-----ATGATACATAGTGCAATATGGTCAAAACAGG-----GTGTTGCATT-------TTTTAAT------ACAAACCCT--GG-----AAAGAAAAGG---AATCTAATCC------ACAGA-TCTTT-----------TCCT----TT-TCTATC-----CAATTAGTTTATGTTTGTTCT-AATT---AC------AAA-----AG---AG-----AACAAATC--------------------TTTTATTTTTGCAGGCCAATCGCTCTTTTGACTTTGGAATC-------CAGTCTCTT------TATCAATATACTGCTTCTTTTACACATTCAA---------------TCCA-----TAACATCCCTT--------TTCAAT-------CTAT------AA-TC-AAGAATAATTAGGATTTCTA--AAAAAAAAAAAAAAAG---------AAAAAA--TCAAGGGTC--CGTTCATAGGAAAACCCAACCTTTCCCCGCATCAGGCACTAATCTATTTTTAACGTCTAATTAGATCGGGGAATCAT-----TTC---------AATT-----AAGAAGTTAAGCTCGTTGC-TTT-----T--TATTTTACCAGAATTGGAGCCAGGCTCTATCCATTTATTCACTAGACTC-------AG-AAAATAGGAA-----------------TTTTTTATTCCATTCC-------AAAAAT---CAAAAATAA------GAAATTGA------TTTTATTACGACATGCTATTTTTTCCATTCATTACCCTTGAGGATCAGTCGTGGTCTTCTAGACTCTACCAA-GAGTCTGGACGAATTTGTTGCT-CATCCAAATGTGTAAAAGA-TCATAGTCGCAC---------------ATGGAACATACATATCAATATGCATGGGTAATCCCTCTTCTCCCACTTCCAGTTATTATGTCAATGGGGTTTGGACTTATTCTTATTCCGACAGCAACAAAAAATCTTCGTCGCATATGGGCTTTTCCTTGTGTTTTACTCTTAAGTATAGCTATGGTATTCTCAGTTCACCTATCTATTCAACAAATAAATGGAAGTTCTATCTATCAATATCTATGGTCTTGGACCGTCAATAATGATTTTTCCTTAGAATTTGGATACTTGATCGACCCGCTTACTTCTATTATGTTAATACTAATTACTACTGTAGGAATCCTCGTTCTTATTTATAGTGACGATTATATGTCTCACGATGAAGGATATTTGAGATTTTTTGTTTATATAAGTTTTTTCAATACTTCCATGTTGGGATTGGTTACTAGTTCCAATTTGATACAAATTTATTTTTTTTGGGAACTTGTGGGAATGTGTTCCTATTTATTGATAGGCTTTTGGTTTACACGGCCAATTGCAGCGAGTGCTTGTCAAAAAGCTTTTGTAACTAATCGTGTAGGGGATTTTGGTCTGTTATTAGGAATTTTAGGTTTTTTTTGGATAACAGGTAGTTTAGAGTTTAGGGATTTGTTCAAAATAGCTAATAACTGGATTCCTAATAATGGGATTAATTCCTTACTTACTACTTTGTGTGCTTTTTTATTATTCCTTGGTGCAGTTGCGAAATCTGCACAATTCCCTCTTCACGTATGGTTACCCGATGCTATGGAAGGACCCACTCCCATTTCGGCTCTTATACACGCAGCAACTATGGTTGCTGCGGGGATTTTTCTTCTAGCTCGACTTCTTCCTCTTTTCATATCCCTACCTTTAATAATGAGTTTCATTTCTTTAGTAGGTACAATAACACTCTTCTTAGGAGCTACTTTAGCTCTTGCTCAGAGAGATATTAAAAGAAGCTTAGCCTATTCTACAATGTCTCAATTGGGTTATATGATGTTAGCTCTAGGTATAGGTTCTTATCAAGCTGCTTTATTCCATTTGATCACTCATGCTTATTCGAAAGCTTTATTGTTCTTGGGATCCGGATCCATTATTCATTCAATGGAACCTCTTGTTGGATATTCACCAGATAAAAGTCAGAATATGGTTCTTATGGGTGGTTTAAGAAAATACGTTCCAATTACAAGAACTACTTTTTTATGGGGTACGCTTTCTCTTTGTGGTATTCCACCTCTTGCTTGCTTCTGGTCCAAAGATGAAATCCTTAGTAATAGTTGGTTGTATTCACCCTTTTTTGGAATAATAGCCTCTTTTACTGCAGGATTAACTGCGTTTTATATGTTTCGGATATATTTACTTACTTTTGATGGGTACCTGCGTGTTCATTTTCAAAATTACAGTAG------CACTAAAGAGG---GTTCGTTG------TATTCAATATCCTTATGGGGAAAAAGGATACCCAAAGGAGTGAATAGAGATTTCATTTTATCAAC------------AACGAAGAGTGGAGTTTCTTTTTTTTCACAAAATAGA------TCCAAAATTCAT------------GGTAAT------ACAAGAAATAGGATAGGGTCCTTTAGTACTTCCTT------T---GGGGCTAAAAACACTTTTGTCTATCCTCATGAAACGGGAAATACTATGCTATTCCCTCTTTTTATATTACTGCTTTTTACTTTGTTCATTGGATCCATAGGAATCCATTTTG------ATAATGGAGTAATGGATAATGGAATAGCGGAGTTAACCATATTATCAAAGTGGTTAACTCCCTCAATAAACTTTTTCCAGGAAAGTTCTAATTCTTCCATAAATTCATATGAATTTATCACTAATGCAATTTCTTCTGTAAGTCTAGCTATGTTTGGTCTATCCATA-GCATATATCTTCTATGGATCCGCTTATTCCTTTTTTCAGAATTTGG---------ATTTAATAAATTCTCTT------GTAAAA------GAGGGTCCGAAAAAGTTTTTTTCG------GAT------CAAGTAAAAAAAAAGATATACAGTTGGTCATATAATCGTGGTTATATAGATATTTTCTATACTAGGGTCTTTACCCTGGGTATAAGAGGATTAACTGAACTAACGCAGTTTTTCGATAAGGGTGTCATTGATGGAATTACCAATGGAGTAGGTCTTGCTGGTTTTTGTATAGGAGAAGAAATTAAATATGTAGGGGGAGGGCGAATATCGTCTTATTTATTC-TTTTTTTTATGTTATGTATCCGTGTTCTTATTCTTTTTTCTT---------------------------------------------------------------TC-----TT------------------------------------AA---------------------ATGTCACCACAAACAGAAACTAAAGCAAGTGTTGGATTTAAAGCTGGTGTTAAGGATTATAAATTGACTTATTACACCCCGGAGTATGAAACCAAGGATACTGATATCTTGGCAGCATTCCGAGTAACTCCTCAGCCCGGGGTTCCGCCCGAAGAAGCAGGGGCTGCAGTAGCTGCCGAATCTTCTACTGGTACATGGACAACTGTTTGGACTGATGGACTTACCAGTCTTGATCGTTACAAAGGGCGATGCTATCACATCGAGCCCGTTGTTGGGGAGGAAAATCAATTTATCGCTTATGTAGCTTATCCATTAGACCTATTTGAAGAGGGTTCTGTTACTAAC-ATGTTTACTTCC-ATTGTGGGTAACGTATTTGGTTTCAAAGCCCTACGCGC-TCTACGTCTGGAGGATCTGCGAATTCCCCCTACTTATTCAAAAACTTTCCAAGGTCCGCCTCATGGTATCCAAGTTGAAAGGGATAAGTTGAACAAGTACGGCCGTCCTTTTTTGGGATGTACTATTAAACCAAAATTGGGATTATCCGCAAAAAATTACGGTAGAGCGTGTTATGAGTGTCTACGCGGTGGACTTGATTTTACCAAAGATGATGAAAACGTAAACTCACAACCATTTATGCGCTGGAGGGACCGTTTTGTCTTTTGTGCCGAAGCAATTTATAAATCACAGGCCGAAACCGGTGAAATCAAGGGGCATTACTTGAATGCGACTGCAGGTACATGCGAAGAAATGATGAAGAGAGCTATATTTGCGAGGGAATTAGGGGTTCCTATTGTAATGCATGACTACTTAACTGGGGGATTCACCGCAAATACTACTTTGGCTCATTATTGCCGCGACAATGGCCTACTTCTTCACATTCACCGGGCAATGCATGCAGTTATTGATAGACAGAAAAATCATGGTATGCATTTTCGTGTATTAGCTAAAGCATTGCGTATGTCTGGGGGAGATCATGTCCACGCCGGTACAGTAGTAGGTAAGTTAGAAGGGGAACGCGAAATGACTTTAGGTTTTGTTGATTTATTGCGCGATGATTTTATTGAAAAAGATCGTGCTCGCGGTATCTTTTTCACTCAGGACTGGGTATCTATGCCAGGTGTTATACCGGTGGCTTCAGGGGGTATTCATGTTTGGCATATGCCAGCTCTGACCGAAATCTTTGGAGATGATTCCGTATTACAATTTGGTGGAGGAACTTTAGGACATCCTTGGGGAAATGCACCTGGTGCAGTAGCTAATCGGGTGGCTTTAGAAGCTTGTGTACAAGCTCGTAACGAAGGGCGCGATCTTGCTCGTGAAGGTAATGAAATTATCCGAGCAGCTTGCAAATGGAGTCCTGAACTAGCCGCAGCTTGTGAAATATGGAAGGCGATCAAATTTGA---GTTCGAGCCGGTAGATACTATAGA-------------TAAG---TAG------------------------------
Sasa_veitchii ATGGAGTAGATAATT-CTTCC-----TT-GTTACA----ATAGAG---AAC-AAAAATCCCTCCCCAAATCGTGCTTGCATTTTTCATTGCACACGAC---------------TTTCCCTATGTAGAAATAGTCAAT-TTCTATT------CCAA-AG-----AGGA----A-GTCT-ACCAA-------TTT----------------TT---------------TTAA------------------------------------------TTAG-TAAGTTG------ATTC--------A-CC----TA---------------------------------C---------TA-------------------T---------------------TTAT-----------------T---------------AT-----------------AGTATAGGGAACATTTCAG----AAGAACATTTCAG-------AATGG------AAA-ATG-----TGAAAGTTTTATC----------T-TGATCATT-----------TATCGA-----TC--------ATTTCTA---GTG--T-ATTA-----GTTTTG------------------TCTAATGATTA-------------------------------ATTA-------AAAG-GGTTCACCAGGTCATTGATACGGATAATATCCAAATACCAAATACGGTCACTGTGTGATCCACGGAAAGAAAAGTGGGTT------GTTTTGGTGAACATCAAAGAAAAAACTTGC---TCTTCTTCCGTAAAAAATTCTTCTAAAAATACCGAACCCAATCGTTGCATAAAAGTTCGTACCGTGCTTTTATGTTTACGAGCTAAAGTTCTAGCGCATGAAAGTCGAAGTATATACTTTAGTCGATACAAAGTCCGTTTTTTCGAGGATCCACTATGATAATGAAAAAGATTTCTACATATCCGACCAAATCGATCAAGAATATCCCAATCTGATAAATCGGTCCAAATGGGTTTACTAATAGGATGCCCCGATCCAGTACAAAATTGAGCTTTTGATAAGGATCCAATGAGGGGAGTAGCAGGGACTATGGTATCGAATTTTTTCATTCGAGTCTCTATTAGAAATGAATTCTCTAGCATTTGATTCCTTACTAACAAAGGATTTATTGGTACACTTGAAAGGTACCCCAGAAAATCGAAGCAAGAGTTTACTAATTGGTTTAGATGGATCCTTCGCGGTTGAGTCCAAAAAGAAAAAGAATATTGCCAGAAATTGACAAGGTAACATTTCCATTTCTTCTTCAAAAGAAGAGTTCCTTTTGATGCAAGAATTGCCTTTCCTTGATATCGAACATAATGCATAAGAGGATCCATAAAGATCCATA------CGGTTTTCCGAAAAAAACCTGGGTACATTACCCCAAAATGTTCCATCTTCCTAGAAAAGATGATTCGTTCCACAAAGGTTCCAGAAGATGTTAATGGTAAGCAAGAAGATTGTTTACGAAGAAACAACAAGAAAAATTCATATTCTGATACATAAGAGTTATATAGGAATCGAAATAGTCTTTTATTTTCTTT------TTTCAAAAGAAAAATAGA------TTTCATTGAAGTAATAAGACTATTCCAATTCGAATAGTAGTTGAGAAAGAATCGCAATAAATGCAAAGATGGAACATCTTTGATCCGGTATTGAAGGAGTTGAACCAAGATTTCAAAATGGATAGGATAGGGTATTTCTATATGTGATAGATAATGTAAATGCAAAAATTTGTCTTCTAAAAAGGGAAATATTGAATGAATAGATCGTAAATTCTGAAACTTTGGTGTTTCTTTTTCTTTCGG------ACAAGATAATTCTCGTAGCGAGAATGGGATTTCTACAACGATCGCAAACCCCTCAGATAGAATCTGAGAATAAAACTCAG------AATAAAAAAAATTGTTGTAATCCAACAATCGAT---------CTTGGTTAGGATGATTAACCGAGTTAATCCAAAAATTCTGCTGATACATTCGAATAATTAAACGTTTCACAAGTAGTGAACTAAATTTCTTG---TTATTACAACTAACA---ATTTCCACAGGTTCGGAAC------CTTTTAATCCATAATCATGGGCAAATGCATAAATATATTCCTGAAAGAGAAGTGGGTAAACGAAGTATTGTTGACGAGATTTCTGTTTTTCTGAATACCCTTCCAATTTTTCCAT-----TTG-----TATTTCT----ACTT------G-AA-TCAG--------AA--AGA-A---GAAG-CATTTCTCGGTT-----TCTCAAAT--G-----ATGATACATAGTGCAATATGGTCAAAACAGG-----GTGTTGCATT-------TTTTAAT------ACAAACCCT--GG-----AAAGAAAAGG---AATCTAATCC------ACAGA-TCTTT-----------TCCT----TT-TCTATC-----CAATTAGTTTATGTTTGTTCT-AATT---AC------AAA-----AG---AG-----AACAAATC--------------------TTTTATTTTTGCAGGCCAATCGCTCTTTTGACTTTGGAATC-------CAGTCTCTT------TATCAATATACTGCTTCTTTTACACATTCAA---------------TCCA-----TAACATCCCTT--------TTCAAT-------CCAT------AA-TC-AAGAATAATTAGGATTCCT-----------------AA---------AAAAAT--TAAAGGGTC--CACTGATAGGAAAACCCAACCTTTCCCCGCATCAGGCACTAATCTATTTTTAACGTCTAATTAGATCGGGGAATCAT-----TTC---------AATT-----AAGAAGTTAAGCTCGTTGC-TTT-----T--TATTTTACCAGAATTGGAGCCAGGCTCTATCCATTTATTCACTAGACCC-------AG-AAAATCGGAA-----------------TTTTTTATTCCATTCC-------AAAAAT---CAAAAATAA------GAAATTGA------TTTTATTACGACATGCTATTTTTTCCATTCATTACCCTTGAGGATCAGTCGTGGTCTTCTAGACTCTACCAA-GAGTCTGGACGAATTTGTTGCTTCATCCAAATGTGTAAAAGA-TCATAGTCGCAC---------------ATGGAACATACATATCAATATGCATGGGTAATCCCTCTTCTCCCACTTCCAGTTATTATGTCAATGGGGTTTGGACTTATTCTTATTCCGACAGCAACAAAAAATCTTCGTCGCATATGGGCTTTTCCTTGTGTTTTACTCTTAAGTATAGCTATGGTATTCTCAGTTCACCTATCTATTCAACAAATAAATGGAAGTTCTATCTATCAATATCTATGGTCTTGGACCGTCAATAATGATTTTTCCTTAGAATTTGGATACTTGATCGACCCGCTTACTTCTATTATGTTAATACTAATTACTACTGTAGGAATCCTCGTTCTTATTTATAGTGACGATTATATGTCTCACGATGAAGGATATTTGAGATTTTTTGTTTATATAAGTTTTTTCAATACTTCCATGTTGGGATTGGTTACTAGTTCCAATTTGATACAAATTTATTTTTTTTGGGAACTTGTGGGAATGTGTTCCTATTTATTGATAGGCTTTTGGTTTACACGGCCAATTGCAGCGAGTGCTTGTCAAAAAGCTTTTGTAACTAATCGTGTAGGGGATTTTGGTCTGTTATTAGGAATTTTAGGTTTTTTTTGGATAACAGGTAGTTTAGAGTTTCGGGATTTGTTCAAAATAGCTAATAACTGGATTCCTAATAATGGGATTAATTCCTTACTTACTACTTTGTGTGCTTTTTTATTATTCCTTGGTGCAGTTGCGAAATCTGCACAATTCCCTCTTCACGTATGGTTACCCGATGCTATGGAAGGACCCACTCCCATTTCGGCTCTTATACACGCAGCAACTATGGTTGCTGCGGGGATTTTTCTTCTAGCTCGACTTCTTCCTCTTTTCATATCCCTACCTTTAATAATGAGTTTCATTTCTTTAGTAGGTACAATAACACTCTTCTTAGGAGCTACTTTAGCTCTTGCTCAGAGAGATATTAAAAGAAGCTTAGCCTATTCTACAATGTCTCAATTGGGTTATATGATGTTAGCTCTAGGTATAGGTTCTTATCAAGCTGCTTTATTCCATTTGATCACTCATGCTTATTCGAAAGCTTTATTGTTCTTGGGATCCGGATCCATTATTCATTCAATGGAACCTCTTGTTGGATATTCACCAGATAAAAGTCAGAATATGGTTCTTATGGGTGGTTTAAGAAAATACGTTCCAATTACAAGAACTACTTTTTTATGGGGTACGCTTTCTCTTTGTGGTATTCCACCTCTTGCTTGCTTCTGGTCCAAAGATGAAATCCTTAGTAATAGTTGGTTGTATTCACCCTTTTTTGGAATAATAGCCTCTTTTACTGCAGGATTAACTGCGTTTTATATGTTTCGGATATATTTACTTACTTTTGATGGGTACCTGCGTGTTCATTTTCAAAATTACAGTAG------CACTAAAGAGG---GTTCGTTG------TATTCAATATCCTTATGGGGAAAAAGGATACCCAAAGGAGTGAATAGAGATTTCATTTTATCAAC------------AACGAAGAGTGGAGTTTCTTTTTTTTCACAAAATATA------TCCAAAATTCAT------------GGTAAT------ACAAGAAATAGGATAGGGTCCTTTAGTACTTCCTT------T---GGGGCTAAAAACACTTTTGTCTATCCTCATGAAACGGGAAATACTATGCTATTCCCTCTTTTTATATTACTGCTTTTTACTTTGTTCATTGGATCCATAGGAATCCATTTTG------ATAATGGAGTAATGGATAATGGAATAGCGGAGTTAACCATATTATCAAAGTGGTTAACTCCCTCAATAAACTTTTTCCAGGAAAGTTCTAATTCTTCCATAAATTCATATGAATTTATCACTAATGCAATTTCTTCTGTAAGTCTAGCTATGTTTGGTCTATCCATA-GCATATATCTTCTATGGATCCGCTTATTCCTTTTTTCAGAATTTGG---------ATTTAATAAATTCTCTT------GTAAAA------GAGAGTCCTAAAAAGTTTTTTTCG------GAT------CAAGTAAGAAAAAAGATATACAGTTGGTCATATAATCGTGGTTATATAGATATTTTCTATACTAGGGTCTTTACCCTGGGTATAAGAGGATTAACTGAACTAACGCAGTTTTTCGATAAGGGTGTCATTGATGGAATTACCAATGGAGTAGGTCTTGCTGGTTTTTGTATAGGAGAAGAAATTAAATATGTAGGGGGAGGTCGAATATCGTCTTATTTATTC-TTTTTTTTATGTTATGTATCCGTGTTCTTATTCTTTTTTCTT---------------------------------------------------------------TC-----TT------------------------------------AA---------------------ATGTCACCACAAACAGAAACTAAAGCAAGTGTTGGATTTAAAGCTGGTGTTAAGGATTATAAATTGACTTATTACACCCCGGAGTATGAAACCAAGGATACTGATATCTTGGCAGCATTCCGAGTAACTCCTCAGCCCGGGGTTCCGCCCGAAGAAGCAGGGGCTGCAGTAGCTGCCGAATCTTCTACTGGTACATGGACAACTGTTTGGACTGATGGACTTACCAGTCTTGATCGTTACAAAGGGCGATGCTATCACATTGAGCCCGTTGTTGGGGAGGAAAATCAATATATCGCTTATGTAGCTTATCCATTAGACCTATTTGAAGAGGGTTCTGTTACTAAC-ATGTTTACTTCC-ATTGTGGGTAACGTATTTGGTTTCAAAGCCCTACGCGC-TCTACGTCTGGAGGATCTGCGAATTCCCACTGCTTATTCAAAAACTTTCCAAGGTCCGCCTCATGGTATCCAAGTTGAAAGGGATAAGTTGAACAAGTATGGCCGTCCTTTCTTGGGATGTACTATTAAACCAAAATTGGGATTATCCGCAAAAAATTACGGTAGAGCGTGTTATGAGTGTCTACGCGGTGGACTTGATTTTACCAAAGATGATGAAAACGTAAACTCACAACCATTTATGCGCTGGAGGGACCGTTTTGTCTTTTGTGCCGAAGCAATTTATAAATCACAGGCCGAAACCGGTGAAATCAAGGGGCATTACTTGAATGCGACTGCAGGTACATGCGAAGATATGATGAAGAGAGCTATATTTGCGAGGGAATTAGGGGTTCCTATTGTAATGCATGACTACTTAACTGGGGGATTCACCGCAAATACTACTTTGGCTCATTATTGCCGCGACAATGGCCTACTTCTTCACATTCACCGGGCAATGCATGCAGTTATTGATAGACAGAAAAATCATGGTATGCATTTTCGTGTATTAGCTAAAGCATTGCGTATGTCTGGGGGAGATCATATCCACGCCGGTACAGTAGTAGGTAAGTTAGAAGGGGAACGCGAAATGACTTTAGGTTTTGTTGATTTATTGCGCGATGATTTTATTGAAAAAGATCGTGCTCGCGGTATCTTTTTCACTCAGGACTGGGTATCTATGCCAGGTGTTATACCGGTGGCTTCAGGGGGTATTCATGTTTGGCATATGCCAGCTCTGACCGAAATCTTTGGAGATGATTCCGTATTACAATTTGGTGGAGGAACTTTAGGACATCCTTGGGGAAATGCACCTGGTGCAGTAGCTAATCGGGTGGCTTTAGAAGCTTGTGTACAAGCTCGTAACGAAGGGCGCGATCTTGCTCGTGAAGGTAATGAAATTATCCGAGAAGCTTGCAAATGGAGTCCTGAACTAGCCGCAGCTTGTGAAATATGGAAGGCGATCAAATTCGA---GTTCGAGCCGGTAGATAAACTAGA-------------TAAG---TAG------------------------------
Indocalamus_wilsonii ATGGAGTAGATAATT-CTTCC-----TT-GTTACA----ATAGAG---AAC-AAAAATCCCTCCCCAAATCGTGCTTGCATTTTTCATTGCACACGAC---------------TTTCCCTATGTAGAAATAGTCAAT-TTCTATT------CCAA-AG-----AGGA----A-GTCT-ACCAA-------TTT----------------TT---------------TTAA------------------------------------------TTAG-TAAGTTG------ATTC--------A-CC----TA---------------------------------C---------TATTTA-------------TTT---------------------TTAT-----------------T---------------AT-----------------AGTATAGGGAACATTTCAG----AAGAACATTTCAG-------AATGG------AAA-ATG-----TGAAAGTTTTATC----------T-TGATCATT-----------TATCGA-----TC--------ATTTCTA---GTG--T-ATTA-----GTTTTG------------------TCTAATGATTA-------------------------------ATTA-------AAAG-GGTTCACCAGGTCATTGATACGGATAATATCCAAATACCAAATATGGTCACTGTGTGATCCACGGAAAGAAAAGTGGGTT------GTTTTGGTGAACATCAAAGAAAAAACTTGC---TCTTCTTCCGTAAAAAATTCTTCTAAAAATACCGAACCCAATCGTTGCATAAAAGTTCGTACCGTGCTTTTATGTTTACGAGCTAAAGTTCTAGCGCATGAAAGTCGAAGTATATACTTTAGTCGATACAAAGTCTGTTTTTTCGAGGATCCACTATGATAATGAAAAAGATTTCTACATATCCGACCAAATCGATCAAGAATATCCCAATCTGATAAATCGGTCCAAATGGGTTTACTAATAGGATGCCCCGATCCAGTACAAAATTGAGCTTTTGATAAGGATCCAATGAGGGGAGTAGCAGGGACTATGGTATCGAATTTTTTCATTCGAGTCTCTATTAGAAATGAATTCTCTAGCATTTGATTCCTTACTAACAAAGGATTTATTGGTACACTTGAAAGGTACCCCAGAAAATCGAAGCAAGAGTTTACTAATTGGTTTAGATGGATCCTTCGCGGTTGAGTCCAAAAAGAAAAAGAATATTGCCAGAAATTGACAAGGTAACATTTCCATTTCTTCTTCAAAAGAGGAGTTCCTTTTGATGCAAGAATTGCCTTTCCTTGATATCGAACATAATGCATAAGAGGATCCATAAAGATCCATA------CGGTTTTCCGAAAAAAACCTGGGTACATTACCCCAAAATGTTCCATCTTCCTAGAAAAGTGGATTCGTTCCACAAAGGTTCCAGAAGATGTTAATGGTAAGCAAGAAGATTGTTTACGAAGAAACAACAAGAAAAATTCATATTCTGATACATAAGAGTTATATAGGAATCGAAATAGTCTTTTATTTTTTTT------TTTCAAAAGAAAAATCGA------TTTCATTGAAGTAATAAGACTATTCCAATTCGAATAGTAGTTGAGAAAGAATCGCAATAAATGCAAAGATGGAACATCTTTGATCCGGTATTGAAGGAGTTGAACCAAGATTTCAAAATGGATAGGATAGGGTATTTCTATATGTGATAGATAATGTAAATGCAAAAATTTGTCTTCTAAAAAGGGAAATATTGAATGAATAGATCGTAAATTCTGAAACTTTGGTGTTTCTTTTTCTTTCGG------ACAAGATAATTCTCGTAGCGAGAATGGGATTTCTACAACGATCGCAAACCCCTCAGATAGAATCTGAGAATAAAACTCAG------AATAAAAAAAATTGTTGTAATCCAACAATCGAT---------CTTGGTTAGGATGATTAACCGAGTTAATCCAAAAATTCTGCTGATACATTCGAATAATTAAACGTTTCACAAGTAGTGAACTAAATTTCTTG---TTATTACAACTAACA---ATTTCCACAGGTTCGGAAC------CTTTTAATCCATAATCATGGGCAAATGCATAAATATACTCCTGAAAGAGAAGTGGGTAAACGAAGTATTGTTGACGAGATTTCTGTTTTTCTGAATACCCTTCCAATTTTTCCAT-----TTG-----TATTTCT----ACTT------G-AA-TCAG--------AA--AGA-A---GAAG-CATTTCTCGGTT-----TCTCAAAT--G-----ATGATACATAGTGCAATATGGTCAAAACAGG-----GTGTTGCATT-------TTTTAAT------ACAAACCCT--GG-----AAAGAAAAGG---AATCTAATCC------ACAGA-TCTTT-----------TCCT----TT-TCTATC-----CAATTAGTTTATGTTTGTTCT-AATT---AC------AAA-----AG---AG-----AACAAATCTTTTATTTAGAGAACAAATCTTTTATTTTTGCAGGCCAATCGCTCTTTTGACTTTGGAATC-------CAGTCTCTT------TATCAATATACTGCTTCTTTTACACATTTAA---------------TCCA-----TAACATCCCTT--------TTCAAT-------CCAT------AA-TC-AAGAATAATTAGGATTTCT----------AAAAAAAAA---------AAAAAA--TAAAGGGTC--CGTTCATAGGAAAACCCAACCTTTCCCCGCATCAGGCACTAATCTATTTTTAACGTCTAATTAGATCGGGGAATCAT-----TTC---------AATT-----AAGAAGTTAAGCTCGTTGC-TTT-----T--TATTTTACCAGAATTGGAGCCAGGCTCTATCCATTTATTCACTAGACCC-------AG-AAAATCGGAA-----------------TTTTTTATTCCATTCC-------AAAAAT---CAAAAATAA------GAAATTGA------TTTTATTACGACATGCTATTTTTTCCATTCATTACCCTTGAGGATCAGTCGTGGTCTTCTAGACTCTACCAA-GAGTCTGGACGAATTTGTTGCTTCATCCAAATGTGTAAAAGA-TCATAGTCGCAC---------------ATGGAACATACATATCAATATGCATGGGTAATCCCTCTTCTCCCACTTCCAGTTATTATGTCAATGGGGTTTGGACTTATTCTTATTCCGACAGCAACAAAAAATCTTCGTCGCATATGGGCTTTTCCTTGTGTTTTACTCTTAAGTATAGCTATGGTATTCTCAGTTCACCTATCTATTCAACAAATAAATGGAAGTTCTATCTATCAATATCTATGGTCTTGGACCGTCAATAATGATTTTTCCTTAGAATTTGGATACTTGATCGACCCGCTTACTTCTATTATGTTAATACTAATTACTACTGTAGGAATCCTCGTTCTTATTTATAGTGACGATTATATGTCTCACGATGAAGGATATTTGAGATTTTTTCTTTATATAAGTTTTTTCAATACTTCCATGTTGGGATTGGTTACTAGTTCCAATTTGATACAAATTTATTTTTTTTGGGAACTTGTGGGAATGTGTTCCTATTTATTGATAGGCTTTTGGTTTACACGGCCAATTGCAGCGAGTGCTTGTCAAAAAGCTTTTGTAACTAATCGTGTAGGGGATTTTGGTCTGTTATTAGGAATTTTAGGTTTTTTTTGGATCACAGGTAGTTTAGAGTTTCGGGATTTGTTCAAAATAGCTAATAACTGGATTCCTAATAATGGGATTAATTCCTTACTTACTACTTTGTGTGCTTTTTTATTATTCCTTGGTGCAGTTGCGAAATCTGCACAATTCCCTCTTCACGTATGGTTACCCGATGCTATGGAAGGACCCACTCCCATTTCGGCTCTTATACACGCAGCAACTATGGTTGCTGCGGGGATTTTTCTTCTAGCTCGACTTCTTCCTCTTTTCATATCCCTACCTTTAATAATGAGTTTCATTTCTTTAGTAGGTACAATAACACTCTTCTTAGGAGCTACTTTAGCTCTTGCTCAGAGAGATATTAAAAGAAGCTTAGCCTATTCTACAATGTCTCAATTGGGTTATATGATGTTAGCTCTAGGTATAGGTTCTTATCAAGCTGCTTTATTCCATTTGATCACTCATGCTTATTCGAAAGCTTTATTGTTCTTGGGATCCGGATCCATTATTCATTCAATGGAACCTCTTGTTGGATATTCACCAGATAAAAGTCAGAATATGGTTCTTATGGGTGGTTTAAGAAAATACGTTCCAATTACAAGAACTACTTTTTTATGGGGTACGCTTTCTCTTTGTGGTATTCCACCTCTTGCTTGCTTCTGGTCCAAAGATGAAATCCTTAGTAATAGTTGGTTGTATTCACCCTTTTTTGGAATAATAGCCTCTTTTACTGCAGGATTAACTGCGTTTTATATGTTTCGGATATATTTACTTACTTTTGATGGGTACCTGCGTGTTCATTTTCAAAATTACAGTAG------CACTAAAGAGG---GTTCGTTG------TATTCAATATCCTTATGGGGAAAAAGGATACCCAAAGGAGTGAATAGAGATTTCATTTTATCAAC------------AACGAAGAGTGGAGTTTCTTTTTTTTCACAAAATATA------TCCAAAATTCAT------------GGTAAT------ACAAGAAATAGGATAGGGTCCTTTAGTACTTCCTT------T---GGGGCTAAAAACACTTTTGTCTATCCTCATGAAACGGGAAATACTATGCTATTCCCTCTTTTTATATTACTGCTTTTTACTTTGTTCATTGGATCCATAGGAATCCATTTTG------ATAATGGAGTAATGGATAATGGAATAGCGGAGTTAACCATATTATCAAAGTGGTTAACTCCCTCAATAAACTTTTTCCAGGAAAGTTCTAATTCTTCCATAAATTCATATGAATTTATCACTAATGCAATTTCTTCTGTAAGTCTAGCTATGTTTGGTCTATCCATA-GCATATATCTTCTATGGATCCGCTTATTCCTTTTTTCAGAATTTGG---------ATTTAATAAATTCTCTT------GTAAAA------GAGAGTCCGAAAAAGTTTTTTTCG------GAT------CAAGTAAAAAAAAAGATATACAGTTGGTCATATAATCGTGGTTATATAGATATTTTCTATACTAGGGTCTTTACCCTGAGTATAAGAGGATTAACTGAACTAACGCAGTTTTTCGATAAGGGTGTCATTGATGGAATTACCAATGGAGTAGGTCTTGCTGGTTTTTGTATAGGAGAAGAAATTAAATATGTAGGGGGAGGGCGAATATCGTCTTATTTATTC-TTTTTTTTATGTTATGTATCCGTGTTCTTATTCCTTTTTCTT---------------------------------------------------------------TC-----TT------------------------------------AA---------------------ATGTCACCACAAACAGAAACTAAAGCAAGTGTTGGATTTAAAGCTGGTGTTAAGGATTATAAATTGACTTATTACACCCCGGAGTATGAAACCAAGGATACTGATATCTTGGCAGCATTCCGAGTAACTCCTCAGCCCGGGGTTCCGCCCGAAGAAGCAGGGGCTGCAGTAGCTGCCGAATCTTCTACTGGTACATGGACAACTGTTTGGACTGATGGACTTACCAGTCTTGATCGTTACAAAGGGCGATGCTATCACATCGAGCCCGTTGTTGGGGAGGAAAATCAATTTATCGCTTATGTAGCTTATCCATTAGACCTATTTGAAGAGGGTTCTGTTACTAAC-ATGTTTACTTCC-ATTGTGGGTAACGTATTTGGTTTCAAAGCCCTACGCGC-TCTACGTCTGGAGGATCTGCGAATTCCCACTGCTTATTCAAAAACTTTCCAAGGTCCGCCTCATGGTATCCAAGTTGAAAGGGATAAGTTGAACAAGTACGGCCGTCCTTTATTGGGATGTACTATTAAACCAAAATTGGGATTATCCGCAAAAAATTACGGTAGAGCGTGTTATGAGTGTCTACGCGGTGGACTTGATTTTACCAAAGATGATGAAAACGTAAACTCACAACCATTTATGCGCTGGAGGGACCGTTTTGTCTTTTGTGCCGAAGCAATTTATAAATCACAGGCCGAAACCGGTGAAATCAAGGGGCATTACTTGAATGCGACTGCAGGTACATGCGAAGAAATGATGAAGAGAGCTATATTTGCGAGGGAATTAGGGGTTCCTATTGTAATGCATGACTACTTAACTGGGGGATTCACCGCAAATACTACTTTGGCTCATTATTGCCGCGACAATGGCCTACTTCTTCACATTCACCGGGCAATGCATGCAGTTATTGATAGACAGAAAAATCATGGTATGCATTTTCGTGTATTAGCTAAAGCATTGCGTATGTCTGGGGGAGATCATATCCACGCCGGTACAGTAGTAGGTAAGTTAGAAGGGGAACGCGAAATGACTTTAGGTTTTGTTGATTTATTGCGCGATGATTTTATTGAAAAAGATCGTGCTCGCGGTATCTTTTTCACTCAGGACTGGGTATCTATGCCAGGTGTTATACCGGTGGCTTCAGGGGGTATTCATGTTTGGCATATGCCAGCTCTGACCGAAATCTTTGGAGATGATTCCGTATTACAATTTGGTGGAGGAACTTTAGGACATCCTTGGGGAAATGCACCTGGTGCAGTAGCTAATCGGGTGGCTTTAGAAGCTTGTGTACAAGCTCGTAACGAAGGGCGCGATCTTGCTCGTGAAGGTAATGAAATTATCCGAGCAGCTTGCAAATGGAGTCCTGAACTAGCCGCAGCTTGTGAAATATGGAAGGCGATCAAATTCGA---GTTCGAGCCGGTAGATAAACTAGA-------------TAAG---TAG------------------------------
Gaoligongshania_megalothyrsa ATGGAGTAGATAATT-CTTCC-----TT-GTTACA----ATAGGG---AAC-AAAAATCCCTCCCCAAATCGTGCTTGCATTTTTCATTGCACACGAC---------------TTTCCCTATGTAGAAATAGTCAAT-TTCTATT------CCAA-AG-----AGGA----A-GTCT-ACCAA-------TTT----------------TT---------------TTAA------------------------------------------TTAG-TAAGTTG------ATTC--------A-CC----TA---------------------------------C---------TATTTAT------------TAT---------------------TTAT-----------------T---------------AT-----------------AGTATAGGGAACATTTCAG----AAGAACATTTCAG-------AATGG------AAA-ATG-----TGAAAGTTTTATC----------T-TGATCATT-----------TATCGA-----TC--------ATTTCTA---GTG--T-ATTA-----GTTTTG------------------TCTAATGATTA-------------------------------ATTA-------AAAG-GGTTCACCAGGTCGTTGATACGGATAATATCCAAATACCAAATACGGTCACTGTGTGATCCACGGAAAGAAAAGTGGGTT------GTTTTGGTGAACATCAAAGAAAAAACTTGC---TCTTCTTCCGTAAAAAATTCTTCTAAAAATACCGAACCCAATCGTTGCATAAAAGTTCGTACCGTGCTTTTATGTTTACGAGCTAAAGTTCTAGCGCATGAAAGTCGAAGTATATACTTTAGTCGATACAAAGTCCGTTTTTTCGAGGATCCACTATGATAATGAAAAAGATTTCTACATATCCGACCAAATCGATCAAGAATATCCCAATCTGATAAATCGGTCCAAATGGGTTTACTAATAGGATGCCCCGATCCAGTACAAAATTGAGCTTTTGATAAGGATCCAATGAGGGGAGTAGCAGGGACTATGGTATCGAATTTTTTCATTCGAGTCTCTATTAGAAATGAATTCTCTAGCATTTGATTCCTTACTAACAAAGGATTTATTGGTACACTTGAAAGGTACCCCAGAAAATCGAAGCAAGAGTTTACTAATTGGTTTAGATGGATCCTTCGCGGTTGAGTCCAAAAAGAAAAAGAATATTGCCAGAAATTGACAAGGTAACATTTCCATTTCTTCTTCAAAAGAAGAGTTCCTTTTGATGCAAGAATTGCCTTTCCTTGATATCGAACATAATGCATAAGAGGATCCATAAAGATCCATA------CGGTTTTCCGAAAAAAACCTGGGTACATTACCCCAAAATGTTCCATCTTCCTAGAAAAGTGGATTCGTTCCACAAAGGTTCCAGAAGATGTTAATGGTAAGCAAGAAGATTGTTTACGAAGAAACAACAAGAAAAATTCATATTCTGATACATAAGAGTTATATAGGAATCGAAATAGTCTTTTATTTTCTTT------TTTCAAAAGAAAAATCGA------TTTCATTGAAGTAATAAGACTATTCCAATTCGAATAGTAGTTGAGAAAGAATCGCAATAAATGCAAAGATGGAACATCTTTGATCCGGTATTGAAGGAGTTGAACCAAGATTTCAAAATGGATAGGATAGGGTATTTCTATATGTGATAGATAATGTAAATGCAAAAATTTGTCTTCTAAAAAGGGAAATATTGAATGAATAGATCGTAAATTCTGAAACTTTGGTGTTTCTTTTTCTTTCGG------ACAAGATAATTCTCGTAGCGAGAATGGGATTTCTACAACGATCGCAAACCCCTCAGATAGAATCTGAGAATAAAACTCAG------AATAAAAAAAATTGTTGTAATCCAACAATCGAT---------CTTGGTTAGGATGATTAACCGAGTTAATCCAAAAATTCTGCTGATACATTCGAATAATTAAACGTTTCACAAGTAGTGAACTAAATTTCTTG---TTATTACAACTAACA---ATTTCCACAGGTTCGGAAC------CTTTTAATCCATAATCATGGGCAAATGCATAAATATACTCCTGAAAGAGAAGTGGGTAAACAAAGTATTGTTGACGAGATTTCTGTTTTTCTGAATACCCTTCCAATTTTTCCAT-----TTG-----TATTTCT----ACTT------G-AA-TCAG--------AA--AGA-A---GAAG-CATTTCTCGGTT-----TCTCAAAT--G-----ATGATACATAGTGCAATATGGTCAAAACAGG-----GTGTTGCATT-------TTTTAAT------ACAAACCCT--GG-----AAAGAAAAGG---AATCTAATCC------ACAGA-TCTTT-----------TCCT----TT-TCTATC-----CAATTAGTTTATGTTTGTTCT-AATT---AC------AAA-----AG---AG-----AACAAATC--------------------TTTTATTTTTGCAGGCCAATCGCTCTTTTGACTTTGGAATC-------CAGTCTCTT------TATCAATATACTGCTTCTTTTACACATTCAA---------------TCCA-----TAACATCCCTT--------TTCAAT-------CTAT------AA-TC-AAGAATAATTAGGATTTCT---------AAAAAAAAAG---------AAAAAA--TCAAGGGTC--CGTTCATAGGAAAACCCAACCTTTCCCCGCATCAGGCACTAATCTATTTTTAACGTCTAATTAGATCGGGGAATCTT-----TTC---------AATT-----AAGAAGTTAAGCTCGTTGC-TTT-----T--TATTTTACCAGAATTGGAGCCAGGCTCTATCCATTTATTCACTAGACCC-------AG-AAAATCGGAA-----------------TTTTTTATTCCATTCC-------AAAAAT---CAAAAATAA------GAAATTGA------TTTTATTACGACATGCTATTTTTTCCATTCATTACCCTTGAGGATCAGTCGTGGTCTTCTAGACTCTACCAA-GAGTCTGGACGAATTTGTTGCTTCATCCGAATGTGTAAAAGA-TCATAGTCGCAC---------------ATGGAACATACATATCAATATGCATGGGTAATCCCTCTTCTCCCACTTCCAGTTATTATGTCAATGGGGTTTGGACTTATTCTTATTCCGACAGCAACAAAAAATCTTCGTCGCATATGGGCTTTTCCTTGTGTTTTACTCTTAAGTATAGCTATGGTATTCTCAGTTCACCTATCTATTCAACAAATAAATGGAAGTTCTATCTATCAATATCTATGGTCTTGGACCGTCAATAATGATTTTTCCTTAGAATTTGGATACTTGATCGACCCCCTTACTTCTATTATGTTAATACTAATTACTACTGTAGGAATCCTCGTTCTTATTTATAGTGACGATTATATGTCTCACGATGAAGGATATTTGAGATTTTTTGTTTATATAAGTTTTTTCAATACTTCCATGTTGGGATTGGTTACTAGTTCCAATTTGATACAAATTTATTTTTTTTGGGAACTTGTGGGAATGTGTTCCTATTTCTTGATAGGCTTTTGGTTTACACGGCCAATTGCAGCGAGTGCTTGTCAAAAAGCTTTTGTAACTAATCGTGTAGGGGATTTTGGTCTGTTATTAGGAATTTTAGGTTTTTTTTGGATAACAGGTAGTTTAGAGTTTCGGGATTTGTTCAAAATAGCTAATAACTGGATTCCTAATAATGGGATTAATTCCTTACTTACTACTTTGTGTGCTTTTTTATTATTCCTTGGTGCAGTTGCGAAATCTGCACAATTCCCTCTTCACGTATGGTTACCCGATGCTATGGAAGGACCCACTCCCATTTCGGCTCTTATACACGCAGCAACTATGGTTGCTGCGGGGATTTTTCTTCTAGCTCGACTTCTTCCTCTTTTCATATCCCTACCTTTAATAATGAATTTTATTTCTTTAGTAGGTACAATAACACTCTTCTTAGGAGCTACTTTAGCTCTTGCTCAGAGAGATATTAAAAGAAGCTTAGCCTATTCTACAATGTCTCAATTGGGTTATATGATGTTAGCTCTAGGTATAGGTTCTTATCAAGCTGCTTTATTCCATTTGATCACTCATGCTTATTCGAAAGCTTTATTGTTCTTGGGATCCGGATCCATTATTCATTCAATGGAACCTCTTGTTGGATATTCACCAGATAAAAGTCAGAATATGGTTCTTATGGGTGGTTTAAGAAAATACGTTCCAATTACAAGAACTACTTTTTTATGGGGTACGCTTTCTCTTTGTGGTATTCCACCTCTTGCTTGCTTCTGGTCCAAAGATGAAATCCTTAGTAATAGTTGGTTGTATTCACCCTTTTTTGGAATAACAGCCTCTTTTACTGCAGGATTAACTGCGTTTTATATGTTTCGGATATATTTACTTACTTTTGATGGGTACCTGCGTGTTCATTTTCAAAATTACAGTAG------CACTAAAGAGG---GTTCGTTG------TATTCAATATCCTTATGGGGAAAAAGGATACCCAAAGGAGTGAATAGAGATTTCATTTTATCAAC------------AACAAAGAGTGGAGTTTCTTTTTTTTCACAAAATATA------TCAAAAATTCAT------------GGTAAT------ACAAGAAATAGGATAGGGTCCTTTAGTACTTCCTT------T---GGGGCTAAAAACACTTTTGTCTATCCTCATGAAACGGGAAATACTATGCTATTCCCTCTTTTTATATTACTGCTTTTTACTTTGTTCATTGGATCCATAGGAATCCATTTTG------ATAATGGAGTAATGGATAATGGAATAGCGGAGTTAACCATATTATCAAAGTGGTTAACTCCCTCAATAAACTTTTTCCAGGAAAGTTCTAATTCTTCCATAAATTCATATGAATTTATCACTAATGCAATTTCTTCTGTAAGTCTAGCTATGTTTGGTCTATCCATA-GCATATATCTTCTATGGATCCGCTTATTCCTTTTTTCAGAGTTTGG---------ATTTAATAAATTCTCTT------GTAAAA------GAGAGTCCGAAAAAGTTTTTTTCG------GAT------CAAGTAAAAAAAAAGATATACAGTTGGTCGTATAATCGTGGTTATATAGATATTTTCTATACTAGGGTCTTTACCCTGGGTATAAGAGGATTAACTGAACTAACGCAGTTTTTCGATAAGGGTGTCATTGATGGAATTACCAATGGAGTAGGTCTTGCTGGTTTTTGTATAGGAGAAGAAATTAAATATGTAGGGGGAGGGCGAATATCGTCTTATTTATTC-TTTTTTTTATGTTATGTATCCCTGTTCTTATTCTTTTTTCTT---------------------------------------------------------------TC-----TT------------------------------------AA---------------------ATGTCACCACAAACAGAAACTAAAGCAAGTGTTGGATTTAAAGCTGGTGTTAAGGATTATAAATTGACTTATTACACCCCGGAGTATGAAACCAAGGATACTGATATCTTGGCAGCATTCCGAGTAACTCCTCAGCCCGGGGTTCCGCCCGAAGAAGCAGGGGCTGCAGGAGCTGCCGAATCTTCTACTGGTACATGGACAACTGTTTGGACTGATGGACTTACCAGTCTTGATCGTTACAAAGGGCGATGCTATCACATCGAGCCCGTTGTTGGGGAGGAAAATCAATATATCGCTTATGTAGCTTATCCATTAGACCTATTTGAAGAGGGTTCTGTTACTAAC-ATGTTTACTTCC-ATTGTGGGTAACGTATTTGGTTTCAAAGCCCTACGCGC-TCTACGTCTGGAGGATCTGCGAATTCCCCCTACTTATTCAAAAACTTTCCAAGGTCCGCCTCATGGTATCCAAGTTGAAAGGGATAAGTTGAACAAGTACGGCCGTCCTTTATTGGGATGTACTATTAAACCAAAATTGGGATTATCCGCAAAAAATTATGGTAGAGCGTGTTATGAGTGTCTACGCGGTGGACTTGATTTTACCAAAGATGATGAAAACGTAAACTCACAACCATTTATGCGCTGGAGGGACCGTTTTGTCTTTTGTGCCGAAGCAATTTATAAATCACAGGCCGAAACCGGTGAAATCAAGGGGCATTACTTGAATGCGACTGCAGGTACATGCGAAGAAATGATGAAGAGAGCTATATTTGCGAGGGAATTAGGGGTTCCTATTGTAATGCATGACTACTTAACTGGGGGATTCACCGCAAATACTACTTTGGCTCATTATTGCCGCGACAATGGCCTACTTCTTCACATTCACCGGGCAATGCATGCAGTTATTGATAGACAGAAAAATCATGGTATGCATTTTCGTGTATTAGCTAAAGCATTGCGTATGTCTGGGGGAGATCATATCCACGCCGGTACAGTAGTAGGTAAGTTAGAAGGGGAACGCGAAATGACTTTAGGTTTTGTTGATTTATTGCGCGATGATTTTATTGAAAAAGATCGTGCTCGCGGTATCTTTTTCACTCAGGACTGGGTATCTATGCCAGGTGTTATACCGGTGGCTTCAGGGGGTATTCATGTTTGGCATATGCCAGCTCTGACCGAAATCTTTGGAGATGATTCCGTATTACAATTTGGTGGAGGAACTTTAGGACATCCTTGGGGAAATGCACCTGGTGCAGTAGCTAATCGGGTGGCTTTAGAAGCTTGTGTACAAGCTCGTAACGAAGGGCGCGATCTTGCTCGTGAAGGTAATGAAATTATCCGAGCAGCTTGCAAATGGAGTCCTGAACTAGCCGCAGCTTGTGAAATATGGAAGGCGATCAAATTTGA---GTTCGAGCCGGTAGATAAACTAGA-------------TAAG---TAG------------------------------
Ampelocalamus_calcareus ATGGAGTAGATAATT-CTTCC-----TT-GTTACA----ATAGAG---AAC-AAAAATCCCTCCCCAAATCGTGCTTGCATTTTTCATTGCACACGAC---------------TTTCCCTATGTAGAAATAGTCAAT-TTCTATT------CCAA-AGAAAAGAGGA----A-GTCT-ACCAA-------TTT----------------TT---------------TGAA------------------------------------------TTAG-TAAGTTG------ATTC--------A-CC----TA---------------------------------C---------TA-------------------T---------------------TTAG-----------------T---------------AT-----------------AGTATAGGGAACATTTCGG----AAGAACATTTCAG-------AATGG------AAA-ATG-----TGAAAGTTTTATC----------T-TGATCATT-----------TATTGA-----TC--------ATTTCTA---GTG--T-ATTA-----GTTTTG------------------TCTAATGATTA-------------------------------ATTA-------AAAG-GGTTCACCAGGTCATTGATACGGATAATATCCAAATACCAAATACGGTCACTGTGTGATCCACGGAAAGAAAAGTGGGTT------GTTTTGGTGAACATCAAAGAAAAAACTTGC---TCTTCTTCCGTAAAAAATTCTTCTAAAAATACCGAACCCAATCGTTGCATAAAAGTTCGTACCGTGCTTTTATGTTTACGAGCTAAAGTTCTAGCGCATGAAAGTCGAAGTATATACTTTAGTCGATACAAAGTCCGTTTTTTCGAGGATCCACTATGATAATGAAAAAGATTTCTACATATCCGACCAAATCGATCAAGAATATCCCAATCTGATAAATCGGTCCAAATGGGTTTACTAATAGGATGCCCCGATCCAGTACAAAATTGAGCTTTTGATAAGGATCCAATGAGGGGAGTAGCAGGGACTATGGTATCGAATTTTTTCATTCGAGTCTCTATTAGAAATGAATTCTCTAGCATTTGATTCCTTACTAACAAAGGATTTATTGGTACACTTGAAAGGTACCCCAGAAAATCGAAGCAAGAGTTTACTAATTGGTTTATATGGATCCTTCGCGGTTGAGTCCAAAAAGAAAAATAATATTGCCAGAAATTGACAAGGTAACATTTCCATTTCTTCTTCAAAAGAAGAGTTCCTTTTGATGCAAGAATTGCCTTTCCTTGATATCGAACATAATGCATAAGAGGATCCATAAAGATCCATA------CGGTTTTCCGAAAAAAACCTGGGTACATTACCCAAAAATGTTCCATCTTCCTAGAAAAGTGGATTCGTTCCACAAAGGTTCCAGAAGATGTTAATGGTAAGCAAGAAGATTGTTTACGAAGAAACAACAAGAAAAATTCATATTCTGATACATAAGAGTTATATAGGAATCGAAATAGTCTTTTATTTTCTTT------TTTCAAAAGAAAAATTGA------TTTCATTGAAGTAATAAGACTATTCCAATTCGAATAGTAGTTGAGAAAGAATCGCAATAAATGCAAAGATGGAACATCTTGGATCCGGTATTGAAGGAGTTGAACCAAGATTTCAAAATGGATAGGATAGGGTATTTCTATATGTGATAGATAATGTAAATGCAAAAATTTGTCTTCTAAAAAGGGAAATATTGAATGAATAGATCGTAAATTCTGAAACTTTGGTGTTTCTTTTTCTTTCGG------ACAAGATAATTCTCGTAGCGAGAATGGAATTTCTACAACGATCGCAAACCCCTCAGATAGAATCTGAGAATAAAACTCAG------AATAAAAAAAATTGTTGTAATCCAACAATCGAT---------CTTGGTTAGGATGATTAACCGAGTTAATCCAAAAATTCTGCTGATACATTCGAATAATTAAACGTTTCACAAGTAGTGAACTAAATTTATTG---TTATTACAACTAACA---ATTTCCACAGGTTCGGAAC------CTTTTAATCCATAATTATGGGCAAATGCATAAATATACTCCTGAAAGAGAAGTGGGTAAACAAAGTATTGTTGACGAGATTTCTGTTTTTCTGAATACCCTTCCAATTTTTCCAT-----TTG-----TATTTCT----ACTT------G-AA-TCAG--------AA--AGA-A---GAAG-CATTTCTCGGTT-----TCTCAAAT--G-----ATGATACATAGTGCAATATGGTCAAAACAGG-----GTGTTGCATT-------TTTTAAT------ACAAACCCT--GG-----AAAGAAAAAG---AATCTAATCC------ACGGA-TCTTT-----------TCCT----TT-TCTATC-----CAATTAGTTTATGTTTGTTCT-AATT---AC------AAA-----AG---AG-----AACAAATCTTTTAT-------------TTTTTATTTTTGCAGACCAATCGCTCTTTTGACTTTGGAATC-------CAGTCTCTT------TATCAATATACTGCTTCTTTTACACATTCAA---------------TCCA-----TAACATCCCTT--------TTCAAT-------CCAT------AA-TC-AAGAATAATTAGGATTTCT------AAAAAAAAAAAAG---------AAAAAA--TCAAGGGTC--CGTTCATAGGAAAACCCAACCTTTCCCCGCATCAGGCACTAATCCATTTTTAACGTCTAATTAGATCGGGGAATCAT-----TTC---------AATT-----AAGAAATTTAGCTCGTTGC-TTT-----T--TATTTTACCAGAATTGGAGCCAGGCTCTATCCATTTATTCACTAGACCC-------AG-AAAATCGGAA-----------------TTTTTTATTCCATTCC-------AAAAAT---CAAAAATAA------GAAATTGA------TTTTATTACGACATGCTATTTTTTCCATTCATTACCCTTGAGGATCAGTCGTGGTCTTCTAGACTCTACCAA-GAGTCTGGACGAATTTGTTGCTTCATCCAAATGTGTAAAAGA-TCATAGTCGCAC---------------ATGGAACATACATATCAATATGCATGGGTAATCCCTCTTCTCCCACTTCCAGTTATTATGTCAATGGGGTTTGGACTTATTCTTATTCCGACAGCAACAAAAAATCTTCGTCGCATATGGGCTTTTCCTTGTGTTTTACTCTTAAGTATAGCTATGGTATTCTCAGTTCACCTATCTATTCAACAAATAAATGGAAGTTCTATCTATCAATATCTATGGTCTTGGACCGTCAATAATGATTTTTCCTTAGAATTTGGATACTTGATCGACCCGCTTACTTCTATTATGTTAATACTAATTACTACTGTAGGAATCCTCGTTCTTATTTATAGTGACGATTATATGTCTCACGATGAAGGATATTTGAGATTTTTTGTTTATATAAGTTTTTTCAATACTTCCATGTTGGGATTGGTTACTAGTTCCAATTTGATACAAATTTATTTTTTTTGGGAACTTGTGGGAATGTGTTCCTATTTATTGATAGGCTTTTGGTTTACACGGCCAATTGCAGCGAGTGCTTGTCAAAAAGCTTTTGTAACTAATCGTGTAGGGGATTTTGGTCTGTTATTAGGAATTTTAGGTTTTTTTTGGATAACAGGTAGTTTAGAGTTTCGGGATTTGTTCAAAATAGCTAATAACTGGATTCCTAATAATGGGATTAATTCCTTACTTACTACTTTGTGTGCTTTTTTATTATTCCTTGGTGCAGTTGCGAAATCTGCACAATTCCCTCTTCACGTATGGTTACCCGATGCTATGGAAGGACCCACTCCCATTTCGGCTCTTATACACGCAGCAACTATGGTTGCTGCGGGGATTTTTCTTCTAGCTCGACTTCTTCCTCTTTTCATATCCCTACCTTTAATAATGAGTTTCATTTCTTTAGTAGGTACAATAACACTCTTCTTAGGAGCTACTTTAGCTCTTGCTCAGAGAGATATTAAAAGAAGCTTAGCCTATTCTACAATGTCTCAATTGGGTTATATGATGTTAGCTCTAGGTATAGGTTCTTATCAAGCTGCTTTATTCCATTTGATCACTCATGCTTATTCGAAAGCTTTATTGTTCTTGGGATCCGGATCCATTATTCATTCAATGGAACCTCTTGTTGGATATTCACCAGATAAAAGTCAGAATATGGTTCTTATGGGAGGTTTAAGAAAATACGTTCCAATTACAAGAACTACTTTTTTATGGGGTACGCTTTCTCTTTGTGGTATTCCACCTCTTGCTTGCTTCTGGTCCAAAGATGAAATCCTTAGTAATAGTTGGTTGTATTCACCCTTTTTTGGAATAATAGCCTCTTTTACTGCAGGATTAACTGCGTTTTATATGTTTCGGATATATTTACTTACTTTTGATGGGTACCTGCGTGTTCATTTTCAAAATTACAGTAG------CACTAAGGAGG---GTTCGTTG------TATTCAATATCCTTATGGGGAAAAAGGATACCCAAAGGAGTGAATAGAGATTTCATTTTATCAAC------------AACGAAGAGTGGAGTTTCTTTTTTTTCACAAAATATA------TACAAAATTCAT------------GGTAAT------ACAAGAAATAGGATAGGGTCCTTTAGTACTTCCTT------T---GGGGCTAAAAACACTTTTGTCTATCCTCACGAAATGGGAAGTACTATGCTATTCCCTCTTTTTATATTACTGCTTTTTACTTTGTTCATTGGATCCATAGGAATCCATTTTG------ATAATGGAGTAATGGATAATGGAATAGCGGAGTTAACCATATTATCAAAGTGGTTAACTCCCTCAATAAACTTTTTCCAGGAAAATTCTAATTCTTCCATAAATTCATATGAATTTATCACTAATGCAATTTCTTCTGTAAGTCTAGCTATGTTTGGTCTATCCATA-GCATATATCTTCTATGGATCCGCTTATTCCTTTTTTCATAATTTGG---------ATTTAATAAATTCTCTT------GTAAAA------GAGAGTCCGAAAAAGTCTTTTTCG------GAT------CAAGTAAAAAAAAAGATATACAGTTGGTCATATAATCGTGGTTATATAGATATTTTCTATACTAGGGTCTTTGTCCTGGGTATAAGAGGATTAACTGAACTAACGCAGTTTTTCGATGAGGGTGTCATTGATGGAATTACCAATGGAGTAGGTCTTGCTGGTTTTTGTATAGGAGAAGAAATTAAATATGTAGGGGGAGGTCGAATATCGTCTTATTTATTC-TTTTTTTTATGTTATGTATCCGTGTTCTTATTCTTTTTTCTT---------------------------------------------------------------TC-----TT------------------------------------AA---------------------ATGTCACCACAAACAGAAACTAAAGCAAGTGTTGGATTTAAAGCTGGTGTTAAGGATTATAAATTGACTTATTACACTCCGGAGTATGAAACCAAGGATACTGATATCTTGGCAGCATTCCGAGTAACTCCTCAGCCCGGGGTTCCGCCCGAAGAAGCAGGGGCTGCAGTAGCTGCCGAATCTTCTACTGGTACATGGACAACTGTTTGGACTGATGGACTTACCAGTCTTGATCGTTACAAAGGGCGATGCTATCACATCGAGCCCGTTGTTGGGGAGGATAATCAATATATCGCTTATGTAGCTTATCCATTAGACCTATTTGAAGAGGGTTCTGTTACTAAC-ATGTTTACTTCC-ATTGTGGGTAACGTATTTGGTTTCAAAGCCCTACGCGC-TCTACGTCTGGAGGATCTGCGAATTCCCCCTACTTATTCAAAAACTTTCCAAGGTCCGCCTCATGGTATCCAAGTTGAAAGGGATAAGTTGAACAAGTACGGCCGTCCTTTATTGGGATGTACTATTAAACCAAAATTGGGATTATCCGCAAAAAATTACGGTAGAGCGTGTTATGAGTGTCTACGCGGTGGACTTGATTTTACCAAAGATGATGAAAACGTAAACTCACAACCATTTATGCGCTGGAGGGACCGTTTTGTCTTTTGTGCCGAAGCAATTTATAAATCACAGGCCGAAACCGGTGAAATCAAGGGGCATTACTTGAATGCGACTGCAGGTACATGCGAAGAAATGATTAAGAGAGCTGTATTTGCGAGGGAATTAGGGGTTCCTATTGTAATGCATGACTACTTAACTGGGGGATTCACCGCAAATACTACTTTGGCTCATTATTGCCGCGACAATGGCCTACTTCTTCACATTCACCGGGCAATGCATGCAGTTATTGATAGACAGAAAAATCATGGTATGCATTTTCGTGTATTAGCTAAAGCATTGCGTATGTCTGGGGGAGATCATATCCACGCCGGTACAGTAGTAGGTAAGTTAGAAGGGGAACGCGAAATGACTTTGGGTTTTGTTGATTTATTGCGCGATGATTTTATTGAAAAAGATCGTGCTCGCGGTATCTTTTTCACTCAGGACTGGGTATCTATGCCAGGTGTTATACCGGTGGCTTCAGGGGGTATTCATGTTTGGCATATGCCAGCTCTGACCGAAATCTTTGGAGATGATTCCGTATTACAATTTGGTGGAGGAACTTTAGGACATCCTTGGGGAAATGCACCTGGTGCAGCAGCTAATCGGGTGGCTTTAGAAGCTTGTGTACAAGCTCGTAACGAAGGGCGCGATCTTGCTCGTGAAGGTAATGAAATTATCCGAGCAGCTTGCAAATGGAGTCCTGAACTAGCCGCAGCTTGTGAAATATGGAAGGCGATCAAATTCGA---GTTCGAGCCGGTAGATAAACTAGA-------------TAAG---TAG------------------------------
Bambusa_oldhamii ATGGAGTAGATAATT-CTTCC-----TT-GTTACA----ATAGAG---AAA-AAAAATCCCTCCCCAAATCGTGCTTGCATTTTTCATTGCACACGAC---------------TTTCCCTATGTAGAAATAGTCAAT-TTCTATT------CCAA-AG-----AGGA----A-GTCT-ACTAACTAA---TTT----------------TT---------------TGAA------------------------------------------TTAG-TAAGTTG------ATTC--------A-CC----TA---------------------------------C---------TA-------------------T---------------------TTTT-----------------T---------------AT-----------------AGTATAGG-----------------GAACATTTCAG-------AATGG------AAA-ACG-----TGAAAGTTTTATC----------T-TGATCATT-----------TATCGA-----TC--------ATTTCTA---GTT--T-ATTA-----GTTTTG------------------TCTAATGATTA-------------------------------ATTA-------AGAG-GGTTCACCAGGTCATTGATACGGATAATATCCAAATACCAAATACGCTCACTGTGTGATCCACGGAAAGAAAAGTGGGTT------GTTTTGGTGAACATCAAAGAAAAAACTTGT---TCTTCTTCCATAAAAAATTCTTCTAAAAATACCGAACCCAATCGTTGCATAAAAGTTCGTACCGTGCTTTTATGTTTACGAGCTAAAGTTCTAGCGCATGAAAGTCGAAGTATATACTTTAGTCGATACAAAGTCCGTTTTTTCGAAGATCCACTATGATAATGAAAAAGATTTCTACATATCCGACCAAATCGATCAAGAATATCCCAATCTGATAAATCGGTCCAAATTGGTTTACTAATAGGATGCCCCGATCCAGTACAAAATTGAGCTTTTGATAAGGATCGAATGAGGGGAGTAGCGGGGACTATGGTATCGAATTTTTTCATTCGAGTATCTATTAGAAATGAATTCTCTAGCATTTGATTCCTTACTAACAAAGGATTTATTGGTACACTTGAAAGGTACCCCAGAAAATCGAAGCAAGAGTTTGCTAATTGGTTTAGATGGATCCTTCGCGGTTGAGTCCAAAAAGAGAAAGAATATTGCCAGAAATTGACAAGGTAACATTTCCATTTCTTCTTCAAAAGAAGAGTTCCTTTTGATGCAAGAATTGCCTTTCCTTGATATCGAACATAATGCATAAGAGGATCCATAAAGAACCATA------CGGTTTTCCGAAAAAAACCTGGGTACATTACCCCAAAATGTTCCATCTTCCTAGAAAAGTGGATTCGTTCCACAAAGGTTCCAGAAGATGTTAATGGTAAGCAAGAAGATTGTTTACGAAGAAACAACAAGAAAAATTCATATTCTGATACATAAGAGTTATATAAGAATCGAAATAGTCTTTTATTTTCTTT------TTTCAAAAGAAAAATCGA------TTTCATTGAAGTAATAAGACTATTCCAATTCGAATAGTAGTTGAGAAAGAATCGCAATAAATGCAAAGATGGAACATCTTGGATCCGGTATTGAAGGAGTTGAACCAAAATTTCCAAATGGATAGGATAGGGTATTTCTATATGTGATAGATAATGTAAATGCAAAAATTTGTCTTCTAAAAAGGGAAATATTGAATGAATAGATCGTAAATTCTGAAACTTTGTTGTTTCTTTTTCTTTCGG------ACAAGATAATTCTCGTAGCGAGAATGGGATTTCTACAACGATCGCAAACCCCTCAGATAGAATCTGAGAATAAAACTCAG------AATAAAAAAAATTGTTGTAATCCAACAATCGAT---------CTTGGTTAGGATGATTAACCGAGTTAATCCAAAAATTCTGCTGATACATTCGAATAATTAAACGTTTCACAAGTAGTGAACTAAATTTCTTG---TTATTACAACTAACA---ATTTCCACAGGCTCGGAAT------CATTTAATCCATAATCATGGGCAAATGCATAAATATACTCCTGAAAGAGAAGTGGGTAGACGAAGTATTGTTGACGAGATTTCTGTTTTTCTGAATACCCTTCGAATTTTTCCAT-----TTG-----TATTTCT----ACTT------G-AA-TCAG--------AA--AGA-G--AGAAG-CATTTCTCGGTT-----TATCAAAT--G-----ATGATACATAGTGCAATATGGTCAGAACAGG-----GTGTTGCATT-------TTTTAAT------ACAAACCCT--GG-----AAAGAAAGGG---AGTCTAATCC------ACAGA-TCTTT-----------TCCT----TT-TCTATC-----CAATTAGTTTATGTTTGTTCT-AATT---AC------AAA-----AG---AG-----AACAAATC--------------------TTTTATTTTTGCAGGCCAATTGCTCTTTTGACTTTGGAATA-------CAGTCTCTT------TATCAATATACTGCTTCTTTTACACATTCAA---------------TCCA-----TAACATCCCTT--------TTCAAT-------CCAT------AA-TC-AAGAATAATTAGGATTTCT-------AAAAAAACAAAG---------AAAAAA--TCAAGGGTC--CGCTCATAGGAAAACCCAACCTTTCCCCGCATCAGGCACTAATCTATTTTTAACGTCTAATTAGATCGGGGAATCAT-----TTC---------AATT-----AAGAAGTTAAGCTCGTTGC-TTT-----T--TATTTTACCAGAATTGGAGCCAGACTCTATCCATTTATTCACTAGACCC-------AG-AAAATCGGAA----------------TTTTTTTATTCCATTCC-------AAAAAT---CAAAAATAA------GAATTTGA------TTTTATTACGACATGCTATTTTTTCCATTCATTACCCTTGAGGATCAGTCGTGGTCTTCTAGACTCTACCAA-GAGTCTGAACGAATTTGTTGCTTCATCCAAATGTGTAAAAGA-TCATAGTCGCAC---------------ATGGAACATACATATCAATATGCATGGGTAATCCCTCTTCTCCCACTTCCAGTTATTATGTCAATGGGGTTTGGACTTATTCTTATTCCGACAGCAACAAAAAATCTTCGTCGAATATGGGCTTTTCCTAGTGTTTTACTCTTAAGTATAGCTATGGTATTCTCAGTTCACCTATCTATTCAACAAATAAATGGAAGTTCTATCTATCAATATCTATGGTCGTGGACCGTCAATAATGATTTTTCCTTAGAATTTGGATACTTGATCGACCCGCTTACTTCTATTATGTTAATACTAATTACTACAGTAGGAATCCTCGTTCTTATTTATAGTGACGATTATATGTCTCACGATGAAGGATATTTGAGATTTTTTGTTTATATAAGTTTTTTCAATACTTCCATGTTGGGATTGGTTACTAGTTCCAATTTGATACAAATTTATTTTTTTTGGGAACTTGTGGGAATGTGTTCCTATTTATTGATAGGCTTTTGGTTTACACGGCCAATTGCAGCGAGTGCTTGTCAAAAAGCTTTTGTAACTAATCGTGTAGGGGATTTTGGTCTGTTATTAGGAATTTTAGGTTTTTTTTGGATAACAGGTAGTTTAGAGTTTCGGGATTTGTTCAAAATAGCTAATAACTGGATTCCTAATAATGGGATTAATTCCTTACTTACTACTTTGTGTGCTTTTTTATTATTCCTTGGTGCAGTTGCAAAATCTGCACAATTCCCTCTTCACGTATGGTTACCCGATGCTATGGAAGGACCCACTCCCATTTCGGCTCTTATACACGCAGCAACTATGGTTGCTGCGGGGATTTTTCTTCTAGCTCGACTTCTTCCTCTTTTCATATCCCTACCCTTAATAATGAGTTTCATTTCTTTAGTAGGTACAATAACACTCTTCTTAGGAGCTACTTTAGCTCTTGCTCAGAGAGATATTAAAAGAAGCTTAGCCTATTCTACAATGTCTCAATTGGGTTATATGATGTTAGCTCTAGGTATAGGTTCTTATCAAGCTGCTTTATTCCATTTGATCACTCATGCTTATTCTAAAGCTTTATTGTTCTTGGGATCCGGATCCGTTATTCATTCAATGGAACCTCTTGTTGGATATTCACCAGATAAAAGTCAGAATATGGTTCTTATGGGTGGTTTAAGAAAATACGTTCCAATTACAAGAACGACTTTTTTATGGGGTACGCTTTCTCTTTGTGGTATTCCACCTCTTGCTTGCTTCTGGTCCAAAGATGAAATCCTTAGTAATAGTTGGTTGTATTCACCCTTTTTTGGAATAATAGCCTCTTTTACTGCAGGATTAACTGCGTTTTATATGTTTCGGATATATTTACTTACTTTTGATGGGTACCTGCGTGTTCATTTTCAAAATTACAGTAG------CACTAAAGAGG---GCTCGTTG------TATTCAATATCCTTATGGGGAAAAAGGATACCCAAAGGAGTGAATAGAGATTTCATTTTATCAAC------------AACGAAGAGTGGAGTTTCTTTTTTTTCACAAAATATA------TCCAAAATTCAT------------GGTAAT------ACAAGAAATAGGATAGGGTCCTTTAGTACTTCCTT------T---GGGGTTAAAAACACTTTTGTCTATCCTCATGAAACGGGAAATACTATGCTATTCCCTCTTTTTATATTACTGCTTTTTACTTTGTTCATTGGATCCATAGGAATCCATTTTG------ATAATGGAGTAATGGATAATGGAATAGCGGAGTTAACCATATTATCAAAGTGGTTAACTCCCTCAATAAGCTTTTTCCAGGAAAGTTCTAATTCTTCCATAAATTCATATGAATTTATCACTAATGCAATTTCTTCTGTAAGTCTAGCTATGTTTGGTCTATTCATA-GCATATATCTTCTATGGATCTGCTTATTCTTTTTTTCAGAATTTAT---------ATTTTAAAAATTCCCTT------GTAAAA------GAGAGTCCGAAAAAGTCTTTTTTG------GAT------CAAGTAAAAAAAAAGATATACAGTTGGTCATATAATCGTGGTTATATAGATATTTTCTATACTAGGGTCTTTACCCTGGGTATAAGAGGATTAACCGAACTAACGCAGTTTTTCGATAAGGGTGTCATTGATGGAATTACCAATGGGGTAGGTCTTGCTGGTTTTTGTATAGGAGAAGAAATTAAATATGTAGGGGGAGGGCGAATATCGTCTTATTTATTC-TTTTTTTTATGTTATGTATCCGTGTTCTTATTCTTTTTTCTT---------------------------------------------------------------TC-----TT------------------------------------AA---------------------ATGTCACCACAAACAGAAACTAAAGCAAGTGTTGGATTTAAAGCTGGTGTTAAGGATTATAAATTGACTTACTACACCCCGGAGTATGAAACCAAGGATACTGATATCTTGGCAGCATTCCGAGTAACTCCTCAGCCGGGGGTTCCGCCCGAAGAAGCAGGGGCTGCAGTAGCTGCCGAATCTTCTACTGGTACATGGACAACTGTTTGGACTGATGGACTTACCAGTCTTGATCGTTACAAAGGACGATGCTATCACATCGAGCCCGTTGTTGGGGAGGAAAATCAATATATCGCTTATGTAGCTTATCCATTAGACCTATTTGAAGAGGGTTCTGTTACTAAC-ATGTTTACTTCC-ATTGTGGGTAACGTATTTGGTTTCAAAGCCCTACGCGC-TCTACGTCTGGAGGATCTGCGAATTCCCACTACTTATTCAAAAACTTTCCTAGGTCCGCCTCATGGTATCCAAGTTGAAAGGGATAAGTTGAACAAGTACGGCCGTCCTTTTTTGGGATGTACTATTAAACCAAAATTGGGATTATCCGCAAAAAATTATGGTAGAGCGTGTTATGAGTGTCTACGCGGTGGACTTGATTTTACCAAAGATGATGAAAACGTAAACTCACAACCATTTATGCGCTGGAGGGACCGTTTTGTCTTTTGTGCCGAAGCTCTTTATAAAGCACAGGCCGAAACCGGTGAAATCAAGGGGCATTACTTGAATGCGACTGCAGGTACATGCGAAGAAATGATTAAGAGAGCTGTATTTGCGAGGGAATTAGGGGCTCCTATTGTAATGCATGACTACTTAACTGGGGGATTCACTGCAAATACTAGTTTGGCTCATTATTGCCGCGACAATGGCCTACTTCTTCACATTCACCGGGCAATGCATGCAGTTATTGATAGACAGAAAAATCATGGTATGCATTTTCGTGTATTAGCTAAAGCATTGCGTATGTCTGGGGGAGATCATATCCACGCCGGTACAGTAGTAGGTAAGTTAGAAGGGGAACGCGAAATGACTTTAGGTTTTGTTGATTTATTGCGCGATGATTTTATTGAAAAAGATCGTGCTCGCGGTATCTTTTTCACTCAGGACTGGGTATCCATGCCAGGTGTTATACCGGTGGCTTCAGGGGGTATTCATGTTTGGCATATGCCAGCTCTGACCGAAATCTTTGGAGATGATTCTGTATTACAATTTGGTGGAGGAACTTTAGGACATCCTTGGGGAAATGCACCTGGTGCAGCAGCTAATCGGGTGGCTTTAGAAGCTTGTGTACAAGCTCGTAATGAAGGACGCGATCTTGCTCGTGAAGGTAATGAAATTATCCGAGCAGCTTGCAAATGGAGTCCTGAACTAGCCGCAGCTTGTGAAGTATGGAAGGCGATCAAATTCGA---GTTCGAGCCGGTAGATAAACTAGA-------------TAAG---TAG------------------------------
Bambusa_multiplex ATGGAGTAGATAATT-CTTCC-----TT-GTTACA----ATAGAG---AAA-AAAAATCCCTCCCCAAATCGTGCTTGCATTTTTCATTGCACACGAC---------------TTTCCCTATGTAGAAATAGTCAAT-TTCTATT------CCAA-AG-----AGGA----A-GTCT-ACTAACTAA---TTT----------------TT---------------TGAA------------------------------------------TTAG-TAAGTTG------ATTC--------A-CC----TA---------------------------------C---------TA-------------------T---------------------TTTT-----------------T---------------AT-----------------AGTATAGG-----------------GAACATTTCAG-------AATGG------AAA-ACG-----TGAAAGTTTTATC----------T-TGATCATT-----------TATCGA-----TC--------ATTTCTA---GTT--T-ATTA-----GTTTTG------------------TCTAATGATTA-------------------------------ATTA-------AGAG-GGTTCACCAGATCATTGATACGGATAATATCCAAATACCAAATACGCTCACTGTGTGATCCACGGAAAGAAAAGTGGGTT------GTTTTGGTGAACATCAAAGAAAAAACTTGT---TCTTCTTCCATAAAAAATTCTTCTAAAAATACCGAACCCAATCGTTGCATAAAAGTTCGTACCGTGCTTTTATGTTTACGAGCTAAAGTTCTAGCGCATGAAAGTCGAAGTATATACTTTAGTCGATACAAAGTCCGTTTTTTCGAAGATCCACTATGATAATGAAAAAGATTTCTACATATCCGACCAAATCGATCAAGAATATCCCAATCTGATAAATCGGTCCAAATTGGTTTACTAATAGGATGCCCCGATCCAGTACAAAATTGAGCTTTTGATAAGGATCGAATGAGGGGAGTAGCGGGGACTATGGTATCGAATTTTTTCATTCGAGTATCTATTAGAAATGAATTCTCTAGCATTTGATTCCTTACTAACAAAGGATTTATTGGTACACTTGAAAGGTACCCCAGAAAATCGAAGCAAGAGTTTGCTAATTGGTTTAGATGGATCCTTCGCGGTTGAGTCCAAAAAGAGAAAGAATATTGCCAGAAATTGACAAGGTAACATTTCCATTTCTTCTTCAAAAGAAGAGTTCCTTTTGATGCAAGAATTGCCTTTCCTTGATATCGAACATAGTGCATAAGAGGATCCATAAAGAACCATA------CGGTTTTCCGAAAAAAACCTGGGTACATTACCCCAAAATGTTCCATCTTCCTAGAAAAGTGGATTCGTTCCACAAAGGTTCCAGAAGATGTTAATGGTAAGCAAGAAGATTGTTTACGAAGAAACAACAAGAAAAATTCATATTCTGATACATAAGAGTTATATAAGAATCGAAATAGTCTTTTATTTTCTTT------TTTCAAAAGAAAAATCGA------TTTCATTGAAGTAATAAGACTATTCCAATTCGAATAGTAGTTGAGAAAGAATCGCAATAAATGCAAAGATGGAACATCTTGGATCCGGTATTGAAGGAGTTGAACCAAAATTTCCAAATGGATAGGATAGGGTATTTCTATATGTGATAGATAATGTAAATGCAAAAATTTGTCTTCTAAAAAGGGAAATATTGAATGAATAGATCGTAAATTCTGAAACTTTGTTGTTTCTTTTTCTTTCGG------ACAAGATAATTCTCGTAGCGAGAATGGGATTTCTACAACGATCGCAAACCCCTCAGATAGAATCTGAGAATAAAACTCAG------AATAAAAAAAATTGTTGTAATCCAACAATCGAT---------CTTGGTTAGGATGATTAACCGAGTTAATCCAAAAATTCTGCTGATACATTCGAATAATTAAACGTTTCACAAGTAGTGAACTAAATTTCTTG---TTATTACAACTAACA---ATTTCCACAGGCTCGGAAT------CATTTAATCCATAATCATGGGCAAATGCATAAATATACTCCTGAAAGAGAAGTGGGTAGACGAAGTATTGTTGACGAGATTTCTGTTTTTCTGAATACCCTTCGAATTTTTCCAT-----TTG-----TATTTCT----ACTT------G-AA-TCAG--------AA--AGA-G---GAAG-CATTTCTCGGTT-----TATCAAAT--G-----ATGATACATAGTGCAATATGGTCAGAACAGG-----GTGTTGCATT-------TTTTAAT------ACAAACCCT--GG-----AAAGAAAGGG---AGTCTAATCC------ACAGA-TCTTT-----------TCCT----TT-TCTATC-----CAATTAGTTTATGTTTGTTCT-AATT---AC------AAA-----AG---AG-----AACAAATC--------------------TTTTATTTTTGCAGGCCAATTGCTCTTTTGACTTTGGAATA-------CAGTCTCTT------TATCAATATACTGCTTCTTTTACACATTCAA---------------TCCA-----TAACATCCCTT--------TTCAAT-------CCAT------AA-TC-AAGAATAATTAGGATTTCT-------AAAAAAACAAAG---------AAAAAA--TCAAGGGTC--CGCTCATAGGAAAACCCAACCTTTCCCCGCATCAGGCACTAATCTATTTTTAACGTCTAATTAGATCGGGGAATCAT-----TTC---------AATT-----AAGAAGTTAAGCTCGTTGC-TTT-----T--TATTTTACCAGAATTGGAGCCAGACTCTATCCATTTATTCACTAGACCC-------AG-AAAATCGGAA----------------TTTTTTTATTCCATTCC-------AAAAAT---CAAAAATAA------GAATTTGA------TTTTATTACGACATGCTATTTTTTCCATTCATTACCCTTGAGGATCAGTCGTGGTCTTCTAGACTCTACCAA-GAGTCTGAACGAATTTGTTGCTTCATCCAAATGTGTAAAAGA-TCATAGTCGCAC---------------ATGGAACATACATATCAATATGCATGGGTAATCCCTCTTCTCCCACTTCCAGTTATTATGTCAATGGGGTTTGGACTTATTCTTATTCCGACAGCAACAAAAAATCTTCGTCGAATATGGGCTTTTCCTAGTGTTTTACTCTTAAGTATAGCTATGGTATTCTCAGTTCACCTATCTATTCAACAAATAAATGGAAGTTCTATCTATCAATATCTATGGTCTTGGACCGTCAATAATGATTTTTCCTTAGAATTTGGATACTTGATCGACCCGCTTACTTCTATTATGTTAATACTAATTACTACAGTAGGAATCCTCGTTCTTATTTATAGTGACGATTATATGTCTCACGATGAAGGATATTTGAGATTTTTTGTTTATATAAGTTTTTTCAATACTTCCATGTTGGGATTGGTTACTAGTTCCAATTTGATACAAATTTATTTTTTTTGGGAACTTGTGGGAATGTGTTCCTATTTATTGATAGGCTTTTGGTTTACACGGCCAATTGCAGCGAGTGCTTGTCAAAAAGCTTTTGTAACTAATCGTGTAGGGGATTTTGGTCTGTTATTAGGAATTTTAGGTTTTTTTTGGATAACAGGTAGTTTAGAGTTTCGGGATTTGTTCAAAATAGCTAATAACTGGATTCCTAATAATGGGATTAATTCCTTACTTACTACTTTGTGTGCTTTTTTATTATTCCTTGGTGCAGTTGCAAAATCTGCACAATTCCCTCTTCACGTATGGTTACCCGATGCTATGGAAGGACCCACTCCCATTTCGGCTCTTATACACGCAGCAACTATGGTTGCTGCGGGGATTTTTCTTCTAGCTCGACTTCTTCCTCTTTTCATATCCCTACCCTTAATAATGAGTTTCATTTCTTTAGTAGGTACAATAACACTCTTCTTAGGAGCTACTTTAGCTCTTGCTCAGAGAGATATTAAAAGAAGCTTAGCCTATTCTACAATGTCTCAATTGGGTTATATGATGTTAGCTCTAGGTATAGGTTCTTATCAAGCTGCTTTATTCCATTTGATCACTCATGCTTATTCTAAAGCTTTATTGTTCTTGGGATCCGGATCCGTTATTCATTCAATGGAACCTCTTGTTGGATATTCACCAGATAAAAGTCAGAATATGGTTCTTATGGGTGGTTTAAGAAAATACGTTCCAATTACAAGAACGACTTTTTTATGGGGTACGCTTTCTCTTTGTGGTATTCCACCTCTTGCTTGCTTCTGGTCCAAAGATGAAATCCTTAGTAATAGTTGGTTGTATTCACCCTTTTTTGGAATAATAGCCTCTTTTACTGCAGGATTAACTGCGTTTTATATGTTTCGGATATATTTACTTACTTTTGATGGGTACCTGCGTGTTCATTTTCAAAATTACAGTAG------CACTAAAGAGG---GCTCGTTG------TATTCAATATCCTTATGGGGAAAAAGGATACCCAAAGGAGTGAATAGAGATTTCATTTTATCAAC------------AACGAAGAGTGGAGTTTCTTTTTTTTCACAAAATATA------TCCAAAATTCAT------------GGTAAT------ACAAGAAATAGGATAGGGTCCTTTAGTACTTCCTT------T---GGGGTTAAAAACACTTTTGTCTATCCTCATGAAACGGGAAATACTATGCTATTCCCTCTTTTTATATTACTGCTTTTTACTTTGTTCATTGGATCCATAGGAATCCATTTTG------ATAATGGAGTAATGGATAATGGAATAGCGGAGTTAACCATATTATCAAAGTGGTTAACTCCCTCAATAAGCTTTTTCCAGGAAAGTTCTAATTCTTCCATAAATTCATATGAATTTATCACTAATGCAATTTCTTCTGTAAGTCTAGCTATGTTTGGTCTATTCATA-GCATATATCTTCTATGGATCTGCTTATTCTTTTTTTCAGAATTTAT---------ATTTTAAAAATTCCCTT------GTAAAA------GAGAGTCCGAAAAAGTCTTTTTTG------GAT------CAAGTAAAAAAAAAGATATACAGTTGGTCATATAATCGTGGTTATATAGATATTTTCTATACTAGGGTCTTTACCCTGGGTATAAGAGGATTAACCGAACTAACGCAGTTTTTCGATAAGGGTGTCATTGATGGAATTACCAATGGGGTAGGTCTTGCTGGTTTTTGTATAGGAGAAGAAATTAAATATGTAGGGGGAGGGCGAATATCGTCTTATTTATTC-TTTTTTTTATGTTATGTATCCGTGTTCTTATTCTTTTTTCTT---------------------------------------------------------------TC-----TT------------------------------------AA---------------------ATGTCACCACAAACAGAAACTAAAGCAAGTGTTGGATTTAAAGCTGGTGTTAAGGATTATAAATTGACTTACTACACCCCGGAGTATGAAACCAAGGATACTGATATCTTGGCAGCATTCCGAGTAACTCCTCAGCCGGGGGTTCCGCCCGAAGAAGCAGGGGCTGCAGTAGCTGCCGAATCTTCTACTGGTACATGGACAACTGTTTGGACTGATGGACTTACCAGTCTTGATCGTTACAAAGGACGATGCTATCACATCGAGCCCGTTGTTGGGGAGGAAAATCAATATATCGCTTATGTAGCTTATCCATTAGACCTATTTGAAGAGGGTTCTGTTACTAAC-ATGTTTACTTCC-ATTGTGGGTAACGTATTTGGTTTCAAAGCCCTACGCGC-TCTACGTCTGGAGGATCTGCGAATTCCCACTACTTATTCAAAAACTTTCCTAGGTCCGCCTCATGGTATCCAAGTTGAAAGGGATAAGTTGAACAAGTACGGCCGTCCTTTTTTGGGATGTACTATTAAACCAAAATTGGGATTATCCGCAAAAAATTATGGTAGAGCGTGTTATGAGTGTCTACGCGGTGGACTTGATTTTACTAAAGATGATGAAAACGTAAACTCACAACCATTTATGCGCTGGAGGGACCGTTTTGTCTTTTGTGCCGAAGCTCTTTATAAAGCACAGGCCGAAACCGGTGAAATCAAGGGGCATTACTTGAATGCGACTGCAGGTACATGCGAAGAAATGATTAAGAGAGCTGTATTTGCGAGGGAATTAGGGGCTCCTATTGTAATGCATGACTACTTAACTGGGGGATTCACTGCAAATACTAGTTTGGCTCATTATTGCCGCGACAATGGCCTACTTCTTCACATTCACCGGGCAATGCATGCAGTTATTGATAGACAGAAAAATCATGGTATGCATTTTCGTGTATTAGCTAAAGCATTGCGTATGTCTGGGGGAGATCATATCCACGCCGGTACAGTAGTAGGTAAGTTAGAAGGGGAACGCGAAATGACTTTAGGTTTTGTTGATTTATTGCGCGATGATTTTATTGAAAAAGATCGTGCTCGCGGTATCTTTTTCACTCAGGACTGGGTATCCATGCCAGGTGTTATACCGGTGGCTTCAGGGGGTATTCATGTTTGGCATATGCCAGCTCTGACCGAAATCTTTGGAGATGATTCTGTATTACAATTTGGTGGAGGAACTTTAGGACATCCTTGGGGAAATGCACCTGGTGCAGCAGCTAATCGGGTGGCTTTAGAAGCTTGTGTACAAGCTCGTAATGAAGGACGCGATCTTGCTCGTGAAGGTAATGAAATTATCCGAGCAGCTTGCAAATGGAGTCCTGAACTAGCCGCAGCTTGTGAAGTATGGAAGGCGATCAAATTCGA---GTTCGAGCCGGTAGATAAACTAGA-------------TAAG---TAG------------------------------
Bambusa_arnhemica ATGGAGTAGATAATT-CTTCC-----TT-GTTACA----ATAGAG---AAA-AAAAATCCCTCCCCAAATCGTGCTTGCATTTTTCATTGCACACGAC---------------TTTCCCTATGTAGAAATAGTCAAT-TTCTATT------CCAA-AG-----AGGA----A-GTCT-ACTAACTAA---TTT----------------TT---------------TGAA------------------------------------------TTAG-TAAATTG------ATTC--------A-CC----TA---------------------------------C---------TA-------------------T---------------------TTTT-----------------T---------------AT-----------------AGTATAGG-----------------GAACATTTCAG-------AATGG------AAA-ACG-----TGAAAGTTTTATC----------T-TGATCATT-----------TATCGA-----TC--------ATTTCTA---GTT--T-ATTA-----GTTTTG------------------TCTAATGATTA-------------------------------ATTA-------AGAG-GGTTCACCAGGTCATTGATACGGATAATATCCAAATACCAAATACGCTCACTGTGTGATCCACGGAAAGAAAAGTGGGTT------GTTTTGGTGAACATCAAAGAAAAAACTTGC---TCTTCTTCCATAAAAAATTCTTCTAAAAATACCGAACCCAATCGTTGCATAAAAGTTCGTACCGTGCTTTTATGTTTACGAGCTAAAGTTCTAGCGCATGAAAGTCGAAGTATATACTTTAGTCGATACAAAGTCCGTTTTTTCGAAGATCCACTATGATAATGAAAAAGATTTCTACATATCCGACCAAATCGATCAAGAATATCCCAATCTGATAAATCGGTCCAAATTGGTTTACTAATAGGATGCCCCGATCCAGTACAAAATTGAGCTTTTGATAAGGATCGAATGAGGGGAGTAGCGGGGACTATGGTATCGAATTTTTTCATTCGAGTATCTATTAGAAATGAATTCTCTAGCATTTGATTCCTTACTAACAAAGGATTTATTGGTACACTTGAAAGGTACCCCAGAAAATCGAAGCAAGAGTTTGCTAATTGGTTTAGATGGATCCTTCGCGGTTGAGTCCAAAAAGAGAAAGAATATTGCCAGAAATTGACAAGGTAACATTTCCATTTCTTCTTCAAAAGAAGAGTTCCTTTTGATGCAAGAATTGCCTTTCCTTGATATCGAACATAATGCATAAGAGGATCCATAAAGAACCATA------CGGTTTTCCGAAAAAAACCTGGGTACATTACCCCAAAATGTTCCATCTTCCTAGAAAAGTGGATTCGTTCCACAAAGGTTCCAGAAGATGTTAATGGTAAGCAAGAAGATTGTTTACGAAGAAACAACAAGAAAAATTCATATTCTGATACATAAGAGTTATATAAGAATCGAAATAGTCTTTTATTTTCTTT------TTTCAAAAGAAAAATCGA------TTTCATTGAAGTAATAAGACTATTCCAATTCGAATAGTAGTTGAGAAAGAATCGCAATAAATGCAAAGATGGAACATCTTGGATCCGGTATTGAAGGAGTTGAACCAAAATTTCCAAATGGATAGGATAGGGTATTTCTATATGTGATAGATAATGTAAATGCAAAAATTTGTCTTCTAAAAAGGGAAATATTGAATGAATAGATCGTAAATTCTGAAACTTTGGTGTTTCTTTTTCTTTCGG------ACAAGATAATTCTCGTAGCGAGAATGGGATTTCTACAACGATCGCAAACCCCTCAGATAGAATCTGAGAATAAAACTCAG------AATAAAAAAAATTGTTGTAATCCAACAATCGAT---------CTTGGTTAGGATGATTAACCGAGTTAATCCAAAAATTCTGCTGATACATTCGAATAATTAAACGTTTCACAAGTAGTGAACTAAATTTCTTG---TTATTACAACTAACA---ATTTCCACAGGCTCGGAAT------CATTTAATCCATAATCATGGGCAAATGCATAAATATACTCCTGAAAGAGAAGTGGGTAGACGAAGTATTGTTGACGAGATTTCTGTTTTTCTGAATACCCTTCGAATTTTTCCAT-----TTG-----TATTTCT----ACTT------G-AA-TCAG--------AA--AGA-G---GAAG-CATTTCTCGGTT-----TATCAAAT--G-----ATGATACATAGTGCAATATGGTCAGAACAGG-----GTGTTGCATT-------TTTTAAT------ACAAACCCT--GG-----AAAGAAAGGG---AGTCTAATCC------ACAGA-TCTTT-----------TCCT----TT-TCTATC-----CAATTAGTTTATGTTTGTTCT-AATT---AC------AAA-----AG---AG-----AACAAATC--------------------TTTTATTTTTGCAGGCCAATTGCTCTTTTGACTTTGGAATA-------CAGTCTCTT------TATCAATATACTGCTTCTTTTACACATTCAA---------------TCCA-----TAACATCCCTT--------TTCAAT-------CCAT------AA-TC-AAGAATAATTAGGATTTCT-------AAAAAAACAAAG---------AAAAAA--TCAAGGGTC--CGCTCATAGGAAAACCCAACCTTTCCCCGCATCAGGCACTAATCTATTTTTAACGTCTAATTAGATCGGGGAATCAT-----TTC---------AATT-----AAGAAGTTAAGCTCGTTGC-TTT-----T--TATTTTACCAGAATTGGAGCCAGACTCTATCCATTTATTCACTAGACCC-------AG-AAAATCGGAA----------------TTTTTTTATTCCATTCC-------AAAAAT---CAAAAATAA------GAATTTGA------TTTTATTACGACATGCTATTTTTTCCATTCATTACCCTTGAGGATCAGTCGTGGTCTTCTAGACTCTACCAA-GAGTCTGAACGAATTTGTTGCTTCATCCAAATGTGTAAAAGA-TCATAGTCGCAC---------------ATGGAACATACATATCAATATGCATGGGTAATCCCTCTTCTCCCACTTCCAGTTATTATGTCAATGGGGTTTGGACTTATTCTTATTCCGACAGCAACAAAAAATCTTCGTCGCATATGGGCTTTTCCTAGTGTTTTACTCTTAAGTATAGCTATGGTATTCTCAGTTCACCTATCTATTCAACAAATAAATGGAAGTTCTATCTATCAATATCTATGGTCTTGGACCGTCAATAATGATTTTTCCTTAGAATTTGGATACTTGATCGACCCGCTTACTTCTATTATGTTAATACTAATTACTACAGTAGGAATCCTCGTTCTTATTTATAGTGACGATTATATGTCTCACGATGAAGGATATTTGAGATTTTTTGTTTATATAAGTTTTTTCAATACTTCCATGTTGGGATTGGTTACTAGTTCCAATTTGATACAAATTTATTTTTTTTGGGAACTTGTGGGAATGTGTTCCTATTTATTGATAGGCTTTTGGTTTACACGGCCAATTGCAGCGAGTGCTTGTCAAAAAGCTTTTGTAACTAATCGTGTAGGGGATTTTGGTCTGTTATTAGGAATTTTAGGTTTTTTTTGGATAACAGGTAGTTTAGAGTTTCGGGATTTGTTCAAAATAGCTAATAACTGGATTCCTAATAATGGGATTAATTCCTTACTTACTACTTTGTGTGCTTTTTTATTATTCCTTGGTGCAGTTGCAAAATCTGCACAATTCCCTCTTCACGTATGGTTACCCGATGCTATGGAAGGACCCACTCCCATTTCGGCTCTTATACACGCAGCAACTATGGTTGCTGCGGGGATTTTTCTTCTAGCTCGACTTCTTCCTCTTTTCATATCCCTACCTTTAATAATGAGTTTCATTTCTTTAGTAGGTACAATAACACTCTTCTTAGGAGCTACTTTAGCTCTTGCTCAGAGAGATATTAAAAGAAGCTTAGCCTATTCTACAATGTCTCAATTGGGTTATATGATGTTAGCTCTAGGTATAGGTTCTTATCAAGCTGCTTTATTCCATTTGATCACTCATGCTTATTCGAAAGCTTTATTGTTCTTGGGATCCGGATCCGTTATTCATTCAATGGAACCTCTTGTTGGATATTCACCAGATAAAAGTCAGAATATGGTTCTTATGGGTGGTTTAAGAAAATACGTTCCAATTACAAGAACTACTTTTTTATGGGGTACGCTTTCTCTTTGTGGTATTCCACCTCTTGCTTGCTTCTGGTCCAAAGATGAAATCCTTAGTAATAGTTGGTTGTATTCACCCTTTTTTGGAATAATAGCCTCTTTTACTGCAGGATTAACTGCGTTTTATATGTTTCGGATATATTTACTTACTTTTGATGGGTACCTGCGTGTTCATTTTCAAAATTACAGTAG------CACTAAAGAGG---GCTCGTTG------TATTCAATATCCTTATGGGGAAAAAGGATACCCAAAGGAGTGAATAGAGATTTCATTTTATCAAC------------AACGAAGAGTGGAGTTTCTTTTTTTTCACAAAATATA------TCCAAAATTCAT------------GGTAAT------ACAAGAAATAGGATAGGGTCCTTTAGTACTTCCTT------T---GGGGTTAAAAACACTTTTGTCTATCCTCATGAAACGGGAAATACTATGCTATTCCCTCTTTTTATATTACTGCTTTTTACTTTGTTCATTGGATCCATAGGAATCCATTTTG------ATAATGGAGTAATGGATAATGGAATAGCGGAGTTAACCATATTATCAAAGTGGTTAACTCCCTCAATAAGCTTTTTCCAGGAAAGTTCTAATTCTTCCATAAATTCATATGAATTTATCACTAATGCAATTTCTTCTGTAAGTCTAGCTATGTTTGGTCTATTCATA-GCATATATCTTCTATGGATCTGCTTATTCTTTTTTTCAGAATTTAT---------ATTTAAAAAATTCCCTT------GTAAAA------GAGAGTCCGAAAAAGTATTTTTTG------GAT------CAAGTAAAAAAAAAGATATACAGTTGGTCATATAATCGCGGTTATATAGATATTTTCTATACTAGGGTCTTTACCCTGGGTATAAGAGGATTAACCGAACTAACGCAGTTTTTCGATAAGGGTGTCATTGATGGAATTACCAATGGGGTAGGTCTTGCTGGTTTTTGTATAGGAGAAGAAATTAAATATGTAGGGGGAGGGCGAATATCGTCTTATTTATTC-TTTTTTTTATGTTATGTATCCGTGTTCTTATTCTTTTTTCTT---------------------------------------------------------------TC-----TT------------------------------------AA---------------------ATGTCACCACAAACAGAAACTAAAGCAAGTGTTGGATTTAAAGCTGGTGTTAAGGATTATAAATTGACTTACTACACCCCGGAGTATGAAACCAAGGATACTGATATCTTGGCAGCATTCCGAGTAACTCCTCAGCCGGGGGTTCCGCCCGAAGAAGCAGGGGCTGCAGTAGCTGCCGAATCTTCTACTGGTACATGGACAACTGTTTGGACTGATGGACTTACCAGTCTTGATCGTTACAAAGGACGATGCTATCACATCGAGCCCGTTGTTGGGGAGGAAAATCAATATATCGCTTATGTAGCTTATCCATTAGACCTATTTGAAGAGGGTTCTGTTACTAAC-ATGTTTACTTCC-ATTGTGGGTAACGTATTTGGTTTCAAAGCCCTACGCGC-TCTACGTCTGGAGGATCTGCGAATTCCCCCTACTTATTCAAAAACTTTCCTAGGTCCGCCTCATGGTATCCAAGTTGAAAGGGATAAGTTGAACAAGTACGGCCGTCCTTTTTTGGGATGTACTATTAAACCAAAATTGGGATTATCCGCAAAAAATTATGGTAGAGCGTGTTATGAGTGTCTACGCGGTGGACTTGATTTTACCAAAGATGATGAAAACGTAAACTCACAACCATTTATGCGCTGGAGGGACCGTTTTGTCTTTTGTGCCGAAGCTATTTATAAAGCACAGGCCGAAACCGGTGAAATCAAGGGGCATTACTTGAATGCGACTGCAGGTACATGCGAAGAAATGATTAAGAGAGCTGTATTTGCGAGGGAATTAGGGGCTCCTATTGTAATGCATGACTACTTAACTGGGGGATTCACTGCAAATACTAGTTTGGCTCATTATTGCCGCGACAATGGCCTACTTCTTCACATTCACCGGGCAATGCATGCAGTTATTGATAGACAGAAAAATCATGGTATGCATTTTCGTGTATTAGCTAAAGCATTGCGTATGTCTGGGGGAGATCATGTCCACGCCGGTACAGTAGTAGGTAAGTTAGAAGGGGAACGCGAAATGACTTTAGGTTTTGTTGATTTATTGCGCGATGATTTTATTGAAAAAGATCGTGCTCGCGGTGTCTTTTTCACTCAGGACTGGGTATCCATGCCAGGTGTTATACCGGTGGCTTCAGGGGGTATTCATGTTTGGCATATGCCAGCTCTGACCGAAATCTTTGGAGATGATTCTGTATTACAATTTGGTGGAGGAACTTTAGGACATCCTTGGGGAAATGCACCTGGTGCAGCAGCTAATCGGGTGGCTTTAGAAGCTTGTGTACAAGCTCGTAATGAAGGACGCGATCTTGCTCGTGAAGGTAATGAAATTATCCGAGCAGCTTGCAAATGGAGTCCTGAACTAGCCGCAGCTTGTGAAGTATGGAAGGCGATCAAATTCGA---GTTCGAGCCGGTAGATAAACTAGA-------------TAAG---TAG------------------------------
Bambusa_bambos ATGGAGTAGATAATT-CTTCC-----TT-GTTACA----ATAGAG---AAA-AAAAATCCCTCCCCAAATCGTGCTTGCATTTTTCATTGCACACGAC---------------TTTCCCTATGTAGAAATAGTCAAT-TTCTATT------CCAA-AG-----AGGA----A-GTCT-ACTAACTAA---TTT----------------TT---------------TGAA------------------------------------------TTAG-TAAGTTG------ATTC--------A-CC----TA---------------------------------C---------TA-------------------T---------------------TTTT-----------------T---------------AT-----------------AGTATAGG-----------------GAACATTTCAG-------AATGG------AAA-ACG-----TGAAAGTTTTATC----------T-TGATCATT-----------TATCGA-----TC--------ATTTCTA---GTT--T-ATTA-----GTTTTG------------------TCTAATGATTA-------------------------------ATTA-------AGAG-GGTTCACCAGGTCATTGATACGGATAATATCCAAATACCAAATACGCTCACTGTGTGATCCACGGAAAGAAAAGTGGGTT------GTTTTGGTGAACATCAAAGAAAAAACTTGC---TCTTCTTCCATAAAAAATTCTTCTAAAAATACCGAACCCAATCGTTGCATAAAAGTTCGTACCGTGCTTTTATGTTTACGAGCTAAAGTTCTAGCACATGAAAGTCGAAGTATATACTTTAGTCGATACAAAGTCCGTTTTTTCGAAGATCCACTATGATAATGAAAAAGATTTCTACATATCCGACCAAATCGATCAAGAATATCCCAATCTGATAAATCGGTCCAAATTGGTTTACTAATAGGATGCCCCGATCCAGTACAAAATTGAGCTTTTGATAAGGATCGAATGAGGGGAGTAGCGGGGACTATGGTATCGAATTTTTTCATTCGAGTATCTATTAGAAATGAATTCTCTAGCATTTGATTCCTTACTAACAAAGGATTTATTGGTACACTTGAAAGGTACCCCAGAAAATCGAAGCAAGAGTTTGCTAATTGGTTTAGATGGATCCTTCGCGGTTGAGTCCAAAAAGAGAAAGAATATTGCCAGAAATTGACAAGGTAACATTTCCATTTCTTCTTCAAAAGAAGAGTTCCTTTTGATGCAAGAATTGCCTTTCCTTGATATCGAACATAATGCATAAGAGGATCCATAAAGAACCATA------CGGTTTTCCGAAAAAAACCTGGGTACATTACCCCAAAATGTTCCATCTTCCTAGAAAAGTGGATTCGTTCCACAAAGGTTCCAGAAGATGTTAATGGTAAGCAAGAAGATTGTTTACGAAGAAACAACAAGAAAAATTCATATTCTGATACATAAGAGTTATATAAGAATCGAAATAGTCTTTTATTTTCTTT------TTTCAAAAGAAAAATCGA------TTTCATTGAAGTAATAAGACTATTCCAATTCGAATAGTAGTTGAGAAAGAATCGCAATAAATGCAAAGATGGAACATCTTGGATCCGGTATTGAAGGAGTTGAACCAAAATTTCCAAATGGATAGGATAGGGTATTTCTATATGTGATAGATAATGTAAATGCAAAAATTTGTCTTCTAAAAAGGGAAATATTGAATGAATAGATCGTAAATTCTGAAACTTTGGTGTTTCTTTTTCTTTCGG------ACAAGATAATTCTCGTAGCGAGAATGGGATTTCTACAACGATCGCAAACCCCTCAGATAGAATCTGAGAATAAAACTCAG------AATAAAAAAAATTGTTGTAATCCAACAATCGAT---------CTTGGTTAGGATGATTAACCGAGTTAATCCAAAAATTCTGCTGATACATTCGAATAATTAAACGTTTCACAAGTAGTGAACTAAATTTCTTG---TTATTACAACTAACA---ATTTCCACAGGCTCGGAAT------CATTTAATCCATAATCATGGGCAAATGCATAAATATACTCCTGAAAGAGAAGTGGGTAGACGAAGTATTGTTGACGAGATTTCTGTTTTTCTGAATACCCTTCGAATTTTTCCAT-----TTG-----TATTTCT----ACTT------G-AA-TCAG--------AA--AGA-G---GAAG-CATTTCTCGGTT-----TATCAAAT--G-----ATGATACATAGTGCAATATGGTCAGAACAGG-----GTGTTGCATT-------TTTTAAT------ACAAACCCT--GG-----AAAGAAAGGG---AGTCTAATCC------ACAGA-TCTTT-----------TCCT----TT-TCTATC-----CAATTAGTTTATGTTTGTTCT-AATT---AC------AAA-----AG---AG-----AACAAATC--------------------TTTTATTTTTGCAGGCCAATTGCTCTTTTGACTTTGGAATA-------CAGTCTCTT------TATCAATATACTGCTTCTTTTACACATTCAA---------------TCCA-----TAACATCCCTT--------TTCAAT-------CCAT------AA-TC-AAGAATAATTAGGATTTCT-------AAAAAAACAAAG---------AAAAAA--TCAAGGGTC--CGCTCATAGGAAAACCCAACCTTTCCCCGCATCAGGCACTAATCTATTTTTAACGTCTAATTAGATCGGGGAATCAT-----TTC---------AATT-----AAGAAGTTAAGCTCGTTGC-TTT-----T--TATTTTACTAGAATTGGAGCCAGACTCTATCCATTTATTCACTAGACCC-------AG-AAAATCGGAA----------------TTTTTTTATTCCATTCC-------AAAAAT---CAAAAATAA------GAATTTGA------TTTTATTACGACATGCTATTTTTTCCATTCATTACCCTTGAGGATCAGTCGTGGTCTTCTAGACTCTACCAA-GAGTCTGAACGAATTTGTTGCTTCATCCAAATGTGTAAAAGA-TCATAGTCGCAC---------------ATGGAACATACATATCAATATGCATGGGTAATCCCTCTTCTCCCACTTCCAGTTATTATGTCAATGGGGTTTGGACTTATTCTTATTCCGACAGCAACAAAAAATCTTCGTCGCATATGGGCTTTTCCTAGTGTTTTACTCTTAAGTATAGCTATGGTATTCTCAGTTCACCTATCTATTCAACAAATAAATGGAAGTTCTATCTATCAATATCTATGGTCTTGGACCGTCAATAATGATTTTTCCTTAGAATTTGGATACTTGATCGACCCGCTTACTTCTATTATGTTAATACTAATTACTACAGTAGGAATCCTCGTTCTTATTTATAGTGACGATTATATGTCTCACGATGAAGGATATTTGAGATTTTTTGTTTATATAAGTTTTTTCAATACTTCCATGTTGGGATTGGTTACTAGTTCCAATTTGATACAAATTTATTTTTTTTGGGAACTTGTGGGAATGTGTTCCTATTTATTGATAGGCTTTTGGTTTACACGGCCAATTGCAGCGAGTGCTTGTCAAAAAGCTTTTGTAACTAATCGTGTAGGGGATTTTGGTCTGTTATTAGGAATTTTAGGTTTTTTTTGGATAACAGGTAGTTTAGAGTTTCGGGATTTGTTCAAAATAGCTAATAACTGGATTCCTAATAATGGGATTAATTCCTTACTTACTACTTTGTGTGCTTTTTTATTATTCCTTGGTGCAGTTGCAAAATCTGCACAATTCCCTCTTCACGTATGGTTACCCGATGCTATGGAAGGACCCACTCCCATTTCGGCTCTTATACACGCAGCAACTATGGTTGCTGCGGGGATTTTTCTTCTAGCTCGACTTCTTCCTCTTTTCATATCCCTACCTTTAATAATGAGTTTCATTTCTTTAGTAGGTACAATAACACTCTTCTTAGGAGCTACTTTAGCTCTTGCTCAGAGAGATATTAAAAGAAGCTTAGCCTATTCTACAATGTCTCAATTGGGTTATATGATGTTAGCTCTAGGTATAGGTTCTTATCAAGCTGCTTTATTCCATTTGATCACTCATGCTTATTCGAAAGCTTTATTGTTCTTGGGATCCGGATCCGTTATTCATTCAATGGAACCTCTTGTTGGATATTCACCAGATAAAAGTCAGAATATGGTTCTTATGGGTGGTTTAAGAAAATACGTTCCAATTACAAGAACTACTTTTTTATGGGGTACGCTTTCTCTTTGTGGTATTCCACCTCTTGCTTGCTTCTGGTCCAAAGATGAAATCCTTAGTAATAGTTGGTTGTATTCACCCTTTTTTGGAATAATAGCCTCTTTTACTGCAGGATTAACTGCGTTTTATATGTTTCGGATATATTTACTTACTTTTGATGGGTACCTGCGTGTTCATTTTCAAAATTACAGTAG------CACTAAAGAGG---GCTCGTTG------TATTCAATATCCTTATGGGGAAAAAGGATACCCAAAGGAGTGAATAGAGATTTCATTTTATCAAC------------AACGAAGAGTGGAGTTTCTTTTTTTTCACAAAATATA------TCCAAAATTCAT------------GGTAAT------ACAAGAAATAGGATAGGGTCCTTTAGTACTTCCTT------T---GGGGTTAAAAACCCTTTTGTCTATCCTCATGAAACGGGAAATACTATGCTATTCCCTCTTTTTATATTACTGCTTTTTACTTTGTTCATTGGATCCATAGGAATCCATTTTG------ATAATGGAGTAATGGATAATGGAATAGCGGAGTTAACCATATTATCAAAGTGGTTAACTCCCTCAATAAGCTTTTTCCAGGAAAGTTCTAATTCTTCCATAAATTCATATGAATTTATCACTAATGCAATTTCTTCTGTAAGTCTAGCTATGTTTGGTCTATTCATA-GCATATATCTTCTATGGATCTGCTTATTCTTTTTTTCAGAATTTAT---------ATTTAAAAAATTCCCTT------GTAAAA------GAGAGTCCGAAAAAGTCTTTTTTG------GAT------CAAGTAAAAAAAAAGATATACAGTTGGTCATATAATCGTGGTTATATAGATATTTTCTATACTAGGGTCTTTACCCTGGGTATAAGAGGATTAACCGAACTAACGCAGTTTTTCGATAAGGGTGTCATTGATGGAATTACCAATGGGGTAGGTCTTGCTGGTTTTTGTATAGGAGAAGAAATTAAATATGTAGGGGGAGGGCGAATATCGTCTTATTTATTC-TTTTTTTTATGTTATGTATCCGTGTTCTTATTCTTTTTTCTT---------------------------------------------------------------TC-----TT------------------------------------AA---------------------ATGTCACCACAAACAGAAACTAAAGCAAGTGTTGGATTTAAAGCTGGTGTTAAGGATTATAAATTGACTTACTACACCCCGGAGTATGAAACCAAGGATACTGATATCTTGGCAGCATTCCGAGTAACTCCTCAGCCGGGGGTTCCGCCCGAAGAAGCAGGGGCTGCAGTAGCTGCCGAATCTTCTACTGGTACATGGACAACTGTTTGGACTGATGGACTTACCAGTCTTGATCGTTACAAAGGACGATGCTATCACATCGAGCCCGTTGTTGGGGAGGAAAATCAATATATCGCTTATGTAGCTTATCCATTAGACCTATTTGAAGAGGGTTCTGTTACTAAC-ATGTTTACTTCC-ATTGTGGGTAACGTATTTGGTTTCAAAGCCCTACGCGC-TCTACGTCTGGAGGATCTGCGAATTCCCACTACTTATTCAAAAACTTTCCTAGGTCCGCCTCATGGTATCCAAGTTGAAAGGGATAAGTTGAACAAGTACGGCCGTCCTTTTTTGGGATGTACTATTAAACCAAAATTGGGATTATCCGCAAAAAATTATGGTAGAGCGTGTTATGAGTGTCTACGCGGTGGACTTGATTTTACCAAAGATGATGAAAACGTAAACTCACAACCATTTATGCGCTGGAGGGACCGTTTTGTCTTTTGTGCCGAAGCTCTTTATAAAGCACAGGCCGAAACCGGTGAAATCAAGGGGCATTACTTGAATGCGACTGCAGGTACATGCGAAGAAATGATTAAGAGAGCTGTATTTGCGAGGGAATTAGGGGCTCCTATTGTAATGCATGACTACTTAACTGGGGGGTTCACTGCAAATACTAGTTTGGCTCATTATTGCCGCGACAATGGCCTACTTCTTCACATTCACCGGGCAATGCATGCAGTTATTGATAGACAGAAAAATCATGGTATGCATTTTCGTGTATTAGCTAAAGCATTGCGTATGTCTGGGGGAGATCATATCCACGCCGGTACAGTAGTAGGTAAGTTAGAAGGGGAACGCGAAATGACTTTAGGTTTTGTTGATTTATTGCGCGATGATTTTATTGAAAAAGATCGTGCTCGCGGTATCTTTTTCACTCAGGACTGGGTATCCATGCCAGGTGTTATACCGGTGGCTTCAGGGGGTATTCATGTTTGGCATATGCCAGCTCTGACCGAAATCTTTGGAGATGATTCTGTATTACAATTTGGTGGAGGAACTTTAGGACATCCTTGGGGAAATGCACCTGGTGCAGCAGCTAATCGGGTGGCTTTAGAAGCTTGTGTACAAGCTCGTAATGAAGGACGCGATCTTGCTCGTGAAGGTAATGAAATTATCCGAGCAGCTTGCAAATGGAGTCCTGAACTAGCCGCAGCTTGTGAAGTATGGAAGGCGATCAAATTCGA---GTTCGAGCCGGTAGATAAACTAGA-------------TAAG---TAG------------------------------
Bambusa_emeiensis ATGGAGTAGATAATT-CTTCC-----TT-GTTACA----ATAGAG---AAA-AAAAATCCCTCCCCAAATCGTGCTTGCATTTTTCATTGCACACGAC---------------TTTCCCTATGTAGAAATAGTCAAT-TTCTATT------CCAA-AG-----AGGA----A-GTCT-ACTAACTAA---TTT----------------TT---------------TGAA------------------------------------------TTAG-TAAGTTG------ATTC--------A-CC----TA---------------------------------C---------TA-------------------T---------------------TTTT-----------------T---------------AT-----------------AGTATAGG-----------------GAACATTTCAG-------AATGG------AAA-ACG-----TGAAAGTTTTATC----------T-TGATCATT-----------TATCGA-----TC--------ATTTCTA---GTT--T-ATTA-----GTTTTG------------------TCTAATGATTA-------------------------------ATTA-------AGAG-GGTTCACCAGGTCATTGATACGGATAATATCCAAATACCAAATACGCTCACTGTGTGATCCACGGAAAGAAAAGTGGGTT------GTTTTGGTGAACATCAAAGAAAAAACTTGT---TCTTCTTCCATAAAAAATTCTTCTAAAAATACCGAACCCAATCGTTGCATAAAAGTTCGTACCGTGCTTTTATGTTTACGAGCTAAAGTTCTAGCGCATGAAAGTCGAAGTATATACTTTAGTCGATACAAAGTCCGTTTTTTCGAAGATCCACTATGATAATGAAAAAGATTTCTACATATCCGACCAAATCGATCAAGAATATCCCAATCTGATAAATCGGTCCAAATTGGTTTACTAATAGGATGCCCCGATCCAGTACAAAATTGAGCTTTTGATAAGGATCGAATGAGGGGAGTAGCGGGGACTATGGTATCGAATTTTTTCATTCGAGTATCTATTAGAAATGAATTCTCTAGCATTTGATTCCTTACTAACAAAGGATTTATTGGTACACTTGAAAGGTACCCCAGAAAATCGAAGCAAGAGTTTGCTAATTGGTTTAGATGGATCCTTCGCGGTTGAGTCCAAAAAGAGAAAGAATATTGCCAGAAATTGACAAGGTAACATTTCCATTTCTTCTTCAAAAGAAGAGTTCCTTTTGATGCAAGAATTGCCTTTCCTTGATATCGAACATAATGCATAAGAGGATCCATAAAGAACCATA------CGGTTTTCCGAAAAAAACCTGGGTACATTACCCCAAAATGTTCCATCTTCCTAGAAAAGTGGATTCGTTCCACAAAGGTTCCAGAAGATGTTAATGGTAAGCAAAAAGATTGTTTACGAAGAAACAACAAGAAAAATTCATATTCTGATACATAAGAGTTATATAAGAATCGAAATAGTCTTTTATTTTCTTT------TTTCAAAAGAAAAATCGA------TTTCATTGAAGTAATAAGACTATTCCAATTCGAATAGTAGTTGAGAAAGAATCGCAATAAATGCAAAGATGGAACATCTTGGATCCGGTATTGAAGGAGTTGAACCAAAATTTCCAAATGGATAGGATAGGGTATTTCTATATGTGATAGATAATGTAAATGCAAAAATTTGTCTTCTAAAAAGGGAAATATTGAATGAATAGATCGTAAATTCTGAAACTTTGTTGTTTCTTTTTCTTTCGG------ACAAGATAATTCTCGTAGCGAGAATGGGATTTCTACAACGATCGCAAACCCCTCAGATAGAATCTGAGAATAAAACTCAG------AATAAAAAAAATTGTTGTAATCCAACAATCGAT---------CTTGGTTAGGATGATTAACCGAGTTAATCCAAAAATTCTGCTGATACATTCGAATAATTAAACGTTTCACAAGTAGTGAACTAAATTTCTTG---TTATTACAACTAACA---ATTTCCACAGGCTCGGAAT------CATTTAATCCATAATCATGGGCAAATGCATAAATATACTCCTGAAAGAGAAGTGGGTAGACGAAGTATTGTTGACGAGATTTCTGTTTTTCTGAATACCCTTCGAATTTTTCCAT-----TTG-----TATTTCT----ACTT------G-AA-TCAG--------AA--AGA-G---GAAG-CATTTCTCGGTT-----TATCAAAT--G-----ATGATACATAGTGCAATATGGTCAGAACAGG-----GTGTTGCATT-------TTTTAAT------ACAAACCCT--GG-----AAAGAAAGGG---AGTCTAATCC------ACAGA-TCTTT-----------TCCT----TT-TCTATC-----CAATTAGTTTATGTTTGTTCT-AATT---AC------AAA-----AG---AG-----AACAAATC--------------------TTTTATTTTTGCAGGCCAATTGCTCTTTTGACTTTGGAATA-------CAGTCTCTT------TATCAATATACTGCTTCTTTTACACATTCAA---------------TCCA-----TAACATCCCTT--------TTCAAT-------CCAT------AA-TC-AAGAATAATTAGGATTTCT-------AAAAAAACAAAG---------AAAAAA--TCAAGGGTC--CGCTCATAGGAAAACCCAACCTTTCCCCGCATCAGGCACTAATCTATTTTTAACGTCTAATTAGATCGGGGAATCAT-----TTC---------AATT-----AAGAAGTTAAGCTCGTTGC-TTT-----T--TATTTTACCAGAATTGGAGCCAGACTCTATCCATTTATTCACTAGACCC-------AG-AAAATCGGAA----------------TTTTTTTATTCCATTCC-------AAAAAT---CAAAAATAA------GAATTTGA------TTTTATTACGACATGCTATTTTTTCCATTCATTACCCTTGAGGATCAGTCGTGGTCTTCTAGACTCTACCAA-GAGTCTGAACGAATTTGTTGCTTCATCCAAATGTGTAAAAGA-TCATAGTCGCAC---------------ATGGAACATACATATCAATATGCATGGGTAATCCCTCTTCTCCCACTTCCAGTTATTATGTCAATGGGGTTTGGACTTATTCTTATTCCGACAGCAACAAAAAATCTTCGTCGCATATGGGCTTTTCCTAGTGTTTTACTCTTAAGTATAGCTATGGTATTCTCAGTTCACCTATCTATTCAACAAATAAATGGAAGTTCTATCTATCAATATCTATGGTCTTGGACCGTCAATAATGATTTTTCCTTAGAATTTGGATACTTGATCGACCCGCTTACTTCTATTATGTTAATACTAATTACTACAGTAGGAATCCTCGTTCTTATTTATAGTGACGATTATATGTCTCACGATGAAGGATATTTGAGATTTTTTGTTTATATAAGTTTTTTCAATACTTCCATGTTGGGATTGGTTACTAGTTCCAATTTGATACAAATTTATTTTTTTTGGGAACTTGTGGGAATGTGTTCCTATTTATTGATAGGCTTTTGGTTTACACGGCCAATTGCAGCGAGTGCTTGTCAAAAAGCTTTTGTAACTAATCGTGTAGGGGATTTTGGTCTGTTATTAGGAATTTTAGGTTTTTTTTGGATAACAGGTAGTTTAGAGTTTCGGGATTTGTTCAAAATAGCTAATAACTGGATTCCTAATAATGGGATTAATTCCTTACTTACAACTTTGTGTGCTTTTTTATTATTCCTTGGTGCAGTTGCAAAATCTGCACAATTCCCTCTTCACGTATGGTTACCCGATGCTATGGAAGGACCCACTCCCATTTCGGCTCTTATACACGCAGCAACTATGGTTGCTGCGGGGGTTTTTCTTCTAGCTCGACTTCTTCCTCTTTTCATATCCCTACCTTTAATAATGAGTTTCATTTCTTTAGTAGGTACAATAACACTCTTCTTAGGAGCTACTTTAGCTCTTGCTCAGAGAGATATTAAAAGAAGCTTAGCCTATTCTACAATGTCTCAATTGGGTTATATGATGTTAGCTCTAGGTATAGGTTCTTATCAAGCTGCTTTATTCCATTTGATCACTCATGCTTATTCGAAAGCTTTATTGTTCTTGGGATCCGGATCCGTTATTCATTCAATGGAACCTCTTGTTGGATATTCACCAGATAAAAGTCAGAATATGGTTCTTATGGGTGGTTTAAGAAAATACGTTCCAATTACAAGAACGACTTTTTTATGGGGTACGCTTTCTCTTTGTGGTATTCCACCTCTTGCTTGCTTCTGGTCCAAAGATGAAATCCTTAGTAATAGTTGGTTGTATTCACCCTTTTTTGGAATAATAGCCTCTTTTACTGCAGGATTAACTGCGTTTTATATGTTTCGGATATATTTACTTACTTTTGATGGGTACCTGCGTGTTCATTTTCAAAATTACAGTAG------CACTAAAGAGG---GCTCGTTG------TATTCAATATCCTTATGGGGAAAAAGGATACCCAAAGGAGTGAATAGAGATTTCATTTTATCAAC------------AACGAAGAGTGGAGTTTCTTTTTTTTCACAAAATATA------TCCAAAATTCAT------------GGTAAT------ACAAGAAATAGGATAGGGTCCTTTAGTACTTCCTT------T---GGGGTTAAAAACCCTTTTGTCTATCCTCATGAAACGGGAAATACTATGCTATTCCCTCTTTTTATATTACTGCTTTTTACTTTGTTCATTGGATCCATAGGAATCCATTTTG------ATAATGGAGTAATGGATAATGGAATAGCGGAGTTAACCATATTATCAAAGTGGTTAACTCCCTCAATAAGCTTTTTCCAGGAAAGTTCTAATTCTTCCATAAATTCATATGAATTTATCACTAATGCAATTTCTTCTGTAAGTCTAGCTATGTTTGGTCTATTCATA-GCATATATCTTCTATGGATCTGCTTATTCTTTTTTTCAGAATTTAT---------ATTTAAAAAATTCCCTT------GTAAAA------GAGAGTCCGAAAAAGTCTTTTTTG------GAT------CAAGTAAAAAAAAAGATATACAGTTGGTCATATAATCGTGGTTATATAGATATTTTCTATACTAGGGTCTTTACCCTGGGTATAAGAGGATTAACCGAACTAACGCAGTTTTTCGATAAGGGTGTCATTGATGGAATTACCAATGGGGTAGGTCTTGCTGGTTTTTGTATAGGAGAAGAGATTAAATATGTAGGGGGAGGGCGAATATCGTCTTATTTATTC-TTTTTTTTATGTTATGTATCCGTGTTCTTATTCTTTTTTCTT---------------------------------------------------------------TC-----TT------------------------------------AA---------------------ATGTCACCACAAACAGAAACTAAAGCAAGTGTTGGATTTAAAGCTGGTGTTAAGGATTATAAATTGACTTACTACACCCCGGAGTATGAAACCAAGGATACTGATATCTTGGCAGCATTCCGAGTAACTCCTCAGCCGGGGGTTCCGCCCGAAGAAGCAGGGGCTGCAGTAGCTGCCGAATCTTCTACTGGTACATGGACAACTGTTTGGACTGATGGACTTACCAGTCTTGATCGTTACAAAGGACGATGCTATCACATCGAGCCCGTTGTTGGGGAGGAAAATCAATATATCGCTTATGTAGCTTATCCATTAGACCTATTTGAAGAGGGTTCTGTTACTAAC-ATGTTTACTTCC-ATTGTGGGTAACGTATTTGGTTTCAAAGCCCTACGCGC-TCTACGTCTGGAGGATCTGCGAATTCCCACTACTTATTCAAAAACTTTCCTAGGTCCGCCTCATGGTATCCAAGTTGAAAGGGATAAGTTGAACAAGTACGGCCGTCCTTTTTTGGGATGTACTATTAAACCAAAATTGGGATTATCCGCAAAAAATTATGGTAGAGCGTGTTATGAGTGTCTACGCGGTGGACTTGATTTTACCAAAGATGATGAAAACGTAAACTCACAACCATTTATGCGCTGGAGGGACCGTTTTGTCTTTTGTGCCGAAGCTCTTTATAAAGCACAGGCCGAAACCGGTGAAATCAAGGGGCATTACTTGAATGCGACTGCAGGTACATGCGAAGAAATGATTAAGAGAGCTGTATTTGCGAGGGAATTAGGGGCTCCTATTGTAATGCATGACTACTTAACTGGGGGATTCACTGCAAATACTAGTTTGGCTCATTATTGCCGCGACAATGGCCTACTTCTTCACATTCACCGGGCAATGCATGCAGTTATTGATAGACAGAAAAATCATGGTATGCATTTTCGTGTATTAGCTAAAGCATTGCGTATGTCTGGGGGAGATCATATCCACGCCGGTACAGTAGTAGGTAAGTTAGAAGGGGAACGCGAAATGACTTTAGGTTTTGTTGATTTATTGCGCGATGATTTTATTGAAAAAGATCGTGCTCGCGGTATCTTTTTCACTCAGGACTGGGTATCCATGCCAGGTGTTATACCGGTGGCTTCAGGGGGTATTCATGTTTGGCATATGCCAGCTCTGACCGAAATCTTTGGAGATGATTCTGTATTACAATTTGGTGGAGGAACTTTAGGACATCCTTGGGGAAATGCACCTGGTGCAGCAGCTAATCGGGTGGCTTTAGAAGCTTGTGTACAAGCTCGTAATGAAGGACGCGATCTTGCTCGTGAAGGTAATGAAATTATCCGAGCAGCTTGCAAATGGAGTCCTGAACTAGCCGCAGCTTGTGAAGTATGGAAGGCGATCAAATTCGA---GTTCGAGCCGGTAGATAAACTAGA-------------TAAG---TAG------------------------------
Dendrocalamus_latiflorus ATGGAGTAGATAATT-CTTCC-----TT-GTTACA----ATAGAG---AAA-AAAAATCCCTCCCCAAATCGTGCTTGCATTTTTCATTGCACACGAC---------------TTTCCCTATGTAGAAATAGTCAAT-TTCTATT------CCAA-AG-----AGGA----A-GTCT-GCTAACTAA---TTT----------------TT---------------TGAA------------------------------------------TTAG-TAAGTTG------ATTC--------A-CC----TA---------------------------------C---------TA-------------------T---------------------TTTT-----------------T---------------AT-----------------AGTATAGG-----------------GAACATTTCAG-------AATGG------AAA-ACG-----TGAAAGTTTTATC----------T-TGATCATT-----------TATCGA-----TC--------ATTTCTA---GTT--T-ATTA-----GTTTTG------------------TCTAATGATTA-------------------------------ATTA-------AGAG-GGTTCACCAGGCCATTGATACGGATAATATCCAAATACCAAATACGCTCACTGTGTGATCCACGGAAAGAAAAGTGGGTT------GTTTTGGTGAACATCAAAGAAAAAACTTGC---TCTTCTTCCATAAAAAATTCTTCTAAAAATACCGAACCCAATCGTTGCATAAAAGTTCGTACCGTGCTTTTATGTTTACGAGCTAAAGTTCTAGCGCATGAAAGTCGAAGTATATACTTTAGTCGATACAAAGTCCGTTTTTTCGAAGATCCACTATGATAATGAAAAAGATTTCTACATATCCGACCAAATCGATCAAGAATATCCCAATCTGATAAATCGGTCCAAATTGGTTTACTAATAGGATGCCCCGATCCAGTACAAAATTGAGCTTTTGATAAGGATCGAATGAGGGGGGTAGCGGGGACTATGGTATCGAATTTTTTCATTCGAGTATCTATTAGAAATGAATTCTCTAGCATTTGATTCCTTACTAACAAAGGATTTATTGGTACACTTGAAAGGTACCCCAGAAAATCGAAGCAAGAGTTTGCTAATTGGTTTAGATGGATCCTTCGCGGTTGAGTCCAAAAAGAGAAAGAATATTGCCAGAAATTGACAAGGTAACATTTCCATTTCTTCTTCAAAAGAAGAGTTCCTTTTGATGCAAGAATTGCCTTTCCTTGATATCGAACATAATGCATAAGAGGATCCATAAAGAACCATA------CGGTTTTCCGAAAAAAACCTGGGTACATTACCCCAAAATGTTCCATCTTCCTAGAAAAGTGGATTCGTTCCACAAAGGTTCCAGAAGATGTTAATGGTAAGCAAGAAGATTGTTTACGAAGAAACAACAAGAAAAATTCATATTCTGATACATAAGAGTTATATAAGAATCGAAATAGTCTTTTATTTTCTTT------TTTCAAAAGAAAAATCGA------TTTCATTGAAGTAATAAGACTATTCCAATTCGAATAGTAGTTGAGAAAGAATCGCAATAAATGCAAAGATGGAACATCTTGGATCCGGTATTGAAGGAGTTGAACCAAAATTTCCAAATGGATAGGATAGGGTATTTCTATATGTGATAGATAATGTAAATGCAAAAATTTGTCTTCTAAAAAGGGAAATATTGAATGAATAGATCGTAAATTCTGAAACTTTGGTGTTTCTTTTTCTTTCGG------ACAAGATAATTCTCGTAGCGAGAATGGGATTTCTACAACGATCGCAAACCCCTCAGATAGAATCTGAGAATAAAACTCAG------AATAAAAAAAATTGTTGTAATCCAACAATCGAT---------CTTGGGTAGGATGATTAACCGAGTTAATCCAAAAATTCTGCTGATACATTCGAATAATTAAACGTTTCACAAGTAGTGAACTAAATTTCTTG---TTATTACAACTAACA---ATTTCCACAGGCTCGGAAT------CATTTAATCCATAATCATGGGCAAATGCATAAATATACTCCTGAAAGAGAAGTGGGTAGACGAAGTATTGTTGACGAGATTTCTGTTTTTCTGAATACCCTTCGAATTTTTCCAT-----TTG-----TATTTCT----ACTT------G-AA-TCAG--------AA--AGA-G--AGAAG-CATTTCTCGGTT-----TATCAAAT--G-----ATGATACATAGTGCAATATGGTCAGAACAGG-----GTGTTGCATT-------TTTTAAT------ACAAACCCT--GG-----AAAGAAAGGG---AGTCTAATCC------ACAGA-TCTTT-----------TCCT----TT-TCTATC-----CAATTAGTTTATGTTTGTTCT-AATT---AC------AAA-----AG---AG-----AACAAATC--------------------TTTTATTTTTACAGGCCAATTGCTCTTTTGACTTTGGAATA-------CAGTCTCTT------TATCAATATACTGCTTCTTTTACACATTCAA---------------TCCA-----TAACATCCCTT--------TTCAAT-------CCAT------AA-TC-AAGAATAATTAGGATTTCT-------AAAAAAACAAAG---------AAAAAA--TCAAGGGTC--CGCTCATAGGAAAACCCAACCTTTCCCCGCATCAGGCACTAATCTATTTTTAACGTCTAATTAGATCGGGGAATCAT-----TTC---------AATT-----AAGAAGTTAAGCTCGTTGC-TTT-----T--TATTTTACCAGAATTGGAGCCAGACTCTATCCATTTATTCACTAGACCC-------AG-AAAATCGGAA----------------TTTTTTTATTCCATTCC-------AAAAAT---CAAAAATAA------GAATTTGA------TTTTATTACGACATGCTATTTTTTCCATTCATTACCCTTGAGGATCAGTCGTGGTCTTCTAGACTCTACCAA-GAGTCTGAACGAATTTGTTGCTTCATCCAAATGTGT-AAAGA-TCATAGTCGCAC---------------ATGGAACATACATATCAATATGCATGGGTAATCCCTCTTCTCCCACTTCCAGTTATTATGTCAATGGGGTTTGGACTTATTCTTATTCCGACAGCAACAAAAAATCTTCGTCGCATATGGGCTTTTCCTAGTGTTTTACTCTTAAGTATAGCTATGGTATTCTCAGTTCACCTATCTATTCAACAAATAAATGGAAGTTCTATCTATCAATATCTATGGTCTTGGACTGTCAATAATGATTTTTCCTTAGAATTTGGATACTTGATCGACCCGCTTACTTCTATTATGTTAATACTAATTACTACAGTAGGAATCCTCGTTCTTATTTATAGTGACGATTATATGTCTCACGATGAAGGATATTTGAGATTTTTTGTTTATATAAGTTTTTTCAATACTTCCATGTTGGGATTGGTTACTAGTTCCAATTTGATACAAATTTATTTTTTTTGGGAACTTGTGGGAATGTGTTCCTATTTATTGATAGGCTTTTGGTTTACACGGCCAATTGCAGCGAGTGCTTGTCAAAAAGCTTTTGTAACTAATCGTGTAGGGGATTTTGGTCTGTTATTAGGAATTTTAGGTTTTTTTTGGATAACAGGTAGTTTAGAGTTTCGGGATTTGTTCAAAATAGCTAATAACTGGATTCCTAATAATGGGATTAATTCCTTACTTACTACTTTGTGTGCTTTTTTATTATTCCTTGGTGCAGTTGCAAAATCTGCACAATTCCCTCTTCACGTATGGTTACCCGATGCTATGGAAGGACCCACTCCCATTTCGGCTCTTATACACGCAGCAACTATGGTTGCTGCGGGGATTTTTCTTCTAGCTCGACTTCTTCCTCTTTTCATATCCCTACCTTTAATAATGAGTTTCATTTCTTTAGTAGGTACAATAACACTCTTCTTAGGAGCTACTTTAGCTCTTGCTCAGAGAGATATTAAAAGAAGCTTAGCCTATTCTACAATGTCTCAATTGGGTTATATGATGTTAGCTCTAGGTATAGGTTCTTATCAAGCTGCTTTATTCCATTTGATCACTCATGCTTATTCGAAAGCTTTATTGTTCTTGGGATCCGGATCCATTATTCATTCAATGGAACCTCTTGTTGGATATTCACCAGATAAAAGTCAGAATATGGTTCTTATGGGTGGTTTAAGAAAATATGTTCCAATTACAAGAACTACTTTTTTATGGGGTACGCTTTCTCTTTGTGGTATTCCACCTCTTGCTTGCTTCTGGTCCAAAGATGAAATCCTTAGTAATAGTTGGTTGTATTCACCCTTTTTTGGAATAATAGCCTCTTTTACTGCAGGATTAACTGCGTTTTATATGTTTCGGATATATTTACTTACTTTTGATGGGTACCTGCGTGTTCATTTTCAAAATTACAGTAG------CACTAAAGAGG---GCTCGTTG------TATTCAATATCCTTATGGGGAAAAAGGATACCCAAAGGAGTGAATAGAGATTTCATTTTATCAAC------------AACGAAGAGTGGAGTTTCTTTTTTTTCACAAAATATA------TCCAAAATTCAT------------GGTAAT------ACAAGAAATAGGATAGGGTCCTTTAGTACTTCCTT------T---GGGGTTAAAAACACTTTTGTCTATCCTCATGAAACGGGAAATACTATGCTATTCCCTCTTTTTATATTACTGCTTTTTACTTTGTTCATTGGATCCATAGGAATCCATTTTG------ATAATGGAGTAATGGATAATGGAATAGCGGAGTTAACCATATTATCAAAGTGGTTAACTCCCTCAATAAGCTTTTTCCAGGAAAGTTCTAATTCTTCCATAAATTCATATGAATTTATCACTAATGCAATTTCTTCTGTAAGTCTAGCTATGTTTGGTCTATTCATA-GCATATATCTTCTATGGATCTGCTTATTCTTTTTTTCAGAATTTAT---------ATTTAAAAAATTCCCTT------GTAAAA------GAGAGTCCGAAAAAGTCTTTTTTG------GAT------CAAGTAAAAAAAAAGATATACAGTTGGTCATATAATCGTGGTTATATAGATATTTTCTATACTAGGGTCTTTACCCTGGGTATAAGAGGATTAACCGAACTAACGCAGTTTTTCGATAAGGGTGTCATTGATGGAATTACCAATGGGGTAGGTCTTGCTGGTTTTTGTATAGGAGAAGAAATTAAATATGTAGGGGGAGGGCGAATATCGTCTTATTTATTC-TTTTTTTTATGTTATGTATCCGTGTTCTTATTCTTTTTTCTT---------------------------------------------------------------TC-----TT------------------------------------AA---------------------ATGTCACCACAAACAGAAACTAAAGCAAGTGTTGGATTTAAAGCTGGTGTTAAGGATTATAAATTGACTTACTACACCCCGGAGTATGAAACCAAGGATACTGATATCTTGGCAGCATTCCGAGTAACTCCTCAGCCGGGGGTTCCGCCCGAAGAAGCAGGGGCTGCAGTAGCTGCCGAATCTTCTACTGGTACATGGACAACTGTTTGGACTGATGGACTTACCAGTCTTGATCGTTACAAAGGACGATGCTATCACATCGAGCCCGTTGTTGGGGAGGAAAATCAATATATCGCTTATGTAGCTTATCCATTAGACCTATTTGAAGAGGGTTCTGTTACTAAC-ATGTTTACTTCC-ATTGTGGGTAACGTATTTGGTTTCAAAGCCCTACGCGC-TCTACGTCTGGAGGATCTGCGAATTCCCACTACTTATTCAAAAACTTTCCTAGGTCCGCCTCATGGTATCCAAGTTGAAAGGGATAAGTTGAACAAGTACGGCCGTCCTTTTTTGGGATGTACTATTAAACCAAAATTGGGATTATCCGCAAAAAATTATGGTAGAGCGTGTTATGAGTGTCTACGCGGTGGACTTGATTTTACCAAAGATGATGAAAACGTAAACTCACAACCATTTATGCGCTGGAGGGACCGTTTTGTCTTTTGTGCCGAAGCTCTTTATAAAGCACAGGCCGAAACCGGTGAAATCAAGGGGCATTACTTGAATGCGACTGCAGGTACATGCGAAGAAATGATTAAGAGAGCTGTATTTGCGAGGGAATTAGGGGCTCCTATTGTAATGCATGACTACTTAACTGGGGGATTCACTGCAAATACTAGTTTGGCTCATTATTGCCGCGACAATGGCCTACTTCTTCACATTCACCGGGCAATGCATGCAGTTATTGATAGACAGAAAAATCATGGTATGCATTTTCGTGTATTAGCTAAAGCATTGCGTATGTCTGGGGGAGATCATATCCACGCCGGTACAGTAGTAGGTAAGTTAGAAGGGGAACGCGAAATGACTTTAGGTTTTGTTGATTTATTGCGCGATGATTTTATTGAAAAAGATCGTGCTCGCGGTATCTTTTTCACTCAGGACTGGGTATCCATGCCAGGTGTTATACCGGTGGCTTCAGGGGGTATTCATGTTTGGCATATGCCAGCTCTGACCGAAATCTTTGGAGATGATTCTGTATTACAATTTGGTGGAGGAACTTTAGGACATCCTTGGGGAAATGCACCTGGTGCAGCAGCTAATCGGGTGGCTTTAGAAGCTTGTGTACAAGCTCGTAATGAAGGACGCGATCTTGCTCGTGAAGGTAATGAAATTATCCGAGCAGCTTGCAAATGGAGTCCTGAACTAGCCGCAGCTTGTGAAGTATGGAAGGCGATCAAATTCGA---GTTCGAGCCGGTAGATAAACTAGA-------------TAAG---TAG------------------------------
Neololeba_atra ATGGAGTAGATAATT-CTTCC-----TT-GTTACA----ATAGAGA--AAA-AAAAATCCCTCCCCAAATCGTGCTTGCATTTTTCATTGCACACGAC---------------TTTCCCTATGTAGAAATAGTCAAT-TTCTATT------CCAA-AG-----AGGA----A-GTCT-ACTAACTAA---TTT----------------TT---------------TGAA------------------------------------------TTAG-TAAGTTG------ATTC--------A-CC----TA---------------------------------C---------TA-------------------T---------------------TTTT-----------------T---------------AT-----------------AGTATAGG-----------------GAACATTTCAG-------AATGG------AAA-ACG-----TGAAAGTTTTATC----------T-TGATCATT-----------TATCGA-----TC--------ATTTCTA---GTT--T-ATTA-----GTTTTG------------------TCTAATGATTA-------------------------------ATTA-------AGAG-GGTTCACCAGGTCATTGATACGGATAATATCCAAATACCAAATACGCTCACTGTGTGATCCACGGAAAGAAAAGTGGGTT------GTTTTGGTGAACATCAAAGAAAAAACTTGT---TCTTCTTCCGTAAAAAATTCTTCTAAAAATACCGAACCCAATCGTTGCATAAAAGTTCGTACCGTGCTTTTATGTTTACGAGCTAAAGTTCTAGCGCATGAAAGTCGAAGTATATACTTTAGTCGATACAAAGTCCGTTTTTTCGAAGATCCACTATGATAATGAAAAAGATTTCTACATATCCGACCAAATCGATCAAGAATATCCCAATCTGATAAATCGGTCCAAATTGGTTTACTAATAGGATGCCCCGATCCAGTACAAAATTGAGCTTTTGATAAGGATCGAATGAGGGGAGTAGCGGGGACTATGGTATCGAATTTTTTCATTCGAGTATCTATTAGAAATGAATTCTCTAGCATTTGATTCCTTACTAACAAAGGATTTATTGGTACACTTGAAAGGTACCCCAGAAAATCGAAGCAAGAGTTTGCTAATTGGTTTAGATGGATCCTTCGCGGTTGAGTCCAAAAAGAGAAAGAATATTGCCAGAAATTGACAAGGTAACATTTCCATTTCTTCTTCAAAAGAAGAGTTCCTTTTGATGCAAGAATTGCCTTTCCTTGATATCGAACATAATGCATAAGAGGATCCATAAAGAACCATA------CGGTTTTCCGAAAAAAAACTGAGTACATTACCCCAAAATGTTCCATCTTCATAGAAAAGTGGATTCGTTCCACAAAGGTTCCAGAAGATGTTAATGGTAAGCAAGAAGATTGTTTACGAAGAAACAACAAGAAAAATTCATATTCTGATACATAAGAGTTATATAAGAATCGAAATAGTCTTTTATTTTCTTT------TTTCAAAAGAAAAATGGA------TTTCATTGAAGTAATAAGACTATTCCAATTCGAATAGTAGTTGAGAAAGAATCGAAATAAATGCAAAGATGGAACATCTTGGATCCGGTATTGAAGGAGTTGAACCAAAATTTCCAAATGGATAGGATAGGGTATTTCTATATGTGATAGATAATGTAAATGCAAAAATTTGTCTTCTAAAAAGGGAAATATTGAATGAATAGATCGTAAATTCTGAAACTTTGGTGTTTCTTTTTCTTTCGG------ACAAGATAATTCTCGTAGCGAGAATGGGATTTCTACAACGATCGCAAACCCCTCAGATAGAATCTGAGAATAAAACTCAG------AATAAAAAAAATTGTTGTAATCCAACAATCGAT---------CTTGGTTAGGATGATTAACCGAGTTAATCCAAAAATTCTGCTGATACATTCGAATAATTAAACGTTTCACAAGTAGTGAACTAAATTTCTTG---TTATTACAACTAATA---ATTTCCACAGGTTCGGAAT------CATTTAATCCATAATCATGGGCAAATGCATAAATATACTCCTGAAAGAGAAGTGGGTAGACGAAGTATTGTTGACGAGATTTCTGTTTTTCTGAATACCCTTCGAATTTTTCCAT-----TTG-----TATTTCT----ACTT------G-AA-TCAG--------AA--AGA-G---GAAG-CATTTCTCGGTT-----TATCAAAT--G-----ATGATACATAGTGCAATATGGTCAGAACAGG-----GTGTTGCATT-------TTTTAAT------GCAAACCCT--GG-----AAAGAAAGGG---AGTCTAATCC------ACAGA-TCTTT-----------TCCT----TT-TCTATC-----CAATTAGTTTATGTTTGTTCT-AATT---AC------AAA-----AG---AG-----AACAAATC--------------------TTTTATTTTTGCAGGCCAATTGCTCTTTTGACTTTGGAATA-------CAGTCTCTT------TATCAATATACTGCTTCTTTTACACATTCAA---------------TCCA-----TAACATCCCTT--------TTCAAT-------CCAT------AA-TC-AAGAATAATTAGGATTTCT-------AAAAAAAAAAAG---------AAAAAA--TCAAGGGTC--CGCTCATAGGAAAACCCAACCTTTCCCCGCATCAGGCACTAATCTATTTTTAACGTCTAATTAGATCGGGGAATCAT-----TTC---------AATT-----AAGAAGTTAAGCTCGTTGC-TTT-----T--AATTTTACCAGAATTGGAGCCAGACTCTATCCATTTATTCACTAGACCC-------AG-AAAATCGGAA----------------TTTTTTTATTCCATTCC-------AAAAAT---CAAAAATAA------GAATTTGA------TTTTATTACGACATGCTATTTTTTCCATTCATTACCCTTGAGGATCAGTCGTGGTCTTCTAGACTCTACCAA-GAGTCTGAACGAATTTGTTGCTTCATCCAAATGTGTAAAAGA-TCATAGTCGCAC---------------ATGGAACATACATATCAATATGCATGGGTAATCCCTCTTCTCCCACTTCCAGTTATTATGTCAATGGGGTTTGGACTTATTCTTATTCCGACAGCAACAAAAAATCTTCGTCGCATATGGGCTTTTCCTAGTGTTTTACTCTTAAGTATAGCTATGGTATTCTCAGTTCACCTATCTATTCAACAAATAAATGGAAGTTCTATCTATCAATATCTATGGTCTTGGACCGTCAATAATGATTTTTCCTTAGAATTTGGATACTTGATCGACCCGCTTACTTCTATTATGTTAATACTAATTACTACTGTAGGAATCCTCGTTCTTATTTATAGTGACGATTATATGTCTCACGATGAAGGATATTTGAGATTTTTTGTTTATATAAGTTTTTTCAATACTTCCATGTTGGGATTGGTTACTAGTTCCAATTTGATACAAATTTATTTTTTTTGGGAACTTGTGGGAATGTGTTCCTATTTATTGATAGGCTTTTGGTTTACACGGCCAATTGCAGCAAGTGCTTGTCAAAAAGCTTTTGTAACTAATCGTGTAGGGGATTTTGGTCTGTTATTAGGAATTTTAGGTTTTTTTTGGATAACAGGTAGTTTAGAGTTTCGGGATTTGTTCAAAATAGCTAATAACTGGATTCCTAATAATGGGATTAATTCCTTACTTACTACTTTGTGTGCTTTTTTATTATTCCTTGGTGCAGTTGCGAAATCTGCACAATTCCCTCTTCACGTATGGTTACCCGATGCTATGGAAGGACCCACTCCCATTTCGGCTCTTATACACGCAGCAACTATGGTTGCTGCGGGGATTTTTCTTCTAGCTCGACTTCTTCCTCTTTTCATATCCCTACCTTTAATAATGAGTTTCATTTCTTTAGTAGGTACAATAACACTCTTCTTAGGAGCTACTTTAGCTCTTGCTCAGAGAGATATTAAAAGAAGCTTAGCCTATTCTACAATGTCTCAATTGGGTTATATGATGTTAGCTCTAGGTATAGGTTCTTATCAAGCTGCTTTATTCCATTTGATCACTCATGCTTATTCGAAAGCTTTATTGTTCTTGGGATCCGGATCCGTTATTCATTCAATGGAACCTCTTGTTGGATATTCACCAGATAAAAGTCAGAATATGGTTCTTATGGGTGGTTTAAGAAAATACGTTCCAATTACAAGAACTACTTTTTTATGGGGTACGCTTTCTCTTTGTGGTATTCCACCTCTTGCTTGCTTCTGGTCCAAAGATGAAATCCTTAGTAATAGTTGGTTGTATTCACCCTTTTTTGGAATAATAGCATCTTTTACTGCAGGATTAACTGCGTTTTATATGTTTCGGATATATTTACTTACTTTTGATGGGTACCTGCGTGTTCATTTTCAAAATTACAGTAG------CACTAAAGAGG---GTTCGTTG------TATTCAATATCCTTATGGGGAAAAAGGATACCCAAAGGAGTGAATAGAGATTTCATTTTATCAAC------------AACGAAGAGTGGAGTTTCTTTTTTTTCACAAAATATA------TCCAAAATTCAT------------GGTAAT------ACAAGAAATAGGATAGGGTCCTTTAGTACTTCCTT------T---GGGGTTAAAAACACTTTTGTCTATCCTCATGAAACGGGAAATACTATGCTATTCCCTCTTTTTATATTACTGCTTTTTACTTTGTTCATTGGATCCATAGGAATCCATTTTG------ATAATGGAGTAATGGATAATGGAATAGCGGAGTTAACCATATTATCAAAGTGGTTAACTCCCTCAATAAGCTTTTTCCAGGAAAGTTCTAATTCTTCCATAAATTCATATGAATTTATCACTAATGCAATTTCTTCTGTAAGTCTAGCTATGTTTGGTCTATTCATA-GCATATATCTTCTATGGATCTGCTTATTCCTTTTTTCAGAATTTAT---------ATTTAATAAATTCCCTT------GTAAAA------GAGAGTCCGAAAAAGTATTTTTTG------GAT------CAAGTAAAAAAAAAGATATACAGTTGGTCATATAATCGTGGTTATATAGATATTTTCTATACTAGGGTCTTTACCCTGGGTATAAGAGGATTAACCGAACTAACGCAGTTTTTCGATAAGGGTGTCATTGATGGAATTACCAATGGGGTAGGTCTTGCTGGTTTTTGTATAGGAGAAGAAATTAAATATGTAGGGGGAGGGCGAATATCGTCTTATTTATTC-TTTTTTTTATGTTATGTATCCGTGTTCTTATTCTTTTTTCTT---------------------------------------------------------------TC-----TT------------------------------------AA---------------------ATGTCACCACAAACAGAAACTAAAGCAAGTGTTGGATTTAAAGCTGGTGTTAAGGATTATAAATTGACTTACTACACCCCGGAGTATGAAACCAAGGATACTGATATCTTGGCAGCATTCCGAGTAACTCCTCAGCCGGGGGTTCCGCCCGAAGAAGCAGGGGCTGCAGTAGCTGCCGAATCTTCTACTGGTACATGGACAACTGTTTGGACTGATGGACTTACCAGTCTTGATCGTTACAAAGGACGATGCTATCACATCGAGCCCGTTGTTGGGGAGGAAAATCAATATATCGCTTATGTAGCTTATCCATTAGACCTATTTGAAGAGGGTTCTGTTACTAAC-ATGTTTACTTCC-ATTGTGGGTAACGTATTTGGTTTCAAAGCCCTACGCGC-TCTACGTCTGGAGGATCTGCGAATTCCCACTACTTATTCAAAAACTTTCCTAGGTCCGCCTCATGGTATCCAAGTTGAAAGGGATAAGTTGAACAAGTACGGCCGTCCTTTTTTGGGATGTACTATTAAACCAAAATTGGGATTATCCGCAAAAAATTATGGTAGAGCGTGTTATGAGTGTCTACGCGGTGGACTTGATTTTACCAAAGATGATGAAAACGTAAACTCACAACCATTTATGCGCTGGAGGGACCGTTTTGTCTTTTGTGCCGAAGCTCTTTATAAAGCACAGGCCGAAACCGGTGAAATCAAGGGGCATTACTTGAATGCGACTGCAGGTACATGCGAAGAAATGATTAAGAGAGCTGTATTTGCGAGGGAATTAGGGGCTCCTATTGTAATGCATGACTACTTAACTGGGGGATTCACCGCAAATACTAGTTTGGCTCATTATTGCCGCGACAATGGCCTACTTCTTCACATTCACCGGGCAATGCATGCAGTTATTGATAGACAGAAAAATCATGGTATGCATTTTCGTGTATTAGCTAAAGCATTGCGTATGTCTGGGGGAGATCATATCCACGCCGGTACAGTAGTAGGTAAGTTAGAAGGGGAACGCGAAATGACTTTAGGTTTTGTTGATTTATTGCGCGATGATTTTATTGAAAAAGATCGTGCTCGCGGTATCTTTTTCACTCAGGACTGGGTATCCATGCCAGGTGTTATACCGGTGGCTTCAGGGGGTATTCATGTTTGGCATATGCCAGCTCTGACCGAAATCTTTGGAGATGATTCTGTATTACAATTTGGTGGAGGAACTTTAGGACATCCTTGGGGAAATGCACCTGGTGCAGCAGCTAATCGGGTGGCTTTAGAAGCTTGTGTACAAGCTCGTAACGAAGGACGCGATCTTGCTCGTGAAGGTAATGAAATTATCCGAGCAGCTTGCAAATGGAGTCCTGAACTAGCCGCAGCTTGTGAAGTATGGAAGGCGATCAAATTCGA---GTTCGAGCCGGTAGATAAACTAGA-------------TAAG---TAG------------------------------
Greslania_sp._ ATGGAGTAGATAATT-CTTCC-----TT-GTTACA----ATAGGG----AA-AAAAATCCCTCCCCAAATCGTGCTTGCATTTTTCATTGCACACGAC---------------TTTCCCTATGTAGAAATAGTCAAT-TTCTATT------CCAA-AG-----AGGA----A-GTCT-ACTAACTAA---TTT----------------TT---------------TGAA------------------------------------------TTAG-TAAGTTG------ATTC--------A-CC----TA---------------------------------C---------TA-------------------T---------------------TTTT-----------------T---------------AT-----------------AGTATAGG-----------------GAACATTTCAG-------AATGG------AAA-ACG-----TGAAAGTTTTATC----------T-TGATCATT-----------TATCGA-----TC--------ATTTCTA---GTT--T-ATTA-----GTTTTG------------------TCTAATGATTA-------------------------------ATTA-------AGAG-GGTTCACCAGGTCATTGATACGGATAATATCCAAATACCAAATACGCTCACTGTGTGATCCACGGAAAGAAAAGTGGGTT------GTTTTGGGGAACATCAAAGAAAAAACTTGT---TCTTCTTCCGTAAAAAATTCTTCTAAAAATACCGAACCCAATCGTTGCATAAAAGTTCGTACCGTGCTTTTATGTTTACGAGCTAAAGTTCTAGCGCATGAAAGTCGAAGTATATACTTTAGTCGATACAAAGTCCGTTTTTTCGAAGATCCACTATGATAATGAAAAAGATTTCTACATATCCGACCAAATCGATCAAGAATATCCCAATCTGATAAATCGGTCCAAATTGGTTTACTAATAGGATGCCCCGATCCAGTACAAAATTGAGCTTTTGATAAGGATCGAATGAGGGGAGTAGCGGGTACTATGGTATCGAATTTTTTCATTCGAGTATCTATTAGAAATGAATTCTCTAGCATTTTATTCCTTACTAACAAAGGATTTATTGGTACACTTGAAAGGTACCCCAGAAAACCGAAGCAAGAGTTTGCTAATTGGTTTAGATGGATCCTTCGCGGTTGAGTCCAAAAAGAGAAAGAATATTGCCAGAAATTGACAAGGTAACATTTCCATTTCTTCTTCAAAAGAAGAGTTCCTTTTGATGCAAGAATTGCCTTTCCTTGATATCGAACATAATGCATAAGAGGATCCATAAAGAACCATA------CGGTTTTACGAAAAAAAACTGGGTACATTACCCCAAAATGTTCCATCTTCATAGAAAAGTGGATTCGTTCCACAAAGGTTCCAGAAGATGTTAATGGTAAGCAAGAAGATTGTTTACGAAGAAACAACAAGAAAAATTCATATTCTGATACATAAGAGTTATATAAGAATCGAAATAGTCTTTTATTTTCTTT------TTTCAAAAGAAAAATGGA------TTTCATTGAAGTAATAAGACTATTCCAATTCGAATAGTAGTTGAGAAAGAATCGAAATAAATGCAAAGATGGAACATCTTGGATCCGGTATTGAAGGAGTTGAACCAAAATTTCCAAATGGATAGGATAGGGTATTTCTATATGTGATAGATAATGTAAATGCAAAAATTTGTCTTCTAAAAAGGGAAATATTGAATGAATAGATCGTAAATTCTGAAACTTTGGTGTTTCTTTTTCTTTCGG------ACAAGATAATTCTCGTAGCGAGAATGGGATTTCTACAACGATCGCAAACCCCTCAGATAGAATCTGAGAATAAAACTCAG------AATAAAAAAAATTGTTGTAATCCAACAATCGAT---------CTTGGTTAGGATGATTAACCGAGTTAATCCAAAAATTCTGCTGATACATTCGAATAATTAAACGTTTCACAAGTAGTGAACTAAATTTCTTG---TTATTACAACTAAAA---ATTTCCACAGGTTCGGAAT------CATTTAATCCATAATCATGGGCAAATGCATAAATATACTCCTGAAAGAGAAGTGGGTAGACGAAGTATTGTTGACGAGATTTCTGTTTTTCTGAATACCCTTCGAATTTTTCCAT-----TTG-----TATTTCT----ACTT------G-AA-TCAG--------AA--AGA-G---GAAG-CATTTCTCGGTT-----TATCAAAT--G-----ATGATACATAGTGCAATATGGTCAGAACAGG-----GTGTTGCATT-------TTTTAAT------ACAAACCCT--GG-----AAAGAAAGGG---AGTCTAATCC------ACAGA-TCTTT-----------TCCT----TT-TCTATC-----CAATTAGTTTATGTTTGTTCT-AATT---AC------AAA-----AG---AG-----AACAAATC--------------------TTTTATTTTTGCAGGCCAATTGCTCTTTTGACTTTGGAATA-------CAGTCTCTT------TATCAATATAAAGCTTCTTTTACACATTCAA---------------TCCA-----TAACATCCCTT--------TTCAAT-------CCAT------AA-TC-AAGAATAATTAGGATTTCT---------AAAAAAAAAG---------AAAAAA--TAAAGGGTC--CGCTCATAGGAAAACCCAACCTTTCCCCGCATCAGGCACTAATCCATTTTTAACGTCTAATTAGATCGGGGAATCAT-----TTC---------AATT-----AAGAAGTTAAGCTCGTTGC-TTT-----T--AATTTTACCAGAATTGGAGCCAGACTCTATCCATTTATTCACTAGACCC-------AG-AAAATCGGAA----------------TTTTTTTATTCCATTCC-------TAAAAT---TAAAAATAA------GAATTTGA------TTTTATTACGACATGCTATTTTTTCCATTCATTACCCTTAAGGATCAGTCGTGGTCTTCTAGACTCTACCAA-GAGTCTGAACGAATTTGTTGCTTCATCCAAATGTGTAAAAGA-TCATAGTCGCAC---------------ATGGAACATACATATCAATATGCATGGGTAATCCCTCTTCTCCCACTTCCAGTTATTATGTCAATGGGGTTTGGACTTATTCTTATTCCGACAGCAACAAAAAATCTTCGTCGCATATGGGCTTTTCCTAGTGTTTTACTCTTAAGTATAGCTATGGTATTCTCAGTTTACCTATCTATTCAACAAATAAAAGGAAGTTCTATCTATCAATATCTATGGTCTTGGACCGTCAATAATGATTTTTCCTTAGAATTTGGATACTTGATCGACCCGCTTACTTCTATTATGTTAATACTAATTACTACTGTAGGAATCCTCGTTCTTATTTATAGTGACGATTATATGTCTCACGATGAGGGATATTTGAGATTTTTTGTTTATATAAGTTTTTTCAATACTTCCATGTTGGGATTGGTTACTAGTTCCAATTTGATACAAATTTATTTTTTTTGGGAACTTGTGGGAATGTGTTCCTATTTATTGATAGGCTTTTGGTTTACACGGCCAATTGCAGCAAGTGCTTGTCAAAAAGCTTTTGTAACTAATCGCGTAGGGGATTTTGGTCTGTTATTAGGAATTTTAGGTTTTTTTTGGATAACAGGTAGTTTAGAGTTTCGGGATTTGTTCAAAATAGCTAATAACTGGATTCCTAATAATGGGATTAATTCCTTACTTACTACTTTGTGTGCTTTTTTATTATTCCTTGGTGCAGTTGCGAAATCTGCACAATTCCCTCTTCACGTATGGTTACCCGATGCTATGGAAGGACCCACTCCCATTTCGGCTCTTATACACGCAGCAACTATGGTTGCTGCGGGGATTTTTCTTCTAGCTCGACTTCTTCCTCTTTTCATATCCCTACCTTTAATAATGAGTTTCATTTCTTTAGTAGGTACAATAACACTCTTCTTAGGAGCTACTTTAGCTCTTGCTCAGAGAGATATTAAAAGAAGCTTAGCCTATTCTACAATGTCTCAATTGGGTTATATGATGTTAGCTTTAGGTATAGGTTCTTATCAAGCTGCTTTATTCCATTTGATCACTCATGCTTATTCGAAAGCTTTATTGTTCTTGGGATCCGGATCCGTTATTCATTCAATGGAACCTCTTGTTGGATATTCACCAGATAAAAGTCAGAATATGGTTCTTATGGGTGGTTTAAGAAAATACGTTCCAATTACAAGAACTACTTTTTTATGGGGTACCCTTTCTCTTTGTGGTATTCCACCTCTTGCTTGCTTCTGGTCCAAAGATGAAATCCTTAGTAATAGTTGGTTGTATTCACCCTTTTTTGGAATAATAGCCTCTTTTACTGCAGGATTAACTGCGTTTTATATGTTTCGGATATATTTACTTACTTTTGATGGATGCCTGCGTGTTCATTTTCAAAATTACAGTAG------CACTAAAGAGG---GTTCGTTG------TATTCAATATCCTTATGGGGAAAAAGGATACCCAAAGGAGTGAATAGAGATTTCATTTTATCAAC------------------------------------------------------------AATTCAT------------GGTAAT------AAAAGAAATAGGATAGGGTCCTTTAGTACTTCCTT------T---GGGATTAAAAACACTTTTGTCTATCCTCATGAAACGGGAAATACTATGCTATTTCCTCTTTTTATATTACTGCTTTTTACTTTGTTCATTGGATCCATAGGAATCCATTTTG------ATAATGGAGTAATGGATAATGGAATAGCGGAGTTAACCATATTATCAAAGTGGTTAACTCCCTCAATAAGCTTTTTCCAGGAAAGTTCTAATTCTTCCATAAATTCATATGAATTTATCACTAATGCAACTTATTCTGTAAGTCTAGCTATGTTTGGTCTATTCATA-GCATATATCTTCTATGGATCTGTTTATTCCTTTTTTCAGAATTTAT---------ATTTAATAAATTCCCTT------GTAAAA------GAGAGTCCGAAAAAGTATTTTTTG------GAT------CAAGTAAAAAAAAAGATATACAGTTGGTCATATAATCGTGGTTATATAGATATTTTCTATACTAGGGTCTTTACCCTGGGTATAAGAGGATTAACCGAACTAACGCAGTTTTTCGATAAGGGTGTTATTGATGGAATTACCAATGGGGTAGGTCTTGTTGGTTTTTGTATAGGAGAAGAAATTAAATATGTAGGGGGAGGGCGAATATCGTCTTATTTATTC-TTTTTTTTATGTTATGTATCCGTGTTCTTATTCTTTTTTCTT---------------------------------------------------------------TC-----TT------------------------------------AA---------------------ATGTCACCACAAACAGAAACTAAAGCAAGTGTTGGATTTAAAGCTGGTGTTAAGGATTATAAATTGACTTACTACACCCCGGAGTATGAAACCAAGGATACTGATATCTTGGCAGCATTCCGAGTAACTCCTCAGCCGGGGGTTCCGCCCGAAGAAGCAGGGGCTGCAGTAGCTGCCGAATCTTCTACTGGTACATGGACAACTGTTTGGACTGATGGACTTACCAGTCTTGATCGTTACAAAGGACGATGCTATCACATCGAGCCCGTTGTTGGGGAGGAAAATCAATATATCGCTTATGTAGCTTATCCATTAGACCTATTTGAAGAGGGTTCTGTTACTAAC-ATGTTTACTTCC-ATTGTGGGTAACGTATTTGGTTTCAAAGCCCTACGCGC-TCTACGTCTGGAGGATCTGCGAATTCCCCCTACTTATTCAAAAACTTTCCTAGGTCCGCCTCATGGTATCCAAGTTGAAAGGGATAAGTTGAACAAGTACGGCCGTCCTTTTTTGGGATGTACTATTAAACCAAAATTGGGATTATCCGCAAAAAATTATGGTAGAGCGTGTTATGAGTGTCTACGCGGTGGACTTGATTTTACCAAAGATGATGAAAACGTAAACTCACAACCATTTATGCGCTGGAGGGACCGTTTTGTCTTTTGTGCCGAAGCTATTTATAAAGCACAGGCCGAAACCGGTGAAATCAAGGGGCATTACTTGAATGCGACTGCAGGTACATGCGAAGAAATGATTAAGAGAGCTGTATTTGCGAGGGAATTAGGGGCTCCTATTGTAATGCATGACTACTTAACTGGGGGATTCACCGCAAATACTAGTTTGGCTCATTATTGCCGCGACAATGGCCTACTTCTTCACATTCACCGGGCAATGCATGCAGTTATTGATAGACAGAAAAATCATGGTATGCATTTTCGTGTATTAGCTAAAGCATTGCGTATGTCTGGGGGAGATCATATCCACGCCGGTACAGTAGTAGGTAAGTTAGAAGGGGAACGCGAAATGACTTTAGGTTTTGTTGATTTATTGCGCGATGATTTTATTGAAAAAGATCGTGCTCGCGGTATCTTTTTCACTCAGGACTGGGTATCCATGCCAGGTGTTATACCGGTGGCTTCAGGGGGTATTCATGTTTGGCATATGCCAGCTCTGACCGAAATCTTTGGAGATGATTCTGTATTACAATTTGGTGGAGGAACTTTAGGACATCCTTGGGGAAATGCACCTGGTGCAGCAGCTAATCGGGTGGCTTTAGAAGCTTGTGTACAAGCTCGTAACGAAGGACGCGATCTTGCTCGTGAAGGTAATGAAATTATCCGAGCAGCTTGCAAATGGAGTCCTGAACTAGCCGCAGCTTGTGAAGTATGGAAGGCGATCAAATTCGA---GTTCGAGCCGGTAGATAAACTAGA-------------TAAG---TAG------------------------------
Hickelia_madagascariensis ATGGAGTAGATAATT-CTTCC-----TT-GTTACA----ATAGAGA--AAA-AAAAATCCCTCCCCAAATCGTACTTGCATTTTTCATTGCACACGAC---------------TTTCCCTATGTAGAAATAGTCAAT-TTCTATT------CCAA-AG-----AGGA----A-GTCC-ACTAA-------TTT----------------TT---------------TGAA------------------------------------------TTAG-TAAGTTG------ATTC--------A-CC----TA---------------------------------C---------TA-------------------T---------------------TTTT-----------------T---------------AT-----------------AGTATAGG-----------------AAACATTTCAG-------AATGG------AAA-ACA-----TGAAAGTTTTATC----------T-TGATCATT-----------TATCGA-----TC--------ATTTCTA---GTT--T-ATTA-----GTTTTG------------------TCTAATGATTA-------------------------------ATTA-------AGAG-GGTTCACCAGGTCATTGATACGGATAATATCCAAATACCAAATAGGCTCACTGTGTGATCCACGGAAAGAAAAGTGGGTT------GTTTTGGTGAACATCAAAGAAAAAACTTGC---TCTTCTTCCGTAAAAAATTCTTCTAAAAATACCGAACCCAATCGTTGCATAAAAGTTCGTACCGTGCTTTTATGTTTACGAGCTAAAGTTCTAGCGCATGAAAGTCGAAGTATATACTTTAGTCGATACAAAGTCCGTTTTTTCGAAGATCCACTATGATAATGAAAAAGATTTCTACATATCCGACCAAATCGATCAATAATATCCCAATCTGATAAATCGGTCCAAATTGGTTTACTAATAGGATGCCCCGATCCAGTACAAAATTGATCTTTTGATAAGGATCGAATGAGGGGAGTAGCGGGGACTATGGTATCGAATTTTTGCATTCGAGTATCTATTAGAAATGAATTCTCTAGCATTTGATTCCTTACTAACAAAGGATTTATCGGTACACTTGAAAGGTACCCCAGAAAATCGAAGCAAGAGTTTGCTAATCGGTTTAGATGGATCCTTCGCGGTTGAGTCCAAAAAGAGAAAGAATATTGCCAGAAATTGACAAGGTAACATTTCCATTTCTTCTTCAAAAGAAGAGTTCCTTTTGATGCAAGAATTGCCTTTCCTTGATATCGAACATAATGCATAAGAGGATCCATAAAGAACCATA------CGGTTTTCCGAAAAAAACCTGGGTACATTACCCCAAAATGTTCCATCTTCCTAGAAAAGTGGATTCGTTCCACAAAGGTTCCAGAAGATGTTAATGGTAAGCAAGAAGATTGTTTACGAAGAAACAACAAGAAAAATTCATATTCTGATACATAAGAGTTATATAAGAATCGAAATAGTCTTTTATTTTCTTT------TTTCAAAAGAAAAATCGA------TTTCATTGAAGTAATAAGACTATTCCAATTCGAATAGTAGTTGAGAAAGAATCGCAATAAATGCAAAGATGGAACATCTTGGATCCGGTATTGAAGGAGTTGAACCAAAATTTCCAAATGGATAGGATAGGGTATTTCTATATGTGATAGATAATGTAAATGCAAAAATTTGTCTTCTAAAAAGGGAAATATTGAATGAATAGATCGTAAATTCTGAAACTTTGGTGTTTCTTTTTCTTTCGG------ACAAGATAATTCTCGTAGCGAGAATGGGATTTCTACAACGATCGCAAACCCCTCAGATAGGATCTGAGAATAAAACTCAG------AATAAAAAAAATTGTTGTAATCCAACAATCGAT---------CTTGGTTAGGATGATTAACCGAGTTAATCCAAAAATTCTGCTGATACATTTGAATAATTAAACGTTTCACAAGTAGTGAACTAAATTTCTTG---TTATTACAACTAACA---ATTTCCACAGGTTCGGAAT------CATTTAATCCATAATCATGGGCAAATGCATAAATATACTCCTGAAAGAGAAGTGGGTAGACGAAGTATTGTTGACGAGATTTCTGTTTTTCTGAATACCCTTCGAATTTTTCCAT-----TTG-----TATTTCT----ACTT------G-AA-TCAG--------AA--AGA-G---GAAG-CATTTCTCGGTT-----TCTCAAAT--G-----ATGATACATAGTGCAATATGGTCAGAACAGG-----GTGTTGCATT-------TTTTAAT------ACAAACCCT--GG-----AAAGAAAGGG---AGTCTAATCC------ACAGA-TCTTT-----------TCCT----TT-TCTATC-----CAATTAGTTTATGTTTGTTCT-AATT---AC------AAA-----AG---AG-----AACAAATC--------------------TTTTATTTTTGCAGGCCAATTGCTCTTTTGACTTTGGAATA-------CAGTCTCTT------TATCAATATACTGCTTCTTTTACACATTCAA---------------TCCA-----TAACATCCCTT--------TTCAAT-------CCAT------AA-TC-AAGAATAATTAGGATTTCT--------AAAAAAAAAAG---------AAAAAA--TCAAAGGTC--AGCTCATAGGAAAACCCAACCTTTCCCCGCATCAGGCACTAATCTATTTTTAACGTCTAATTAGATCGGGGAATCAT-----TTC---------AATT-----AAGAAGTTAAGCTCGTTGC-TTT-----T--TATTTTACCAGAATTGGAGCCAGACTCTATCCATTTATTCACTAGACCC-------AG-AAAATCGGAA----------------TTTTTTTATTCCATTCA-------AAAAAT---CAAAAATAA------GAATTTGA------TTTTATTACGACATGCTATTTTTTCCATTCATTACCCTTGAGGATCAGTCGTGGTCTTCTAGACTCTACCAA-GAGTCTGAACGAATTTGTTGCTTCATCCAAATGTGTAAAAGA-TCATAGTCGCAC---------------ATGGAACATACATATCAATATGCATGGGTAATCCCTCTTCTACCACTTCCAGTTATTATGTCAATGGGGTTTGGACTTATTCTTATTCCGACAGCAACAAAAAATCTTCGTCGCATATGGGCTTTTCCTAGTGTTTTACTCTTAAGTATAGCTATGGTATTCTCAGTTCACCTATCTATTCAACAAATAAATGGAAGTTCTATCTATCAATATCTATGGTCTTGGACCGTCAATAATGATTTTTCCTTAGAATTTGGATACTTGATCGACCCGCTTACTTCTATTATGTTAATACTAATTACTACTGTAGGAATCCTCGTTCTTATTTATAGTGACGATTATATGTCTCACGATGAAGGATATTTGAGATTTTTTGTTTATATAAGTTTTTTCAATACTTCCATGTTGGGATTGGTTACTAGTTCCAATTTGATACAAATTTATTTTTTTTGGGAACTTGTGGGAATGTGTTCCTATTTATTGATAGGCTTTTGGTTTACACGGCCAATTGCAGCGAGTGCTTGTCAAAAAGCTTTTGTAACTAATCGTGTAGGGGATTTTGGTCTGTTATTAGGAATTTTAGGTTTTTTTTGGATAACAGGTAGTTTAGAGTTTCGGGATTTGTTCAAAATAGCTAATAACTGGATTCCTAAAAATGGGATTAATTCCTTACTTACTACTTTGTGTGCTTTTTTATTATTCCTTGGTGCAGTTGCGAAATCCGCACAATTCCCTCTTCACGTATGGTTACCCGATGCTATGGAAGGACCCACTCCCATTTCGGCTCTTATACACGCAGCAACTATGGTTGCTGCAGGGATTTTTCTTCTAGCTCGACTTCTTCCTCTTTTCATATCCCTACCTTTAATAATGAGTTTCATTTCTTTAGTAGGTACAATAACACTCTTCTTAGGAGCTACTTTAGCTCTTGCTCAGAGAGATATTAAAAAAAGCTTAGCCTATTCTACAATGTCTCAATTGGGTTATATGATGTTAGCTCTGGGTATAGGTTCTTCTCAAGCTGCTTTATTCCATTTGATCACTCATGCTTATTCGAAAGCTTTATTGTTCTTGGGATCCGGATCCGTTATTCATTCAATGGAACCTCTTGTTGGATATTCACCAGATAAAAGTCAGAATATGGTTCTTATGGGTGGTTTAAGAAAATACGTTCCAATTACAAGAACTACTTTTTTATGGGGTACGCTTTCTCTTTGTGGTATTCCACCTCTTGCTTGCTTCTGGTCCAAAGATGAAATCCTTAGTAATAGTTGGTTGTATTCACCCTTTTTTGGAATAATAGCCTCTTTTACTGCAGGATTAACTGCGTTTTATATGTTTCGGATATATTTACTTACTTTTGATGGGTACCTGCGTGTTCATTTTCAAAATTACAGTAG------CACTAAAGAGG---GTTCGTTG------TATTCAATATCCTTATGGGGAAAAAGGATACCCAAAGGAGTGAATAGAGATTTCATTTTATCAAC------------AACAAAGAGTGGAGTTTCTTTTTTTTCACAAAATATA------TCCAAAATTCAT------------GGTAAT------ACAAGAAATAGGATAGGGTCCTTTAGTACTTCCTT------T---GGGGTTAAAAACACTTTTGTCTATCCTCATGAAACGGGAAATACTATGCTATTCCCTCTTTTTATATTACTGCTTTTTACTTTGTTCATTGGATCCATAGGAATCCTTTTTG------ATAATGGAGTAATGGATAATGGAATAGCGGAGTTAACCATATTATCAAAGTGGTTAACTCCCTCAATAAGCTTTTTCCAGGAAAGTTCTAATTCTTCCATGAATTCATATGAATTTATCACTAATGCAATTTCTTCTGTAAGTCTAGCTATGTTTGGTCTATTCATA-GCATATATCTTCTATGGATCCGCTTATTCCTTTTTTCAGAATTTAT---------ATTTAATAAATTCCCTT------GTAAAA------GAGAGTCCGAAAAAGTATTTTTTG------GAT------CAAGTCAAAAAAAAGATATACAGTTGGTCATATAATCGTGGTTATATAGATATTTTCTATACTAGGGTCTTTATCCTGGGTATAAGAGGATTAACCGAACTAACGCAGTTTTTCGATAAGGGTGTCATTGATGGAATTACCAATGGGGTAGGTCTTGCTGGTTTTTGTATAGGAGAAGAAATTAAATATGTAGGGGGAGGGCGAATATCGTCTTATTTATTC-TTTTTTTTATGTTATGTATCCGTGTTCTTATTCTTTTTTCTT---------------------------------------------------------------TC-----TT------------------------------------AA---------------------ATGTCACCACAAACAGAAACTAAAGCAAGTGTTGGATTTAAAGCTGGTGTTAAGGATTATAAATTGACTTACTACACCCCGGAGTATGAAACCAAAGATACTGATATCTTGGCAGCATTCCGAGTAACTCCTCAGCCGGGGGTTCCGCCCGAAGAAGCAGGGGCTGCAGTAGCTGCCGAATCTTCTACTGGTACATGGACAACTGTTTGGACTGATGGACTTACCAGTCTTGATCGTTACAAAGGACGATGCTATCACATCGAGCCCGTTGTTGGGGAGGAAAATCAATATATCGCTTATGTAGCTTATCCATTAGACCTATTTGAAGAGGGTTCTGTTACTAAC-ATGTTTACTTCC-ATTGTGGGTAACGTATTTGGTTTCAAAGCCCTACGCGC-TCTACGTCTGGAGGATCTGCGAATTCCCCCTACTTATTCAAAAACTTTTCTAGGTCCGCCTCATGGTATCCAAGTTGAAAGGGATAAGTTGAACAAGTACGGCCGTCCTTTTTTGGGATGTACTATTAAACCAAAATTGGGATTATCCGCAAAAAATTATGGTAGAGCGTGTTATGAGTGTCTACGCGGTGGACTTGATTTTACCAAAGATGATGAAAACGTAAACTCACAACCATTTATGCGCTGGAGGGACCGTTTTGTCTTTTGTGCCGAAGCTCTTTATAAAGCACAGGCCGAAACCGGTGAAATCAAGGGGCATTACTTGAATGCGACTGCAGGTACATGCGAAGAAATGATTAAGAGAGCTGTATTTGCGAGGGAATTAGGGGCTCCTATTGTAATGCATGACTACTTAACTGGGGGATTCACCGCAAATACTAGTTTGGCTCATTATTGCCGCGACAATGGCCTACTTCTTCACATTCACCGGGCAATGCATGCAGTTATTGATAGACAGAAAAATCATGGTATGCATTTTCGTGTATTAGCTAAAGCATTGCGTATGTCTGGGGGAGATCATATCCACGCCGGTACAGTAGTAGGTAAGTTAGAAGGGGAACGCGAAATGACTTTAGGTTTTGTTGATTTATTGCGCGATGATTTTATTGAAAAAGATCGTGCTCGCGGTATCTTTTTCACTCAGGACTGGGTATCCATGCCAGGTGTTATACCGGTGGCTTCAGGGGGTATTCATGTTTGGCATATGCCAGCTCTGACCGAAATCTTTGGAGATGATTCTGTATTACAATTTGGTGGAGGAACTTTAGGACATCCTTGGGGAAATGCACCTGGTGCAGCAGCTAATCGGGTGGCTTTAGAAGCTTGTGTACAAGCTCGTAACGAAGGACGCGATCTTGCTCGTGAAGGTAATGAAATTATCCGAGCAGCTTGCAAATGGAGTCCTGAACTAGCCGCAGCTTGTGAAGTATGGAAAGCGATCAAATTCGA---GTTCGAGCCGGTAGATAAACTAGA-------------TAAG---TAG------------------------------
Guadua_weberbaueri ATGGAGTAGATAATT-CTTCCTTTCTTT-GTTACA----ATAGAG---AAA-AAAAATCCCTCCCCAAATCGCGCTTGCATTTTTCATTGCACACGAC---------------TTTCCCTATGTAGAAATAGTCAAT-TTCTATT------TCAA-AG-----AGGA----A-GTCT-ACTAA-------TTT----------------TT---------------TTAA------------------------------------------TTAG-TAAGTTG------ATTC--------A-CC----TA---------------------------------C---------TATTTTTTTTTTTTTTTTTTTT---------------------TTTT-----------------T---------------AT-----------------AGTATAGG-----------------GAACATTTCAG-------AATGG------AAA-ACG-----TGAAAGTTTTATC----------T-TGATCATT-----------TATCGA-----TC--------ATTTCTA---GTT--T-ATTA-----GTTTTG------------------TCTAATGATTA-------------------------------ATTA-------AGAG-GGTTCACCAGGTCATTGATACGGATAATATCCAAATACCAAATACGCTCACTGTGTGATCCACGGAAATAAAAGTGGGTT------GTTTTGGTGAACATCAAAGAAAAAACTTGC---TCTTCTTCCGTAAAAAATTCTTCTAAAAATACCGAACCCAATCGTTGCATAAAAGTTCGTACCGTGCTTTTATGTTTACGAGCTAAAGTTCTAGCGCATGAAAGTCGAAGTATATACTTTAGTCGATACAAAGTCCGTTTTTTCGAAGATCCACTATGATAATGAAAAAGATTTCTACATATCCGACCAAATCGATCAAGAATATCCCAATCTGATAAATTGGTCAAAATTGGTTTACTAATAGGATGCCCCGATCCAGTACAAAATTGAGCTTTTGATAAGGATCGAATGAGGGGAGTAGCGGGGACTATGGTATCGAATTTTTTCATTCGAGTATCTATTAGAAATGAATTCTCTAGCATTTGATTCCTTACTAACAAAGGGTTTATTGGTACACTTGAAAGGTACCCCAGAAAATCGAAGCAAGAGTTTGCTAATTGGTTTAGATGGATCCTTCGCGGTTGAGTCCAAAAAGAGAAAGAATATTGCCAGAAATTGACAAGGTAACATTTCCATTTCTTCTTCAAAAGAAGAGTTCCTTTTGATGCAAGAATTGCCTTTCCTTGATATCGAACATAATGCATAAGAGGATCCATAAAGAACCATA------CGGTTTTCCGAAAAAAACCTGGGTACATTACCAAAAAATGTTCCATCTTACTAGAAAAGTGGATTCGTTCCACAAAGGTTCCAGAAGATGTTAATGGTAAGCAAGAAGATTGTTTACGAAGAAACAACAAGAAAAATTCATATTCTGATACATAAGAGTTATATAAGAATCGAAATAGTCTTTTATTTTCTTT------TGGAAAAAAAAAAATTGA------TTTCATTGAAGTAATAAGACTATTCCAATTCGAATAGTAGTTGAGAAAGAATCGCAATAAATGCAAAGATGGAACATCTTGGATCCGGTATTGAAGGAGTTGAACCAAAATTTCCAAATGGATAGGATAGGGTATTTCTATATGTGATAGATAATGTAAATGCAAAAATTTGTCTTCTAAAAAGGGAAATATTGAATGAATAGATCGTAAATTCTGAAACTTTGGTGTTTCTTTTTCTTTCGG------ACAAGATAATTCTCGTAGCGAGAATGGGATTTCTACAACGATCGCAAACCCCTCAGATAGAATCTGAGAATAAAACTCAG------AATAAAAAAAATTGTTGTAATCCAACAATCGAT---------CTTGGTTAGGATGATTAACCGAGTTAATCCAAAAATTCTGCTGATACATTCGAATAATTAAACGTTTCACAAGTAGTGAACTAAATTTATTG---TTATTACAACTAACA---ATTTCCACGGGTTCGGAAT------CATTTAATCCATAATCATGGGCAAATGCATAAATATACTCCTGAAAGAGAAGTGGATAGACAAAGTATTGTTGACGAGATTTCTGTTTTTCTGAATACCCTTCGAATTTTTCCAT-----TTG-----TATTTCT----ACTT------G-AA-TCAG--------AA--AGA-A---GAAG-CATTTCTCGGTT-----TATCAAAT--G-----ATGATACATAGTGCAATATGGTCAGAACAGG-----GTGTTGCATT-------TTTGAAT------ACAAACCCT--GG-----AAAGAAAGGG---AGTCTAATCC------ACAGA-TCTTT-----------TCCT----TT-TCTATC-----CAATTAGTTTATGTTTGTTCT-AATT---AC------AAA-----AG---AG-----AACAAATC--------------------TTTTATTTTTGCAGGCCAATCGCTCTTTTGACTTTGGAATA-------CAGTCTCTT------TATCAATATACTGCTTCTTTTACACATTCAA---------------TCCA-----TAACATCTCTT--------TTCAAT-------CCAT------AA-TC-AAGAATAATTAGGATTTCT-------AAAAAAAAAAAG---------AAAAAA--TCAAGGGTC--CGCTCATAGGAAAACCCAACCTTTCCCCGCATCAGGCACTAATCTATTTTTAACGTCTAATTAGATCGGGGAATTAT-----TTC---------AATT-----AAGAAGTTAAGCTCGTTGC-TTT-----T--TATTTTACCAGAATTGGAGCCAGACTCTATCCATTTATTCACTAGACCC-------AG-AAAATCGGAA----------------TTTTTTTATTCCATTCC-------TAAAAT---CCAAAATAA------GAATTTGA------TTTTATTACGACATGCTATTTTTTCCATTCATTACCCTTGAGGATCAGTCGTGGTCTTCTAGACTCTACCAA-GAGTCTGGACGAATTTGTTGCTTCATCCAAATGTGTAAAAGA-TCATAGTCGCAC---------------ATGGAACATACATATCAATATGCATGGGTAATCCCTCTTCTCCCACTTCCAGTTATTATGTCAATGGGGTTTGGACTTATTCTTATTCCGACAGCAACAAAAAATCTTCGTCGCATATGGGCTTTTCCTAGTGTTTTACTCTTAAGTATAGCTATGGTATTCTCAGTTCATCTATCTATTCAACAAATAAATGGAAGTTCTATCTATCAATATCTATGGTCTTGGACCGTCAATAATGATTTTTCCTTAGAATTTGGATACTTGATCGACCCGCTTACTTCTATTATGTTAATACTAATTACTACTGTAGGAATCCTTGTTCTTATTTATAGTGACGATTATATGTCTCACGATGAAGGATATTTGAGATTTTTTGTTTATATAAGTTTTTTTAATACTTCCATGTTGGGATTGGTTACTAGTTCCAATTTGATACAAATTTATTTTTTTTGGGAACTTGTGGGAATGTGTTCCTATTTATTGATAGGCTTTTGGTTTACACGGCCAATTGCAGCGAGTGCTTGTCAAAAAGCTTTTGTAACTAATCGTGTAGGGGATTTTGGTCTGTTATTAGGAATTTTAGGTTTTTTTTGGATAACAGGTAGTTTAGAGTTTCGGGATTTGTTCAAAATAGCTAATAACTGGATTCCTAATAGTGGGATTAATTCCTTACTTACTACTTTGTGTGCTTTTTTATTATTCCTTGGTGCAGTTGCGAAATCTGCACAATTCCCTCTTCACGTATGGTTACCCGATGCTATGGAAGGACCCACTCCCATTTCGGCTCTTATACACGCAGCAACTATGGTTGCTGCGGGGATTTTTCTTCTAGCTCGACTTCTTCCTCTTTTCATATCCCTACCTTTAATAATGAGTTTCATTTCTTTAGTAGGTACAATAACACTCTTCTTAGGGGCTACTTTAGCTCTTGCTCAGAGAGATATTAAAAGAAGCTTAGCCTATTCTACAATGTCTCAATTGGGTTATATGATGTTAGCTCTAGGTATAGGTTCTTATCAAGCTGCTTTATTCCATTTGATCACTCATGCTTATTCGAAAGCTTTATTGTTCTTGGGATCCGGATCTGTTATTCATTCAATGGAACCTCTTGTTGGATATTCACCAGATAAAAGTCAGAATATGGTTCTTATGGGTGGTTTAAGAAAATACGTTCCAATTACAAGAAGTACTTTTTTATGGGGTACGCTTTCTCTTTGTGGTATTCCACCTCTTGCTTGCTTCTGGTCCAAAGATGAAATCCTTAGCAATAGTTGGTTGTATTCACCCTTTTTTGGAATAATAGCCTCTTTTACTGCAGGATTAACTGCGTTTTATATGTTTCGAATATATTTACTTACTTTTGATGGGTACCTGCGTGTTCATTTTCAAAATTACAGTAG------CACTAAAGAGG---GTTCGTTG------TATTCAATATCCTTATGGGGAAAAAGGATACCCAAAGGAGTGAATAGAGATTTCATTTTATCAAC------------AACGAAGAGTGGAGTCTCTTTTTTTTCACAAAATATA------TCCAAAATTCAT------------GGTAAT------ACAAGAAATAGGATAGGGTCCTTTAGTACTTCCTT------T---GGGGCTAAAAACACTTTTGTCTATCCTCATGAAACGGGAAATACTATGTTATTCCCTCTTTTTATATTACTGCTTTTTACTTTGTTCATTGGATCCATAGGAATCCATTTTG------ATAATGGAGTAATGGATAAAGGAATAGCGGAGTTAACCATATTATCAAAGTGGTTAACTCCCTCAATAAACTTTTTCCAGGAAAGTTCTAATTCTTCCATAAATTCATATGAATTTATCACTAATGCAATTTCTTCTGTAAGTTTAGCTATGTTTGGTCTATTCATA-GCATATATCTTCTATGGATCTGCTTATTCCTTTTTTCAGAATTTAG---------ATTTAATAAATTTCCTT------GTAAAA------GAAAGTCCGAAAAAGTATTTTTTG------GAT------CAAGTAAAAAAAAAGATATACAGTTGGTCATATAATCGTGGTTATATAGATATTTTCTATACTAGGGTCTTTACCTTGGGTATAAGAGGATTAACCGAACTAACGCAGTTTTTCGATAAGGGTGTCATTGATGGAATTACCAATGGGGTAGGTCTTACTGGTTTTTGTATAGGAGAAGAAATTAAATATGTAGGGGGAGGACGAATATCGTCTTATTTATTC-TTTTTTTTATGTTATGTATCCGTGTTCTTATTCTTTTTTCTT---------------------------------------------------------------TC-----TT------------------------------------AA---------------------ATGTCACCACAAACAGAAACTAAAGCAAGTGTTGGATTTAAAGCTGGTGTTAAGGATTATAAATTGAATTACTACACCCCGGAGTATGAAACCAAGGATACTGATATCTTGGCAGCATTCCGAGTAACTCCTCAGCCGGGGGTTCCGCCCGAAGAAGCAGGGGCTGCAGTAGCTGCCGAATCTTCTACTGGTACATGGACAACTGTTTGGACTGATGGACTTACCAGTCTTGATCGTTACAAAGGACGATGCTATCACATCGAGCCCGTTGTTGGGGAGGAAAATCAATATATCGCTTATGTAGCTTATCCATTAGACCTATTTGAAGAGGGTTCTGTTACTAAC-ATGTTTACTTCC-ATTGTGGGTAACGTATTTGGTTTCAAAGCCCTACGCGC-TCTACGTCTGGAGGATCTGCGAATTCCCACTACTTATTCAAAAACTTTCCAAGGTCCGCCTCATGGTATCCAAGTTGAAAGGGATAAGTTGAACAAGTACGGCCGTCCTTTTTTGGGATGTACTATTAAACCAAAATTGGGATTATCCGCAAAAAATTATGGTAGAGCGTGTTATGAGTGTCTACGCGGTGGACTTGATTTTACCAAAGATGATGAAAACGTAAACTCACAACCATTTATGCGCTGGAGGGACCGTTTTGTCTTTTGTGCCGAAGCAATTTATAAAGCACAGGCCGAAACCGGTGAAATCAAGGGGCATTACTTGAATGCGACTGCAGGTACAGTCGAAGAAATGATGAAGAGAGCTATATTTGCGAGAGAATTAGGGGCTCCTATTGTAATGCATGACTACTTAACTGGGGGATTTACCGCAAATACTAGTTTGGCTCATTATTGCCGCGACAATGGCCTACTTCTTCACATTCACCGGGCAATGCATGCAGTTATTGATAGACAGAAAAATCATGGTATGCATTTTCGTGTATTAGCTAAAGCATTGCGTATGTCTGGGGGAGATCATGTCCACGCCGGTACAGTAGTAGGTAAGTTAGAAGGGGAACGCGAAATGACTTTAGGTTTTGTTGATTTATTGCGCGATGATTTTATTGAAAAAGATCGTGCTCGCGGTGTCTTTTTCACTCAGGACTGGGTATCCATGCCAGGTGTTATACCGGTGGCTTCAGGGGGTATTCATGTTTGGCATATGCCAGCTCTGACCGAAATCTTTGGAGATGATTCCGTATTACAATTTGGTGGAGGAACTTTAGGACATCCTTGGGGAAATGCACCTGGTGCAGCAGCTAATCGAGTGGCTTTAGAAGCTTGTGTACAAGCTCGTAACGAAGGACGCGATCTTGCTCGTGAAGGTAATGAAATTATCCGAGCAGCTTGCAAATGGAGTCCTGAACTAGCCGCAGCTTGTGAAGTATGGAAGGCGATCAAATTCGA---GTTCGAGCCGGTAGATAAACTAGA-------------TAAG---TAG------------------------------
Olmeca_reflexa ATGGAGTAGATAATT-CTTCCTTTCTTT-GTTACA----ATAGAG---AAA-AAAAATCCCTCCCCAAATCGTGCTTGCATTTTTCATTGCACACGAC---------------TTTCCCTATGTAGAAATAGTCAAT-TTCTATT------TCAA-AG-----AGGA----A-GTAT-ACTAA-------ATT----------------TT---------------TTAA------------------------------------------TTAG-TAAGTTG------ATTC--------A-CC----TA---------------------------------C---------TA-------------------T---------------------TTAT-----------------T---------------AT-----------------AGTATAGG-----------------GAACATTTCAG-------AATGG------AAA-ACG-----TGAAAGTTTTATC----------T-TGATCATT-----------TATCGA-----TC--------ATTTCTA---GTT--T-ATTA-----GTTTTG------------------TCTAATGATTA-------------------------------ATTA-------AGAG-GGTTCACCAGGTCATTGATACGGATAATATCCAAATACCAAATACGCTCACTGTGTGATCCACGGAAAGAAAAGTGAGTT------GTTTTGGTGAACATCAAAGAAAAAACTTGC---TCTTCTTCCGTAAAAAATTCTTCTAAAAATACCGAACCCAATCGTTGCATAAAAGTTCGTACCGTGCTTTTATGTTTACGAGCTAAAGTTCTAGCGCATGAAAGTCGAAGTATATACTTTAGTCGATACAAAGTCCGTTTTTTCGAAGATCCACTATGATAATGAAAAAGATTTCTACATATCCGACCAAATCGATCAAGAATATCCCAATCTGATAAATCGGTCAAAATTGGTTTACTAATAGGATGCCCCGATCCAGTACAAAATTGAGCTTTTGATAAGGATCGAATGAGGGGAGTAGCAGGGACTATGGTATCACATTTTTTCATTCGAGTATCTATTAGAAATGAATTCTCTAGCATTTGATTCCTTACTAACAAGGGGTTTATTGGTACACTTGAAAGGTACCCCAAAAAATCGAAGCAAGAGTTTGCTAATTGGTTTAGATGGATCCTTCGCGGTTGAGTCCAAAAAGAGAAAGAATATTGCCAGAAATTGACAAGGTAACATTTCCATTTCTTCTTCAAAAGAAGAGTTCCTTTTGATGCAAGAATTGCCTTTCCTTGATATCGAACATAATGCATAAGAGGATCCATAAAGAACCATA------CGGTTTTCCGAAAAAAACCTGGGTACATTACCAAAAAAAGTTCCATCTTCCTAGAAAAGTGGATTCGTTCCACAAAGGTTCCAGAAGATGTTAATGGTAAGCAAGAAGATTGTTTACGAAGAAACAACAAGAAAAATTCATATTCTGATACATAAGAGTTATATAAGAATCGAAATAGTCTTTTATTTTCTTT------TGGAAAAAAAAAAATAGA------TTTCATTGAAGTAATAAGACTATTCCAATTCGAATAGTAGTTGAGAAAGAATCGCAATAAATGCAAAGATGGAACATCTTGGATCCGGTATTGAAGGAGTTGAACCAAAATTTCCAAATGGATAGGATAGGGTATTTCTATATGTGATAGATAATGTAAATGCAAAAATTTGTCTTCTAAAAAGGGAAATATTGAATGAATAGATCGTAAATTCTGAAACTTTGGTGTTTCTTTTTCTTTCGG------ACAAGATAATTCTCGTAGCGAGAATGGGATTTCTACAACGATCGCAAACCCCTCAGATAGAATCTGAGAATAAAACTCAG------AATACAAAAAATTGTTGTAATCCAACAATCGAT---------CTTGGTTAGGATGATTAACCGAGTTAATCCAAAAATTCTGCTGATACATTCGAATAATTAAACGTTTCACAAGTAGTGAACTAAATTTCTTG---TTATTACAACTAACA---ATTTCCACGGGTTCGGAAT------CATTTAATCCATAATCATGGGCAAATGCATAAATATACTCCTGAAAGAGAAGTGGGTAGACGAAGTATTGTTGACGAGATTTCTGTTTTTCTGAATACCCTTCGAATTTTTCCAT-----TTG-----TATTTCT----ACTT------G-AA-TCAG--------AA--AGA-A---GAAG-CATTTCTCGGTT-----TATCAAAT--G-----ATGATACATAGTGCAATATGGTCAGAACAGG-----GTGTTGCATT-------TTTGAAT------ACAAACCCT--GG-----AAAGAAAGGG---AGTCTAATCC------ACAGA-TCTTT-----------TCCT----TT-TCTATC-----CAATTATTTTATGTTTGTTCT-AATT---AC------AAA-----AG---AG-----AACAAATC--------------------TTTTATTTTTGTAGGCCAATCGCTCTTTTGACTTTGGAATA-------CAGTCTCTT------TATCAATATACTGCTTCTTTTACACATTCAA---------------TCCA-----TAACATCCCTT--------TTCAAT-------CCAT------AA-TC-AAGAATAATTAGGATTTCT-----AAAAAAAAAAAAAG---------AAAAAA--TCAAGGGTC--CGCTCATAGGAAAACCCAACCTTTCCCCGCATCAGGCACTAATCTATTTTTAACGTCTAATTAGATCGGGGAATTAT-----TTC---------AATT-----AAGAAGTTAAGCTCGTTGC-TTT-----T--TATTTTACCAGAATTGGAGCCAGACTCTATCCATTTATTCACTAGACCC-------AG-AAAATCGGAA----------------TTTTTTTATTCCATTCC-------TAAAAT---CCAAAATAA------GAATTTGA------TTTTATTACGACATGCTATTTTTTCCATTCATTACCCTTGAGGATCAGTCGTGGTCTTCTAGACTCTACCAA-GAGTCTGGACGAATTTGTTGCTTCACCCAAATGTGTAAAAGA-TCATAGTCGCAC---------------ATGGAACATACATATCAATATGCATGGGTAATCCCTCTTCTCCCACTTCCAGTTATTATGCCAATGGGGTTTGGACTTATTCTTATTCCGACAGCAACAAAAAATCTTCGTCGCATATGGGCTTTTCCTAGTGTTTTACTCTTAAGTATAGCTATGGTATTCTCAGTTCATCTATCTATTCAACAAATAAATGGAAGTTCTATCTATCAATATCTATGGTCTTGGACCGTCAATAATGATTTTTCCTTAGAATTTGGATACTTGATCGACCCGCTTACTTCTATTATGTTAATACTAATTACTACTGTAGGAATCCTTGTTCTTATTTATAGTGACGATTATATGTCTCACGATGAAGGATATTTGAGATTTTTTGTTTATATAAGTTTTTTTAATACTTCCATGTTGGGATTGGTTACTAGTTCCAATTTGATACAAATTTATTTTTTTTGGGAACTTGTAGGAATGTGTTCCTATTTATTGATAGGCTTTTGGTTTACACGGCCAATTGCAGCGAGTGCTTGTCAAAAAGCTTTTGTAACTAATCGTGTAGGGGATTTTGGTCTGTTATTAGGAATTTTAGGTTTTTTTTGGATAACAGGTAGTTTAGAGTTTCGGGATTTGTTCAAAATAGCTAATAACTGGATTCCTAATAGTGGGATTAATTCTTTACTTACTACTTTGTGTGCTTTTTTATTATTCCTTGGTGCAGTTGCGAAATCTGCACAATTCCCTCTTCACGTATGGTTACCCGATGCTATGGAAGGACCCACTCCCATTTCGGCTCTTATACACGCAGCAACTATGGTTGCTGCGGGGATTTTTCTTCTAGCTCGACTTCTTCCTCTTTTCATATCCCTACCTTTAATAATGAGTTTCATTTCTTTAGTAGGTACAATAACACTCTTCTTAGGGGCTACTTTAGCTCTTGCTCAGAGAGATATTAAAAGAAGCTTAGCCTATTCTACAATGTCTCAATTGGGTTATATGATGTTAGCTCTAGGTATAGGTTCTTATCAAGCTGCTTTATTCCATTTGATCACTCATGCTTATTCGAAAGCTTTATTGTTCTTGGGATCCGGATCTGTTATTCATTCAATGGAACCTCTTGTTGGATATTCACCAGATAAAAGTCAGAATATGGTTCTTATGGGTGGTTTAAGAAAATACGTTCCAATTACAAGAAGTACTTTTTTATGGGGTACGCTTTCTCTTTGTGGTATTCCACCTCTTGCTTGCTTCTGGTCCAAAGATGAAATCCTTAGCAATAGTTGGTTGTATTCACCCTTTTTTGGAATAATAGCCTCTTTTACTGCAGGATTAACTGCGTTTTATATGTTTCGAATATATTTACTTACTTTTGATGGGTACCTGCGTGTTCATTTTCAAAATTACAGTAG------CACTAAAGAGG---GTTCGTTG------TATTCAATATCCTTATGGGGAAAAAGGATACCCAAAGGAGTGAATAGAGATTTCATTTTATCAAC------------AACGAAGAGTGGAGTCTCTTTTTTTTCACAAAATATA------TCCAAAATTCAT------------GGTAAT------ACAAGAAATAGGATAGGGTCCTTTAGTACTTCCTT------T---GGGGCTAAAAACACTTTTGTCTATCCTCATGAAACGGGAAATACTATGTTATTCCCTCTTTTTATATTACTGCTTTTTACTTTGTTCATTGGATCCATAGGAATCCATTTTG------ATAATGGAGTAATGGATAAAGGAATAGCGGAGTTAACCATATTATCAAAGTGGTTAACTCCCTCAATAAACTTTTTCCAGGAAAGTTCTAATTCTTCCATAAATTCATATGAATTTATCACTAATGCAATTTCTTCTGTAAGTTTAGCTATGTTTGGTCTATTCATA-GCATATATCTTCTATGGATCTGCTTATTCCTTTTTTCAGAATTTAG---------ATTTAATAAATTTCCTT------GTAAAA------GAGAGTCCGAAAAAGTCTTTTTCG------GAT------CAAGTAAAAAAAAAGATATATAGTTGGTCATATAATCGTGGTTATATAGATATTTTCTATACTAGGGTCTTTACCTTGGGTATAAGAGGATTAACCGAACTAACGCAGTTTTTCGATAAGGGTGTCATTGATGGAATTACCAATGGGGTAGGTCTTACTGGTTTTTGTATAGGAGAAGAAATTAAATATGTAGGGGGAGGACGAATATCGTCTTATTTATTC-TTTTTTTTATGTTATGTATCCGTGTTCTTATTCTTTTTTCTT---------------------------------------------------------------TC-----TT------------------------------------AA---------------------ATGTCACCACAAACAGAAACTAAAGCAAGTGTTGGATTTAAAGCTGGTGTTAAGGATTATAAATTGACTTACTACACCCCGGAGTATGAAACCAAGGATACTGATATCTTGGCAGCATTCCGAGTAACTCCTCAGCCGGGGGTTCCGCCCGAAGAAGCCGGGGCTGCAGTAGCTGCCGAATCTTCTACTGGTACATGGACAACTGTTTGGACTGATGGACTTACCAGTCTTGATCGTTACAAAGGACGATGCTATCACATCGAGCCCGTTGTTGGGGAGGAAAATCAATATATCGCTTATGTAGCTTATCCATTAGACCTATTTGAAGAGGGTTCTGTTACTAAC-ATGTTTACTTCC-ATTGTGGGTAACGTATTTGGTTTCAAAGCCCTACGCGC-TCTACGTCTGGAGGATCTGCGAATTCCCCCTACTTATTCAAAAACTTTCCAAGGTCCGCCTCATGGTATCCAAGTTGAAAGGGATAAGTTGAACAAGTACGGCCGTCCTTTTTTGGGATGTACTATTAAACCAAAATTGGGATTATCCGCAAAAAATTATGGTAGAGCGTGTTATGAGTGTCTACGCGGTGGACTTGATTTTACCAAAGATGATGAAAACGTAAACTCACAACCATTTATGCGCTGGAGGGACCGTTTTGTCTTTTGTGCCGAAGCAATTTATAAAGCACAGGCCGAAACCGGTGAAATCAAGGGGCATTACTTGAATGCGACTGCAGGTACATGCGAAGAAATGATTAAGAGAGCTGTATTTGCGAGAGAATTAGGGGCTCCTATTGTAATGCATGACTACTTAACTGGGGGATTTACCGCAAATACTAGTTTGGCTCATTATTGCCGCGACAATGGCCTACTTCTTCACATTCACCGGGCAATGCATGCAGTTATTGATAGACAGAAAAATCATGGTATGCATTTTCGTGTATTAGCTAAAGCATTGCGTATGTCTGGGGGAGATCATATCCACGCCGGTACAGTAGTAGGTAAGTTAGAAGGGGAACGCGAAATGACTTTAGGTTTTGTTGATTTATTGCGCGATGATTTTATTGAAAAAGATCGTGCTCGCGGTATCTTTTTCACTCAGGACTGGGTATCCATGCCAGGTGTTATACCGGTGGCTTCAGGGGGTATTCATGTTTGGCATATGCCAGCTCTGACCGAAATCTTTGGAGATGATTCCGTATTACAATTTGGTGGAGGAACTTTAGGACATCCTTGGGGAAATGCACCTGGTGCAGCAGCTAATCGAGTGGCTTTAGAAGCTTGTGTACAAGCTCGTAACGAAGGACGCGATCTTGCTCGTGAAGGTAATGAAATTATCCGAGCAGCTTGCAAATGGAGTCCTGAACTAGCCGCAGCTTGTGAAGTATGGAAGGCGATCAAATTCGA---GTTCGAGCCGGTAGATAAACTAGA-------------TAAG---TAG------------------------------
Otatea_acuminata ATGGAGTAGATAATT-CTTCCTTTCTTT-GTTACA----ATAGAG---AAA-AAAAATCCCTCCCCAAATCGTGCTTGCATTTTTCATTGCACACGAC---------------TTTCCCTATGTAGAAATAGTCAAT-TTCTATT------TCAA-AG-----AGGA----A-GTCT-ACTAA-------TTT----------------TT---------------TTAA------------------------------------------TTAG-TAAGTTG------ATTC--------A-CC----TA---------------------------------C---------TA-------------------T---------------------TTAT-----------------T---------------AT-----------------AGTATAGG-----------------GAACATTTCAG-------AATGG------AAA-ACG-----TGAAAGTTTTATC----------T-TGATCATT-----------TATCGA-----TC--------ATTTCTA---GTT--T-ATTA-----GTTTTG------------------TCTAATGATTA-------------------------------ATTA-------AGAG-GGTTCACCAGGTCATTGATACGGATAATATCCAAATACCAAATACGCTCACTGTGTGATCCACGGAAAGAAAAGTGGGTT------GTTTTGGTGAACATCAAAGAAAAAACTTGC---TCTTCTTCCGTAAAAAATTCTTCTAAAAATACCGAACCCAATCGTTGCATAAAAGTTCGTACCGTGCTTTTATGTTTACGAGCTAAAGTTCTAGCGCATGAAAGTCGAAGTATATACTTTAGTCGATACAAAGTCTGTTTTTTCGAAGATCCACTATGATAATGAAAAAGATTTCTACATATCCGACCAAATCGATCAAGAATATCCCAATCTGATAAATCGGTCAAAATTGGTTTACTAATAGGATGCCCCGATCCAGTACAAAATTGAGCTTTTGATAAGGATCGAATGAGGGGAGTAGCAGGGACTATGGTATCGAATTTTTTCATTCGAGTATCTATTAGAAATGAATTCTCTAGCATTTGATTCCTTACTAACAAAGGGTTTATTGGTACACTTGAAAGGTACCCCAGAAAATCGAAGCAAGAGTTTGCTAATTGGTTTAGATGGATCCTTCGCGGTTGAGTCCAAAAAGAGAAAGAATATTGCCAGAAATTGACAAGGTAACATTTCCATTTCTTCTTCAAAAGAAGAGTTCCTTTTGATGCAAGAATTGCCTTTCCTTGATATCGAACATAATGCATAAGAGGATCCATAAAGAACCATA------CGGTTTTCCGAAAAAAACCTGGGTACATTATCAAAAAATGTTCCATCTTCCTAGAAAAGTGGATTCGTTCCACAAAGGTTCCAGAAGATGTTAATGGTAAGCAAGAAGATTGTTTACGAAGAAACAACAAGAAAAATTCATATTCTGATACATAAGAGTTATATAAGAATCGAAATAGTCTTTTATTTTCTTT------TGGAAAAAAAAAAATCGA------TTTCATTGAAGTAATAAGACTATTCCAATTTGAATAGTAGTTGAGAAAGAATCGCAATAAATGCAAAGATGGAACATCTTGGATCCGGTATTGAAGGAGTTGAACCAAAATTTCCAAATGGATAGGATAGGGTATTTCTATATGTGATAGATAATGTAAATGCAAAAATTTGTCTTCTAAAAAGGGAAATATTGAATGAATAGATCGTAAATTCTGAAACTTTGGTGTTTCTTTTTCTTTCGG------ACAAGATAATTCTCGTAGCGAGAATGGGATTTCTACAACGATCGCAAACCCCTCAGATAGAATCTGAGAATAAAACTCAG------AATAAAAAAAATTGTTGTAATCCAACAATCGAT---------CTTGGTTAGGATGATTAACCGAGTTAATCCAAAAATTCTGCTGATACATTCGAATAATTAAACGTTTCACAAGTAGTGAACTAAATTTCTTG---TTATTACAACTAACA---ATTTCCACGGGTTCGGAAT------CATTTAATCCATAATCATGGGCAAATGCATAAATATACTCCTGAAAGAGAAGTGGGTAGACGAAGTATTGTTGACGAGATTTCTGTTTTTCTGAATACCCTTCGAATTTTTCCAT-----TTG-----TATTTCT----ACTT------G-AA-TCAG--------AA--AGA-A---GAAG-CATTTCTCGGTT-----TATCAAAT--G-----ATGATACATAGTGCAATATGGTCAGAACAGG-----GTGTTGCATT-------TTTGAAT------ACAAACCCT--GG-----AAAGAAAGGG---AGTCTAATCC------ACAGA-TCTTT-----------TCTT----TT-TCTATC-----CAATTAGTTTATGTTTGTTCT-AATT---AC------AAA-----AG---AG-----AACAAATC--------------------TTTTATTTTTGCAGGCCAATCGCTCTTTTGACTTTGGAATA-------CAGTCTCTT------TATCAATATACTGCTTCTTTTACACATTCAA---------------TCCA-----TAACATCCCTT--------TTCAAT-------CCAT------AA-TC-AAGAATAATTAGGATTTCT---TAAAAAAAAAAAAAAG---------AAAAAA--TCAAGGGTC--CGCTCATAGGAAAACCCAACCTTTCCCCGCATCAGGCACTAATCTATTTTTAACGTCTAATTAGATCGGGGAATTAT-----TTC---------AATT-----AAGAAGTTAAGCTCGTTGC-TTT-----T--TATTTTACCAGAATTGGAGCCAGACTCTATCCATTTATTCACTAGACCC-------AG-AAAATCAGAA----------------TTTTTTTATTCCATTCC-------TAAAAT---CCAAAATAA------GAATTTGA------TTTTATTACGACATGCTATTTTTTCCATTCATTACCCTTGAGGATCAGTCGTGGTCTTCTAGACTCTACCAA-GAGTCTGGACGAATTTCTTGCTTCATCCAAATGTGTAAAAGA-TCATAGTCGCAC---------------ATGGAACATACATATCAATATGCATGGGTAATCCCTCTTCTCCCACTTCCAGTTATTATGTCAATGGGGTTTGGACTTATTCTTATTCCGACAGCAACAAAAAATCTTCGTCGCATATGGGCTTTTCCTAGTGTTTTACTCTTAAGTATAGCTATGGTATTCTCAGTTCATCTATCTATTCAACAAATAAATGGAAGTTCTATCTATCAATATCTATGGTCTTGGACCGTCAATAATGATTTTTCCTTAGAATTTGGATACTTGATCGACCCGCTTACTTCTATTATGTTAATACTAATTACTACTGTAGGAATCCTTGTTCTTATTTATAGTGACGATTATATGTCTCACGATGAAGGATATTTGAGATTTTTTGTTTATATAAGTTTTTTTAATACTTCCATGTTGGGATTGGTTACTAGTTCCAATTTGATACAAATTTATTTTTTTTGGGAACTTGTAGGAATGTGTTCCTATTTATTGATAGGCTTTTGGTTTACACGGCCAATTGCAGCGAGTGCTTGTCAAAAAGCTTTTGTAACTAATCGTGTAGGGGATTTTGGTCTGTTATTAGGAATTTTAGGTTTTTTTTGGATAACAGGTAGTTTAGAGTTTCGGGATTTGTTCAAAATAGCTAATAACTGGATTCCTAATAGTGGGATTAATTCCTTACTTACTACTTTGTGTGCTTTTTTATTATTCCTTGGTGCAGTTGCGAAATCTGCACAATTCCCTCTTCACGTATGGTTACCCGATGCTATGGAAGGACCCACTCCCATTTCGGCTCTTATACACGCAGCAACTATGGTTGCTGCGGGGATTTTTCTTCTAGCTCGACTTCTTCCTCTTTTCATATCCCTACCTTTAATAATGAGTTTCATTTCTTTAGTAGGTACAATAACACTCTTCTTAGGGGCTACTTTAGCTCTTGCTCAGAGAGATATTAAAAGAAGCTTAGCCTATTCTACAATGTCTCAATTGGGTTATATGATGTTAGCTCTAGGTATAGGTTCTTATCAAGCTGCTTTATTCCATTTGATCACTCATGCTTATTCGAAAGCTTTATTGTTCTTGGGATCCGGATCTGTTATTCATTCAATGGAACCTCTTGTTGGATATTCACCAGATAAAAGTCAGAATATGGTTCTTATGGGTGGTTTAAGAAAATACGTTCCAATTACAAGAAGTACTTTTTTATGGGGTACGCTTTCTCTTTGTGGTATTCCACCTCTTGCTTGCTTCTGGTCCAAAGATGAAATCCTTAGCAATAGTTGGTTGTATTCACCCTTTTTTGGAATAATAGCCTCTTTTACTGCAGGATTAACTGCGTTTTATATGTTTCGAATATATTTACTTACTTTTGATGGGTACCTGCGTGTTCATTTTCAAAATTACAGTAG------CACTAAAGAGG---GTTCGTTG------TATTCAATATCCTTATGGGGAAAAAGGATACCCAAAGGAGTAAATAGAGATTTCATTTTATCAAC------------AACGAAGAGTGGAGTCTCTTTTTTTTCACAAAATATA------TCCAAAATTCAT------------GGTAAT------ACAAGAAATAGGATAGGGTCCTTTAGTACTTCCTT------T---GGGGCTAAAAACACTTTTGTCTATCCTCATGAAACGGGAAATACTATGTTATTCCCTCTTTTTATATTACTGCTTTTTACTTTGTTCATTGGATCCATAGGAATCCATTTTG------ATAATGGAGTAATGGATAAAGGAATAGCGGAGTTAACCATATTATCAAAGTGGTTAACTCCCTCAATAAACTTTTTCCAGGAAAGTTCTAATTCTTCCATAAATTCATATGAATTTATCACTAATGCAATTTCTTCTGTAAGTTTAGCTATGTTTGGTCTATTCATA-GCATATATCTTCTATGGATCTGCTTATTCCTTTTTTCAGAATTTAG---------ATTTAATAAATTTCCTT------GTAAAA------GAGAGTCCGAAAAAGTCTTTTTTG------GAT------CAAGTAAAAAAAAAGATATACAGTTGGTCATATAATCGTGGTTATATAGATATTTTCTATACTAAGGTCTTTACCTTGGGTATAAGAGGATTAACCGAACTAACGCAGTTTTTCGATAAGGGTGTCATTGATGGAATTACCAATGGGGTAGGTCTTACTGGTTTTTGTATAGGAGAAGAAATTAAATATGTAGGGGGAGGACGAATATCGTCTTATTTATTC-TTTTTTTTATGTTATGTATCCGTGTTCTTATTCTTTTTTCTT---------------------------------------------------------------TC-----TT------------------------------------AA---------------------ATGTCACCACAAACAGAAACTAAAGCAAGTGTTGGATTTAAAGCTGGTGTTAAGGATTATAAATTGACTTACTACACCCCGGAGTATGAAACCAAGGATACTGATATCTTGGCAGCATTCCGAGTAACTCCTCAGCCGGGGGTTCCGCCCGAAGAAGCCGGGGCTGCAGTAGCTGCCGAATCTTCTACTGGTACATGGACAACTGTTTGGACTGATGGACTTACCAGTCTTGATCGTTACAAAGGACGATGCTATCACATCGAGCCCGTTGTTGGGGAGGAAAATCAATATATCGCTTATGTAGCTTATCCATTAGACCTATTTGAAGAGGGTTCTGTTACTAAC-ATGTTTACTTCC-ATTGTGGGTAACGTATTTGGTTTCAAAGCCCTACGCGC-TCTACGTCTGGAGGATCTGCGAATTCCCCCTACTTATTCAAAAACTTTCCAAGGTCCGCCTCATGGTATCCAAGTTGAAAGGGATAAGTTGAACAAGTACGGCCGTCCTTTTTTGGGATGTACTATTAAACCAAAATTGGGATTATCCGCAAAAAATTATGGTAGAGCGTGTTATGAGTGTCTACGCGGTGGACTTGATTTTACCAAAGATGATGAAAACGTAAACTCACAACCATTTATGCGCTGGAGGGACCGTTTTGTCTTTTGTGCCGAAGCAATTTATAAAGCACAGGCCGAAACCGGTGAAATCAAGGGGCATTACTTGAATGCGACTGCAGGTACATGCGAAGAAATGATTAAGAGAGCTGTATTTGCGAGAGAATTAGGGGCTCCTATTGTAATGCATGACTACTTAACTGGGGGATTTACCGCAAATACTAGTTTGGCTCATTATTGCCGCGACAATGGCCTACTTCTTCACATTCACCGAGCAATGCATGCAGTTATTGATAGACAGAAAAATCATGGTATGCATTTTCGTGTATTAGCTAAAGCATTGCGTATGTCTGGGGGAGATCATATCCACGCCGGTACAGTAGTAGGTAAGTTAGAAGGGGAACGCGAAATGACTTTAGGTTTTGTTGATTTATTGCGCGATGATTTTATTGAAAAAGATCGTGCTCGCGGTATCTTTTTCACTCAGGACTGGGTATCCATGCCAGGTGTTATACCGGTGGCTTCAGGGGGTATTCATGTTTGGCATATGCCAGCTCTGACCGAAATCTTTGGAGATGATTCCGTATTACAATTTGGTGGAGGAACTTTAGGACATCCTTGGGGAAATGCACCTGGTGCAGCAGCTAATCGAGTGGCTTTAGAAGCTTGTGTACAAGCTCGTAACGAAGGACGCGATCTTGCTCGTGAAGGTAATGAAATTATCCGAGCAGCTTGCAAATGGAGTCCTGAACTAGCCGCAGCTTGTGAAGTATGGAAGGCGATCAAATTCGA---GTTCGAGCCGGTAGATAAACTAGA-------------TAAG---TAG------------------------------
Otatea_glauca ATGGAGTAGATAATT-CTTCCTTTCTTT-GTTACA----ATAGAG---AAA-AAAAATCCCTCCCCAAATCGTGCTTGCATTTTTCATTGCACACGAC---------------TTTCCCTATGTAGAAATAGTCAAT-TTCTATT------TCAA-AG-----AGGA----A-GTCT-ACTAA-------TTT----------------TT---------------TTAA------------------------------------------TTAG-TAAGTTG------ATTC--------A-CC----TA---------------------------------C---------TA-------------------T---------------------TTAT-----------------T---------------AT-----------------AGTATAGG-----------------GAACATTTCAG-------AATGG------AAA-ACG-----TGAAAGTTTTATC----------T-TGATCATT-----------TATCGA-----TC--------ATTTCTA---GTT--T-ATTA-----GTTTTG------------------TCTAATGATTA-------------------------------ATTA-------AGAG-GGTTCACCAGGTCATTGATACAGATAATATCCAAATACCAAATACGCTCACTGTGTGATCCACGGAAAGAAAAGTGGGTT------GTTTTGGTGAACATCAAAGAAAAAACTTGC---TCTTCTTCCGTAAAAAATTCTTCTAAAAATACCGAACCCAATCGTTGCATAAAAGTTCGTACCGTGCTTTTATGTTTACGAGCTAAAGTTCTAGCGCATGAAAGTCGAAGTATATACTTTAGTCGATACAAAGTCCGTTTTTTCGAAGATCCACTATGATAATGAAAAAGATTTCTACATATCCGACCAAATCGATCAAGAATATCCCAATCTGATAAATCGGTCAAAATTGGTTTACTAATAGGATGCCCCGATCCAGTACAAAATTGAGCTTTTGATAAGGATCGAATGAGGGGAGTAGCAGGGACTATGGTATCGAATTTTTTCATTCGAGTATCTATTAGAAATGAATTCTCTAGCATTTGATTCCTTACTAACAAAGGGTTTATTGGTACACTTGAAAGGTACCCCAGAAAATCGAAGCAAGAGTTTGCTAATTGGTTTAGATGGATCCTTCGCGGTTGAGTCCAAAAAGAAAAAGAATATTGCCAGAAATTGACAAGGTAACATTTCCATTTCTTCTTCAAAAGAAGAGTTCCTTTTGATGCAAGCATTGCCTTTCCTTGATATCGAACATAATGCATAAGAGGATCCATAAAGAACCATA------CGGTTTTCCGAAAAAAACCTGGGTACATTACCAAAAAATGTTCCATCTTCCTAGAAAAGTGGATTCGTTCCACAAAGGTTCCAGAAGATGTTAATGGTAAGCAAGAAGATTGTTTACGAAGAAACAACAAGAAAAATTCATATTCTGATACATAAGAGTTATATAAGAATCGAAATAGTCTTTTATTTTCTTT------TGGAAAAAAAAAAATCGA------TTTCATTGAAGTAATAAGACTATTCCAATTTGAATAGTAGTTGAGAAAGAATCGCAATAAATGCAAAGATGGAACATCTTGGATCCGGTATTGAAGGAGTTGAACCAAAATTTCCAAATGGATAGGATAGGGTATTTCTATATGTGATAGATAATGTAAATGCAAAAATTTGTCTTCTAAAAAGGGAAATATTGAATGAATAGATCGTAAATTCTGAAACTTTGGTGTTTCTTTTTCTTTCGG------ACAAGATAATTCTCGTAGCGAGAATGGGATTTCTACAACGATCGCAAACCCCTCAGATAGAATCTGAGAATAAAACTCAG------AATAAAAAAAATTGTTGTAATCCAACAATCGAT---------CTTGGTTAGGATGATTAACCGAGTTAATCCAAAAATTCTGCTGATACATTCGAATAATTAAACGTTTCACAAGTAGTGAACTAAATTTCTTG---TTATTACAACTAACA---ATTTCCATGGGTTCGGAAT------CATTTAATCCATAATCATGGGCAAATGCATAAATATACTCCTGAAAGAGAAGTGGGTAGACGAAGTATTGTTGACGAGATTTCTGTTTTTCTGAATACCCTTCGAATTTTTCCAT-----TTG-----TATTTCT----ACTT------G-AA-TCAG--------AA--AGA-A---GAAG-CATTTCTCGGTT-----TATCAAAT--G-----ATGATACATAGTGCAATATGGTCAGAACAGG-----GTGTTGCATT-------TTTGAAT------ACAAACCCT--GG-----AAAGAAAGGG---AGTCTAATCC------ACAGA-TCTTT-----------TCTT----TT-TCTATC-----CAATTAGTTTATGTTTGTTCT-AATT---AC------AAA-----AG---AG-----AACAAATC--------------------TTTTATTTTTGCAGGCCAATCGCTCTTTTGACTTTGGAATA-------CAGTCTCTT------TATCAATATACTGCTTCTTTTACACATTCAA---------------TCCA-----TAACATCCCTT--------TTCAAT-------CCAT------AA-TC-AAGAATAATTAGGATTTCT-------AAAAAAAAAAAG---------AAAAAA--TCAAGGGTC--CGCTCATAGGAAAACCCAACCTTTCCCCGCATCAGGCACTAATCTATTTTTAACGTCTAATTAGATCGGGGAATTAT-----TTC---------AATT-----AAGAAGTTAAGCTCGTTGC-TTT-----T--TATTTTACCAGAATTGGAGCCAGACTCTATCCATTTATTCACTAGACCC-------AG-AAAATCAGAA----------------TTTTTTTATTCCATTCC-------TAAAAT---CCAAAATAA------GAATTTGA------TTTTATTACGACATGCTATTTTTTCCATTCATTACCCTTGAGGATCAGTCGTGGTCTTCTAGACTCTACCAA-GAGTCTGGACGAATTTGTTGCTTCATCCAAATGTGTAAAAGA-TCATAGTCGCAC---------------ATGGAACATACATATCAATATGCATGGGTAATCCCTCTTCTCCCACTTCCAGTTATTATGTCAATGGGGTTTGGACTTATTCTTATTCCGACAGCAACAAAAAATCTTCGTCGCATATGGGCTTTTCCTAGTGTTTTACTCTTAAGTATAGCTATGGTATTCTCAGTTCATCTATCTATTCAACAAATAAATGGAAGTTCTATCTATCAATATCTATGGTCTTGGACCGTCAATAATGATTTTTCCTTAGAATTTGGATACTTGATCGACCCGCTTACTTCTATTATGTTAATACTAATTACTACTGTAGGAATCCTTGTTCTTATTTATAGTGACGATTATATGTCTCACGATGAAGGATATTTGAGATTTTTTGTTTATATAAGTTTTTTTAATACTTCCATGTTGGGATTGGTTACTAGTTCCAATTTGATACAAATTTATTTTTTTTGGGAACTTGTAGGAATGTGTTCCTATTTATTGATAGGCTTTTGGTTTACACGGCCAATTGCAGCGAGTGCTTGTCAAAAAGCTTTTGTAACTAATCGTGTAGGGGATTTTGGTCTGTTATTAGGAATTTTAGGTTTTTTTTGGATAACAGGTAGTTTAGAGTTTCGGGATTTGTTCAAAATAGCTAATAACTGGATTCCTAATAGTGGGATTAATTCCTTACTTACTACTTTGTGTGCTTTTTTATTATTCCTTGGTGCAGTTGCGAAATCTGCACAATTCCCTCTTCACGTATGGTTACCCGATGCTATGGAAGGACCCACTCCCATTTCGGCTCTTATACACGCAGCAACTATGGTTGCTGCGGGGATTTTTCTTCTAGCTCGACTTCTTCCTCTTTTCATATCCCTACCTTTAATAATGAGTTTCATTTCTTTAGTAGGTACAATAACACTCTTCTTAGGGGCTACTTTAGCTCTTGCTCAGAGAGATATTAAAAGAAGCTTAGCCTATTCTACAATGTCTCAATTGGGTTATATGATGTTAGCTCTAGGTATAGGTTCTTATCAAGCTGCTTTATTCCATTTGATCACTCATGCTTATTCGAAAGCTTTATTGTTCTTGGGATCCGGATCTGTTATTCATTCAATGGAACCTCTTGTTGGATATTCACCAGATAAAAGTCAGAATATGGTTCTTATGGGTGGTTTAAGAAAATACGTTCCAATTACAAGAAGTACTTTTTTATGGGGTACGCTTTCTCTTTGTGGTATTCCACCTCTTGCTTGCTTCTGGTCCAAAGATGAAATCCTTAGCAATAGTTGGTTGTATTCACCCTTTTTTGGAATAATAGCCTCTTTTACTGCAGGATTAACTGCTTTTTATATGTTTCGAATATATTTACTTACTTTTGATGGGTACCTGCGTGTTCATTTTCAAAATTACAGTAG------CACTAAAGAGG---GTTCGTTG------TATTCAATATCCTTATGGGGAAAAAGGATACCCAAAGGAGTGAATAGAGATTTCATTTTATCAAC------------AACGAAGAGTGGAGTCTCTTTTTTTTCACAAAATATA------TCCAAAATTCAT------------GGTAAT------ACAAGAAATAGGATAGGGTCCTTTAGTACTTCCTT------T---GGGGCTAAAAACACTTTTGTCTATCCTCATGAAACGGGAAATACTATGTTATTCCCTCTTTTTATATTACTGCTTTTTACTTTGTTCATTGGATCCATAGGAATCCATTTTG------ATAATGGAGTAATGGATAAAGGAATAGCGGAGTTAACCATATTATCAAAGTGGTTAACTCCCTCAATAAACTTTTTCCAGGAAAGTTCTAATTCTTCCATAAATTCATATGAATTTATCACTAATCCAATTTCTTCTGTAAGTTTAGCTATGTTTGGTCTATTCATA-GCATATATCTTCTATGGATCTGCTTATTCCTTTTTTCAGAATTTAG---------ATTTAATAAATTTCCTT------GTAAAA------GAGAGTCCGAAAAAGTCTTTTTTG------GAT------CAAGTAAAAAAAAAGATATACAGTTGGTCATATAATCGTGGTTATATAGATATTTTCTATACTAAGGTCTTTACCTTGGGTATAAGAGGATTAACCGAACTAACGCAGTTTTTCGATAAGGGTGTCATTGATGGAATTACCAATGGGGTAGGTCTTACTGGTTTTTGTATAGGAGAAGAAATTAAATATGTAGGGGGAGGACGAATATCGTCTTATTTATTC-TTTTTTTTATGTTATGTATCCGTGTTCTTATTCTTTTTTCTT---------------------------------------------------------------TC-----TT------------------------------------AAATGAGTTGTAGGGAGGGACTTATGTCACCACAAACAGAAACTAAAGCAAGTGTTGGATTTAAAGCTGGTGTTAAGGATTATAAATTGACTTACTACACCCCGGAGTATGAAACCAAGGATACTGATATCTTGGCAGCATTCCGAGTAACTCCTCAGCCGGGGGTTCCGCCCGAAGAAGCCGGGGCTGCAGTAGCTGCCGAATCTTCTACTGGTACATGGACAACTGTTTGGACTGATGGACTTACCAGTCTTGATCGTTACAAAGGACGATGCTATCACATCGAGCCCGTTGTTGGGGAGGAAAATCAATATATCGCTTATGTAGCTTATCCATTAGACCTATTTGAAGAGGGTTCTGTTACTAAC-ATGTTTACTTCC-ATTGTGGGTAACGTATTTGGTTTCAAAGCCCTACGCGC-TCTACGTCTGGAGGATCTGCGAATTCCCCCTACTTATTCAAAAACTTTCCAAGGTCCGCCTCATGGTATCCAAGTTGAAAGGGATAAGTTGAACAAGTACGGCCGTCCTTTTTTGGGATGTACTATTAAACCAAAATTGGGATTATCCGCAAAAAATTATGGTAGAGCGTGTTATGAGTGTCTACGCGGTGGACTTGATTTTACCAAAGATGATGAAAACGTAAACTCACAACCATTTATGCGCTGGAGGGACCGTTTTGTCTTTTGTGCCGAAGCAATTTATAAAGCACAGGCCGAAACCGGTGAAATCAAGGGGCATTACTTGAATGCGACTGCAGGTACATGCGAAGAAATGATTAAGAGAGCTGTATTTGCGAGAGAATTAGGGGCTCCTATTGTAATGCATGACTACTTAACTGGGGGATTTACCGCAAATACTAGTTTGGCTCATTATTGCCGCGACAATGGCCTACTTCTTCACATTCACCGGGCAATGCATGCAGTTATTGATAGACAGAAAAATCATGGTATGCATTTTCGTGTATTAGCTAAAGCATTGCGTATGTCTGGGGGAGATCATATCCACGCCGGTACAGTAGTAGGTAAGTTAGAAGGGGAACGCGAAATGACTTTAGGTTTTGTTGATTTATTGCGCGATGATTTTATTGAAAAAGATCGTGCTCGCGGTATCTTTTTCACTCAGGACTGGGTATCCATGCCAGGTGTTATACCGGTGGCTTCAGGGGGTATTCATGTTTGGCATATGCCAGCTCTGACCGAAATCTTTGGAGATGATTCCGTATTACAATTTGGTGGAGGAACTTTAGGACATCCTTGGGGAAATGCACCTGGTGCAGCAGCTAATCGAGTGGCTTTAGAAGCTTGTGTACAAGCTCGTAACGAAGGACGCGATCTTGCTCGTGAAGGTAATGAAATTATCCGAGCAGCTTGCAAATGGAGTCCTGAACTAGCCGCAGCTTGTGAAGTATGGAAGGCGATCAAATTCGA---GTTCGAGCCGGTAGATAAACTAGA-------------TAAG---TAG------------------------------
Rhipidocladum_pittieri ATGGAGTAGATAATT-CTTCC-----TT-GTTACA----ATAGAA---AAA-AAAAATCCCTCCCCAAATCGTGCTTGCATTTTTCATTGCACACGAC---------------TTTCCCTATGTAGAAATAGTCAAT-TTCTATT------CCAA-AG-----AGGA----A-GTCT-ACTAA-------TTT----------------TT---------------TGAA------------------------------------------TTAG-TAAGTTG------ATTC--------A-CC----TA---------------------------------C---------TATTTAT--------TTACTAT---------------------TTAT-----------------T---------------AT-----------------AGTATAGG-----------------GAACATTTCAG-------AATGG------AAA-ACG-----TGAAAGTTTTATC----------T-TGATCATT-----------TATCGA-----TC--------ATTTCTA---GTT--T-ATTA-----GTTTTG------------------TCTAATGATTA-------------------------------ATTA-------AGAG-GGTTCACCAGGTCATTGATACGGATAATATCCAAATACCAAATACGCTCACTGTGTGATCCACGGAAAGAAAAGTGGGTT------GTTTTGGTGAACATCAAAGAAAAAACTTGC---TCTTCTTCCGTAAAAAATTCTTCTAAAAATACCGAACCTAATCGTTGCATAAAAGTTCGTACCGTGCTTTTATGTTTACGAGCTAAAGTCCTAGCGCATGAAAGTCGAAGTATATACTTTAGTCGATACAAAGTCCGTTTTTTCGAAGATCCACTATGATAATGAAAAAGATTTCTACATATCCGACCAAATCGATCAAGAATATCCCAATCTGATAAATCGGTCCAAATTGGTTTACTAATAGGATGCCCCGATCCAGTACAAAATTGAGCTTTTGATAAGGATCGAATGAGGGTAGTAGCGGGAACTATGGTATCGAATTTTTTCATTCGAGTATCTATTAGATATGAATTCTCTAGCATTTGATTCCTTACTAACAAAGGATTTATTGGTACACTTGAAAGGTACCCCAGAAAATCGAAGCAAGAGTTTGCTAATTGGTTTAGATGGATCCTTCGCGGTTGAGTCCAAAAAGAGAAAGAATATTGCCAGAAATTGACAAGGTAACATTTCCATTTCTTCTTCAAAAGAAGAGTTCCTTTTGATGCAAGAATTGCCTTTCCTTGATATCGAACATAATGCATAAGAGGATCCATAAAGAACCATA------TGGTTTTCCGAAAAAAACCTGGGTACATTACCCAAAAATGTTCCATCTTCCTAGAAAAGTGGATTCGTTCCGCAAAGGTTCCAGAAAATGTTAATGGTAAGCAAGAAGATTGTTTACGAAGAAACAACAAGAAAAATTCATATTCTGATACATAAGAGTTATATAAGAATCGAAATAGTCTTTTATTTTCTTT------TGAAAAAAGAAAAATCGA------TTTCATTGAAGTAATAAGACTATTCCAATTCGAATAGTAGTTGAGAAAGAATCGCAATAAATGCAAAGATGGAACATCTTGGATCCGGTATTGAAGGAGTTGAACCAAAATTTCCAAATGGATAGGATAGGGTATTTCTATATGTGATAGATAATGTAAATGCAAAAATTTGTCTTCTAAAAAGGGAAATATTGAATGAATAGATCGTAAATTCTGAAACTTTGGTGTTTCTTTTTCTTTCGGACAAGAACAAGATAATTCTCGTAGCGAGAATGGGATTTCTACAATGATCGCAAATCCCTCAGATAGAATCCGAGAATAAAACTCAG------AATAAAAAAAATTGTTGTAATCCAACAATCGAT---------CTTGGTTAGGATGATTAACCGAGTTAATCCAAAAATTCTGCTGATACATTCGAATAATTAAACGTTTCACAAGTAGTGAACTAAATTTCTTG---TTATTACAACTAACA---ATTTCCACGGGTTCGGAAT------CATTTAATCCATAATCATGGGCAAATGCATAAATATACTCCTGAAAGAGAAGTGGGTAGACGAAGTATTGTTGACGAGATTTCTGTTTTTCTGAATACCCTTCGAATTTTTCCAT-----TTG-----TATTTCT----ACTT------G-AA-TCAG--------AA--AGA-A---GAAG-CATTTTTCGGTT-----TATCAAAT--G-----ATGACACATAGTGCAATATGGTCAGAACAGG-----GTGTTGCATT-------TTTTAAT------ACAAACCCC--GG-----AAAGAAAGGG---AGTCTAATCC------ACGGA-TCTTT-----------TCCT----TT-TCTATC-----CAATTAGTTTATGTTTGTTCT-AATT---AC------AAA-----AG---AG-----AACAAATC--------------------TTTTATTTTTGCAGGCCAATCGCTCTTTTGACTTTGGAATA-------CAGTCTCTTTATCAATATCAATATACTGCTTCTTTTACACATTCAA---------------TCCA-----TAACATCCCTT--------TTCAAT-------CCAT------AA-TC-AAGAATAATTAGGATTTCT---------AAAAAAAAAA---------AAAAAA--TCAAGGGTC--CGCTCATAGGAAAACCCAACCTTTCCCCACATCAGGCACTAATCTATTTTTAACGTCTAATTAGATTGGGGAATCAT-----TTC---------AATT-----AAGAAGTTAAGCTCGTTGC-TTT-----T--TATTTTACCAGAATTGGAGCCAGACTCTATCCATTTATTCACTAGACCC-------AG-AAAATCGGAA----------------TTTTTTTATTCCATTCC-------AAAAAT---CCAAAATAA------GAATTTGA------TTTTATTACGACATGCTATTTTTTCCATTCATTACCCTTGAGGATCAGTCGTGGTCTTCTAGACTCTACCAA-GAGTCTGGACGAATTTGTTGCTTCATCCAAATGTGTAAAAGG-TCATAGTCGCAC---------------ATGGAACATACATATCAATATGCATGGGTAATCCCTCTTCTCCCACTTCCAGTTATTATGTCAATGGGGTTTGGACTTATTCTTATTCCAACAGCAACAAAAAATCTTCGTCGCATATGGGCTTTTCCTAGTGTTTTATTCTTAAGTATAGCTATGGTATTCTCAGTTCATCTATCTGTTCAACAAATAAATGGAAGTTCTATCTATCAATATCTATGGTCTTGGACCGTCAATAATGATTTTTCCTTAGAATTTGGATACTTGATCGACCCGCTTACTTCTATTATGTTAATACTAATTACTACTGTAGGAATCCTTGTTCTTATTTATAGTGACGATTATATGTCTCACGATGAAGGATATTTGAGATTTTTTATTTATATAAGTTTTTTCAATACTTCCATGTTGGGATTGGTTACTAGTTCCAATTTGATACAAATTTATTTTTTTTGGGAACTTGTGGGAATGTGTTCCTATTTATTGATAGGCTTTTGGTTTACACGGCCAATTGCAGCGAGTGCTTGTCAAAAAGCTTTTGTAACTAATCGTGTAGGTGATTTTGGTCTGTTATTAGGAATTTTAGGTTTTTTTTGGATAACAGGTAGTTTAGAGTTTCGGGATTTGTTCAAAATAGCTAATAACTGGATTCCTAATAATGGGATTAATTCCTTACTTACAACTTTGTGTGCTTTTTTATTATTCCTTGGTGCAGTTGCGAAATCTGCACAATTCCCTCTTCACGTATGGTTACCCGATGCTATGGAAGGACCCACTCCCATTTCGGCTCTTATACATGCAGCAACTATGGTTGCTGCGGGGATTTTTCTTTTAGCTAGACTTCTTCCTCTTTTCATATCCCTACCTTTAATAATGAGTTTCATTTCTTTAGTAGGTACAATAACACTCTTCTTAGGGGCTACTTTAGCTCTTGCTCAGAGAGATATTAAAAGAAGCTTAGCCTATTCTACAATGTCTCAATTGGGTTATATGATGTTAGCTCTAGGTATAGGTTCTTATCAAGCTGCTTTATTCCATTTGATCACTCATGCTTATTCGAAAGCTTTATTGTTCTTGGGATCCGGATCCATTATTCATTCAATGGAACCCCTTGTTGGATATTCACCAGATAAAAGTCAGAATATGGTTCTTATGGGTGGTTTAAGAAAATACGTTCCAATTACAAGAAGTACTTTTTTATGGGGTACGCTTTCTCTTTGTGGTATTCCACCTCTTGCTTGCTTCTGGTCCAAAGATGAAATCCTTAGTAATAGTTGGTTGTATTCACCCTTTTTTGGAATAATAGCCTCTTTTACTGCAGGATTAACTGCGTTTTATATGTTTCGAATATATTTACTTACTTTTGATGGGTACCTGCGTGTTCATTTTCAAAATTACAGTAG------CACTAAAGAGG---GTTTGTTG------TATTCAATATCCTTATGGGGAAAAAGGAAACCTAAAGGAGTGAATAGAGATTTCATTTTATCAAC------------AACAAAGAGTGGAGTTTCTTTTTTTTCACAAAATATA------TCCAAAATTCAT------------GGTAAT------ACAAGAAATAGGATAGAGTCCTTTAGTACTTCCTT------T---GGGGCTAAAAACACTTTTGTCTATCCTCATGAAACGGGAAATACTATGTTATTCCCTCTTTTTATATTACTGCTTTTTACTTTGTTCATTGGATCCATAGGAATACATTTTG------ATAATGGAGTAATGAATAATGGAATAGCGGAGTTAACCATATTATCAAAGTGGTTAACTCCCTCAATAAACTTTTTCCAGGAAAGTTCTAATTCTTCCATAAATTCATATGAATTTCTCGCTAATGCAATTTCTTCTGTAAGTTTAGCTATGTTTGGTCTATTCATA-GCATATATCTTCTATGGATCTGCTTATTCCTTTTTTCAGAATTTAG---------ATTTAATAAATTCCCTT------GTAAAA------GAGAGTCCGAAAAAGTATTTTTTG------GAT------CAAGTAAAAAAAAAGATATACAGTTGGTCATATAATCGTGGTTATATAGATATTTTCTATACTAGGGTCTTTACCTTGGGTATAAGAGGATTAACCGAACTAACGCAGTTTTTCGATAAGGGTGTCATTGATGGAATTACCAATGGGGTAGGTCTTGCTGGTTTTTGTATAGGAGAAGAAATTAAATATGTAGGGGGAGGACGAATATCGTCTTATTTATTC-TTTTTTTTGTGTTATGTATCCGTGTTCTTATTCTTTTTTCTT---------------------------------------------------------------TC-----TT------------------------------------AA---------------------ATGTCACCACAAACAGAAACTAAAGCAAGTGTTGGATTTAAAGCTGGTGTTAAGGATTATAAATTGACTTACTACACCCCGGAGTATGAAACCAAGGATACTGATATCTTGGCAGCATTCCGAGTAACTCCTCAGCCGGGGGTTCCGCCCGAAGAAGCAGGGGCTGCAGTAGCTGCCGAATCTTCTACTGGTACATGGACAACTGTTTGGACTGATGGACTTACCAGTCTTGATCGTTACAAAGGACGATGCTATCACATCGAGCCCGTTGTTGGGGAGGAAAATCAATATATCGCTTATGTAGCTTATCCATTAGACCTATTTGAAGAGGGTTCTGTTACTAAC-ATGTTTACTTCC-ATTGTGGGTAACGTATTTGGTTTCAAAGCCCTACGCGC-TCTACGTCTGGAGGATCTGCGAATTCCCACTACTTATTCAAAAACTTTCCAAGGTCCGCCTCATGGTATCCAAGTTGAAAGGGATAAGTTGAACAAGTACGGCCGTCCTTTTTTGGGATGTACTATTAAACCAAAATTGGGATTATCCGCAAAAAATTATGGTAGAGCGTGTTATGAGTGTCTACGCGGTGGACTTGATTTTACCAAAGATGATGAAAACGTAAACTCACAACCATTTATGCGCTGGAGGGACCGTTTTGTCTTTTGTGCCGAAGCAATTTATAAAGCACAGGCCGAAACCGGTGAAATCAAGGGGCATTACTTGAATGCGACTGCAGGTACATGCGAAGAAATGATGAAGAGAGCTGTATTTGCGAGGGAATTAGGGGCTCCTATTGTAATGCATGACTACTTAACTGGGGGATTTACCGCAAATACTAGTTTGGCTCATTATTGCCGCGACAATGGCCTACTTCTTCACATTCACCGGGCAATGCATGCAGTTATTGATAGACAGAAAAATCATGGTATGCATTTTCGTGTATTAGCTAAAGCATTGCGTATGTCTGGGGGAGATCATGTCCACGCCGGTACAGTAGTAGGTAAGTTAGAAGGGGAACGCGAAATGACTTTAGGTTTTGTTGATTTATTGCGCGATGATTTTATTGAAAAAGATCGTGCTCGCGGTGTCTTTTTCACTCAGGACTGGGTATCCATGCCAGGTGTTATACCGGTGGCTTCAGGGGGTATTCATGTTTGGCATATGCCAGCTCTGACCGAAATCTTTGGAGATGATTCCGTATTACAATTTGGTGGAGGAACTTTAGGACATCCTTGGGGAAATGCACCTGGTGCAGCAGCTAATCGAGTGGCTTTAGAAGCTTGTGTACAAGCTCGTAACGAAGGACGCGATCTTGCTCGTGAAGGTAATGAAATTATCCGAGCAGCTTGCAAATGGAGTCCTGAACTAGCCGCAGCTTCTGAAGTATGGAAGGCGATCAAATTCGA---GTTCGAGCCGGTAGATACGATAGA-------------TAAG---TAG------------------------------
Chusquea_circinata ATGGAGTAGATAATT-CTTCC-----TT-GTTACA----ATAGAG---AAA-AAAAATCCCTCCCCAAATCGTGCTTGCATTTTTCATTGCACACGAC---------------TTTCCCTATGTAGAAATAGTTAAT-TTCTATT------CCAA-AG-----AGGA----A-GTCT-ACTAA-------TTT----------------TT---------------GGAA------------------------------------------TTAG-TAACTTG------ATTC--------A-CC----TA---------------------------------C---------TA-------------------T---------------------TTAT-----------------T---------------AT-----------------AGCATAGG-----------------GAACATTTCAG-------AATGG------AAA-ATG-----TGCAAGTTTGATC----------T-TGATCATT-----------TATCGA-----TC--------ATTTCTA---GTT--T-ATTA-----GTTTTG------------------TCTAATGATTA-------------------------------ATTA-------AGAG-GGTTCACCAGGTCATTGATACGGATAATATCCAAATACCAAATACGCTCACTGTGTGATCCACGGAAAGAAAAGTGGGTT------CTTTTGGTGAACATCAAAGAAAAAACTTGC---TCTTCTTCCGTAAAAAATTCTTCTAAAAATACCGAACCCAATCGTTGCATAAAAGTTCGTACCGTGCTTTTATGTTTACGAGCTAAAGTTCTAGCGCATGAAAGTCGAAGTATATACTTTAGTCGATACAAAGTCCGTTTTTTCGAAGATCCACTATGATAATGAAAAAGATTTCTACATATTCGACCAAATCGATCAAGAATATCCCAATCTGATAAATCGGTCCAAATTGGTTTACTAATAGGATGCCCCGATCCAGTACAAAATTGAGCTTTTGATAAGGATCGAATGAGGGGGGTAGCGGGGACTGTGGTATCGAATTTTTTCATTCGAGTATCTATTAGAAATGAATTCTCTAGCATTTGATTCCTTACTAACAAAGGATTTATTGGTACACTTGAAAGGTACCCCAGAAAATCGAAGCAAGAGTTTGCTAATTGGTTTAGATGGATCCTTCGCGGTTGAGTCCAAAAAGAGAAAGAATATTGCCAGAAATTGACAAGGTAACATTTCCATTTCTTCTTCAAAAGAAGAGTTCCTTTTGATGCAAGAATTGCCTTTCCTTGATATCGAACATAATGCATAAGAGGATCCATAAAGAACCATA------CGGTTTTCCGAAAAAAACCTGGGTACATTACCCCAAAATGTTCCATCTTCCTAGAAAAGTGGATTCGTTCCACAAAGGTTCCAGAAGATGTTAATGGTAAGCAAGAAGATTGTTTACGAAGAAACAACAAGAAAAATTCATATTCTGATACATAAGAGTTATATAAGAATCGAAATAGTCTTTTATTTTCTTT------TGAAAAAAGAAAAATCGA------TTTCATTGAAGTAATAAGACTATTCCAATTCGAATAGTAGTTGAGAAAGAATCGCAATAAATGCAAAGATGGAACATCTTTGATCCGGTATTGAAGGAGTTGAACCAAAATTTCCAAATGGATAGGATAGGGTATTTCTATATGTGATAGATAATGTAAATGCACAAATTTGTCTTCTAAAAAGGGAAATATTGAATGAATAGATCGTAAATTCTGAAACTTTGGTGTTTCTTTTTCTTTCGG------ACAAGATAATTCTCGTAGCGAGAATGGGATTTCTACAACGATCGCAAACCCCTCAGATAGAATCTGAGAATAAAACTCAG------AATAAAAAAAATTGTTGTAATCCAACAATCGAT---------CTTGGTTAGGATGATTAACCGAGTTAATCCAAAAATTCTGCTGATACATTCGAATAATTAAACGTTTCACAAGTAGTGAACTAAATTTCTTG---TTATTACAACTAAGA---ATTTCCACAGGTTCGGAAT------CATTTAATCCATAATCATGGGCAAATGCATAAATATACTCCTGAAAGAGTAGTGGGTAGACGAAGTATTGTTGACGAGATTTCTGTTTTTCTGAATACCCTTCGAATTTTTCCAT-----TTG-----TATTTCT----ACTT------G-AA-TCAG--------AA--AGA-A---GAAG-CATTTCTCGGTTTATCATATCAAAT--G-----ATGATACATAGTGCAATATGGTCAGAACAGG-----GTGTTGCATT-------TTTTAAT------ACAAACCCT--GG-----AAAGAAAGGG---AGTCTAATCC------ACAGA-TCTTT-----------TCCT----TT-TCTATC-----CAATTAGTTTATGTTTGTTCT-AATT---AC------AAA-----AG---AG-----AACAAATC--------------------TTTTATTTTTGCAGGCCAATCGCTCTTTTGACTTTGGAATA-------CAGTCTCTT------TATCAATATACTGCTTCTTTTACACATTCAA---------------TCCA-----TAAGATCCCTT--------TTCAAT-------CCAT------AA-TC-AAGAATAATTAGGGTTTCT---------AAAAAAAAAG---------AAAAAA-----AGGGTC--CGCTCATAGGAAAACCCAATCTTTCCCCGCATCAGGCACTAATCCATTTTTAACGTCTAATTAGATCGGGGAATCAT-----TTC---------AATT-----AAGAAGTTAAGCTCGTTGC-TTT-----T--TATTTTACCAGAATTGGAGCCAGACTCTATCCATTTATTCACTAGACCC-------AA-AAAATCAGAA----------------TTTTTTTATTCCATTCA-------AAAAAT---CAA-------------AATTTGA------TTTTATTACGACATGCTATTTTTTCCATTCATTACCCTTGAGGATCAGTCGTGGTCTTCTAGACTCTACCAA-GAGTCTGGACGAATTTGTTGCTTCATCCAAATGTGTAAAAGA-TCATAGTCGCAC---------------ATGGAACATACATATCAATATGCATGGGTAATCCCTCTTCTCCCACTTCCAGTTATTATGTCAATGGGGTTTGGACTTCTTCTTATTCCGACAGCAACAAAAAATCTTCGTCGCATATGGGCTTTTCCTAGTGTTTTACTCTTAAGTATAGCTATGGTATTCTCAGTTCACTTATCTATTCAACAAATAAATGGAAGTTCTATCTATCAATATCTATGGTCTTGGACCGTCAATAATGATTTTTCCTTAGAATTTGGATACTTGATCGACCCGCTTACTTCTATTATGTTAATACTAATTACTACTGTAGGAATCCTCGTTCTTATTTATAGTGACGATTATATGTCTCACGATGAAGGATATTTGAGATTTTTTGTTTATATAAGTTTTTTCAATACTTCCATGTTGGGATTGGTTACTAGTTCCAATTTGATACAAATTTATTTTTTTTGGGAACTTGTGGGAATGTGTTCCTATTTATTGATAGGCTTTTGGTTTACACGTCCAATTGCAGCGAGTGCTTGTCAAAAAGCTTTTGTAACTAATCGTGTAGGGGATTTTGGTCTGTTATTAGGAATTTTAGGTTTTTTTTGGATAACAGGTAGTTTAGAGTTTCGGGATTTGTTCAAAATAGCTAATAACTGGATTCCTAATAATGGGATTAATTCCTTACTTACTACTTTGTGTGCTTTTTTATTATTCCTTGGTGCAGTTGCGAAATCCGCACAATTCCCTCTTCACGTATGGTTACCCGATGCTATGGAAGGACCCACTCCCATTTCTGCTCTTATACACGCAGCAACTATGGTTGCTGCGGGGATTTTTCTTCTAGCTCGACTTCTTCCTCTTTTCATATCCCTACCTTTAATAATGAGTTTCATTTCTTTAGTGGGTACAATAACACTCTTCTTAGGGGCTACTTTAGCCCTTGCTCAGAGAGATATTAAAAGAAGCTTAGCCTATTCTACAATGTCTCAATTGGGTTATATGATGTTAGCTCTAGGTATAGGTTCTTATCAAGCTGCTTTATTCCATTTGATCACTCATGCTTATTCAAAAGCTTTATTGTTCTTGGGATCCGGATCCGTTATTCATTCAATGGAACCTCTTGTTGGATATTCACCAGATAAAAGTCAGAATATGGTTCTTATGGGTGGTTTAAGAAAATACGTTCCAATTACAAGAACTACTTTTTTATGGGGTACGCTTTCTCTTTGTGGTATTCCACCTCTTGCTTGCTTCTGGTCCAAAGATGAAATCCTTAGTAATAGTTGGTTGTATTCACCCTTTTTTGGAATAATAGCCTCTTTTACTGCAGGATTAACTGCGTTTTATATGTTTCGGATATATTTACTTACTTTTGATGGGTACCTGCGTGTTCATTTTCAAAATTACAGTAG------CACTAAAGAGG---GTTCGTTG------TATTCAATATCCTTATGGGGAAAAAGGATACCCAAAGGAGTGAATAGAGATTTCATTTTATCAAC------------AACGAAGAGTGGAGTTTCTTTTTTTTCACAAAATATA------TCAAAAATTCCT------------GGTAAT------ACAAGAAATAGGATAGGGTCCTTTAGTACTTCCTT------T---GGGGCTAAAAACACTTTTGTCTATCCTCATGAAACGGGAAATACTATGCTATTCCCCCTTTTTATATTACTGCTTTTTACTTTATTCATTGGATCCATAGGAATCCATTTTG------ATAATGGAGTAATGGATAATGGAATAGCGGAGTTAACCATATTATCAAAGTGGTTAACTCCCTCAATAAATTTTTTCCAGGAAAGTTCTAGTTCTTCCATAAATTCATATGAATTTATCACTAATGCAATTTCTTCTGTAAGTCTAGCTATATTTGGTTTATTCATA-GCATATATCTTCTATGGATCTGCTTATTCCTTTTTTCAGAATTTAG---------ATTTTAAAAATTCCCTT------GTAAAA------GAGAGTCTGAAAAATACTTTTTCG------GAT------CAAGTAAAAAAAAAGATATACAGTTGGTCATATAATCGTGGTTATATAGATATTTTCTATACTAGGGTCTTTACCCTGGGTATAAGAGGATTAACCGAACTAACGCAGTTTTTCGATAAGGGTGTCATTGATGGAATTACCAATGGGGTAGGTCTTGCTGGTTTTTGTATAGGAGAAGAAATTAAATATGTAGGGGGAGGGCGAATATCGTCTTATTTATTC-TTTTTTTTATGTTATGTATCCGTGTTCTTATTCTTTTTTCTT---------------------------------------------------------------TC-----TT------------------------------------AAATGAGTTGTAGGGAGGGACTTATGTCACCACAAACAGAAACTAAAGCAAGTGTTGGATTTAAAGCTGGTGTTAAGGATTATAAATTGACTTACTACACCCCGGAGTATGAAACCAAGGATACTGATATCTTGGCAGCATTTCGAGTAACTCCTCAGCCGGGGGTTCCGCCCGAAGAAGCAGGGGCTGCAGTAGCTGCCGAATCTTCTACTGGTACATGGACAACTGTTTGGACTGATGGACTTACCAGTCTTGATCGTTACAAAGGACGATGCTATCACATCGAGCCTGTTGTTGGGGAGGAAAATCAATATATCGCTTATGTAGCTTATCCATTAGACCTATTTGAAGAGGGTTCTGTTACTAAC-ATGTTTACTTCC-ATTGTGGGTAACGTATTTGGTTTCAAAGCCCTACGCGC-TCTACGTCTGGAGGATCTGCGAATTCCCACTGCTTATTCAAAAACTTTCCAAGGTCCGCCTCATGGTATCCAAGTTGAAAGGGATAAGTTGAACAAGTACGGCCGTCCTTTCTTGGGATGTACTATTAAACCAAAATTGGGATTATCCGCAAAAAATTATGGTAGAGCGTGTTATGAGTGTCTACGCGGTGGACTTGATTTTACCAAAGATGATGAAAACGTAAACTCACAACCATTTATGCGCTGGAGGGACCGTTTTGTCTTTTGTGCCGAAGCTATTTATAAATCACAGGCCGAAACCGGTGAAATCAAGGGACATTACTTGAATGCGACTGCAGGTACATGCGAAGAAATGATGAAGAGAGCTATATTTGCGAGGGAATTAGGGGCTCCTATTGTAATGCATGACTACTTAACTGGGGGATTCACCGCAAATACTAGTTTGGCTCATTATTGCCGCGACAATGGCCTACTTCTTCACATTCACCGGGCAATGCATGCAGTTATTGATAGACAGAAAAATCATGGTATGCATTTTCGTGTATTAGCTAAAGCATTGCGTATGTCTGGGGGAGATCATATCCACGCCGGTACAGTAGTAGGTAAGTTAGAAGGGGAACGCGAAATGACTTTAGGTTTTGTTGATTTATTGCGCGATGATTTTATTGAAAAAGATCGTGCTCGCGGTATCTTTTTCACTCAGGACTGGGTATCCATGCCGGGTGTTATACCGGTGGCTTCAGGGGGTATTCACGTTTGGCATATGCCAGCTCTGACCGAAATCTTTGGAGATGATTCCGTATTACAATTTGGTGGAGGAACTTTAGGACATCCTTGGGGAAATGCACCTGGTGCAGTAGCTAATCGGGTGGCTTTAGAAGCTTGTGTACAAGCTCGTAACGAAGGACGCGATCTTGCTCGTGAAGGTAATGAAATTATCCGAGCAGCTTGCAAATGGAGTCCTGAACTAGCCGCAGCTTGTGAAATATGGAAGGCGATCAAATTCGA---GTTCGAGCCGGTAGATAAACTAGA-------------TAAG---TAG------------------------------
Chusquea_liebmannii ATGGAGTAGATAATT-CTTCC-----TT-GTTACA----ATAGAG---AAA-AAAAATCCCTCCCCAAATCGTGCTTGCATTTTTCATTGCACACGAC---------------TTTCCCTATGTAGAAATAGTTAAT-TTCTATT------CCAA-AG-----AGGA----A-GTCT-ACTAA-------TTT----------------TT---------------GGAA------------------------------------------TTAG-TAACTTG------ATTC--------A-CC----TA---------------------------------C---------TA-------------------T---------------------TTAT-----------------T---------------AT-----------------AGCATAGG-----------------GAACATTTCAG-------AATGG------AAA-ATG-----TGCAAGTTTGATC----------T-TGATCATT-----------TATCGA-----TC--------ATTTCTA---GTT--T-ATTA-----GTTTTG------------------TCTAATGATTA-------------------------------ATTA-------AGAG-GGTTCACCAGGTCATTGATACGGATAATATCCAAATACCAAATACGCTCACTGTGTGATCCACGGAAAGAAAAGTGGGTT------CTTTTGGTGAACATCAAAGAAAAAACTTGC---TCTTCTTCCGTAAAAAATTCTTCTAAAAATACCGAACCCAATCGTTGCATAAAAGTTCGTACCGTGCTTTTATGTTTACGAGCTAAAGTTCTAGCGCATGAAAGTCGAAGTATATACTTTAGTCGATACAAAGTCCGTTTTTTCGAAGATCCACTATGATAATGAAAAAGATTTCTACATATTCGACCAAATCGATCAAGAATATCCCAATCTGATAAATCGGTCCAAATTGGTTTACTAATAGGATGCCCCGATCCAGTACAAAATTGAGCTTTTGATAAGGATCGAATGAGGGGGGTAGCGGGGACTGTGGTATCGAATTTTTTCATTCGAGTATCTATTAGAAATGAATTCTCTAGCATTTGATTCCTTACTAACAAAGGATTTATTGGTACACTTGAAAGGTACCCCAGAAAATCGAAGCAAGAGTTTGCTAATTGGTTTAGATGGATCCTTCGCGGTTGAGTCCAAAAAGAGAAAGAATATTGCCAGAAATTGACAAGGTAACATTTCCATTTCTTCTTCAAAAGAAGAGTTCCTTTTGATGCAAGAATTGCCTTTCCTTGATATCGAACATAATGCATAAGAGGATCCATAAAGAACCATA------CGGTTTTCCGAAAAAAACCTGGGTACATTACCCCAAAATGTTCCATCTTCCTAGAAAAGTGGATTCGTTCCACAAAGGTTCCAGAAGATGTTAATGGTAAGCAAGAAGATTGTTTACGAAGAAACAACAAGAAAAATTCATATTCTGATACATAAGAGTTATATAAGAATCGAAATAGTCTTTTATTTTCTTT------TGAAAAAAGAAAAATCGA------TTTCATTGAAGTAATAAGACTATTCCAATTCGAATAGTAGTTGAGAAAGAATCGCAATAAATGCAAAGATGGAACATCTTTGATCCGGTATTGAAGGAGTTGAACCAAAATTTCCAAATGGATAGGATAGGGTATTTCTATATGTGATAGATAATGTAAATGCACAAATTTGTCTTCTAAAAAGGGAAATATTGAATGAATAGATCGTAAATTCTGAAACTTTGGTGTTTCTTTTTCTTTCGG------ACAAGATAATTCTCGTAGCGAGAATGGGATTTCTACAACGATCGCAAACCCCTCAGATAGAATCTGAGAATAAAACTCAG------AATAAAAAAAATTGTTGTAATCCAACAATCGAT---------CTTGGTTAGGATGATTAACCGAGTTAATCCAAAAATTCTGCTGATACATTCGAATAATTAAACGTTTCACAAGTAGTGAACTAAATTTCTTG---TTATTACAACTAAGA---ATTTCCACAGGTTCGGAAT------CATTTAATCCATAATCATGGGCAAATGCATAAATATACTCCTGAAAGAGTAGTGGGTAGACGAAGTATTGTTGACGAGATTTCTGTTTTTCTGAATACCCTTCGAATTTTTCCAT-----TTG-----TATTTCT----ACTT------G-AA-TCAG--------AA--AGA-A---GAAG-CATTTCTCGGTTTATCATATCAAAT--G-----ATGATACATAGTGCAATATGGTCAGAACAGG-----GTGTTGCATT-------TTTTAAT------ACAAACCCT--GG-----AAAGAAAGGG---AGTCTAATCC------ACAGA-TCTTT-----------TCCT----TT-TCTATC-----CAATTAGTTTATGTTTGTTCT-AATT---AC------AAA-----AG---AG-----AACAAATC--------------------TTTTATTTTTGCAGGCCAATCGCTCTTTTGACTTTGGAATA-------CAGTCTCTT------TATCAATATACTGCTTCTTTTACACATTCAA---------------TCCA-----TAAGATCCCTT--------TTCAAT-------CCAT------AA-TC-AAGAATAATTAGGGTTTCT---------AAAAAAAAAG---------AAAAAA-----AGGGTC--CGCTCATAGGAAAACCCAATCTTTCCCCGCATCAGGCACTAATCCATTTTTAACGTCTAATTAGATCGGGGAATCAT-----TTC---------AATT-----AAGAAGTTAAGCTCGTTGC-TTT-----T--TATTTTACCAGAATTGGAGCCAGACTCTATCCATTTATTCACTAGACCC-------AA-AAAATCAGAA----------------TTTTTTTATTCCATTCC-------AAAAAT---CCA-------------AATTTGA------TTTTATTACGACATGCTATTTTTTCCATTCATTACCCTTGAGGATCAGTCGTGGTCTTCTAGACTCTACCAA-GAGTCTGGACGAATTTGTTGCTTCATCCAAATGTGTAAAAGA-TCATAGTCGCAC---------------ATGGAACATACATATCAATATGCATGGGTAATCCCTCTTCTCCCACTTCCAGTTATTATGTCAATGGGGTTTGGACTTCTTCTTATTCCGACAGCAACAAAAAATCTTCGTCGCATATGGGCTTTTCCTAGTGTTTTACTCTTAAGTATAGCTATGGTATTCTCAGTTCACTTATCTATTCAACAAATAAATGGAAGTTCTATCTATCAATATCTATGGTCTTGGACCGTCAATAATGATTTTTCCTTAGAATTTGGATACTTGATCGACCCGCTTACTTCTATTATGTTAATACTAATTACTACTGTAGGAATCCTCGTTCTTATTTATAGTGACGATTATATGTCTCACGATGAAGGATATTTGAGATTTTTTGTTTATATAAGTTTTTTCAATACTTCCATGTTGGGATTGGTTACTAGTTCCAATTTGATACAAATTTATTTTTTTTGGGAACTTGTGGGAATGTGTTCCTATTTATTGATAGGCTTTTGGTTTACACGTCCAATTGCAGCGAGTGCTTGTCAAAAAGCTTTTGTAACTAATCGTGTAGGGGATTTTGGTCTGTTATTAGGAATTTTAGGTTTTTTTTGGATAACAGGTAGTTTAGAGTTTCGGGATTTGTTCAAAATAGCTAATAACTGGATTCCTAATAATGGGATTAATTCCTTACTTACTACTTTGTGTGCTTTTTTATTATTCCTTGGTGCAGTTGCGAAATCCGCACAATTCCCTCTTCACGTATGGTTACCCGATGCTATGGAAGGACCCACTCCCATTTCTGCTCTTATACACGCAGCAACTATGGTTGCTGCGGGGATTTTTCTTCTAGCTCGACTTCTTCCTCTTTTCATATCCCTACCTTTAATAATGAGTTTCATTTCTTTAGTGGGTACAATAACACTCTTCTTAGGGGCTACTTTAGCCCTTGCTCAGAGAGATATTAAAAGAAGCTTAGCCTATTCTACAATGTCTCAATTGGGTTATATGATGTTAGCTCTAGGTATAGGTTCTTATCAAGCTGCTTTATTCCATTTGATCACCCATGCTTATTCAAAAGCTTTATTGTTCTTGGGATCCGGATCCGTTATTCATTCAATGGAACCTCTTGTTGGATATTCACCAGATAAAAGTCAGAATATGGTTCTTATGGGTGGTTTAAGAAAATACGTTCCAATTACAAGAACTACTTTTTTATGGGGTACGCTTTCTCTTTGTGGTATTCCACCTCTTGCTTGCTTCTGGTCCAAAGATGAAATCCTTAGTAATAGTTGGTTGTATTCACCCTTTTTTGGAATAATAGCCTCTTTTACTGCAGGATTAACTGCGTTTTATATGTTTCGGATATATTTACTTACTTTTGATGGGTACCTGCGTGTTCATTTTCAAAATTACAGTAG------CACTAAAGAGG---GTTCGTTG------TATTCAATATCCTTATGGGGAAAAAGGATACCCAAAGGAGTGAATAGAGATTTCATTTTATCAAC------------AACGAAGAGTGGAGTTTCTTTTTTTTCACAAAATATA------TCAAAAATTCCT------------GGTAAT------ACAAGAAATAGGATAGGGTCCTTTAGTACTTCCTT------T---GGGGCTAAAAACACTTTTGTCTATCCTCATGAAACGGGAAATACTATGCTATTCCCCCTTTTTATATTACTGCTTTTTACTTTATTCATTGGATCCATAGGAATCCATTTTT------ATAATGGAGTAATGGATAATGGAATAGCGGAGTTAACCATATTATCAAAGTGGTTAACTCCCTCAATAAATTTTTTCCAGGAAAGTTCTAGTTCTTCCATAAATTCATATGAATTTATCACTAATGCAATTTCTTCTGTAAGTCTAGCTATATTTGGTTTATTCATA-GCATATATCTTCTATGGATCTGCTTATTCCTTTTTTCAGAATTTAG---------ATTTTAAAAATTCCCTT------GTAAAA------GAGAGTCTGAAAAATACTTTTTCG------GAT------CAAGTAAAAAAAAAGATATACAGTTGGTCATATAATCGTGGTTATATAGATATTTTCTATACTAGGGTCTTTACCCTGGGTATAAGAGGATTAACCGAACTAACGCAGTTTTTCGATAAGGGTGTCATTGATGGAATTACCAATGGGGTAGGTCTTGCTGGTTTTTGTATAGGAGAAGAAATTAAATATGTAGGGGGAGGGCGAATATCGTCTTATTTATTC-TTTTTTTTATGTTATGTATCCGTGTTCTTATTCTTTTTTCTT---------------------------------------------------------------TC-----TT------------------------------------AA---------------------ATGTCACCACAAACAGAAACTAAAGCAAGTGTTGGATTTAAAGCTGGTGTTAAGGATTATAAATTGACTTACTACACCCCGGAGTATGAAACCAAGGATACTGATATCTTGGCAGCATTTCGAGTAACTCCTCAGCCGGGGGTTCCGCCCGAAGAAGCAGGGGCTGCAGTAGCTGCCGAATCTTCTACTGGTACATGGACAACTGTTTGGACTGATGGACTTACCAGTCTTGATCGTTACAAAGGACGATGCTATCACATCGAGCCTGTTGTTGGGGAGGAAAATCAATATATCGCTTATGTAGCTTATCCATTAGACCTATTTGAAGAGGGTTCTGTTACTAAC-ATGTTTACTTCC-ATTGTGGGTAACGTATTTGGTTTCAAAGCCCTACGCGC-TCTACGTCTGGAGGATCTGCGAATTCCCACTGCTTATTCAAAAACTTTCCAAGGTCCGCCTCATGGTATCCAAGTTGAAAGGGATAAGTTGAACAAGTACGGCCGTCCTTTCTTGGGATGTACTATTAAACCAAAATTGGGATTATCCGCAAAAAATTATGGTAGAGCGTGTTATGAGTGTCTACGCGGTGGACTTGATTTTACCAAAGATGATGAAAACGTAAACTCACAACCATTTATGCGCTGGAGGGACCGTTTTGTCTTTTGTGCCGAAGCTATTTATAAATCACAGGCCGAAACCGGTGAAATCAAGGGACATTACTTGAATGCGACTGCAGGTACATGCGAAGAAATGATGAAGAGAGCTATATTTGCGAGGGAATTAGGGGCTCCTATTGTAATGCATGACTACTTAACTGGGGGATTCACCGCAAATACTAGTTTGGCTCATTATTGCCGCGACAATGGCCTACTTCTTCACATTCACCGGGCAATGCATGCAGTTATTGATAGACAGAAAAATCATGGTATGCATTTTCGTGTATTAGCTAAAGCATTGCGTATGTCTGGGGGAGATCATATCCACGCCGGTACAGTAGTAGGTAAGTTAGAAGGGGAACGCGAAATGACTTTAGGTTTTGTTGATTTATTGCGCGATGATTTTATTGAAAAAGATCGTGCTCGCGGTATCTTTTTCACTCAGGACTGGGTATCCATGCCGGGTGTTATACCGGTGGCTTCAGGGGGTATTCACGTTTGGCATATGCCAGCTCTGACCGAAATCTTTGGAGATGATTCCGTATTACAATTTGGTGGAGGAACTTTAGGACATCCTTGGGGAAATGCACCTGGTGCAGTAGCTAATCGGGTGGCTTTAGAAGCTTGTGTACAAGCTCGTAACGAAGGACGCGATCTTGCTCGTGAAGGTAATGAAATTATCCGAGCAGCTTGCAAATGGAGTCCTGAACTAGCCGCAGCTTGTGAAATATGGAAGGCGATCAAATTCGA---GTTCGAGCCGGTAGATAAACTAGA-------------TAAG---TAG------------------------------
Chusquea_sp._PFM_2015 ATGGAGTAGATAATT-CTTCC-----TT-GTTACA----ATAGAG----AA-AAAAATCCCTCCCCAAATCGTGCTTGCATTTTTCATTGCACACGAC---------------TTTCCCTATGTAGAAATAGTTAAT-TTCTATT------CCAA-AG-----AGGA----A-GTCT-ACTAA-------TTT----------------TT---------------TGAA------------------------------------------TTAG-TAACTTG------ATTT--------A-CC----TA---------------------------------C---------TA-------------------T---------------------TTAT-----------------T---------------AT-----------------AGCATAGG-----------------GAACATTTCAG-------AATGG------AAA-ATG-----TGCGAGTTTGATC----------T-TGATCATT-----------TATCGA-----TC--------ATTTCTA---GTT--T-ATTA-----GTTTTG------------------TCTAATGATTA-------------------------------ATTA-------AGAG-GGTTCACCAGGTCATTGATACGGATAATATCCAAATACCAAATACGCTCACTGTGTGATCCACGGAAAGAAAAGTGGGTT------CTTTTGGTGAACATCAAAGAAAAAACTTGC---TCTTCTTCCGTAAAAAATTCTTCTAAAAATACCGAACCCAATCGTTGCATAAAAGTTCGTACCGTGCTTTTATGTTTACGAGCTAAAGTTCTAGCGCATGAAAGTCGAAGTATATACTTTAGTCGATACAAAGTCTGTTTTTTCGAAGATCCACTATGATAATGAAAAAGATTTCTACATATTCGACCAAATCGATCAAGAATATCCCAATCTGATAAATCGGTCCAAATGGGTTTACTAATAGGATGCCCCGATCCAGTACAAAATTGAGCTTTTGATAAGGATCGAATGAGGGGGGTAGCGGGGACTGTGGTATCGAATTTTTTCATTCGAGTATCTATTAGAAATGAATTCTCTAGCATTTGATTCCTTACTAACAAAGGATTTATTGGTACATTTGAAAGGTACCCCAGAAAATCGAAGCAAGAGTTTGCTAATTGGTTTAGATGGATCCTTCGCGGTTGAGTCCAAAAAGAGAAAGAATATTGCCAGAAATTGACAAGGTAACATTTCCATTTCTTCTTCAAAAGAAGAGTTCCTTTTGATGCAAGAATTGCCTTTCCTTGATATCGAACATAATGCATAAGAGGATCCATAAAGAACCATA------CGGTTTTCCGAAAAAAACCTGGGTACATTACCCCAAAATGTTCCATCTTCCTAGAAAAGTGGATTCGTTCCACAAAGGTTCCAGAAGATGTTAATGGTAAGCAAGAAGATTGTTTACGAAGAAACAACAAGAAAAATTCATATTCTGATACATAAGAGTTATATAAGAATCGAAATAGTCTTTTATTTTCTTT------TGAAAAAAGAAAAATCGA------TTTCATTGAAGTAATAAGACTATTCCAATTCGAATAGTAGTTGAGAAAGAATCGCAATAAATGCAAAGATGGAACATCTTTGATCCGGTATTGAAGGAGTTGAACCAAAATTTCCAAATGGATAGGATAGGGTATTTCTATATGTGATAGATAATGTAAATGCAAAAATTTGTCTTCTAAAAAGGGAAATATTGAATGAATAGATCGTAAATTCTGAAACTTTGGTGTTTCTTTTTCTTTCGG------ACAAGATAATTCTCGTAGCGAGAATGGGATTTCTACAACGATCGCAAACCCCTCAGATAGAATCTGAGAATAAAACTCAG------AATAAAAAAAATTGTTGTAATCCAACAATCGAT---------CTTGGTTAGGATGATTAACCGAGTTAATCCAAAAATTCTGCTGATACATTCGAATAATTAAACGTTTCACAAGTAGTGAACTAAATTTCTTG---TTATTACAACTAAGA---ATTTCCACAGGTTCGGAAT------CATTTAATCCATAATCATGGGCAAATGCATAAATATACTCCTGAAAGAGAAGTGGGTAGACGAAGTATTGTTGACGAGATTTCTTTTTTTCTGAATACCCTTCGAATTTTTCCAT-----TTT-----TATTTCT----ACTT------G-AA-TCAG--------AA--AGA-A---GAAG-CATTTCTCGGTTTATCATATCAAAT--G-----ATGATACATAGTGCAATATGGTCAGAACAGG-----GTGTTGCATT-------TTTTAAT------ACAAACCCT--GG-----AAAGAAAGGG---AGTCTAATCC------ACAGA-TCTTT-----------TCCT----TT-TCTATC-----CAATTAGTTTATGTTTGTTCT-AATT---AC------AAA-----GG---AG-----AACAAATC--------------------TTTTATTTTTGCAGGCCAATCGCTCTTTTGACTTTGGAATA-------CAGTCTCTT------TATCAATATACTGCTTCTTTTACACATTCAA---------------TCCA-----TAAGATCCCTT--------TTCAAT-------CCAT------AA-TC-AAGAATAATTAGGATTTCT---------AAAAAAAAAG---------AAAAAA----AAGGGTC--CGCTCATAGGAAAACCCAATCTTTCCCCGCATCAGGCACTAATCTATTTTTAACGTCTAATTAGATCGGGGAATCAT-----TTC---------AATT-----AAGAAGTTAAGCTCGTTGC-TTT-----T--TATTTTACCAGAATTGGAGCCAGACTCTATCCATTTATTCACTAGACCC-------AA-AAAATCATAA----------------TTTTTTTATTCCATTCC-------AAAAAT---CAAAAATAA------GAATTTGA------TTTTATTACGACATGCTATTTTTTCCATTCATTACCCTTGAGGATCAGTCGTGGTCTTCTAGACTCTACCAA-GAGTCTGGACGAATTTGTTGCTTCATCCAAATGTGTAAAAGA-TCATAGTCGCAC---------------ATGGAACATACATATCAATATGCATGGGTAATCCCTCTTCTCCCACTTCCAGTTATTATGTCAATGGGGTTTGGACTTCTTCTTATTCCGACAGCAACAAAAAATCTTCGTCGCATATGGGCTTTTCCTAGTGTTTTACTCTTAAGTATAGCTATGGTATTCTCAGTTCACTTATCTATTCAACAAATAAATGGAAGTTCTATCTATCAATATCTATGGTCTTGGACCGTCAATAATGATTTTTCCTTAGAATTTGGATACTTGATCGACCCGCTTACTTCTATTATGTTAATACTAATTACTACTGTAGGAATCCTCGTTCTTATTTATAGTGACGATTATATGTCTCACGATGAAGGATATTTGAGATTTTTTGTTTATATAAGTTTTTTCAATACTTCCATGTTGGGATTGGTTACTAGTTCCAATTTGATACAAATTTATTTTTTTTGGGAACTTGTGGGAATGTGTTCCTATTTATTGATAGGCTTTTGGTTTACACGTCCAATTGCAGCGAGTGCTTGTCAAAAAGCTTTTGTAACTAATCGTGTAGGGGATTTTGGTCTATTATTAGGAATTTTAGGTTTTTTTTGGATAACAGGTAGTTTAGAGTTTCGGGATTTGTTCAAAATAGCTAATAACTGGATTCCTAATAATGGGATTAATTCCTTACTTACTACTTTGTGTGCTTTTTTATTATTCCTTGGTGCAGTTGCGAAATCTGCACAATTCCCTCTTCACGTATGGTTACCCGATGCTATGGAAGGACCCACTCCCATTTCTGCTCTTATACACGCAGCAACTATGGTTGCTGCGGGGATTTTTCTTCTAGCTCGACTTCTTCCTCTTTTCATATCCCTACCTTTAATAATGAGTTTCATTTCTTTAGTAGGTACAATAACACTCTTCTTAGGGGCTACTTTAGCCCTTGCTCAGAGAGATATTAAAAGAAGCTTAGCCTATTCTACAATGTCTCAATTGGGTTATATGATGTTAGCTCTAGGTATAGGTTCTTATCAAGCTGCTTTATTCCATTTGATCACTCATGCTTATTCAAAAGCTTTATTGTTCTTGGGATCCGGATCCGTTATTCATTCAATGGAACCTCTTGTTGGATATTCACCAGATAAAAGTCAGAATATGGTTCTTATGGGTGGTTTAAGAAAATACGTTCCAATTACAAGAACTACTTTTTTATGGGGTACGCTTTCTCTTTGTGGTATTCCACCTCTTGCTTGCTTCTGGTCCAAAGATGAAATCCTTAGTAATAGTTGGTTGTATTCACCCTTTTTTGGAATAATAGCCTCTTTTACTGCAGGATTAACTGCGTTTTATATGTTTCGGATATATTTACTTACTTTTGATGGGTACCTGCGTGTTCATTTTCAAAATTACAGTAG------CACTAAAGAGG---GTTCGTTG------TATTCAATATCCTTATGGGGAAAAAGGATACCCAAAGGAGTGAATAGAGATTTCATTTTATCAAC------------AACGAAGAGTGGAGTTTCTTTTTTTTCACAAAATATA------TCCAAAATTCCT------------GGTAAT------ACAAGAAATAGGATAGGGTCCTTTAGTACTTCCTT------T---GGGGCTAAAAACACTTTTGTCTATCCTCATGAAACGGGAAATACTATGCTATTCCCCCTTTTTATATTACTGCTTTTTACTTTATTCATTGGATCCATAGGAATCCATTTTG------ATAATGGAGTAATGGATAATGGAATAGCGGAGTTAACCATATTATCAAAGTGGTTAACTCCCTCAATAAATTTTTTCCAGGAAAGTTCTAGTTCTTCCATAAATTCATATGAATTTATCACTAATGCAATTTCTTCTGTAAGTCTAGCTATATTTGGTTTATTCATA-GCATATATCTTCTATGGATCTGCTTATTCCTTTTTTCAGAATTTAG---------ATTTTCAAAATTCCCTT------GTAAAA------GGGAGTCTGAAAAATACTTTTTCG------GAT------CAAGTAAAAAAAAAGATATACAGTTGGTCATATAATCGTGGTTATATAGATATTTTCTATACTAGGGTCTTTACCCTGGGTATAAGAGGATTAACCGAACTAACGCAGTTTTTCGATAAGGGTGTCATTGATGGAATTACCAATGGGGTAGGTCTTGCTGGTTTTTGTATAGGAGAAGAAATTAAATATGTAGGGGGAGGGCGAATATCGTCTTATTTATTC-TTTTTTTTATGTTATGTATCCGTGTTCTTATTCTTTTTTCTT---------------------------------------------------------------TC-----TT------------------------------------AAATGAGTTGTAGGGAGGGACTTATGTCACCACAAACAGAAACTAAAGCAAGTGTTGGATTTAAAGCTGGTGTTAAGGATTATAAATTGACTTACTACACCCCGGAGTATGAAACCAAGGATACTGATATCTTGGCAGCATTTCGAGTAACTCCTCAGCCGGGGGTTCCGCCCGAAGAAGCAGGGGCTGCAGTAGCTGCAGAATCTTCTACTGGTACATGGACAACTGTTTGGACTGATGGACTTACCAGTCTTGATCGTTACAAAGGACGATGCTATCACATCGAGCCTGTTGTTGGGGAGGAAAATCAATATATCGCTTATGTAGCTTATCCATTAGACCTATTTGAAGAGGGTTCTGTTACTAAC-ATGTTTACTTCC-ATTGTGGGTAACGTATTTGGTTTCAAAGCCCTACGCGC-TCTACGTCTGGAGGATCTGCGAATTCCCACTGCTTATTCAAAAACTTTCCAAGGTCCGCCTCATGGTATCCAAGTTGAAAGGGATAAGTTGAACAAGTACGGCCGTCCTTTCTTGGGATGTACTATTAAACCAAAATTGGGATTATCCGCAAAAAATTATGGTAGAGCGTGTTATGAGTGTCTACGCGGTGGACTTGATTTTACCAAAGATGATGAAAACGTAAACTCACAACCATTTATGCGCTGGAGGGACCGTTTTGTCTTTTGTGCCGAAGCTATTTATAAATCACAGGCCGAAACCGGTGAAATCAAGGGACATTACTTGAATGCGACTGCAGGTACATGCGAAGAAATGATGAAGAGAGCTATATTTGCGAGGGAATTAGGGGCTCCTATTGTAATGCATGACTACTTAACTGGGGGATTCACCGCAAATACTAGTTTGGCTCATTATTGCCGCGACAATGGCCTACTTCTTCACATTCACCGGGCAATGCATGCAGTTATTGATAGACAGAAAAATCATGGTATGCATTTTCGTGTATTAGCTAAAGCATTGCGTATGTCTGGGGGAGATCATATCCACGCCGGTACAGTAGTAGGTAAGTTAGAAGGGGAACGCGAAATGACTTTAGGTTTTGTTGATTTATTGCGCGATGATTTTATTGAAAAAGATCGTGCTCGCGGTATCTTTTTCACTCAGGACTGGGTATCCATGCCGGGTGTTATACCGGTGGCTTCAGGGGGTATTCACGTTTGGCATATGCCAGCTCTGACCGAAATCTTTGGAGATGATTCCGTATTACAATTTGGTGGAGGAACTTTAGGACATCCTTGGGGAAATGCACCTGGTGCAGTAGCTAATCGGGTGGCTTTAGAAGCTTGTGTACAAGCTCGTAACGAAGGACGCGATCTTGCTCGTGAAGGTAATGAAATTATCCGAGCAGCTTGCAAATGGAGTCCTGAACTAGCCGCAGCTTGTGAAATATGGAAGGCGATCAAATTCGA---GTTCGAGCCGGTAGATAAACTAGA-------------TAAG---TAG------------------------------
Chusquea_spectabilis ATGGAGTAGATAATT-CTTCC-----TT-GTTACA----ATAGAG---AAA-AAAAATCCCTCCCCAAATCGTGCTTGCATTTTTCATTGCACACGAC---------------TTTCCCTATGTAGAAATAGTAAAT-TTCTATT------CCAA-AG-----AGGA----A-ATCT-ACTAA-------CTT----------------TT---------------TTAA------------------------------------------TTAG-TAAGTTT------ATTC--------A-CC----TA---------------------------------C---------TA-------------------T---------------------TTAT-----------------T---------------AT-----------------AGTATAGG-----------------GAACATTTCAG-------AATGG------AAA-ACG-----TTAAAGTTTGATC----------T-TGATCATT-----------TATCGA-----TC--------ATTTCTA---GTT--T-ATTA-----GTTTTG------------------TCTAATGATTA-------------------------------ATTA-------AGAG-AGTTCACCAGGTCATTGATACGGATAATATCCAAATGCCAAATACGCTCACAGTGTGATCCACGGAAAGAAAAGTGGGTT------GTTTTGGTGAACATCAAAGAAAAAACTTGC---TCTTCTTCCGTAAAAAATTCTTCTAAAAATACCGAACCCAATCGTTGCATAAAAGTTCGTACCGTGCTTTTATGTTTACGAGCTAAAGTTCTAGCGCATGAAAGTCGAAGTATATACTTTAGTCGATACAAAGTCCGTTTTTTCGAGGATCCACTATGATAATGAAAAAGATTTCTACATATCCGACCAAATCGATCAAGAATATCCCAATCTGATAAATCGGTCCAAATTGGTTTACTAATAGGATGCCCCGATCCAGTACAAAATTGAGCTTTTGATAAGGATCGAATGAGGGGGGTAGCGGGGACTATGGTATCGAATTTTTTCATTCGAGTATCTATTAGAAATGAATTCTCTAGCATTTGATTCCTTACTAACAAAGTATTTTTTGGTACACTTGAAAGGTACCCCAGAAAATAGAAGCAAGAGTTTGCTAATTGGTTTAGATGGATCCTTCGCGGTTGAGTCCAAAAAGAAAAAGAATATTGCCATAAATTGACAAGGTAACATTTCCATTTCTTCTTCAAAAAAAGAGTTCCTTTTGATGCAAGAATTGCCTTTCCTTGATATCGAACATAATGCATAAGAGGATCCATAAAGAACCATA------CGGTTTTCCGAAAAAAACCTGGGTACATTACCCAAAAATGTTCCATCTTCCTAGAAAAGTGGATTCGTTCCACAAAGGTTCCAGAAGATGTTAATGGTAAGCAAGAAGATTGTTTACGAAGAAACAACAAGAAAAATTCATATTCTGATACATAAGAGTTATATAAGAATCGAAATAGTCTTTTATTTTCTTT------TTTCAAAAGAAAAATCGA------TTTCATTGAAGTAATAAGACTATTCCAATTCGAATAGTAGTTGAGAAAGAATCGCAATAAATGCAAAGATGGAACATCTTTGATCCGGTATTGAAGGAGTTGAACTAAAATTTCCAAGTGGATAGGATAGGGTATTTCTATATGTGATAGATAATGTAAATGCAAAAATTTGTCTTCTAAAAAGGGAAATATTGAATGAATAGATCGTAAATTCTGAAACTTTGGTGTTTCTTTTTCTTTCGG------ACAAGATAATTCTCGTATCGAGAATGGGATTTCTACAACGATCGCAAACCCCTCAGATAGAATCTGAGAATAAAACTCAGAATAAAAATAAAAAAAATTGTTGTAATCCAACAATCGAT---------CTTGGTTAGGATGATTAACCGAGTTAATCCTAAAATTCTGCTGATACATTCGAATAATTAAACGTTTCACAAGTAGTGAACTAAATTTCTTG---TTATTACAACTAACA---ATTTCCACAGGTTCGGAAT------CATTTAATCCATAATCATGGGCAAATGCATAAATATACTCCTGAAAGAGAAGTGGGTAGACGAAGTATTGTTGACGAGATTTCTGTTTTTCTGAATACCCTTCAAATTTTTCCAT-----TTG-----TATTTCT----ACTT------G-AA-TCAG--------AA--AGA-AGAAGAAG-CATTTCTCGGTTTATCATATCAAAT--G-----ATGATACATAGTGCAATATGGTCAGAACAGG-----GTGTTGCATT-------TTTTAAT------AAAAACCCT--GG-----AAAGAAAGGG---AGTCTAATCC------ACAGA-TCTTT-----------TCCT----TT-TCTATC-----CAATTAATTTATGTTTGTTCT-AATT---AC------AAA-----AG---AG-----AACAAATC--------------------TTTTATTTTTGCAGGCCAATCGCTCTTTTGACTTTGGAATA-------AAGTATCTT------TATCAATATACTGCTTCTTTTACACATTCAA---------------TCCA-----TAAGATCCCTT--------TTCAAC-------CCAA------AA-TC-AAGAATAATTAGGATTTCA---------AAAAAAAAAG---------AAAAAA--TAAAGGGTC--CGCTCATAAGAAAACCCAATCTTTCCCCGCATCAGGCACTAATACATTTTTAACGTCTAATTAGATCGGGGAATCAT-----TTC---------AATT-----AAGAAGTTAAGCTCGTTGC-TTT-----T--TTTTTTATCAGAATTGGAGCCAGACTCTATCCATTTATTCACTAGACCC-------AG-AAAATCATAA----------------TTTTTTTATTCCATTCC-------AAAAAT---AAAAAATAAGAATTTGAATTTGA------TTTTATTACGACATGCTATTTTTTCCATTCATTACCCTTGAGGATCAGTCGTGGTCTTCTAGACTCTACCAA-GAGTCTGGACGAATTTGTTGCTTCATCCAAATGTGTAAAAGA-TCATAGTCGCAC---------------ATGGAACATACATATCAATATGCATGGGTAATCCCTCTTCTTCCACTTCCAGTTATTATGTCGATGGGGTTTGGACTTATTCTTATTCCGACAGCAACAAAAAATCTTCGTCGCATATGGGCTTTTCCTAGTGTTTTACTCTTAAGTATAGCTATGGTATTTTCAGTTCACCTATCTATTCAACAAATAAATGGAAGTTCTATCTATCAATATCTATGGTCTTGGACCGTCAATAATGATTTTTCCTTAGAATTTGGATACTTGATCGACCCGCTTACTTCTATTATGTTAATACTAATTACTACTGTAGGAATCCTCGTTCTTATTTATAGTGACGATTATATGTCTCACGATGAAGGATATTTGAGATTTTTTGTTTATATAAGTTTTTTCAATACTTCCATGTTGGGATTGGTTACTAGTTCCAATTTGATACAAATTTATTTTTTTTGGGAACTTGTGGGAATGTGTTCCTATTTATTGATAGGCTTTTGGTTTACACGGCCAATTGCAGCGAGTGCTTGTCAAAAAGCTTTTGTAACTAATCGTGTAGGGGATTTTGGTCTGTTATTAGGAATTTTAGGTTTTTTTTGGATAACAGGTAGTTTAGAGTTTCGGGATTTGTTCAAAATAGCTAATAACTGGATTCCTAATAATGGGATGAATTCCTTACTTACTACTTTGTGTGCTTTTTTATTATTCCTTGGTGCAGTTGCAAAATCTGCACAATTCCCTCTTCACGTATGGTTACCCGATGCTATGGAAGGACCCACTCCCATTTCGGCTCTTATACACGCAGCAACTATGGTTGCTGCGGGGATTTTTCTTCTAGCTCGACTTCTTCCTCTTTTCATATCCCTACCTTTAATAATGAGTTTCATTTCTTTAGTAGGTACAATAACACTCTTCTTAGGGGCTACTTTAGCTCTTGCTCAGAGAGATATTAAAAGAAGCTTAGCCTATTCTACAATGTCTCAATTGGGTTATATGATGTTAGCTCTAGGTGTAGGTTCTTATCAAGCTGCTTTATTCCATTTGATCACTCATGCTTATTCAAAAGCTTTATTGTTCTTGGGATCCGGATCCATTATTCATTCAATGGAACCTCTTGTTGGATATTCACCAGATAAAAGTCAGAATATGGTTCTTATGGGTGGTTTAAGAAAATACGTTCCAATTACAAGGACCACTTTTTTATGGGGTACGCTTTCTCTTTGTGGTATTCCACCTCTTGCTTGCTTTTGGTCCAAAGATGAAATCCTTAGTAATAGTTGGTTGTATTCACCCTATTTTGGAGTAATAGCCTCTTTTACTGCAGGATTAACTGCGTTTTATATGTTTCGGATATATTTACTTACTTTTGATGGGTACCTGCGCGTTCATTTTCAAAATTACAGTAA------CACTAAAGAGG---GCTCGTTG------TATTCAATATCCTTATGGGGAAAAAGGATACCCAAAGGAGTGAATAGAAATTTCATTTTATCAAC------------AACGAAGAGTGGAGTTTCTTTTTTTTCACAAAATATA------TCCAAAATTCAT------------GGTAAT------ACAAGAAATAGGATAGGGTCCTTTAGTACTTCCTT------T---GGGACTAAAAACACTTTTGTCTATCCTCATGAAACGGGAAATACTATGCTATTCCCCCTTTTTATATTACTGCTTTTTACTTTGTTCATTGGATCCATAGGAATCCATTTTG------ATAATGGAGTAATGGGTAATGGAATAGCGGAGTTAACCATATTATCAAAGTGGTTAACTCCCTCAATAAATTTTTTCCAGGAAAGCTCTAATTCTTCCATAAATTCATATGAATTTATCACTAATGCAATTTATTCTGTAAGTCTAGCTATGTTTGGTCTATTCATA-GCATATATCTTCTATGGATCCGCTTATTCCTTTTTTCAGAATTTAG---------ATTTAATAAATTCTCTT------GTAAAA------GAGAGTCCGAAAAAGTATTTTTTC------GAT------CAAGTGAAAAAAAATATATATAGTTGGTCATATAATCGTGGTTATATAGATATTTTATATACTAGGGTCTTTACCCTGGGTATAAGAGGATTAACCGAACTAACGCAGTTTTTCGATAAGGGTGTCATTGATGGAATTACCAATGGGGTAGGTCTTGCTGGTTTTTGTATAGGAGAAGAAATTAAATATGTAGGGGGAGGTCGAATATCGTCTTATTTATTC-TTTTTTTTATGTTATGTATCCATATTCTTATTCTTTTTTCTT---------------------------------------------------------------TC-----TT------------------------------------AA---------------------ATGTCACCACAAACAGAAACTAAAGCAAGTGTTGGATTTAAAGCTGGTGTTAAGGATTATAAATTGACTTACTACACCCCGGAGTATGAAACCAAGGATACAGATATCTTGGCAGCATTCCGAGTAACTCCTCAGCCGGGGGTTCCGCCCGAAGAAGCAGGGGCTGCAGTAGCTGCCGAATCTTCTACTGGTACATGGACAACTGTTTGGACTGATGGACTTACCAGTCTTGATCGTTACAAAGGACGATGCTATCACATCGAGCCCGTTGTTGGGGAGGAAAATCAATATATCGCTTATGTAGCTTATCCATTAGACCTATTTGAAGAGGGTTCTGTTACTAAC-ATGTTTACTTCC-ATTGTGGGTAACGTATTTGGTTTCAAAGCCCTACGCGC-TCTACGTCTGGAGGATCTGCGAATTCCCACTGCTTATTCAAAAACTTTCCAAGGTCCGCCTCATGGTATCCAAGTTGAAAGGGATAAGTTGAACAAGTACGGCCGTCCTTTTTTGGGATGTACTATTAAACCAAAATTGGGATTATCCGCAAAAAATTATGGTAGAGCGTGTTATGAGTGTCTACGCGGTGGACTTGATTTTACCAAAGATGATGAAAACGTAAACTCACAACCATTTATGCGCTGGAGGGACCGTTTTGTCTTTTGTGCCGAAGCAATTTATAAATCACAGGCCGAAACCGGTGAAATCAAGGGGCATTACTTGAATGCAACTGCAGGTACATGCGAAGAAATGATGAAGAGAGCTATATTTGCGAGGGAATTAGGGGTTCCTATTGTAATGCATGACTACTTAACTGGGGGATTCACTGCAAATACTAGTTTGGCTCATTATTGCCGCGACAATGGCCTACTTCTTCACATTCACCGAGCAATGCATGCAGTTATTGATAGACAGAAAAATCATGGTATGCATTTTCGTGTATTAGCTAAAGCATTGCGTATGTCTGGGGGAGATCATATCCACGCCGGTACAGTAGTAGGTAAGTTAGAAGGGGAACGCGAAATGACTTTAGGTTTTGTTGATTTATTGCGCGATGATTTTATTGAAAAAGATCGTGCTCGCGGTATCTTTTTCACTCAGGACTGGGTATCCATGCCAGGTGTTATACCGGTGGCTTCAGGGGGTATTCATGTTTGGCATATGCCAGCTCTGACCGAAATCTTTGGAGATGATTCTGTATTACAATTTGGTGGAGGAACTTTAGGACATCCTTGGGGAAATGCACCTGGTGCAGTAGCTAATCGGGTAGCTTTAGAAGCTTGTGTACAAGCTCGTAACGAAGGACGCGATCTTGCTCGTGAAGGTAATGAAATTATCCGAGCAGCTTGCAAATGGAGTCCTGAACTAGCCGCAGCTTGTGAAATATGGAAAGCGATCAAATTCGA---GTTCGAGCCGGTAGATAAACTAGA-------------TAAG---TAG------------------------------
Streptogyna_americana ATGGAGTAGATAATT-CTTCC-----TT-GTTACA----ATAGAG-----A-AAAAATCCCTCCCCAAATCGTGCTTGCATTTTTCATTGCACACGAC---------------TTTCCCTATGTAGAAATAGCCTAT-TTCTATT------CCGA-AG-----AGGA----A-GTCT-ACTAA-------TTT----------------TT---------------TTAG------------------------------------------TTAG-TAAGTTG------ATTC--------A-CC----TA---------------------------------C---------TA--------------TTTTTT---------------------TTAT-----------------T---------------AT-----------------AGTACAGG-----------------GAACATTTCAG-------AATGG------AAA-ATG-----TGAAAGTTTTATC----------T-TGATCATT-----------TATCAA-----TC--------ATTTCTA---GTT--T-ATTA-----GTTTTG------------------TCTAATAATTA-------------------------------ATTA-------AGAG-GATTCACCAGGTCATTGATACGGATAATATCCAAATACCAAATACGCTCACTGTATGATCCACGGAAAGAAAAGTGGGTT------GTTTTGGTGAACATCAAAGAAAAAACTTGC---TCTTCTTCCGTAAAAAATTCTTCTAAAAATACCGAACCCAATCGTTGCATAAAAGTTCGTACCGTGCTTTTATGTTTACGAGCTAAAGTTCTAGCGCATGAAAGTCGAAGTATATACTTTAGTCGATACAAAGTCCGTTTTTTCGAAGATCCACTATGATAATGAAAAAGATTTCTACATATCCGACCAAATTGATCAAGAATATCCCAATCTGCTAAATCGGTCCAAATTGGTTTACTAATAGGATGCCCCGATCCAGTACAAAATTGGGCTTTTGCTAAGGATCCAATGAGGGGAGTAGCGGGGACTATGGTATCGTATTTTTTCATTCGAGTATCTATTAGAAATGAATTCTCCAACATTTGATTCCTTACTAACAAAGGATTTATTGTTACACTTGAAAGGTACCCCAGAAAATCGAAACAAGAGTTTGCTAATTGGTTTAGCTGGATCCTTCGCGGTTGAGTCCAAAAAGAGAAAGAATATTGCCAGAAATTGACAAGGTAACATTTCCATTTCTTCTTCAAAAGAGGAGTTCCTTTTGATGCAAGAATTGCCTTTCCTTGATATCGAACATAATGCATAAGAGGATCCATAAAGAACCATA------TGGTTTTCCGAAAAAAAACTGGGTACATTACCCCAAAATGTTCCATCTTCCTAGAAAAGTGGATTCGTTCCAGAAAGGTTCCAGAAGATGTTAATCGTAAGCAAGAAGATTGTTTACGAAGAAACAACAAGAAAAATTCATATTCTGATACATAAGAGTTATATAGGAATCGAAATAGTCTTTTATTTTCTTT------TTTCGAAAAAAAAATAGA------TTTCATTGAAGTAATAAGACTATTCCAATTCGAATAGTAGTTGAGAAAGAATCGCAATAAATGCAAAGATGGAACATCTTGGATCCGGTATTGAAGGAGTTGAACCAAGATTTCCAAATGGATAGGATAGGGTATTTCTATGTGTGATAGATAATGTAAATGCAAAAATTTGTCTTCTAAAAAGGGAAATATTGAATGAATGGATCGTAAATTCTGAAACTTCGGTATTTCTTTTTCTTCCGG------ACAAGATACTTCTCGTAGCGAGAATGGGATTTCTACAACGATCGCAAACCCCTCAGATAGAATCTGAGAATAAAACTCAG------AATAAAAATAATTGTTGTAATCCAACAATCGAT---------CTTGGTTAAGAGGATTAACCGAATTAATCCAAAAATTTTGCTGATACATTCGAATAATTAAACGTTTCACAAGTAGTGAACTAAATTTCTTG---TTATTACAACCAACA---ATTTCCACAGGTTCGGAAC------CATTTAATCCATAATCATGGGCAAATGCATAAATATACTCCTGAAAGAGAAGTGGGTAGACGAAGTATTGTTGACGAGATTTCTGTTTTTCTGAATACCCTTCGAATTTTTCCAT-----TTG-----TATTTCT----ACTT------G-AA-TCAG--------AG--AGA-A---GAAA-TATTTCTCGGTT-----TATCAAAT--G-----ATGATACATAGTGCAATATGGTCAGAACAGG-----GTGTTGCATT-------TTTTAAT------ACAAACCCT--GG-----AAAGAAAGGG---AGTCTAATCC------ACAGA-TCTTTTTCC-----GCTCCT----TT-TCTATC-----CAATTAGTTTATGTTTGTTCT-AATT---AC------AAA-----AG---AG-----AACAAATC--------------------TTTTATTTTTGCAGGCCAATCGCTCTTTTGACTTTGGAATA-------CAGTCTCTT------TATCAATATACTGCTTCTTTTACACATTCAA---------------TCCA-----TAACATCCCTT--------TTCAAT-------TCAT------AA-TC-AAGAATAATTAGGATTTCTAAAAAAAAAAAAAAAAAAG---------AAAAAA--TCAAAGGTC--CACTCATAGGAAAACCCAACCTTTCCCCGCATCAGGCACTAATCTATTTTTAACGTTTAATTAGATCAGGGAATCAT-----TCC---------AACT-----AAGAAGTTAAGCTTATTGC-TTT-----T--TATTTTACCAGAATTGGAGCCAGGCTCTATCCATTTATTCACTAGACCC-------AG-AAAATCGGAA----------------TTTTTTTATTCCATTCC-------AAAAAT---CA-------------AAAATTGA------TTTTATTACGACATGCTATTTTTTCCATTCATTACCCTTGAGGATCAGTCGTGGTCTTCTAGACTCTACCAA-GAGTCTGGACGAATTTGTTGCTTCATCCAAATGTGTAAAAGA-TCATAGTCGCAC---------------ATGGAACATACATATCAATATGCATGGGTAATCCCTCTTCTCCCACTTCCAGTTATTATGTCAATGGGGTTTGGACTTATTCTTATTCCGACAGCAACAAAAAATCTTCGTCGCATATGGGCTTTTCCTAGTGTTTTATTTTTAAGTATAGCTATGGTATTCTCAGTTCACCTGTCTATTCAACAAATAAATGGAAGTTCTATCTATCAATATCTATGGTCTTGGACCGTCAATAATGATTTTTCCTTAGAATTTGGATACTTGATCGACCCGCTTACTTCTATTATGTTAATACTAATTACTACTGTAGGAATCCTGGTTCTTATTTATAGTGACGATTATATGTCTCACGATGAAGGATATTTGAGATTTTTTGTTTATATAAGTTTTTTCAATACTTCCATGTTGGGATTGGTTACTAGTTCCAATTTGATACAAATTTATTTTTTTTGGGAACTTGTGGGAATGTGTTCCTATTTATTGATAGGCTTTTGGTTTACACGGCCAATTGCAGCGAGTGCTTGTCAAAAAGCTTTTGTAACTAATCGTGTAGGGGATTTTGGTCTGTTATTAGGAATTTTAGGTTTTTTTTGGATAACAGGTAGTTTAGAGTTTCGGGATTTGTTCAAAATAGCTAATAACTGGATTCCTAATAATGGGATTAATTCCTTACTTACTACTTTGTGTGCTTTTTTATTATTCCTTGGTGCAGTTGCGAAATCTGCACAATTCCCTCTTCACGTATGGTTACCCGATGCTATGGAAGGACCCACTCCCATTTCGGCTCTTATACACGCAGCAACTATGGTTGCTGCGGGGGTTTTTCTTCTAGCTCGACTTCTTCCTCTTTTCATATGCCTACCTTTGATAATGAGTTTCATTTCTTTAGTAGGTACAATAACACTCTTCTTAGGAGCTACTTTAGCTCTTGCTCAGAGAGATATTAAAAGAAGCTTAGCCTATTCTACAATGTCTCAATTGGGTTATATGATGTTAGCTCTAGGTATAGGTTCTTATCAAGCTGCTTTATTCCATTTGATCACTCATGCTTATTCGAAAGCTTTATTGTTCTTGGGATCCGGATCCGTTATTCATTCAATGGAACCTCTTGTTGGATATTCACCAGATAAAAGTCAGAATATGGTTCTTATGGGTGGTTTAAGAAAATACGTTCCAATTACAAGAACTACTTTTTTATGGGGTACACTTTCTCTTTGTGGTATTCCACCTCTTGCTTGCTTTTGGTCCAAAGATGAAATCCTTAGTAATAGTTGGTTGTATTCACCCTTTTTTGGAATAATAGCCTCTTTTACTGCAGGATTAACTGCGTTTTATATGTTTCGGATATATTTACTTACTTTTGATGGGTACTTGCGTGTTCATTTTCAAAATTACAGTAG------CACTAAAGAGG---ATTCGTTG------TATTCAATATCCTTATGGGGAAAAAGGATACCCAAAGGAGTGAATAGAGATTTCGTTTTATCAGC------------AACGAAGAGTGGAGTTTCTTTTTTTTCACAAAATATA------TCCAAAATTCAT------------GGTAAT------ACAAGAAATAGGATAGGATCCTTTAGTACTTCCTT------T---GGGGCTAAACACACTTTTGTCTATCCTCATGAAACGGGAAATACTATGCTATTTCCTCTTCTTATATTACTGCTTTTTACTTTGTTCATTGGATCCATAGGAATCCATTTTG------ATAATGGAGTAATGGATAATGGAATAGCGGAGTTAACCATATTATCAAAGTGGCTAACTCCCTCAATAAACTTTTTCCAGGAAAGTTCTAATTCTTCCATAAATTCATATGAATTTATCACTAATGCAATCTCTTCTGTAAGTCTAGCTATTTTTGGTCTATTCATA-GCATATATCTTCTATGGGTCCGCTTATTCTTTTTTTCAGAATTTGG---------ATTTAATAAATTCCCTT------GTAAAA------GGGAATCCGAAAAAGTCTTTTTCA------GAT------CAAGTAAAAAAAAAGATATATAGTTGGTCATATAATCGTGGTTATATAGATATTTTCTATACTAGGGTCTTTACCCTGGGTATAAGAGGATTAACCAAACTAACGGAGTTTTTCGATAAGGGTGTCATTGATGGAATTACCAATGGAGTAGGTCTTGCTGGTTTTTGTATAGGAGAAGAAATTAAATATGTAGGGGGAGGGCGAATATCGTCTTATTTATTC-TTTTTTTTATGTTATGTATCCGTGTTCTTATTCTTTTTTCTT---------------------------------------------------------------TC-----TT------------------------------------AA---------------------ATGTCACCACAAACAGAAACTAAAGCAAGTGTTGGATTTAAAGCTGGTGTTAAGGATTATAAATTGACTTACTACACCCCGGAGTACGAAACCAAGGATACTGATATCTTGGCAGCATTCCGAGTAACTCCTCAGCCCGGGGTTCCGCCCGAAGAAGCAGGGGCTGCAGTAGCTGCCGAATCTTCTACTGGTACATGGACAACTGTTTGGACTGATGGACTTACCAGTCTTGATCGTTACAAAGGACGATGCTATCACATCGAGCCCGTTGTTGGGGAGGAAAATCAATATATCGCTTATGTAGCTTATCCATTAGACCTATTTGAAGAGGGTTCTGTTACTAAC-ATGTTTACTTCC-ATTGTGGGTAACGTATTTGGTTTCAAAGCCCTACGCGC-TCTACGTCTGGAGGATCTGCGAATTCCTACTACTTATTCAAAAACTTTCCAAGGTCCGCCTCATGGTATCCAAGTTGAAAGGGATAAGTTGAACAAGTATGGTCGTCCTTTTTTGGGATGTACTATTAAACCAAAGTTGGGATTATCCGCAAAAAATTATGGTAGAGCGTGTTATGAGTGTCTACGCGGTGGACTTGATTTTACCAAAGATGATGAAAACGTAAACTCACAACCATTTATGCGCTGGAGGGACCGTTTTGTCTTTTGTGCCGAAGCTATTTATAAATCACAGGCCGAAACCGGTGAAATCAAGGGGCATTACTTGAATGCGACTGCAGGTACATGCGAAGAAATGATGAAGAGAGCTGTATTTGCGAGGGAATTAGGGGTTCCTATTGTAATGCATGACTACTTAACTGGGGGATTCACCGCAAATACTAGTTTGGCTCATTATTGCCGCGACAATGGCCTACTTCTTCACATTCACCGGGCAATGCATGCAGTTATTGATAGACAGAAAAATCATGGTATGCATTTCCGTGTATTAGCTAAAGCATTGCGTATGTCTGGGGGAGATCATGTCCACGCCGGTACAGTAGTAGGTAAGTTAGAAGGGGAACGCGAAATGACTTTAGGTTTTGTTGATTTATTGCGCGATGATTTTATTGAAAAAGATCGTGCTCGCGGTGTCTTTTTCACTCAGGACTGGGTATCCATGCCAGGTGTTATACCGGTGGCTTCAGGGGGTATTCATGTTTGGCATATGCCAGCTCTGACCGAAATCTTTGGAGATGATTCCGTATTACAATTTGGTGGAGGAACTTTAGGACATCCTTGGGGAAATGCACCTGGTGCAGCAGCTAATCGGGTGGCTTTAGAAGCCTGTGTACAAGCTCGTAACGAAGGGCGCGATCTTGCTCGTGAAGGTAATGAAATTATCCAAGCAGCTTGCAAATGGAGTCCTGAACTAGCCGCAGCTTGTGAAGTATGGAAGGCGATCACATTCGA---GTTCGAACCGGTAGATAAACTAGA-------------CAAG---TAG------------------------------
Buergersiochloa_bambusoides ATGGAGTAGATAATT-CTTCC-----TT-GTTACA----ATAGAG---AAA-AAAAATCCCTCCCCAAATCGTGCTTGCATTTTTCATTGCACACGAC---------------TTTCCCTATGTAGAAATAGTCAAT-TTCTATT------CCAA-AG-----AGGA----A-GTCT-ACTAA-------TTT----------------TT-------------TTTTAA------------------------------------------TTAG-TAAGTTG------ATTC--------A-CC----TA---------------------------------C---------TA-------------------T---------------------TTAT-----------------T---------------AT-----------------AGTATAGG-----------------GAACATTTCAG-------AATGG------AAA-ACG-----TGAAAGTTTTATC----------T-TGATCATT-----------TATCGA-----TC--------ATTTCTA---GTT--T-ATTA-----GTTTTG------------------TCTAATGATTA-------------------------------ATTA-------AGAG-GGTTCACCAGGTCATTGATACGGATAATATCCAAATACCAAATACGCTCACTGTGTGATCCACGGAAAGAAAAGCGGGTT------GTTTTAGTGAATATCAAAGAAAAAACTTGT---TCTTCTTCTGTAAAAAATTCTTCTAAAAATACCGAACCCAATCGTTGCATAAAAGTTCGTACCGTGCTTTTATGTTTACGAGCTAAAGTTCTAGCGCATGAAAGTCGAAGTATATACTTTAGTCGATACAAAGTCCGTTTTTTCGAAGATCCACTATGATAATGAAAAAGATTTCTACATATCCGACCAAATCGATCAAGAATATCCCAATCTGATAAATCGGTCCAAATTGGTTTACTAATAGGATGCCCCGATCCAGTACAAAATCGATCTTTTGATAAGGATCGAATGAGGGGAGTAGCAGGGACTATGGTATCGAATTTTTTCATTCGAGTATCTATTAGAAATGAATTCTCTAGCATTTGATTCCTTACTAACAAAGTATTTATTGGTACACTTGAAAGGTACCCCAGAAAATCGAAGCAAGAGTTTGCTAATTGGTTTAGATGGATCCTTCGCGGTTGAGTCCAAAAAGAGAAAGAATATTGCCAGAAATTGACAAGGTAACATTTCCATTTCTTCTTCAAAAGAGGAGTTCCTTTTGATGCAAGAATTGCCTTTCCTTGATATCGAATATAATGCATAAGAGAATCCATAAAGAACCATA------CGGTTTTCCGAAAAAAACCTGGGTACATTACCCCAAAATGTTCCATCTTCCTAGAAAAGTGGATTCCTTCCACAAAGGTTCCAGAAGATGCTAATGGTAAGCAAGAAGATTGTTTACGAAGAAACAACAAGAAAAATTCATATTCTGATACATAAGAGTTATATAAGAATCGAAATAGTCTTTTATTTTCTTT------TGAAAAATGAAAAATCGA------TTTCATTGAAATAATAAGACTATTCCAATTCGAATAGTAGTTGAGAAAGAATCGCAATAAATGCAAAGATGGAACATCTTGGATCCGGTATTGAAGGAGTTGAACCAAGATTTCCAAATGGATAGGATAGGGTATTTCTAGATGTGATAGATAATGTAAATGCAAAAATTTGTCTTCTAAAAAGGGAAATATTGAATGAATAGATCGTAAATTCTGAAACTTTGGTGTTTCTTTTTCTTTCGG------ACAAAATAATTCTCGTAGCGAGAATGGGATTTCTAGAACGATCGCAAACCCCTCAGATAGAATCTGAGAATAAAACTCGG------AATAAAAAAATTTGTTGTAATCCAACAATCGAT---------CTTGGTTAGGATGATTAACCGAGTTAATCCAAAAATTCTGCTGATACATTCGAATAATTAAACGTTTCACAAGTAGTGAACTAAATTTTTTG---TTATTACAACTAATA---ATTTCCACAGGTTCGGAAC------CATTTAATCCATAATCATGGGCAAATGCATAAATATACTCCTGAAAGAGAAGTGGGTAGACGAAGTATTGTTGACGAGATTTCTGTTTTTCTGAATACCCTTCGAATTTTTCCAT-----TTG-----TATTTCT----ACTT------G-AA-TCAG--------AA--ATA-A---GAAG-CATTTCTCGGTT-----TATCAAAT--G-----ATGATACATAGTGCAATATGGTCAGAGCAGG-----GTGTTGCATT-------TTTTAAT------ACAAACCCT--GG-----AAAGAAAGGG---AGTCTAATCC------ACAGA-TCTTT-----------TCTT----TT-TCTATC-----CAATTAGTTTATGTTTGTTCT-AATT---AC------AAA-----AG---AG-----AAAAAATCTTTTCT-------------TTTTTATTTTTGCAGGCCAATCGCTCTTTTGACTTTGGAATA-------CAGTCTCTT------TATCAATATACTGCTTCTTTTACACATTCAA---------------TCCA-----TAACATCCCTT--------TTCAAT-------CCAT------AA-TC-AAGAATAATTAGGATTTCT---------AAAAAAAAAG---------AAAAAA--TAAAGGGTA--CGCTCATAGGAAAACCCAATCTTTCCCCGCATCAGGCACTAATCTATTTTTAACGTCTAATTAGATCGGGGAATCAT-----TTC---------AATT-----AAGAAGTTAAGCTCGTTGC-TTT-----T--T-TTTTACCAGAATTGGAGCCAAGCTCTATCCATTTATTCACTAGACCC-------AG-AAAATCGGAA----------------TTTTTTTATTCCA------------AAAAG---AAAAAATAA------GAATTGGA------TTTCATTACGACATGCTATTTTTTCCATTCATTACCCTTGAGGATCAGTCGTGGTCTTCTAGACTCTACCAA-GAGTCTGGACGAATTTGTTGCTTCATCCAAATGTGTAAAAGA-TCATAGTCGCAC---------------ATGGAACATACATATCAATATGCATGGGTAATCCCTCTTCTCCCACTTCTAGTTATTATGTCAATGGGGTTTGGACTTATTCTTATTCCAACAGCAACAAAAAATCTTCGTCGCATATGGGCTTTTCCTAGTGTTTTACTCTTAAGTATAGCTATGGTATTCTCTGTTTACCTATCTATTCAACAAATAAACGGAAGTTCTATCTATCAATATCTATGGTCTTGGACCGTCAATAATGATTTTTCCTTAGAATTTGGATACTTGATCGACCCGCTTACTTCTATTATGTTAATACTAATTACTACTGTAGGAATCCTCGTTCTTATTTATAGTGATGATTATATGTCTCACGATGAAGGATATTTGAGATTTTTTGTTTATATAAGTTTTTTCAATACTTCCATGTTGGGATTGGTTACTAGTTCCAATTTGATACAAATTTATTTTTTTTGGGAACTTGTGGGAATGTGTTCCTATTTATTGATAGGCTTTTGGTTTACACGGCCAATTGCAGCGAGTGCTTGTCAAAAAGCTTTTGTAACTAATCGTGTAGGGGATTTTGGTCTGTTATTAGGAATTTTAGGTTTTTTTTGGATAACAGGTAGTTTAGAGTTTCGGGATTTGTTCAAAATAGCTAATAACTGGATTCCTAACAATGGGATTAATTCCTTACTTACTACTTTATGTGCTTTTTTATTATTCCTTGGTGCAGTTGCGAAATCTGCACAATTCCCTCTTCACGTATGGTTACCCGATGCTATGGAAGGACCCACTCCCATTTCGGCTCTTATACACGCAGCAACTATGGTTGCTGCGGGGATTTTTCTTCTAGCTCGACTTTTTCCTCTTTTCATACCCCTACCCTTAATAATGAGTTTTATTTCTTTAGTAGGTACAATAACACTTTTCTTAGGAGCTACTTTAGCTCTTGCTCAGAGAGATATTAAAAGAAGCTTAGCCTATTCTACAATGTCTCAATTGGGTTATATGATGTTAGCTCTAGGTATAGGTTCTTATCAAGCCGCTTTATTCCATTTGATCACCCATGCTTATTCGAAAGCTTTATTGTTCTTGGGATCCGGATCCGTTATTCATTCAATGGAACCTCTTGTTGGATATTCACCAGATAAAAGTCAGAATATGGTTCTTATGGGTGGTTTAAGAAAATACGTTCCAATTACAAGAACCACTTTTTTATGTGGTACGCTTTCTCTTTGTGGTATTCCACCTCTTGCTTGCTTCTGGTCCAAAGATGAAATCCTTAGTAATAGTTGGTTGTATTCACCCTTTTTTGGAATAATAGCCTCTTTTACTGCAGGATTAACTGCGTTTTATATGTTTCGGATATATTTACTTACTTTTGATGGGTATCTGCGTGTTCATTTTAAAAATTACAGTAA------CACTAAAGAGG---GTTCGTTG------TATTCAATATCCTTATGGGGAAAAAGGGTACCCAAAGGAGTGAATAGAGATTTCATTTTATCAAC------------AACAAAGAGTGGAGT---TTTTTTTTCACAAAATATA------TCCAAAATTCAT------------GGTAAT------ACAAGAAATAGGATAGGGTCCTTTAGTATTTCCTT------T---GGAGCTAAAAACACTTTTGTCTATCCTCATGAAACGGGAAATACTATGCTATTCCCTCTTTTTATATTACTGCTTCTTACTTTGTTCATTGGATCCATAGGAATCCATTTTG------ATGATGTAGTAATGGATAATGGAATAGCGGAGTTAACCATATTATCAAAGTGGTTAACTCCCTCAATAAACTTTTTCCAGGAAAGTTCTAATTCTTCCATAAATTCATATGAATTTTTCACTAATGCGATTTCTTCTGTAAGTCTAGCTATGTTTGGTCTATTCATA-GCATATATCTTCTATGGATCTGCTTATTCCTTTTTTCATAATTTAG---------ATTTAATAAATTCTCTT------GTAAAA------AAGAGTCCGAAAAAGTCTTTTTTG------GAT------CAAGTAAAAAAAAAGATATACAGTTGGTCATATAATCGTGGTTATATAGATATTTTCTATACTAGGTTCTTTACCCTGGGTATAAGAGGATTAACCGAACTAACGCAGTTTTTCGATAAGGGTGTCATTGATGGAATTACTAATGGAGTAGGTCTTGCTGGTTTTTGTATAGGAGAAGAAATTAAATATGTAGGGGGAGGGCGAATATCGTCTTATTTATTC-TTTTTTTTATGTTATGTATCTGTGTTCTTATTCTTTTTTCTT---------------------------------------------------------------TC-----TT------------------------------------AA---------------------ATGTCACCACAAACAGAAACTAAAGCAAGTGTTGGATTTAAAGCTGGTGTTAAGGATTATAAATTGACTTACTACACCCCGGAGTATGAAACCAAGGATACTGATATCTTGGCAGCATTCCGAGTAACTCCTCAGCCGGGGGTTCCGCCCGAAGAAGCAGGGGCTGCAGTAGCTGCCGAATCTTCTACTGGTACATGGACAACTGTTTGGACTGATGGACTTACCAGTCTTGATCGTTACAAAGGACGATGCTATCACATCGAGCCCGTTGCTGGGGAAGAAAATCAATATATCGCTTATGTAGCTTATCCATTAGACCTATTTGAAGAGGGTTCTGTTACTAAC-ATGTTTACTTCC-ATTGTGGGTAACGTATTTGGTTTCAAAGCTCTACGCGC-TCTACGTCTGGAGGATCTGCGAATTCCCCCTACTTATTCAAAAACTTTCCAAGGCCCGCCTCATGGTATCCAAGTTGAAAGGGATAAGTTGAACAAGTACGGCCGTCCTTTATTGGGATGTACTATTAAACCAAAATTGGGATTATCCGCAAAAAATTATGGTAGAGCGTGTTATGAGTGTCTACGCGGTGGACTTGATTTTACCAAAGATGATGAAAACGTAAACTCACAACCATTTATGCGCTGGAGGGACCGTTTTGTCTTTTGTGCCGAAGCTATTTATAAATCACAGGCCGAAACCGGTGAAATCAAGGGGCATTACTTGAATGCGACTGCAGGTACATGCGAAGAAATGATGAAGAGAGTCGTATTTGCAAGGGAATTAGGGGTTCCTATTGTAATGCATGACTACTTAACTGGGGGATTCACCGCAAATACTAGTTTGGCTCATTATTGCCGCGACAATGGCCTACTTCTTCACATTCACCGGGCAATGCATGCAGTTATTGATAGACAGAAAAATCATGGTATGCATTTTCGTGTATTAGCTAAAGCATTGCGTATGTCTGGGGGAGATCATGTCCACGCCGGTACAGTAGTAGGTAAGTTAGAAGGGGAACGCGAAATGACTTTAGGTTTTGTTGATTTATTGCGCGATGATTTTATTGAAAAAGATCGTGCTCGCGGTGTTTTTTTCACTCAGGACTGGGTATCCATGCCAGGTGTTATACCGGTGGCTTCAGGGGGTATTCATGTTTGGCATATGCCAGCTCTGACCGAAATCTTTGGAGATGATTCCGTATTACAATTTGGTGGAGGAACTTTAGGACATCCTTGGGGAAATGCACCTGGTGCAGCAGCTAATCGGGTGGCTTTAGAAGCTTGTGTACAAGCTCGTAACGAAGGGCGCGATCTTGCTCGTGAAGGTAATGAAATTATCCGAGCAGCTTGCAAATGGAGTCCTGAACTAGCCGCAGCTTGTGAAGTATGGAAGGCGATCAAGTTCGA---GTTCGAGCCGGTGGATAAACTAGATGTAGAGA----AAAAA---TAA------------------------------
Puelia_olyriformis ATGGAGTAGATAATT-CTTCC-TTGTTT-GTTACA----ATAGAA---GAA-AAAAATCCCTCCCCAAATCGTGCTTGCATTTTTCATTGCACACGAC---------------TTTCCCTATGTAGAAATATCCAAT-TTCTATT------CCGA-AG-----AGGA----A-GTCT-ACTAA-------TTT----------------TT---------------TGAA------------------------------------------TTAG-TAAGTTG------ATTC--------A-CC----TA---------------------------------C---------TA-------------------T---------------------TTAT-----------------T---------------AT-----------------AGTACAGG-----------------GAACATTTCAG-------AATGG------AAA-ATC-----TACAAGTTTTCTC----------T-TGATTCTT-----------TATCGA-----TC--------ATTTCTA---GTT--T-ATTA-----GTTTTG------------------TCTAATGATTA-------------------------------ATTA-------AGAG-GACTCACCAGGTCATTGATACGGATAATATCCAAATACCAAATACGCTCACTATGTGATCCACGGAAAGAAAAGGAGGTT------GTTTTGGTGAACATCAAAGAAAAAACTTGC---TCTTCTTCCGTAAAAAATTCTTCTAAAAATACCGAACCCAATCGTTGCATAAAAGTTCGTACCGTGCTTTTATGTTTACGAGCTAAAGTTCTAGCACATGAAAGTCGAAGTATATACTTTAGTCGATACAAAGTCTGTTTTTTCGAAGATCCACTATGATAATGAAAAAGATTTGTACATATCCGACCAAATCGATCAAGAATATCCCAATCTGATAAATCGGTCCAAATTGGTTTACTAATAGGATGCCCCGATCCAGTACAAAATTGAGCTTTTGATAAGGATCCAATGAGGGGAGTAGCGGGGACTATGGTATCGAATTTTTTCATTCGAGTATCTATTAGAAATGAATTCTCCAGCATTTGATTCCTTACTAACAAAGTATTTATTGGTACACTTGAAAGGTACCCCAGAAAATCGAAGCAAGAGTTTGCTAATTGGTTTAGATGGATCCTTCGCGGTTGAGTCCAAAAAGAGAAAGAATATTGCCAGAAATTGACAAGGTAACATTTCCATTTTTTCTTCAAAAGAAGAGTTCCTTTTGATGCAAGAATTGCCTTTCCTTGATATCGAACATAATGCATAAGAGGATCCATAAAGAACCATA------CGGTTTTCCGAAAAAAACCCGGGTACATTACCCCAAAATGTTCCATCTTCCTAGAAAAGTGGATTCGTTCCAGAAAGGTTCCAGAAGATGTTAATCGTAAGCAAGAAGATTGTTTACGAAGAAACAACAAGAAAAATTCACATTCTGATACATAAGAATTATATAGGAGTCGAAATAGTCTTTTATTTTCTTTTTTAAATTTAAAAAGAAAAATAGA------TTTCATTGAAGTATTAAGACTATTCCAATTCGAATAGTAGTTGAGAAAGAATCGCAATAAATGCAAAGATGGAACATCTTGGATCCGGTATTGAAGGAGTTGAACCAAGATTTCCAAATGGATAGGATAGGGTATTTCTATATGTGATAAATAATGTAAATGAAAAAATTTGTCTTCTAAAAAGGGAAATATTGAATGAATAGATCGTAAATTCTGAAACTTTGGTATTTCTTTTTCTTCCGG------ACAAGATAGTTCTCGTAGCGAGAATGGGATTTCTACAACGATCGCAAACCCCTCAGATAGAATCTGAGAATAAAACTCAG------AATAAAAATAATTGTTGTGATCCAAGAATCGAT---------CTTGGTTAGGATGATTAACCGAATTAATCCAAAAATTCTGCTGATACATTCGAATAATTAAACGTTTCACAAGTAGTGAACTAAATTTATTG---TTATTAGAACCAACA---ATTTCCACAGGTTCGGAAC------CATCTAACCCATAATCATGGGCAAATGCATAAATATACTCCTGAAAGAGAAGTGGGTAGACGAAGTATTGTTGACGAGATTTCTGTTTTTCTGAATACCCTTCTAATTTTTCCAT-----TTG-----TATTTCT----ACTT------G-AA-TCAG--------AG--AGA-A---GAAG-CATTTCTCGGTT-----TATTAAAT--G-----ATGATACATAGTGCAATATGGTCAGAACAGG-----GTATTGCATT-------TTTTAAT------GCAAACCCT--GG-----AAAGAAAGAG---AGTCTAATCC------ACAGA-TCTTTTTCC-----GCTCCT----TT-TCTATC-----CAATTAGTTTATGTTTGTTCT-AATT---AC------AAA-----AG---AG-----AACAAATC--------------------CTTTATTTTTGCGGGCCAATCGCTCTTTTGACTTTGGAATA-------CATTCTCTT------TATCAATATACTGCTTCTTTTACACATTCAA---------------TCCA-----TAACATCCCTT--------TTCAAC-------CCAT------AA-TC-AAGAATAATTAGGATTTCT-----AAATAAAAAAAAAT---------AAAAAA--TAAAGGGTC--CACTCATAGGAAAACCCACCCTTTCCCCGCATCAGGCACTAATCTATTTTTAACGTCTAATTAGATCGGGGAATCAT-----TCC---------AATT-----AAGAAGTTAAGCTCGTTGC-TTT-----T--TATTTTACCAGAATTGGAGCCAGGCTCTATCCATTTATTCACTAGACCC-------AG-AAAATAGGAA----------------TTTTTTGATTCCCTTCC-------AAAAAT---CAAAAATAA------GAAATTGA------TTTTATAACGACATGCTGTTTTTTCCATTCATTACCCTTGAGGATCAGTCGTGGTCTTCTAGACTCTACCAA-GAGTCTGGACGAATTTGTTGCTTCATCCAAATGTGTAAAAGA-TCATAGTCGCAC---------------ATGGAACATACATATCAATATGCATGGGTAATCCCTCTTCTCCCACTTCCAGTTATTATGTCAATGGGGTTTGGACTTTTTCTTATTCCGACAGCAACAAAAAATATTCGTCGCATATGGGTTTTTCCTAGTGTTTTATTCTTAAGTATAGCTATGGTATTCTCAGTTCACCTGTCTATTCAACAAATAAATGGAAGTTCTATCTATCAATATCTATGGTCTTGGACCATCAATAATGATTTTTCCTTAGAATTTGGATACTTGATCGACCCGCTTACTTCTATTATGTTAATACTAATTACTACTGTAGGAATCCTGGTTCTTATTTATAGTGACGATTATATGTCTCACGATGAAGGATATTTGAGATTTTTTGTTTATATAAGTTTTTTCAATACTTCCATGTTGGGATTGGTTACTAGTTCCAATTTGATACAAATTTATTTTTTTTGGGAACTTGTGGGAATGTGTTCCTATTTATTGATAGGCTTTTGGTTTACACGGCCAATTGCAGCGAGTGCTTGTCAAAAAGCTTTTGTAACTAATCGTGTAGGGGATTTTGGTCTGTTATTAGGAATTTTAGGTTTTTTTTGGATAACAGGTAGTTTAGAATTTCGGGATTTGTTCAAAATAGCTAATAACTGGATTCCTAATAATGGGATTAATTTCTTATTTACTACTTTGTGTGCCTTTTTTTTATTCCTTGGTGCAGTTGCGAAATCTGCACAATTCCCTCTTCACGTATGGTTACCCGATGCTATGGAAGGACCCACTCCCATTTCGGCTCTTATACACGCAGCAACTATGGTTGCTGCGGGGATTTTTCTTCTAGCTCGACTTCTTCCTCTTTTCATATCCCTACCTTTTATAATGAGTTTCATTTCTTTAGTAGGTACAATAACACTCTTCTTAGGAGCTACTTTAGCTCTTGCTCAGAGAGATATTAAAAGAAGCTTAGCCTATTCTACAATGTCTCAATTGGGTTATATGATGTTAGCTCTAGGTATAGGTTCTTATCAAGCTGCTTTATTTCATTTAATCACTCATGCTTATTCGAAAGCTTTATTGTTCTTGGGGTCCGGATCCGTTATTCATTCAATGGAACCCCTTGTTGGATATTCACCAGATAAAAGTCAGAATATGGTTTTTATGGGTGGTTTAAGAAAATACGTTCCAATTACAAGAACTACTTTTTTATGGGGCACACTTTCTCTTTGTGGTATTCCGCCTCTTGCTTGCTTCTGGTCCAAAGATGAAATCCTTAGTAATAGTTGGTTGTATTCACCCTTTTTTGGAATAATAGCCTCTTTTACTGCAGGATTAACTGCGTTTTATATGTTTCGGGTATATTTACTTACTTTTGATGGGTACTTGCGTGTTCATTTTCAAAATTACAGTAG------CACTAAAGAGG---GTTCGTTG------TATTCAATATCCTTATGGGGAAAAAGGATACCCAAAGGAGTCAATAGAGATTTCGTTTTATCAAC------------AACGAAGAGTGGAGTTTCTTTTTTTTCACAAAATATA------TCCAAAATTCAT------------GGTAAT------ACAAGAAGTAGGATAGGATCCTTTAGTACTTCCTT------T---GGGGCTAAAAAAACTTCTGTCTATCCTCATGAAACGGGAAATACTATGCTATTCCCTCTTCTTATATTACTGCTTTTTACTTTGTTTATTGGATCCATAGGAATCCATTTTG------ATAATGGAGTAATGGATAATGGAGTAGTGGAGTTAACCATATTATCAAAGTGGCTAACTCCATCAATAAACTTTTTCCAGGAAAGTTCTAATTCTTCCATAAATTCATATGAATTTATCACTAATGCAACTTCCTCTGTAAGTCTAGCTATTTTTGGTCTATTCATA-GCATATATCTTCTATGGATCTGCTTATTCTTTTTTTCAGAATTTGGATTTAATAAATTTAATAAATTTCCTT------GTAAAA------GGGAATCCGAAAAAGTCCTTTTTG------GAT------CAAGTAAAAAAAAGGATATACAGTTGGTCATATAATCGTGGTTATATAGATATTTTCTATACTAGGGTCTTTACCCTGGGTATAAGAGGATTAACCGAACTAACGCAGTTTTTTGATAAGGGTATCATTGATGGAATTACCAATGGAGTAGGTCTTGCTGGTTTTTGTATAGGAGAAGAAATTAAATATGTAGGGGGGGGGCGAATATCGTCTTATCTATTC-TTTTTTTTATGTTATGTATCCGTGTTCTTATTCTTTTTTCTT---------------------------------------------------------------TC-----TT------------------------------------AA---------------------ATGTCACCACAAACAGAAACTAAAGCTTTTGTTGGATTTAAAGCTGGTGTTAAGGATTATAAATTGACTTACTACACCCCGGAGTACGAAACCAAAGATACTGATATCTTGGCAGCATTCCGAGTAACTCCTCAGCCCGGGGTTCCGCCTGAAGAAGCAGGGGCTGCAGTAGCTGCCGAATCTTCTACTGGTACATGGACAACTGTTTGGACTGATGGACTTACCAGTCTTGATCGTTACAAAGGACGATGCTATCACATCGAGCCCGTTGTTGGGGAGGAAAATCAATATATCGCTTATGTAGCTTATCCATTAGACCTATTTGAAGAGGGTTCTGTTACTAAC-ATGTTTACTTCC-ATTGTGGGTAACGTATTTGGTTTCAAAGCCCTACGCGC-TCTACGTCTGGAGGATCTGCGAATTCCCACTTCTTATTCAAAAACTTTCCAAGGTCCGCCTCATGGTATCCAAGTTGAAAGGGATAAGTTGAACAAGTACGGTCGTCCCTTTTTGGGATGTACTATTAAACCAAAATTGGGATTATCCGCAAAAAATTACGGTAGAGCGTGTTATGAGTGTCTACGCGGTGGACTTGATTTTACCAAAGATGATGAAAACGTAAACTCACAACCATTTATGCGCTGGAGGGACCGTTTTGTCTTTTGTGCCGAAGCACTTTATAAAGCACAGGCCGAAACCGGTGAAATCAAGGGGCATTACTTGAATGCGACTGCAGGTACATGCGAAGAAATGATTAAGAGAGCTGTATTTGCGAGGGAATTAGGGGTTCCTATTGTAATGCATGACTACTTAACTGGGGGATTCACCGCAAATACTAGTTTGGCTCATTATTGCCGCGACAATGGCCTACTTCTTCACATTCACCGGGCAATGCATGCAGTTATTGATAGACAGAAAAATCATGGTATGCATTTTCGCGTATTAGCTAAAGCATTGCGTATGTCTGGGGGAGATCATGTCCACGCCGGTACAGTAGTAGGTAAGTTAGAAGGGGAGCGCGAAATGACTTTAGGTTTTGTTGATTTATTGCGCGATGATTATATTGAAAAAGATCGTGCTCGCGGTATCTTTTTCACTCAGGACTGGGTATCCATGCCAGGTGTTATACCGGTGGCTTCAGGGGGTATTCATGTTTGGCATATGCCAGCTCTGACCGAAATCTTTGGAGATGATTCCGTATTACAATTTGGTGGAGGAACTTTAGGACATCCTTGGGGAAATGCACCTGGTGCAGCAGCTAATCGGGTGGCTTTAGAAGCCTGTGTACAAGCTCGTAACGAAGGGCGCGATCTTGCTCGTGAAGGTAATGAAATTATCCGACATGCTTGCAAATGGAGTCCTGAACTAGCCGCAGCTTGTGAAGTATGGAAGGCGATCAAATTCGA---GTTCGAGCCGGTAGATAAACTAGATGTAGA-------TAAGAAGTGA------------------------------
Diandrolyra_sp._Clark_1301 ATGGAGTAGATAATT-CTTCC-----TT-GTTACA----ATAGAAACAAAA-AAAAATCCCTCCCCAAATCGTGCTTGCATTTTTCATTGCACACGAC---------------TTTCCCTATGTAGAAATAGTAAAT-TTCTATT------CCAA-AG-----AAGA----A-GTCT-ACTAA-------TTT----------------TT---------------TTAA------------------------------------------TCAG-TAATTAA------ATTAGTAATTTTA-AC----TA---------------------------------G---------TA---------------AGTAA---------------------ATAC------------------------------------------------------TATAGG-----------------GAACATTTCAG-------AATGG------AAA-ACG-----TGAAAGTTTTATC----------T-TGATCATT-----------TATCGA-----TC--------ATTTCTA---GTT--T-ATTA-----GTTTTG------------------TCTAATGATTA-------------------------------ATTA-------AGAG-GGTTCGCCAGGTCATTGATATGGGTAATATCAAAATACCAAATACGCTCACTGTGTGATCCACGGAAAGAAAAGCGCGTT------GTTTTAGTGAACATCAAAGAAAAAACTTGT---TCTTCTTCCGTAAAAAATTCTTCTAAAAATACCGAACCCAATCGTTGCATAAAAATTCGTACCGTGCTTTTATGCTTACGAGCTAAAGTTCTAGCGCATGAAAGTCGAAGTATATACTTTAGTCGATACAAAGTCCGTTTTTTCGAAGATCCACTATGATAATGAAAAAGATTTCTACATATCCGACCAAATCGATCAAGAATATCCCAATCTGATAAATCGGTCCAAATTGGTTTACTAATAGGATGCCCGGATCCAGTACAAAATTGAGCTTTTGATAAGGATCGAATGAGAGGAGTAGCAGGGACTAGGGTATCGAATTTTTTCATTCGAGTATCTATTAGAAAAGAATTCTCTAGCATTTGATTCCTTACTAACAAAGTATTTATTGGTACACTTGAAAGGTACCCCAGAAAATCGAAGCAAGAGTTTGCTAATTGGTTTAGATGGATCCTTTGCGGTTGAGTCCAAAAAGAGAAAGAATATTGCCATAAATTGACAAGGTAACATTTCCATTTCTTCTTCAAAAGAGGAGTTCCTTTTGATGCAAGAATTGCCTTTCCTTGATATCGAATATAATGCATAAAAGAATCCATAAAGAACCATA------TGGTTTTCCGAAAAAAAACAGGGTACATTACCCCAAAATGTTCCATCTTCCTAGAAAAGTGGATTCCTTCCACAAAGGTTCCGGAAGATGTTAATGGTAAGCAAGAAGATTGTTTACGAAGAAACAACAAGAAAAATTCATATTCTGATACATAAGAGTTATATAAGAATCGAAATAGTCTTTTATTTTCTTT------TGAAAAAAGAAAAATCGA------TTTCATTGAAGTAATAAGACTATTCCAATTCGAATAGTAGTTGAGAAAGAATCGCAATAAATGCAAAGATGGAACATCTTCGATCCGGTATTGAAGGAGTTGAACCAAGATATCCAAATGGATAGGATAGGGTATTTCTAGACGTGATAGATAATGTAAATGCAAAAATTTGTCTTCTAAAAAGGGAAATATTGAATGAATAGATCGTAAATTCTGAAACTTTGGTGTTTCTTTTTCTTTCGG------ACAAGATAATTCTCGTAGCGAGAATGGGGTTTCTACAACGATCGCAAACCCCTCAGATAGAATCTGAGAATAAAACTCAG------AATAAAAAAAATTGTTGTAATCCAACAATCGAT---------CTTGGTTAAGATGATTAACCGAGTTAATCCAAAAATTCTGCTGATACATTCGAATAATCAAACGTTTCACAAGTAGTGAACTAAATTTTTTG---TTATTACAACTAATA---ATTTCCACAGGTTCGGGAC------CATTTAATCCATAATCATGAGCAAATGCATAAATATACTCCTGAAAGAGAAGTGGGTAAACGAAGTATTGTTGGCGAGATTTCTGTTTTTCTGAATACCCTTCGAATTTTTTCAT-----TTG-----TATTTCT----ACTT------G-AA-TCAG--------AA--ATA-A---GAAG-CATTTCTCAGTT-----TAAAAAAT--G-----ATGATACATAGTGCAATATGGTCAGAGCAGG-----GTGTTGCATT-------TTTTAAT------ACAAACCCT--GA-----AAAGAAAGGG---AGTCTAATCC------ACAGA-TCTTT-----------TCCT----TT-TCTATC-----CAATTAGTTTATGTTTGTTCT-AATT---AC------AAA-----AG---AA-----AACAAATA--------------------TTTTATTTTTGCAGACCAATCGCTCTTTTGACTTTGGAATA-------CAGTCTCTT------TATCAATATACTGCTTCTTTTACACATTCAA---------------TCCA-----TAACATCCCCT--------TTCAAT-------CCAT------AA-TC-AAGAATAATTAGGATTTCT------AAAAAAAAAAAAG---------AAAAAA--TCAAGGGTA--CGCTCATAGTAAAACCCAATCTTTCCCCACATCAGGCACTAATCTATTTTTAACGTTTAATTAGATCGGGAAATCAT-----TTC---------AATT-----AAGAAGTTAAGCTCGTTGC-TTT-----T--TATTTTACCAGAATTGGAGCCAAGCTCTATCCATTTATTCACTAGACCC-------AG-AAAATCAGAA----------------TTTTTTTATTCCA------------AAAAT---CAAAAATAA------GAATTTTA------TTTCATTACGACATGCTATTTTTTCCATTCATTACCCTTAAGGATCAGTCGCGGTCTTCTAGACTCTACCAA-GAGTCTGGACGAATTTGTTGCTTCATCCAAATGTGTAAAAGA-TCATAGTCGCAC---------------ATGGAACATACATATCAATATGCATGGGTAATCCCTCTTCTCCCACTTCCAGTTATTATGTCAATGGGGTTTGGACTTATTCTTATTCCGACGGCGACAAAAAATCTTCGTCGCATATGGGCTTTTCCTAGTGTTTTATTCTTAAGTATAGCTATGGTATTCTCTGTTTACCTATCTATTCAACAAATAAACGGAAGTTCTATCTATCAATATCTATGGTCTTGGACCGTCAATAATGATTTTTCCTTAGAATTTGGATATTTGATCGACCCGCTTACTTCTATTATGTTAATACTAATTACTACTGTAGGAATCCTCGTTCTTATTTATAGTGACGATTATATGTCTCACGATGAAGGATATTTGAGATTTTTTGTTTATATAAGTTTTTTCAATACTTCCATGTTGGGATTGGTTACTAGTTCTAATTTGATACAAATTTATTTTTTCTGGGAACTTGTGGGAATGTGCTCCTATTTATTGATAGGCTTTTGGTTTACACGGCCAATTGCAGCGAGTGCTTGTCAAAAAGCTTTTGTAACTAATCGTGTAGGGGATTTTGGTCTGTTATTAGGAATTTTAGGTTTTTTTTGGATAACAGGCAGTTTAGAGTTTCGGGATTTGTTTAAAATAGCTAATAACTGGATTCCTAACAATGGTATTAATTCCTTACTTACTACTTTATGTGCTTTTTTATTATTCCTTGGTGCAGTTGCGAAATCCGCACAATTCCCTCTTCACGTATGGTTACCCGATGCTATGGAAGGACCCACTCCCATTTCGGCTCTTATACACGCAGCAACTATGGTTGCTGCGGGGATTTTTCTTCTAGCTCGACTTTTTCCTATTTTCATATCCCTACCTTTAATAATGAGTTTTATTTCTTTAGTAGGTACAATAACACTCTTCTTAGGAGCTACTTTAGCTCTTGCTCAGAGAGATATTAAAAGAAGCTTAGCCTATTCTACAATGTCTCAATTGGGTTATATGATGTTAGCTCTAGGTATAGGTTCTTATCAAGCCGCTTTATTCCATTTGATCACTCATGCTTATTCGAAAGCTTTATTGTTCTTGGGATCCGGATCCGTTATTCATTCAATGGAACCTCTTGTTGGATATTCACCAGATAAAAGTCAGAATATGGTTCTTATGGGTGGTTTAAGAAAATACGTTCCAATTACAAGAACCACCTTTTTATGGGGTACGCTTTCTCTTTGTGGCATTCCACCTCTTGCTTGCTTCTGGTCCAAAGATGAAATCCTTAGTAATAGTTGGTTGTATTCACCCTTTTTTGGAATAATAGCCTCTTTTACTGCAGGATTAACTGCGTTTTATATGTTTCGGATATATTTACTTACTTTTGATGGGTACCTGCGTGTTCGTTTTCAAAATTACAGTAA------CACTAAAGAGG---GTTTGTTG------TATTCAATATCCTTATGGGGAAAAAGGATACCTAAAGGAGTGAATAGAGATTTCTTTTTATCAAC------------AACAAAGAGTGGAGTTTCTTTTTTTTCACAAAATATA------TCCAAAATTCAT------------GGTAAT------ACAAGAAATAGGATAGGGTCCTTTAGTATTTCCTT------T---GGGGCTAAAAACACTTTTGTCTATCCTCATGAAACGGGAAATACTATGCTATTCCCTCTTTTTATATTACTGCTTCTTACTTTGTTCATTGGATCCATAGGAATCCATTTTG------ATAATGGAGTAATGGATAATGAAATAGCGGAGTTAACCATATTATCAAAGTGGTTAACTCCCTCAATAAATTTTTTCCAGGAAAGTTCTAATTCTTCTATAAATTCATATGAATTTCTCACTAATGCAATTTCTTCTGTAAGTCTCGCTATGTTTGGTCTATTCATA-GCATATATCTTCTATGGATCTGCTTATTCCTTTTTTCAGAATTTAG---------ATTTAATAAATTCTCTT------GTAAAA------AAGAGTCCGAAAAAGTTTTTTTTG------GAT------CAAGTAAAAAAAAAGATATACAGTTGGTCATATAATCGTGGTTATATAGATATTTTCTATACTAGGTCCTTTACCTTGGGTATAAGAGGATTAACCGAACTAACGCAGTTTTTTGATAAGGGTGTCATTGATGGAATTACTAATGGAGTAGGTCTTGCTGGTTTTTGTATAGGAGAAGAAATTAAATATGTAGGGGGAGGGCGAATATCGTCTTATTTATTC-TTTTTTTTATGTTATGTATCTGTGTTTTCTTCTTTTTCTTCTTTAACCATAAATCCAAAAATTTTTCTACCTCCTTTCTTTTTCATGTATTTTTCTGATCAGGAAAA-----AT------------------------------------AA---------------------ATGTCACCACAAACAGAAACTAAAGCAAGTGTTGGATTTCAAGCTGGTGTTAAAGATTATAAATTGACTTACTACACCCCGGAGTATGAAACCAAGGATACTGATATCTTGGCAGCATTCCGAGTAACTCCTCAGCCGGGGGTTCCGCCCGAAGAAGCAGGGGCTGCAGTAGCTGCCGAATCTTCTACTGGTACATGGACAACTGTTTGGACTGATGGACTTACCAGTCTTGATCGTTACAAAGGGCGATGCTATCACATCGAGCCCGTTGTTGGGGAAGAAAATCAATATATCGCTTATGTAGCTTATCCATTAGACCTATTTGAAGAGGGTTCTGTTACTAAC-ATGTTTACCTCC-ATTGTGGGTAACGTATTTGGTTTCAAAGCTCTACGCGC-TCTACGTCTGGAAGATCTACGAATTCCCCCTACTTATTCAAAAACTTTCCAAGGTCCGCCTCATGGTATCCAAGTTGAAAGGGATAAGTTGAACAAGTACGGCCGTCCTTTCTTAGGATGTACTATTAAACCAAAATTGGGATTATCTGCAAAAAATTATGGTAGAGCGTGTTATGAGTGTCTACGCGGTGGACTTGATTTTACCAAAGATGATGAAAACGTAAACTCACAACCATTTATGCGCTGGAGGGACCGTTTTGTCTTTTGTGCCGAAGCAATTTATAAATCACAGGCCGAAACCGGTGAAATCAAGGGGCATTACTTGAATGCGACTGCAGGTACATGCGAAGAAATGATTAAGAGAGCTGTATTTGCGAGGGAGTTAGGGGTTCCTATTGTAATGCATGACTACTTAACTGGGGGATTCACCGCAAATACCAGTTTGGCTCATTATTGCCGCGACAATGGCCTACTTCTTCACATTCACCGAGCAATGCATGCGGTTATTGATAGACAGAAAAATCATGGTATGCATTTTCGTGTATTAGCTAAAGCATTGCGTATGTCTGGGGGAGATCATGTCCACGCCGGTACAGTAGTAGGTAAGTTAGAAGGGGAACGCGAAATGACTTTAGGTTTTGTTGATTTATTGCGCGATGATTTTATTGAAAAAGATCGTGCTCGCGGTGTCTTTTTCACTCAGGACTGGGTATCCATGCCAGGTGTTATACCGGTGGCTTCAGGGGGTATTCATGTTTGGCATATGCCAGCTCTGACCGAAATCTTTGGAGATGATTCCGTATTACAATTTGGGGGAGGAACTTTAGGACATCCTTGGGGAAATGCACCTGGCGCAGCAGCTAATCGAGTGGCTTTAGAAGCTTGTGTACAAGCTCGTAACGAAGGGCGCGATCTTGCTCGTGAAGGTAATGAAATTATCCGAGCAGCTTGCAAATGGAGTCCTGAACTAGCCGCAGCTTGTGAAGTATGGAAGGCGATCAAATTCGA---GTTCGAGCCGGTGGATAAACTAGA-------------TAAG---TAG------------------------------
Olyra_latifolia ATGAAGTAGATAATT-CTTCC-----TT-GTTACA----ATAGAAAC-AAA-AAAAATCCCTCCCCAAATCGTGCTTGCATTTTTCATTGCACACGAC---------------TTTCCCTATGTAGAAATAATCAAT-TTCTATT------CCAA-AG-----AAGA----A-GTCT-ACTAA-------TTT----------------TT---------------TGAA------------------------------------------TTAG-TAATTAA------ATTACTAATTTAA-AT----TAGTACTTTAAATTAGTACTTTTAAATTAGTACTTT---------TA---------------AATTA---------------------GTAC-----------------T---------------AT-----------------AGTATAGG-----------------GAACATTTCAG-------AATGG------AAA-ACG-----TGAAAGTTTTATC----------T-TGATCATT-----------TATCGA-----TC--------ATTTCTA---GTT--T-ATTA-----GTTTTG------------------TCTAATGATTA-------------------------------ATTA-------AGAG-GGTTCACCAAGTCATTGATACGGATAATATCCAAATACCAAATACGCTCACTGTGTGATCCACGGAAAGAAAAGCGGGTT------GTTTTAGTGAACATCAAAAAAAAAACTTGT---TCTTCTTCCGTAAAAAATTCTTCTAAAAATACCGAACCCAATCGTTGTATAAAAATTCGCACCGTGCTTTTATGCTTACGAGCTAAAGTTCTAGCGCATGAAAGTCGAAGTATATACTTTAGTCGATACAAAGTCCGTTTTTTCGAAGATCCACTATGATAATGAAAAAGATTTCTACATATCCGACCAAATCGATCAAGAATATCCCAATCTAATAAATCGGTCCAAATTGGTTTACTAATAGGATGCCCGGATCCAGTACAAAATTGAGCTTTTGATAAGGATCGAATGAGAGGAGTAGCAGGGACTATGGTATCGAATTTTTTCATTCGAGTATCTATTAAAAATGAATTCTCTAGCATTTGATTCCTTACTAACAAAGTATTTATTGGTACACTTGAAAGGTACCCCAGAAAATCGAAGCAAGAGTTTGCTAATTGGTTTAGATGAATCCTTCGCGGTTGAGTCCAAAAAGAGAAGGAATATTGCCAGAAATTGACAAGGTAACATTTCCATTTCTTCTTTAAAAGAGGAGTTCCTTTTAATGCAAGAATTGCCTTTCCTTGATATCGAATATAATGCATAAGAGAATCCATAAAGAACCATA------TGGTTTTCCGAAAAAAGACTGGGTACATTACCCCAAAATGTTCCACCTTCCTAGAAAAGTGGATTCCTTCCACAAAGGTTCCAGAAGATGTTAATGGTAAGCAAGAAGATTGTTTACGAAGAAACAACAAGAAAAATTCATATTCTGATACATAAGAGTTATATAAGAATCGAAATAGTCTTTTATTTTCTTT------TTTCAAAAGAAAAATCGA------TTCCATTGAAGTAATAAGACTATTCCAATTCGAATAGTAGTTGAGAAAGAATCGCAATAAATGCAAAGATGGAACATCTTCGATCCGGTATTGAAGGAGTTGAACCAAGATATCCAAATGGATAGGATAGGGTATTTCTAGACGTGATAGATAATGTAAATGCAAAAATTTGTCTTCTAAAAAGGGAAATATTGAATGAATAGATCGTAAATTCTGAAACTTTGGTGTTTCTTTTTCTTTCGG------ACAAGATAATTCTCGTAGCGAGAATGGGGTTTCTACAACGATCGCAAACCCCTCAGATAGAATCTGAGAATAAAACTCAG------AATAAAAATAATTGTTGTAATCCAACAATCGAT---------CTTGGTTAAGATGATTAACCGAGTTAATCCAAAAATTCTGCTGATACATTCGAGTAATTAAACGTTTCACAAGTAGTGAACTAAATTTTTTG---TTATTACAACTAAAA---ATTTCCACAGGTTCGGAAC------CATTTAATCCATAATCATGGGCAAATGCATAAATATACTCCTGAAAGAGCAGTGGGTAAACAAAGTATTGTTGACGAGATTTCTGTTTTTCTGAATACCCTTCGAATTTTTTCAT-----TTG-----TATTTCT----ACTT------G-AA-TCAG--------AA--ATA-A---GAAG-CATTTCTCAGTT-----TATCAAAT--G-----ATGATACATAGTGCAATATGGTCAGAGCAGG-----GTGTTGCATT-------TTTTAAT------GCAAACCCT--GG-----AAAGAAAGGG---AGTCTAATCC------ACAGA-TCTTT-----------TCCT----TT-TCTATC-----CAATTAGTTTATGTTTGTTCT-AATT---AC------AAA-----AG---AA-----AACAAATC--------------------TTTTATTTTTGCAGGCCAATCGCTCTTTTGACTTTGGAATA-------CAGTCTCTT------TATCAATATACTGCTTCTTTTACACATTCAA---------------TCCA-----TAACATCCCTT--------TTCAAT-------CCAT------AA-TC-AAGAATAATTAGGATTTCT-------AAAAAAAAAAAG---------AAAAAA--TCAAAGGTA--CGCTCATAGGAAAACCCAACCTTTCCCCGCATCAGGCACTAATCTATTTTTAACGTCTAATTAGATCGGGGAATCAT-----TTC---------AATT-----AAGAAGTTAAGCTCGTTGC-TTT-----C--TATTTTACCAGAATTGGAGCCAAGCTCTATCCATTTATTCACTAGACCC-------AG-AAAATCAGAA----------------TTTTTTTATTCCA------------AAAAT---CCAAAATAA------GAATTTGA------TTTCATTACGACATGCTATTTTTTCCATTCATTACCCTTGAGGATCAGTCGCGGTCTTCTAGACTCTACCAA-GAGTCTGGACGAATTTGTTGCTTCATCCAAATGTGTAAAAGA-TTATAGTCGCAC---------------ATGGAACATACATATCAATATGCATGGGTAATCCCTCTTCTCCCACTTCCAGTTATTATGTCAATGGGATTTGGACTTATTCTTATTCCGACAGCGACAAAAAATCTTCGTCGCATATGGGCTTTTCCTAGTGTTTTATTCTTAAGTATAGCTATGGTATTCTCTGTTTACCTATCTATTCAACAAATAAACGGAAGTTCTATCTATCAATATCTATGGTCTTGGACCGTCAATAATGATTTTTCCTTAGAATTTGGATATTTGATCGACCCGCTTACTTCTATTATGTTAATACTAATTACTACTGTAGGAGTCCTCGTTCTTATTTATAGTGACGACTACATGTCTCACGATGAAGGATATTTGAGATTTTTTGTTTATATAAGTTTTTTCAATACTTCTATGTTGGGATTGGTTATTAGTTCCAATTTGATACAAATTTATTTTTTTTGGGAACTTGTGGGAATGTGTTCCTATTTATTGATAGGCTTTTGGTTTACACGGCCAATTGCAGCGAGTGCTTGTCAAAAAGCTTTTGTAACTAATCGTGTAGGGGATTTTGGTCTGTTATTAGGAATTTTAGGTTTTTTTTGGATAACAGGTAGTTTAGAGTTTCGGGATTTGTTTAAAATAGCTAATAACTGGATTCCTAACAATGGAATTAATTCCTTACTTACTACTTTATGTGCTTTTTTATTATTCCTTGGTGCAGTTGCGAAATCTGCACAATTCCCTCTTCACGTATGGTTACCCGATGCTATGGAAGGACCCACTCCCATTTCGGCTCTTATACACGCAGCAACTATGGTTGCTGCGGGGATTTTTCTTCTAGCTCGACTTTTTCCTCTTTTCATATCCCTACCTTTAATAATGAGTTTTGTTTCTTTAGTAGGCACAATAACACTCTTCTTAGGAGCTACTTTAGCTCTTGCTCAGAGAGATATTAAAAGAAGCTTAGCCTATTCTACAATGTCTCAATTGGGTTATATGATGTTAGCTCTAGGTATAGGTTCTTATCAAGCCGCTTTATTCCATTTGATCACTCATGCTTATTCGAAAGCTTTATTGTTCTTGGGATCCGGATCCGTTATTCATTCAATGGAACCTCTTGTTGGATATTCACCAGATAAAAGTCAGAATATGGTTCTTATGGGCGGTTTAAGAAAATACGTTCCAATTACAAGAACCACTTTTTTATGGGGTACGCTTTCTCTTTGTGGCATTCCACCTCTTGCTTGCTTTTGGTCCAAAGATGAAATCCTTAGTAATAGTTGGTTGTATTCACCCTTTTTTGGAATAATAGCCTCTTTTACTGCAGGATTAACTGCGTTTTATATGTTTCGGATATATTTACTTACTTTTGATGGGTACCTGCGTGTTCGTTTTCAAAATTACAGTAA------CACCAAAGAGG---GTTCGTTG------TATTCAATATCCTTATGGGGAAAAGGGATACCCAGAGGAGTGAATAGAGATTTCATTTTATCAAC------------AACGAAGAGTGGAGTTTCTTTTTTTTCACAAAATATA------TCCAAAATTCAG------------GGTAAT------ACAAGAAATAGGATAGGGTCCTTTAGTATTTCCTT------T---GGAGCTAAAAACACTTTTGTCTATCCTCATGAAACGGGAAATACTATGCTATTCCCTCTTTTTATATTACTGCTTCTTACTTTGTTCATTGGATCCATAGGAATCCATTTTG------ATAATGGAGTAATGGATAATGAAATAGCGGAGTTAACCATATTATCAAAGTGGTTAACTCCCTCAATAAACTTTTTCCAGGAAAGTTCTAATTCTTCCATAAATTCATATGAATTTATCACTAATGCAATTTCTTCTGTAAGTCTCGCTATGTTTGGTCTATCCATA-GCATATATCTTCTATGGATCAGCTTATTCCTTTTTTCAGAATTTAG---------ATTTAATAAATTCTCTT------GTAAAA------AAGAGTCCAAAAAAAACTTTTTTG------GATCAAGTACAAGTAAAAAAAAAGATATACAGTTGGTCATATAATCGTGGTTATATAGATATTTTCTATACTAGGTTGTTTACCCTGGGTATAAGAAGATTAACCGAACTAACGCAATTTTTTGATAAGGGTGTCATTGATGGAATTACTAATGGAGTGGGTCTTGCTGGTTTTTGTATAGGAGAAGAAATTAAATATGTAGGGGGGGGGCGAATATCATCTTATTTATTC-TTTTTTTTATGTTATGTATCTGTGTTCTTATTCTTTTTTC------------------------------------------------------------------C-----TT------------------------------------AA---------------------ATGTCGCCACAAACAGAAACTAAAGCAAGTGTTGGATTTAAAGCTGGTGTTAAGGATTATAAATTGACTTACTACACCCCGGAGTATGAAACCAAGGATACTGATATCTTGGCAGCATTTCGAGTAACTCCTCAGCCGGGGGTTCCGCCCGAAGAAGCAGGGGCTGCAGTAGCTGCCGAATCTTCTACTGGTACATGGACAACTGTTTGGACTGATGGACTTACCAGTCTTGATCGTTACAAAGGACGATGCTATCACATTGAGCCCGTTGTTGGGGAAGAAAATCAATATATCGCTTATGTAGCTTATCCATTAGACCTATTTGAAGAGGGTTCTGTTACTAAC-ATGTTTACTTCC-ATTGTGGGTAACGTATTTGGTTTCAAAGCTCTACGCGC-TCTACGTCTGGAGGATCTGCGAATTCCCACTACTTATTCAAAAACTTTCCAAGGTCCGCCTCATGGTATCCAAGTTGAAAGGGATAAGTTGAACAAGTATGGCCGTCCTTTTTTGGGATGTACTATTAAACCAAAATTGGGATTATCTGCAAAAAATTATGGTAGAGCGTGTTATGAGTGTCTACGCGGTGGACTTGATTTTACCAAAGATGATGAAAATGTAAACTCACAACCATTTATGCGCTGGAGAGACCGTTTTGTCTTTTGTGCCGAAGCAATTTATAAAGCACAGGCCGAAACCGGTGAAATCAAGGGGCATTACTTGAATGCGACTGCGGGTACAGTCGAAGATATGATGAAGAGAGCTGTATTTGCGAGGGAATTAGGGGTTCCTATTGTAATGCATGACTACTTAACTGGGGGATTCACCGCAAATACTAGTTTGGCTCATTATTGCCGCGACAATGGCCTACTTCTTCACATTCATCGAGCAATGCATGCAGTTATTGATAGACAGAAAAATCATGGTATGCATTTTCGTGTATTAGCTAAAGCATTGCGTATGTCTGGGGGGGATCATGTCCACGCCGGTACAGTAGTAGGTAAGTTAGAAGGGGAACGCGAAATGACTTTAGGTTTTGTTGATTTATTGCGCGATGATTTTATTGAAAAAGATCGTGCTCGCGGTGTCTTTTTCACTCAGGACTGGGTATCCATGCCAGGTGTTATACCGGTGGCTTCAGGGGGTATTCATGTTTGGCATATGCCAGCTCTGACCGAAATCTTTGGAGATGATTCCGTATTACAGTTTGGGGGAGGAACTTTAGGACATCCTTGGGGAAATGCACCTGGTGCAGCAGCTAATCGAGTGGCTTTAGAAGCTTGTGTACAAGCTCGTAACGAAGGGCGCGATCTTGCTCGTGAAGGTAATGAAATTATCCGAGCAGCTTGCAAATGGAGTCCTGAACTAGCCGCAGCTTGTGAAGTATGGAAGGCGATCAAATTCGA---GTTCGAGCCGGTGGATAAACTAGA-------------TAAG---TAG------------------------------
Raddia_brasiliensis ATGGAGTAGATAATT-CTTCC-----TT-GTTACA----GTCGAAAC-AAA-AAAAATCCCTCCCCAAATCGTGCTTGCATTTTTCATTGCACACGAC---------------TTTCCCTATGTAGAAATAATCAAC-TTCTATT------CCAA-AG-----AAGA----A-GTCT-ACTAA-------TTC----------------AA---------------AAAA------------------------------------------TTAG-TAATTAA------ATTA---------------------------------------------------G---------TA---------------AATTA---------------------GTAC-----------------T---------------AT-----------------AGTATAGG-----------------GAGCATTTCAG-------AATGG------AAA-ACG-----TAAAAGTTTTATC----------T-TGATCGTT-----------TGTCAA-----TC--------ATTTCTA---GTT--T-ATTA-----GTTTTG------------------TCTAATAATTA-------------------------------ACTA-------AGAG-GGTTCACCAAGTCATTGATACGGATAATATCCAAATACCAAATACGTTCACTGTGTGATCCACGAAAAGAAAAGCGGGTT------GTTCTAGTGAACATCAAAGAAAAAACTTGT---TCTTCTTCCGTAAAAAATTCTTCTAAAAATACCGAACCCCTTTGTTGTATAAAAATTCGCACCGTGCTTTTATGCTTACGAGCTAAAGTTCTAGCGCATGAAAGTCGAAGTATATACTTTAGTCGATACAAAGTCTGTTTTTTCGAAGATCCACTATGATAATGAAAAAGATTTCTACATATCCGACCAAATCGATCAAGAATATCCCAATCTGATAAATCGGTCCAAATGGGTTTACTAATAGGATGTCCGGATCCAGTACAAAATTGAGCTTTTGATAAGGATCGAATGAGAGGAGTAGCAGGGACTATGGTATCGAATTTTTTCATTCGAGTATCTATTAGAAATGAATTCTCTAGCATTTGATTCCTTACTAACAAAGTATTTATTGGTACACTTGAAAGGTACCCCAGAAAATCGAAGCAAGAGTTTGCTAATTGGTTTAGATGGATCCTTCGCGGTTGAGTCCAAAAAGAGAAAGAATATTGCCAGAAATTGACAAGGTAACATTTCCATTTCTTCTTTAAAAGAGGAGTTCCTTTTGATGCAAGAATTGCCTTTCCTTGATATCGAATATAATGCATAAGAGAATCCATAAAGAACCATA------TGGTTTTCCGAAAAAAGACTGGGTACATTACCCAAAAATGTTCCACCTTCCTAGAAAAGTGGATTCCTTCCACAAAGGTTCCAGAAGATGTTAATGGTAAGCAAGAAGATTGTTTACGAAGAAACAACAAGAAAAATTCATATTCTGATACATAAGAGTTATATAAGAATCGAAATAGTCTTTTATTTTCTTT------TTTCAAAAGAAAAATCGA------TTTTATTGAAGTAATAAGACTATTCCAATTCGAATAGTAGTTGAGAAAGAATCGCAAGAAATGCAAAGATGGAGCATCCTCGATCCGGTATTGAAGGAGTTGAACCAAGATATCCAAATGGATAGGATAGGGTATTTCTAGACGCGATAGATAATGTAAATGCAAAAATTTGTCTTCTAAAAAAGGAAATATTGAATGAATAGATCGTAAATTCTGAAACTTTGGTGTTTCTTTTTCTTTCGG------ACAAGATAATTCTCGTAGCGAGAATGGAGTTTCTACAACGATTGCAAACCCCTCAGATAGAATCTGAGAATAAAACTCAG------AATAAAAAAAATTGTTGTAATCCAACAATCGAT---------CTTGGTTAAGATGATTAATCGAGTTAATCCAAAAATTCTGCTGATACATTCGAATAATTAAACGTTTCACAAGTAGTGAACTAAATTTTTTG---TTATTACAACTAAAA---ATTTCCACAGGTTCGGAAC------CATTTAATCCATAATCATGGGAAAATGCATAAGTATACTCCTGAAAGAGTAGTGGGTAAACGAAGTATTGTTGACGAGATTTCTGTTTTTCTGAATACCCTTCGAATTTTTTCAT-----TTG-----CATTTCT----ACTT------G-AA-TCAG--------AA--ATA-A---GAAG-CATTTCTCAGTT-----TATCAAAT--G-----ATGATACATAGTGCAATATGGTCAGAGCAGG-----GTGTCGCGTT--------TTTAAT------ACAAACCCT--GG-----AAAGAAAGGG---AGTCTAATCC------ACGGA-TCTTT-----------TCCT----TT-TCTATC-----TAATTAGTTTATGTTTGTTCT-AATT---AC------AAA-----AG---AA-----AACAAATC--------------------TTTTATTTTTGCAGACCAATCGCTCTTTTGACTTTGGAATA-------CAGTCTCTT------TATCAATATACTGCTTCTTTTACACATTCAA---------------TCCA-----TAA-------T--------CAAGAA-------TAAT------TA-TC-AAGAATAATTAGGATTTCT-------AAAAAAAAAAGG---------AAAAAA--TAAAAGGTA--CGCTCATAGGAAAACCTAATCTTTCCCCGCATCAGGCACTAATCTATTTTTAACGTCTAATTAGATCGGGGAATCAT-----TTC---------AATT-----AAGAAGTTAAGCTCGTTGC-TTT-----T--AATTTTACCAGAATTGGAGCCAAGCTCTATCCATTTATTCACTAGACCC-------AG-AAAATCAGAA---------------TTTTTTTTATTCCA------------AAAAT---CCAAAATAA------GAATTTAA------TTTCATTACGACATGCTATTTTTTCCATTCATTACCCTTGAGGATCAGTCGCGGTCTTCTAGACTCTACCAA-GAGTCTGGACGAATTTGTTGCTTCATCCAAATGTGTAAAAGA-TTATAGTCGCAC---------------ATGGAACATACATATCAATATGCATGGGTAATCCCTCTTCTCCCACTTCCTGTTATTATGTCAATGGGGTTTGGACTTATTCTTATTCCGACAGCGACAAAAAACCTTCGTCGCATATGGGCTTTTCCTTGTGTTTTATTCTTAAGTATAACTATGGTATTCTCTGTTTATCTATCTATTCAACAAATAAACGGGAGTTCTATCTATCAATATCTATGGTCTTGGACCGTCAATAATGATTTTTCCTTAGAATTTGGATATTTGATCGACCCGCTTACTTCTATTATGTTAATACTAATTACTACTGTAGGAATCCTCGTTCTTATTTATAGTGACGGCTATATGTCTCACGATGAAGGATATTTGAGATTTTTTGTTTATATAAGTTTTTTCAATACTTCCATGTTGGGATTGGTTACTAGTTCCAATTTGATACAAATTTATTTTTTTTGGGAACTTGTGGGAATGTGTTCCTATTTATTGATAGGCTTTTGGTTTACACGGCCAATTGCAGCGAGTGCTTGTCAAAAAGCTTTTGTAACAAATCGTGTAGGGGATTTTGGTCTGTTATTAGGAATTTTAGGTTTTTTTTGGATAACAGGTAGTTTAGAGTTTCGGGATTTGTTTAAAATAGCTAATAACTGGATTCCTAACAATGGGATTAATTCTTTACTTACAACTTTATGCACTTTTTTATTATTCCTTGGTGCAGTTGCGAAATCCGCACAATTCCCTCTTCACGTATGGTTACCCGATGCTATGGAAGGACCCACTCCCATCTCGGCTCTTATACACGCAGCAACTATGGTTGCTGCGGGGATTTTTCTTCTAGCTCGACTTTTTCCTCTTTTCATACACCTACCTTTAATAATGAGTTTTGTTTCTTTAGTAGGCACAATAACACTCTTCTTAGGAGCCACTTTAGCTCTTGCTCAGATAGATATTAAAAGAAGCTTAGCCTATTCTACAATGTCTCAATTGGGTTATATGATGTTAGCTCTAGGCATAGGTTCTTACCAAGCCGCTTTATTCCATTTGATCACTCATGCTTATTCGAAAGCTTTATTGTTCTTGGGATCCGGATCCCTTATTCATTCAATGGAACCTCTTGTTGGATATTCACCAGATAAAAGTCAAAATATGGTTCTTATGGGTGGTTTAAGAAAATACGTTCCAATTACAAGAACCACTTTTTTATGGAGTACGCTTTCTCTTTGTGGCATTCCACCTCTTGCTTGCTTCTGGTCCAAAGATGAAATTCTTAGTAATAGTTGGTTGTATTCACCCTTTTTTGGAATAATAGCCTCTTTTACTGCAGGATTAACTGGGTTTTATATGTTTCGGATATACTTACTTACTTTTGATGGGTACCTGCGTGTTCGTTTTCAAAATTACAGCAA------CACTAAAGAAA---GTTCGTTG------TATTCAATATCCTTATGGGGAAAAAGGATACCCAAAGGAGTGAATAGGGATTTCATTTTATCAAC------------AACGAAGAGTGGAATTTATTTTTTTTCACAAAATATA------TCCAAAATTCGG------------GGTAAT------ACAAGAAATAGAATGGGGTCCTTTAGTATTTCCCT------T---GGAGCTAAAAACACTTTTGTCTATCCTCATGAAACGGGAAATACTATGCTATTCCCTCTTTTTATATTACTGCTTCTTATTTTGTTCATTGGATCTATAGGAATCCATTTTGATAATAATAATGGAGTAATGGATAATGAAATAGCAGAGTTAACTATATTAGCAAAGTGGTTAACTCCCTCAATAAACTTTTTCCAGGAAAGTTCTAATTCTTCCATAAATTCATATGAATTTTTCATTAATGCAATTTCTTCTGTAAGTCTCGCTATGTTTGGTCTATTCATA-GCATATATCTTCTATGGATCCGCTTATTCCTTTTTTCAGAATTTAG---------ATTTAATAAATTCTCTT------GTAAAA------AAGAGTCCGAAAAAGTTTTTTTTG------GAT------CAAGTAAAAAAAAAGATATACAGTTGGTCATATAATCGTGGTTATATAGATATTTTCTATACTAGGTTGTTTACCCTGGGTATAAGAAGATTAACCGAACTAACGCAATTTTTTGATAAGGGGGTCATTGATGGAATTACTAATGGAGTGGGTCTTGCTGGTTTTTGTATCGGGGAAGAAATTAAATATGTAGGGGGGGGGCGAATATCATCTTATTTATTC-TTTTTTTTATGTTATGTATCTGTGTTCTTATTCTTTTTTCTT---------------------------------------------------------------TC-----TT------------------------------------AA---------------------ATGTCACCACAAACAGAAACTAAAGCAAGTGTTGGATTTCAAGCTGGTGTTAAGGATTATAAATTGACTTACTACACCCCGGAGTATGAAACCAAGGATACTGATATCTTGGCAGCATTCCGAGTAACTCCTCAGCCGGGGGTTCCGCCCGAAGAAGCTGGGGCTGCAGTAGCTGCCGAATCTTCTACTGGTACATGGACAACTGTTTGGACTGATGGACTTACCAGTCTTGATCGTTACAAAGGACGATGCTATCACATTGAGCCCGTTGTTGGGGAAGAAAATCAATATATCGCTTATGTAGCTTATCCATTAGACCTATTTGAAGAGGGTTCTGTTACTAAC-ATGTTTACTTCC-ATTGTAGGTAACGTATTTGGTTTCAAAGCTCTACGCGC-TCTACGTCTGGAGGATCTGCGAATTCCCCCTACTTACTCAAAAACTTTCCAAGGTCCGCCTCATGGTATCCAAGTTGAAAGGGATAAGTTGAACAAGTACGGGCGTCCTTTCTTGGGATGTACTATTAAACCAAAATTGGGATTATCTGCAAAAAATTATGGTAGAGCGTGTTATGAGTGTCTACGCGGTGGACTTGATTTTACCAAAGATGATGAAAATGTAAACTCACAACCATTTATGCGCTGGAGGGACCGTTTTGTCTTTTGTGCCGAAGCACTTTATAAAGCACAGGCCGAAACCGGTGAAATCAAGGGGCATTACTTGAATGCGACCGCAGGTACATGCGAAGAAATGATTAAGAGAGCTGTATTTGCGAGGGAATTAGGGGCTCCTATTGTAATGCATGACTACTTAACAGGGGGATTCACCGCAAATACTAGTTTGGCTCATTATTGCCGCGACAATGGCTTACTTCTTCACATTCACCGAGCAATGCATGCAGTTATTGATAGACAGAAAAATCATGGTATGCATTTTCGTGTATTAGCTAAAGCATTGCGTATGTCTGGGGGAGATCATGTCCACGCCGGTACAGTAGTAGGTAAGTTAGAAGGGGAACGCGACATGACTTTAGGTTTTGTTGACTTATTGCGCGATGATTTTATTGAAAAAGATCGTGCTCGCGGTATCTTTTTCACTCAGGACTGGGTATCCATGCCAGGTGTTATACCGGTGGCTTCAGGGGGTATTCATGTTTGGCATATGCCAGCTCTGACCGAAATCTTTGGAGATGATTCCGTATTACAATTTGGGGGAGGAACTTTAGGACATCCTTGGGGAAATGCACCTGGTGCAGCAGCTAATCGAGTGGCTTTAGAAGCTTGTGTACAAGCTCGTAACGAAGGGCGCGATCTTGCTCGTGAAGGTAATGAAATTATCCGAGCAGCTTGCAAATGGAGTCCTGAACTAGCCGCAGCTTGTGAAGTATGGAAAGCGATCAAATTCGA---GTTCGAGGCGGTGGATAAACTAGA-------------TAAG---TAG------------------------------
Eremitis_sp. ATGGAGTAGATAATT-CTTCC-----TT-GTTACA----ATAGAG---AAA-CAAATTCCCTCCCCAAATCGTGCTTGCACTTTTCATTGCACACGAC---------------TTTCCCTATGTAGAAATAGTTAAT-TTCTATT------CCAA-AG-----AAGA----A-GTCT-ACTAA-------TTT----------------TT---------------TGTA------------------------------------------GTAG-TAAGTTG------ATTC--------A-CC----TA---------------------------------C---------TA-------------------T---------------------TTAT-----------------T---------------AT-----------------AGTATAGG-----------------GAACATTTCAG-------AATGG------AAA-ACG-----TGAAACTTTTATC----------T-TGATCATT-----------TATTGA-----TC--------ATTTCTA---GTT--T-ATTA-----GTTTTG------------------TCTAATAATTA-------------------------------ATTA-------AGAG-GGTTCACCAGGTCATTGATACAGATAATATCCAAATACCAAATACGCTCGCTGTGTGATCCACGGAAAGAAAAGTGGGTT------GTTTTAGTGAACATCAAACAAAAAACTTGT---TCCTCTTCCGTAACAAATTCTTCTAAAAAAACCGAACCCAATCGTTGCATAAAAGTTCCTACCGTGCTTTTATGTTTACGAGCTAAAGTTCTAGCACATGAAAGTCGAAGTATATACTTTAGTCGATACAAAGCTCGTTTTTTCGAAGATCCACTATGATAATGAAAAAGATTTCTACATATCCGACCAAATCGATCAAGAATATCCCAATCTGATAAATCAGTCCAAATGGGTTTACTAATAGGATGCCCTGATCCAGTACAAAATTGAGCTTTTGATAAGGATCGAATGAGGGGAGTAGCAGGGACTATGGTATCAAATTTTTTCATTCGAGTATCTATTAGAAATAAATTCTCTAGCATTTGATTCCTTACTAACAAAGTATTTATTGTTACACTTGAAAGATAACCTAGAAAATCAAAGCAAGAGTTTGCTAATTGGTTTAAATAGATCCTTCGCGGTTGAGTCCAAAAAGAAAAAGAATATTGCCATAAATTGACAAGGTAACATTTCCATTTCTTCTTCAAAAAAAGAGTTCCTTTTGATGCAAAAATTGCCTTTCCTTGATATCGAATATAATGCATAAGAGAATCCATAAAGAACCATA------TGGTTCTCCGAAAAAACCCTGGGTACATTAGCCCAAAATGTTCCATCTTCCTAGAAAAGTGGATTCCTTCCACAAAGGTTCCGGAAGATATTAATGGTAAGCAAGAAGATTGTTTACGAAGAAACAACAAGAAAAATTCATATTCTGATACATAAGAGTTATATAAGAATCGAAATAATCTTTTATTTTCTTT------TTTCAAAATAAAAATCGA------TTTCATTGAAGTAATAAGACTATTCCAATTCGAATAGTAGTTGAGAAAGAATCGCAATAAATGCAAAGAAGGAACATCTTGGATCCGGTATTGAAGGAGTTGAACCAAGACTTCCAAATGGATAGGATATGGTATTTCTAGACGTGATAGATAATATAAATGCAAAAATTTGTCTTCTAAAAAGGGAAATATTGAATGAATAGATCGTAAATTCTGAAACTTTGGTGTTTCTTTTTCTTTCGG------ACAAGATAATTCTCGTAGCGAGAATGGGATCTCTACAACGATCCCAAACCCCTCAGATAGAATCTGAGAATAAAACTTCG------AATAAAAAAAATTGTTGTAATCCAACAATTGAT---------CTTGGTTAAGATGATTAACCGAGTTAATCCAAAAATTCTGCTGATACATTCGAATAATTAAACGTTTCACAAGTAGTGAACTAAATTTTTTG---TTATTAGAACTAATA---CTTTCCACAGGTTCGGAAC------CATTTAATTCATAATCATGAGCAAATGCATAAATATACTCCTGAAAGAGAAGTGGGTAGACGAAGTATTGTTGACGAGATTTCTTTTTTTCTGAATACCCTTCGAATTGTTCCAT-----TTG-----TATTTCT----ACTT------G-AA-TCAG--------AA--ATA-A---GATT-CATTTCTCAGTT-----TATCAAAT--G-----ATAATACATAGTGCAATATGGTCAGAGCAGG-----GT-TTGCATT-------AAAAAAT------GCAAACCCT--AA-----AAAGAAAGGG---AGTCTAATCC------ACAGA-CGTTT-----------TCCT----TT-TCTATC-----CAATTAGTTTATGCTTGTTCT-AATT---AC------AAA--ATTAG---AAAAGAACACAAATC--------------------TTTTATTTTTGCAGGCCAATTGCTCTTTTGACTTTGGAATA-------AAGTCTCTT------TATCAATATACTGCTTCTTTTACACATTAAA---------------TCCA-----TAACATCTCTT--------TTCAAT-------CCAC------AA-TC-AAGAATAATTAGGATTTCT----------------------------AAAAAA--AAAAGGGTA--CGCTCATAGGAAAACCCAATCTCTCCCCACATCAGGCACTAATCTATTTTTAACGTCTAATTAGATCGGGGAATCGT-----TTC---------AATT-----AAGAAGTTAAGCTCGTTGC-TTT-----T--TATTTTACCAGAATTGGAGCCAAGCTCTATCCATTTATTCACTAGACCC-------AG-AAAATCAGAA----------------TTTTTTTATTCC-------------AAAAT---CAAAAATAA------GAATTTGA------TTTTATTACGACATGCTTTTTTTTCCATTCATTACCCTTGAGGATCAGTCGCGGTCTTCTAGACTCTACCAA-GAGTCTGGACGAATTTGTTCTTTCATCCAAATGTGTAAAAGA-TCATAGTCGCAC---------------ATGGAACATACATATCAATATGCATGGGTAATCCCTCTTCTCCCACTTCCAGTTATTATGTCAATGGGGTTTGGACTTATTCTTATTCCGACAGCGACAAAAAATCTTCGTCGCATATGGGCTTTTCCTAGTGTTTTATTCTTAAGTATAGCTATGGTATTCTCTGTTTACCTATCTATTCAACAAATAAACGGAAGTTCTATCTATCAATATTTATGGTCTTGGACCGTCAATAATGATTTTTCCTTAGAATTTGGATATTTGATCGACCCGCTTACTTCTATTATGTTAATACTAATTACTACTGTAGGAATCCTTGTTCTTATTTATAGTGACGATTATATGTCTTACGATGAGGGATATTTGAGATTTTTTGTTTATATAAGTTTTTTCAATACTTCCATGTTGGGATTGGTTACCAGTTCCAATTTTATACAAATTTATTTTTTTTGGGAACTTGTGGGAATGTGCTCCTATTTATTGATAGGCTTTTGGTTTACACGGCCAATTGCAGCGAGTGCTTGTCAAAAAGCTTTTGTAACTAATCGTGTAGGGGATTTTGGTCTGTTGTTAGGAATTTTAGGTTTTTTTTGGATAACAGGTAGTTTAGAGTTTCGGGATTTGTTCAAAATAGCTAATAACTGGATTCCTAACAATGGGATTAATTCCTTACTTACTACTTTATGTGCTTTTTTATTATTCCTTGGTGCAGTTGCGAAATCCGCACAATTCCCTCTTCACGTATGGTTACCCGATGCTATGGAAGGGCCCACTCCCATTTCGGCTCTTATACACGCAGCAACTATGGTTGCTGCGGGTATTTTTCTTCTAGCTCGTCTTTTTCCTCTTTTCATATCCCTGCCTTTAATAATGATTTTTATTTCTTTAGTGGGTACAATAACACTCTTCTTAGGAGCTACTTTAGCTCTTGCTCAAAGAGATATTAAAAGAAGCTTAGCCTATTCTACAATGTCTCAATTGGGTTATATGATGTTAGCTCTAGGTATAGGTTCTTATCAAGCCGCTTTATTCCATTTGATCACTCATGCTTATTCGAAAGCTTTATTGTTCTTGGGATCCGGATCCGTTATTCATTCAATGGAACCCCTTGTTGGATACTCACCAGATAAAAGTCAGAATATGGTTCTTATGGGTGGTTTAAGAAAATATATTCCAATTACAAGAACCACTTTTTTATGGGGTACACTTTCTCTTTGTGGTATTCCACCTCTTGCTTGCTTCTGGTCCAAAGATGAAATCCTTAGTAATAGTTGGTTGTATTCACCCTTTTTTGGAATAATAGCCTCTTTTGCTGCAGGATTAACTGCATTTTATATGTTTCGGATATATTTACTTACTTTTGACGGGTATCTGCGTGTTCATTTTCAAAATTACAGTAA------CACTAAAGAGG---GTTCGTTG------TATTCAATATCCTTATGGGGAAAAAGGATACCCCAAGAAGTGAATAGAGATTTCATTGTATCAAC------------AACGAAGAGTGGGGTTTCTTTTTTTTCACAAACTATA------TCAAAAATGCAA------------GGTAAT------ACAAGAAATAGGATAGGGTCTTTTAGTACTTCCTT------T---GGAACTAAAAACACTTTTGTCTATCCTCATGAAACAGGAAATACTATGCTATTTCCTCTTTTTATATTACTTCTTTTTACTTTGTTCATTGGATCCATAGGAATCCATTTTG------ATAATGGAGTAATGGATAATGGAATAGCAGAGTTAACCATATTATCAAAGTGGTTAACCCCCTCAATAAACTTTTTCCAGGAAAGTTCTAATTCTTCCATAAATTCATATGAATTTCTCACTAATGCAATTTCTTCTGTAAGTCTAGCTATGTTTGGTTTATTCATA-GCATATATCTTCTATGGATCCACTTATTCCTTTTTTCAGAATTTAT---------ATTTAATAAATTCTCTT------CTAAAA------AAGAGTCCAAAAAATACTTTTTTG------GAT------CAAGTAAAAAAAAAGATATACAGTTGGTCATATAATCGTGGTTATATAGATATTTTCTATACTAGGTTCTTTACCCTGGGTATAAGAGGATTAACCGAACTAACGCAGTTTTTCGATAAGGGTGTCATTGATGGAATTACTAATGGAGTAGGTCTTGCTGGTTTTTGTATAGGAGAAGAAATCAAATATGTAGGGGGAGGGCGAATATCGTCTTATTTATTC-TTTTTTTTATGTTATGTATCCGTGTTCTTATTCTTTTTTCTT---------------------------------------------------------------TC-----TT------------------------------------AA---------------------ATGTCACCACAAACAGAAACAAAAGCAAGTGTTGGATTTAAAGCTGGTGTTAAGGATTATAAATTGACTTACTACACCCCGGAGTATGAAACCAAGGATACAGATATCTTGGCAGCATTCCGAGTAACTCCTCAGCCGGGGGTTCCGCCCGAAGAAGCAGGGGCTGCAGTAGCTGCCGAATCTTCTACTGGTACATGGACAACTGTTTGGACTGATGGACTTACCAGTCTTGATCGTTACAAAGGACGATGCTATCACATTGAGCCCGTTGTTGGGGAAGAAGATCAATATATCGCTTATGTAGCTTATCCATTAGACCTATTTGAAGAGGGTTCTGTTACTAAC-ATGTTTACTTCC-ATTGTGGGTAACGTATTTGGTTTCAAAGCTCTACGCGC-TCTACGTCTGGAGGATCTGCGAATTCCCCCTACTTATTCAAAAACTTTCCAAGGTCCGCCTCACGGTATCCAAGTTGAAAGGGATAAGTTGAACAAGTATGGCCGTCCTTTTTTGGGATGTACTATTAAACCAAAATTGGGATTATCTGCAAAAAATTATGGTAGAGCGTGTTATGAGTGTCTACGCGGTGGACTTGATTTTACCAAAGATGATGAAAACGTAAACTCACAACCATTTATGCGCTGGAGGGACCGTTTTGTCTTTTGTGCCGAAGCAATTTATAAAGCACAGGCCGAAACCGGTGAAATCAAGGGGCATTACTTGAATGCGACTGCAGGTACATGCGAAGAAATGATTAAGAGAGCTGTATTTGCGAGGGAATTAGGGGCTCCTATTGTAATGCATGACTACTTAACTGGGGGATTCACTGCAAATACTAGTTTGGCTCATTATTGCCGCGACAATGGCCTACTTCTTCACATTCACCGAGCAATGCATGCAGTTATTGATAGACAGAAAAATCATGGTATGCATTTTCGTGTATTAGCTAAAGCATTGCGTATGTCTGGGGGAGATCATGTCCACGCCGGTACAGTAGTAGGTAAGTTAGAAGGGGAACGCGAAATGACTTTAGGTTTTGTTGATTTATTGCGCGATGATTTTATTGAAAAAGATCGTGCTCGCGGTATCTTTTTCACTCAGGACTGGGTATCTATGCCAGGTGTTATACCGGTGGCTTCAGGGGGTATTCATGTTTGGCATATGCCAGCTCTGACCGAAATCTTTGGAGATGATTCCGTATTACAATTTGGTGGAGGAACTTTAGGACATCCTTGGGGAAATGCACCTGGTGCAGCAGCTAATCGGGTGGCTTTAGAAGCTTGTGTACAAGCTCGTAACGAAGGGCGCGATCTTGCTCGTGAAGGTAATGAAATTATCCGAGCAGCTTGCAAATGGAGTCCTGAACTAGCCGCAGCTTGTGAAGTATGGAAGGCGATCAAATTCGA---GTTCGCTCCGGTGGATATACTAGA-------------TAAG---TAG------------------------------
[truncated: 1,409,887 more chars]
