# Supplementary material for: A 250 plastome phylogeny of the grass family (Poaceae): topological support under different data partitions
Source: PeerJ. 2018 Feb 2;6:e4299. doi: 10.7717/peerj.4299 (PMC5798404; doi:10.7717/peerj.4299)
Supplement: Supplemental Information 7 [file peerj-06-4299-s007.phy]

 250 5077
Shibataea_kumasaca__stripped_ ATGGAGTAGATAATTCTTCCTTGTTACAAATCCCTCCCCAAATCGTGCTTGCATTTTTCATTGCACACGACTTTCCCTATGTAGAAATTTCTATGAACATTTCAGTTTGTATTTCTACTTAGAAGACATTTCTCGGTTTCTCAAATACATAGTGCAATATGGTCAAACAGGGTTACAAACGGAAAGGAATCTAATACTTTTATTTTTGCAGGCCAATCGCTCTTTTGACTTTGGAATCCAGTTCTTTATCAATATACTGCTTCTTTTACACTCAAGAATAATTAGGATTTCGGTCCGTTCGAAACCACCTTTCCCCATCAGGCACTAATCTATTTTTAACGTCTAATTAGATCGGGGAATCATTTCAATTAAGAAGTTAAGCTCGTTGCTTTTTTTTACCAGAATTGGAGCCAGGCTCTATCCATTTATTCACTAGACCCAGAAAATCGATTTTATTACGACATGCTATTTTTTCCATTCATTACCCTTGAGGATCAGTCGTGGTCTTCTAGACTCTACCAAGAGTCTGGACGAATTTGTTGCTCATCCAAATGTGTAAAGATCATAGTCGCACATGAAATTGGAAGGGTCAAAAAAATCTCGTTACTTCGTTTACCCACTTCTCTTTGAGTTTGCCCATGATAAAGGTTCCGAACCTGTGGAAATTAGTAATAACAAGAAATTTAGTTCACTACTTGTGAAACGTTTAATTCGAATGTATCAGCAGAATTTTTGGAACTCGGTTAATCATAACCAAGATCGATTGGATTACAATTTTTATTCTGAGTTTTATTCTCAGATTCTATCTGAGGGGTTTGCGATCGTTGTAGAAATCCCATTCTCGCGAGAATTATGTCCGGAAACACCAAAGTTTCAGAATTTACGATCTATTCATTCATTTCCCTTTTTAGAAGACTTTCATTTACATTATCTATCACATATAGAAATACCCTATCCTATCCATTTTGAAATCTTGGTTCAACTCCTTCAATACCGGATCAAAGATGTTCCATCTTTGCATTTGCGATTCTTTCTCAACTACTATTCGAATTGGAATAGTCTTATTACTTCAATGAAATCGTTTCTTAAAGAAAATAAAAGACTATTTTTCCTATATAACTCTTATGTATCAGAATATGAATTTTTCTTGTTTCTTAAACAATCTTGCTTACCATTAACATCTTCTTTTGTGGAACGAATCTTTAAGATGGAACATTTTGGGATGTACCCATTTCGGAAAACCTGGATCTTTATGGATCCTCTTATGCATTATCGATATCAAGGAAAGGCAATTGCATCAAAAGGAACTCTTAAGAAGAAATGGAAATACCTTGTCTTCTGGTATTCTTTTTTTTGGACTCAACCGAGGATCCATCTAAACTTAAACTCTTGCTTCGATTTTCTGGGGTACCTTTCAAGTGTACCAAATCCTTTGGTAAGGAATATGCTAGAGAATTCATTTCTAATAATGAAAAAATTCGATACCGTCCCTGCTACTCCCCTCATTGGATCCTTAAAAGCTCAATTTTGTACTGGATCGGGGCATCCTATTAGTAAACCCTGGACCTTATCAGATTGGGATATTCTTGATCGATTTGGTCGGATATGTAGAAATCTTTTTCATTATCATAGTGGATCCTCGAAAAAAACTTTGTATCGAAAGTATATACTTCGACTTTCATGCGCTAGAACTTTAGCTCGTAAACATAAAAGCACGGTACGATTTATGCAACGAGGTTCGGTATTTTTAGAAGAATTTTTTACGGAAGAAGAGGTTTTTTTGATGTTCAAAACAACCTCTCGTGGATCACACAGTGACCGTATTTGGTATTTGGATATTATCAATGACCTGATGGAACATACATATCAATATGCATGGATCCCTCTTCTCCCACTTCCAATTATGTCAATGGGGGGACTTATTCTTATTCCGACAGCAACAAAAAATCGTCGCATATGGGCTTTTCCTTGTGTTTTACTCTTAAGTATAGCTATGGTATTCTCAGTTCACCTATCTATTCAACAAATAAATGGAAGTTCTATCTATCAATATCTATGGTCTTGGACCGTCAATAATGATTTTTCCTTAGAATTTGGATACTTGATCGACCCGCTTACTTCTATTATGTTAATACTAATTACTACTGTAGGAATCCTCGTTCTTATTTATAGTGACGATTATATGTCTCACGATGAAGGATATTTGAGATTTTTTTATATAAGTTTTTTCAATACTTCTATGTTGGGATTGGTTACTAGTTCCAATTTGATACAAATTTATTTTTTTTGGGAACTTGTGGGAATGTGTTCCTATTTATTGATAGGCTTTTGGTTTACACGGCCAATTGCAGCGAGTGCTTGTCAAAAAGCTTTTGTAACTAATCGTGTAGGGGATTTTGGTCTGTTATTAGGAATTTTAGGTTTTTTTTGGATAACAGGTAGTTTAGAGTTTCGGGATTTGTTCAAAATAGCTAATAACTGGATTCCTAATAATGGGATTAATTCCTTACTTACTACTTTGTGTGCTTTTTTATTATTCCTTGGTGCAGTTGCGAAATCTGCACAATTCCCTCTTCACGTATGGTTACCCGATGCTATGGAAGGACCCACTCCCATTTCGGCTCTTATACACGCAGCAACTATGGCTGGGATTTTTCTTGCTCGACTTCCTCTTTTCATATCCCTACCTATAATGAGTTTCATTTCTTTAGTAGGTACAATAACACTCTTCTTAGGAGCTACTTTAGCTCTTGCTCAGAGAGATATTAAAAGAAGCTTAGCCTATTCTACAATGTCTCAATTGGGTTATATGATGTTAGCTCTAGGTATAGGTTCTTATCAAGCTGCTTTATTCCATTTGATCACTCATGCTTATTCGAAAGCTTTATTGTTCTTGGGATCCGGATCCATTCATTCAATGGAACCTCTTGTTGGATATTCACCAGATAAAAGTCAGAATATGGTTCTTATGGGTGGTTTAAGAAAATACCCAATTACAAGAACTACTTTTTTAGGTACGCTTTCTCTTTGTGGTATTCCACCTCTTGCTTGCTTCTGGTCCAAAGATGAAATCCTTAGTAATAGTTGGTTGTATTCACCCTTTTTTGGAATTATAGCCTCTTTTACTGGATTAACTGCGTTTTATATGTTTCGGATATATTTACTTACTTTTGATGGGTACCTGCGTGTTTTTAATTACAGTAGCACTAAAGAGGGTTCGTTGTCAATATCCTTATGGGGAAAAAGGCCCAAAATTCATAATACAAGAGGGTCCTTTAGTACTTTTGGGGCTAAAAACACTTTTGTCTATCCTCATGAAACGGGAAATACTATGCTATTCCCTCTTTTTATATTACTGTTTACTTTGTTCATTGGATCCATAGGAATCTTTGAGTTAACCATATTATCAAAGTGGTTAACTTCAATAAACTTCCAGGAATCCATAAATTCATATGAATTTACTAATATTTCTTCTGTAAGTCTAGCTATGTTTGGTCTATCCATATTCTCCTTTCAGTTGTTAAATTCTAAAGAGAGTCCGAAGTTTTCGGATGTAAAAAAAAAGATATACAGTTGGTCATATAATCGTGGTTATATAGATATTTTCTATACTAGGTTTCTGGGTATAAGAGGATTAACTGAACTAACGCAGTTTTTCGATAAGGGTGTCATTGATGGAATTAATGGAGTAGGTCTTGCTGGTTTTTGTATAGGAGAAGAAATTAAATATGTAGGGGGAGGGCGAATATCGTCTTATTTATTCTTTTATTCCGTGTTCTTCTTTTTTATGTCACCACAAACAGAAACTAAAGCAGTTGGATTTGCTGGTGTTAAGGATTATAAATTGACTTATTACACCCCGGAGTATGAAACCAAGGATACTGATATCTTGGCAGCATTCCGAGTAACTCCTCAGCCCGGGGTTCCGCCCGAAGAAGCAGGGGCTGCAGCTGCCGAATCTTCTACTGGTACATGGACAACTGTTTGGACTGATGGACTTACCAGTCTTGATCGTTACAAAGGGCGATGCTATCACATCGAGCCCGTTGGGGAGGACCAAATCTATGCTTATCCATTAGACCTATTTGAAGAGGGTTCTGTTACTAACATGTTTTCCATTGTGTTTTTCAAAGCCCTACGTCTGGAGGATCTGCGAATTCCCTATAAAACTTTCCAAGGTCCGCCTCATGGTATCCAAGAAAGGGATAAGTTGAACAAGTACGGCCGTCCTTTTTTGGGATGTACTATTAAACCAAAATTGGGATTATCCGCAAAAAATTACGGTAGAGCGTATGAGTGTCTACGCGGTGGACTTGATTTTACCAAAGATGATGAAAACGTAAACTCACAACCATTTATGCGCTGGAGGGACCGTTTTTTTGCCGAAGCATATAAACAGGCCGAAACCGGTGAAATCAAGGGGCATTACTTGAATGCGACTGCAACAGAAGAAATGAAGAGAGCTATATTTGCGAGGGAATTAGGGGTTCCTATTGTAATGCATGACTACTTAACTGGGGGATTCACCGCAAATACTTTGCATTATTGCCGCGACAATGGCCTACTTCTTCACATTCACCGGGCAATGCATGCAGTTATTGATAGACAGAAAAATCATGGTATGCATTTTCGTGTATTAGCTAAAGCATTGCGTATGTCTGGGGGAGATCATCACGGTACAGTAGTAGGTAAGTTAGAAGGGGAACGCGAAATGACTTTAGGTTTTGTTGATTTATTGCGCGATGATTTTATTGAAAAAGATCGTCGCGGTTTTTTCACTCAGGACTGGGTATCTATGCCAGGTGTTATACCGGTGGCTTCAGGGGGTATTCATGTTTGGCATATGCCAGCTCTGACCGAAATCTTTGGAGATGATTCCGTATTATTTGGTGGAGGAACTTTAGGACATCCTTGGGGAAATGCACCTGGTGCAGCTAATCGGGTGGCTTTAGAAGCTTGTGTACAAGCTCGTAACGAAGGGCGCGATCTTGCTCGTGAAGGTAATGAAATCGCTAAATGGAGTCCTGAACTAGCCGCAGCTTGTGAATGGAAGGCGATCAAATTCGAGCCGGATCTA
Bambusa_oldhamii__stripped_ ATGGAGTAGATAATTCTTCCTTGTTACAAATCCCTCCCCAAATCGTGCTTGCATTTTTCATTGCACACGACTTTCCCTATGTAGAAATTTCTATGAACATTTCAGTTTGTATTTCTACTTAGAAGACATTTCTCGGTTTATCAAATACATAGTGCAATATGGTCAGACAGGGTTACAAACGGAAGGGAGTCTAATACTTTTATTTTTGCAGGCCAATTGCTCTTTTGACTTTGGAATACAGTTCTTTATCAATATACTGCTTCTTTTACACTCAAGAATAATTAGGATTTCGGTCCGCTCGAAACCACCTTTCCCCATCAGGCACTAATCTATTTTTAACGTCTAATTAGATCGGGGAATCATTTCAATTAAGAAGTTAAGCTCGTTGCTTTTTTTTACCAGAATTGGAGCCAGACTCTATCCATTTATTCACTAGACCCAGAAAATCGATTTTATTACGACATGCTATTTTTTCCATTCATTACCCTTGAGGATCAGTCGTGGTCTTCTAGACTCTACCAAGAGTCTGAACGAATTTGTTGCTCATCCAAATGTGTAAAGATCATAGTCGCACATGAAATTCGAAGGGTCAAAAAAATCTCGTTACTTCGTCTACCCACTTCTCTTTGAGTTTGCCCATGATAATGATTCCGAGCCTGTGGAAATTAGTAATAACAAGAAATTTAGTTCACTACTTGTGAAACGTTTAATTCGAATGTATCAGCAGAATTTTTGGAACTCGGTTAATCATAACCAAGATCGATTGGATTACAATTTTTATTCTGAGTTTTATTCTCAGATTCTATCTGAGGGGTTTGCGATCGTTGTAGAAATCCCATTCTCGCGAGAATTATGTCCGGAAACAACAAAGTTTCAGAATTTACGATCTATTCATTCATTTCCCTTTTTAGAAGACTTTCATTTACATTATCTATCACATATAGAAATACCCTATCCTATCCATTTGGAAATTTTGGTTCAACTCCTTCAATACCGGATCCAAGATGTTCCATCTTTGCATTTGCGATTCTTTCTCAACTACTATTCGAATTGGAATAGTCTTATTACTTCAATGAAATCGTTTCTTAAAGAAAATAAAAGACTATTTTTCTTATATAACTCTTATGTATCAGAATATGAATTTTTCTTGTTTCTTAAACAATCTTGCTTACCATTAACATCTTCTTTTGTGGAACGAATCTTTAAGATGGAACATTTTGGGATGTACCCATTTCGGAAAACCTGGTTCTTTATGGATCCTCTTATGCATTATCGATATCAAGGAAAGGCAATTGCATCAAAAGGAACTCTTAAGAAGAAATGGAAATACCTTGTCTTCTGGTATTCTTTCTTTTGGACTCAACCGAGGATCCATCTAAACTTAAACTCTTGCTTCGATTTTCTGGGGTACCTTTCAAGTGTACCAAATCCTTTGGTAAGGAATATGCTAGAGAATTCATTTCTAATAATGAAAAAATTCGATACCGTCCCCGCTACTCCCCTCATTCGATCCTTAAAAGCTCAATTTTGTACTGGATCGGGGCATCCTATTAGTAAACCATGGACCTTATCAGATTGGGATATTCTTGATCGATTTGGTCGGATATGTAGAAATCTTTTTCATTATCATAGTGGATCTTCGAAAAAAACTTTGTATCGAAAGTATATACTTCGACTTTCATGCGCTAGAACTTTAGCTCGTAAACATAAAAGCACGGTACGATTTATGCAACGAGGTTCGGTATTTTTAGAAGAATTTTTTATGGAAGAAGAAGTTTTTTTGATGTTCAAAACAACCTCTCGTGGATCACACAGTGAGCGTATTTGGTATTTGGATATTATCAATGACCTGATGGAACATACATATCAATATGCATGGATCCCTCTTCTCCCACTTCCAATTATGTCAATGGGGGGACTTATTCTTATTCCGACAGCAACAAAAAATCGTCGAATATGGGCTTTTCCTAGTGTTTTACTCTTAAGTATAGCTATGGTATTCTCAGTTCACCTATCTATTCAACAAATAAATGGAAGTTCTATCTATCAATATCTATGGTCGTGGACCGTCAATAATGATTTTTCCTTAGAATTTGGATACTTGATCGACCCGCTTACTTCTATTATGTTAATACTAATTACTACAGTAGGAATCCTCGTTCTTATTTATAGTGACGATTATATGTCTCACGATGAAGGATATTTGAGATTTTTTTATATAAGTTTTTTCAATACTTCCATGTTGGGATTGGTTACTAGTTCCAATTTGATACAAATTTATTTTTTTTGGGAACTTGTGGGAATGTGTTCCTATTTATTGATAGGCTTTTGGTTTACACGGCCAATTGCAGCGAGTGCTTGTCAAAAAGCTTTTGTAACTAATCGTGTAGGGGATTTTGGTCTGTTATTAGGAATTTTAGGTTTTTTTTGGATAACAGGTAGTTTAGAGTTTCGGGATTTGTTCAAAATAGCTAATAACTGGATTCCTAATAATGGGATTAATTCCTTACTTACTACTTTGTGTGCTTTTTTATTATTCCTTGGTGCAGTTGCAAAATCTGCACAATTCCCTCTTCACGTATGGTTACCCGATGCTATGGAAGGACCCACTCCCATTTCGGCTCTTATACACGCAGCAACTATGGCTGGGATTTTTCTTGCTCGACTTCCTCTTTTCATATCCCTACCCATAATGAGTTTCATTTCTTTAGTAGGTACAATAACACTCTTCTTAGGAGCTACTTTAGCTCTTGCTCAGAGAGATATTAAAAGAAGCTTAGCCTATTCTACAATGTCTCAATTGGGTTATATGATGTTAGCTCTAGGTATAGGTTCTTATCAAGCTGCTTTATTCCATTTGATCACTCATGCTTATTCTAAAGCTTTATTGTTCTTGGGATCCGGATCCATTCATTCAATGGAACCTCTTGTTGGATATTCACCAGATAAAAGTCAGAATATGGTTCTTATGGGTGGTTTAAGAAAATACCCAATTACAAGAACGACTTTTTTAGGTACGCTTTCTCTTTGTGGTATTCCACCTCTTGCTTGCTTCTGGTCCAAAGATGAAATCCTTAGTAATAGTTGGTTGTATTCACCCTTTTTTGGAATAATAGCCTCTTTTACTGGATTAACTGCGTTTTATATGTTTCGGATATATTTACTTACTTTTGATGGGTACCTGCGTGTTTTTAATTACAGTAGCACTAAAGAGGGCTCGTTGTCAATATCCTTATGGGGAAAAAGGCCCAAAATTCATAATACAAGAGGGTCCTTTAGTACTTTTGGGGTTAAAAACACTTTTGTCTATCCTCATGAAACGGGAAATACTATGCTATTCCCTCTTTTTATATTACTGTTTACTTTGTTCATTGGATCCATAGGAATCTTTGAGTTAACCATATTATCAAAGTGGTTAACTTCAATAAGCTTCCAGGAATCCATAAATTCATATGAATTTACTAATATTTCTTCTGTAAGTCTAGCTATGTTTGGTCTATTCATATTCTCTTTTCAGTTATTTAATTCCAAAGAGAGTCCGAAGTTTTTGGATGTAAAAAAAAAGATATACAGTTGGTCATATAATCGTGGTTATATAGATATTTTCTATACTAGGTTTCTGGGTATAAGAGGATTAACCGAACTAACGCAGTTTTTCGATAAGGGTGTCATTGATGGAATTAATGGGGTAGGTCTTGCTGGTTTTTGTATAGGAGAAGAAATTAAATATGTAGGGGGAGGGCGAATATCGTCTTATTTATTCTTTTATTCCGTGTTCTTCTTTTTTATGTCACCACAAACAGAAACTAAAGCAGTTGGATTTGCTGGTGTTAAGGATTATAAATTGACTTACTACACCCCGGAGTATGAAACCAAGGATACTGATATCTTGGCAGCATTCCGAGTAACTCCTCAGCCGGGGGTTCCGCCCGAAGAAGCAGGGGCTGCAGCTGCCGAATCTTCTACTGGTACATGGACAACTGTTTGGACTGATGGACTTACCAGTCTTGATCGTTACAAAGGACGATGCTATCACATCGAGCCCGTTGGGGAGGAACAAATCTATGCTTATCCATTAGACCTATTTGAAGAGGGTTCTGTTACTAACATGTTTTCCATTGTGTTTTTCAAAGCCCTACGTCTGGAGGATCTGCGAATTCCCTATAAAACTTTCCTAGGTCCGCCTCATGGTATCCAAGAAAGGGATAAGTTGAACAAGTACGGCCGTCCTTTTTTGGGATGTACTATTAAACCAAAATTGGGATTATCCGCAAAAAATTATGGTAGAGCGTATGAGTGTCTACGCGGTGGACTTGATTTTACCAAAGATGATGAAAACGTAAACTCACAACCATTTATGCGCTGGAGGGACCGTTTTTTTGCCGAAGCTTATAAACAGGCCGAAACCGGTGAAATCAAGGGGCATTACTTGAATGCGACTGCAACAGAAGAAATGAAGAGAGCTGTATTTGCGAGGGAATTAGGGGCTCCTATTGTAATGCATGACTACTTAACTGGGGGATTCACTGCAAATACTTTGCATTATTGCCGCGACAATGGCCTACTTCTTCACATTCACCGGGCAATGCATGCAGTTATTGATAGACAGAAAAATCATGGTATGCATTTTCGTGTATTAGCTAAAGCATTGCGTATGTCTGGGGGAGATCATCACGGTACAGTAGTAGGTAAGTTAGAAGGGGAACGCGAAATGACTTTAGGTTTTGTTGATTTATTGCGCGATGATTTTATTGAAAAAGATCGTCGCGGTTTTTTCACTCAGGACTGGGTATCCATGCCAGGTGTTATACCGGTGGCTTCAGGGGGTATTCATGTTTGGCATATGCCAGCTCTGACCGAAATCTTTGGAGATGATTCTGTATTATTTGGTGGAGGAACTTTAGGACATCCTTGGGGAAATGCACCTGGTGCAGCTAATCGGGTGGCTTTAGAAGCTTGTGTACAAGCTCGTAATGAAGGACGCGATCTTGCTCGTGAAGGTAATGAAATCGCTAAATGGAGTCCTGAACTAGCCGCAGCTTGTGAATGGAAGGCGATCAAATTCGAGCCGGATCTA
Bambusa_arnhemica__stripped_ ATGGAGTAGATAATTCTTCCTTGTTACAAATCCCTCCCCAAATCGTGCTTGCATTTTTCATTGCACACGACTTTCCCTATGTAGAAATTTCTATGAACATTTCAGTTTGTATTTCTACTTAGAAGACATTTCTCGGTTTATCAAATACATAGTGCAATATGGTCAGACAGGGTTACAAACGGAAGGGAGTCTAATACTTTTATTTTTGCAGGCCAATTGCTCTTTTGACTTTGGAATACAGTTCTTTATCAATATACTGCTTCTTTTACACTCAAGAATAATTAGGATTTCGGTCCGCTCGAAACCACCTTTCCCCATCAGGCACTAATCTATTTTTAACGTCTAATTAGATCGGGGAATCATTTCAATTAAGAAGTTAAGCTCGTTGCTTTTTTTTACCAGAATTGGAGCCAGACTCTATCCATTTATTCACTAGACCCAGAAAATCGATTTTATTACGACATGCTATTTTTTCCATTCATTACCCTTGAGGATCAGTCGTGGTCTTCTAGACTCTACCAAGAGTCTGAACGAATTTGTTGCTCATCCAAATGTGTAAAGATCATAGTCGCACATGAAATTCGAAGGGTCAAAAAAATCTCGTTACTTCGTCTACCCACTTCTCTTTGAGTTTGCCCATGATAATGATTCCGAGCCTGTGGAAATTAGTAATAACAAGAAATTTAGTTCACTACTTGTGAAACGTTTAATTCGAATGTATCAGCAGAATTTTTGGAACTCGGTTAATCATAACCAAGATCGATTGGATTACAATTTTTATTCTGAGTTTTATTCTCAGATTCTATCTGAGGGGTTTGCGATCGTTGTAGAAATCCCATTCTCGCGAGAATTATGTCCGGAAACACCAAAGTTTCAGAATTTACGATCTATTCATTCATTTCCCTTTTTAGAAGACTTTCATTTACATTATCTATCACATATAGAAATACCCTATCCTATCCATTTGGAAATTTTGGTTCAACTCCTTCAATACCGGATCCAAGATGTTCCATCTTTGCATTTGCGATTCTTTCTCAACTACTATTCGAATTGGAATAGTCTTATTACTTCAATGAAATCGTTTCTTAAAGAAAATAAAAGACTATTTTTCTTATATAACTCTTATGTATCAGAATATGAATTTTTCTTGTTTCTTAAACAATCTTGCTTACCATTAACATCTTCTTTTGTGGAACGAATCTTTAAGATGGAACATTTTGGGATGTACCCATTTCGGAAAACCTGGTTCTTTATGGATCCTCTTATGCATTATCGATATCAAGGAAAGGCAATTGCATCAAAAGGAACTCTTAAGAAGAAATGGAAATACCTTGTCTTCTGGTATTCTTTCTTTTGGACTCAACCGAGGATCCATCTAAACTTAAACTCTTGCTTCGATTTTCTGGGGTACCTTTCAAGTGTACCAAATCCTTTGGTAAGGAATATGCTAGAGAATTCATTTCTAATAATGAAAAAATTCGATACCGTCCCCGCTACTCCCCTCATTCGATCCTTAAAAGCTCAATTTTGTACTGGATCGGGGCATCCTATTAGTAAACCATGGACCTTATCAGATTGGGATATTCTTGATCGATTTGGTCGGATATGTAGAAATCTTTTTCATTATCATAGTGGATCTTCGAAAAAAACTTTGTATCGAAAGTATATACTTCGACTTTCATGCGCTAGAACTTTAGCTCGTAAACATAAAAGCACGGTACGATTTATGCAACGAGGTTCGGTATTTTTAGAAGAATTTTTTATGGAAGAAGAGGTTTTTTTGATGTTCAAAACAACCTCTCGTGGATCACACAGTGAGCGTATTTGGTATTTGGATATTATCAATGACCTGATGGAACATACATATCAATATGCATGGATCCCTCTTCTCCCACTTCCAATTATGTCAATGGGGGGACTTATTCTTATTCCGACAGCAACAAAAAATCGTCGCATATGGGCTTTTCCTAGTGTTTTACTCTTAAGTATAGCTATGGTATTCTCAGTTCACCTATCTATTCAACAAATAAATGGAAGTTCTATCTATCAATATCTATGGTCTTGGACCGTCAATAATGATTTTTCCTTAGAATTTGGATACTTGATCGACCCGCTTACTTCTATTATGTTAATACTAATTACTACAGTAGGAATCCTCGTTCTTATTTATAGTGACGATTATATGTCTCACGATGAAGGATATTTGAGATTTTTTTATATAAGTTTTTTCAATACTTCCATGTTGGGATTGGTTACTAGTTCCAATTTGATACAAATTTATTTTTTTTGGGAACTTGTGGGAATGTGTTCCTATTTATTGATAGGCTTTTGGTTTACACGGCCAATTGCAGCGAGTGCTTGTCAAAAAGCTTTTGTAACTAATCGTGTAGGGGATTTTGGTCTGTTATTAGGAATTTTAGGTTTTTTTTGGATAACAGGTAGTTTAGAGTTTCGGGATTTGTTCAAAATAGCTAATAACTGGATTCCTAATAATGGGATTAATTCCTTACTTACTACTTTGTGTGCTTTTTTATTATTCCTTGGTGCAGTTGCAAAATCTGCACAATTCCCTCTTCACGTATGGTTACCCGATGCTATGGAAGGACCCACTCCCATTTCGGCTCTTATACACGCAGCAACTATGGCTGGGATTTTTCTTGCTCGACTTCCTCTTTTCATATCCCTACCTATAATGAGTTTCATTTCTTTAGTAGGTACAATAACACTCTTCTTAGGAGCTACTTTAGCTCTTGCTCAGAGAGATATTAAAAGAAGCTTAGCCTATTCTACAATGTCTCAATTGGGTTATATGATGTTAGCTCTAGGTATAGGTTCTTATCAAGCTGCTTTATTCCATTTGATCACTCATGCTTATTCGAAAGCTTTATTGTTCTTGGGATCCGGATCCATTCATTCAATGGAACCTCTTGTTGGATATTCACCAGATAAAAGTCAGAATATGGTTCTTATGGGTGGTTTAAGAAAATACCCAATTACAAGAACTACTTTTTTAGGTACGCTTTCTCTTTGTGGTATTCCACCTCTTGCTTGCTTCTGGTCCAAAGATGAAATCCTTAGTAATAGTTGGTTGTATTCACCCTTTTTTGGAATAATAGCCTCTTTTACTGGATTAACTGCGTTTTATATGTTTCGGATATATTTACTTACTTTTGATGGGTACCTGCGTGTTTTTAATTACAGTAGCACTAAAGAGGGCTCGTTGTCAATATCCTTATGGGGAAAAAGGCCCAAAATTCATAATACAAGAGGGTCCTTTAGTACTTTTGGGGTTAAAAACACTTTTGTCTATCCTCATGAAACGGGAAATACTATGCTATTCCCTCTTTTTATATTACTGTTTACTTTGTTCATTGGATCCATAGGAATCTTTGAGTTAACCATATTATCAAAGTGGTTAACTTCAATAAGCTTCCAGGAATCCATAAATTCATATGAATTTACTAATATTTCTTCTGTAAGTCTAGCTATGTTTGGTCTATTCATATTCTCTTTTCAGTTATTAAATTCCAAAGAGAGTCCGAAGTTTTTGGATGTAAAAAAAAAGATATACAGTTGGTCATATAATCGCGGTTATATAGATATTTTCTATACTAGGTTTCTGGGTATAAGAGGATTAACCGAACTAACGCAGTTTTTCGATAAGGGTGTCATTGATGGAATTAATGGGGTAGGTCTTGCTGGTTTTTGTATAGGAGAAGAAATTAAATATGTAGGGGGAGGGCGAATATCGTCTTATTTATTCTTTTATTCCGTGTTCTTCTTTTTTATGTCACCACAAACAGAAACTAAAGCAGTTGGATTTGCTGGTGTTAAGGATTATAAATTGACTTACTACACCCCGGAGTATGAAACCAAGGATACTGATATCTTGGCAGCATTCCGAGTAACTCCTCAGCCGGGGGTTCCGCCCGAAGAAGCAGGGGCTGCAGCTGCCGAATCTTCTACTGGTACATGGACAACTGTTTGGACTGATGGACTTACCAGTCTTGATCGTTACAAAGGACGATGCTATCACATCGAGCCCGTTGGGGAGGAACAAATCTATGCTTATCCATTAGACCTATTTGAAGAGGGTTCTGTTACTAACATGTTTTCCATTGTGTTTTTCAAAGCCCTACGTCTGGAGGATCTGCGAATTCCCTATAAAACTTTCCTAGGTCCGCCTCATGGTATCCAAGAAAGGGATAAGTTGAACAAGTACGGCCGTCCTTTTTTGGGATGTACTATTAAACCAAAATTGGGATTATCCGCAAAAAATTATGGTAGAGCGTATGAGTGTCTACGCGGTGGACTTGATTTTACCAAAGATGATGAAAACGTAAACTCACAACCATTTATGCGCTGGAGGGACCGTTTTTTTGCCGAAGCTTATAAACAGGCCGAAACCGGTGAAATCAAGGGGCATTACTTGAATGCGACTGCAACAGAAGAAATGAAGAGAGCTGTATTTGCGAGGGAATTAGGGGCTCCTATTGTAATGCATGACTACTTAACTGGGGGATTCACTGCAAATACTTTGCATTATTGCCGCGACAATGGCCTACTTCTTCACATTCACCGGGCAATGCATGCAGTTATTGATAGACAGAAAAATCATGGTATGCATTTTCGTGTATTAGCTAAAGCATTGCGTATGTCTGGGGGAGATCATCACGGTACAGTAGTAGGTAAGTTAGAAGGGGAACGCGAAATGACTTTAGGTTTTGTTGATTTATTGCGCGATGATTTTATTGAAAAAGATCGTCGCGGTTTTTTCACTCAGGACTGGGTATCCATGCCAGGTGTTATACCGGTGGCTTCAGGGGGTATTCATGTTTGGCATATGCCAGCTCTGACCGAAATCTTTGGAGATGATTCTGTATTATTTGGTGGAGGAACTTTAGGACATCCTTGGGGAAATGCACCTGGTGCAGCTAATCGGGTGGCTTTAGAAGCTTGTGTACAAGCTCGTAATGAAGGACGCGATCTTGCTCGTGAAGGTAATGAAATCGCTAAATGGAGTCCTGAACTAGCCGCAGCTTGTGAATGGAAGGCGATCAAATTCGAGCCGGATCTA
Triticum_urartu__stripped_ ATGGAGTAGATAATTCTTCCTTGTTACAAATCCCTCCCCAAATCGTGCTTGCATTTTTCATTGCACACGACTTTCCCTATGTAGAAATTTCTATGAACATTTCAGTTTGTATTTCTACTTAGAGGACATTTCTCGGTTTATCGAATACATAGTGCAATATGGTCAGACAGGGTTACAAACGGAAGGGAGTCTAATACTTTTATTTTTGCAGGCCAATCGCTCTTTTGACTTTGGAATACAGCTCTTTATCAATATACTGCTTCTTTTACACTCAAGAATAATTAGGATTTCGGTCCACTCGAAACCACCTTTCCCCATCCGGCACTAATCTATTTTTAACGTCTAATTAGAGCGGGGAATCATTCCAATTAGGAAGTTCAGCTCGTTGCTTTTTTTTACCAGAATTGGAGCCAGGCTCTATCCATTTATTCATTAGACCCAGAAAATCGATTTTATTACGACATGCTATTTTTTCCATTCATTACCTTTGAGGATCAGTCGTGGTCTTCTAGACTCTACCAAGAGTCTGGACGAATTTGTTGTTCATCCAAATGTGTAAAGATCATAGTCGCACATGAAATTCGAAGGGTCAAAAAAATCTCGTTACTTTGTCTACCCACTTCTCTTTGAATTTGCCCACCATAATGGTTCTGAACCTGTGGAAATAAGTAATAACAAGAAATTTAGTTCACTACTTGTGAAACGTTTAATTCGAATGTATCAGCAGAATTTTTTGAACTCGGTTAATCATAACCAAGATCGATTAGATTACAATTTTTATTCTGAGTTTTATTCTCAGATTCTATCTGAAGGGTTTGCGATCGTTGTGGAAATCCCATTCTCGCGGGAATTTTGTCTGGAAATACCAAAGTTTCAGAATTTACGCTCTATTCATTCATTTCCCTTTTTAGAAGACTTTCATTTGGATTATCTATCACATATAGAAATACCCTATCCTATCCATTTGGAAATCCTGGTTCAACTCCTTCAATACCGTATCCAAGATGTTCCATCTTTGCATTTGCGATTCTTTCTCAACTATTATTCGAATTGGAATAGTTTTATTACTTCAATGAAATCCTTTTTTAAAGAAAATAAAAGACTATTTTTCCTATATAACTCTTATGTATCAGAATATGAATTTTTTTTGTTTCTTAAACAATCTTGCTTACCATTAGCATCTTCTTTTCTGGAACGAATCTTTAAGATGGAACATTTTGGGATGTACCCTTCTCGGAAAACCTGGTTCTTTATGGATCCTCTTATGCATTATCGATATCAAGGAAAGGCAATTGCATCAAAAGGCACTTTTAAGAAGAAATGGAAATACCTTATCTTCTGGTATTATTTCTTTTGGACTCAGCCGAGAATCCATATAAACTTAAACTCTTGCTTCGATTTTATGGGGTACCTTTCAAGTGTACAAAGTTCTTTGGTAAGGAATATGCTGGAGAATTCATTTCTAATAATGAAAAAATTCGATACCGTCCCCGCTACTCTCCTCATAGGATACTTAAAAGCTCAATTTTGTACTGGATCGGGGCATCCTATTAGTAAACCCTGGACATTATCAGATTGGGATATTCTTGATCGATTTGGTCGGATATGTAGAAATCTTTTTCATTATCATAGTGGATCTTCGAAAAAAACTTTGTATCGAAAGTATATACTTCGACTTTCATGTGCTAGAACTTTAGCTCGTAAACATAAAAGCACGGTACGATTTATGCAACGAGGTTCGGCATTTTTAGAAGAATTTTTTATGGAAGAAGAGGTTTTTTTGATGTTCAAAACAACTTCTTGTGGATCACACACTGAGCGTATTTGGTATTTGGATATTATAAATGACCTGATGGAACATACATATCAATATGCATGGATCCCTCTTCTCCCACTTCCAATTATGTCAATGGGAGGCCTTATTCTTATTCCGACAGCAACAAAAAATCGTCGCATATGGGCTTTTCCTAGTGTTTTACTCTTAAGTATAGCTATGGTATTCTCAGTTCAACTGTCTATTCAACAAATAAATGGAAGTTCGATCTATCAATATCTATGGTCTTGGACCGTCAATAATGATTTTTCTTTAGAATTTGGATACTTGATTGACCCACTTACTTCTATTATGTTAATACTAATTACTACTGTAGGAATCCTGGTTCTTATTTATAGTGATGGTTATATGTCTCACGATGAAGGATATTTGAGATTTTTTTATATAAGTTTTTTCAATACTTCCATGTTGGGATTGGTTACTAGCTCCAATTTGATACAAATTTATTTTTTTTGGGAACTCGTGGGAATGTGTTCTTATTTATTGATAGGCTTTTGGTTTACACGACCAATCGCAGCGAGTGCTTGTCAAAAAGCTTTTGTAACTAATCGTGTAGGGGATTTTGGTCTATTATTAGGAATTTTAGGTTTTTTTTGGATAACAGGTAGTTTAGAGTTTAGGGATTTGTTCAAAATAGCTAATAACTGGATTCCTAATAATGGAATTAACTCTTTACTTACTACTTTGTGTGCTTTTTTATTATTCCTTGGTGCAGTTGCGAAATCCGCACAATTCCCTCTTCACGTATGGTTACCCGATGCTATGGAAGGGCCCACTCCTATTTCGGCTCTTATACACGCAGCAACTATGGCTGGAATTTTTCTTGCTCGACTTCCTCTTTTCATATCTTTACCTATAATGAGTTTTATTTCTTTAGTAGGTACAATAACACTATTCTTAGGAGCTACTTTAGCTCTTGCTCAGAGAGATATTAAAAGAAGCTTAGCCTATTCTACAATGTCTCAATTGGGTTATATGATGTTAGCTCTAGGTATAGGTTCTTATCAAGCTGCTTTATTCCATTTGATCACTCATGCTTATTCAAAAGCTTTATTGTTCTTGGGATCCGGATCCATTCATTCAATGGAACCTCTTGTTGGATATTCACCAGATAAAAGTCAAAATATGGTTCTTATGGGCGGTTTAAGAAAATACCCAATCACAAGAACTACTTTTTTAGGTACACTTTCTCTTTGTGGTATTCCACCTCTTGCTTGCTTCTGGTCCAAAGATGAAATCCTTAGTAATAGTTGGTTGTATTCGCCCTTTTTTGGAATAATAGCCTCCTTTACTGGATTAACTGCCTTTTATATGTTTCGGATATATTTACTTACATTTGATGGGTATTTGCGTGTTTTTAATTACAGTAGCACTAAAGAGAGTTCCTTGTCAATATCCTTATGGGGAAAAAGGCCCAAAATTCAAAATACAAGAGGATCCTTTACTACGTTTGGGGCTAAAAAAACTTTTGCCTATCCGCATGAAACGGGAAATACTATGTTATTTCCTCTTCTTATATTACTATTCACTTTGTTCATTGGATTCATAGGAATCTTTGAGTTAACCATATTATCAAAGTGGTTAACTTCAATAAACACCCAGGAATTTGTAAATTCATATGAATTTACTAATATTTCTTCTGTAAGTCTAGCTATCTTTGGTTTATTCATATTCTCTTTTCAGTTGTTAAACTCTAAAGGAAATCCTAAATTTTTAGATGTAAAAAAAAATATATACAGTTGGTCATATAATCGTGGTTATATAGATATTTTCTATACTAGGTTTCTCGGTATAAGAGGGTTAACCGAACTCACGGAGTTTTTTGATAAGGGTGTTATTGATGGAATTAATGGAGTGGGTCTTGCTAGTTTTTGTATAGGAGAGGAAATTAAATATGTAGGGGGAGGTCGAATCTCGTCTTATTTATTCTTTTATTCTGTGTTTTTCTTTTTTATGTCACCACAAACAGAAACTAAAGCAGTTGGATTTGCTGGTGTTAAAGATTATAAATTGACTTACTACACCCCAGAGTATGAAACTAAGGATACTGATATCTTGGCAGCATTCCGAGTAAGTCCTCAGCCTGGGGTTCCGCCCGAAGAAGCAGGGGCTGCAGCTGCCGAATCTTCTACTGGTACATGGACAACTGTTTGGACTGATGGACTTACCAGTCTTGATCGTTACAAAGGACGATGCTATCACATCGAGCCTGTTGGGGAAGACCAAATCTATGCTTATCCATTAGACCTATTTGAAGAGGGTTCCGTTACTAACATGTTTTCCATTGTATTTTTCAAAGCCCTACGTTTGGAGGATCTACGAATTCCCTATAAAACTTTCCAAGGCCCGCCTCATGGTATCCAAGAAAGAGATAAGTTGAACAAGTACGGTCGTCCTTTATTGGGATGTACTATTAAACCAAAATTGGGATTATCCGCAAAAAATTATGGTAGAGCGTATGAGTGTCTACGTGGTGGACTTGATTTTACCAAAGATGATGAAAACGTAAACTCACAACCATTTATGCGCTGGAGAGACCGTTTTTTTGCCGAAGCTTATAAACAGGCCGAAACCGGTGAAATCAAGGGGCATTACTTGAATGCGACTGCGACAGAAGAAATGAAGAGAGCTGTATTTGCAAGAGAATTAGGGGTTCCTATTGTAATGCATGACTACTTAACTGGGGGATTCACCGCAAATACTTTGCATTATTGCCGCGACAATGGCCTACTTCTTCACATTCACCGTGCAATGCATGCAGTTATTGATAGACAGAAAAATCATGGTATGCATTTCCGTGTATTAGCTAAAGCATTGCGTATGTCTGGGGGAGATCATCACGGTACAGTAGTAGGTAAGTTAGAAGGGGAACGCGAAATGACTTTAGGTTTTGTTGATTTATTGCGCGATGATTTTATTGAAAAAGATCGTCGCGGTTTTTTCACTCAGGACTGGGTATCCATGCCAGGTGTTATACCGGTAGCTTCAGGTGGTATTCATGTTTGGCATATGCCAGCTCTGACCGAAATCTTTGGGGACGATTCTGTATTATTTGGTGGAGGAACTTTAGGACATCCTTGGGGAAATGCACCTGGTGCAGCTAATCGAGTGGCTTTAGAAGCCTGTGTACAAGCTCGTAACGAAGGGCGCGATCTTGCTCGCGAAGGTAATGAAATCGCTAAATGGAGTCCTGAACTAGCCGCAGCTTGTGAATGGAAGGCGATCAAATTCGAGCCGGATATT
Eriocoma_hymenoides__stripped_ ATGGAGTAGATAATTCTTCCTTGTTACAAACCCCTCCCCAAATCGTGCTTGCATTTTTCATTGCACACGACTTTCCCTATGTAGAAATTTCTATGAACATTTCAGTTTGTATTTCTACTTAAAGGACATTTCTCGGTTTAGCGAATACATAGTGCAATATGGTCAGACAGGGTTACAAACGGAAGGGAGTCTAATACTTTTATTTTTGCAGGCCAATTGCTCTTTTGACTTTGGAATACAGTTCTTTATCAATATACTGCTTCTTTTACACTCAAGAATAATTAGGATTTCGGTCCACTCGAAACCACCTTTCCCCATCCGGCACTAATCTATTTTTAACGTCTAATTAGAGCGGGGAATCATTCCAATTAAGGAGTTAAGCTCGTTGCTTTTTTTTACCAGAATTGGAGCCAGGCTCTATCCATTTATTCACTAGACCCAGAAAATCGATTTTATTACGACATGCTATTTTTTCCATTCATTACCCTTGAGGATCAGTCGTGGTCTTCTAGACTCTACCAAGAGTCTGGACGAATTTGTTGCTCATCCAAATGTGTAAAGATCATAGCCGCACATGAAATTCGAAGGGTCAAAAAAATCTCGTTACTTCGTCTACCCACTTCTCTTTGAGTTTGCCCATGATAATGGTTCCGAACCTGTGGAAATTAGTAATAACAAGAAATTTAGTTCACTACTTGTGAAACGTTTAATTCGAATGTATCAGCAGAATTTTTGGAACTCGGTTAATCATAACCAAGATCGATTGGATTACAATTTTTATTCTGAGTTTTATTCTCAGATTCTATCTGAGGGGTTTGCGATCGTTGTAGAAATCCCATTCTCGCGAGAATTACGTCCGGAAATACCAAAGTTTCAGAATTTACGCTCTATTCATTCATTTCCCTTTTTAGAAGACTTTCATTTGGATTATCTATCACATATAGAAATACCCTATCCTATCCATTTGGAAATCTTGGTTCAACTCCTTCAATACCATATCCAAGATGTTCCATCTTTGCATTTGCGATTCTTTCTCAACTACTATTCAAATTGGAATACTCTTATTACTTCAATGAAATCGTTTCTTAAAGAAAATAAAAGACTATTTTTCCTATACAACTCTTATGTATCAGAATATGAATTTTTCTTGCTTCTTAAACAATCTTGGTTATCATTAACATCTTCTTTTCTAGAACGAATCTTTAAGATGGAACATTTTGGGATGTACCCATTTCGGAAAACATGGTTCTTTATGGATCCTCTTATGCATTATCGATATCAAGGAAAGGCAATTGCATCAAAAGGAACTTTTAAGAAGAAATGGAAATACCTTGCCTTCTGGTATTCTTTCTTTTGGACTCAACCGAGGATCCATCTAAACTTAAACTCTTGCTTCGATTTTCTGGGGTACCTTTCAAGTGTACCAAGTCCTTTGGTAAGGAATATGCTGGAGAATTCTTTTCTAATAATGAAAAATTTTGATACCGTCCCCACTACTCCCCTCATTGGATCCTTAAAAGCTCAATTTTGTACTGGATCGGGGCATCCCATTAGTAAACCCTGGACCTTATCAGATTGGGATATTCTTGATCGATTTGGTCGGATATGTAGAAATCTTTTTCATTACCATAGTGGATCTTCGAAAAAAACTTTGTATCGGAAGTATATACTTCGACTTTCATGCGCTAGAACTTTAGCTCGTAAACATAAAAGCACGGTACGATTTATGCAACGGGGTTCGGTATTTTTAGAAGAATTTTTTACGGAAGAAGAGGTTTTTTTGATGTTCAAAACAACCTCTCGCGGATCACACAGTGAGCGTATTTGGTATTTAGATATTATCAACGACCTGATGGAACATACATATCAATATGCATGGATCCCTCTTCTCCCACTTCCAATTATGTCAATGGGGGGTCTTTTTCTTATTCCGACCGCAACAAAAAATCGTCGTATATGGGCTTTTCCTAGTGTTTTACTCTTAAGTATAGCTATGGTATTCTCAGTTCAACTGTCTATTCAACAAATAAATGGAAGTTCTATCTATCAATATCTGTGGTCTTGGACCGTCAATAATGATTTTTCCTTAGAATTTGGATACTTGATTGACCCGCTTACTTCTATTATGTTAATACTAATTACTACTGTAGGAATCCTGGTTCTTATTTATAGTGACGGTTATATGTCTCACGATGAAGGATATTTGAGATTTTTTTATATAAGTTTTTTCAATACTTCCATGTTGGGATTAGTTACTAGCTCCAATTTGATACAAATTTATTTTTTTTGGGAACTTGTGGGAATGTGTTCCTATTTATTGATAGGCTTTTGGTTTACACGACCAATCGCAGCGAGTGCTTGTCAAAAAGCTTTTGTAACTAATCGTGTAGGGGATTTTGGTCTGTTATTGGGAATTTTAGGTTTTTTTTGGGTAACAGGTAGTTTAGAGTTTCGGGATTTGTTCCAAATAGCTAATAACTGGATTCCTAATAATGGGATTAATTCTTTACTTACTACTTTGTGTGCTTTTTTATTATTCCTTGGTGCAGTTGCGAAATCTGCACAATTCCCTCTTCACGTATGGTTACCCGATGCTATGGAAGGACCCACTCCCATTTCGGCTCTTATACACGCAGCAACTATGGCTGGGATTTTTCTTGCTCGACTTCCTCTTTTCATATCTTTACCTATAATGAGTTTTATTTCTTTAGTAGGTACAATAACACTCTTCTTAGGGGCTACTTTAGCTCTTGCTCAGAGAGATATTAAAAGAAGCTTAGCCTATTCTACAATGTCTCAATTGGGTTATATGATGTTAGCTCTAGGTATAGGTTCTTATCAAGCTGCTTTATTCCATTTGATCACTCATGCTTATTCAAAAGCTTTATTATTCTTGGGATCCGGATCCATTCATTCAATGGAACCTCTTGTTGGATATTCACCAGATAAAAGTCAGAATATGGTTCTTATGGGCGGTTTAAGAAAATACCCAATTACAAGAACTACTTTTTTAGGTACACTTTCTCTTTGTGGTATTCCACCTCTTGCTTGCTTCTGGTCCAAAGATGAAATCCTTAGTAATAGTTGGTTGTATTCGCCCTTTTTTGGAATAATAGCCTCCTTTACTGGATTAACTGCGTTTTATATGTTTCGGATATATTTACTTACGTTTGATGGGTATTTGCGTGTTTTTAATTACAGTAGCACTAAAAAGGGTTCGTTGTCAATATCCTTATGGGGAAAAAGGACCAAAATTCATAATACAAGAGGATCCTTTAGTACCTTTGGAGCTAAAAACATTTTAGCCTATCCGCATGAAACGGGAAATACTATGTTATTTCCTCTTCTTATATTGCTGTTTACTTTGTTCATTGGATTCATAGGAATCTTTGAGTTAACCATATTATCAAAGTGGTTAACTTCAATAAACATCCAGGAATTTATAAATTCATATGAATTTACTAATATTTCTTCTGTAAGTATAGCTATCTTCGGTTTATTCATATTCTGTTTTCAGTTGTTAAATTTCAAAGGGAGTCCGAAGTTTTTTGATGTAAAAAAAAAGATATACAGTTGGTCATATAATCGTGGTTATATAGATATTTTCTATACTAGGTTTTTCGGTATAAGAGGATTAACCGAACTAACTGAGTTTTTCGATAAGGGTGTTATTGATGGAATTAATGGAGTGGGTCTTGCTAGTTTTTGTATAGGAGAAGAAATTAAATATGTAGGGGGAGGGCGAATCTCGTCTTATTTATTCTTTTATTCCGTGTTTTTCTTTTTTATGTCACCACAAACAGAAACTAAAGCAGTTGGATTTGCTGGTGTTAAAGATTATAAATTGACTTACTACACCCCGGAGTATGAAACCAAGGATACTGATATCTTGGCAGCATTCCGAGTAACTCCTCAGCCCGGGGTTCCGCCCGAAGAAGCGGGGGCTGCAGCTGCCGAATCTTCTACTGGTACATGGACTACTGTTTGGACTGATGGACTTACCAGTCTTGATCGTTACAAAGGACGATGCTATCACATCGAGCCTGTTGGGGAAGAGCAAATCTATGCTTATCCATTAGACCTATTTGAAGAGGGTTCCGTTACTAACATGTTTTCCATTGTGTTTTTCAAAGCCCTACGTCTGGAGGATCTACGAATTCCCTATAAAACTTTCCAAGGCCCGCCTCATGGTATCCAAGAAAGAGATAAGTTGAACAAGTATGGTCGTCCTTTATTGGGATGTACTATTAAACCAAAATTGGGATTATCCGCAAAAAATTACGGTAGAGCGTATGAGTGTCTACGTGGTGGACTTGATTTTACCAAAGATGATGAAAACGTAAACTCACAACCATTTATGCGCTGGAGGGACCGTTTTTTTGCCGAAGCTTATAAACAGGCCGAAACCGGTGAAATCAAGGGGCATTACTTGAATGCGACTGCAACAGAAGACATGAAGAGAGCTGTATTTGCGAGGGAATTAGGGGTTCCTATTGTAATGCATGACTACTTAACAGGGGGATTCACCGCAAATACTTTGCATTATTGCCGCGACAATGGCCTACTTCTTCACATTCACCGTGCAATGCATGCAGTTATTGATAGACAGAAAAATCACGGTATGCATTTCCGTGTATTAGCTAAAGCATTGCGTATGTCTGGGGGAGATCATCACGGTACAGTAGTAGGTAAGTTAGAAGGGGAACGCGAAATGACTTTAGGTTTTGTTGATTTATTGCGCGATGATTTTATTGAAAAAGATCGTCGCGGTTTTTTCACCCAGGACTGGGTATCCATGCCAGGTGTTATACCGGTGGCTTCTGGTGGTATTCATGTTTGGCATATGCCAGCTCTGACCGAAATCTTTGGGGATGATTCCGTATTATTTGGTGGAGGAACTTTAGGACATCCTTGGGGAAATGCACCTGGTGCAGCTAATCGAGTGGCTTTAGAAGCTTGTGTACAAGCTCGTAACGAAGGGCGCGATCTTGCTCGTGAAGGTAATGAAATCGCTAAATGGAGTCCTGAACTAGCCGCAGCTTGTGAATGGAAGGCGATCAAATTCGAGCCGGATATC
Acidosasa_purpurea__stripped_ ATGGAGTAGATAATTCTTCCTTGTTACAAATCCCTCCCCAAATCGTGCTTGCATTTTTCATTGCACACGACTTTCCCTATGTAGAAATTTCTATGAACATTTCAGTTTGTATTTCTACTTAGAAGACATTTCTCGGTTTCTCAAATACATAGTGCAATATGGTCAAACAGGGTTACAAACGGAAAGGAATCTAATACTTTTATTTTTGCAGGCCAATCGCTCTTTTGACTTTGGAATCCAGTTCTTTATCAATATACTGCTTCTTTTACACTCAAGAATAATTAGGATTTCGGTCCGTTCGAAACCACCTTTCCCCATCAGGCACTAATCTATTTTTAACGTCTAATTAGATCGGGGAATCATTTCAATTAAGAAGTTAAGCTCGTTGCTTTTTTTTACCAGAATTGGAGCCAGGCTCTATCCATTTATTCACTAGACCCAGAAAATCGATTTTATTACGACATGCTATTTTTTCCATTCATTACCCTTGAGGATCAGTCGTGGTCTTCTAGACTCTACCAAGAGTCTGGACGAATTTGTTGCTCATCCAAATGTGTAAAGATCATAGTCGCACATGAAATTGGAAGGGTCAAAAAAATCTCGTTACTTCGTTTACCCACTTCTCTTTGAGTTTGCCCATGATAAAGGTTCCGAACCTGTGGAAATTAGTAATAACAAGAAATTTAGTTCACTACTTGTGAAACGTTTAATTCGAATGTATCAGCAGAATTTTTGGAACTCGGTTAATCATAACCAAGATCGATTGGATTCCAATTTTTATTCTGAGTTTTATTCTCAGATTCTATCTGAGGGGTTTGCGATCGTTGTAGAAATCCCATTCTCGCGAGAATTATGTCCGGAAACACCAAAGTTTCAGAATTTACGATCTATTCATTCATTTCCCTTTTTAGAAGACTTTCATTTACATTATCTATCACATATAGAAATACCCTATCCTATCCATTTTGAAATCTTGGTTCAACTCCTTCAATACCGGATCAAAGATGTTCCATCTTTGCATTTGCGATTCTTTCTCAACTACTATTCGAATTGGAATAGTCTTATTACTTCAATGAAATCATTTCTTAAAGAAAATAAAAGACTATTTTTCCTATATAACTCTTATGTATCAGAATATGAATTTTTCTTGTTTCTTAAACAATCTTGCTTACCATTAACATCTTCTTTTGTGGAACGAATCTTTAAGATGGAACATTTTGGGATGTACCCATTTCGGAAAACCTGGATCTTTATGGATCCTCTTATGCATTATCGATATCAAGGAAAGGCAATTGCATCAAAAGGAACTCTTAAGAAGAAATGGAAATACCTTGTCTTCTGGTATTCTTTTTTTTGGACTCAACCGAGGATCCATCTAAACTTAAACTCTTGCTTCGATTTTCTGGGGTACCTTTCAAGTGTACCAAATCCTTTGGTAAGGAATATGCTAGAGAATTCATTTCTAATAATGAAAAAATTCGATACCGTCCCTGCTACTCCCCTCATTGGATCCTTAAAAGCTCAATTTTGTACTGGATCGGGGCATCCTATTAGTAAACCCTGGACCTTATCAGATTGGGATATTCTTGATCGATTTGGTCGGATATGTAGAAATCTTTTTCATTATCATAGTGGATCCTCGAAAAAAACTTTGTATCGAAAGTATATACTTCGACTTTCATGCGCTAGAACTTTAGCTCGTAAACATAAAAGCACGGTACGATTTATGCAACGAGGTTCGGTATTTTTAGAAGAATTTTTTACGGAAGAAGAGGTTTTTTTGATGTTCAAAACAACCTCTCGTGGATCACACAGTGACCGTATTTGGTATTTGGATATTATCAATGACCTGATGGAACATACATATCAATATGCATGGATCCCTCTTCTCCCACTTCCAATTATGTCAATGGGGGGACTTATTCTTATTCCGACAGCAACAAAAAATCGTCGCATATGGGCTTTTCCTTGTGTTTTACTCTTAAGTATAGCTATGGTATTCTCAGTTCACCTATCTATTCAACAAATAAATGGAAGTTCTATCTATCAATATCTATGGTCTTGGACCGTCAATAATGATTTTTCCTTAGAATTTGGATACTTGATCGACCCGCTTACTTCTATTATGTTAATACTAATTACTACTGTAGGAATCCTCGTTCTTATTTATAGTGACGATTATATGTCTCACGATGAAGGATATTTGAGATTTTTTTATATAAGTTTTTTCAATACTTCCATGTTGGGATTGGTTACTAGTTCCAATTTGATACAAATTTATTTTTTTTGGGAACTTGTGGGAATGTGTTCCTATTTATTGATAGGCTTTTGGTTTACACGGCCAATTGCAGCGAGTGCTTGTCAAAAAGCTTTTGTAACTAATCGTGTAGGGGATTTTGGTCTGTTATTAGGAATTTTAGGTTTTTTTTGGATAACAGGTAGTTTAGAGTTTCGGGATTTGTTCAAAATAGCTAATAACTGGATTCCTAATAATGGGATTAATTCCTTACTTACTACTTTGTGTGCTTTTTTATTATTCCTTGGTGCAGTTGCGAAATCTGCACAATTCCCTCTTCACGTATGGTTACCCGATGCTATGGAAGGACCCACTCCCATTTCGGCTCTTATACACGCAGCAACTATGGCTGGGATTTTTCTTGCTCGACTTCCTCTTTTCATATCCCTACCTATAATGAGTTTCATTTCTTTAGTAGGTACAATAACACTCTTCTTAGGAGCTACTTTAGCTCTTGCTCAGAGAGATATTAAAAGAAGCTTAGCCTATTCTACAATGTCTCAATTGGGTTATATGATGTTAGCTCTAGGTATAGGTTCTTATCAAGCTGCTTTATTCCATTTGATCACTCATGCTTATTCGAAAGCTTTATTGTTCTTGGGATCCGGATCCATTCATTCAATGGAACCTCTTGTTGGATATTCACCAGATAAAAGTCAGAATATGGTTCTTATGGGTGGTTTAAGAAAATACCCAATTACAAGAACTACTTTTTTAGGTACGCTTTCTCTTTGTGGTATTCCACCTCTTGCTTGCTTCTGGTCCAAAGATGAAATCCTTAGTAATAGTTGGTTGTATTCACCCTTTTTTGGAATAATAGCCTCTTTTACTGGATTAACTGCGTTTTATATGTTTCGGATATATTTACTTACTTTTGATGGGTACCTGCGTGTTTTTAATTACAGTAGCACTAAAGAGGGTTCGTTGTCAATATCCTTATGGGGAAAAAGGCCCAAAATTCATAATACAAGAGGGTCCTTTAGTACTTTTGGGGCTAAAAACACTTTTGTCTATCCTCATGAAACGGGAAATACTATGCTATTCCCTCTTTTTATATTACTGTTTACTTTGTTCATTGGATCCATAGGAATCTTTGAGTTAACCATATTATCAAAGTGGTTAACTTCAATAAACTTCCAGGAATCCATAAATTCATATGAATTTACTAATATTTCTTCTGTAAGTCTAGCTATGTTTGGTCTATCCATATTCTCCTTTCAGTTGTTAAATTCTAAAGAGAGTCCGAAGTTTTCGGATGTAAAAAAAAAGATATACAGTTGGTCATATAATCGTGGTTATATAGATATTTTCTATACTAGGTTTCTGGGTATAAGAGGATTAACTGAACTAACGCAGTTTTTCGATAAGGGTGTCATTGATGGAATTAATGGAGTAGGTCTTGCTGGTTTTTGTATAGGAGAAGAAATTAAATATGTAGGGGGAGGGCGAATATCGTCTTATTTATTCTTTTATTCCGTGTTCTTCTTTTTTATGTCACCACAAACAGAAACTAAAGCAGTTGGATTTGCTGGTGTTAAGGATTATAAATTGACTTATTACACCCCGGAGTATGAAACCAAGGATACTGATATCTTGGCAGCATTCCGAGTAACTCCTCAGCCCGGGGTTCCGCCCGAAGAAGCAGGGGCTGCAGCTGCCGAATCTTCTACTGGTACATGGACAACTGTTTGGACTGATGGACTTACCAGTCTTGATCGTTACAAAGGGCGATGCTATCACATTGAGCCCGTTGGGGAGGAACAAATCTATGCTTATCCATTAGACCTATTTGAAGAGGGTTCTGTTACTAACATGTTTTCCATTGTGTTTTTCAAAGCCCTACGTCTGGAGGATCTGCGAATTCCCTATAAAACTTTCCAAGGTCCGCCTCATGGTATCCAAGAAAGGGATAAGTTGAACAAGTACGGCCGTCCTTTTTTGGGATGTACTATTAAACCAAAATTGGGATTATCCGCAAAAAATTACGGTAGAGCGTATGAGTGTCTACGCGGTGGACTTGATTTTACCAAAGATGATGAAAACGTAAACTCACAACCATTTATGCGCTGGAGGGACCGTTTTTTTGCCGAAGCATATAAACAGGCCGAAACCGGTGAAATCAAGGGGCATTACTTGAATGCGACTGCAACAGAAGAAATGAAGAGAGCTATATTTGCGAGGGAATTAGGGGTTCCTATTGTAATGCATGACTACTTAACTGGGGGATTCACCGCAAATACTTTGCATTATTGCCGCGACAATGGCCTACTTCTTCACATTCACCGGGCAATGCATGCAGTTATTGATAGACAGAAAAATCATGGTATGCATTTTCGTGTATTAGCTAAAGCATTGCGTATGTCTGGGGGAGATCATCACGGTACAGTAGTAGGTAAGTTAGAAGGGGAACGCGAAATGACTTTAGGTTTTGTTGATTTATTGCGCGATGATTTTATTGAAAAAGATCGTCGCGGTTTTTTCACTCAGGACTGGGTATCTATGCCAGGTGTTATACCGGTGGCTTCAGGGGGTATTCATGTTTGGCATATGCCAGCTCTGACCGAAATCTTTGGAGATGATTCCGTATTATTTGGTGGAGGAACTTTAGGACATCCTTGGGGAAATGCACCTGGTGCAGCTAATCGGGTGGCTTTAGAAGCTTGTGTACAAGCTCGTAACGAAGGGCGCGATCTTGCTCGTGAAGGTAATGAAATCGCTAAATGGAGTCCTGAACTAGCCGCAGCTTGTGAATGGAAGGCGATCAAATTCGAGCCGGATCTA
Aegilops_bicornis__stripped_ ATGGAGTAGATAATTCTTCCTTGTTACAAATCCCTCCCCAAATCGTGCTTGCATTTTTCATTGCACACGACTTTCCCTATGTAGAAATTTCTATGAACATTTCAGTTTGTATTTCTACTTAGAGGACATTTCTCGGTTTATCGAATACATAGTGCAATATGGTCAGACAGGGTTACAAACGGAAGGGAGTCTAATACTTTTATTTTTGCAGGCCAATCGCTCTTTTGACTTTGGAATACAGCTCTTTATCAATATACTGCTTCTTTTACACTCAAGAATAATTAGGATTTCGGTCCACTCGAAACCACCTTTCCCCATCCGGCACTAATCTATTTTTAACGTCTAATTAGAGCGGGGAATCATTCCAATTAGGAAGTTCAGCTCGTTGCTTTTTTTTACCAGAATTGGAGCCAGGCTCTATCCATTTATTCATTAGACCCAGAAAATCGATTTTATTACGACATGCTATTTTTTCCATTCATTACCTTTGAGGATCAGTCGTGGTCTTCTAGACTCTACCAAGAGTCTGGACGAATTTGTTGTTCATCCAAATGTGTAAAGATCATAGTCGCACATGAAATTCGAAGGGTCAAAAAAATCTCGTTACTTTGTCTACCCACTTCTCTTTGAATTTGCCCACCATAATGGTTCTGAACCTGTGGAAATAAGTAATAACAAGAAATTTAGTTCACTACTTGTGAAACGTTTAATTCGAATGTATCAGCAGAATTTTTTGAACTCGGTTAATCATAACCAAGATCGATTAGATTACAATTTTTATTCTGAGTTTTATTCTCAGATTCTATCTGAAGGGTTTGCGATCGTTGTGGAAATCCCATTCTCGCGGGAATTATGTCCGGAAATACCAAAGTTTCAGAATTTACGCTCTATTCATTCATTTCCCTTTTTAGAAGACTTTCATTTGGATTATCTATCACATATAGAAATACCCTATCCTATCCATTTGGAAATCCTGGTTCAACTCCTTCAATACCGTATCCAAGATGTTCCATCTTTGCATTTGCGATTCTTTCTCAACTATTATTCGAATTGGAATAGTTTTATTACTTCAATGAAATCCTTTTTTAAAGAAAATAAAAGACTATTTTTCCTATATAACTCTTATGTATCAGAATATGAATTTTTTTTGTTTCTTAAACAATCTTGCTTACCATTAGCATCTTCTTTTCTGGAACGAATCTTTAAGATGGAACATTTTGGGATGTACCCTTCTCGGAAAACCTGGTTCTTTATGGATCCTCTTATGCATTATCGATATCAAGGAAAGGCAATTGCATCAAAAGGCACTTTTAAGAAGAAATGGAAATACCTTATCTTCTGGTATTATTTCTTTTGGACTCAGCCGAGAATCCATATAAACTTAAACTCTTGCTTCGATTTTATGGGGTACCTTTCAAGTGTACCAAGTTCTTTGGTAAGGAATATGCTGGAGAATTCATTTCTAATAATGAAAAAATTCGATACCGTCCCCGCTACTCTCCTCATAGGATACTTAAAAGCTCAATTTTGTACTGGATCGGGGCATCCTATTAGTAAACCCTGGACATTATCAGATTGGGATATTCTTGATCGATTTGGTCGGATATGTAGAAATCTTTTTCATTATCATAGTGGATCTTCGAAAAAAACTTTGTATCGAAAGTATATACTTCGACTTTCATGCGCTAGAACTTTAGCTCGTAAACATAAAAGCACGGTACGATTTATGCAACGAGGTTCGGCATTTTTAGAAGAATTTTTTATGGAAGAAGAGGTTTTTTTGATGTTCAAAACAACTTCTAGTGGATCACACACTGAGCGTATTTGGTATTTGGATATTATAAATGACCTGATGGAACATACATATCAATATGCATGGATCCCTCTTCTCCCACTTCCAATTATGTCAATGGGAGGCCTTATTCTTATTCCGACAGCAACAAAAAATCGTCGCATATGGGCTTTTCCTAGTGTTTTACTCTTAAGTATAGCTATGGTATTCTCAGTTCAACTGTCTATTCAACAAATAAATGGAAGTTCGATCTATCAATATCTATGGTCTTGGACCGTCAATAATGATTTTTCTTTAGAATTTGGATACTTGATTGACCCACTTACTTCTATTATGTTAATACTAATTACTACTGTAGGAATCCTGGTTCTTATTTATAGTGATGGTTATATGTCTCACGATGAAGGATATTTGAGATTTTTTTATATAAGTTTTTTCAATACTTCCATGTTGGGATTGGTTACTAGCTCCAATTTGATACAAATTTATTTTTTTTGGGAACTCGTGGGAATGTGTTCTTATTTATTGATAGGCTTTTGGTTTACACGACCAATCGCAGCGAGTGCTTGTCAAAAAGCTTTTGTAACTAATCGTGTAGGGGATTTTGGTCTATTATTAGGAATTTTAGGTTTTTTTTGGATAACAGGTAGTTTAGAGTTTAGGGATTTGTTCAAAATAGCTAATAACTGGATTCCTAATAATGGAATTAACTCTTTACTTACTACTTTGTGTGCTTTTTTATTATTCCTTGGTGCAGTTGCGAAATCCGCACAATTCCCTCTTCACGTATGGTTACCCGATGCTATGGAAGGGCCCACTCCTATTTCGGCTCTTATACACGCAGCAACTATGGCTGGAATTTTTCTTGCTCGACTTCCTCTTTTCATATCTTTACCTATAATGAGTTTTATTTCTTTAGTAGGTACAATAACACTATTCTTAGGAGCTACTTTAGCTCTTGCTCAGAGAGATATTAAAAGAAGCTTAGCCTATTCTACAATGTCTCAATTGGGTTATATGATGTTAGCTCTAGGTATAGGTTCTTATCAAGCTGCTTTATTCCATTTGATCACTCATGCTTATTCAAAAGCTTTATTGTTCTTGGGATCCGGATCCATTCATTCAATGGAACCTCTTGTTGGATATTCACCAGATAAAAGTCAAAATATGGTTCTTATGGGCGGTTTAAGAAAATACCCAATCACAAGAACTACTTTTTTAGGTACACTTTCTCTTTGTGGTATTCCACCTCTTGCTTGCTTCTGGTCCAAAGATGAAATCCTTAGTAATAGTTGGTTGTATTCGCCCTTTTTTGGAATAATAGCCTCCTTTACTGGATTAACTGCCTTTTATATGTTTCGGATATATTTACTTACATTTGATGGGTATTTGCGTGTTTTTAATTACAGTAGCACTAAAGAGAGTTCCTTGTCAATATCCTTATGGGGAAAAAGGCCCAAAATTCAAAATACAAGAGGATCCTTTACTACGTTTGGGGCTAAAAACACTTTTGCCTATCCGCATGAAACGGGAAATACTATGTTATTTCCTCTTCTTATATTACTATTCACTTTGTTCATTGGATTCATAGGAATCTTTGAGTTAACCATATTATCAAAGTGGTTAACTTCAATAAACACCCAGGAATTTGTAAATTCATATGAATTTACTAATATTTCTTCTGTAAGTCTAGCTATCTTTGGTTTATTCATATTCTCTTTTCAGTTGTTAAACTCTAAAGGAAATCCTAAATTTTTAGATGTAAAAAAAAATATATACAGTTGGTCATATAATCGCGGTTATATAGATATTTTCTATACTAGGTTTCTCGGTATAAGAGGGTTAACCGAACTCACGGAGTTTTTTGATAAGGGTGTTATTGATGGAATTAATGGAGTGGGTCTTGCTAGTTTTTGTATAGGAGAGGAAATTAAATATGTAGGGGGAGGTCGAATCTCGTCTTATTTATTCTTTTATTCTGTGTTTTTCTTTTTTATGTCACCACAAACAGAAACTAAAGCAGTTGGATTTGCTGGTGTTAAAGATTATAAATTGACTTACTACACCCCAGAGTATGAAACTAAGGATACTGATATCTTGGCAGCATTCCGAGTAAGTCCTCAGCCTGGGGTTCCGCCCGAAGAAGCAGGGGCTGCAGCTGCCGAATCTTCTACTGGTACATGGACAACTGTTTGGACTGATGGACTTACCAGTCTTGATCGTTACAAAGGACGATGCTATCACATCGAGCCTGTTGGGGAAGACCAAATCTATGCTTATCCATTAGACCTATTTGAAGAGGGTTCCGTTACTAACATGTTTTCCATTGTATTTTTCAAAGCCCTACGTTTGGAGGATCTACGAATTCCCTATAAAACTTTCCAAGGCCCGCCTCATGGTATCCAAGAAAGAGATAAGTTGAACAAGTATGGTCGTCCTTTATTGGGATGTACTATTAAACCAAAATTGGGATTATCCGCAAAAAATTATGGTAGAGCGTATGAGTGTCTACGTGGTGGACTTGATTTTACCAAAGATGATGAAAACGTAAACTCACAACCATTTATGCGCTGGAGAGACCGTTTTTTTGCCGAAGCTTATAAACAGGCCGAAACCGGTGAAATCAAGGGGCATTACTTGAATGCGACTGCGACAGAAGAAATGAAGAGAGCTGTATTTGCAAGAGAATTAGGGGTTCCTATTGTAATGCATGACTACTTAACTGGGGGATTCACCGCAAATACTTTGCATTATTGCCGCGACAATGGCCTACTTCTTCACATTCACCGTGCAATGCATGCAGTTATTGATAGACAGAAAAATCATGGTATGCATTTCCGTGTATTAGCTAAAGCATTGCGTATGTCTGGGGGAGATCATCACGGTACAGTAGTAGGTAAGTTAGAAGGGGAACGCGAAATGACTTTAGGTTTTGTTGATTTATTGCGCGATGATTTTATTGAAAAAGATCGTCGCGGTTTTTTCACTCAGGACTGGGTATCCATGCCAGGTGTTATACCGGTAGCTTCAGGTGGTATTCATGTTTGGCATATGCCAGCTCTGACCGAAATCTTTGGGGACGATTCTGTATTATTTGGTGGAGGAACTTTAGGACATCCTTGGGGAAATGCACCTGGTGCAGCTAATCGAGTGGCTTTAGAAGCCTGTGTACAAGCTCGTAACGAAGGGCGCGATCTTGCTCGCGAAGGTAATGAAATCGCTAAATGGAGTCCTGAACTAGCCGCAGCTTGTGAATGGAAGGCGATCAAATTCGAGCCGGATATT
Aegilops_cylindrica__stripped_ ATGGAGTAGATAATTCTTCCTTGTTACAAATCCCTCCCCAAATCGTGCTTGCATTTTTCATTGCACACGACTTTCCCTATGTAGAAATTTCTATGAACATTTCAGTTTGTATTTCTACTTAGAGGACATTTCTCGGTTTATCGAATACATAGTGCAATATGGTCAGACAGGGTTACAAACGGAAGGGAGTCTAATACTTTTATTTTTGCAGGCCAATCGCTCTTTTGACTTTGGAATACAGCTCTTTATCAATATACTGCTTCTTTTACACTCAAGAATAATTAGGATTTCGGTCCACTCGAAACCACCTTTCCCCATCCGGCACTAATCTATTTTTAACGTCTAATTAGAGCGGGGAATCATTCCAATTAGGAAGTTCAGCTCGTTGCTTTTTTTTACCAGAATTGGAGCCAGGCTCTATCCATTTATTCATTAGACCCAGAAAATCGATTTTATTACGACATGCTATTTTTTCCATTCATTACCTTTGAGGATCAGTCGTGGTCTTCTAGACTCTACCAAGAGTCTGGACGAATTTGTTGTTCATCCAAATGTGTAAAGATCATAGTCGCACATGAAATTCGAAGGGTCAAAAAAATCTCGTTACTTTGTCTACCCACTTCTCTTTGAATTTGCCCACCATAATGGTTCTGAACCTGTGGAAATAAGTAATAACAAGAAATTTAGTTCACTACTTGTGAAACGTTTAATTCGAATGTATCAGCAGAATTTTTTGAACTCGGTTAATCATAACCAAGATCGATTAGATTACAATTTTTATTCTGAGTTTTATTCTCAGATTCTATCTGAAGGGTTTGCGATCGTTGTGGAAATCCCATTCTCGCGGGAATTATGTCCGGAAATACCAAAGTTTCAGAATTTACGCTCTATTCATTCATTTCCCTTTTTAGAAGACTTTCATTTGGATTATCTATCACATATAGAAATACCCTATCCTATCCATTTGGAAATCCTGGTTCAACTCCTTCAATACCGTATCCAAGATGTTCCATCTTTGCATTTGCGATTCTTTCTCAACTATTATTCGAATTGGAATAGTTTTATTACTTCAATGAAATCCTTTTATAAAGAAAATAAAAGACTGTTTTTCCTATATAACTCTTATGTATCAGAATATGAATTTTTTTTGTTTCTTAAACAATCTTGCTTACCATTAGCATCTTCTTTTCTGGAACGAATCTTTAAGATGGAACATTTTGGGATGTACCCTTCTCGGAAAACCTGGTTCTTTATGGATCCTCTTATGCATTATCGATATCAAGGAAAGGCAATTGCATCAAAAGGCACTTTTAAGAAGAAATGGAAATACCTTATCTTCTGGTATTATTTCTTTTGGACTCAGCCGAGAATCCATATAAACTTAAACTCTTGCTTCGATTTTATGGGGTACCTTTCAAGTGTACCAAGTTCTTTGGTAAGGAATATGCTGGAGAAGTCATTTCTAATAGTGAAAAAATTCGATACCGTCCCCGCTACTCTCCTCATAGGATACTTAAAAGCTCAATTTTGTACTGGATCGGGGCATCCTATTAGTAAACCCTGGACATTATCAGATTGGGATATTCTTGATCGATTTGGTCGGATATGTAGAAATCTTTTTCATTATCATAGTGGATCTTCGAAAAAAACTTTGTATCGAAAGTATATACTTCGACTTTCATGCGCTAGAACTTTAGCTCGGAAACATAAAAGCACGGTACGATTTATGCAACGAGGTTCGGCATTTTTAGAAGAATTTTTTATGGAAGAAGAGGTTTTTTTGATGTTCAAAACAACTTCTTGTGGATCACACACTGAGCGTATTTGGTATTTGGATATTATAAATGACCTGATGGAACATACATATCAATATGCATGGATCCCTCTTCTCCCACTTCCAATTATGTCAATGGGAGGCCTTATTCTTATTCCTACAGCAACAAAAAATCGTCGCATATGGGCTTTTCCTAGTGTTTTACTCTTAAGTATAGCTATGGTATTCTCAGTTCAACTGTCTATTCAACAAATAAATGGAAGTTCGATCTATCAATATCTATGGTCTTGGACCGTCAATAATGATTTTTCTTTAGAATTTGGATACTTGATTGACCCACTTACTTCTATTATGTTAATGCTAATTACTACTGTAGGAATCCTGGTTCTTATTTATAGTGATGGTTATATGTCTCACGATGAAGGATATTTGAGATTTTTTTATATAAGTTTTTTCAATACTTCCATGTTGGGATTGGTTACTAGCTCCAATTTGATACAAATTTATTTTTTTTGGGAACTCGTGGGAATGTGTTCTTATTTATTGATAGGCTTTTGGTTTACACGACCAATCGCAGCGAGTGCTTGTCAAAAAGCTTTTGTAACTAATCGTGTAGGGGATTTTGGTCTATTATTAGGAATTTTAGGTTTTTTTTGGATAACAGGTAGTTTAGAGTTTAGGGATTTGTTCAAAATAGCTAATAACTGGATTCCTAATAATGGAATTAACTCTTTACTTACTACTTTGTGTGCTTTTTTATTATTCCTTGGTGCAGTTGCGAAATCCGCACAATTCCCTCTTCACGTATGGTTACCCGATGCTATGGAAGGGCCCACTCCTATTTCGGCTCTTATACACGCAGCAACTATGGCTGGAATTTTTCTTGCTCGACTTCCTCTTTTCATATCTTTACCTATAATGAGTTTTATTTCTTTAGTAGGTACAATAACACTATTCTTAGGAGCTACTTTAGCTCTTGCTCAGAGAGATATTAAAAGAAGCTTAGCCTATTCTACAATGTCTCAATTGGGTTATATGATGTTAGCTCTAGGTATAGGTTCTTATCAAGCTGCTTTATTCCATTTGATCACTCATGCTTATTCAAAAGCTTTATTGTTCTTGGGATCCGGATCCATTCATTCAATGGAACCTCTTGTTGGATATTCACCAGATAAAAGTCAAAATATGGTTCTTATGGGCGGTTTAAGAAAATACCCAATCACAAGAACTACTTTTTTAGGTACACTTTCTCTTTGTGGTATTCCACCTCTTGCTTGTTTCTGGTCCAAAGATGAAATCCTTAGTAATAGTTGGTTGTATTCGCCCTTTTTTGGAATAATAGCCTCCTTTACTGGATTAACTGCCTTTTATATGTTTCGGATATATTTACTTACATTTGATGGGTATTTGCGTGTTTTTAATTACAGTAGCACTAAAGAGAGTTCCTTGTCAATATCCTTATGGGGAAAAAGGCCCAAAATTCAAAATACAAGAGGATCCTTTACTACGTTTGGGGCTAAAAACACTTTTGCCTATCCGCATGAAACGGGAAATACTATGTTATTTCCTCTTCTTATATTACTATTCACTTTGTTCATTGGATTCATAGGAATCTTTGAGTTAACCATATTATCAAAGTGGTTAACTTCAATAAACACCCAGGAATTTGTAAATTCATATGAATTTACTAATATTTCTTCTGTAAGTCTAGCTATCTTTGGTTTATTCATATTCTCTTTTCAGTTGTTAAACTCTAAAGGAAATCCTAAATTTTTAGATGTAAAAAAAAATATATACAGTTGGTCATATAATCGTGGTTATATAGATATTTTCTATACTAGGTTTCTCGGTATAAGAGGGTTAACCGAACTCACGGAGTTTTTTGATAAGGGTGTTATTGATGGAATTAATGGAGTGGGTCTTGCTAGTTTTTGTATAGGAGAGGAAATTAAATATGTAGGGGGAGGTCGAATCTCGTCTTATTTATTCTTTTATTCTGTGTTTTTCTTTTTGATGTCACCACAAACAGAAACTAAAGCAGTTGGATTTGCTGGTGTTAAAGATTATAAATTGACTTACTACACCCCAGAGTATGAAACTAAGGATACTGATATCTTGGCAGCATTCCGAGTAAGTCCTCAGCCTGGGGTTCCGCCCGAAGAAGCAGGGGCTGCAGCTGCCGAATCTTCTACTGGTACATGGACAACTGTTTGGACTGATGGACTTACCAGTCTTGATCGTTACAAAGGACGATGCTATCACATCGAGCCTGTTGGGGAAGACCAAATCTATGCTTATCCATTAGACCTATTTGAAGAGGGTTCCGTTACTAACATGTTTTCCATTGTATTTTTCAAAGCCCTACGTTTGGAGGATCTACGAATTCCCTATAAAACTTTCCAAGGCCCGCCTCATGGTATCCAAGAAAGAGATAAGTTGAACAAGTATGGTCGTCCTTTATTGGGATGTACTATTAAACCAAAATTGGGATTATCCGCAAAAAATTATGGTAGAGCGTATGAGTGTCTACGTGGTGGACTTGATTTTACCAAAGATGATGAAAACGTAAACTCACAACCATTTATGCGCTGGAGAGACCGTTTTTTTGCCGAAGCTTATAAACAGGCCGAAACCGGTGAAATCAAGGGGCATTACTTGAATGCGACTGCGACAGAAGAAATGAAGAGAGCTGTATTTGCAAGAGAATTAGGGGTTCCTATTGTAATGCATGACTACTTAACTGGGGGATTCACCGCAAATACTTTGCATTATTGCCGCGACAATGGCCTACTTCTTCACATTCACCGTGCAATGCATGCAGTTATTGATAGACAGAAAAATCATGGTATGCATTTCCGTGTATTAGCTAAAGCATTGCGTATGTCTGGGGGAGATCATCACGGTACAGTAGTAGGTAAGTTAGAAGGGGAACGCGAAATGACTTTAGGTTTTGTTGATTTATTGCGCGATGATTTTATTGAAAAAGATCGTCGCGGTTTTTTCACTCAGGACTGGGTATCCATGCCAGGTGTTATACCGGTAGCTTCAGGTGGTATTCATGTTTGGCATATGCCAGCTCTGACCGAAATCTTTGGGGACGATTCTGTATTATTTGGTGGAGGAACTTTAGGACATCCTTGGGGAAATGCACCTGGTGCAGCTAATCGAGTGGCTTTAGAAGCCTGTGTACAAGCTCGTAACGAAGGGCGCGATCTTGCTCGCGAAGGTAATGAAATCGCTAAATGGAGTCCTGAACTAGCCGCAGCTTGTGAATGGAAGGCGATCAAATTCGAGCCGGATATT
Aegilops_geniculata__stripped_ ATGGAGTAGATAATTCTTCCTTGTTACAAATCCCTCCCCAAATCGTGCTTGCATTTTTCATTGCACACGACTTTCCCTATGTAGAAATTTCTATGAACATTTCAGTTTGTATTTCTACTTAGAGGACATTTCTCGGTTTATCGAATACATAGTGCAATATGGTCAGACAGGGTTACAAACGGAAGGGAGTCTAATACTTTTATTTTTGCAGGCCAATCGCTCTTTTGACTTTGGAATACAGCTCTTTATCAATATACTGCTTCTTTTACACTCAAGAATAATTAGGATTTCGGTCCACTCGAAACCACCTTTCCCCATCCGGCACTAATCTATTTTTAACGTCTAATTAGAGCGGGGAATCATTCCAATTAGGAAGTTCAGCTCGTTGCTTTTTTTTACCAGAATTGGAGCCAGGCTCTATCCATTTATTCATTAGACCCAGAAAATCGATTTTATTACGACATGCTATTTTTTCCATTCATTACCTTTGAGGATCAGTCGTGGTCTTCTAGACTCTACCAAGAGTCTGGACGAATTTGTTGTTCATCCAAATGTGTAAAGATCATAGTCGCACATGAAATTCGAAGGGTCAAAAAAATCTCGTTACTTTGTCTACCCACTTCTCTTTGAATTTGCCCACCATAATGGTTCTGAACCTGTGGAAATAAGTAATAACAAGAAATTTAGTTCATTACTTGTGAAACGTTTAATTCGAATGTATCAGCAGAATTTTTTGAACTCGGTTAATCATAACCAAGATCGATTAGATTACAATTTTTATTCTGAGTTTTATTCTCAGATTCTATCTGAAGGGTTTGCGATCGTTGTGGAAATCCCATTCTCGCGGGAATTATGTCCGGAAATACCAAAGTTTCGGAATTTACGCTCTATTCATTCATTTCCCTTTTTAGAAGACTTTCATTTGGATTATCTATCACATATAGAAATACCCTATCCTATCCATTTGGAAATCCTGGTTCAACTCCTTCAATACCGTATCCAAGATGTTCCATCTTTGCATTTGCGATTCTTTCTCAACTATTATTCGAATTGGAATAGTTTTATTACTTCAATGAAATCCTTTTATAAAGAAAATAAAAGACTATTTTTCCTATATAACTCTTATGTATCAGAATATGAATTTTTTTTGTTTCTTAAACAATCTTGCTTACCATTAGCATCTTCTTTTCTGGAACGAATCTTTAAGATGGAACATTTTGGGATGTACCCTTCTCGGAAAACCTGGTTCTTTATGGATCCTCTTATGCATTATCGATATCAAGGAAAGGCAATTGCATCAAAAGGCACTTTTAAGAAGAAATGGAAATACCTTATCTTCTGGTATTATTTCTTTTGGACTCAGCCGAGAATCCATATAAACTTAAACTCTTGCTTCGATTTTATGGGGTACCTTTCAAGTGTACCAAGTTCTTTGGTAAGGAATATGCTGGAGAATTCATTTCTAATAATGAAAAAATTCGATACCGTCCCCGCTACTCTCCTCATAGGATACTTAAAAGCTCAATTTTGTACTGGATCGGGGCATCCTATTAGTAAACCCTGGACATTATCAGATTGGGATATTCTTGATCGATTTGGTCGGATATGTAGAAATCTTTTTCATTATCATAGTGGATCTTCGAAAAAAACTTTGTATCGAAAGTATATACTTCGACTTTCATGCGCTAGAACTTTAGCTCGTAAACATAAAAGCACGGTACGATTTATGCAACGAGGTTCGGCATTTTTAGAAGAATTTTTTATGGAAGAAGAGGTTTTTTTGATGTTCAAAACAACTTCTTGTGGATCACACACTGAGCGTATTTGGTATTTGGATATTATAAATGACCTGATGGAACATACATATCAATATGCATGGATCCCTCTTCTCCCACTTCCAATTATGTCAATGGGAGGCCTTATTCTTATTCCGACAGCAACAAAAAATCGTCGCATATGGGCTTTTCCTAGTGTTTTACTCTTAAGTATAGCTATGGTATTCTCAGTTCAACTGTCTATTCAACAAATAAATGGAAGTTCGATCTATCAATATCTATGGTCTTGGACCGTCAATAATGATTTTTCTTTAGAATTTGGATACTTGATTGACCCACTTACTTCTATTATGTTAATACTAATTACTACTGTAGGAATCCTGGTTCTTATTTATAGTGATGGTTATATGTCTCACGATGAAGGATATTTGAGATTTTTTTATATAAGTTTTTTCAATACTTCCATGTTGGGATTGGTTACTAGCTCCAATTTGATACAAATTTATTTTTTTTGGGAACTCGTGGGAATGTGTTCTTATTTATTGATAGGCTTTTGGTTTACACGACCAATCGCAGCGAGTGCTTGTCAAAAAGCTTTTGTAACTAATCGTGTAGGGGATTTTGGTCTATTATTAGGAATTTTAGGTTTTTTTTGGATAACAGGTAGTTTAGAGTTTAGGGATTTGTTCAAAATAGCTAATAACTGGATTCCTAATAATGGAATTAACTCTTTACTTACTACTTTGTGTGCTTTTTTATTATTCCTTGGTGCAGTTGCCAAATCCGCACAATTCCCTCTTCACGTATGGTTACCCGATGCTATGGAAGGGCCCACTCCTATTTCGGCTCTTATACACGCAGCAACTATGGCTGGAATTTTTCTTGCTCGACTTCCTCTTTTCATATCTTTACCTATAATGAGTTTTATTTCTTTAGTAGGTACAATAACACTATTCTTAGGAGCTACTTTAGCTCTTGCTCAGAGAGATATTAAAAGAAGCTTAGCCTATTCTACAATGTCTCAATTGGGTTATATGATGTTAGCTCTAGGTATAGGTTCTTATCAAGCTGCTTTATTCCATTTGATCACTCATGCTTATTCAAAAGCTTTATTGTTCTTGGGATCCGGATCCATTCATTCAATGGAACCTCTTGTTGGATATTCACCAGATAAAAGTCAAAATATGGTTCTTATGGGCGGTTTAAGAAAATATCCAATCACAAAAACTACTTTTTTAGGTACACTTTCTCTTTGTGGTATTCCACCTCTTGCTTGCTTCTGGTCCAAAGATGAAATCCTTAGTAATAGTTGGTTGTATTCGCCCTTTTTTGGAATAATAGCCTCCTTTACTGGATTAACTGCCTTTTATATGTTTCGGATATATTTACTTACATTTGATGGGTATTTGCGTGTTTTTAATTACAGTAGCACTAAAGAGAGTTCCTTGTCAATATCCTTATGGGGAAAAAGGCCCAAAATTCAAAATACAAGAGGATCCTTTACTACGTTTGGGGCTAAAAACACTTTTGCCTATCCGCATGAAACGGGAAATACTATGTTATTTCCTCTTCTTATATTACTATTCACTTTGTTCATTGGATTCATAGGAATCTTTGAGTTAACCATATTATCAAAGTGGTTAACTTCAATAAACACCCAGGAATTTGTAAATTCATATGAATTTACTAATATTTCTTCTGTAAGTCTAGCTATCTTTGGTTTATTCATATTCTCTTTTCAGTTGTTAAACTCTAAAGGAAATCCTAAATTTTTAGATGTAAAAAAAAATATATACAGTTGGTCATATAATCGCGGTTATATAGATATTTTCTATACTAGGTTTCTCGGTATAAGAGGGTTAACCGAACTCACGGAGTTTTTTGATAAGGGTGTTATTGATGGAATTAATGGAGTGGGTCTTGCTAGTTTTTGTATAGGAGAGGAAATTAAATATGTAGGGGGAGGTCGAATCTCGTCTTATTTATTCTTTTATTCTGTGTTTTTCTTTTTTATGTCACCACAAACAGAAACTAAAGCAGTTGGATTTGCTGGTGTTAAAGATTATAAATTGACTTACTACACCCCAGAGTATGAAACTAAGGATACTGATATCTTGGCAGCATTCCGAGTAAGTCCTCAGCCTGGGGTTCCGCCCGAAGAAGCAGGGGCTGCAGCTGCCGAATCTTCTACTGGTACATGGACAACTGTTTGGACTGATGGACTTACCAGTCTTGATCGTTACAAAGGACGATGCTATCACATCGAGCCTGTTGGGGAAGACCAAATCTATGCTTATCCATTAGACCTATTTGAAGAGGGTTCCGTTACTAACATGTTTTCCATTGTATTTTTCAAAGCCCTACGTTTGGAGGATCTACGAATTCCCTATAAAACTTTCCAAGGCCCGCCTCATGGTATCCAAGAAAGAGATAAGTTGAACAAGTATGGTCGTCCTTTATTGGGATGTACTATTAAACCAAAATTGGGATTATCCGCAAAAAATTATGGTAGAGCGTATGAGTGTCTACGTGGTGGACTTGATTTTACCAAAGATGATGAAAACGTAAACTCACAACCATTTATGCGCTGGAGAGACCGTTTTTTTGCCGAAGCTTATAAACAGGCCGAAACCGGTGAAATCAAGGGGCATTACTTGAATGCGACTGCGACAGAAGAAATGAAGAGAGCTGTATTTGCAAGAGAATTAGGGGTTCCTATTGTAATGCATGACTACTTAACTGGGGGATTCACCGCAAATACTTTGCATTATTGCCGCGACAATGGCCTACTTCTTCACATTCACCGTGCAATGCATGCAGTTATTGATAGACAGAAAAATCATGGTATGCATTTCCGTGTATTAGCTAAAGCATTGCGTATGTCTGGGGGAGATCATCACGGTACAGTAGTAGGTAAGTTAGAAGGGGAACGCGAAATGACTTTAGGTTTTGTTGATTTATTGCGCGATGATTTTATTGAAAAAGATCGTCGCGGTTTTTTCACTCAGGACTGGGTATCCATGCCAGGTGTTATACCGGTAGCTTCAGGTGGTATTCATGTTTGGCATATGCCAGCTCTGACCGAAATCTTTGGGGACGATTCTGTATTATTTGGTGGAGGAACTTTAGGACATCCTTGGGGAAATGCACCTGGTGCAGCTAATCGAGTGGCTTTAGAAGCCTGTGTACAAGCTCGTAACGAAGGGCGCGATCTTGCTCGCGAAGGTAATGAAATCGCTAAATGGAGTCCTGAACTAGCCGCAGCTTGTGAATGGAAGGCGATCAAATTCGAGCCGGATATT
Aegilops_kotschyi__stripped_ ATGGAGTAGATAATTCTTCCTTGTTACAAATCCCTCCCCAAATCGTGCTTGCATTTTTCATTGCACACGACTTTCCCTATGTAGAAATTTCTATGAACATTTCAGTTTGTATTTCTACTTAGAGGACATTTCTCGGTTTATCGAATACATAGTGCAATATGGTCAGACAGGGTTACAAACGGAAGGGAGTCTAATACTTTTATTTTTGCAGGCCAATCGCTCTTTTGACTTTGGAATACAGCTCTTTATCAATATACTGCTTCTTTTACACTCAAGAATAATTAGGATTTCGGTCCACTCGAAACCACCTTTCCCCATCCGGCACTAATCTATTTTTAACGTCTAATTAGAGCGGGGAATCATTCCAATTAGGAAGTTCAGCTCGTTGCTTTTTTTTACCAGAATTGGAGCCAGGCTCTATCCATTTATTCATTAGACCCAGAAAATCGATTTTATTACGACATGCTATTTTTTCCATTCATTACCTTTGAGGATCAGTCGTGGTCTTCTAGACTCTACCAAGAGTCTGGACGAATTTGTTGTTCATCCAAATGTGTAAAGATCATAGTCGCACATGAAATTCGAAGGGTCAAAAAAATCTCGTTACTTTGTCTACCCACTTCTCTTTGAATTTGCCCACCATAATGGTTCTGAACCTGTGGAAATAAGTAATAACAAGAAATTTAGTTCACTACTTGTGAAACGTTTAATTCGAATGTATCAGCAGAATTTTTTGAACTCGGTTAATCATAACCAAGATCGATTAGATTACAATTTTTATTCTGAGTTTTATTCTCAGATTCTATCTGAAGGGTTTGCGATCGTTGTGGAAATCCCATTCTCGCGGGAATTATGTCCGGAAATACCAAAGTTTCAGAATTTACGCTCTATTCATTCATTTCCCTTTTTAGAAGACTTTCATTTGGATTATCTATCACATATAGAAATACCCTATCCTATCCATTTGGAAATCCTGGTTCAACTCCTTCAATACCGTATCCAAGATGTTCCATCTTTGCATTTGCGATTCTTTCTCAACTATTATTCGAATTGGAATAGTTTTATTACTTCAATGAAATCCTTTTTTAAAGAAAATAAAAGACTATTTTTCCTATATAACTCTTATGTATCAGAATATGAATTTTTTTTGTTTCTTAAACAATCTTGCTTACCATTAGCATCTTCTTTTCTGGAACGAATCTTTAAGATGGAACATTTTGGGATGTACCCTTCTCGGAAAACCTGGTTCTTTATGGATCCTCTTATGCATTATCGATATCAAGGAAAGGCAATTGCATCAAAAGGCACTTTTAAGAAGAAATGGAAATACCTTATCTTCTGGTATTATTTCTTTTGGACTCAGCCGAGAATCCATATAAACTTAAACTCTTGCTTCGATTTTATGGGGTACCTTTCAAGTGTACCAAGTTCTTTGGTAAGGAATATGCTGGAGAATTCATTTCTAATAATGAAAAAATTCGATACCGTCCCCGCTACTCTCCTCATAGGATACTTAAAAGCTCAATTTTGTACTGGATCGGGGCATCCTATTAGTAAACCCTGGACATTATCAGATTGGGATATTCTTGATCGATTTGGTCGGATATGTAGAAATCTTTTTCATTATCATAGTGGATCTTCGAAAAAAACTTTGTATCGAAAGTATATACTTCGACTTTCATGCGCTAGAACTTTAGCTCGTAAACATAAAAGCACGGTACGATTTATGCAACGAGGTTCGGCATTTTTAGAAGAATTTTTTATGGAAGAAGAGGTTTTTTTGATGTTCAAAACAACTTCTAGTGGATCACACACTGAGCGTATTTGGTATTTGGATATTATAAATGACCTGATGGAACATACATATCAATATGCATGGATCCCTCTTCTCCCACTTCCAATTATGTCAATGGGAGGCCTTATTCTTATTCCGACAGCAACAAAAAATCGTCGCATATGGGCTTTTCCTAGTGTTTTACTCTTAAGTATAGCTATGGTATTCTCAGTTCAACTGTCTATTCAACAAATAAATGGAAGTTCGATCTATCAATATCTATGGTCTTGGACCGTCAATAATGATTTTTCTTTAGAATTTGGATACTTGATTGACCCACTTACTTCTATTATGTTAATACTAATTACTACTGTAGGAATCCTGGTTCTTATTTATAGTGATGGTTATATGTCTCACGATGAAGGATATTTGAGATTTTTTTATATAAGTTTTTTCAATACTTCCATGTTGGGATTGGTTACTAGCTCCAATTTGATACAAATTTATTTTTTTTGGGAACTCGTGGGAATGTGTTCTTATTTATTGATAGGCTTTTGGTTTACACGACCAATCGCAGCGAGTGCTTGTCAAAAAGCTTTTGTAACTAATCGTGTAGGGGATTTTGGTCTATTATTAGGAATTTTAGGTTTTTTTTGGATAACAGGTAGTTTAGAGTTTAGGGATTTGTTCAAAATAGCTAATAACTGGATTCCTAATAATGGAATTAACTCTTTACTTACTACTTTGTGTGCTTTTTTATTATTCCTTGGTGCAGTTGCGAAATCCGCACAATTCCCTCTTCACGTATGGTTACCCGATGCTATGGAAGGGCCCACTCCTATTTCGGCTCTTATACACGCAGCAACTATGGCTGGAATTTTTCTTGCTCGACTTCCTCTTTTCATATCTTTACCTATAATGAGTTTTATTTCTTTAGTAGGTACAATAACACTATTCTTAGGAGCTACTTTAGCTCTTGCTCAGAGAGATATTAAAAGAAGCTTAGCCTATTCTACAATGTCTCAATTGGGTTATATGATGTTAGCTCTAGGTATAGGTTCTTATCAAGCTGCTTTATTCCATTTGATCACTCATGCTTATTCAAAAGCTTTATTGTTCTTGGGATCCGGATCCATTCATTCAATGGAACCTCTTGTTGGATATTCACCAGATAAAAGTCAAAATATGGTTCTTATGGGCGGTTTAAGAAAATACCCAATCACAAGAACTACTTTTTTAGGTACACTTTCTCTTTGTGGTATTCCACCTCTTGCTTGCTTCTGGTCCAAAGATGAAATCCTTAGTAATAGTTGGTTGTATTCGCCCTTTTTTGGAATAATAGCCTCCTTTACTGGATTAACTGCCTTTTATATGTTTCGGATATATTTACTTACATTTGATGGGTATTTGCGTGTTTTTAATTACAGTAGCACTAAAGAGAGTTCCTTGTCAATATCCTTATGGGGAAAAAGGCCCAAAATTCAAAATACAAGAGGATCCTTTACTACGTTTGGGGCTAAAAACACTTTTGCCTATCCGCATGAAACGGGAAATACTATGTTATTTCCTCTTCTTATATTACTATTCACTTTGTTCATTGGATTCATAGGAATCTTTGAGTTAACCATATTATCAAAGTGGTTAACTTCAATAAACACCCAGGAATTTGTAAATTCATATGAATTTACTAATATTTCTTCTGTAAGTCTAGCTATCTTTGGTTTATTCATATTCTCTTTTCAGTTGTTAAACTCTAAAGGAAATCCTAAATTTTTAGATGTAAAAAAAAATATATACAGTTGGTCATATAATCGCGGTTATATAGATATTTTCTATACTAGGTTTCTCGGTATAAGAGGGTTAACCGAACTCACGGAGTTTTTTGATAAGGGTGTTATTGATGGAATTAATGGAGTGGGTCTTGCTAGTTTTTGTATAGGAGAGGAAATTAAATATGTAGGGGGAGGTCGAATCTCGTCTTATTTATTCTTTTATTCTGTGTTTTTCTTTTTTATGTCACCACAAACAGAAACTAAAGCAGTTGGATTTGCTGGTGTTAAAGATTATAAATTGACTTACTACACCCCAGAGTATGAAACTAAGGATACTGATATCTTGGCAGCATTCCGAGTAAGTCCTCAGCCTGGGGTTCCGCCCGAAGAAGCAGGGGCTGCAGCTGCCGAATCTTCTACTGGTACATGGACAACTGTTTGGACTGATGGACTTACCAGTCTTGATCGTTACAAAGGACGATGCTATCACATCGAGCCTGTTGGGGAAGACCAAATCTATGCTTATCCATTAGACCTATTTGAAGAGGGTTCCGTTACTAACATGTTTTCCATTGTATTTTTCAAAGCCCTACGTTTGGAGGATCTACGAATTCCCTATAAAACTTTCCAAGGCCCGCCTCATGGTATCCAAGAAAGAGATAAGTTGAACAAGTATGGTCGTCCTTTATTGGGATGTACTATTAAACCAAAATTGGGATTATCCGCAAAAAATTATGGTAGAGCGTATGAGTGTCTACGTGGTGGACTTGATTTTACCAAAGATGATGAAAACGTAAACTCACAACCATTTATGCGCTGGAGAGACCGTTTTTTTGCCGAAGCTTATAAACAGGCCGAAACCGGTGAAATCAAGGGGCATTACTTGAATGCGACTGCGACAGAAGAAATGAAGAGAGCTGTATTTGCAAGAGAATTAGGGGTTCCTATTGTAATGCATGACTACTTAACTGGGGGATTCACCGCAAATACTTTGCATTATTGCCGCGACAATGGCCTACTTCTTCACATTCACCGTGCAATGCATGCAGTTATTGATAGACAGAAAAATCATGGTATGCATTTCCGTGTATTAGCTAAAGCATTGCGTATGTCTGGGGGAGATCATCACGGTACAGTAGTAGGTAAGTTAGAAGGGGAACGCGAAATGACTTTAGGTTTTGTTGATTTATTGCGCGATGATTTTATTGAAAAAGATCGTCGCGGTTTTTTCACTCAGGACTGGGTATCCATGCCAGGTGTTATACCGGTAGCTTCAGGTGGTATTCATGTTTGGCATATGCCAGCTCTGACCGAAATCTTTGGGGACGATTCTGTATTATTTGGTGGAGGAACTTTAGGACATCCTTGGGGAAATGCACCTGGTGCAGCTAATCGAGTGGCTTTAGAAGCCTGTGTACAAGCTCGTAACGAAGGGCGCGATCTTGCTCGCGAAGGTAATGAAATCGCTAAATGGAGTCCTGAACTAGCCGCAGCTTGTGAATGGAAGGCGATCAAATTCGAGCCGGATATT
Aegilops_longissima__stripped_ ATGGAGTAGATAATTCTTCCTTGTTACAAATCCCTCCCCAAATCGTGCTTGCATTTTTCATTGCACACGACTTTCCCTATGTAGAAATTTCTATGAACATTTCAGTTTGTATTTCTACTTAGAGGACATTTCTCGGTTTATCGAATACATAGTGCAATATGGTCAGACAGGGTTACAAACGGAAGGGAGTCTAATACTTTTATTTTTGCAGGCCAATCGCTCTTTTGACTTTGGAATACAGCTCTTTATCAATATACTGCTTCTTTTACACTCAAGAATAATTAGGATTTCGGTCCACTCGAAACCACCTTTCCCCATCCGGCACTAATCTATTTTTAACGTCTAATTAGAGCGGGGAATCATTCCAATTAGGAAGTTCAGCTCGTTGCTTTTTTTTACCAGAATTGGAGCCAGGCTCTATCCATTTATTCATTAGACCCAGAAAATCGATTTTATTACGACATGCTATTTTTTCCATTCATTACCTTTGAGGATCAGTCGTGGTCTTCTAGACTCTACCAAGAGTCTGGACGAATTTGTTGTTCATCCAAATGTGTAAAGATCATAGTCGCACATGAAATTCGAAGGGTCAAAAAAATCTCGTTACTTTGTCTACCCACTTCTCTTTGAATTTGCCCACCATAATGGTTCTGAACCTGTGGAAATAAGTAATAACAAGAAATTTAGTTCACTACTTGTGAAACGTTTAATTCGAATGTATCAGCAGAATTTTTTGAACTCGGTTAATCATAACCAAGATCGATTAGATTACAATTTTTATTCTGAGTTTTATTCTCAGATTCTATCTGAAGGGTTTGCGATCGTTGTGGAAATCCCATTCTCGCGGGAATTATGTCCGGAAATACCAAAGTTTCAGAATTTACGCTCTATTCATTCATTTCCCTTTTTAGAAGACTTTCATTTGGATTATCTATCACATATAGAAATACCCTATCCTATCCATTTGGAAATCCTGGTTCAACTCCTTCAATACCGTATCCAAGATGTTCCATCTTTGCATTTGCGATTCTTTCTCAACTATTATTCGAATTGGAATAGTTTTATTACTTCAATGAAATCCTATTTTAAAGAAAATAAAAGACTATTTTTCCTATATAACTCTTATGTATCAGAATATGAATTTTTTTTGTTTCTTAAACAATCTTGCTTACCATTAGCATCTTCTTTTCTGGAACGAATCTTTAAGATGGAACATTTTGGGATGTACCCTTCTCGGAAAACCTGGTTCTTTATGGATCCTCTTATGCATTATCGATATCAAGGAAAGGCAATTGCATCAAAAGGCACTTTTAAGAAGAAATGGAAATACCTTATCTTCTGGTATTATTTCTTTTGGACTCAGCCGAGAATCCATATAAACTTAAACTCTTGCTTCGATTTTATGGGGTACCTTTCAAGTGTACCAAGTTCTTTGGTAAGGAATATGCTGGAGAATTCATTTCTAATAATGAAAAAATTCGATACCGTCCCCGCTACTCTCCTCATAGGATACTTAAAAGCTCAATTTTGTACTGGATCGGGGCATCCTATTAGTAAACCCTGGACATTATCAGATTGGGATATTCTTGATCGATTTGGTCGGATATGTAGAAATCTTTTTCATTATCATAGTGGATCTTCGAAAAAAACTTTGTATCGAAAGTATATACTTCGACTTTCATGCGCTAGAACTTTAGCTCGTAAACATAAAAGCACGGTACGATTTATGCAACGAGGTTCGGCATTTTTAGAAGAATTTTTTATGGAAGAAGAGGTTTTTTTGATGTTCAAAACAACTTCTAGTGGATCACACACTGAGCGTATTTGGTATTTTGATATTATAAATGACCTGATGGAACATACATATCAATATGCATGGATCCCTCTTCTCCCACTTCCAATTATGTCAATGGGAGGCCTTATTCTTATTCCGACAGCAACAAAAAATCGTCGCATATGGGCTTTTCCTAGTGTTTTACTCTTAAGTATAGCTATGGTATTCTCAGTTCAACTGTCTATTCAACAAATAAATGGAAGTTCGATCTATCAATATCTATGGTCTTGGACCGTCAATAATGATTTTTCTTTAGAATTTGGATACTTGATTGACCCACTTACTTCTATTATGTTAATACTAATTACTACTGTAGGAATCCTGGTTCTTATTTATAGTGATGGTTATATGTCTCACGATGAAGGATATTTGAGATTTTTTTATATAAGTTTTTTCAATACTTCCATGTTGGGATTGGTTACTAGCTCCAATTTGATACAAATTTATTTTTTTTGGGAACTCGTGGGAATGTGTTCTTATTTATTGATAGGCTTTTGGTTTACACGACCAATCGCAGCGAGTGCTTGTCAAAAAGCTTTTGTAACTAATCGTGTAGGGGATTTTGGTCTATTATTAGGAATTTTAGGTTTTTTTTGGATAACAGGTAGTTTAGAGTTTAGGGATTTGTTCAAAATAGCTAATAACTGGATTCCTAATAATGGAATTAACTCTTTACTTACTACTTTGTGTGCTTTTTTATTATTCCTTGGTGCAGTTGCGAAATCCGCACAATTCCCTCTTCACGTATGGTTACCCGATGCTATGGAAGGGCCCACTCCTATTTCGGCTCTTATACACGCAGCAACTATGGCTGGAATTTTTCTTGCTCGACTTCCTCTTTTCATATCTTTACCTATAATGAGTTTTATTTCTTTAGTAGGTACAATAACACTATTCTTAGGAGCTACTTTAGCTCTTGCTCAGAGAGATATTAAAAGAAGCTTAGCCTATTCTACAATGTCTCAATTGGGTTATATGATGTTAGCTCTAGGTATAGGTTCTTATCAAGCTGCTTTATTCCATTTGATCACTCATGCTTATTCAAAAGCTTTATTGTTCTTGGGATCCGGATCCATTCATTCAATGGAACCTCTTGTTGGATATTCACCAGATAAAAGTCAAAATATGGTTCTTATGGGCGGTTTAAGAAAATACCCAATCACAAGAACTACTTTTTTAGGTACACTTTCTCTTTGTGGTATTCCACCTCTTGCTTGCTTCTGGTCCAAAGATGAAATCCTTAGTAATAGTTGGTTGTATTCGCCCTTTTTTGGAATAATAGCCTCCTTTACTGGATTAACTGCCTTTTATATGTTTCGGATATATTTACTTACATTTGATGGGTATTTGCGTGTTTTTAATTACAGTAGCACTAAAGAGAGTTCCTTGTCAATATCCTTATGGGGAAAAAGGCCCAAAATTCAAAATACAAGAGGATCCTTTACTACGTTTGGGGCTAAAAACACTTTTGCCTATCCGCATGAAACGGGAAATACTATGTTATTTCCTCTTCTTATATTACTATTCACTTTGTTCATTGGATTCATAGGAATCTTTGAGTTAACCATATTATCAAAGTGGTTAACTTCAATAAACACCCAGGAATTTGTAAATTCATATGAATTTACTAATATTTCTTCTGTAAGTCTAGCTATCTTTGGTTTATTCATATTCTCTTTTCAGTTGTTAAACTCTAAAGGAAATCCTAAATTTTTAGATGTAAAAAAAAATATATACAGTTGGTCATATAATCGCGGTTATATAGATATTTTCTATACTAGGTTTCTCGGTATAAGAGGGTTAACCGAACTCACGGAGTTTTTTGATAAGGGTGTTATTGATGGAATTAATGGAGTGGGTCTTGCTAGTTTTTGTATAGGAGAGGAAATTAAATATGTAGGGGGAGGTCGAATCTCGTCTTATTTATTCTTTTATTCTGTGTTTTTCTTTTTTATGTCACCACAAACAGAAACTAAAGCAGTTGGATTTGCTGGTGTTAAAGATTATAAATTGACTTACTACACCCCAGAGTATGAAACTAAGGATACTGATATCTTGGCAGCATTCCGAGTAAGTCCTCAGCCTGGGGTTCCGCCCGAAGAAGCAGGGGCTGCAGCTGCCGAATCTTCTACTGGTACATGGACAACTGTTTGGACTGATGGACTTACCAGTCTTGATCGTTACAAAGGACGATGCTATCACATCGAGCCTGTTGGGGAAGACCAAATCTATGCTTATCCATTAGACCTATTTGAAGAGGGTTCCGTTACTAACATGTTTTCCATTGTATTTTTCAAAGCCCTACGTTTGGAGGATCTACGAATTCCCTATAAAACTTTCCAAGGCCCGCCTCATGGTATCCAAGAAAGAGATAAGTTGAACAAGTATGGTCGTCCTTTATTGGGATGTACTATTAAACCAAAATTGGGATTATCCGCAAAAAATTATGGTAGAGCGTATGAGTGTCTACGTGGTGGACTTGATTTTACCAAAGATGATGAAAACGTAAACTCACAACCATTTATGCGCTGGAGAGACCGTTTTTTTGCCGAAGCTTATAAACAGGCCGAAACCGGTGAAATCAAGGGGCATTACTTGAATGCGACTGCGACAGAAGAAATGAAGAGAGCTGTATTTGCAAGAGAATTAGGGGTTCCTATTGTAATGCATGACTACTTAACTGGGGGATTCACCGCAAATACTTTGCATTATTGCCGCGACAATGGCCTACTTCTTCACATTCACCGTGCAATGCATGCAGTTATTGATAGACAGAAAAATCATGGTATGCATTTCCGTGTATTAGCTAAAGCATTGCGTATGTCTGGGGGAGATCATCACGGTACAGTAGTAGGTAAGTTAGAAGGGGAACGCGAAATGACTTTAGGTTTTGTTGATTTATTGCGCGATGATTTTATTGAAAAAGATCGTCGCGGTTTTTTCACTCAGGACTGGGTATCCATGCCAGGTGTTATACCGGTAGCTTCAGGTGGTATTCATGTTTGGCATATGCCAGCTCTGACCGAAATCTTTGGGGACGATTCTGTATTATTTGGTGGAGGAACTTTAGGACATCCTTGGGGAAATGCACCTGGTGCAGCTAATCGAGTGGCTTTAGAAGCCTGTGTACAAGCTCGTAACGAAGGGCGCGATCTTGCTCGCGAAGGTAATGAAATCGCTAAATGGAGTCCTGAACTAGCCGCAGCTTGTGAATGGAAGGCGATCAAATTCGAGCCGGATATT
Aegilops_searsii__stripped_ ATGGAGTAGATAATTCTTCCTTGTTACAAATCCCTCCCCAAATCGTGCTTGCATTTTTCATTGCACACGACTTTCCCTATGTAGAAATTTCTATGAACATTTCAGTTTGTATTTCTACTTAGAGGACATTTCTCGGTTTATCGAATACATAGTGCAATATGGTCAGACAGGGTTACAAACGGAAGGGAGTCTAATACTTTTATTTTTGCAGGCCAATCGCTCTTTTGACTTTGGAATACAGCTCTTTATCAATATACTGCTTCTTTTACACTCAAGAATAATTAGGATTTCGGTCCACTCGAAACCACCTTTCCCCATCCGGCACTAATCTATTTTTAACGTCTAATTAGAGCGGGGAATCATTCCAATTAGGAAGTTCAGCTCGTTGCTTTTTTTTACCAGAATTGGAGCCAGGCTCTATCCATTTATTCATTAGACCCAGAAAATCGATTTTATTACGACATGCTATTTTTTCCATTCATTACCTTTGAGGATCAGTCGTGGTCTTCTAGACTCTACCAAGAGTCTGGACGAATTTGTTGTTCATCCAAATGTGTAAAGATCATAGTCGCACATGAAATTCGAAGGGTCAAAAAAATCTCGTTACTTTGTCTACCCACTTCTCTTTGAATTTGCCCACCATAATGGTTCTGAACCTGTGGAAATAAGTAATAACAAGAAATTTAGTTCACTACTTGTGAAACGTTTAATTCGAATGTATCAGCAGAATTTTTTGAACTCGGTTAATCATAACCAAGATCGATTAGATTACAATTTTTATTCTGAGTTTTATTCTCAGATTCTATCTGAAGGGTTTGCGATCGTTGTGGAAATCCCATTCTCGCGGGAATTATGTCCGGAAATACCAAAGTTTCAGAATTTACGCTCTATTCATTCATTTCCCTTTTTAGAAGACTTTCATTTGGATTATCTATCACATATAGAAATACCCTATCCTATCCATTTGGAAATCCTGGTTCAACTCCTTCAATACCGTATCCAAGATGTTCCATCTTTGCATTTGCGATTCTTTCTCAACTATTATTCGAATTGGAATAGTTTTATTACTTCAATGAAATCCTTTTTTAAAGAAAATAAAAGACTATTTTTCCTATATAACTCTTATGTATCAGAATATGAATTTTTTTTGTTTCTTAAACAATCTTGCTTACCATTAGCATCTTCTTTTCTGGAACGAATCTTTAAGATGGAACATTTTGGGATGTACCCTTCTCGGAAAACCTGGTTCTTTATGGATCCTCTTATGCATTATCGATATCAAGGAAAGGCAATTGCATCAAAAGGCACTTTTAAGAAGAAATGGAAATACCTTATCTTCTGGTATTATTTCTTTTGGACTCAGCCGAGAATCCATATAAACTTAAACTCTTGCTTCGATTTTATGGGGTACCTTTCAAGTGTACCAAGTTCTTTGGTAAGGAATATGCTGGAGAATTCATTTCTAATAATGAAAAAATTCGATACCGTCCCCGCTACTCTCCTCATAGGATACTTAAAAGCTCAATTTTGTACTGGATCGGGGCATCCTATTAGTAAACCCTGGACATTATCAGATTGGGATATTCTTGATCGATTTGGTCGGATATGTAGAAATCTTTTTCATTATCATAGTGGATCTTCGAAAAAAACTTTGTATCGAAAGTATATACTTCGACTTTCATGCGCTAGAACTTTAGCTCGTAAACATAAAAGCACGGTACGATTTATGCAACGAGGTTCGGCATTTTTAGAAGAATTTTTTATGGAAGAAGAGGTTTTTTTGATGTTCAAAACAACTTCTAGTGGATCACACACTGAGCGTATTTGGTATTTGGATATTATAAATGACCTGATGGAACATACATATCAATATGCATGGATCCCTCTTCTCCCACTTCCAATTATGTCAATGGGAGGCCTTATTCTTATTCCGACAGCAACAAAAAATCGTCGCATATGGGCTTTTCCTAGTGTTTTACTCTTAAGTATAGCTATGGTATTCTCAGTTCAACTGTCTATTCAACAAATAAATGGAAGTTCGATCTATCAATATCTATGGTCTTGGACCGTCAATAATGATTTTTCTTTAGAATTTGGATACTTGATTGACCCACTTACTTCTATTATGTTAATACTAATTACTACTGTAGGAATCCTGGTTCTTATTTATAGTGATGGTTATATGTCTCACGATGAAGGATATTTGAGATTTTTTTATATAAGTTTTTTCAATACTTCCATGTTGGGATTGGTTACTAGCTCCAATTTGATACAAATTTATTTTTTTTGGGAACTCGTGGGAATGTGTTCTTATTTATTGATAGGCTTTTGGTTTACACGACCAATCGCAGCGAGTGCTTGTCAAAAAGCTTTTGTAACTAATCGTGTAGGGGATTTTGGTCTATTATTAGGAATTTTAGGTTTTTTTTGGATAACAGGTAGTTTAGAGTTTAGGGATTTGTTCAAAATAGCTAATAACTGGATTCCTAATAATGGAATTAACTCTTTACTTACTACTTTGTGTGCTTTTTTATTATTCCTTGGTGCAGTTGCGAAATCCGCACAATTCCCTCTTCACGTATGGTTACCCGATGCTATGGAAGGGCCCACTCCTATTTCGGCTCTTATACACGCAGCAACTATGGCTGGAATTTTTCTTGCTCGACTTCCTCTTTTCATATCTTTACCTATAATGAGTTTTATTTCTTTAGTAGGTACAATAACACTATTCTTAGGAGCTACTTTAGCTCTTGCTCAGAGAGATATTAAAAGAAGCTTAGCCTATTCTACAATGTCTCAATTGGGTTATATGATGTTAGCTCTAGGTATAGGTTCTTATCAAGCTGCTTTATTCCATTTGATCACTCATGCTTATTCAAAAGCTTTATTGTTCTTGGGATCCGGATCCATTCATTCAATGGAACCTCTTGTTGGATATTCACCAGATAAAAGTCAAAATATGGTTCTTATGGGCGGTTTAAGAAAATACCCAATCACAAGAACTACTTTTTTAGGTACACTTTCTCTTTGTGGTATTCCACCTCTTGCTTGCTTCTGGTCCAAAGATGAAATCCTTAGTAATAGTTGGTTGTATTCGCCCTTTTTTGGAATAATAGCCTCCTTTACTGGATTAACTGCCTTTTATATGTTTCGGATATATTTACTTACATTTGATGGGTATTTGCGTGTTTTTAATTACAGTAGCACTAAAGAGAGTTCCTTGTCAATATCCTTATGGGGAAAAAGGCCCAAAATTCAAAATACAAGAGGATCCTTTACTACGTTTGGGGCTAAAAACACTTTTGCCTATCCGCATGAAACGGGAAATACTATGTTATTTCCTCTTCTTATATTACTATTCACTTTGTTCATTGGATTCATAGGAATCTTTGAGTTAACCATATTATCAAAGTGGTTAACTTCAATAAACACCCAGGAATTTGTAAATTCATATGAATTTACTAATATTTCTTCTGTAAGTCTAGCTATCTTTGGTTTATTCATATTCTCTTTTCAGTTGTTAAACTCTAAAGGAAATCCTAAATTTTTAGATGTAAAAAAAAATATATACAGTTGGTCATATAATCGCGGTTATATAGATATTTTCTATACTAGGTTTCTCGGTATAAGAGGGTTAACCGAACTCACGGAGTTTTTTGATAAGGGTGTTATTGATGGAATTAATGGAGTGGGTCTTGCTAGTTTTTGTATAGGAGAGGAAATTAAATATGTAGGGGGAGGTCGAATCTCGTCTTATTTATTCTTTTATTCTGTGTTTTTCTTTTTTATGTCACCACAAACAGAAACTAAAGCAGTTGGATTTGCTGGTGTTAAAGATTATAAATTGACTTACTACACCCCAGAGTATGAAACTAAGGATACTGATATCTTGGCAGCATTCCGAGTAAGTCCTCAGCCTGGGGTTCCGCCCGAAGAAGCAGGGGCTGCAGCTGCCGAATCTTCTACTGGTACATGGACAACTGTTTGGACTGATGGACTTACCAGTCTTGATCGTTACAAAGGACGATGCTATCACATCGAGCCTGTTGGGGAAGACCAAATCTATGCTTATCCATTAGACCTATTTGAAGAGGGTTCCGTTACTAACATGTTTTCCATTGTATTTTTCAAAGCCCTACGTTTGGAGGATCTACGAATTCCCTATAAAACTTTCCAAGGCCCGCCTCATGGTATCCAAGAAAGAGATAAGTTGAACAAGTATGGTCGTCCTTTATTGGGATGTACTATTAAACCAAAATTGGGATTATCCGCAAAAAATTATGGTAGAGCGTATGAGTGTCTACGTGGTGGACTTGATTTTACCAAAGATGATGAAAACGTAAACTCACAACCATTTATGCGCTGGAGAGACCGTTTTTTTGCCGAAGCTTATAAACAGGCCGAAACCGGTGAAATCAAGGGGCATTACTTGAATGCGACTGCGACAGAAGAAATGAAGAGAGCTGTATTTGCAAGAGAATTAGGGGTTCCTATTGTAATGCATGACTACTTAACTGGGGGATTCACCGCAAATACTTTGCATTATTGCCGCGACAATGGCCTACTTCTTCACATTCACCGTGCAATGCATGCAGTTATTGATAGACAGAAAAATCATGGTATGCATTTCCGTGTATTAGCTAAAGCATTGCGTATGTCTGGGGGAGATCATCACGGTACAGTAGTAGGTAAGTTAGAAGGGGAACGCGAAATGACTTTAGGTTTTGTTGATTTATTGCGCGATGATTATATTGAAAAAGATCGTCGCGGTTTTTTCACTCAGGACTGGGTATCCATGCCAGGTGTTATACCGGTAGCTTCAGGTGGTATTCATGTTTGGCATATGCCAGCTCTGACCGAAATCTTTGGGGACGATTCTGTATTATTTGGTGGAGGAACTTTAGGACATCCTTGGGGAAATGCACCTGGTGCAGCTAATCGAGTGGCTTTAGAAGCCTGTGTACAAGCTCGTAACGAAGGGCGCGATCTTGCTCGCGAAGGTAATGAAATCGCTAAATGGAGTCCTGAACTAGCCGCAGCTTGTGAATGGAAGGCGATCAAATTCGAGCCGGATATT
Aegilops_sharonensis__stripped_ ATGGAGTAGATAATTCTTCCTTGTTACAAATCCCTCCCCAAATCGTGCTTGCATTTTTCATTGCACACGACTTTCCCTATGTAGAAATTTCTATGAACATTTCAGTTTGTATTTCTACTTAGAGGACATTTCTCGGTTTATCGAATACATAGTGCAATATGGTCAGACAGGGTTACAAACGGAAGGGAGTCTAATACTTTTATTTTTGCAGGCCAATCGCTCTTTTGACTTTGGAATACAGCTCTTTATCAATATACTGCTTCTTTTACACTCAAGAATAATTAGGATTTCGGTCCACTCGAAACCACCTTTCCCCATCCGGCACTAATCTATTTTTAACGTCTAATTAGAGCGGGGAATCATTCCAATTAGGAAGTTCAGCTCGTTGCTTTTTTTTACCAGAATTGGAGCCAGGCTCTATCCATTTATTCATTAGACCCAGAAAATCGATTTTATTACGACATGCTATTTTTTCCATTCATTACCTTTGAGGATCAGTCGTGGTCTTCTAGACTCTACCAAGAGTCTGGACGAATTTGTTGTTCATCCAAATGTGTAAAGATCATAGTCGCACATGAAATTCGAAGGGTCAAAAAAATCTCGTTACTTTGTCTACCCACTTCTCTTTGAATTTGCCCACCATAATGGTTCTGAACCTGTGGAAATAAGTAATAACAAGAAATTTAGTTCACTACTTGTGAAACGTTTAATTCGAATGTATCAGCAGAATTTTTTGAACTCGGTTAATCATAACCAAGATCGATTAGATTACAATTTTTATTCTGAGTTTTATTCTCAGATTCTATCTGAAGGGTTTGCGATCGTTGTGGAAATCCCATTCTCGCGGGAATTATGTCCGGAAATACCAAAGTTTCAGAATTTACGCTCTATTCATTCATTTCCCTTTTTAGAAGACTTTCATTTGGATTATCTATCACATATAGAAATACCCTATCCTATCCATTTGGAAATCCTGGTTCAACTCCTTCAATACCGTATCCAAGATGTTCCATCTTTGCATTTGCGATTCTTTCTCAACTATTATTCGAATTGGAATAGTTTTATTACTTCAATGAAATCCTATTTTAAAGAAAATAAAAGACTATTTTTCCTATATAACTCTTATGTATCAGAATATGAATTTTTTTTGTTTCTTAAACAATCTTGCTTACCATTAGCATCTTCTTTTCTGGAACGAATCTTTAAGATGGAACATTTTGGGATGTACCCTTCTCGGAAAACCTGGTTCTTTATGGATCCTCTTATGCATTATCGATATCAAGGAAAGGCAATTGCATCAAAAGGCACTTTTAAGAAGAAATGGAAATACCTTATCTTCTGGTATTATTTCTTTTGGACTCAGCCGAGAATCCATATAAACTTAAACTCTTGCTTCGATTTTATGGGGTACCTTTCAAGTGTACCAAGTTCTTTGGTAAGGAATATGCTGGAGAATTCATTTCTAATAATGAAAAAATTCGATACCGTCCCCGCTACTCTCCTCATAGGATACTTAAAAGCTCAATTTTGTACTGGATCGGGGCATCCTATTAGTAAACCCTGGACATTATCAGATTGGGATATTCTTGATCGATTTGGTCGGATATGTAGAAATCTTTTTCATTATCATAGTGGATCTTCGAAAAAAACTTTGTATCGAAAGTATATACTTCGACTTTCATGCGCTAGAACTTTAGCTCGTAAACATAAAAGCACGGTACGATTTATGCAACGAGGTTCGGCATTTTTAGAAGAATTTTTTATGGAAGAAGAGGTTTTTTTGATGTTCAAAACAACTTCTAGTGGATCACACACTGAGCGTATTTGGTATTTGGATATTATAAATGACCTGATGGAACATACATATCAATATGCATGGATCCCTCTTCTCCCACTTCCAATTATGTCAATGGGAGGCCTTATTCTTATTCCGACAGCAACAAAAAATCGTCGCATATGGGCTTTTCCTAGTGTTTTACTCTTAAGTATAGCTATGGTATTCTCAGTTCAACTGTCTATTCAACAAATAAATGGAAGTTCGATCTATCAATATCTATGGTCTTGGACCGTCAATAATGATTTTTCTTTAGAATTTGGATACTTGATTGACCCACTTACTTCTATTATGTTAATACTAATTACTACTGTAGGAATCCTGGTTCTTATTTATAGTGATGGTTATATGTCTCACGATGAAGGATATTTGAGATTTTTTTATATAAGTTTTTTCAATACTTCCATGTTGGGATTGGTTACTAGCTCCAATTTGATACAAATTTATTTTTTTTGGGAACTCGTGGGAATGTGTTCTTATTTATTGATAGGCTTTTGGTTTACACGACCAATCGCAGCGAGTGCTTGTCAAAAAGCTTTTGTAACTAATCGTGTAGGGGATTTTGGTCTATTATTAGGAATTTTAGGTTTTTTTTGGATAACAGGTAGTTTAGAGTTTAGGGATTTGTTCAAAATAGCTAATAACTGGATTCCTAATAATGGAATTAACTCTTTACTTACTACTTTGTGTGCTTTTTTATTATTCCTTGGTGCAGTTGCGAAATCCGCACAATTCCCTCTTCACGTATGGTTACCCGATGCTATGGAAGGGCCCACTCCTATTTCGGCTCTTATACACGCAGCAACTATGGCTGGAATTTTTCTTGCTCGACTTCCTCTTTTCATATCTTTACCTATAATGAGTTTTATTTCTTTAGTAGGTACAATAACACTATTCTTAGGAGCTACTTTAGCTCTTGCTCAGAGAGATATTAAAAGAAGCTTAGCCTATTCTACAATGTCTCAATTGGGTTATATGATGTTAGCTCTAGGTATAGGTTCTTATCAAGCTGCTTTATTCCATTTGATCACTCATGCTTATTCAAAAGCTTTATTGTTCTTGGGATCCGGATCCATTCATTCAATGGAACCTCTTGTTGGATATTCACCAGATAAAAGTCAAAATATGGTTCTTATGGGCGGTTTAAGAAAATACCCAATCACAAGAACTACTTTTTTAGGTACACTTTCTCTTTGTGGTATTCCACCTCTTGCTTGCTTCTGGTCCAAAGATGAAATCCTTAGTAATAGTTGGTTGTATTCGCCCTTTTTTGGAATAATAGCCTCCTTTACTGGATTAACTGCCTTTTATATGTTTCGGATATATTTACTTACATTTGATGGGTATTTGCGTGTTTTTAATTACAGTAGCACTAAAGAGAGTTCCTTGTCAATATCCTTATGGGGAAAAAGGCCCAAAATTCAAAATACAAGAGGATCCTTTACTACGTTTGGGGCTAAAAACACTTTTGCCTATCCGCATGAAACGGGAAATACTATGTTATTTCCTCTTCTTATATTACTATTCACTTTGTTCATTGGATTCATAGGAATCTTTGAGTTAACCATATTATCAAAGTGGTTAACTTCAATAAACACCCAGGAATTTGTAAATTCATATGAATTTACTAATATTTCTTCTGTAAGTCTAGCTATCTTTGGTTTATTCATATTCTCTTTTCAGTTGTTAAACTCTAAAGGAAATCCTAAATTTTTAGATGTAAAAAAAAATATATACAGTTGGTCATATAATCGCGGTTATATAGATATTTTCTATACTAGGTTTCTCGGTATAAGAGGGTTAACCGAACTCACGGAGTTTTTTGATAAGGGTGTTATTGATGGAATTAATGGAGTGGGTCTTGCTAGTTTTTGTATAGGAGAGGAAATTAAATATGTAGGGGGAGGTCGAATCTCGTCTTATTTATTCTTTTATTCTGTGTTTTTCTTTTTTATGTCACCACAAACAGAAACTAAAGCAGTTGGATTTGCTGGTGTTAAAGATTATAAATTGACTTACTACACCCCAGAGTATGAAACTAAGGATACTGATATCTTGGCAGCATTCCGAGTAAGTCCTCAGCCTGGGGTTCCGCCCGAAGAAGCAGGGGCTGCAGCTGCCGAATCTTCTACTGGTACATGGACAACTGTTTGGACTGATGGACTTACCAGTCTTGATCGTTACAAAGGACGATGCTATCACATCGAGCCTGTTGGGGAAGACCAAATCTATGCTTATCCATTAGACCTATTTGAAGAGGGTTCCGTTACTAACATGTTTTCCATTGTATTTTTCAAAGCCCTACGTTTGGAGGATCTACGAATTCCCTATAAAACTTTCCAAGGCCCGCCTCATGGTATCCAAGAAAGAGATAAGTTGAACAAGTATGGTCGTCCTTTATTGGGATGTACTATTAAACCAAAATTGGGATTATCCGCAAAAAATTATGGTAGAGCGTATGAGTGTCTACGTGGTGGACTTGATTTTACCAAAGATGATGAAAACGTAAACTCACAACCATTTATGCGCTGGAGAGACCGTTTTTTTGCCGAAGCTTATAAACAGGCCGAAACCGGTGAAATCAAGGGGCATTACTTGAATGCGACTGCGACAGAAGAAATGAAGAGAGCTGTATTTGCAAGAGAATTAGGGGTTCCTATTGTAATGCATGACTACTTAACTGGGGGATTCACCGCAAATACTTTGCATTATTGCCGCGACAATGGCCTACTTCTTCACATTCACCGTGCAATGCATGCAGTTATTGATAGACAGAAAAATCATGGTATGCATTTCCGTGTATTAGCTAAAGCATTGCGTATGTCTGGGGGAGATCATCACGGTACAGTAGTAGGTAAGTTAGAAGGGGAACGCGAAATGACTTTAGGTTTTGTTGATTTATTGCGCGATGATTTTATTGAAAAAGATCGTCGCGGTTTTTTCACTCAGGACTGGGTATCCATGCCAGGTGTTATACCGGTAGCTTCAGGTGGTATTCATGTTTGGCATATGCCAGCTCTGACCGAAATCTTTGGGGACGATTCTGTATTATTTGGTGGAGGAACTTTAGGACATCCTTGGGGAAATGCACCTGGTGCAGCTAATCGAGTGGCTTTAGAAGCCTGTGTACAAGCTCGTAACGAAGGGCGCGATCTTGCTCGCGAAGGTAATGAAATCGCTAAATGGAGTCCTGAACTAGCCGCAGCTTGTGAATGGAAGGCGATCAAATTCGAGCCGGATATT
Aegilops_speltoides_var_speltoides__stripped_ ATGGAGTAGATAATTCTTCCTTGTTACAAATCCCTCCCCAAATCGTGCTTGCATTTTTCATTGCACACGACTTTCCCTATGTAGAAATTTCTATGAACATTTCAGTTTGTATTTCTACTTAGAGGACATTTCTCGGTTTATCGAATACATAGTGCAATATGGTCAGACAGGGTTACAAACGGAAGGGAGTCTAATACTTTTATTTTTGCAGGCCAATCGCTCTTTTGACTTTGGAATACAGCTCTTTATCAATATACTGCTTCTTTTACACTCAAGAATAATTAGGATTTCGGTCCACTCGAAACCACCTTTCCCCATCCGGCACTAATCTATTTTTAACGTCTAATTAGAGCGGGGAATCATTCCAATTAGGAAGTTCAGCTCGTTGCTTTTTTTTACCAGAATTGGAGCCAGGCTCTATCCATTTATTCACTAGACCCAGAAAATCGATTTTATTACGACATGCTATTTTTTCCATTCATTACCTTTGAGGATCAGTCGTGGTCTTCTAGACTCTACCAAGAGTCTGGACGAATTTGTTGTTCATCCAAATGTGTAAAGATCATAGTCGCACATGAAATTCGAAGGGTCAAAAAAATCTCGTTACTTCGTCTACCCACTTCTCTTTGAATTTGCCCACGATAACGGTTCTGAACCTGTGGAAATAAGTAATAACAAGAAATTTAGTTCACTACTTGTGAAACGTTTAATTCGAATGTATCAGCAGAATTTTTTGAACTCGGTTAATCATAACCAAGATCGATTAGATTACAATTTTTATTCTGAGTTTTATTCTCAGATTCTATCTGAAGGGTTTGCGATCGTTGTGGAAATCCCATTCTCGCGGGAATTATGTCCGGAAATACCAAAGTTTCAGAATTTACGCTCTATTCATTCATTTCCCTTTTTTGAAGACTTTCATTTGGATTATCTATCACATATAGAAATACCCTATCCTATCCATTTGGAAATCCTGGTTCAACTCCTTCAATACCGTATCCAAGATGTTCCATCTTTACATTTGCGATTCTTTCTCAACTACTATTCGAATTGGAATAGTTTTATTACTTCAATGAAATCCTTTTTTAAAGAAAATAAAAGACTATTTTTCCTATATAACTCTTATGTATCAGAATATGAATTTTTTTTGTTTCTTAAACAATCTTGCTTACCATTAGCATCTTCTTTTCTGGAACGAATCTTTAAGATGGAACATTTTGGGATGTACCCTTCTCGGAAAACCTGGTTCTTTATGGATCCTCTTATGCATTATCGATATCAAGGAAAGGCAATTGCATCAAAAGGCACTTTTAAGAAGAAATGGAAATACCTTATCTTCTGGTATTATTTCTTTTGGACTCAGCCGAGAATCCATATAAACTTAAACTCTTGCTTCGATTTTATGGGGTACCTTTCAAGTGTACCAAGTTCTTTGGTAAGGAATATGCTGGAGAATTCATTTCTAATAATGAAAAAATTCGATACCGTCCCCGCTACTCTCCTGATAGGATACTTAAAAGCTCAATTTTGTACTGGATCGGGGCATCCTATTAGTAAACCCTGGACATTATCAGATTGGGATATTCTTGATCGATTTGGTCGGATATGTAGAAATCTTTTTCATTATCATAGTGGATCTTCGAAAAAAACTTTGTATCGAAAGTATATACTTCGACTTTCATGCGCTAGAACTTTAGCTCGTAAACATAAAAGCACGGTACGATTTATGCAACGAGGTTCGGCATTTTTAGAAGAATTTTTTATGGAAGAAGAGGTTTTTTTGATGTTCAAAACAACTTCTTGTGGATCACACACTGAGCGTATTTGGTATTTGGATATTATAAATGACCTGATGGAACATACATATCAATATGCATGGATCCCTCTTCTCCCACTTCCAATTATGTCAATGGGAGGCCTTATTCTTATTCCGACAGCAACAAAAAATCGTCGCATATGGGCTTTTCCTAGCGTTTTACTCTTAAGTATAGCTATGGTATTCTCAGTTCAACTGTCTATTCAACAAATAAATGGAAGTTCGATCTATCAATATCTATGGTCTTGGACCGTCAATAATGATTTTTCTTTAGAATTTGGATACTTGATTGACCCACTTACTTCTATTATGTTAATACTAATTACTACTGTAGGAATCCTGGTTCTTATTTATAGTGATGGTTATATGTCTCACGATGAAGGATATTTGAGATTTTTTTATATAAGTTTTTTCAATACTTCCATGTTGGGATTGGTTACTAGCTCCAATTTGATACAAATTTATTTTTTTTGGGAACTCGTGGGAATGTGTTCTTATTTATTGATAGGCTTTTGGTTTACACGACCAATCGCAGCGAGTGCTTGTCAAAAAGCTTTTGTAACTAATCGTGTAGGGGATTTTGGTCTATTATTAGGAATTTTAGGTTTTTTTTGGATAACAGGTAGTTTAGAGTTTAGGGATTTGTTCAAAATAGCTAATAACTGGATTCCTAATAATGGAGTTAACTCTTTACTTACTACTTTGTGTGCTTTTTTATTATTCCTTGGTGCAGTTGCGAAATCCGCACAATTCCCTCTTCACGTATGGTTACCCGATGCTATGGAAGGACCCACTCCTATTTCGGCTCTTATACACGCAGCAACTATGGCTGGAATTTTTCTTGCTCGACTTCCTCTTTTCATATCTTTACCTATAATGAGTTTTATTTCTTTAGTAGGTACAATAACACTATTGTTAGGAGCTACTTTAGCTCTTGCTCAGAGAGATATTAAAAGAAGCTTAGCCTATTCTACAATGTCTCAATTGGGTTATATGATGTTAGCTCTAGGTATAGGTTCTTATCAAGCTGCTTTATTCCATTTGATCACTCATGCTTATTCAAAAGCTTTATTGTTCTTGGGATCCGGATCCATTCATTCAATGGAACCTCTTGTTGGATATTCACCAGATAAAAGTCAAAATATGGTTCTTATGGGCGGTTTAAGAAAATACCCAATCACAAGAACTACTTTTTTAGGTACACTTTCTCTTTGTGGTATTCCACCTCTTGCTTGCTTCTGGTCCAAAGATGAAATCCTTAGTAATAGTTGGTTGTATTCGCCCTTTTTTGGAATAATAGCCTCCTTTACTGGATTAACTGCCTTTTATATGTTTCGGATATATTTACTTACATTTGATGGGTATTTGCGTGTTTTTAATTACAGTAGCACTAAAGAGAGTTCCTTGTCAATATCCTTATGGGGAAAAAGGCCCAAAATTCAAAATACAAGAGGATCCTTTACTACGTTTGGGGCTAAAAACACTTTTGCCTATCCGCATGAAACGGGAAATACTATGTTATTTCCTCTTCTTATATTACTATTCACTTTGTTCATTGGATTCATAGGAATCTTTGAGTTAACCATATTATCAAAGTGGTTAACTTCAATAAACACTCAGGAATTTGTAAATTCATATGAATTTACTAATATTTCTTCTGTAAGTCTAGCTATCTTTGGTTTATTCATATTCTCTTTTCAGTTGTTAAACTCTAAAGGAAATCCTAAATTTTTAGATGTAAAAAAAAATATATACAGTTGGTCATATAATCGTGGTTATATAGATATTTTCTATACTAGGTTTCTCGGTATAAGAGGGTTAACCGAACTAACGGAGTTTTTTGATAAGGGTGTTATTGATGGAATTAATGGAGTGGGTCTTGCTAGTTTTTGTATAGGAGAAGAAATTAAATATGTAGGGGGAGGTCGAATCTCGTCTTATTTATTCTTTTATTCTGTGTTTTTCTTTTTTATGTCACCACAAACAGAAACTAAAGCAGTTGGATTTGCTGGTGTTAAAGATTATAAATTGACTTACTACACCCCAGAGTATGAAACTAAGGATACTGATATCTTGGCAGCATTCCGAGTAAGTCCTCAGCCTGGGGTTCCGCCCGAAGAAGCAGGGGCTGCAGCTGCCGAATCTTCTACTGGTACATGGACAACTGTTTGGACTGATGGACTTACCAGTCTTGATCGTTACAAAGGACGATGCTATCACATCGAGCCTGTTGGGGAAGACCAAATCTATGCTTATCCATTAGACCTATTTGAAGAGGGTTCCGTTACTAACATGTTTTCCATTGTATTTTTCAAAGCCCTACGTTTGGAGGATCTACGAATTCCCTATAAAACTTTCCAAGGCCCGCCTCATGGTATCCAAGAAAGAGATAAGTTGAACAAGTATGGTCGTCCTTTATTGGGATGTACTATTAAACCAAAATTGGGATTATCCGCAAAAAATTATGGTAGAGCGTATGAGTGTCTACGTGGTGGACTTGATTTTACCAAAGATGATGAAAACGTAAACTCACAACCATTTATGCGCTGGAGAGACCGTTTTTTTGCCGAAGCTTATAAACAGGCCGAAACCGGTGAAATCAAGGGGCATTACTTGAATGCGACTGCGACAGAAGAAATGAAGAGAGCTGTATTTGCAAGAGAATTAGGGGTTCCTATTGTAATGCATGACTACTTAACTGGGGGATTCACCGCAAATACTTTGCATTATTGCCGCGACAATGGCCTACTTCTTCACATTCACCGTGCAATGCATGCAGTTATTGATAGACAGAAAAATCATGGTATGCATTTCCGTGTATTAGCTAAAGCATTGCGTATGTCTGGGGGAGATCATCACGGTACAGTAGTAGGTAAGTTAGAAGGGGAACGCGAAATGACTTTAGGTTTTGTTGATTTATTACGCGATGATTTTATTGAAAAAGATCGTCGCGGTTTTTTCACTCAGGACTGGGTATCCATGCCAGGTGTTATACCGGTAGCTTCAGGTGGTATTCATGTTTGGCATATGCCAGCTCTGACCGAAATCTTTGGGGACGATTCTGTATTATTTGGTGGAGGAACTTTAGGACATCCTTGGGGAAATGCACCTGGTGCAGCTAATCGAGTGGCTTTAGAAGCCTGTGTACAAGCTCGTAACGAAGGGCGCGATCTTGCTCGCGAAGGTAATGAAATCGCTAAATGGAGTCCTGAACTAGCCGCAGCTTGTGAATGGAAGGCGATCAAATTCGAGCCGGATATT
Aegilops_tauschii__stripped_ ATGGAGTAGATAATTCTTCCTTGTTACAAATCCCTCCCCAAATCGTGCTTGCATTTTTCATTGCACACGACTTTCCCTATGTAGAAATTTCTATGAACATTTCAGTTTGTATTTCTACTTAGAGGACATTTCTCGGTTTATCGAATACATAGTGCAATATGGTCAGACAGGGTTACAAACGGAAGGGAGTCTAATACTTTTATTTTTGCAGGCCAATCGCTCTTTTGACTTTGGAATACAGCTCTTTATCAATATACTGCTTCTTTTACACTCAAGAATAATTAGGATTTCGGTCCACTCGAAACCACCTTTCCCCATCCGGCACTAATCTATTTTTAACGTCTAATTAGAGCGGGGAATCATTCCAATTAGGAAGTTCAGCTCGTTGCTTTTTTTTACCAGAATTGGAGCCAGGCTCTATCCATTTATTCATTAGACCCAGAAAATCGATTTTATTACGACATGCTATTTTTTCCATTCATTACCTTTGAGGATCAGTCGTGGTCTTCTAGACTCTACCAAGAGTCTGGACGAATTTGTTGTTCATCCAAATGTGTAAAGATCATAGTCGCACATGAAATTCGAAGGGTCAAAAAAATCTCGTTACTTTGTCTACCCACTTCTCTTTGAATTTGCCCACCATAATGGTTCTGAACCTGTGGAAATAAGTAATAACAAGAAATTTAGTTCACTACTTGTGAAACGTTTAATTCGAATGTATCAGCAGAATTTTTTGAACTCGGTTAATCATAACCAAGATCGATTAGATTACAATTTTTATTCTGAGTTTTATTCTCAGATTCTATCTGAAGGGTTTGCGATCGTTGTGGAAATCCCATTCTCGCGGGAATTATGTCCGGAAATACCAAAGTTTCAGAATTTACGCTCTATTCATTCATTTCCCTTTTTAGAAGACTTTCATTTGGATTATCTATCACATATAGAAATACCCTATCCTATCCATTTGGAAATCCTGGTTCAACTCCTTCAATACCGTATCCAAGATGTTCCATCTTTGCATTTGCGATTCTTTCTCAACTATTATTCGAATTGGAATAGTTTTATTACTTCAATGAAATCCTTTTATAAAGAAAATAAAAGACTGTTTTTCCTATATAACTCTTATGTATCAGAATATGAATTTTTTTTGTTTCTTAAACAATCTTGCTTACCATTAGCATCTTCTTTTCTGGAACGAATCTTTAAGATGGAACATTTTGGGATGTACCCTTCTCGGAAAACCTGGTTCTTTATGGATCCTCTTATGCATTATCGATATCAAGGAAAGGCAATTGCATCAAAAGGCACTTTTAAGAAGAAATGGAAATACCTTATCTTCTGGTATTATTTCTTTTGGACTCAGCCGAGAATCCATATAAACTTAAACTCTTGCTTCGATTTTATGGGGTACCTTTCAAGTGTACCAAGTTCTTTGGTAAGGAATATGCTGGAGAAGTCATTTCTAATAATGAAAAAATTCGATACCGTCCCCGCTACTCTCCTCATAGGATACTTAAAAGCTCAATTTTGTACTGGATCGGGGCATCCTATTAGTAAACCCTGGACATTATCAGATTGGGATATTCTTGATCGATTTGGTCGGATATGTAGAAATCTTTTTCATTATCATAGTGGATCTTCGAAAAAAACTTTGTATCGAAAGTATATACTTCGACTTTCATGCGCTAGAACTTTAGCTCGGAAACATAAAAGCACGGTACGATTTATGCAACGAGGTTCGGCATTTTTAGAAGAATTTTTTATGGAAGAAGAGGTTTTTTTGATGTTCAAAACAACTTCTTGTGGATCACACACTGAGCGTATTTGGTATTTGGATATTATAAATGACCTGATGGAACATACATATCAATATGCATGGATCCCTCTTCTCCCACTTCCAATTATGTCAATGGGAGGCCTTATTCTTATTCCTACAGCAACAAAAAATCGTCGCATATGGGCTTTTCCTAGTGTTTTACTCTTAAGTATAGCTATGGTATTCTCAGTTCAACTGTCTATTCAACAAATAAATGGAAGTTCGATCTATCAATATCTATGGTCTTGGACCGTCAATAATGATTTTTCTTTAGAATTTGGATACTTGATTGACCCACTTACTTCTATTATGTTAATGCTAATTACTACTGTAGGAATCCTGGTTCTTATTTATAGTGATGGTTATATGTCTCACGATGAAGGATATTTGAGATTTTTTTATATAAGTTTTTTCAATACTTCCATGTTGGGATTGGTTACTAGCTCCAATTTGATACAAATTTATTTTTTTTGGGAACTCGTGGGAATGTGTTCTTATTTATTGATAGGCTTTTGGTTTACACGACCAATCGCAGCGAGTGCTTGTCAAAAAGCTTTTGTAACTAATCGTGTAGGGGATTTTGGTCTATTATTAGGAATTTTAGGTTTTTTTTGGATAACAGGTAGTTTAGAGTTTAGGGATTTGTTCAAAATAGCTAATAACTGGATTCCTAATAATGGAATTAACTCTTTACTTACTACTTTGTGTGCTTTTTTATTATTCCTTGGTGCAGTTGCGAAATCCGCACAATTCCCTCTTCACGTATGGTTACCCGATGCTATGGAAGGGCCCACTCCTATTTCGGCTCTTATACACGCAGCAACTATGGCTGGAATTTTTCTTGCTCGACTTCCTCTTTTCATATCTTTACCTATAATGAGTTTTATTTCTTTAGTAGGTACAATAACACTATTCTTAGGAGCTACTTTAGCTCTTGCTCAGAGAGATATTAAAAGAAGCTTAGCCTATTCTACAATGTCTCAATTGGGTTATATGATGTTAGCTCTAGGTATAGGTTCTTATCAAGCTGCTTTATTCCATTTGATCACTCATGCTTATTCAAAAGCTTTATTGTTCTTGGGATCCGGATCCATTCATTCAATGGAACCTCTTGTTGGATATTCACCAGATAAAAGTCAAAATATGGTTCTTATGGGCGGTTTAAGAAAATACCCAATCACAAGAACTACTTTTTTAGGTACACTTTCTCTTTGTGGTATTCCACCTCTTGCTTGTTTCTGGTCCAAAGATGAAATCCTTAGTAATAGTTGGTTGTATTCGCCCTTTTTTGGAATAATAGCCTCCTTTACTGGATTAACTGCCTTTTATATGTTTCGGATATATTTACTTACATTTGATGGGTATTTGCGTGTTTTTAATTACAGTAGCACTAAAGAGAGTTCCTTGTCAATATCCTTATGGGGAAAAAGGCCCAAAATTCAAAATACAAGAGGATCCTTTACTACGTTTGGGGCTAAAAACACTTTTGCCTATCCGCATGAAACGGGAAATACTATGTTATTTCCTCTTCTTATATTACTATTCACTTTGTTCATTGGATTCATAGGAATCTTTGAGTTAACCATATTATCAAAGTGGTTAACTTCAATAAACACCCAGGAATTTGTAAATTCATATGAATTTACTAATATTTCTTCTGTAAGTCTAGCTATCTTTGGTTTATTCATATTCTCTTTTCAGTTGTTAAACTCTAAAGGAAATCCTAAATTTTTAGATGTAAAAAAAAATATATACAGTTGGTCATATAATCGTGGTTATATAGATATTTTCTATACTAGGTTTCTCGGTATAAGAGGGTTAACCGAACTCACGGAGTTTTTTGATAAGGGTGTTATTGATGGAATTAATGGAGTGGGTCTTGCTAGTTTTTGTATAGGAGAGGAAATTAAATATGTAGGGGGAGGTCGAATCTCGTCTTATTTATTCTTTTATTCTGTGTTTTTCTTTTTTATGTCACCACAAACAGAAACTAAAGCAGTTGGATTTGCTGGTGTTAAAGATTATAAATTGACTTACTACACCCCAGAGTATGAAACTAAGGATACTGATATCTTGGCAGCATTCCGAGTAAGTCCTCAGCCTGGGGTTCCGCCCGAAGAAGCAGGGGCTGCAGCTGCCGAATCTTCTACTGGTACATGGACAACTGTTTGGACTGATGGACTTACCAGTCTTGATCGTTACAAAGGACGATGCTATCACATCGAGCCTGTTGGGGAAGACCAAATCTATGCTTATCCATTAGACCTATTTGAAGAGGGTTCCGTTACTAACATGTTTTCCATTGTATTTTTCAAAGCCCTACGTTTGGAGGATCTACGAATTCCCTATAAAACTTTCCAAGGCCCGCCTCATGGTATCCAAGAAAGAGATAAGTTGAACAAGTATGGTCGTCCTTTATTGGGATGTACTATTAAACCAAAATTGGGATTATCCGCAAAAAATTATGGTAGAGCGTATGAGTGTCTACGTGGTGGACTTGATTTTACCAAAGATGATGAAAACGTAAACTCACAACCATTTATGCGCTGGAGAGACCGTTTTTTTGCCGAAGCTTATAAACAGGCCGAAACCGGTGAAATCAAGGGGCATTACTTGAATGCGACTGCGACAGAAGAAATGAAGAGAGCTGTATTTGCAAGAGAATTAGGGGTTCCTATTGTAATGCATGACTACTTAACTGGGGGATTCACCGCAAATACTTTGCATTATTGCCGCGACAATGGCCTACTTCTTCACATTCACCGTGCAATGCATGCAGTTATTGATAGACAGAAAAATCATGGTATGCATTTCCGTGTATTAGCTAAAGCATTGCGTATGTCTGGGGGAGATCATCACGGTACAGTAGTAGGTAAGTTAGAAGGGGAACGCGAAATGACTTTAGGTTTTGTTGATTTATTGCGCGATGATTTTATTGAAAAAGATCGTCGCGGTTTTTTCACTCAGGACTGGGTATCCATGCCAGGTGTTATACCGGTAGCTTCAGGTGGTATTCATGTTTGGCATATGCCAGCTCTGACCGAAATCTTTGGGGACGATTCTGTATTATTTGGTGGAGGAACTTTAGGACATCCTTGGGGAAATGCACCTGGTGCAGCTAATCGAGTGGCTTTAGAAGCCTGTGTACAAGCTCGTAACGAAGGGCGCGATCTTGCTCGCGAAGGTAATGAAATCGCTAAATGGAGTCCTGAACTAGCCGCAGCTTGTGAATGGAAGGCGATCAAATTCGAGCCGGATATT
Agrostis_stolonifera__stripped_ ATGGAGTAGATAATTCTTCCTTGTTACAAATCTCTCCCCAAATCGTGCTTGCATTTTTCATTGCACACGACTTTCCCTATGTAGAAATTTCTATGAACATTTCAGTTTGTATTTCTACTTAGAGGACATTTCTCGGTTTATCGAATACATAGTGCAATATGGTCAGACAAGGTTACAAACGGAAGGGAGTCTAATACTTTTATTTTTGCAGGCCAATTGCTCTTTTGACTTTGGAATGGAGCCCTTTATCAATATACTGCTTCTTTTACACTCAAGAATAATTAGGATTTCGGTCCACTCGAAACCACCTTTCCCCATCCGGCACTAATCTATTTTTAACATCTAATTAGAGCGGGGAATTATTCCAACTAGGAAGTTAAGCTCGTTGCTTTTTTTTACCAGAATTGGAGCTAAGCTCTATCCATTTATTCACTAGACCCAGAAAATCGATTTTATTACGACATGCTATTTTTTCCATTCATTACCCTTGAGGATCAGTCGTGGTCTTATAGACTCTACCAAGAGTCTGGACGAATTTGTTGCCCATCCAAATGTGTAAAGATCATAGTCGCACATGAAATTTCAAGGGTCAAAAAAATCTCGTTACTTTGTCTACCCACTTCTCTTTGAGTTTGCCCATGATAATGATTCAGAACCTGTGGAAATTAGTAATAACAAGAAATTTAGTTCACTACTTGTGAAACGTTTAATTCGAATGTATCAGCAGAATTTTTGGAACTCGGTTAATCATAACCAAGATCAATTGGATTACATTTTTTATTCTGAGTTTTATTCTCAGATTCTACCTGAGGGGTTTGCGATCGTTGTAGAAATCCCATTCTCGCGAGAATTATGTCCGGAAATACCAAAGTTTCAGAATTTACGCTCTATTCATTCATTTCCCTTTTTAGAAGACTTTCATTTGGATTATCTTTCACATATAGAAATACCCTATCCTATCCATTTTGAAATCTTGGTGCAACTCCTTCAATACCGTATCAAAGATGTTCCATCTTTGCATTTGCGATTCTTTCTCAACTACTATTCAAATTGGAATAGTTTTATTACTTCAATGAAATCCTTTCTTAAAGAAAATAAAAGACTTTTTTTCTTATATAATTCTTATGTATCAGAATATGAATTTTTCTTGTTTCTTAAACAATCTTCCTTACCATTATTATCTTCTTTTCTGGAACGAATCTTTAAGATGGAACATTTTGGGATGTACCCGTTTCGGAAAACCTGGTTCTTTATGGATCCTCTGATGCATTATCGCTATCAAGGAAAGGCAATTGGATCAAAAGGAACTTTTAACAAGAAATGGAAATACCTTATCTTTTGGTATTTTTTCTTTTGGACTCAGCCGAGGATCCATCTAAACTTAAACTCTTGCTTCGATTTTCTGGGGTACCTTTCAAGTGTACCAAGTACTTTGGTAAGGAATATGCTGGAGAATTTATTTCTAATAATGAAAAAATTCGATACCGTTCCCGCTACTGCCCTCATAGGGTACTTAAAAGCTCAATTTTGTACTGGATCGGGGCATCCTATTAGTAAACCCTGGACATTATCAGATTGGGATATTCTTGATCGATTTGGTCGCATATGTAGAAATCTTTTTCATTATCATAGTGGATCTTCGAAAAAAACTTTGTATCGCAAGTATATACTTCGACTTTCATGCGCTAGAACTTTAGCTCGTAAACATAAAAGCACGGTACGATTTATGCAACGGGGTTCGGCATTTTTAGAAGAATTTTTTACCGAAGAAGAGGTTTTTTTGATGTTCAAAACAAGCTCTCGTGGATCGCACAGTGAGCGTATTTGGTATTTTGATATTATAAACGACCTGATGGAACATACATATCAATATGCATGGATCCCTCTTCTCCCACTTCCAATTATGTCAATGGGAGGCCTTTTTTTTATTCCGACAGCAACAAAAAATCGTCGCATATGGGCTTTTCCTAGTGTTTTACTGTTAAGTATAGCTATGGTATTCTCAGTTCAACTGTCTATTCAACAAATAAATGGAAGTTCTATCTATCAATATCTATGGTCTTGGACCGTGAATAATGATTTTTCTTTAGAATTTGGATACTTGATTGACCCGCTTACTTCTATTATGTTAATACTAATTACTACTGTAGGAATCCTGGTTCTTATTTATAGTGACGGTTATATGTCTCACGATGAAGGGTATTTGAGATTTTTTTATATAAGTTTTTTCAATACTTCCATGCTGGGATTGGTTACTAGCTCCAATTTAATACAAATTTATTTTTTTTGGGAACTCGTAGGAATGTGTTCCTATTTATTGATAGGCTTTTGGTTTACACGACCACTCGCAGCGAGTGCTTGTCAAAAAGCTTTTGTAACTAATCGTGTAGGGGATTTTGGTCTATTATTAGGAATTTTAGGTTTTTTTTGGATAACGGGTAGTTTAGAGTTTAGGGATTTGTTCAAAATAGCTAATAACTGGATTCCTAATAATGGAATTAACTCTTTACTTACTACTTTGTGTGCTTTTTTATTATTCCTTGGTGCAGTTGCGAAATCCGCACAATTCCCTCTTCACGTATGGTTACCCGATGCTATGGAAGGACCCACTCCCATTTCGGCTCTTATACACGCAGCAACTATGGCTGGTATTTTTCTTGCTCGACTTCCTCTTTTCATATCTCTACCTATAATGAGTTTAATTTCTTTAGTAGGTACAATAACACTCTTCTTAGGAGCTACTTTAGCTCTTGCTCAGAGAGATATTAAAAGAAGTTTAGCCTATTCTACAATGTCTCAATTGGGTTATATGATGTTAGCTCTAGGTATAGGTTCTTATCAAGCTGCTTTATTTCATTTGATCACTCATGCTTATTCAAAAGCTTTATTGTTCTTGGGATCCGGATCCATTCATTCAATGGAACCTCTTGTTGGATATTCACCAGATAAAAGTCAGAATATGGTTCTTATGGGGGGTTTAAGAAAATATCCAATTACAAGATCCACTTTTTTAGGGACACTTTCTCTTTGTGGTATTCCACCTCTTGCTTGCTTTTGGTCCAAAGATGAGATCCTTAGTAATAGTTGGTTGTATTCGCCCTTTTTTGGAATAATAGCCTCCTTTACTGGATTAACTGCCTTTTATATGTTTCGGATCTATTTACTTACATTTGATGGGTATTTGCGCGTTTTTAATTATAGTAGCACTAAAGAGGGTCCCTTGTCAATATCCTTATGGGGAAAAAGGCCCAAAATGCAAAATACAACAGGATGCTTTAGTACGTTTGGGGCTAAAAAAACTTTTGCCTATCCACATGAAACGGGAAATACTATGTTATTTCCTCTTCTTATATTACTGTTTACTTTCTTCATTGGATTCATAGGAATCTTTGGGTTAACCATATTATCAAAGTGGTTAACTTCAATAAACACCCAGGAATCTATAAATTCATATGAATTTACTAATATTTCTTCTGTAAGTCTAGCTATCTTCGGTTTATTCATCTTCTCTTTTCAGTTGTTAAATTCCAAGGAAAGTCCGAAGTTTTTTGGTGTAAAAAAAAAGATATACAGTTGGTCATATAATCGCGGTTATATAGATATTTTCTATACTAGGTTTCTCGGTATAAGAGGATTAACGGAACTCACGGAGTTTTTTGATAAAGGTGTCATTGATGGAATTAATGGGGTGGGTCTTGTTAGTTTTTGTATAGGAGAAGAAATTAAATATGTAGGAGGAGGGCGAATCTCATCTTATTTATTCTTTTATTCCATATTTTTCTTTTTTATGTCACCACAAACAGAAACTAAAGCAGTTGGATTTGCTGGTGTTAAAGATTATAAATTGACTTACTACACCCCGGAGTATGAAACCAAGGATACTGATATCTTGGCAGCATTCCGAGTAAGTCCTCAACCTGGGGTTCCGCCGGAAGAAGCAGGGGCTGCAGCTGCCGAATCTTCTACTGGTACATGGACAACTGTTTGGACTGATGGACTTACCAGTCTTGATCGTTATAAAGGACGATGCTATCACATCGAGCCTGTTGGGGAAGACCAAATCTATGCTTATCCATTAGACCTATTTGAAGAGGGTTCCGTTACTAACATGTTTTCCATTGTGTTTTTCAAAGCCCTACGTCTGGAGGATCTACGAATTCCCTATAAAACTTTCCAAGGCCCGCCTCATGGTATCCAAGAAAGAGATAAGTTGAACAAGTATGGTCGTCCTTTATTGGGATGTACTATTAAACCAAAATTGGGATTATCCGCAAAAAATTACGGTAGAGCGTATGAGTGTCTACGTGGTGGACTTGATTTTACCAAAGATGATGAAAACGTAAACTCACAACCATTTATGCGTTGGAGAGACCGTTTTTTTGCCGAAGCTTATAAACAGGCCGAAACCGGTGAAATTAAGGGGCATTACTTGAATGCGACTGCAACAGAAGAAATGAAAAGAGCTGTATTTGCGAGAGAATTAGGGGTTCCTATTGTAATGCATGACTACATAACTGGGGGATTCACCGCAAATACTTTGCATTATTGCCGCGACAATGGCCTACTTCTTCACATTCACCGTGCAATGCATGCAGTTATTGATAGACAGAAAAATCATGGTATGCATTTCCGTGTATTAGCTAAAGCATTGCGTATGTCTGGGGGAGATCATCACGGTACAGTAGTAGGTAAGTTAGAAGGGGAACGCGAAATGACTTTAGGTTTTGTTGATTTATTGCGCGATGATTTTATTGAAAAAGATCGTCGCGGTTTTTTCACTCAGGACTGGGTATCCATGCCAGGTGTTATACCAGTAGCTTCAGGTGGTATTCATGTTTGGCATATGCCAGCTCTGACCGAAATCTTTGGGGATGATTCTGTATTATTTGGTGGAGGAACTTTAGGACATCCTTGGGGGAATGCACCTGGTGCAGCTAATCGAGTGGCTTTAGAAGCCTGTGTACAAGCTCGTAACGAAGGGCGCGATCTTGCTCGTGAAGGTAATGAAATCGCTAAATGGAGTCCTGAACTAGCCGCGGCTTGTGAATGGAAAGCGATCAAATTCGAGCCGGATATT
Agrostis_gigantea__stripped_ ATGGAGTAGATAATTCTTCCTTGTTACAAATCTCTCCCCAAATCGTGCTTGCATTTTTCATTGCACACGACTTTCCCTATGTAGAAATTTCTATGAACATTTCAGTTTGTATTTCTACTTAGAGGACATTTCCCGGTTTATCGAATACATAGTGCAATATGGTCAGACAGGGTTACAAACGGAAGGGAGTCTAATACTTTTATTTTTGCAGGCCAATCGCTCTTTTGACTTTGGAATGGAGCCCTTTATCAATATACTGCTTCTTTTACACTCAAGAATAATTAGGATTTCGGTCCACTCGAAACCACCTTTCCCCATCCGGCACTAATCTATTTTTAACGTCTAATTAGAGCGGGAAATTATTCCAACTAGGAAGTTAAGCTCGTTGCTTTTTTTTACCAGAATTGGAGCTAGGCTCTATCCATTTATTCACTAGACCCAGAAAATCGATTTTATTACGACATGCTATTTTTTCCATTCATTACCCTTGAGGATCAGTCGTGGTCTTATAGACTCTACCAAGAGTCTGGACGAATTTGTTGCCCATCCAAATGTGTAAAGATCATAGTCGCACATGAAATTTCAAGGGTCAAAAAAATCTCGTTACTTTGTCTACCCACTTCTCTTTGAGTTTGCCCATGATAATGATTCAGAACCTGTGGAAATTAGTAATAACAAGAAATTTAGTTCACTACTTGTGAAACGTTTAATTCGAATGTATCAGCAGAATTTTTGGAACTCGGTTAATCATAACCAAGATCGATTGGATTACATTTTTTATTCTGAGTTTTATTCTCAGATTCTACCTGAGGGGTTTGCGATCGTTGTAGAAATCCCATTCTCGCGAGAATTATGTCCGGAAATACCAAAGTTTCAGAATTTACGCTCTATTCATTCATTTCCCTTTTTAGAAGACTTTCATTTGGATTATCTTTCACATATAGAAATACCCTATCCTATCCATTTGGAAATCTTGGTGCAACTCCTTCAATACCGTATCCAAGATGTTCCATCTTTGCATTTGCGATTCTTTCTCAACTACTATTCAAATTGGAATAGTTTTATTACTTCAATGAAATCTTTTCTTAAAGAAAATAAAAGACTTTTTTTCTTATATAATTCTTATGTATCAGAATATGAATTTTTCTTGTTTCTTAAACAATCTTGCTTACCATTATCATCTTCTTTTCTGGAACGAATCTTTAAGATGGAACATTTTGGGATGTACCCGTTTCGGAAAACCTGGTTCTTTATGGATCCTATGATGCATTATCGCTATCAAGGAAAGGCAATTGGATCAAAAGGAACTTTTAACAAGAAATGGAAATACCTTATCTTGTGGTATTTTTTCTTTTGGACTCAGCCGAGGATCCATCTAAACTTAAACTCTTGCTTCGATTTTCTGGGGTACCTTTCAAGTGTACCAAGTACTTTGGTAAGGAATATGCTGGAGAATTTATTTCTAATAATGAAAAAATTCGATACCGTTCCCGCTACTGCCCTCATAGGGCACTTAAAAGCTCAATTTTGTACTGGATCGGGGCATCCTATTAGTAAACCCTGGACATTATCAGATTGGGATATTCTTGATCGATTTGGTCGCATATGTAGAAATCTTTTTCATTATCATAGTGGATCTTCGAAAAAAACTTTGTATCGCAAGTATATACTTCGACTTTCATGCGCTAGAACTTTAGCTCGTAAACATAAAAGCACGGTACGATTTATGCAACGGGGTTCGGCATTTTTAGAAGAATTTTTTACCGAAGAAGAGGTTTTTTTGATGTTCAAAACAACCTCTCGTGGATCGCACAATGAGCGTATTTGGTATTTTGATATTATAAACGACCTGATGGAACATACATATCAATATGCATGGATCCCTCTTCTCCCACTTCCAATTATGTCAATGGGAGGCCTTTTTTTTATTCCGACAGCAACAAAAAATCGTCGCATATGGGCTTTTCCTAGTGTTTTACTCTTAAGTATAGCTATGGTATTCTCAGTTCAACTATCTATTCAACAAATAAATGGAAGTTCTATCTATCAATATCTATGGTCTTGGACCGTGAATAATGATTTTTCTTTAGAATTTGGATACTTGATTGACCCGCTTACTTCTATTATGTTAATACTAATTACTACTGTAGGAATCCTGGTACTTATTTATAGTGACGGTTATATGTCTCACGATGAAGGGTATTTGAGATTTTTTTATATAAGTTTTTTCAATACTTCCATGCTGGGATTGGTTACTAGCTCCAATTTGATACAAATTTATTTTTTTTGGGAACTCGTAGGAATGTGTTCCTATTTATTGATAGGCTTTTGGTTTACACGACCAATCGCAGCGAGTGCTTGTCAAAAAGCTTTTGTAACTAATCGTGTAGGGGATTTTGGTCTATTATTAGGAATTTTAGGTTTTTTTTGGATAACGGGTAGTTTAGAGTTTAGGGATTTGTTCAAAATAGCTAATAACTGGATTCCTAATAATGGAATTAACTCTTTACTTACTACTTTGTGTGCTTTTTTATTATTCCTTGGTGCAGTTGCGAAATCCGCACAATTCCCTCTTCACGTATGGTTACCCGATGCTATGGAAGGACCCACTCCCATTTCAGCTCTTATACACGCAGCAACTATGGCTGGTATTTTTCTTGCTCGACTTCCTCTTTTCATATCTCTACCTATAATGAGTTTAATTTCTTTAGTAGGTACAATAACACTCTTCTTAGGAGCTACTTTAGCTCTTGCTCAGAGAGATATTAAAAGAAGTTTAGCCTATTCTACAATGTCTCAATTGGGTTATATGATGTTAGCTCTAGGTATAGGTTCTTATCAAGCTGCTTTATTTCATTTGATCACTCATGCTTATTCAAAAGCTTTATTGTTCTTGGGATCCGGATCCATTCATTCAATGGAACCTCTTGTTGGATATTCACCAGATAAAAGTCAGAATATGGTTCTTATGGGGGGTTTAAGAAAATATCCAATTACAAGATCCACTTTTTTAGGGACACTTTCTCTTTGTGGTATTCCACCTCTTGCTTGCTTTTGGTCCAAAGATGAGATCCTTAGTAATAGTTGGTTGTATTCGCCCTTTTTTGGAATAATAGCCTCCTTTACTGGATTAACTGCCTTTTATATGTTTCGGATATATTTACTTACATTTGATGGGTATTTGCGCGTTTTTAATTATAGTAGCACTAAGGAGGGTCCCTTGTCAATATCCTTATGGGGAAAAAGGCCCAAAATTCAAAATACAACAGGATGCTTTAGTACGTTTGGGGCTAAAAAAACTTTTGCCTATCCACATGAAACGGGAAATACTATGTTATTTCCTCTTCTTATATTACTGTTTACTTTCTTCATTGGATTCATAGGAATCTTTGGGTTAACCATATTATCAAAGTGGTTAACTTCAATAAACACCCAGGAATCTATAAATTCATATGAATTTACTAATATTTCTTCTGTAAGTCTAGCTATCTTCGGTTTATTCATCTTCTCTTTTCAGTTGTTAAATTCCAAGGAAAGTCCGAAGTTTTTTGATGTAAAAAAAAAGATATACAGTTGGTCATATAATCGCGGTTATATAGATATTTTCTATACTAGGTTTCTCGGTATAAGAGGATTAACCGAACTAACGGAGTTTTTTGATAAAGGTGTCATTGATGGAATTAATGGAGTAGGTCTTGTTAGTTTTTGTATAGGAGAAGAAATTAAATATGTAGGAGGAGGGCGAATCTCATCTTATTTATTCTTTTATTCCGTATTTTTCTTTTTTATGTCACCACAAACAGAAACTAAAGCAGTTGGATTTGCTGGTGTTAAAGATTATAAATTGACTTACTACACCCCGGAGTATGAAACCAAGGATACTGATATCTTGGCAGCATTCCGAGTAACTCCTCAACCTGGGGTTCCGCCGGAAGAAGCAGGGGCTGCAGCTGCCGAATCTTCTACTGGTACATGGACAACTGTTTGGACTGATGGACTTACCAGTCTTGATCGTTATAAAGGACGATGCTATCACATCGAGCCTGTTGGGGAAGACCAAATCTATGCTTATCCATTAGACCTATTTGAAGAGGGTTCCGTTACTAACATGTTTTCCATTGTGTTTTTCAAAGCCCTACGTCTGGAGGATCTACGAATTCCCTATAAAACTTTCCAAGGCCCGCCTCATGGTATCCAAGAAAGAGATAAGTTGAACAAGTATGGTCGTCCTTTATTGGGATGTACTATTAAACCAAAATTGGGATTATCCGCAAAAAATTACGGTAGAGCGTATGAGTGTCTACGTGGTGGACTTGATTTTACCAAAGATGATGAAAACGTAAACTCACAACCATTTATGCGTTGGAGAGACCGTTTTTTTGCCGAAGCTTATAAACAGGCCGAAACCGGTGAAATTAAGGGGCATTACTTGAATGCGACTGCAACAGAAGAAATGAAAAGAGCTGTATTTGCGAGAGAATTAGGGGTTCCTATTGTAATGCATGACTACATAACTGGGGGATTCACCGCAAATACTTTGCATTATTGCCGCGACAATGGCCTACTTCTTCACATTCACCGTGCAATGCATGCAGTTATTGATAGACAGAAAAATCATGGTATGCATTTCCGTGTATTAGCTAAAGCATTGCGTATGTCTGGGGGAGATCATCACGGTACAGTAGTAGGTAAGTTAGAAGGGGAACGCGAAATGACTTTAGGTTTTGTTGATTTATTGCGCGATGATTTTATTGAAAAAGATCGTCGCGGTTTTTTCACTCAGGACTGGGTATCCATGCCAGGTGTTATACCAGTAGCTTCAGGTGGTATTCATGTTTGGCATATGCCAGCTCTGACCGAAATCTTTGGGGATGATTCTGTATTATTTGGTGGAGGAACTTTAGGACATCCTTGGGGAAATGCACCTGGTGCAGCTAATCGAGTGGCTTTAGAAGCCTGTGTACAAGCTCGTAACGAAGGGCGCGATCTTGCTCGTGAAGGTAATGAAATCGCTAAATGGAGTCCTGAACTAGCCGCGGCTTGTGAATGGAAAGCGATCAAATTCGAGCCGGATATC
Alloteropsis_angusta__stripped_ ATGGAGTAGATAATTCTTCCTTGTTACAAACCCCTCCCCAAATCGTGCTTGCATTTTTCATTGCACACGACTTTCCCTATGTAGAAATTTCTATGAACATTTCAGTTTGTATTTCTACTTCAGAAACATTTCTTGGTTTATCAAATACATAGTGCAATATGGTCAGACAGGGTTCCAAACGTAAGGGAGTCTAATATTTTTATTTTTGCAGGCCAATCGCTCTTTTGACTTTGGAATACAGTTCTTTATCAATATACTGTTTCTTTTACACTCAAGAATAATTAGGATTTCGGTCCACTCGAAACTACCTTTCCCCATCAGGCACTAATGTCTTTTTAACGTCTAATTAGATCGGGGAATCCTTCCAATTAAGAAGTTAAGCTCGTTGCTTTTTTCTACCAGAATTAGAGCCAGGCTCTATCCATTTATTCTCTAGACCCAGAAAATCGATTTTATTACGACATGCTATTTTTTCCATTCATTACCTTTGAGGATCAGTCGTGGTCTTCTAGACTCTACCAAGAGTCCGGACGAATTTGTTGCTCATCCAAATGTGTAAAGATCATAGTCGCACATGAAATTCGAAGGGTCAAAAAAATCTCGTTACTTCGTCTACCCACTTCTCTTTGAATTTGCCCATGATAATGGTGGCGAACCTGTGGAAATTGGTAATAATAAGAAATTTAGTTCACTACTTGTGAAACGTTTAATTCGAATGTATCAGCAGAATTTTTGGAATTCGGTTAATCAGAATCAAGATCGATTGGATCACAATTTTTATTCTGAGTTTTATTCTCAGATTCTATCTGAGGGGTTTGCGATCGTTGTAGAAATCCCACTTTCGGGGCGACTATGTCCGGAAATACCAAAGTTTCAAAATTTACAATCTATTCATTCATTTCCCTTTTTAGAAGACTTTCATTTACATTATCTATCACATATAGAAATACCCTATCCTATCCATTTAGAAATCCTGGTTCAACTCCTTGAATATCGGATTCAAGATGTTCCATCTTTGCATTTACGATTCTTTTTCAACTATTATTCGAATTGGAATAGTCTTATTACTTCAATGAAATCGTTTCTTAAAGAAAATAAAAGACTATTTTTCCTATATAACTCTTATGTATCAGAATATGAATTTTTCTTGTTTCTTAAACAATCTTGTTTACGATTAATATCTTCTTTTCTGGAACGAATCTTTAAGATGGTACATTTTGGGATGTACCCATTTCGGAAAACCTGGTTCTTTATGGATCCTGTTATGCATTATCGATATCAAGGAACGGCAATTGCATCAAAAGGAACTCTTAAGAAGAAATGGAAATACCTTGTTTTCGCGTATTTTTTCTTTTGGACTCAACCAAGGATCCGTCTAAACTTAAACTCTTGCTTCGATTTTCTGGGGTACCTTTCAAGTGTACCAAAGACTTTCGTAAGGAATATGCTGAAGAATTCTTTTCTAATAATGAAAAAATTCGATACCGTCCCTGCCACTTCCCTCGTTAGATCCTTAAAAGCTCAATTTTGTACTGGATCAGGGCATCCTATTAGTAAACCCTGGGCCTTATCAGATTGGGATATTCTTGATCGTTTTGGTCGGATATGTAGAAATCTTTTTCATTATCATAGTGGATCTTCGAAAAAAACTTTGTATCGAAAATATATACTTCGACTTTCATGTGCTAGAACTTTAGCTCGTAAACATAAAAGTACGGTACGATTTATGCAACGAGGTTCGGTATTTTTAGAAGAATTTTTTACGGAAGAAAAGGTTTTTTTGATGTTCAAAACAACTTCTAATGGATCACACAGTGAGCGTATTTGGTATTTGGATATTATCGATGACCTGATGGAACATACATATCAATATGCCTGGATCCCTTTTCTCCCACTTCCAATTATGTCAATGGGAGGACTTTTTCTTATTCCGGCAGCAACAAAAAATCGTCGCATATGGGCTTTTCCTAGTATTTTACTCTTAAGTATAGCTCTGGTATTCTCAGTTCACCTGGCTATTCAACAAATAAATGGAAGTTCTATCTATCAATATCTATGGTCTTGGACCATCAATAATGATTTTTCTTTAGAATTTGGATACTTGATCGATCCCCTTACGTCTATTATGTTAATACTAATTACTACTGTAGGAATCTTGGTTCTTATTTATAGTGACGATTATATGTCTCACGATGAAGGATATTTGATATTTTTTTATATAAGTTTTTTTAATACTGCCATGTTGGGATTGGTTACTAGTTCCAATTTGATACAAATTTATTTTTTTTGGGAACTTGTCGGAATGTGTTCCTATTTATTGATAGGCTTTTGGTTTACACGGCCAATTGCAGCGAGTGCTTGCCAAAAAGCTTTTGTAACTAATCGTGTAGGGGATTTTGGTCTGTTATTAGGAATTTTAGGTTTTTTTTGGATAACGGGTAGTTTAGAGTTTCGGGATTTGTTCAAAATTGCTAATAACTGGATTCCTAATAATGGGATTAATTCCTTACTTACTACTTTGTGTGCTTTTTTATTATTCCTTGGGGCAGTTGCAAAATCCGCACAATTCCCTCTTCACGTATGGTTACCCGATGCTATGGAAGGACCCACTCCCATTTCGGCTCTTATACACGCAGCAACTATGGCTGGGATTTTTCTTGCTCGACTTCCTCTTTTCATATCCCTACCTATAATGAGTTTTATTTCTTTAGTAGGTACAATAACACTCTTCTTAGGAGCCACTTTAGCTCTTGCTCAGAGAGATATTAAAAGAAGCTTAGCCTATTCTACAATGTCTCAATTGGGTTATATGATGTTAGCCCTAGGTATAGGTTCTTATCAAGCTGCTTTATTCCATTTGATCACGCATGCTTATTCGAAAGCTTTATTGTTCTTAGGATCTGGATCCATTCATTCAATGGAATCTCTTGTTGGATATTCACCAGATAAAAGTCAGAATATGGTTCTTATGGGTGGTTTAAGAAAATATCCAATTACAAGAACCACTTTTTTAGGTACACTTTCTCTTTGTGGTATTCCACCTCTTGCTTGCTTCTGGTCCAAAGATGAAATCCTTAGTAATAGTTGGTTATATTCCCCCTTTTTTGGAATAATAGCCTCTTTTACTGGATTAACTGCATTTTATATGTTTCGGATATATTTACTTACTTTTGATGGGTATTTGCGTGTTTTTAATTACAGCAGTACTAAAGAGGGTTCGTTGTCAATATCCTTATGGGGAAAAGGCTCCAAAATTCCCAATACAAGAGGATCCTTTAGTACTTTTGGGGCTAAAAACACTTTTGTCTATCCTCATGAAACGGGAAATACTATGCTATTTCCTCTTCTTATATTACTATTTACTTTGTTCATTGGATCCATAGGAATCTTTGGGTTAACCATATTATCAAAGTGGCTAACTTCAATAAACTTCCAGGAATCTATAAATTCATATGAATTTACTAATATTTCTTCTGTAAGTTTAGCAATTTTTGGTCTATTCATATTTTCCTTTCAGTTGTTTAATTCCAAAGGGAATCCAAAGTTTTTGGATGTAAAAAAAAAGATATACAGTTGGTCATATAATCGTGGTTATATAGATGTTTTCTATACTAGGTTTTTGGGTATAAGAAGATTAGCCGAATTAACGCATTTTTTTGATAAAGGTATCATTGATGGAATTAATGGAGTAGGTCTTGCTGGTTTTTGTATAGGAGAAGAAGTTAAATATGTAGGGGGAGGGCGAATATCGTCTTATCTATTCTTTTATTCCTTGTTCTTCTTTTTTATGTCACCACAAACAGAAACTAAAGCAATTGGATTTGCTGGTGTTAAGGATTATAAATTGACTTACTATACCCCGGAGTATGAAACCAAGGATACTGATATCTTGGCAGCATTCCGAGTAACTCCTCAGCCCGGGGTTCCGCCTGAAGAAGCAGGGGCTGCAGCTGCGGAATCTTCTACTGGTACATGGACAACTGTTTGGACTGATGGACTTACCAGTCTTGATCGTTACAAAGGACGATGCTATCACATCGAGCCCGTTGGGGAGGCACAAATCTATGCTTATCCATTAGACCTATTTGAAGAGGGTTCTGTTACTAACATGTTTTCCATTGTGTTTTTCAAAGCGCTACGTTTGGAGGATCTACGAATTCCCTATAAAACTTTCCAAGGTCCGCCTCATGGTATCCAAGAAAGGGATAAGTTGAACAAGTATGGTCGTCCTTTATTGGGATGTACTATTAAACCAAAATTGGGATTATCCGCAAAAAATTACGGTAGAGCGTATGAGTGTTTACGCGGTGGACTTGATTTTACCAAAGATGATGAAAACGTAAACTCCCAACCATTTATGCGCTGGAGAGACCGTTTTTTTGCTGAAGCATATAAACAAGCCGAAACCGGTGAAATCAAGGGGCATTACTTGAATGCGACTGCAACAGAAGAAATGAAGAGAGCTGTATTTGCAAGGGAATTAGGGGTTCCTATTGTAATGCATGACTACTTAACTGGAGGATTTACCGCAAATACGTTGCATTATTGCCGCGACAACGGCTTACTTCTTCACATTCACCGAGCAATGCATGCAGTTATTGATAGACAGAAAAATCATGGTATCCATTTCCGTGTATTAGCTAAAGCATTGCGTATGTCGGGGGGAGATCATCACGGTACAGTAGTGGGTAAGTTAGAAGGGGAACGCGAAATAACTTTAGGTTTTGTTGATTTATTGCGCGATGATTTTATTGAAAAAGATCGTCGTGGTTTTTTCACTCAGGACTGGGTATCCATGCCAGGTGTTATACCGGTGGCTTCAGGGGGTATTCATGTTTGGCATATGCCAGCTCTGACCGAAATCTTTGGAGACGATTCTGTATTATTTGGTGGAGGAACTTTAGGACATCCTTGGGGAAATGCACCTGGTGCAGCTAATCGTGTGGCTTTAGAAGCCTGTGTACAAGCTCGTAATGAAGGGCGCGATCTTGCTCGTGAAGGTAATGAAATCGCTAAATGGAGTCCTGAACTAGCCGCAGCTTGTGAATGGAAGGCGATCAAATTTGAGCCGGATATA
Alloteropsis_cimicina__stripped_ ATGGAGTAGATAATTCTTCCTTGTTACAAACCCCTCCCCAAATCGTGCTTGCATTTTTCATTGCACACAACTTTTCCTATGTAGAAATTTCTATGAACATTTCAGTTTGTATTTCTACTTAGAGAACATTTCTTGGTTTATCAAATACATAGTGCAATATGGTCACACAAGGTTACAAACGGAAGGGAGTCTAATAGGTTTATTTTTGCGGGCCAATCGCTCTTTTGACTTTGGAATACAGTTCTTTATCAATATACTGTTTCTTTTACACTCAAGAATAATTAGGATTTCGGTCCACTCGAAACTACCTTTCCCCATCAGGCACTAATGTATTTTTAACATCTAATTAGATCGGGGAATCCTTCCAATTAAGAAGTTAAGCTCGTTGCTTTTTTCTACCAGAATTTGAGCCAAGCTCTATCCATTTATTCCCTAGACCCAGAAAATCGATTTTATTACGACATGCTATTTTTTCCATTCATTACCTTTGAGGATCAGTCGTGGTCTTCTAGACTCTACCAAGAGTCTGGACGAATTTGGTGCTCATCCAAATGTGTAAAGATCATAGTCGCACATGAAATTCGAAGGGTCAAAAAAATCTCGTTACTTCGTCTACCCACTTCTCTTTGAATTTGCCCATGATAATGGTGCCGAACCTGTGGAAATAGGTAATAATAAGAAATTTAGTTCACTACTTGTGAAACGTTTAATTCGAATGTATCAGCAGAATTTTTGGAATTCGGTTAATCAGAACCAAGATCGATTGGATCACAATTTTTATTCTGAGTTTTATTCTCAGATTCTATCTGAGGGGTTTGCGATCGTTGTAGAAATCCCACTTTCGGGGCAACTATGTCTGGAAATACCAAAGTTTCAAAATTTACAATCTATTCACTCATTTCCCTTTTTAGAAGACTTTCATTTACATTATCTATCACATATAGAAATACCCTATCCTATCCATTTAGAAATCCTCGTTCAACTCCTTGAATACCGGATTCAAGATGTTCCATCTTTGCATTTACGATTCTTTCTCAACTATTATTCGAATTGGAATAGTCTTATTACTTCAATGAAATCGTTTCTTAAAGAAAATAAAAGACTATTTTTCCTATATAACTCTTATGTATCAGAATATGAATTTTTCTTGTTTCTTAAACAATCTTGTTTACGATTAACATCTTCTTTTCTGGAACGAATCTTTAAGATTGAACATTTTTGGATGTACCCATTTCGGAAAACCTGGTTCTTTATGGATCCTCTTATGCATTATCGATATCAAGGAAAGGCAATTGCATCAAAAGGAACTCTTAAGAAGAAATGGAAATACCTTGTCTTCGCGTATTTTTTCTTTTGGACTCAACCAAGGATCCGTCTAAACTTAAACTCTTGCTTCGATTTTCTGGGGTACCTTTCAAGTGTACCAAATACTTTGGTAAGGAATATGCTGAAGAATTCTTTTCTAATAATGAAAAAATTCGATACCGTCCCTGCTACTTCCCTCGTTAGATCCTTAAAAGCTCAATTTTGTACTGGATCAGGGCATCCTATTAGTAAACCCTGGGCCTTATCAGATTGGGATATTCTTGATCGTTTTGGTCGGATATGTAGAAATCTTTTTCATTATCATAGTGGATCTTCGAAAAAAACTTTGTATCGAAAATATATACTTCGACTTTCATGTGCTAGAACTTTAGCTCGTAAACATAAAAGTACGGTACGATTTATGCAACGAGGTTCGGTATTTTTAGAAGAATTTTTTACGGAAGAAAAGGTTTTTTTGATGTTCAAAACAACTTCTAATGGATCACACAGTGAGCGTATTTGGTATTTGGATATTATCGATGACCTGATGCAACATACATATCAATATGCCTGGATCCCTCTTCTCCCACTTCCAATTATGTCAATGGGAGGACTTTTTCTTATTCCGACAGCAACAAAAAATCGTCGCATATGGGCTTTTCCTAGTATTTTACTCTTAAGTATAGCTCTGGTATTCGCAGTTCATCTGTCTATTCAACAAATAAATGGAAGTTCCATCTATCAATATCTATGGTCTTGGACCATCAATAATGATTTTTCCTTAGAATTTGGATACTTGATCGACCCCCTTACGTCTATTATGTTAATACTAATTACTACTGTAGGAATCTTGGTTCTTATTTATAGTGACGATTATATGTCTCACGATGAAGGATATTTGAGATTTTTTTATATAAGTTTTTTTAATACTGCCATGTTGGGATTGGTTACTAGTTCCAATTTGATACAAATTTATTTTTTTTGGGAACTTGTTGGAATGTGTTCCTATTTATTGATAGGCTTTTGGTTTACACGGCCAATTGCAGCGAGTGCTTGCCAAAAAGCTTTTGTAACTAATCGTGTAGGGGATTTTGGTCTGTTATTAGGAATTTTAGGTTTTTTTTGGATAACGGGTAGTTTAGAGTTTCGGGATTTGTTTAAAATTGCTAATAACTGGATTCCTAATAATGGGATGAATTCCTTACTTACTACTTTGTGTGCTTTTTTATTATTCCTTGGTGCAGTTGCAAAATCCGCACAATTCCCTCTTCACGTATGGTTACCCGATGCTATGGAAGGACCCACTCCCATTTCGGCTCTTATACACGCAGCAACTATGGCTGGGATTTTTCTTGCTCGACTTCCTCTTTTCATATCCCTACCTATAATGAGTTTTATTTCTTTAGTAGGTACAATAACACTCTTCTTAGGAGCCACTTTAGCTCTTGCTCAGAGAGATATTAAAAGAAGCTTAGCCTATTCTACAATGTCTCAATTGGGTTATATGATGTTAGCCCTAGGTATAGGTTCTTATCAAGCTGCTTTATTCCATTTGATCACTCATGCTTATTCGAAAGCTTTATTGTTCTTAGGATCCGGATCCATTCATTCAATGGAACCCCTTGTTGGATATTCACCAGATAAAAGTCAGAATATGGTTCTTATGGGTGGTTTAAGAAAATATCCAATTACAAGAACCACTTTTTTAGGTACACTTTCTCTTTGTGGTATTCCACCTCTTGCTTGCTTCTGGTCCAAAGATGAAATCCTTAGTAATAGTTGGTTATATTCGCCCTTTTTTGGAATAATAGCCTCTTTTACTGGATTAACTGCATTTTATATGTTTCGGATATATTTACTTACTTTTGATGGGTATTTGCGTGTTTTTAATTACAGCAGTACTAAAGAGGGTTCGTTGTCAATATCCTTTTGGGGAAAAGGCTCCAAAATTCCTACTACAAGAGAATCCTTTAGTACTTTTGGGGCTAAAAACACTTTTGTCTATCCTCATGAAACGGGAAATACTATGCTATTTCCTCTTCTTATATTACTATTTACTTTGTTCATTGGATCCATAGGAATCTTTGAGTTAACCATATTATCAAAGTGGCTAACTTCAATAAACTTCCAGGAATCCATAAATTCATATGAATTTACTAATATTTCTTCTGTAAGTTTAGCAATTTTTGGTCTATTCATATTTTCTTTTCAGTTGTTTAATTCCAAAGGGAATCCAAAGTTTTTGGATGTAAAAAAAAAGATATACAGCTGGTCATATAATCGTGGTTATATAGATGTTTTCTATACTAGGTTCTTGGGTATAAGAAGATTAGCCGAATTAACGCATTTTTTCGATAAAGGTGTCATTGATGGAATTAATGGAGTAGGTCTTGCTGGTTTTTGTATAGGAGAAGAAATTAAATATGTAGGGGGAGGGCGAATATCGTCTTATCTATTCTTTTATTCCTTGTTCTTCTTTTTTATGTCACCACAAACAGAAACTAAAGCAGTTGGATTTGCTGGTGTTAAGGATTATAAATTGACTTACTACACCCCGGAGTACGAAACCAAGGATACTGATATCTTGGCAGCATTCCGAGTAACTCCTCAGCCCGGGGTTCCGCCTGAAGAAGCAGGGGCTGCAGCTGCGGAATCTTCTACTGGTACATGGACAACTGTTTGGACTGATGGACTTACCAGTCTTGATCGTTACAAAGGACGATGCTATCACATCGAGCCCGTTGGGGAGGCACAAATCTATGCTTATCCATTAGACCTATTTGAAGAGGGTTCTGTTACTAACATGTTTTCCATTGTGTTTTTCAAAGCCCTACGTTTGGAGGATCTACGAATTCCTTATAAAACTTTCCAAGGCCCGCCTCATGGTATCCAAGAAAGGGATAAGTTGAACAAGTATGGTCGTCCTTTATTGGGATGTACTATTAAACCAAAATTGGGATTATCCGCAAAAAATTACGGTAGAGCGTATGAGTGTCTACGCGGTGGACTTGATTTTACCAAAGATGATGAAAACGTAAACTCCCAACCATTTATGCGCTGGAGAGACCGTTTTTTTGCTGAAGCATATAAACAAGCCGAAACCGGTGAAATCAAGGGGCATTACTTGAATGCGACTGCAACAGAAGAAATGAAGAGAGCTGTATTTGCAAGGGAATTAGGGGTTCCTATTGTAATGCATGACTACTTAACTGGAGGATTCACCGCAAATACTTTGCATTATTGCCGCGACAACGGCCTACTTCTTCACATTCACCGAGCAATGCATGCAGTTATTGATAGACAGAAAAATCATGGTATGCATTTCCGTGTATTAGCTAAAGCATTGCGTATGTCGGGGGGAGATCATCACGGTACAGTAGTAGGTAAGTTAGAAGGGGAACGCGAAATAACTTTAGGTTTTGTTGATTTATTGCGCGATGATTTTATTGAAAAAGATCGTCGCGGTTTTTTCACTCAGGACTGGGTATCCATGCCAGGTGTTATACCGGTGGCTTCAGGGGGTATTCATGTTTGGCATATGCCAGCTCTGACCGAAATCTTTGGAGACGATTCCGTATTATTTGGTGGAGGAACTTTAGGACATCCTTGGGGAAATGCACCTGGTGCAGCTAATCGTGTGGCTTTAGAAGCCTGTGTACAAGCTCGTAACGAAGGGCGCGATCTTGCTCGTGAAGGTAATGAAATCGCTAAATGGAGTCCTGAACTAGCCGCAGCTTGTGAATGGAAGGCGATCAAATTTGAGCCGGATATA
Alloteropsis_semialata__stripped_ ATGGAGTAGATAATTCTTCCTTGTTACAAACCCCTCCCCAAATCGTGCTTGCATTTTTCATTGCACACGACTTTCCCTATGTAGAAATTTCTATGAACATTTCAGTTTGTATTTCTATTTCAGAAACATTTCTTGGTTTATCAAATACATAGTGCAATATGGTCAGACAAGGTTACAAACGGAAGGGAATCTAATATTTTTATTTTTGCGGGCCAATCGCTCTTTTGACTTTGGAATACAGCTCTTTATCAATATACTGTTTCTTTTACACTCAAGAATAATTAGGATTTCGGTCCACTCGAAACTACCTTTCCCCATCAGGCACTAATGTCTTTTTAACGTCTAATTAGATCGGGGAATCCTTCCAATTAAGAAGTTAAGCTCGTTGCTTTTTTCTACCAGAATTAGAGCCAGGCTCTATCCATTTATTCTCTAGACCCAGAAAATTGATTTTATTACGACATGCTATTTTTTCCATTCATTACCTTTGAGGATCAGTCGTGGTCTTCTAGACTCTACCAAGAGTCTGGACGAATTTGTTGCTCATCCAAATGTGTAAAGATCATAGTCGCACATGAAATTCGAAGGGTCAAAAAAATCTCGTTACTTCGTCTACCCACTTCTCTTTGAATTTGCCCATGATAATGGTGCCGAACCTGTGGAAATTGGTAATAATAAGAAATTTAGTTCACTACTTGTGAAACGTTTAATTCGAATGTATCAGCAGAATTTTTGGAATTCGGTTAATCAGAACCAAGATCGATTGGATCACAATTTTTATTCTGAGTTTTATTCTCAGATTCTATCTGAGGGGTTTGCGATCGTTGTAGAAATCCCACTTTCGGGACAACTATGTCCGGAAATACCAAAGTTTCAAAATTTACAATCTATTCATTCATTTCCCTTTTTAGAAGACTTTCATTTACATTATCTATCACATATAGAAATACCCTATCCTATCCATTTAGAAATCCTGGTTCAACTCCTTGAATACCGGATTCAAGATGTTCCATCTTTGCATTTACGATTCTTTCTCAACTATTATTCGAATTGGAATAGTCTTATTACTTCAATGAAATCGTTTCTTAAAGAAAATAAAAGACTATTTTTCCTATATAACTCTTATGTATCAGAATATGAATTTTTCTTGTTTCTTAAACAATCTTGTTTACGATTAATATCTTCTTTTCTGGAACGAATCTTTAAGATGAAACATTTTGGGATGTACCCATTTCGGAAAACCTGGTTCTTTATGGATCCTCTTATGCATTATCGATATCAAGGAAAGGCAATTGCATCAAAAGGAACTCTTAAGAAGAAATGGAAATACCTTGTATTCGCGTATTTTTTCTTTTGGACTCAACCAAGGATCCGTCTAAACTTAAACTCTTGCTTCGATTTTCTGGGGTACCTTTCAAGTGTACCAAATACTTTGGTAAGGAATATGCTGGAGAATTCTTTTCTAATAACGAAAAAATTCGATACCGTCCCAGCTACTTCCCTCGTTAGATCCTTAAAAGCTCAATTTTGTACTGGATCAGGGCATCCTATTAGTAAACCCTGGACCTTATCAGATTGGGATATTCTTGATCGTTTTGGTCGGATATGTAGAAATCTTTTTCATTATCATAGTGGATCTTCGAAAAAAACTTTGTATCGAAAATATATACTTCGACTTTCATGTGCTAGAACTTTAGCTCGTAAACATAAAAGTACGGTACGATTTATGCAACGAGGTTCGGTATTTTTAGAAGAATTTTTTACGGAAGAAAAGGTTTTTTTGATGTTCAAAACAACTTCTAACGGATCATACAGTGAGCGTATTTGGTATTTGGATATTATCGATGACCTGATGGAACATACATATCAATATGCCTGGATCCCTCTTCTCCCACTTCCAATTATGTCAATGGGAGGACTTTTTCTTATTCCGACAGCAACAAAAAATCGTCGCATATGGGCTTTTCCTAGTATTTTACTCTTAAGTATAGCTCTGGTATTCTCAGTTCACCTGTCTATTCAACAAATAAATGGAAGTTCTATCTATCAATATCTATGGTCTTGGACCATCAATAATGATTTTTCCTTAGAATTTGGATACTTGATCGACCCCCTTACGTCTATTATGTTAATACTAATTACTACTGTAGGAATCTTGGTTCTTATTTATAGTGACGATTATATGTCTCACGATGAAGGATATTTGAGATTTTTTTATATAAGTTTTTTTAATACTGCCATGTTGGGATTGGTTACTAGTTCCAATTTGATACAAATTTATTTTTTTTGGGAACTTGTCGGAATGTGTTCCTATTTATTGATAGGCTTTTGGTTTACACGGCCAATTGCAGCGAGTGCTTGCCAAAAAGCTTTTGTAACTAATCGTGTAGGGGATTTTGGTCTGTTATTAGGAATTTTAGGTTTTTTTTGGATAACGGGTAGTTTAGAGTTTCGGGATTTGTTCAAAATTGCTAATAACTGGATTCCTAATAATGGGATTAATTCCTTACTTACTACTTTGTGTGCTTTTTTATTATTCCTTGGTGCAGTTGCAAAATCTGCACAATTCCCTCTTCACGTATGGTTACCCGATGCTATGGAAGGACCCACTCCCATTTCGGCTCTTATACACGCAGCAACTATGGCTGGGATTTTTCTTGCTCGACTTCCTCTTTTCATATCCCTACCTATAATGAGTTTTATTTCTTTAGTAGGTACAATAACACTCTTCTTAGGAGCCACTTTAGCTCTTGCTCAGAGAGATATTAAAAGAAGCTTAGCCTATTCTACAATGTCTCAATTGGGTTATATGATGTTAGCCCTAGGTATAGGTTCTTATCAAGCTGCTTTATTCCATTTGATCACTCATGCTTATTCGAAAGCTTTATTGTTCTTAGGATCCGGATCCATTCATTCAATGGAACCTCTTGTTGGATATTCACCAGATAAAAGTCAGAATATGGTTATTATGGGTGGTTTAAGAAAATATCCAATTACAAGAACCACTTTTTTAGGTACACTTTCTCTTTGTGGTATTCCACCTCTTGCTTGCTTCTGGTCCAAAGATGAAATCCTTAGTAATAGTTGGTTATATTCCCCCTTTTTGGGGATAATAGCCTCTTTTACTGGATTAACTGCATTTTATATGTTTCGTATATATTTACTTACTTTTGATGGGTATTTGCGTGTTTTTAATTACAGCAGTACTAAAGAGGGTTCGTTGTCAATATCCTTATGGGGAAAAGGCTCCAAAATTCCCAATACAAGAGGATCCTTTAGTACTTTTGGGGCTAAAAACACTTTTGTCTATCCTCATGAAACGGGAAATACTATGCTATTTCCTCTTCTTATATTACTATTTACTTTGTTCATTGGATCCATAGGAATCTTTGAGTTAACCATATTATCAAAGTGGCTAACTTCAATAAACTTCCGGGAATCCATAAATTCATATGAATTTACTAATATTTCTTCTGTAAGTTTAGCAATTTTTGGTCTATTCATACTTTCTTTTCAGTTGTTTAATTCCAAAGGGAATCCAAAGTTTTTGGATGTAAAAAAAAAGATCTACAGCTGGTCATATAATCGTGGTTATATAGATGTTTTCTATACTAGGTTTTTGGGTATAAGAAGATTAGCCGAATTAACGCATTTTTTCGATAAATGTGTCATTGATGGAATTAATGGAGTAGGTCTTGCTGGTTTTTGTATAGGAGAAGAAATTAAATATGTAGGGGGAGGGCGAATATCGTCTTATCTATTCTTTTATTCCTTGTTCTTCTTTTTTATGTCACCACAAACAGAAACTAAAGCAGTTGGATTTGCTGGTGTTAAGGATTATAAATTGACTTACTACACCCCGGAGTACGAAACCAAGGATACTGATATCTTGGCAGCATTCCGAGTAACTCCTCAGCCCGGGGTTCCGCCTGAAGAAGCAGGGGCTGCAGCTGCGGAATCTTCTACTGGTACATGGACAACTGTTTGGACTGATGGACTTACCAGTCTTGATCGTTACAAAGGACGATGCTATCACATCGAGCCCGTTGGGGAGGCACAAATCTATGCTTATCCATTAGACCTATTTGAAGAGGGTTCTGTTACTAACATGTTTTCCATTGTGTTTTTCAAAGCCCTACGTTTGGAGGATCTACGAATTCCCTATAAAACTTTCCAAGGTCCGCCTCATGGTATCCAAGAAAGGGATAAGTTGAACAAGTATGGTCGTCCTTTATTGGGATGTACTATTAAACCAAAATTGGGATTATCCGCAAAAAATTACGGTAGAGCGTATGAGTGTCTACGCGGTGGACTTGATTTTACCAAAGATGATGAAAACGTAAACTCCCAACCATTTATGCGCTGGAGAGATCGTTTTTTTGCTGAAGCATATAAACAAGCCGAAACCGGTGAAATCAAGGGGCATTACTTGAATGCGACTGCAACAGAAGAAATGAAGAGAGCTGTATTTGCAAGGGAATTAGGGGTTCCTATTGTAATGCATGACTACTTAACTGGAGGATTCACCGCAAATACTTTGCATTATTGCCGCGACAACGGCCTACTTCTTCACATTCACCGAGCAATGCATGCAGTTATTGATAGACAGAAAAATCATGGTATGCATTTCCGTGTATTAGCTAAAGCATTGCGTATGTCGGGGGGAGATCATCACGGTACAGTAGTAGGTAAGTTAGAAGGGGAACGCGAAATAACTTTAGGTTTTGTTGATTTATTGCGCGATGATTTTATTGAAAAAGATCGTCGCGGTTTTTTCACTCAGGACTGGGTATCCATGCCAGGTGTTATACCGGTGGCTTCAGGGGGTATTCATGTTTGGCATATGCCAGCTCTGACCGAAATCTTTGGAGACGATTCTGTATTATTTGGTGGAGGAACTTTAGGACATCCTTGGGGAAATGCACCTGGTGCAGCTAATCGTGTGGCTTTAGAAGCCTGTGTACAAGCTCGTAATGAAGGGCGCGATCTTGCTCGTGAAGGTAATGAAATCGCTAAATGGAGCCCTGAACTAGCCGCAGCTTGTGAATGGAAGGCGATCAAATTTGAACCGGATATA
Alopecurus_arundinaceus__stripped_ ATGGAGTAGATAATTCTTCCTTCTTACAAACCCCTCCCCAAATCGTGCTTGCATTTTTCATTGCACACGACTTTCCCTATGTAGAAATTTCTATGAACATTTCAGTTTGTATTTCTACTTAGAGGACATTTCTCGGTTTATCGAATACATAGTGCAATATGGTCAGACAGGGTTACAAACGGAAGGGAGTCTAATACTTTTATTTTTGCAGGCCAATTGCTCTTTTGACTTTGGAATAGAGCTCTTTATCAATATACTGCTTCTTTTACACTCAAGAATAATTAGGATTTCGGTCCACTCGAAACCACCTTTCCCCATCCGGCACTAATCTATTTTTAACGTCTAATTAGAGCGGGGAATCATTCCAATTAGGAAGTTAAGCTCGTTGCTTTTTTTTACCAGAATTGGAGCCAGGCTCTATCCATTTATTCACTAGACCCAGAAAATCGATTTTTTTACGACATGCTATTTTTTCCATTCATTACCCTTGAGGATCAGTCGTGGTCTTCTAGACTCTACCAAGAGTCTGGACGAATTTGTTGCCCATCCAAATGTGTAAAGATCATAGTCGCACATGAAATTCGAAGGGTCAAAAAAATCTCGTTATTTTGTCTACCCACTACTCTTTGAGTTTGCCCATGATAATGATTCCGAACCTGTGGAAATTAGTAATAACAAGAAATTTAGTTCACTACTTGTGAAACGTTTAATTCGAATGTATCAGCAGAATTTTGGGAACTCGGTTAATCATAACCAAGATCGATTGGATTACATTTTTTATTCTGAGTTTTATTCTCAGATTCTATCTGAGGGATTTGCAATCGTTGTAGAAATCCCATTCTCGCGAGAATTATGTTCGGAAATACCCAAGTTTCAGAATTTACGCTCTATTCATTCATTTCCCTTTTTAGAAGACTTTCATTTGGATTATTTATCACATATAGAAATACCCTATCCTATCCATTTGGAAATCTTGGTTCAACTCCTTCAATACCGTATCCAAGATGTTCCATCTTTGCATTTGCGATTCTTTCTCAACTACTATTCAAATTGGAATAGTTTTATTACTTCAATGAAATCTTTTCTTAAAGAAAATAAAAGACTATTTTTCCTATATAACTCTTATGTATCAGAATATGAATTTTTCTTGTTTCTTAGACAATCTTGCTTACCATTAGCATCTTCTTTTTTGGAACGAATCTTTAAGATGGAACATTTTGGGATGTACCCTTTTAGGAAAACCTGGTTTTTTATGGATCCTCTTATGCATTATCGATATCAAGGAAAGGCTATTGCATCAAAAGGAACTTTTAACAAAAAATGGAAATATCTTATCTTGTGGTATTTTTTCTTTTGGACTCAGCCGAGGATCCATCTAAACTTAAACTCTTGCTTCGATTTTATGGGGTACCTTTCAAGTGTACCAAGTCCTTTGGTAAGGAATATGCTGGAGAATTCGTTTCTAATAATGCAAAAATTAGATACCGTTCCCGTTACTACCCTCATAGGATACTTAAAAGCTCAATTTTGTACTGGATTGGGCCATCCTATTAGTAAACCCTGGACATTATCAGATTGGGATATTCTTGATCGATTTGGTCGGATATGTAGAAATCTTTTTCATTATCATAGTGGATCTTCGAAAAAAACTTTGTATCGAAAGTATATACTTCGGCTTTCATGCGCTAGAACTTTAGCTCGTAAACATAAAAGCACGGTACGATTTATGCAACGAGGTTCGGCATTTTTAGAAGAATTTTTTACCGAAGAAGAGGTTTTTTTGATGTTCAAAACAACCTCTCGTGGATCGCACAGTGAGCGTATTTGGTATTTTGATATTATAAACGACCTGATGGAACATACATATCAATATGCATGGATCCCTCTTCTCCCACTTCCAATTATGTCAATGGGGGGCCTTTTTTTTATTCCGACAGCAACAAAAAATCGTCGCATATGGGCTTTTCCTAGTGTTTTATTCTTAAGTATAGCTATGGTATTCTCAATTCAACTGTCTATTCAACAAATAAATGGAAGTTCTATCTATCAATATCTATGGTCTTGGACCGTCAATAATGATTTTTCCTTAGAATTTGGGTACTTGATTGACCCGCTTACTTCTATTATGTTAATACTAATTACTACTGTGGGAATTCTGGTTCTTATTTATAGTGACGGTTATATGTCTCACGATGAAGGATATTTGAGATTTTTTTATATAAGTTTTTTCACTACTTCTATGTTGGGATTGGTTACTAGCTCCAATTTGATACAAATTTATTTTTTTTGGGAACTCGTGGGAATGTGTTCCTATTTATTGATAGGCTTTTGGTTTACACGACCAATCGCAGCGAGTGCTTGTCAAAAAGCTTTTGTAACTAATCGTGTAGGGGATTTTGGTTTATTATTAGGAATTTTAGGTTTTTTTTGGATAACAGGTAGTTTAGAGTTTAGGGATTTGTTCCAAATCGCTAATAACTGGATTCCTAATAATGGAATTAACTCTTTACTTACTACTTTATGTGCTTTTTTATTATTCCTTGGTGCAGTTGCGAAATCCGCACAATTCCCTCTTCACGTATGGTTACCCGATGCTATGGAAGGACCCACCCCCATTTCGGCTCTTATACACGCAGCAACTATGGCTGGGATTTTTCTTGCTCGGCTTCCTCTTTTCATATCTCTACCTATAATGACTTTAATTTCTTTAGTAGGTACAATAACACTCTTCTTAGGAGCTACTTTAGCTCTTGCTCAGAGAGATATAAAAAAAAGCTTAGCCTATTCTACAATGTCTCAATTGGGTTATATGATGTTAGCTCTAGGTATCGGTTCTTATCAAGCTGCTTTATTTCATTTGATCACTCATGCTTATTCCAAAGCTTTATTGTTCTTGGGATCCGGATCCATTCATTCAATGGAACCTCTTGTTGGATATTCCCCAGATAAAAGTCAGAATATGGTTCTTATGGGCGGTTTAAGAAAATACCCAATTACAAGAACCACTTTTTTAGGTACACTTTCTCTTTGTGGTATTCCACCTCTTGCTTGCTTTTGGTCCAAAGATGAGATTCTTAGTAATAGTTGGTTGTATTCGCCCTTTTTTGGAATAATAGCCTCCTTTACTGGATTAACTGCCTTTTATATGTTTCGGATATATTTACTTACATTTGATGGGTATTTGCGCTTTTTTAATTATAGTACCACTAAAGAGGGTTCCTTGTCAATATCCTTATGGGGAAAAAAGTCCAAAATTCAAAATACAAGAGGATGCTTTAGTACATTTGGAGCTAAAAACACTTTTGCCTATCCGCATGAAACGGGAAATACTATGTTATTTCCTCTTCTTATATTACTCTTTACTTTATTCATTGGATTTATAGGAATCTTTGAGTTAACCCTATTATCAAAGTGGTTAACTTCAATAAACACTCAGGAATCTATAAATTCATATGAATTTACTAATATTTCTTCTGTAAGTCTCGCTATCGTTGGTTTATTCATATTATCTTTTCAGTTGTTAAATTCCAAGGAAAGTCCGAAGTTTTTCGATGTCAAAAAAAAGATATACAGTTGGTCATATAATCGTGGTTATATAGATATTTTCTATACTAGGTTTCTCGGTATAAGAGGATTAACCGAACTAACGGAGTTTTTCGATAAGGGTATCATTGATGGAATTAATGGGGTGGGTCTTGTTAGTTTTTGTATAGGAGAAGAAATTAAATATGTAGGAGGAGGGCGAATCTCGTCTTATTTATTCTTTTATTCCGTGTTTTTCTTTTTTATGTCACCACAAACAGAAACTAAAGCAGTTGGATTTGCTGGTGTTAAAGATTATAAATTGACTTACTACACCCCGGAGTATGAAACCAAGGATACTGATATCTTGGCAGCATTCCGAGTAACTCCTCAGCCTGGGGTTCCCCCGGAAGAAGCAGGGGCTGCAGCTGCCGAATCTTCTACTGGTACATGGACAACTGTTTGGACTGATGGACTTACCAGTCTTGATCGTTATAAAGGACGATGCTATCACATCGAGCCTGTTGGGGAAGACCAAATCTATGCTTATCCATTAGACCTATTTGAAGAGGGTTCCGTTACTAACATGTTTTCCATTGTGTTTTTCAAAGCCCTACGTCTGGAGGATCTACGAATTCCCTATAAAACTTTCCAAGGCCCGCCTCATGGTATCCAAGAAAGAGATAAGTTGAACAAGTATGGTCGTCCTTTATTGGGATGTACTATTAAACCAAAATTGGGATTATCCGCAAAAAATTACGGTAGAGCGTATGAGTGTCTACGTGGTGGACTTGATTTTACCAAAGATGATGAAAACGTAAACTCACAACCATTTATGCGTTGGAGAGACCGTTTTTTTGCCGAAGCTTATAAACAGGCCGAAACCGGTGAAATTAAGGGGCATTACTTGAATGCGACTGCAACAGAAGAAATGAAGAGAGCTGTATTTGCAAGAGAATTAGGGGTTCCTATTGTAATGCATGACTACATAACTGGGGGATTCACCGCAAATACTTTGCATTATTGCCGCGACAATGGCCTACTTCTTCACATTCACCGTGCAATGCATGCAGTTATTGATAGACAGAAAAATCATGGTATGCATTTCCGTGTATTAGCTAAAGCATTGCGTATGTCTGGGGGAGATCATCACGGTACAGTAGTAGGTAAGTTAGAAGGGGAACGCGAAATTACTTTAGGTTTTGTTGATTTATTGCGCGATGATTTTATTGAAAAAGATCGTCGCGGTTTTTTCACTCAGGACTGGGTATCCATGCCAGGTGTTATACCGGTAGCTTCAGGTGGTATTCATGTTTGGCATATGCCAGCTCTGACCGAAATCTTTGGGGATGATTCCGTATTATTTGGTGGTGGAACTTTAGGACATCCTTGGGGAAATGCACCTGGTGCAGCGAATCGAGTGGCTTTAGAAGCCTGTGTACAAGCTCGTAACGAAGGGCGCGATCTTGCTCGTGAAGGTAATGAAATCGCTAAATGGAGTCCTGAACTAGCCGCGGCTTGTGAATGGAAGGCGATCAAATTCGAGCCGGATATA
Calamagrostis_breviligulata__stripped_ ATGGAGTAGATAATTCTTCCTTGTTACAAATCTCTCCCCAAATCGTGCTTGCATTTTTCATTGCACACGACTTTCCCTATGTAGAAATTTCTATGAACATTTCAGTTTGTATTTCTACTTAGAGGACATTTCTCGGTTTATCGAATACATAGTGCAATATGGTCAGACAGGGTTACAAACGGAAGGGAGTCTAATACTTTTATTTTTGCAGGCCAATCGCTCTTTTGACTTTGGAATGGAGCCCTTTATCAATATACTGCTTCTTTTACACTCAAGAATAATTAGGATTTCGGTCCACTCGAAACCACCTTTCCCCATCCGGCACTAATCTATTTTTAACGTCTAATTAGAGCGGGGAATTATTCCAACTAGGAAGTTAAGCTCGTTGCTTTTTTTTACCAGAATTGGAGCCAGGCTCTATCCATTTATTCACTAGACCCAGAAAATCGATTTTATTACGACATGCTATTTTTTCCATTCATTACCCTTGAGGATCAGTCGTGGTCTTATAGACTCTACCAAGAGTCTGGACGAATTTGTTGCCCATCCAAATGTGTAAAGATCATAGTCGCACATGAAATTTCAAGGGTCAAAAAAATCTCGTTACTTTGTCTACCCACTTCTCTTTGAGTTTGCCCATGATAATGATTCCGAACCTGTGGAAATTAGTAATAACAAGAAATTTAGTTCACTACTTGTGAAACGTTTAATTCGAATGTATCAGCAGAATTTTTGGAACTCGGTTAATCATAACCAAGATCGATTGGATTACATTTTTTATTCTGAGTTTTATTCTCAGATTCTACCTGAGGGGTTTGCGATCGTTGTAGAAATCCCATTCTCGCGAGAATTATGTCCGGAAATACCAAAGTTTCAGAATTTACGCTCTATTCATTCATTTCCCTTTTTAGAAGACTTTCATTTGGATTATCTTTCACATATAGAAATACCCTATCCTATCCATTTGGAAATCTTGGTGCAACTCCTTCAATACCGTATCCAAGATGTTCCATCTTTGCATTTGCGATTCTTTCTCAACTACTATTCAAATTGGAATAGTTTTATTACTTCAATGAAATCTTTTCTTAAAGAAAATAAAAGACTTTTTTTCTTATATAATTCTTATGTATCAGAATATGAATTTTTCTTGTTTCTTAAACAATCTTGCTTACCATTATCATCTTCTTTTCTGGAACGAATCTTTAAGATGGAACATTTTGGGATGTACCCTTTTCGGAAAACCTGGTTCTTTATGGATCCTCTGATGCATTATCGATATCAAGGAAAGGCAATTGCATCAAAAGGAACTTTTAACAAGAAATGGAAATACCTTATCTTGTGGTATTTTTTCTTTTGGACTCAGCCGAGGATCCATCTAAACTTAAACTCTTGCTTCGATTTTCTGGGGTACCTTTCAAGTGTACCAAGTACTTTGGTAAGGAATATGCTGGAGAATTTATTTCTAATAATGAAAAAATTCGATACCGTTCCCGCTACTGCCCTCATAGGATACTTAAAAGCTCAATTTTGTACTGGATCGGGGCATCCTATTAGTAAACCCTGGACATTATCAGATTGGGATATTCTTGATCGATTTGGTCGCATATGTAGAAATCTTTTTCATTATCATAGTGGATCTTCGAAAAAAACTTTGTATCGAAAGTATATACTTCGACTTTCATGCGCTAGAACTTTAGCTCGTAAACATAAAAGCACGGTACGATTTATGCAACGGGGTTCGGCATTTTTAGAAGAATTTTTTACCGAAGAAGAGGTTTTTTTGATGTTCAAAACAACCTCTCGTGGATCGCACAGTGAGCGTATTTGGTATTTTGATATTATAAACGACCTGATGGAACATACATATCAATATGCATGGATCCCTCTTCTCCCACTTCCAATTATGTCAATGGGAGGCCTTTTTTTTATTCCGACAGCAACAAAAAATCGTCGCATATGGGCTTTTCCTAGTGTTTTACTCTTAAGTATAGCTATGGTATTCTCAGTTCAACTGTCTATTCAACAAATAAATGGAAGTTCTATCTATCAATATCTATGGTCTTGGACCGTGAATAATGATTTTTCTTTAGAATTTGGATACTTGATTGACCCGCTTACTTCTATTATGTTAATACTAATTACTACTGTAGGAATCCTGGTTCTTATTTATAGTGACGGTTATATGTCTCACGATGAAGGGTATTTGAGATTTTTTTATATAAGTTTTTTCAATACTTCCATGCTGGGATTGGTTACTAGCTCCAATTTGATACAAATTTATTTTTTTTGGGAACTCGTAGGAATGTGTTCCTATTTATTGATAGGCTTTTGGTTTACACGACCAATCGCAGCGAGTGCTTGTCAAAAAGCTTTTGTAACTAATCGTGTAGGGGATTTTGGTCTATTATTAGGAATTTTAGGTTTTTTTTGGATAACGGGTAGTTTAGAGTTTAGGGATTTGTTCAAAATAGCTAATAACTGGATTCCTAATAATGGAATTAACTCTTTACTTACTACTTTGTGTGCTTTTTTATTATTCCTTGGTGCAGTTGCGAAATCCGCACAATTCCCTCTTCACGTATGGTTACCCGATGCTATGGAAGGACCCACTCCCATTTCGGCTCTTATACACGCAGCAACTATGGCTGGTATTTTTCTTGCTCGACTTCCTCTTTTCATATCTCTACCTATAATGAGTTTAATTTCTTTAGTAGGTACAATAACACTCTTCTTAGGAGCTACTTTAGCTCTTGCTCAGAGAGATATTAAAAGAAGTTTAGCCTATTCTACAATGTCTCAATTGGGTTATATGATGTTAGCTCTAGGTATAGGTTCTTATCAAGCTGCTTTATTTCATTTGATCACTCATGCTTATTCAAAAGCTTTATTGTTCTTGGGATCCGGATCCATTCATTCAATGGAACCTCTTGTTGGATATTCACCAGATAAAAGTCAGAATATGGTTCTTATGGGGGGTTTAAGAAAATATCCAATTACAAGATCCACTTTTTTAGGTACACTTTCTCTTTGTGGTATTCCACCTCTTGCTTGCTTTTGGTCCAAAGATGAGATCCTTAGTAATAGTTGGTTGTATTCGCCCTTTTTTGGAATAATAGCCTCCTTTACTGGATTAACTGCCTTTTATATGTTTCGGATATATTTACTTACATTTGATGGGTATTTGCGCGTTTTTAATTATAGTAGCACTAAAGAGGGTCCCTTGTCCATATCCTTATGGGGAAAAAGGCCCAAAATTCAAAATACAACAGGATGCTTTAGTACGTTTGGGGCTAAAAAAACTTTTGCCTATCCACATGAAACGGGAAATACTATGTTATTTCCTCTTCTTATATTACTGTTTACTTTCTTCATTGGATTCATAGGAATCTTTGGGTTAACCATATTATCAAAGTGGTTAACTTCAATAAACACCCAGGAATCTATAAATTCATATGAATTTACTAATATTTCTTCTGTAAGTCTAGCTATCTTCGGTTTATTCATCTTCTCTTTTCAGTTGTTAAATTCCAAGGAAAGTCCGAAGTTTTTTGATGTAAAAAAAAAGATATACAGTTGGTCATATAATCGCGGTTATATAGATATTTTCTATACTAGGTTTCTCGGTATAAGAGGATTAACCGAACTAACGGAGTTTTTTGATAAAGGTGTCATTGATGGAATTAATGGAGTGGGTCTTGTTAGTTTTTGTATAGGAGAAGAAATTAAATATGTAGGAGGAGGGCGAATCTCATCTTATTTATTCTTTTATTCCGTATTTTTCTTTTTTATGTCACCACAAACAGAAACTAAAGCAGTTGGATTTGCTGGTGTTAAAGATTATAAATTGACTTACTACACCCCGGAGTATGAAACCAAGGATACTGATATCTTGGCAGCATTCCGAGTAACTCCTCAACCTGGGGTTCCGCCGGAAGAAGCAGGGGCTGCAGCTGCCGAATCTTCTACTGGTACATGGACAACTGTTTGGACTGATGGACTTACCAGTCTTGATCGTTACAAAGGACGATGCTATCACATCGAGCCTGTTGGGGAAGACCAAATCTATGCTTATCCATTAGACCTATTTGAAGAGGGTTCCGTTACTAACATGTTTTCCATTGTGTTTTTCAAAGCCCTACGTCTGGAGGATCTACGAATTCCCTATAAAACTTTCCAAGGCCCGCCTCATGGTATCCAAGAAAGAGATAAGTTGAACAAGTATGGTCGTCCTTTATTGGGATGTACTATTAAACCAAAATTGGGATTATCCGCAAAAAATTACGGTAGAGCGTATGAGTGTCTACGTGGTGGACTTGATTTTACCAAAGATGATGAAAACGTAAACTCACAACCATTTATGCGTTGGAGAGACCGTTTTTTTGCGGAAGCTTATAAACAGGCCGAAACCGGTGAAATTAAGGGGCATTACTTGAATGCGACTGCAACAGAAGAAATGAAAAGAGCTGTATTTGCGAGAGAATTAGGGGTTCCTATTGTAATGCATGACTACATAACTGGGGGATTCACCGCAAATACTTTGCATTATTGCCGCGACAATGGCCTACTTCTTCACATTCACCGTGCAATGCATGCAGTTATTGATAGACAGAAAAATCATGGTATGCATTTCCGTGTATTAGCTAAAGCATTGCGTATGTCTGGGGGAGATCATCACGGTACAGTAGTAGGTAAGTTAGAAGGGGAACGCGAAATGACTTTAGGTTTTGTTGATTTATTGCGCGATGATTTTATTGAAAAAGATCGTCGCGGTTTTTTCACTCAGGACTGGGTATCCCTGCCAGGTGTTATACCAGTAGCTTCAGGTGGTATTCATGTTTGGCATATGCCAGCTCTGACCGAAATCTTTGGGGATGATTCTGTATTATTTGGTGGAGGAACTTTAGGACATCCTTGGGGAAATGCACCTGGTGCAGCTAATCGAGTGGCTTTAGAAGCCTGTGTACAAGCTCGTAACGAAGGGCGCGATCTTGCTCGTGAAGGTAATGAAATCGCTAAATGGAGTCCTGAACTAGCCGCGGCTTGTGAATGGAAAGCGATCAAATTCGAGCCGGATATC
Ampelocalamus_calcareus__stripped_ ATGGAGTAGATAATTCTTCCTTGTTACAAATCCCTCCCCAAATCGTGCTTGCATTTTTCATTGCACACGACTTTCCCTATGTAGAAATTTCTATGAACATTTCAGTTTGTATTTCTACTTAGAAGACATTTCTCGGTTTCTCAAATACATAGTGCAATATGGTCAAACAGGGTTACAAACGGAAAAGAATCTAATACTTTTATTTTTGCAGACCAATCGCTCTTTTGACTTTGGAATCCAGTTCTTTATCAATATACTGCTTCTTTTACACTCAAGAATAATTAGGATTTCGGTCCGTTCGAAACCACCTTTCCCCATCAGGCACTAATCCATTTTTAACGTCTAATTAGATCGGGGAATCATTTCAATTAAGAAATTTAGCTCGTTGCTTTTTTTTACCAGAATTGGAGCCAGGCTCTATCCATTTATTCACTAGACCCAGAAAATCGATTTTATTACGACATGCTATTTTTTCCATTCATTACCCTTGAGGATCAGTCGTGGTCTTCTAGACTCTACCAAGAGTCTGGACGAATTTGTTGCTCATCCAAATGTGTAAAGATCATAGTCGCACATGAAATTGGAAGGGTCAAAAAAATCTCGTTACTTTGTTTACCCACTTCTCTTTGAGTTTGCCCATAATAAAGGTTCCGAACCTGTGGAAATTAGTAATAACAATAAATTTAGTTCACTACTTGTGAAACGTTTAATTCGAATGTATCAGCAGAATTTTTGGAACTCGGTTAATCATAACCAAGATCGATTGGATTACAATTTTTATTCTGAGTTTTATTCTCAGATTCTATCTGAGGGGTTTGCGATCGTTGTAGAAATTCCATTCTCGCGAGAATTATGTCCGGAAACACCAAAGTTTCAGAATTTACGATCTATTCATTCATTTCCCTTTTTAGAAGACTTTCATTTACATTATCTATCACATATAGAAATACCCTATCCTATCCATTTTGAAATCTTGGTTCAACTCCTTCAATACCGGATCCAAGATGTTCCATCTTTGCATTTGCGATTCTTTCTCAACTACTATTCGAATTGGAATAGTCTTATTACTTCAATGAAATCATTTCTTAAAGAAAATAAAAGACTATTTTTCCTATATAACTCTTATGTATCAGAATATGAATTTTTCTTGTTTCTTAAACAATCTTGCTTACCATTAACATCTTCTTTTGTGGAACGAATCTTTAAGATGGAACATTTTTGGATGTACCCATTTCGGAAAACCTGGATCTTTATGGATCCTCTTATGCATTATCGATATCAAGGAAAGGCAATTGCATCAAAAGGAACTCTTAAGAAGAAATGGAAATACCTTGTCTTCTGGTATTATTTTTTTTGGACTCAACCGAGGATCCATATAAACTTAAACTCTTGCTTCGATTTTCTGGGGTACCTTTCAAGTGTACCAAATCCTTTGGTAAGGAATATGCTAGAGAATTCATTTCTAATAATGAAAAAATTCGATACCGTCCCTGCTACTCCCCTCATTGGATCCTTAAAAGCTCAATTTTGTACTGGATCGGGGCATCCTATTAGTAAACCCTGGACCTTATCAGATTGGGATATTCTTGATCGATTTGGTCGGATATGTAGAAATCTTTTTCATTATCATAGTGGATCCTCGAAAAAAACTTTGTATCGAAAGTATATACTTCGACTTTCATGCGCTAGAACTTTAGCTCGTAAACATAAAAGCACGGTACGATTTATGCAACGAGGTTCGGTATTTTTAGAAGAATTTTTTACGGAAGAAGAGGTTTTTTTGATGTTCAAAACAACCTCTCGTGGATCACACAGTGACCGTATTTGGTATTTGGATATTATCAATGACCTGATGGAACATACATATCAATATGCATGGATCCCTCTTCTCCCACTTCCAATTATGTCAATGGGGGGACTTATTCTTATTCCGACAGCAACAAAAAATCGTCGCATATGGGCTTTTCCTTGTGTTTTACTCTTAAGTATAGCTATGGTATTCTCAGTTCACCTATCTATTCAACAAATAAATGGAAGTTCTATCTATCAATATCTATGGTCTTGGACCGTCAATAATGATTTTTCCTTAGAATTTGGATACTTGATCGACCCGCTTACTTCTATTATGTTAATACTAATTACTACTGTAGGAATCCTCGTTCTTATTTATAGTGACGATTATATGTCTCACGATGAAGGATATTTGAGATTTTTTTATATAAGTTTTTTCAATACTTCCATGTTGGGATTGGTTACTAGTTCCAATTTGATACAAATTTATTTTTTTTGGGAACTTGTGGGAATGTGTTCCTATTTATTGATAGGCTTTTGGTTTACACGGCCAATTGCAGCGAGTGCTTGTCAAAAAGCTTTTGTAACTAATCGTGTAGGGGATTTTGGTCTGTTATTAGGAATTTTAGGTTTTTTTTGGATAACAGGTAGTTTAGAGTTTCGGGATTTGTTCAAAATAGCTAATAACTGGATTCCTAATAATGGGATTAATTCCTTACTTACTACTTTGTGTGCTTTTTTATTATTCCTTGGTGCAGTTGCGAAATCTGCACAATTCCCTCTTCACGTATGGTTACCCGATGCTATGGAAGGACCCACTCCCATTTCGGCTCTTATACACGCAGCAACTATGGCTGGGATTTTTCTTGCTCGACTTCCTCTTTTCATATCCCTACCTATAATGAGTTTCATTTCTTTAGTAGGTACAATAACACTCTTCTTAGGAGCTACTTTAGCTCTTGCTCAGAGAGATATTAAAAGAAGCTTAGCCTATTCTACAATGTCTCAATTGGGTTATATGATGTTAGCTCTAGGTATAGGTTCTTATCAAGCTGCTTTATTCCATTTGATCACTCATGCTTATTCGAAAGCTTTATTGTTCTTGGGATCCGGATCCATTCATTCAATGGAACCTCTTGTTGGATATTCACCAGATAAAAGTCAGAATATGGTTCTTATGGGAGGTTTAAGAAAATACCCAATTACAAGAACTACTTTTTTAGGTACGCTTTCTCTTTGTGGTATTCCACCTCTTGCTTGCTTCTGGTCCAAAGATGAAATCCTTAGTAATAGTTGGTTGTATTCACCCTTTTTTGGAATAATAGCCTCTTTTACTGGATTAACTGCGTTTTATATGTTTCGGATATATTTACTTACTTTTGATGGGTACCTGCGTGTTTTTAATTACAGTAGCACTAAGGAGGGTTCGTTGTCAATATCCTTATGGGGAAAAAGGCCCAAAATTCATAATACAAGAGGGTCCTTTAGTACTTTTGGGGCTAAAAACACTTTTGTCTATCCTCACGAAATGGGAAGTACTATGCTATTCCCTCTTTTTATATTACTGTTTACTTTGTTCATTGGATCCATAGGAATCTTTGAGTTAACCATATTATCAAAGTGGTTAACTTCAATAAACTTCCAGGAATCCATAAATTCATATGAATTTACTAATATTTCTTCTGTAAGTCTAGCTATGTTTGGTCTATCCATATTCTCCTTTCATTTGTTAAATTCTAAAGAGAGTCCGAAGTTTTCGGATGTAAAAAAAAAGATATACAGTTGGTCATATAATCGTGGTTATATAGATATTTTCTATACTAGGTTTCTGGGTATAAGAGGATTAACTGAACTAACGCAGTTTTTCGATGAGGGTGTCATTGATGGAATTAATGGAGTAGGTCTTGCTGGTTTTTGTATAGGAGAAGAAATTAAATATGTAGGGGGAGGTCGAATATCGTCTTATTTATTCTTTTATTCCGTGTTCTTCTTTTTTATGTCACCACAAACAGAAACTAAAGCAGTTGGATTTGCTGGTGTTAAGGATTATAAATTGACTTATTACACTCCGGAGTATGAAACCAAGGATACTGATATCTTGGCAGCATTCCGAGTAACTCCTCAGCCCGGGGTTCCGCCCGAAGAAGCAGGGGCTGCAGCTGCCGAATCTTCTACTGGTACATGGACAACTGTTTGGACTGATGGACTTACCAGTCTTGATCGTTACAAAGGGCGATGCTATCACATCGAGCCCGTTGGGGAGGATCAAATCTATGCTTATCCATTAGACCTATTTGAAGAGGGTTCTGTTACTAACATGTTTTCCATTGTGTTTTTCAAAGCCCTACGTCTGGAGGATCTGCGAATTCCCTATAAAACTTTCCAAGGTCCGCCTCATGGTATCCAAGAAAGGGATAAGTTGAACAAGTACGGCCGTCCTTTATTGGGATGTACTATTAAACCAAAATTGGGATTATCCGCAAAAAATTACGGTAGAGCGTATGAGTGTCTACGCGGTGGACTTGATTTTACCAAAGATGATGAAAACGTAAACTCACAACCATTTATGCGCTGGAGGGACCGTTTTTTTGCCGAAGCATATAAACAGGCCGAAACCGGTGAAATCAAGGGGCATTACTTGAATGCGACTGCAACAGAAGAAATGAAGAGAGCTGTATTTGCGAGGGAATTAGGGGTTCCTATTGTAATGCATGACTACTTAACTGGGGGATTCACCGCAAATACTTTGCATTATTGCCGCGACAATGGCCTACTTCTTCACATTCACCGGGCAATGCATGCAGTTATTGATAGACAGAAAAATCATGGTATGCATTTTCGTGTATTAGCTAAAGCATTGCGTATGTCTGGGGGAGATCATCACGGTACAGTAGTAGGTAAGTTAGAAGGGGAACGCGAAATGACTTTGGGTTTTGTTGATTTATTGCGCGATGATTTTATTGAAAAAGATCGTCGCGGTTTTTTCACTCAGGACTGGGTATCTATGCCAGGTGTTATACCGGTGGCTTCAGGGGGTATTCATGTTTGGCATATGCCAGCTCTGACCGAAATCTTTGGAGATGATTCCGTATTATTTGGTGGAGGAACTTTAGGACATCCTTGGGGAAATGCACCTGGTGCAGCTAATCGGGTGGCTTTAGAAGCTTGTGTACAAGCTCGTAACGAAGGGCGCGATCTTGCTCGTGAAGGTAATGAAATCGCTAAATGGAGTCCTGAACTAGCCGCAGCTTGTGAATGGAAGGCGATCAAATTCGAGCCGGATCTA
Ampelodesmos_mauritanicus__stripped_ ATGGAGTAGATAATTCTTCCTTGTTACAAATCCCTCCCCAAATCGTGCTTGCATTTTTCATTGCACACGACTTTCCCTATGTAGAAATTTCTATGAACATTTCAGTTTGTATTTCTACTTAAAGGACATTTCTCGGTTTATCGAATACATAGTGCAATATGGTCAGACAGGGTTACAAACGGAAGGGAGTCTAATACTTTTATTTTTGCAGGCCAATCGCTCTTTTGACTTTGGAATACAGTTCTTTATCAATATACCGCTTCTTTTACACTCAAGAATAATTAGGATTTCGGTCCACTCGAAACCACCTTTCCCCATCCGGCACTAATCTATTTTTAACGTCTAATTAGAGCGGGGAATCATTCCAATTAAGAAGTTAAGCTCGTTGCTTTTTTTTACCAGAATTGGAGCCAGGCTCTATCCATTTATTCACTAGACCCAGAAAATCGATTTTATTACGACATGCTATTTTTTCCATTCATTACCCTTGAGGATCAGTCGTGGTCTTCTAGACTCTACCAAGAGTCTGGACGAATTTGTTGCTCATCCAAATGTGTAAAGATCATAGCCGCACATGAAATTCGAAGGGTCAAAAAAATCTCGTTACTTCGTCTACCCACTTCTCTTTGAGTTTGCCCATGATAATGGTTCCGAACCTGTGGAAATTAGTAATAACAAGAAATTTAGTTCACTACTTGTGAAACGTTTAATTAGAATGTATCAGCAGAATTTTTGGAACTCGGTTAATCATAACCAAGATCGATTGGATTACAATTTTTATTCTGAGTTTTATTCTCAGATTCTATCTGAGGGGTTTGCGATCGTTGTAGAAATCCCATTCTCGCGAGAATTATGTCCGGAAATACCAAAGTTTCAGAATTTACGCTCTATTCATTCATTTCCCTTTTTAGAAGACTTTCATTTGGATTATCTATCACATATAGAAATACCCTATCCTATCCATTTGGAAATCTTGGTTCAACTCCTTCAATACCGTATCCAAGATGTTCCATCTTTGCATTTGCGATTCTTTCTCAACTACAATTCGAATTGGAATAGTCTTATTACTTCAATGAAATCTTTTCTTAAAGAAAATAAAAGACTATTTTTCCTATATAACTCTTATGTATCAGAATATGAATTTTTCTTGCTTCTTAAACAATCTTGCTTACCATTAACATCTTCTTTTCTAGAACGAATCTTTAAGATGGAACATTTTGGGATGTACCCATTTCGGAAAACTTGGTTCTTTATGGATCCTCTTATGCTTTATCGATATCAAGGAAAGGCAATTGCATCAAAAGGAACTTTTAAGAAGAAATGGAAATACCTTGTCTTCTGGTATTCTTTCTTTTGGACTCAACCGAGGATCCATCTAAACTTAAACTCTTGCTTCGATTTTCTGGGGTACCTTTCAAGTGTACCAAGTCCTTTGGTAAGGAATATGCTGGAGAATTCTTTTCTAATAATGAAAAAATTCGATACCGTCCCCGCTACTCCCCTCATTGGATCCTTAAAAGCTCAATTTTGTACTGGATCGGGGCATCCCATTAGTAAACCATGGACCTTATCAGATTGGGATATTCTTGATCGATTTGGTCGGATATGTAGAAATCTTTTTCATTATCATAGTGGATCTTCGAAAAAAACTTTGTATCGGAAGTATATACTTCGACTTTCATGCGCTAGAACTTTAGCTCGTAAACATAAAAGCACGGTACGATTTATGCAACGGGGTTCGGTATTTTTAGAAGAATTTTTTACGGAAGAAGAGGTTTTTTTGATGTTCAAAACAACCTCTCGTGGATCACACAGTGAGCGTATTTGGTATTTGGATATTATCAACGACCTGATGGAACATACATATCAATATGCATGGATCCCTCTTCTCCCACTTCCAATTATGTCAATGGGGGGCCTTATTCTTATTCCGACAGCAACAAAAAATCGTCGCATATGGGCTTTTCCTAGTGTTTTACTCTTAAGTATAGCTATGGTATTCTCAGTTCAACTGTCTATTCAACAAATAAATGGAAGTTCTATCTATCAATATCTATGGTCTTGGACCATCAATAATGATTTTTCCTTAGAATTTGGATACTTGATTGACCCGCTTACTTCTATTATGTTAATACTAATTACTACTGTAGGAATTCTGGTTCTTATTTATAGTGACGGTTATATGTCTCACGATGAAGGATATTTGAGATTTTTTTATATAAGTTTTTTCAATACTTCCATGTTGGGATTGGTTACTAGTTCCAATTTGATACAAATTTATTTTTTTTGGGAACTTGTGGGAATGTGTTCCTATTTATTGATAGGCTTTTGGTTTACACGACCAATCGCAGCGAGTGCTTGTCAAAAAGCTTTTGTAACTAATCGTGTAGGGGATTTTGGTCTGTTATTAGGAATTTTAGGTTTTTTTTGGATAACAGGTAGTTTAGAGTTTCGGGATTTGTTCCAAATAGCTAATAACTGGATTCCTAATAATGGGATTAATTCTTTACTTACTACTTTGTGTGCTTTTTTATTATTCCTTGGTGCAGTTGCGAAATCTGCACAATTCCCTCTTCACGTATGGTTACCCGATGCTATGGAAGGACCCACTCCCATTTCGGCTCTTATACACGCAGCAACTATGGCTGGGATTTTTCTTGCTCGACTTCCTCTTTTCATATCTTTACCGATAATGAGTTTCATTTCTTTAGTAGGTACAATAACACTCTTCTTAGGGGCTACTTTAGCTCTTGCTCAGAGAGATATTAAAAGAAGCTTAGCCTATTCTACAATGTCTCAATTGGGTTATATGATGTTAGCTCTAGGTATAGGTTCTTATCAAGCTGCTTTATTCCATTTGATCACTCATGCTTATTCAAAAGCTTTATTATTCTTGGGATCCGGATCCATTCATTCAATGGAACCTCTTGTTGGATATTCACCAGATAAAAGTCAGAATATGGTTCTTATGGGTGGTTTAAGAAAATACCCAATTACAAGAACTACTTTTTTAGGTACACTTTCTCTTTGCGGTATTCCACCTCTTGCTTGCTTCTGGTCCAAAGATGAAATCCTTAGTAATAGTTGGTTGTATTCGCCCTTTTTTGGAATAATAGCCTCCTTTACTGGATTAACTGCGTTTTATATGTTTCGGATATATTTACTTACGTTTGATGGGTATTTGCGTGTTTTTAATTACAGTAGCACTAAAGAGGGTTCGTTGTCAATATCCTTATGGGGAAAAAGGACCAAAATTCATAATACAAGAGGATCCTTTAGTACTTTTGGGGCTAAAAACACTTTTGCCTATCCGCATGAAACGGGAAATACTATGTTATTTCCTCTTCTTATATTACTATTTACTTTGTTCATTGGATTCATAGGAATCTTTGAGTTAACCATATTATCAAAGTGGTTAACTTCAATAAACATCCAGGAATCTATAAATTCATATGAATTTACTAATATTTCTTCTGTAAGTATAGCTATCTTCGGTTTATTCATATTCTCTTTTCAGTTGTTAAATTCCAAAGGGAGTCCGAAATTTTTTGATGTAAAAAAAAAGATATATAGTTGGTCATATAATCGTGGTTATATAGATATTTTCTATACTAGGTTTCTCGGTATAAGAGGATTAACCGAACTAACTGAGTTTTTCGATAAGGGTGTTATTGATGGAATTAATGGAGTGGGTCTTGCTAGTTTTTGTATAGGAGAAGAAATTAAATATGTAGGGGGAGGGCGAATCTCGTCTTATTTATTCTTTTATTCCGTGTTTTTCTTTTTTATGTCACCACAAACAGAAACTAAAGCAGTTGGATTTGCTGGTGTTAAAGATTATAAATTGACTTACTACACCCCGGAGTATGAAACCAAGGATACTGATATCTTGGCAGCATTCCGAGTAACTCCTCAGCCCGGGGTTCCGCCCGAAGAAGCGGGGGCTGCAGCTGCCGAATCTTCTACTGGTACATGGACAACTGTTTGGACTGATGGACTTACCAGTCTTGATCGTTACAAAGGACGATGCTATCACATCGAGCCTGTTGGGGAAGACCAAATCTATGCTTATCCATTAGACCTATTTGAAGAGGGTTCCGTTACTAACATGTTTTCCATTGTGTTTTTCAAAGCCCTACGTCTGGAGGATCTACGAATTCCCTATAAAACTTTCCAAGGCCCGCCTCATGGTATCCAAGAAAGAGATAAGTTGAACAAGTATGGTCGTCCTTTATTGGGATGTACTATTAAACCAAAATTGGGATTATCCGCAAAAAATTACGGTAGAGCGTATGAGTGTCTACGTGGTGGACTTGATTTTACCAAAGATGATGAAAACGTAAACTCACAACCATTTATGCGCTGGAGGGACCGTTTTTTTGCCGAAGCTTATAAACAGGCCGAAACCGGTGAAATCAAGGGGCATTACTTGAATGCGACTGCAACAGAAGAAATGAAGAGAGCTGTATTTGCGAGGGAATTAGGGGTTCCTATTGTAATGCATGACTACTTAACTGGGGGATTCACCGCAAATACTTTGCATTATTGCCGCGACAATGGCCTACTTCTTCACATTCACCGTGCAATGCATGCAGTTATTGATAGACAGAAAAATCACGGTATGCATTTCCGTGTATTAGCTAAAGCATTGCGTATGTCTGGGGGAGATCATCACGGTACAGTAGTAGGTAAGTTAGAAGGGGAACGCGAAATGACTTTAGGTTTTGTTGATTTATTGCGCGATGATTTTATTGAAAAAGATCGTCGCGGTTTTTTCACTCAGGACTGGGTATCCATGCCAGGTGTTATACCGGTGGCTTCAGGTGGTATTCATGTTTGGCATATGCCAGCTCTGACCGAAATCTTTGGGGATGATTCCGTATTATTTGGTGGAGGAACTTTAGGACATCCTTGGGGAAATGCACCTGGTGCAGCTAATCGAGTGGCTTTAGAAGCTTGTGTACAAGCTCGTAACGAAGGGCGCGATCTTGCTCGTGAAGGTAATGAAATCGCTAAATGGAGTCCTGAACTAGCCGCAGCTTGTGAATGGAAGGCGATCAAATTCGAGCCGGATATC
Amphicarpum_muhlenbergianum__stripped_ ATGGAGTAGATAATTCTTCCTTGTTACAAATCCCTCCCCAAATCGTGCTTGCATTTTTCATTGCACACGACTTTCCCTATGTAGAAATTTCTATGAACATTTCAGTTTGTATTTCTACTTAGAGAACATTTCTCGGTTTATCAAATACATAGTGCAATATGGTCATACAAGGTTACAAACGGAAAGGAGTCTAATATTTTTATTTTTGCAGGCCAATCGCTCTTTTGACTTTGGAATACAGTTCTTTATCAATATACTGTTTCTTTTACACTCAAGAATAATTAGGATTTCGGTCCACTCGAAACTACCTTTCCCCATCAGGCACTAATGTATTTTTAACGTCTAATTAGATCGGGGAATCCTTCCAATTAAGAAGTTAAGCTCGTTGCTTTTTTTTACCAGAATTAGAGCTGGGCTCTATCCATTTATTTACTAGACCCAGAAAATCGATTTTATTACGACATGCTATTTTTTCCATTCATTACCTTTGAGGATCAGTCGTGGTCTTCTAGACTCTACCAAGAGTCTGGACGAATTTGTTGCTCATCCAAATGTGTAAAGATCATAGTCGCACATGAAATTCGAAGGGTCAAAAAAATCTCGTTACTTCGTCTACCCACTTCTTTTTGAATTTGCCCATGATAATGGTGCCGAACCTGTGGAAATTGGTAATAATAAGAAATTTAGTTCACTACTTGTGAAACGTTTAATTCGAATGTATCAGCAGAATTTTTGGAATTCGGTTAATCAGAACCAAGATCGATTGGATCACAATTTTTATTCTGAGTTTTATTCTCAGATTCTATCTGAGGGGTTTGCGATCGTTGTAGAAATCCCACTTTCGGGGCAACTATGTCCGGAAATACCAAAGTTTCAAAATTTACAATCTATTCATTCCTTTCCCTTTTTAGAAGACTTTCATTTACATTATCTATCACATATAGAAATACCCTATCCTATCCATTTAGAAATCCTGGTTCAACTCCTTGAATACCGGATTCAAGATGTTCCATCTTTGCATTTGCGATTCTTTCTCAATTATTATTCGAATTGGAATAGTCTTATTACTTCAATGAAATCGTTTCTTAAAGAAAATAAAAGACTATTTTTCCTCTATAACTCTTATGTATCAGAATATGAATTTTTCTTGTTTCTTAAACAATCTTGCTTACGATTAACATTTTCTTTTCTGGAACGAATCTTTAAGATGGAACATTTTTGGATGTACCCATTTCGGAAAACCTGGTTCTTTATGGATCCTCTTATGCATTATCGATATCAAGGAAAGGCAATTGCATCAAAAGGAACTCTTAAGAAGAAATGGAAATACCTTGTCTTCTCGTATTTTTTCTTTTGGACTCAACCAAGGATCCGTCTAAACTTAAACTCTTGCTTCGATTTTCTGGGGTACCTTTCAAGTGTACCAAATACTTTGGTAAGGAATATGCTGGAGAATTCTTTTCTAATAATGAAAAAATTCGATACCGTCCCTGCTACTTCCCTCGTTGGATCCTTAAAAGCTCAATTTTGTACTGGATCAGGGCATCCTATTAGTAAACCCTGGACCTTATCAGATTGGGATATTCTTGATCGTTTTGGTCGGATATGTAGAAATCTTTTTCATTATCATAGTGGATCTTCGAAAAAAACTTTGTATCGAAAATATATACTTCGACTTTCATGTGCTAGAACTTTAGCTCGTAAACATAAAAGTACGGTACGATTTATGCAACGAGGTTCGGTATTTTTAGAAGAATTTTTTACGGAAGAAGAGGTTTTTTTGATGTTCAAAACAACTTCTAATGGATCACACAGTGAGCGTATTTGGTATTTGGATATTATCAATGACCTGATGGAACATACATATCAATATGCCTGGATCCCTCTTCTCCCACTTCCAATTATGTCAATGGGAGGACTTTTTCTTATTCCGACAGCAACAAAAAATCGTCGCATATGGGCTTTTCCTAGTATTTTACTCTTAAGTATAGCTCTGGTATTCTCAGTTCACCTGTCTATTCAACAAATAAATGGAAGTTCTATCTATCAATATCTATGGTCTTGGACCATCAATAATGATTTTTCCTTAGAATTTGGATACTTGATCGACCCCCTTACGTCTATTATGTTAATACTAATTACTACTGTAGGAATCTTGGTTCTTATTTATAGTGACGATTATATGTCTCACGATGAAGGATATTTGAGATTTTTTTATATAAGTTTTTTTAATACTGCTATGTTGGGATTGGTTACTAGTTCCAATTTGATACAAATTTATTTTTTTTGGGAACTTGTCGGAATGTGTTCCTATTTATTGATAGGCTTTTGGTTTACACGGCCAATTGCAGCGAGTGCTTGCCAAAAAGCTTTTGTAACTAATCGTGTAGGGGATTTTGGTCTGTTATTAGGAATTTTAGGTTTTTTTTGGATAACGGGTAGTTTAGAGTTTCGAGATTTGTTTAAAATTGCTAATAACTGGGTTCCTAATAATGGGATTAATTCCTTACTTACTACTTTGTGTGCTTTTTTATTATTCCTTGGTGCAGTTGCAAAATCTGCACAATTCCCTCTTCACGTATGGTTACCCGATGCTATGGAAGGACCCACTCCCATTTCGGCTCTTATACACGCAGCAACTATGGCTGGGATTTTTCTTGCTCGACTTCCTCTTTTCATATCCCTACCCATAATGAGTTTTATTTCTTTAGTAGGTACAATAACACTCTTCTTAGGAGCCACTTTAGCTCTTGCTCAGAGAGATATTAAAAGAAGCTTAGCCTATTCTACAATGTCTCAATTGGGTTATATGATGTTAGCCCTAGGTATAGGTTCTTATCAAGCTGCTTTATTCCATTTAATCACTCATGCTTATTCGAAAGCTTTATTGTTCTTAGGATCCGGATCCATTCATTCAATGGAACCCCTTGTTGGATATTCACCAGATAAAAGTCAGAATATGGTTCTTATGGGTGGTTTAAGAAAATACCCAATTACAAGAACTACTTTTTTAGGTACACTTTCTCTTTGTGGTATTCCACCTCTTGCTTGCTTCTGGTCCAAAGATGAAATCCTTAGTAATAGTTGGTTATATTCACCCTTTTTTGGAATAATAGCCTCTTTTACTGGATTAACTGCATTTTATATGTTTCGGATATATTTACTTACTTTTGATGGGTATTTGCGTGTTTTTAATTACAGCAGTACTAAAGAGGGTTCGTTGTCAATATCCTTATGGGGAAAAGGCTCCAAAATTCCTAATACAAGAGGATCCTTTAGTACTTTTGGGGCCAAAAACACTTTTGTCTATCCTCATGAAACGGGAAATACTATGCTATTTCCTCTTCTTATATTACTATTTACTTTGTTCATTGGATCCATAGGAATCTTTGAGTTAACCATATTATCAAAGTGGCTAACTTCAATAAACTTCCAGGAATCCATAAATTCATATGAATTTACTAATATTTCTTCTGTAAGTTTAGCAATTTTTGGTCTATTCATATTCTCTTTTCAGTTGTTTAATTCCAAAGGGAATCCAAAGTTTTTGGATGTAAAAAAAAAGATATACAGCTGGTCATATAATCGTGGTTATATAGATGTTTTCTATACTAGGTTTTTGGGTATAAGAAGATTAGCCGAACTAACACATTTTTTTGATAAAGGTGTCATTGATGGAATTAATGGAGTGGGTCTTGCTGGTTTTTGTATAGGAGAAGAGATTAAATATGTAGGGGGAGGGCGAATATCGTCTTATCTATTCTTTTATTCCTTGTTCTTCTTTTTTATGTCACCACAAACAGAAACTAAAGCAGTTGGATTTGCCGGTGTTAAGGATTATAAATTGACTTACTATACCCCGGAGTACGAAACCAAGGATACTGATATCTTGGCAGCATTCCGAGTAAGTCCTCAGCCCGGGGTTCCGCCTGAAGAAGCAGGGGCTGCAGCTGCGGAATCTTCTACTGGTACATGGACAACTGTTTGGACTGATGGACTTACCAGTCTTGATCGTTACAAAGGACGATGCTATCACATCGAGCCCGTTGGGGAGGCACAAATCTATGCTTATCCATTAGACCTATTTGAAGAAGGTTCTGTTACTAACATGTTTTCCATTGTGTTTTTCAAAGCCCTACGTTTGGAGGATCTACGAATTCCCTATAAAACTTTCCAAGGTCCGCCTCACGGTATCCAAGAAAGGGATAAGTTGAACAAGTATGGTCGTCCTTTATTGGGATGTACTATTAAACCAAAATTGGGATTATCCGCAAAAAATTACGGTAGAGCGTATGAGTGTCTACGCGGTGGACTTGATTTTACCAAAGATGATGAAAACGTAAACTCACAACCATTTATGCGCTGGAGAGACCGTTTTTTTGCTGAAGCATATAAACAAGCCGAAACCGGTGAAATCAAGGGGCATTACTTGAATGCGACTGCAACAGAAGAAATGAAGAGAGCTGTATTTGCAAGGGAATTAGGGGTTCCTATTGTAATGCATGACTACTTAACTGGAGGATTCACCGCAAATACTTTGCATTATTGCCGCGACAACGGCCTACTTCTTCACATTCACCGAGCAATGCATGCAGTTATTGATAGACAGAAAAATCATGGTATGCATTTCCGTGTATTAGCTAAAGCATTGCGTATGTCGGGGGGAGATCATCACGGTACAGTAGTAGGTAAGTTAGAAGGGGAACGCGAAATAACTTTAGGTTTTGTTGATTTATTGCGCGATGATTTTATTGAAAAAGATCGTCGCGGTTTTTTCACTCAGGACTGGGTATCCATGCCAGGTGTTATACCGGTGGCTTCAGGGGGTATTCATGTTTGGCATATGCCAGCTCTGACCGAAATTTTTGGAGACGATTCTGTATTATTTGGTGGAGGAACTTTAGGACATCCTTGGGGAAATGCACCTGGTGCAGCTAATCGTGTGGCTTTAGAAGCCTGTGTACAAGCTCGTAACGAAGGGCGCGATCTTGCTCGTGAAGGTAATGAAATCGCTAAATGGAGTCCTGAACTAGCCGCAGCTTGTGAATGGAAAGCGATCAAATTTGAGCCGGATATA
Anomochloa_marantoidea__stripped_ ATGGAGTAGATAATTCTTCCTTGTTGCAAATCCCTCCCCAAATCGTGCTTGCATTTTTCATTGCACACGACTTTCCCTATGTAGAAATTTCTATAAACATTTCAGTTTTCATTTCTACTTAGAGGACATTTCTCGGTTTATCAAATACATAGTGCAATATGGTCAGACAGGGTAACATACGGAAGAGAGTCTAATACTTTTATTTTTGCAAGCCAATCGCTCTTTTGACTTTGGAATACATTTCTTTATCAATATACTGTTTCTTTTACACTCAAGAATAATTAGGATTTCGGTTCACTCGGAACCCCCTTTCCCCATCAGGCACTAATTTATTTTTAACGTCTAATTAGATCGGGTAATCATTCCAATTAAGAAATTAAGCTCGTTGCTTTGTTTTACCAGAATTGGAGCCAGGCTCTATCCATTTATTCACTAGACCCAGAAAAATGATTTTTTTACGACATGCTATTTTTTCCATTCATTACCCTTGAGGATCAGTCGTGGTCTTCTAGACTCTACCAATAGTCTGGACGAATTTGTTGCTCATCCAAATGTGTAAAGACCATAGTCGCACAATAAAATTAGAAGTTTTAAAGAAATTTCGATACTTCGTCTACCCACTTCTCTTGGAATTGCTCATGATAATGGTTCCGAACCCGTGGAAATTGGTAATAACAATAAATTTAGTTCAGTACTTGTGAAACGTTTAATTCGAATGTATCAGCAGAATTTTGGGAATTCGGTTAATCATAACCAAAATCGATTGGATCACAATTTTTATTCTCAGTTTTATTCTCATATTCTATCTGAGGGGTTTGCGATTGTTGTAGAAATTCCATTCTCGGGGGTGGTTTGCCCGGAAATACCAAAGTTTCAGAATTTACGGTCAATTCATTCATTTCCCTTTTTAGAAGACTTTCATTTACATTATATATCACATATAGAAATCCCCTATCCTATCCATTTGGAAATCGTGGTTCAACTCCTTCAATGCCGGATCCAAGATGTTGCATCTTTGCATTTGCGATTCTTTCTCAACTACTATTCTAATTGGAATAGTCTCATTATTTCAATGAAATTGTTTCTTAAAGAAAATAAAAGACTATTTTTCCTATATAATTCTTATGTATCAGAATGTGAATTTTTCTTCTTTCTTAAACAATCTTGCTTACGATTAACATCTTATTTTCTTGAACGAATCTTCAAGAAGGAACATTTTTGGATGTACCCTTTTCGGAAAACCTGGGTTTTTATGGATCCTCTTATGCATTATCGATATCAAGGAAAGGCAATTGCATCAAAAGGAACTCTTATGAAGAAATGGAAATACCTTGCCTTTTGGTATTATTTCTTTTGGATTCAACCGAGGATCCAGCAAAAATTAAACTCTTGCTTCGACTTTCTGGGTTATCTTTCCAGTGTAACAAATCCCTTGGTAAGGAATATGCTGGAAAATGCATTTCTAATAATTAAGAAATTGGATACCGTCCCCGCGATTTCTCTCATTGGATCTTTAAAAGCCCAATTTTGTACCGGATCGGGGCACCCTATTAGTAAACCCTGGACATTATCAGATTGGTATATTCTTGATCGATTTGGTCGGATATGTAGAAATATTTTTCATTATTATAGTGGATCCTCGAAAAAAACTTTGTATCGAAAGTATATACTTCGACTTTCATGTGCGAGAACTTTAGCTCGTAAACATAAAAGCACGGTACGCTTTATGCAACGAGGTTCGGTATTTTTAGAAGAATTTTTTACGGAAGAAGAGGTTCTTTTGATTTTCAAAACAATCTCTCATGGATCACATAGTAAACGTATTTGGTATTTGGATATCATTAATGATCTGATGGAACATACATATCAATATGCATGGATACCCTTTCTTCCACTTCCGATTATGTCAATAGGGGGACTTCTTCTTATTCCGACAGCAACAAAAAGTCGTCGTATATGGGCTTTTCCTAGTGTTTTACTCTTAAGTCTAGCTATGGTATTCTCAGTTCACCTGTCTATTCAACAAATAAATGGCAGTTTTATCTATCAATATCTATGGTCTTGGACTATCAATAATGATTTTTCCCTAGAGTTTGGATACTTGATCGACCCGCTTACTTCTATTATGTTAATACTAATTACTACTGTAGGAATTTTGGTTCTTATCTATAGTGACGATTATATGTCTCATGATGAAGGATATTTGAGATTTTTTTATATAAGTTTTTTCAATACTTCCATGTTGGGATTGGTTACTAGTTCCAATTTGATACAAATTTATTTTTTTTGGGAACTTGTAGGAATGTGTTCTTATTTATTAATAGGCTTTTGGTTCACACGGCCAATTGCAGCGAGTGCTTGTCAAAAAGCTTTTGTAACTAATCGTGTAGGGGATTTTGGTTTGTTATTAGGAATTTTAGGTTTTTTTTGGATAACAGGTAGTTTAGAGTTTCGGGATTTGTTCCAAATAGCTAATAACTGGATTCAGAATAATGAAATTAATTCCTTACTTACTACTTTGTATGCTTTTTTTTTATTCCTTGGTGCAGTTGCAAAATCTGCACAGTTCCCTCTTCACGTATGGTTACCCGATGCTATGGAGGGCCCCACTCCCATTTCAGCCCTTATACACGCAGCAACCATGGCTTGGATTTTTCTTGCTCGACTTCCTCTTTTCATATCCCTACCTCTAATGAATTTTATTTCTTTAGTAGGTACAATAACACTCTTTTTAGGGGCTACTTTAGCTCTTGCTCAGAGAGATATTAAAAGAAGCTTAGCCTATTCTACAATGTCTCAATTGGGTTATATGATGTTAGCTCTAGGTATAGGTTCTTATCAAGCTGCTTTATTCCATTTGATCACTCATGCTTATTCGAAAGCTTTATTATTCTTAGGATCCGGATCTATTCATTCAATGGAACCTCTTGTTGGATATTCACCAGATAAAAGTCAGAATATGGCTCTTATGGGTGGTTTGAGAAAATATCCAATTACAAGAACTACTTTTTTAGGTACACTTTCTCTTTGTGGTATTCCACCTCTTGCTTGCTTTTGGTCCAAAGATGAAATTCTTAGTAATAGTTGGTTGTATTCACCGACATTTGGAATAATAGCCTCTTTCACTGGATTAACTGCGTTTTATATGTTTCGGGTATATTTACTTACCTTTGACGGGTATTTGCGTGTTTGTAATTACAGTAGCACTAAAGAGAGTTCGTTCTCAATATCTTTATGGGGAAAAAGATCCAAAAAGGATAATGCAATAGGATCCTTTAATACTTTTGGCGTTAAAAACAGTTCTGTCTATCCTCATGAAACGGGAAATACAATGCTATTCCCTCTTCTCATATTACTCTTTACTTTATTCATTGGATTCATAGGAATCTTTGAGTTAACCCTATTATCAAAATGGTTAACTGCAATAAACTTCCAGGAATCCATAAATTCGTATGAATTTACCAATATTTATTCCATAAGTATAGCTATTTTGGGTCTATTCATATTCTCATTTCAGTTGTTAAATTCCAAAAAGAATCCCAAATTTTCAGATGTAAAAAAAAGGATATACAGTTGGTCATATAATCGTGGTTATCTGGATATTTTTTATACTAGGTTTTTGGGTATAAGAGGATTAACCGAACTAGCGCAGTTTTTTGATAAGGGTGTCATTGATGGAATTAATGGAGTGGGTATTGCTGGGTTTTGTATAGGAGAAGAAATTAAATATGTAGGAGGAGGGCGAATATCGTCTTATCTATTCTTTTATTCCTTATTCTTTCTTTTTATGTCACCACAAACAGAAACTAAAGCAGTTGGATTTGCTGGTGTTAAGGATTATAAATTGACTTACTACACCCCGGAATACGAAACCAAAGATACTGATATCTTGGCAGCATTCCGAGTAACTCCTCAGCCGGGGGTTCCGCCTGAAGAAGCAGGGGCTGCGGCTGCCGAATCTTCTACTGGTACATGGACAACTGTTTGGACTGATGGACTTACCAGTCTTGATCGTTACAAAGGACGATGCTATCACATCGAACCTGTTGGGGAGGAACAAATCTATGCTTATCCGTTAGACCTATTTGAAGAGGGTTCTGTTACTAACATGTTTTCCATTGTGTTTTTCAAAGCCCTACGTCTGGAGGATTTGCGAATTCCCTATAAAACTTTCCAAGGCCCGCCTCATGGTATCCAAGAAAGGGATAAGTTGAACAAGTATGGTCGTCCTTTATTGGGATGTACTATTAAACCAAAATTGGGATTATCTGCAAAAAATTATGGTAGAGCGTATGAATGTCTACGCGGTGGACTTGATTTTACCAAAGATGATGAAAACGTGAACTCACAACCATTTATGCGCTGGAGGGACCGTTTCTTTGCCGAAGCCTATAAACAGGCCGAAACGGGTGAAATCAAAGGGCATTATTTGAATGCGACTGCAACAGAAGAAATGAAGAGAGCTGTATTTGCGAGGGAATTAGGGGCTCCTATCGTAATGCATGACTACTTAACTGGAGGATTCACGGCAAATACTTTGCATTATTGCCGCGACAATGGCCTGCTTCTTCACATCCACCGGGCAATGCATGCAGTTATTGATAGACAGAAAAATCATGGTATGCACTTCCGTGTACTAGCTAAAGCATTGCGTATGTCTGGTGGAGATCATCACGGTACAGTAGTAGGTAAGCTAGAAGGGGAACGCGAAATGACTTTAGGTTTTGTTGATTTATTGCGTGATGATTATATTGAAAAAGATCGTCGCGGTTTTTTCACTCAGGATTGGGTATCAATGCCGGGTGTTATACCGGTGGCTTCAGGGGGTATCCATGTTTGGCATATGCCTGCTCTGACCGAAATCTTTGGAGATGATTCCGTATTTTTTGGTGGAGGAACTTTAGGACATCCTTGGGGTAATGCACCCGGTGCTGCTAATCGTGTGGCTTTAGAAGCTTGTGTACAAGCTCGTAATGAAGGACGCGATCTTGCTCGTGAAGGTAATGAAATCGCTAAATGGAGTCCTGAGCTAGCCGCAGCTTGTGAATGGAAGGCGATCAAATTCGAGCCGGATCTA
Anthoxanthum_odoratum__stripped_ ATGGAGTAGATAATTCTTCCTTGTTACAAATCTCTCCCCAAATCGTGCTTGCATTTTTCATTGCACACGACTTTCCCTATGTAGAAATTTCTATGAACATTTCAGTTTGTATTTCTACTTAGAGGACATTTCTCGGTTTATCGAATACATAGTGCAATATGGTCAGACAGAGTTACAAACGGAAGGGAGTCTAATACTTTTATTTTTGCAGGCCAATCGCTCTTTTGACGTTGGAATGGAGCCTTTTATCAATATACTGCTTCTTTTACACTCAAGAATAATTAGGATTTCGGTCCACTCGAAACCACCTTTCCCCATCCGGCACTAATCTATTTTTAACGTCTAATTAGAGCGGGAAATTATTCCAACTAGGAAGTTAAGCTCGTTGCTTTTTTTTACCAGAATTGGAGCCAAGCTCTATCCATTTATTCATTAGACCCAGAAAATCGATTTTATTACGACATGCTATTTTTTCCATTCATTACCCTTGAGGATCAGTCGTGGTCTTATAGACTCTACCAAGAGTCTGGACGAATTTGTTGCCCATCCAAATGTGTAAAGATCATAGTCGCACATGAAATTCGAAGGGTTAAAAAAATCTCGTTACTTTGTCTACCCACTTCTCTTTGAGTTTGCCCATGATAGTGATTCCGAACCTGTGGAAATTAGTAATAACAAGAAATTTAGTTCATTACTTGTGAAACGTTTAATTCGAATGTATCAGCAGAATTTTTGGAACTTGGTTAATCATAACCAAGATCAATTGGATTACATATTTTATTCTGAGTTTTATTCTCAGATTCTACCTGAGGGGTTTTCAATCGTTGTAGAAATCCCATTCTCGCGAGAATTTTGTCCGAAAATACCAAAGTTTCAGAATTTACACTCTATTCATTCATTTCCCTTTTTAGAAGACTTTCATTTGGATTATCTTTCACATATAGAAATACCTTATCCTATCCATTTAGAAATCTTGGTGCAACTCCTTCAATACCGTATCCGAGATGTTCCATCTTTGCATTTGCGATTCTTTCTCAACTACTATTCAAATTTGAATAGTTTTATTACTTCAATGAAATCTTTTCTTAAAGAAAATAAAAGACTATTTTTCTTATATAATTCTTATGTATCAGAATATGAATTTTTCTTGTTTCTTAAACAATCTTGCTTACCATTATCATCTTCTTTTCTGGAACGAATCTTTAAGATGGAACATTTTGGGATGTACCCTTTTCGGAAAACCTGGTTCTTTATGGATCCTCTTATGCATTATCGATATCAAGGAAAGGCAATTGCATCAAAAGGAACTTTTAACAAGAAATGGAAATACCTTATCTTGTGGTATTTTTTCTTTTGGACTCAGCCGAGGATCTATCTAAACTTAAATTCTTGCTTCGATTTTCTCGGGTACCTTTCAAGTGTACCAAGTACTTTGGTAAGGAATATGCTGGAGAATTTATTTCTAATAATAAAAAAATTAGATACCGTTCCCGGTACTGCCCTCATAGGATACTTAAAAGCTCAATTTTGTACTGGGTCGGGGCATCCTATTAGTAAACCCTGGACATTGTCAGATTGGGACATTCTTGATCGATTTGGTCGCATATGTAGAAATCTTTTTCATTATCATAGTGGATCTTCGAAAAAAACTTTGTATCGAAAGTATATACTTCGACTTTCATGCGCTAGAACTTTAGCTCGTAAACATAAAAGCACGGTACGATTTATGCAACGGGGTTCGGCATTTTTAGAAGAATTTTTTACCGAAGAAGAGGTTTTTTTGATGTTCAAAACAACCTCTCGTGGATCACACAGTGAGCGTATTTGGTATTTTGATATTATAAACGGCCTGATGGAATATACATATCAATATGCATGGATCCCTCTTCTCCCACTTCCAATTATGTCAATGGGAGGACTTTTTTTTATTCCGACAGCAACAAAAAATCGCCGCATATGGGCTTTTCCTAGTGTTTTACTCTTAAGTATAGCTATGGTATTCTCAGTTCAGCTATCTATTCAACAAATAAACGGAAGTTCTATCTATCAATATCTATGGTCTTGGACCGTCAATAATGATTTTTCTTTAGAATTTGGATACTTGATTGACCCGCTTACTTCTATTATGTTAATACTAATTACTACTGTAGGAATCCTGGTTCTTATTTATAGTGACGGTTATATGTCTCACGATGAAGGGTATTTGAGATTTTTTTATATAAGTTTTTTCAATACTTCCATGTTGGGATTGGTTACTAGCTCCAATTTGATACAAATTTATTTTTTTTGGGAACTCGTAGGAATGTGTTCCTATTTATTGATAGGCTTTTGGTTTACACGACCAATTGCAGCTAGTGCTTGTCAAAAAGCTTTTGTAACTAATCGTGTAGGGGATTTTGGTCTATTATTAGGAATTTTAGGTTTTTTTTGGATAACAGGTAGTTTAGAGTTTAGGGATTTGTTTAAAATAGCTAATAACTGGATTCCTAATAATGGAATTCACTCTTTACTTACTACTTTGTGTGCTTTTTTATTATTCCTTGGTGCAGTTGCGAAATCCGCACAATTCCCTCTTCACGTATGGTTACCCGATGCTATGGAAGGACCCACTCCCATTTCGGCTCTTATACACGCAGCAACTATGGCTGGTATTTTTCTTGCTCGACTTCCTCTTTTCATATCTCTACCTATAATGAATTTAATTTCTTTAGTAGGTACAATAACACTCTTCTTAGGAGCTACTTTAGCTCTTGCTCAGAAAGATATTAAAAGAAGCTTAGCCTATTCTACAATGTCGCAATTGGGTTATATGATGTTAGCTCTAGGTATAGGTTCTTATCAAGCTGCTTTATTTCATTTGATCACTCATGCTTATTCAAAAGCTTTATTGTTCTTGGGATCCGGATCCATTCATTCAATGGAACCTCTTGTTGGATATTCACCAGATAAAAGTCAGAATATGGTTCTTATGGGCGGTTTAAGAAAATATCCAATTACAAGATCCACCTTTTTAGGTACACTTTCTCTTTGTGGTATTCCACCTCTTGCTTGCTTTTGGTCCAAGGATGAGATCCTTAGTAATAGTTGGTTGTATTCCCCCTTTTTTGGAATAATAGCCTCCTTTACTGGATTAACTGCCTTTTATATGTTTCGGATATATTTACTTACATTTGATGGGTATTTCCGCGTTTTTAACTATAGTAGCACTAAAGAGGGCCCCTTGTCAATATCTTTATGGGGAAAAAGGCCCAAAATTCAAAATACAACAGGATGCTTTAGTACGTTTGGGGCTAAAAAAACTTTTGCCTATCCGCATGAAACGGGAAATACTATGTTATTTCCTCTTCTTATATTACTTTTTACTTTGTTCATTGGATTCATAGGAATTTTTGGGTTAACCATATTATCAAAGTGGTTAACTTCAATAAACACCCAGGAATCTATAAATTCATATGAATTTACTAATATTTCTTCTGTAAGTCTAGCTATCCTCGGTTTATTCATCTTCTCTTTTCAATTGTTAAATTCCAAGGAAAGTACGAAGTTTTTTGATGTAAAAAAAAATATATACAGTTGGTCCTATAATCGTGGTTATATAGATATTTTCTATACTAGGTTTTTCGGTATAAGAGGATTAACCGAACTAACAGAATTTTTTGATAAAGGTATCATTGATGGAATTAATGGAGTGGGTCTTGTTAGTTTTTGTATAGGAGAAGAAATTAAATATGTAGGAGGAGGGCGAATTTCGTCTTATTTATTCTTTTATTCCTTATTTTTCTTTTTTATGTCACCACAAACAGAAACTAAAGCAGTTGGATTTGCTGGTGTTAAAGATTATAAATTGACTTACTACACCCCGGAGTATGAAACCAAGGATACTGATATCTTGGCAGCATTCCGAGTAACCCCTCAACCTGGGGTTCCGCCGGAAGAAGCAGGGGCTGCAGCTGCCGAATCTTCTACTGGTACATGGACAACTGTTTGGACTGATGGACTTACCAGTCTTGATCGTTACAAAGGACGATGCTATCACATCGAGCCTGTTGGGGAAGACCAAATCTATGCTTATCCATTAGACCTATTTGAAGAGGGTTCCGTTACTAACATGTTTTCCATTGTATTTTTCAAAGCCCTACGCCTGGAGGATCTACGAATTCCCTATAAAACTTTCCAAGGCCCGCCTCATGGTATCCAAGAAAGAGATAAGTTGAACAAGTATGGTCGTCCTTTATTGGGATGTACTATTAAACCAAAATTAGGATTATCCGCAAAAAATTACGGTAGAGCGTATGAGTGTCTACGTGGTGGACTTGATTTTACCAAAGATGATGAAAACGTAAACTCACAACCATTTATGCGTTGGAGAGACCGTTTTTTTGCTGAAGCTTATAAACAGGCCGAAACCGGTGAAATTAAGGGGCATTACTTGAATGCGACTGCAACAGAAGAAATGAAGAGAGCTGTATTTGCAAGAGAATTAGGGGTTCCTATTGTAATGCATGACTACATAACTGGGGGATTCACCGCAAATACTTTGCATTATTGCCGCGACAATGGCCTACTTCTTCACATTCACCGTGCAATGCATGCAGTTATTGATAGACAGAAAAATCATGGTATGCATTTCCGTGTATTAGCTAAAGCATTGCGTATGTCTGGGGGAGATCATCACGGTACAGTAGTAGGTAAGTTAGAAGGGGAACGCGAAATGACTTTAGGTTTTGTTGATTTATTGCGCGATGATTTTATTGAAAAAGATCGTCGCGGTTTTTTCACTCAGGACTGGGTATCCATGCCAGGTGTTATACCAGTAGCTTCAGGTGGTATTCATGTTTGGCATATGCCAGCTCTGACCGAAATCTTTGGGGATGATTCCGTATTATTTGGTGGAGGAACTTTAGGACATCCTTGGGGAAATGCACCTGGTGCAGCTAATCGAGTGGCTTTAGAAGCCTGTGTACAAGCTCGTAACGAAGGGCGCGATCTTGCGCGTGAAGGTAATGAAATCGCTAAATGGAGTCCTGAACTAGCCGCGGCTTGTGAATGGAAAGCGATCAAATTCGAGCCGGATATC
Aristida_purpurea__stripped_ ATGGAGTAGATAATTCTTCCTTGTTACAAATCTCTCCCCAAATCGTGCTTGCATTTTTCATTGCACACGACTTTCCCTATGTAGAAATTTCTATGAACATTTCAGTTTGTATTTATACTTAGAGAATATTTCTCGGTTTATGAAATACATAGTGCAATATGGTCAGACAGGGTTGCAAACGGAAGGGAGTCTAATATTTTTATTTTTGCAGGCCAATCGCTCTTTTGACTTTGGAATAAAGTTCCTTATCAATATACTGCTTCTTTTACACTCAAAAATAATTAGGATTTCGGTCCACTCGAAACCACCTTTCCCCATCAGGCACTAATTTATTTTTAACGTCTAATTAGATCGGGGAATCATTCCAATTAAGAAGTTAAGCTCGTTGCTTTTTTTTACCAGAATTAGAGCCGGGCTCTATCCATTTATTCACTAGACCCAGAAAATCGATTTTATTACGACATGCTATTTTTTCCATTCATTACCTTTGAGGATCAGTCGTGGTCTTCTAGACTCTACCAAGAGTCTGGACGAATTTGTTGCTCATCCAAATGTGTAAAGATCATAGTCGCACATGAAATTCGAAGGGTTAAAAAAATCTCGTTACTTCGTCTATCCACTTCTCTTTGAATTTGCCCATGATAATGGTTCTGAACCTCTGGAAATTGGTAATAACAAAAAATTTAGTTCACTACTTGTGAAACGTTTAATTCGAATGTATCAGCAGAATTTTTGGAATTCAGTTAATCACAACCAAGATCGATTGGATCATAATTTTTATTCTGAGTTTTGTTCTAAGATTCTATCCGAGGGGTTTGCGATCGTTGTAGAAATCCCATTCTCGGGAGAACTGTGTCCGGAAATACCAAAGTTTCAAAATTTACAATCTATTCATTCATTTCCCTTTTTAGAAGACTTTCATTTACATTATCTATTACATATAGAAATACCCTATCCTATCCATTTGGAAATCTTGGTTCAACTCCTTGAATACCGGATCCAAGATGTTCCATCTTTGCATTTGCGATTCTTTTTCAACTATTATTCGAATTGGAATAGTCTTATTACTTCAATGAAATCTTTTCTTAAAGAAAATAAAAGACTATTTTTTCTATATAATTCTTATGTATCAGAATATGAATTTTTCTTGTTTCTTAAACAATCTTGCTTACGATTAACATCTTCTTTTCTGGAACGAATCTTTAAGATGGAACATTTTGGGATCTACCCATTTCGGAAAACCTGGTTATTTATGGATCCTCTTATGCATTATCGATATCAAGGAAAGGCAATTGCATCAAAAGGAACTCTTAAGAAGAAATGGAAATACCTTGTCTTCTCGTATTCTTTCTTTTGGACCCAACCGAGGATCCGTCTAAACTTAAACTCTTGCTTCGATTTTCTGGGGTACCTTTCAAGTGTACCAAATACTTTGGTAAGGAATATGCTGGAGAATTCTTTTCTAATAATGAAAAAATTCGATACCGTCCCCGCTACTCCCCTCATTGGATCCTTAAAAGCTCAATTTTGTACTGGATCGGGCCATCCTATTAGTAAACCCTGGACCTTATCAGATTGGGATATTCTTGATCGCTTTGGTCGGATATGTAGAAATCTTTTTCATTATCATAGTGGATCTTCAAAAAAAACTTTGTATCGAAAATATATACTTCGACTTTCATGTGCTAGAACTTTAGCTCGTAAACATAAAAGTACGGTACGATTTATGCAACGAGGTTCGGTATTTTTAGAAGAATTCTTTACGGAAGAAGAGGTTTTTTTGATATTCAAAACAACTTCTCATGGATCACACAGTGAGCGTATTTGGTATTTGGATATTATCAATGACCTGATGGAACATACATATCAATATGCCTGGATCCCCCTTCTCCCACTTCCAATTATGTCAATGGGGGGACTTTTTCTTATTCCGACAGCAACAAAAAATCGTCGCATATGGGCTTTTCCTAGTGTTTTACTCTTAAGTATAGCTATGGTATTCTCAGTTCACCTGTCTATTCAACAAATAAATGGAAGTTCGATCTATCAATATCTATGGTCTTGGACCATCAATAATGATTTTTCCTTAGAATTTGGATACTTGATTGACCCCCTTACTTCTATTATGTTAATACTAATTACTACTGTGGGAATCTTGGTTCTTATTTATAGTGATGATTATATGTCTCACGATCAAGGATATTTGCGATTTTTTTATATAAGTTTTTTTACTACTTCCATGTTAGGGTTGGTTACTAGTTCAAATTTGATACAAATTTATTTTTTTTGGGAACTTGTGGGAATGTGTTCCTATTTATTGATAGGTTTTTGGTTTACACGGCCAATTGCAGCCAGTGCTTGTCAAAAAGCTTTTGTAACTAATCGTGTAGGGGATTTTGGTCTCTTATTAGGAATTTTAGGTTTTTTTTGGATAACAGGTAGTTTAGAGTTTCGGGATTTGTTCAAAATAGCTAATAATTGGATTCCTAATAATGGGATTAATTCTTTACTTACTACTTTGTGCGCTTTTTTTTTATTCCTTGGTGCAGTTGCAAAATCTGCACAATTTCCTCTTCACGTATGGTTACCCGATGCTATGGAAGGACCCACTCCCATTTCGGCTCTTATACACGCAGCAACTATGGCTGGGATTTTTCTTGCTCGACTTCCTCTTTTCATATCCCTACCTATAATGAGTTTAATTTCTTTAGTTGGTACAATAACACTCTTCTTAGGAGCTACTTTAGCTCTTGCTCAGAGAGATATTAAAAGAAGCTTAGCCTATTCTACAATGTCTCAATTGGGTTATATGATGTTAGCTTTAGGTATAGGTTCTTATCAAGCTGCTTTATTCCATTTGATCACTCATGCTTATTCGAAAGCGTTATTATTCTTGGGATCCGGATCCATTCATTCAATGGAACCTCTTGTTGGATATTCACCAGATAAAAGTCAGAATATGGTTCTTATGGGTGGTTTAAGAAAATACCCAATTACAAGAACTACTTTTTTAGGTACACTTTCTCTTTGTGGTATTCCACCTCTTGCTTGCTTCTGGTCCAAAGATGAAATCATTAGTAATAGTTGGTTGTATTCACCCTTTTTAGGAATAATAGCCTCTTTTAGTGGATTAACTGCATTTTATATGTTTCGGATATATTTACTTACTTTTGATGGGTATTTACGTGTTTTTAAGTATAGTAGTACTAAAGAAGGTTCATTGTCAATATCCTTATGGGGAAAAAGTCCCAAAATTTATAATACAAGAGGATCTTTTAGTACTTTTGGGATTAAAAAAACTTTTGTCTATCCTTATGAAACGGGAAATACTATGCTATTTCCGCTTCTTATATTACTGTTTACTTTGTTTATTGGATCCATAGGAATCTTTGAGTTAACCATATTATCAAAGTGGCTAGCTTCAATAAACTTCCAAGAATCCATAAATTCATATGAATTTACTAATATTTCTTCTGTAAGTTTAGCTATTTTTGGTCTATTCATATTCTCTTTTCAGTTGTTGAATTCCAAAGGGAATGCCAAATTTTTGCATGTAAAAAAAAAGATATACAGTTGGTCATATAATCGTGGTTATATAGATGTTTTCTATAGTAGATTTCTGGGTATAAGAAGATTAGCCGAACTAACGTATTTTATCGATAAAAGTGTTATTGATGGAATTAATGGAGTAGGTCTTGCTAGTTTTTGTATAGGAGAGGAGATTAGATATGTAGGGGGAGGACGAATATCCTCTTATCTATTCTTTTATTCTTTGTTCTCCTTTCTTATGTCACCACAAACAGAAACTAAAGCAGTTGGATTTGCTGGTGTTAAGGATTATAAATTGACTTACTACACTCCGGAGTACGAAACCAAGGATACTGATATCTTGGCAGCATTCCGAGTAACTCCTCAGCCCGGGGTTCCGCCTGAAGAAGCAGGGGCTGCAGCTGCGGAATCTTCTACTGGTACATGGACAACTGTTTGGACTGATGGACTTACCAGTCTTGATCGTTACAAAGGACGATGCTATCACATCGAGCCCGTTGGGGATGAACAAATCTATGCTTACCCATTAGACCTATTTGAAGAGGGTTCTGTTACTAACATGTTTTCCATTGTATTTTTCAAAGCCCTACGTTTGGAGGATCTACGAATTCCTTATAAAACTTTCCAAGGTCCGCCTCATGGTATCCAAGAAAGGGATAAGTTGAACAAGTATGGTCGTCCTTTATTGGGATGTACTATTAAACCAAAATTGGGATTATCCGCAAAAAATTATGGTAGAGCGTATGAGTGTCTACGCGGTGGACTTGATTTTACCAAAGATGATGAAAACGTAAACTCACAACCATTTATGCGCTGGAGAGACCGTTTTTTTGCCGAAGCATATAAACAGGCTGAAACCGGTGAAATCAAGGGGCATTACTTGAATGCGACTGCAACAGAAGAAATGAAGAGAGCTGTATTTGCGAGGGAATTAGGGGTTCCTATTGTAATGCATGACTACTTAACAGGAGGATTCACTGCAAATACTTTGAATTATTGCCGCGATAACGGCCTACTTCTTCACATTCACCGAGCAATGCATGCAGTTATTGATAGACAGAAAAATCATGGTATGCATTTCCGTGTATTAGCTAAAGCATTGCGTATGTCTGGGGGAGATCATCACGGTACAGTAGTAGGTAAGTTAGAAGGGGAACGCGAAATAACTTTAGGTTTTGTTGATTTATTGCGCGATGATTTTATTGAAAAAGATCGTCGCGGTTTTTTCACTCAGGACTGGGTATCCATGCCAGGTGTTATACCGGTGGCTTCAGGGGGTATTCATGTTTGGCATATGCCAGCTTTGACCGAAATCTTTGGGGACGATTCCGTATTATTTGGTGGAGGAACTTTAGGACATCCTTGGGGGAATGCACCGGGTGCAGCTAATCGGGTGGCTTTAGAAGCCTGTGTACAAGCTCGTAACGAAGGGCGTGATCTTGCTCGTGAAGGTAATGAAATCGCTAAATGGAGTCCTGAACTAGCCGCAGCTTGTGAATGGAAGGCGATCAATTTTGATCCGGATATT
Aristida_ternipes__stripped_ ATGGAGTAGATAATTCTTCCTTGTTACAAATCTCTCCCCAAATCGTGCTTGCATTTTTCATTGCACACGACTTTCCCTATGTAGAAATTTCTATGAACATTTCAGTTTGTATTTATACTTAGAGAATATTTCTCGGTTTATGAAATACATAGTGCAATATGGTCAGACAGGGTTGCAAACGGAAGGGAGTCTAATATTTTTATTTTTGCAGGCCAATCGCTCTTTTGACTTTGGAATACAGTTCCTTATCAATATACTGCTTCTTTTACACTCATAAATAATTAGGATTTCGGTCCACTCGAAACCACCTTTCCCCATCAGGCACTAATTTATTTTTAACGTCTAATTAGATCGGGGAATCATTCCAATTAAGAAGTTAAGCTCGTTGCTTTTTTTTACCAGAATTAGAGCCGGGCTCTATCCATTTATTCACTAGACCCAGAAAATCCATTTTGTTACGACATGCTATTTTTTCCATTCATTACCTTTGAGGATCAGTCGTGGTCTTCTAGACTCTACCAAGAGTCTGGACGAATTTGTTGCTCATCCAAATGTGTAAAGATCATAGTCGCACATGAAATTCGAAGGGTTAAAAAAATCTCGTTACTTCGTCTATCCACTTCTCTTTGAATTTGCCCATGATAATGGTTCTGAACCTCTGGAAATTGGTAATAACAAAAAATTCAGTTCACTACTTGTGAAACGTTTAATTCGAATGTATCAGCAGAATTTTTGGAATTCAGTTAATCACAACCAAGATCGATTGGATCATAATTTTTATTCTGAGTTTTATTCTAAGATTCTATCCGAGGGGTTTGCGATCGTTGTAGAAATGCCATTCTCGGGAGAACTGTGTCCGGAAATACCAAAGTTTCAAAATTTACAATCTATTCATTCATTTCCCTTTTTAGAAGACTTTCATTTACATTATCTATCACATATAGAAATACCCTATCCTATCCATTTGGAAATCTTGGTTCAACTCCTTGAATACCGGATCCAAGATGTTCCATCTTTGCATTTGCGATTCTTTTTCAACTATTATTCGAATTGGAATAGTCTTATTACTTCAATGAAATCTTTTCTTAAAGAAAATAAAAGACTATTTTTTCTATATAATTCTTATGTATCAGAATATGAATTTTTCTTGTTTCTTAAACAATCTTGCTTACGATTAACATCTTCTTTTCTGGAACGAATCTTTAAGATGGAACATTTTGGGATCTACCCGTTTCGGAAAACCTGGTTATTTATGGATCCTCTTATGCATTATCGATATCAAGGAAAGGCAATTGCATCAAAAGGAACTCTTAAGAAGAAATGGAAATACCTTGTCTTCTCGTATTCTTTCTTTTGGACCCAACCGAGGATCCGTCTAAACTTAAACTCTTGCTTCGATTTTCTGGGGTACCTTTCAAGTGTACCAAATACTTTGGTAAGGAATATGCTGGAGAATTCTTTTCTAATAATGAAAAAATTCGATACCGTGCCCGCTACTCCCCTCATTGGATCCTTAAAAGCTCAATTTTGTACTGGATCGGGCCATCCTATTAGTAAACCCTGGACCTTATCAGATTGGGATATTCTTGATCGCTTTGGTCGGATATGTAGAAATCTTTTTCATTATCATAGTGGATCTTCAAAAAAAACTTTGTATCGAAAATATATACTTCGACTTTCATGTGCTAGAACTTTAGCTCGTAAACATAAAAGTACGGTACGATTTATGCAACGAGGTTCGGTATTTTTAGAAGAATTCTTTACGGAAGAAGAGGTTTTTTTGATATTCAAAACAACTTCTCATGGATCACACAGTGAGCGTATTTGGTATTTGGATATTATCAATGACCTGATGGAACATACATATCAATATGCCTGGATCCCTCTTCTCCCACTTCCAATTATGTCAATGGGGGGACTTTTTCTTATTCCGACAGCAACAAAAAATCGTCGCATATGGGCTTTTCCTAGTGTTTTACTCTTAAGTATAGCTATGGTATTCTCAGTTCACCTGTCTATTCAACAAATAAATGGAAGTTCGATCTATCAATATCTATGGTCTTGGACCATCAATAATGATTTTTCCTTAGAATTTGGATACTTGATTGACCCCCTTACTTCTATTATGTTAATACTAATTACTACTGTAGGAATCTTGGTTCTTATTTATAGTGATGATTATATGTCTCACGATCAAGGATATTTGCGATTTTTTTATATAAGTTTTTTTAATACTTCCATGTTAGGGTTGGTTACTAGTTCAAATTTGATACAAATTTATTTTTTTTGGGAACTTGTGGGAATGTGTTCCTATTTATTGATAGGTTTTTGGTTTACACGGCCAATTGCAGCCAGTGCTTGTCAAAAAGCTTTTGTAACTAATCGTGTAGGGGATTTTGGTCTCTTATTAGGAATTTTAGGTTTTTTTTGGATAACAGGTAGTTTAGAGTTTCGGGATTTGTTCAAAATAGCTAATAATTGGATTCCTAATAATGGGATTAATTCTTTACTTACTACTTTGTGCGCTTTTTTATTATTCCTTGGTGCAGTTGCAAAATCTGCACAATTTCCTCTTCACGTATGGTTACCCGATGCTATGGAAGGACCCACTCCCATTTCGGCTCTTATACACGCAGCAACTATGGCTGGGATTTTTCTTGCTCGACTTCCTCTTTTCATATCCCTACCTATAATGAGTTTAATTTCTTTAGTTGGTACAATAACACTCTTCTTAGGAGCTACTTTAGCTCTTGCTCAGAGAGATATTAAAAGAAGCTTAGCCTATTCTACAATGTCTCAATTGGGTTATATGATGTTAGCTTTAGGTATAGGTTCTTATCAAGCTGCTTTATTCCATTTGATCACTCATGCTTATTCGAAAGCGTTATTATTCTTGGGATCCGGATCCATTCATTCAATGGAACCTCTTGTTGGATATTCACCAGATAAAAGTCAGAATATGGTTCTTATGGGTGGTTTAAGAAAATACCCAATTACAAGAACTACTTTTTTAGGTACACTTTCTCTTTGTGGTATTCCACCTCTTGCTTGCTTCTGGTCCAAAGATGAAATCCTTAGTAATAGTTGGTTGTATTCACCCTTTTTAGGAATAATAGCCTCTTTTAGTGGATTAACTGCATTTTATATGTTTCGGATATATTTACTTACTTTTGATGGGTATTTACGTGTTTTTAAGTATAGTAGTACTAAAGAAGGTTCATTGTCAATATCCTTATGGGGAAAAAGTCCCAAAATTTATAATACAAGAGGATCTTTTAGTACTTTTGGGATTAAAAAAACTTTTGTCTATCCTTATGAAACGGGAAATACTATGCTATTTCCGCTTCTTATATTACTGTTTACTTTGTTTATTGGATCCATAGGAATCTTTGAGTTAACCATATTATCAAAGTGGCTAACTTCAATAAGCTTCCAAGAATCCATAAATTCATATGAATTTACTAATATTTCTTCTGTAAGTTTAGCTATTTTTGGTCTATTCATATTCTCTTTTCAGTTGTTGAATTCCAAAGGGAATGACAAGTTTTTGCATGTAAAAAAAAAGATATACAGTTGGTCATATAATCGTGGTTATATAGATCTTTTCTATAGTAGATTTCTGGGTATAAGAAGATTAGCCGAACTAACGCATTTTTTCGATAAAGGTGTTATTGATGGAATTAATGGAGTAGGTCTTGCTGGTTTTTGTATAGGAGAGGAGATTAAATATGTAGGGGGAGGGCGAATATCCTCTTATCTATTCTTTTATTCTTTGTTCTCCTTTCTTATGTCACCACAAACAGAAACTAAAGCAGTTGGATTTGCTGGTGTTAAGGATTATAAATTGACTTACTACACTCCGGAGTACGAAACCAAGGATACTGATATCTTGGCAGCATTCCGAGTAACTCCTCAGCCCGGGGTTCCGCCTGAAGAAGCAGGGGCTGCAGCTGCGGAATCTTCTACTGGTACATGGACAACTGTTTGGACTGATGGACTTACCAGTCTTGATCGTTACAAAGGACGATGCTATCACATCGAGCCCGTTGGGGATGAACAAATCTATGCTTACCCATTAGACCTATTTGAAGAGGGTTCTGTTACTAACATGTTTTCCATTGTATTTTTCAAAGCCCTACGTTTGGAGGATCTACGAATTCCCTATAAAACTTTCCAAGGTCCGCCTCATGGTATCCAAGAAAGGGATAAGTTGAACAAGTATGGTCGTCCTTTATTGGGATGTACTATTAAACCAAAATTGGGATTATCCGCAAAAAATTATGGTAGAGCGTATGAGTGTCTACGCGGTGGACTTGATTTTACCAAAGATGATGAAAACGTAAACTCACAACCATTTATGCGCTGGAGAGACCGTTTTTTTGCCGAAGCATATAAACAGGCTGAAACCGGTGAAATCAAGGGGCATTACTTAAATGCGACTGCAACAGAAGAAATGAAGAGAGCTGTATTTGCGAGGGAATTAGGGGTTCCTATTGTAATGCATGACTACTTAACAGGAGGATTCACTGCAAATACTTTGAATTATTGCCGCGATAACGGCCTACTTCTTCACATTCACCGAGCAATGCATGCAGTTATTGATAGACAGAAAAATCATGGTATGCATTTCCGTGTATTAGCTAAAGCATTGCGTATGTCTGGGGGAGATCATCACGGTACAGTAGTAGGTAAGTTAGAAGGGGAACGCGAAATAACTTTAGGTTTTGTTGATTTATTGCGCGATGATTTTATTGAAAAAGATCGTCGCGGTTTTTTCACTCAGGACTGGGTATCCATGCCAGGTGTTATACCGGTGGCTTCAGGGGGTATTCATGTTTGGCATATGCCAGCTTTGACCGAAATCTTTGGGGACGATTCCGTATTATTTGGTGGAGGAACTTTAGGACATCCTTGGGGGAATGCACCGGGTGCAGCTAATCGGGTGGCTTTAGAAGCCTGTGTACAAGCTCGTAACGAAGGGCGTGATCTTGCTCGTGAAGGTAATGAAATCGCTAAATGGAGTCCTGAACTAGCCGCAGCTTGTGAATGGAAGGCGATCAATTTTGATCCGGATATT
Arundinaria_appalachiana__stripped_ ATGGAGTAGATAATTCTTCCTTGTTACAAATCCCTCCCCAAATCGTGCTTGCATTTTTCATTGCACACGACTTTCCCTATGTAGAAATTTCTATGAACATTTCAGTTTGTATTTCTACTTAGAAGACATTTCTCGGTTTCTCAAATACATAGTGCAATATGGTCAAACAGGGTTACAAACGGAAAGGAATCTAATACTTTTATTTTTGCAGGCCAATCGCTCTTTTGACTTTGGAATCCAGTTCTTTATCAATATACTGCTTCTTTTACACTCAAGAATAATTAGGATTTCGGTCCGTTCGAAACCACCTTTCCCCATCAGGCACTAATCTATTTTTAACGTCTAATTAGATCGGGGAATCATTTCAATTAAGAAGTTAAGCTCGTTGCTTTTTTTTACCAGAATTGGAGCCAGGCTCTATCCATTTATTCACTAGACCCAGAAAATAGATTTTATTACGACATGCTATTTTTTCCATTCATTACCCTTGAGGATCAGTCGTGGTCTTCTAGACTCTACCAAGAGTCTGGACGAATTTGTTGCTCATCCAAATGTGTAAAGATCATAGTCGCACATGAAATTGGAAGGGTCAAAAAAATCTCGTTACTTCGTTTACCCACTTCTCCTTGAGTTTGCCCATGATAAAGGTTCCGAACCTGTGGAAATTAGTAATAACAAGAAATTTAGTTCACTACTTGTGAAACGTTTAATTCGAATGTATCAGCAGAATTTTTGGAACTCGGTTAATCATAACCAAGATCGATTGGATTACAATTTTTATTCTGAGTTTTATTCTCAGATTCTATCTGAGGGGTTTGCGATCGTTGTAGAAATCCCATTCTCGCGAGAATTATGTCCGGAAACACCAAAGTTTCAGAATTTACGATCTATTCATTCATTTCCCTTTTTAGAAGACTTTCATTTACATTATCTATCACATATAGAAATACCCTATCCTATCCATTTTGAAATCTTGGTTCAACTCCTTCAATACCGGATCAAAGATGTTCCATCTTTGCATTTGCGATTCTTTCTCAACTACTATTCGAATTGGAATAGTCTTATTACTTCAATGAAATCGTTTCTTAAAGAAAATAAAAGACTATTTTTCCTATATAACTCTTATGTATCAGAATATGAATTTTTCTTGTTTCTTAAACAATCTTGCTTACCATTAACATCTTCTTTTGTGGAACGAATCTTTAAGATGGAACATTTTGGGATGTACCCATTTCGGAAAACCTGGATCTTTATGGATCCTCTTATGCATTATCGATATCAAGGAAAGGCAATTGCATCAAAAGGAACTCTTAAGAAGAAATGGAAATACCTTGTCTTCTGGTATTCTTTTTTTTGGACTCAACCGAGGATCCATCTAAACTTAAACTCTTGCTTCGATTTTCTGGGGTACCTTTCAAGTGTACCAAATCCTTTGGTAAAGAATATGCTAGAGAATTCATTTCTAATAATGAAAAAATTCGATACCGTCCCTGCTACTCCCCTCATTGGATCCTTAAAAGCTCAATTTTGTACTGGATCGGGGCATCCTATTAGTAAACCCTGGACCTTATCAGATTGGGATATTCTTGATCGATTTGGTCGGATATGTAGAAATCTTTTTCATTATCATAGTGGATCCTCGAAAAAAACTTTGTATCGAAAGTATATACTTCGACTTTCATGCGCTAGAACTTTAGCTCGTAAACATAAAAGCACGGTACGATTTATGCAACGAGGTTCGGTATTTTTAGAAGAATTTTTTACGGAAGAAGAGGTTTTTTTGATGTTCAAAACAACCTCTCGTGGATCACACAGTGACCGTATTTGGTATTTGGATATTATCAATGACCTGATGGAACATACATATCAATATGCATGGATCCCTCTTCTCCCACTTCCAATTATGTCAATGGGGGGACTTATTCTTATTCCGACAGCAACAAAAAATCGTCGCATATGGGCTTTTCCTTGTGTTTTACTCTTAAGTATAGCTATGGTATTCTCAGTTCACCTATCTATTCAACAAATAAATGGAAGTTCTATCTATCAATATCTATGGTCTTGGACCGTCAATAATGATTTTTCCTTAGAATTTGGATACTTGATCGACCCGCTTACTTCTATTATGTTAATACTAATTACTACTGTAGGAATCCTCGTTCTTATTTATAGTGACGATTATATGTCTCACGATGAAGGATATTTGAGATTTTTCTATATAAGTTTTTTCAATACTTCCATGTTGGGATTGGTTACTAGTTCCAATTTGATACAAATTTATTTTTTTTGGGAACTTGTGGGAATGTGTTCCTATTTATTGATAGGCTTTTGGTTTACACGGCCAATTGCAGCGAGTGCTTGTCAAAAAGCTTTTGTAACTAATCGTGTAGGGGATTTTGGTCTGTTATTAGGAATTTTAGGTTTTTTTTGGATAACAGGTAGTTTAGAGTTTCGGGATTTGTTCAAAATAGCTAATAACTGGATTCCTAATAATGGGATTAATTCCTTACTTACTACTTTGTGTGCTTTTTTATTATTCCTTGGTGCAGTTGCGAAATCCGCACAATTCCCTCTTCACGTATGGTTACCCGATGCTATGGAAGGACCCACTCCCATTTCGGCTCTTATACACGCAGCAACTATGGCTGGGATTTTTCTTGCTCGACTTCCTCTTTTCATATCCCTACCTATAATGAGTTTCATTTCTTTAGTAGGTACAATAACACTCTTCTTAGGAGCTACTTTAGCTCTTGCTCAGAGAGATATTAAAAGAAGCTTAGCCTATTCTACAATGTCTCAATTGGGTTATATGATGTTAGCTCTAGGTATAGGTTCTTATCAAGCTGCTTTATTCCATTTGATCACTCATGCTTATTCGAAAGCTTTATTGTTCTTGGGATCCGGATCCATTCATTCAATGGAACCTCTTGTTGGATATTCACCAGATAAAAGTCAGAATATGGTTCTTATGGGTGGTTTAAGAAAATACCCAATTACAAGAACTACTTTTTTAGGTACGCTTTCTCTTTGTGGTATTCCACCTCTTGCTTGCTTCTGGTCCAAAGATGAAATCCTTAGTAATAGTTGGTTGTATTCACCCTTTTTTGGAATAATAGCCTCTTTTACTGGATTAACTGCGTTTTATATGTTTCGGATATATTTACTTACTTTTGATGGGTACCTGCGTGTTTTTAATTACAGTAGCACTAAAGAGGGTTCGTTGTCAATATCCTTATGGGGAAAAAGGCCCAAAATTCATAATACAAGAGGGTCCTTTAGTACTTTTGGGGCTAAAAACACTTTTGTCTATCCTCATGAAACGGGAAATACTATGCTATTCCCTCTTTTTATATTACTGTTTACTTTGTTCATTGGATCCATAGGAATCTTTGAGTTAACCATATTATCAAAGTGGTTAACTTCAATAAACTTCCAGGAATCCATAAATTCATATGAATTTACTAATATTTCTTCTGTAAGTCTAGCTATGTTTGGTCTATCCATATTCTCCTTTCAGTTGTTAAATTCTAAAGAGAGTCCGAAGTTTTCGGATGTAAAAAAAAAGATATACAGTTGGTCATATAATCGTGGTTATATCGATATTTTCTATACTAGGTTTCTGGGTATAAGAGGATTAACTGAACTAACGCAGTTTTTCGATAAGGGTGTCATTGATGGAATTAATGGAGTAGGTCTTGCTGGTTTTTGTATAGGAGAAGAAATTAAATATGTGGGGGGAGGGCGAATATCGTCTTATTTATTCTTTTATTCCGTGTTCTTCTTTTTTATGTCACCACAAACAGAAACTAAAGCAGTTGGATTTGCTGGTGTTAAGGATTATAAATTGACTTATTACACCCCGGAGTATGAAACCAAGGATACTGATATCTTGGCAGCATTCCGAGTAACTCCTCAGCCCGGGGTTCCGCCCGAAGAAGCAGGGGCTGCAGCTGCCGAATCTTCTACTGGTACATGGACAACTGTTTGGACTGATGGACTTACCAGTCTTGATCGTTACAAAGGGCGATGCTATCACATTGAGCCCGTTGGGGAGGAACAAATCTATGCTTATCCATTAGACCTATTTGAAGAGGGTTCTGTTACTAACATGTTTTCCATTGTGTTTTTCAAAGCCCTACGTCTGGAGGATCTGCGAATTCCCTATAAAACTTTCCAAGGTCCGCCTCATGGTATCCAAGAAAGGGATAAGTTGAACAAGTACGGCCGTCCTTTATTGGGATGTACTATTAAACCAAAATTGGGATTATCCGCAAAAAATTACGGTAGAGCGTATGAGTGTCTACGCGGTGGACTTGATTTTACCAAAGATGATGAAAACGTAAACTCACAACCATTTATGCGCTGGAGGGACCGTTTTTTTGCCGAAGCATATAAACAGGCCGAAACCGGTGAAATCAAGGGGCATTACTTGAATGCGACTGCAACAGAAGAAATGAAGAGAGCTATATTTGCGAGGGAATTAGGGGTTCCTATTGTAATGCATGACTACTTAACTGGGGGATTCACCGCAAATACTTTGCATTATTGCCGCGACAATGGCCTACTTCTTCACATTCACCGGGCAATGCATGCAGTTATTGATAGACAGAAAAATCATGGTATGCATTTTCGTGTATTAGCTAAAGCATTGCGTATGTCTGGGGGAGATCATCACGGTACAGTAGTAGGTAAGTTAGAAGGGGAACGCGAAATGACTTTAGGTTTTGTTGATTTATTGCGCGATGATTTTATTGAAAAAGATCGTCGCGGTTTTTTCACTCAGGACTGGGTATCTATGCCAGGTGTTATACCGGTGGCTTCAGGGGGTATTCATGTTTGGCATATGCCAGCTCTGACCGAAATCTTTGGAGATGATTCCGTATTATTTGGTGGAGGAACTTTAGGACATCCTTGGGGAAATGCACCTGGTGCAGCTAATCGGGTGGCTTTAGAAGCTTGTGTACAAGCTCGTAACGAAGGGCGCGATCTTGCTCGTGAAGGTAATGAAATCGCTAAATGGAGTCCTGAACTAGCCGCAGCTTGTGAATGGAAGGCGATCAAATTCGAGCCGGATCTA
Bashania_fargesii__stripped_ ATGGAGTAGATAATTCTTCCTTGTTACAAATCCCTCCCCAAATCGTGCTTGCATTTTTCATTGCACACGACTTTCCCTATGTAGAAATTTCTATGAACATTTCAGTTTGTATTTCTACTTAGAAGACATTTCTCGGTTTCTCAAATACATAGTGCAATATGGTCAAACAGGGTTACAAACGGAAAGGAATCTAATACTTTTATTTTTGCAGGCCAATCGCTCTTTTGACTTTGGAATCCAGTTCTTTATCAATATACTGCTTCTTTTACACTCAAGAATAATTAGGATTTCGGTCCGTTCGAAACCATCTTTCCCCATCAGGCACTAATCTATTTTTAACGTCTAATTAGATCGGGGAATCATTTCAATTAAGAAGTTAAGCTCGTTGCTTTTTTTTACCAGAATTGGAGCCAGGCTCTATCCATTTATTCACTAGACCCAGAAAATAGATTTTATTACGACATGCTATTTTTTCCATTCATTACCCTTGAGGATCAGTCGTGGTCTTCTAGACTCTACCAAGAGTCTGGACGAATTTGTTGCTCATCCAAATGTGTAAAGATCATAGTCGCACATGAAATTGGAAGGGTCAAAAAAATCTCGTTACTTCGTTTACCCACTTCTCTTTGAGTTTGCCCATGATAAAGGTTCCGAACCTGTGGAAATTAGTAATAACAAGAAATTTAGTTCACTACTTGTGAAACGTTTAATTCGAATGTATCAGCAGAATTTTTGGAACTCGGTTAATCATAACCAAGATCGATTGGATTACAATTTTTATTCTGAGTTTTATTCTCAGATTCTATCTGAGGGGTTTGCGATCGTTGTAGAAATCCCATTCTCGCGAGAATTATGTCCGGAAACACCAAAGTTTCAGAATTTACGATCTATTCATTCATTTCCCTTTTTAGAAGACTTTCATTTACATTATCTATCACATATAGAAATACCCTATCCTATCCATTTTGAAATCTTGGTTCAACTCCTTCAATACCGGATCAAAGATGTTCCATCTTTGCATTTGCGATTCTTTCTCAACTACTATTCGAATTGGAATAGTCTTATTACTTCAATGAAATCGTTTCTTAAAGAAAATAAAAGACTATTTTTCCTATATAACTCTTATGTATCAGAATATGAATTTTTCTTGTTTCTTAAACAATCTTGCTTACCATTAACATCTTCTTTTGTGGAACGAATCTTTAAGATGGAACATTTTGGGATGTACCCATTTCGGAAAACCTGGATCTTTATGGATCCTCTTATGCATTATCGATATCAAGGAAAGGCAATTGCATCAAAAGGAACTCTTAAGAAGAAATGGAAATACCTTGTCTTCTGGTATTCTTTTTTTTGGACTCAACCGAGGATCCATCTAAACTTAAACTCTTGCTTCGATTTTCTGGGGTACCTTTCAAGTGTACCAAATCCTTTGGTAAGGAATATGCTAGAGAATTCATTTCTAATAATGAAAAAATTCGATACCGTCCCTGCTACTCCCCTCATTGGATCCTTAAAAGCTCAATTTTGTACTGGATCGGGGCATCCTATTAGTAAACCCTGGACCTTATCAGATTGGGATATTCTTGATCGATTTGGTCGGATATGTAGAAATCTTTTTCATTATCATAGTGGATCCTCGAAAAAAACTTTGTATCGAAAGTATATACTTCGACTTTCATGCGCTAGAACTTTAGCTCGTAAACATAAAAGCACGGTACGATTTATGCAACGGGGTTCGGTATTTTTAGAAGAATTTTTTACGGAAGAAGAGGTTTTTTTGATGTTCAAAACAACCTCTCGTGGATCACACAGTGACCGTATTTGGTATTTGGATATTATCAATGACCTGATGGAACATACATATCAATATGCATGGATCCCTCTTCTCCCACTTCCAATTATGTCAATGGGGGGACTTATTCTTATTCCGACAGCAACAAAAAATCGTCGCATATGGGCTTTTCCTTGTGTTTTACTCTTAAGTATAGCTATGGTATTCTCAGTTCACCTATCTATTCAACAAATAAATGGAAGTTCTATCTATCAATATCTATGGTCTTGGACCGTCAATAATGATTTTTCCTTAGAATTTGGATACTTGATCGACCCGCTTACTTCTATTATGTTAATACTAATTACTACTGTAGGAATCCTCGTTCTTATTTATAGTGACGATTATATGTCTCACGATGAAGGATATTTGAGATTTTTTTATATAAGTTTTTTCAATACTTCCATGTTGGGATTGGTTACTAGTTCCAATTTGATACAAATTTATTTTTTTTGGGAACTTGTGGGAATGTGTTCCTATTTATTGATAGGCTTTTGGTTTACACGGCCAATTGCAGCGAGTGCTTGTCAAAAAGCTTTTGTAACTAATCGTGTAGGGGATTTTGGTCTGTTATTAGGAATTTTAGGTTTTTTTTGGATAACAGGTAGTTTAGAGTTTAGGGATTTGTTCAAAATAGCTAATAACTGGATTCCTAATAATGGGATTAATTCCTTACTTACTACTTTGTGTGCTTTTTTATTATTCCTTGGTGCAGTTGCGAAATCTGCACAATTCCCTCTTCACGTATGGTTACCCGATGCTATGGAAGGACCCACTCCCATTTCGGCTCTTATACACGCAGCAACTATGGCTGGGATTTTTCTTGCTCGACTTCCTCTTTTCATATCCCTACCTATAATGAGTTTCATTTCTTTAGTAGGTACAATAACACTCTTCTTAGGAGCTACTTTAGCTCTTGCTCAGAGAGATATTAAAAGAAGCTTAGCCTATTCTACAATGTCTCAATTGGGTTATATGATGTTAGCTCTAGGTATAGGTTCTTATCAAGCTGCTTTATTCCATTTGATCACTCATGCTTATTCGAAAGCTTTATTGTTCTTGGGATCCGGATCCATTCATTCAATGGAACCTCTTGTTGGATATTCACCAGATAAAAGTCAGAATATGGTTCTTATGGGTGGTTTAAGAAAATACCCAATTACAAGAACTACTTTTTTAGGTACGCTTTCTCTTTGTGGTATTCCACCTCTTGCTTGCTTCTGGTCCAAAGATGAAATCCTTAGTAATAGTTGGTTGTATTCACCCTTTTTTGGAATAATAGCCTCTTTTACTGGATTAACTGCGTTTTATATGTTTCGGATATATTTACTTACTTTTGATGGGTACCTGCGTGTTTTTAATTACAGTAGCACTAAAGAGGGTTCGTTGTCAATATCCTTATGGGGAAAAAGGCCCAAAATTCATAATACAAGAGGGTCCTTTAGTACTTTTGGGGCTAAAAACACTTTTGTCTATCCTCATGAAACGGGAAATACTATGCTATTCCCTCTTTTTATATTACTGTTTACTTTGTTCATTGGATCCATAGGAATCTTTGAGTTAACCATATTATCAAAGTGGTTAACTTCAATAAACTTCCAGGAATCCATAAATTCATATGAATTTACTAATATTTCTTCTGTAAGTCTAGCTATGTTTGGTCTATCCATATTCTCCTTTCAGTTGTTAAATTCTAAAGAGGGTCCGAAGTTTTCGGATGTAAAAAAAAAGATATACAGTTGGTCATATAATCGTGGTTATATAGATATTTTCTATACTAGGTTTCTGGGTATAAGAGGATTAACTGAACTAACGCAGTTTTTCGATAAGGGTGTCATTGATGGAATTAATGGAGTAGGTCTTGCTGGTTTTTGTATAGGAGAAGAAATTAAATATGTAGGGGGAGGGCGAATATCGTCTTATTTATTCTTTTATTCCGTGTTCTTCTTTTTTATGTCACCACAAACAGAAACTAAAGCAGTTGGATTTGCTGGTGTTAAGGATTATAAATTGACTTATTACACCCCGGAGTATGAAACCAAGGATACTGATATCTTGGCAGCATTCCGAGTAACTCCTCAGCCCGGGGTTCCGCCCGAAGAAGCAGGGGCTGCAGCTGCCGAATCTTCTACTGGTACATGGACAACTGTTTGGACTGATGGACTTACCAGTCTTGATCGTTACAAAGGGCGATGCTATCACATCGAGCCCGTTGGGGAGGAACAAATCTATGCTTATCCATTAGACCTATTTGAAGAGGGTTCTGTTACTAACATGTTTTCCATTGTGTTTTTCAAAGCCCTACGTCTGGAGGATCTGCGAATTCCCTATAAAACTTTCCAAGGTCCGCCTCATGGTATCCAAGAAAGGGATAAGTTGAACAAGTACGGCCGTCCTTTTTTGGGATGTACTATTAAACCAAAATTGGGATTATCCGCAAAAAATTACGGTAGAGCGTATGAGTGTCTACGCGGTGGACTTGATTTTACCAAAGATGATGAAAACGTAAACTCACAACCATTTATGCGCTGGAGGGACCGTTTTTTTGCCGAAGCATATAAACAGGCCGAAACCGGTGAAATCAAGGGGCATTACTTGAATGCGACTGCAACAGAAGAAATGAAGAGAGCTATATTTGCGAGGGAATTAGGGGTTCCTATTGTAATGCATGACTACTTAACTGGGGGATTCACCGCAAATACTTTGCATTATTGCCGCGACAATGGCCTACTTCTTCACATTCACCGGGCAATGCATGCAGTTATTGATAGACAGAAAAATCATGGTATGCATTTTCGTGTATTAGCTAAAGCATTGCGTATGTCTGGGGGAGATCATCACGGTACAGTAGTAGGTAAGTTAGAAGGGGAACGCGAAATGACTTTAGGTTTTGTTGATTTATTGCGCGATGATTTTATTGAAAAAGATCGTCGCGGTTTTTTCACTCAGGACTGGGTATCTATGCCAGGTGTTATACCGGTGGCTTCAGGGGGTATTCATGTTTGGCATATGCCAGCTCTGACCGAAATCTTTGGAGATGATTCCGTATTATTTGGTGGAGGAACTTTAGGACATCCTTGGGGAAATGCACCTGGTGCAGCTAATCGGGTGGCTTTAGAAGCTTGTGTACAAGCTCGTAACGAAGGGCGCGATCTTGCTCGTGAAGGTAATGAAATCGCTAAATGGAGTCCTGAACTAGCCGCAGCTTGTGAATGGAAGGCGATCAAATTTGAGCCGGATATA
Arundinaria_gigantea__stripped_ ATGGAGTAGATAATTCTTCCTTGTTACAAATCCCTCCCCAAATCGTGCTTGCATTTTTCATTGCACACGACTTTCCCTATGTAGAAATTTCTATGAACATTTCAGTTTGTATTTCTACTTAGAAGACATTTCTCGGTTTCTCAAATACATAGTGCAATATGGTCAAACAGGGTTACAAACGGAAAGGAATCTAATACTTTTATTTTTGCAGGCCAATCGCTCTTTTGACTTTGGAATCCAGTTCTTTATCAATATACTGCTTCTTTTACACTCAAGAATAATTAGGATTTCGGTCCGCTCGAAACCACCTTTCCCCATCAGGCACTAATCTATTTTTAACGTCTAATTAGATCGGGGAATCATTTCAATTAAGAAGTTAAGCTCGTTGCTTTTTTTTACCAGAATTGGAGCCAGGCTCTATCCATTTATTCACTAGACCCAGAAAATAGATTTTATTACGACATGCTATTTTTTCCATTCATTACCCTTGAGGATCAGTCGTGGTCTTCTAGACTCTACCAAGAGTCTGGACGAATTTGTTGCTCATCCAAATGTGTAAAGATCATAGTCGCACATGAAATTGGAAGGGTCAAAAAAATCTCGTTACTTCGTTTACCCACTTCTCCTTGAGTTTGCCCATGATAAAGGTTCCGAACCTGTGGAAATTAGTAATAACAAGAAATTTAGTTCACTACTTGTGAAACGTTTAATTCGAATGTATCAGCAGAATTTTTGGAACTCGGTTAATCATAACCAAGATCGATTGGATTACAATTTTTATTCTGAGTTTTATTCTCAGATTCTATCTGAGGGGTTTGCGATCGTTGTAGAAATCCCATTCTCGCGAGAATTATGTCCGGAAACACCAAAGTTTCAGAATTTACGATCTATTCATTCATTTCCCTTTTTAGAAGACTTTCATTTACATTATCTATCACATATAGAAATACCCTATCCTATCCATTTTGAAATCTTGGTTCAACTCCTTCAATACCGGATCAAAGATGTTCCATCTTTGCATTTGCGATTCTTTCTCAACTACTATTCGAATTGGAATAGTCTTATTACTTCAATGAAATCGTTTCTTAAAGAAAATAAAAGACTATTTTTCCTATATAACTCTTATGTATCAGAATATGAATTTTTCTTGTTTCTTAAACAATCTTGCTTACCATTAACATCTTCTTTTGTGGAACGAATCTTTAAGATGGAACATTTTGGGATGTACCCATTTCGGAAAACCTGGATCTTTATGGATCCTCTTATGCATTATCGATATCAAGGAAAGGCAATTGCATCAAAAGGAACTCTTAAGAAGAAATGGAAATACCTTGTCTTCTGGTATTCTTTTTTTTGGACTCAACCGAGGATCCATCTAAACTTAAACTCTTGCTTCGATTTTCTGGGGTACCTTTCAAGTGTACCAAATCCTTTGGTAAGGAATATGCTAGAGAATTCATTTCTAATAATGAAAAAATTCGATACCGTCCCTGCTACTCCCCTCATTGGATCCTTAAAAGCTCAATTTTGTACTGGATCGGGGCATCCTATTAGTAAACCCTGGACCTTATCAGATTGGGATATTCTTGATCGATTTGGTCGGATATGTAGAAATCTTTTTCATTATCATAGTGGATCCTCGAAAAAAACTTTGTATCGAAAGTATATACTTCGACTTTCATGCGCTAGAACTTTAGCTCGTAAACATAAAAGCACGGTACGATTTATGCAACGAGGTTCGGTATTTTTAGAAGAATTTTTTACGGAAGAAGAGGTTTTTTTGATGTTCAAAACAACCTCTCGTGGATCACACAGTGACCGTATTTGGTATTTGGATATTATCAATGACCTGATGGAACATACATATCAATATGCCTGGATCCCTCTTCTCCCACTTCCAATTATGTCAATGGGAGGACTTTTTCTTATTCCGACAGCAACAAAAAATCGTCGCATATGGGCTTTTCCTTGTGTTTTACTCTTAAGTATAGCTATGGTATTCTCAGTTCACCTATCTATTCAACAAATAAATGGAAGTTCTATCTATCAATATCTATGGTCTTGGACCGTCAATAATGATTTTTCCTTAGAATTTGGATACTTGATCGACCCGCTTACTTCTATTATGTTAATACTAATTACTACTGTAGGAATCCTCGTTCTTATTTATAGTGACGATTATATGTCTCACGATGAAGGATATTTGAGATTTTTTTATATAAGTTTTTTCAATACTTCCATGTTGGGATTGGTTACTAGTTCCAATTTGATACAAATTTATTTTTTTTGGGAACTTGTGGGAATGTGTTCCTATTTATTGATAGGCTTTTGGTTTACACGGCCAATTGCAGCGAGTGCTTGTCAAAAAGCTTTTGTAACTAATCGTGTAGGGGATTTTGGTCTGTTATTAGGAATTTTAGGTTTTTTTTGGATAACAGGTAGTTTAGAGTTTCGGGATTTGTTCAAAATAGCTAATAACTGGATTCCTAATAATGGGATTAATTCCTTACTTACTACTTTGTGTGCTTTTTTATTATTCCTTGGTGCAGTTGCGAAATCTGCACAATTCCCTCTTCACGTATGGTTACCCGATGCTATGGAAGGACCCACTCCCATTTCGGCTCTTATACACGCAGCAACTATGGCTGGGATTTTTCTTGCTCGACTTCCTCTTTTCATATCCCTACCTATAATGAGTTTCATTTCTTTAGTAGGTACAATAACACTCTTCTTAGGAGCTACTTTAGCTCTTGCTCAGAGAGATATTAAAAGAAGCTTAGCCTATTCTACAATGTCTCAATTGGGTTATATGATGTTAGCTCTAGGTATAGGTTCTTATCAAGCTGCTTTATTCCATTTGATCACTCATGCTTATTCGAAAGCTTTATTGTTCTTGGGATCCGGATCCATTCATTCAATGGAACCTCTTGTTGGATATTCACCAGATAAAAGTCAGAATATGGTTCTTATGGGTGGTTTAAGAAAATACCCAATTACAAGAACTACTTTTTTAGGTACGCTTTCTCTTTGTGGTATTCCACCTCTTGCTTGCTTCTGGTCCAAAGATGAAATCCTTAGTAATAGTTGGTTGTATTCACCCTTTTTTGGAATAATAGCCTCTTTTACTGGATTAACTGCGTTTTATATGTTTCGGATATATTTACTTACTTTTGATGGGTACCTGCGTGTTTTTAATTACAGTAGCACTAAAGAGGGTTCGTTGTCAATATCCTTATGGGGAAAAAGGCCCAAAATTCATAATACAAGAGGGTCCTTTAGTACTTTTGGGGCTAAAAACACTTTTGTCTATCCTCATGAAACGGGAAATACTATGCTATTCCCTCTTTTTATATTACTGTTTACTTTGTTCATTGGATCCATAGGAATCTTTGAGTTAACCATATTATCAAAGTGGTTAACTTCAATAAACTTCCAGGAATCCATAAATTCATATGAATTTACTAATATTTCTTCTGTAAGTCTAGCTATGTTTGGTCTATCCATATTCTCCTTTCAGTTGTTAAATTCTAAAGAGAGTCCGAAGTTTTCGGATGTAAAAAAAAAGATATACAGTTGGTCATATAATCGTGGTTATATAGATATTTTCTATACTAGGTTTCTGGGTATAAGAGGATTAACTGAACTAACGCAGTTTTTCGATAAGGGTGTCATTGATGGAATTAATGGAGTAGGTCTTGCTGGTTTTTGTATAGGAGAAGAAATTAAATATGTAGGGGGAGGGCGAATATCGTCTTATTTATTCTTTTATTCCGTGTTCTTCTTTTTTATGTCACCACAAACAGAAACTAAAGCAGTTGGATTTGCTGGTGTTAAGGATTATAAATTGACTTATTACACCCCGGAGTATGAAACCAAGGATACTGATATCTTGGCAGCATTCCGAGTAACTCCTCAGCCCGGGGTTCCGCCCGAAGAAGCAGGGGCTGCAGCTGCCGAATCTTCTACTGGTACATGGACAACTGTTTGGACTGATGGACTTACCAGTCTTGATCGTTACAAAGGGCGATGCTATCACATTGAGCCCGTTGGGGAGGAACAAATCTATGCTTATCCATTAGACCTATTTGAAGAGGGTTCTGTTACTAACATGTTTTCCATTGTGTTTTTCAAAGCCCTACGTCTGGAGGATCTGCGAATTCCCTATAAAACTTTCCAAGGTCCGCCTCATGGTATCCAAGAAAGGGATAAGTTGAACAAGTACGGCCGTCCTTTATTGGGATGTACTATTAAACCAAAATTGGGATTATCCGCAAAAAATTACGGTAGAGCGTATGAGTGTCTACGCGGTGGACTTGATTTTACCAAAGATGATGAAAACGTAAACTCACAACCATTTATGCGCTGGAGGGACCGTTTTTTTGCCGAAGCATATAAACAGGCCGAAACCGGTGAAATCAAGGGGCATTACTTGAATGCGACTGCAACAGAAGATATGAAGAGAGCTATATTTGCGAGGGAATTAGGGGTTCCTATTGTAATGCATGACTACTTAACTGGGGGATTCACCGCAAATACTTTGCATTATTGCCGCGACAATGGCCTACTTCTTCACATTCACCGGGCAATGCATGCAGTTATTGATAGACAGAAAAATCATGGTATGCATTTTCGTGTATTAGCTAAAGCATTGCGTATGTCTGGGGGAGATCATCACGGTACAGTAGTAGGTAAGTTAGAAGGGGAACGCGAAATGACTTTAGGTTTTGTTGATTTATTGCGCGATGATTTTATTGAAAAAGATCGTCGCGGTTTTTTCACTCAGGACTGGGTATCTATGCCAGGTGTTATACCGGTGGCTTCAGGGGGTATTCATGTTTGGCATATGCCAGCTCTGACCGAAATCTTTGGAGATGATTCCGTATTATTTGGTGGAGGAACTTTAGGACATCCTTGGGGAAATGCACCTGGTGCAGCTAATCGGGTGGCTTTAGAAGCTTGTGTACAAGCTCGTAACGAAGGGCGCGATCTTGCTCGTGAAGGTAATGAAATCGCTAAATGGAGTCCTGAACTAGCCGCAGCTTGTGAATGGAAGGCGATCAAATTCGAGCCGGATCTA
Arundinaria_tecta__stripped_ ATGGAGTAGATAATTCTTCCTTGTTACAAATCCCTCCCCAAATCGTGCTTGCATTTTTCATTGCACACGACTTTCCCTATGTAGAAATTTCTATGAACATTTCAGTTTGTATTTCTACTTAGAAGACATTTCTCGGTTTCTCAAATACATAGTGCAATATGGTCAAACAGGGTTACAAACGGAAAGGAATCTAATACTTTTATTTTTGCAGGCCAATCGCTCTTTTGACTTTGGAATCCAGTTCTTTATCAATATACTGCTTCTTTTACACTCAAGAATAATTAGGATTTCGGTCCGTTCGAAACCACCTTTCCCCATCAGGCACTAATCTATTTTTAACGTCTAATTAGATCGGGGAATCATTTCAATTAAGAAGTTAAGCTCGTTGCTTTTTTTTACCAGAATTGGAGCCAGGCTCTATCCATTTATTCACTAGACCCAGAAAATAGATTTTATTACGACATGCTATTTTTTCCATTCATTACCCTTGAGGATCAGTCGTGGTCTTCTAGACTCTACCAAGAGTCTGGACGAATTTGTTGCTCATCCAAATGTGTAAAGATCATAGTCGCACATGAAATTGGAAGGGTCAAAAAAATCTCGTTACTTCGTTTACCCACTTCTCCTTGAGTTTGCCCATGATAAAGGTTCCGAACCTGTGGAAATTAGTAATAACAAGAAATTTAGTTCACTACTTGTGAAACGTTTAATTCGAATGTATCAGCAGAATTTTTGGAACTCGGTTAATCATAACCAAGATCGATTGGATTACAATTTTTATTCTGAGTTTTATTCTCAGATTCTATCTGAGGGGTTTGCGATCGTTGTAGAAATCCCATTCTCGCGAGAATTATGTCCGGAAACACCAAAGTTTCAGAATTTACGATCTATTCATTCATTTCCCTTTTTAGAAGACTTTCATTTACATTATCTATCACATATAGAAATACCCTATCCTATCCATTTTGAAATCTTGGTTCAACTCCTTCAATACCGGATCAAAGATGTTCCATCTTTGCATTTGCGATTCTTTCTCAACTACTATTCGAATTGGAATAGTCTTATTACTTCAATGAAATCGTTTCTTAAAGAAAATAAAAGACTATTTTTCCTATATAACTCTTATGTATCAGAATATGAATTTTTCTTGTTTCTTAAACAATCTTGCTTACCATTAACATCTTCTTTTGTGGAACGAATCTTTAAGATGGAACATTTTGGGATGTACCCATTTCGGAAAACCTGGATCTTTATGGATCCTCTTATGCATTATCGATATCAAGGAAAGGCAATTGCATCAAAAGGAACTCTTAAGAAGAAATGGAAATACCTTGTCTTCTGGTATTCTTTTTTTTGGACTCAACCGAGGATCCATCTAAACTTAAACTCTTGCTTCGATTTTCTGGGGTACCTTTCAAGTGTACCAAATCCTTTGGTAAAGAATATGCTAGAGAATTCATTTCTAATAATGAAAAAATTCGATACCGTCCCTGCTACTCCCCTCATTGGATCCTTAAAAGCTCAATTTTGTACTGGATCGGGGCATCCTATTAGTAAACCCTGGACCTTATCAGATTGGGATATTCTTGATCGATTTGGTCGGATATGTAGAAATCTTTTTCATTATCATAGTGGATCCTCGAAAAAAACTTTGTATCGAAAGTATATACTTCGACTTTCATGCGCTAGAACTTTAGCTCGTAAACATAAAAGCACGGTACGATTTATGCAACGAGGTTCGGTATTTTTAGAAGAATTTTTTACGGAAGAAGAGGTTTTTTTGATGTTCAAAACAACCTCTCGTGGATCACACAGTGACCGTATTTGGTATTTGGATATTATCAATGACCTGATGGAACATACATATCAATATGCATGGATCCCTCTTCTCCCACTTCCAATTATGTCAATGGGGGGACTTATTCTTATTCCGACAGCAACAAAAAATCGTCGCATATGGGCTTTTCCTTGTGTTTTACTCTTAAGTATAGCTATGGTATTCTCAGTTCACCTATCTATTCAACAAATAAATGGAAGTTCTATCTATCAATATCTATGGTCTTGGACCGTCAATAATGATTTTTCCTTAGAATTTGGATACTTGATCGACCCGCTTACTTCTATTATGTTAATACTAATTACTACTGTAGGAATCCTCGTTCTTATTTATAGTGACGATTATATGTCTCACGATGAAGGATATTTGAGATTTTTCTATATAAGTTTTTTCAATACTTCCATGTTGGGATTGGTTACTAGTTCCAATTTGATACAAATTTATTTTTTTTGGGAACTTGTGGGAATGTGTTCCTATTTATTGATAGGCTTTTGGTTTACACGGCCAATTGCAGCGAGTGCTTGTCAAAAAGCTTTTGTAACTAATCGTGTAGGGGATTTTGGTCTGTTATTAGGAATTTTAGGTTTTTTTTGGATAACAGGTAGTTTAGAGTTTCGGGATTTGTTCAAAATAGCTAATAACTGGATTCCTAATAATGGGATTAATTCCTTACTTACTACTTTGTGTGCTTTTTTATTATTCCTTGGTGCAGTTGCGAAATCCGCACAATTCCCTCTTCACGTATGGTTACCCGATGCTATGGAAGGACCCACTCCCATTTCGGCTCTTATACACGCAGCAACTATGGCTGGGATTTTTCTTGCTCGACTTCCTCTTTTCATATCCCTACCTATAATGAGTTTCATTTCTTTAGTAGGTACAATAACACTCTTCTTAGGAGCTACTTTAGCTCTTGCTCAGAGAGATATTAAAAGAAGCTTAGCCTATTCTACAATGTCTCAATTGGGTTATATGATGTTAGCTCTAGGTATAGGTTCTTATCAAGCTGCTTTATTCCATTTGATCACTCATGCTTATTCGAAAGCTTTATTGTTCTTGGGATCCGGATCCATTCATTCAATGGAACCTCTTGTTGGATATTCACCAGATAAAAGTCAGAATATGGTTCTTATGGGTGGTTTAAGAAAATACCCAATTACAAGAACTACTTTTTTAGGTACGCTTTCTCTTTGTGGTATTCCACCTCTTGCTTGCTTCTGGTCCAAAGATGAAATCCTTAGTAATAGTTGGTTGTATTCACCCTTTTTTGGAATAATAGCCTCTTTTACTGGATTAACTGCGTTTTATATGTTTCGGATATATTTACTTACTTTTGATGGGTACCTGCGTGTTTTTAATTACAGTAGCACTAAAGAGGGTTCGTTGTCAATATCCTTATGGGGAAAAAGGCCCAAAATTCATAATACAAGAGGGTCCTTTAGTACTTTTGGGGCTAAAAACACTTTTGTCTATCCTCATGAAACGGGAAATACTATGCTATTCCCTCTTTTTATATTACTGTTTACTTTGTTCATTGGATCCATAGGAATCTTTGAGTTAACCATATTATCAAAGTGGTTAACTTCAATAAACTTCCAGGAATCCATAAATTCATATGAATTTACTAATATTTCTTCTGTAAGTCTAGCTATGTTTGGTCTATCCATATTCTCCTTTCAGTTGTTAAATTCTAAAGAGAGTCCGAAGTTTTCGGATGTAAAAAAAAAGATATACAGTTGGTCATATAATCGTGGTTATATCGATATTTTCTATACTAGGTTTCTGGGTATAAGAGGATTAACTGAACTAACGCAGTTTTTCGATAAGGGTGTCATTGATGGAATTAATGGAGTAGGTCTTGCTGGTTTTTGTATAGGAGAAGAAATTAAATATGTGGGGGGAGGGCGAATATCGTCTTATTTATTCTTTTATTCCGTGTTCTTCTTTTTTATGTCACCACAAACAGAAACTAAAGCAGTTGGATTTGCTGGTGTTAAGGATTATAAATTGACTTATTACACCCCGGAGTATGAAACCAAGGATACTGATATCTTGGCAGCATTCCGAGTAACTCCTCAGCCCGGGGTTCCGCCCGAAGAAGCAGGGGCTGCAGCTGCCGAATCTTCTACTGGTACATGGACAACTGTTTGGACTGATGGACTTACCAGTCTTGATCGTTACAAAGGGCGATGCTATCACATTGAGCCCGTTGGGGAGGAACAAATCTATGCTTATCCATTAGACCTATTTGAAGAGGGTTCTGTTACTAACATGTTTTCCATTGTGTTTTTCAAAGCCCTACGTCTGGAGGATCTGCGAATTCCCTATAAAACTTTCCAAGGTCCGCCTCATGGTATCCAAGAAAGGGATAAGTTGAACAAGTACGGCCGTCCTTTATTGGGATGTACTATTAAACCAAAATTGGGATTATCCGCAAAAAATTACGGTAGAGCGTATGAGTGTCTACGCGGTGGACTTGATTTTACCAAAGATGATGAAAACGTAAACTCACAACCATTTATGCGCTGGAGGGACCGTTTTTTTGCCGAAGCATATAAACAGGCCGAAACCGGTGAAATCAAGGGGCATTACTTGAATGCGACTGCAACAGAAGAAATGAAGAGAGCTATATTTGCGAGGGAATTAGGGGTTCCTATTGTAATGCATGACTACTTAACTGGGGGATTCACCGCAAATACTTTGCATTATTGCCGCGACAATGGCCTACTTCTTCACATTCACCGGGCAATGCATGCAGTTATTGATAGACAGAAAAATCATGGTATGCATTTTCGTGTATTAGCTAAAGCATTGCGTATGTCTGGGGGAGATCATCACGGTACAGTAGTAGGTAAGTTAGAAGGGGAACGCGAAATGACTTTAGGTTTTGTTGATTTATTGCGCGATGATTTTATTGAAAAAGATCGTCGCGGTTTTTTCACTCAGGACTGGGTATCTATGCCAGGTGTTATACCGGTGGCTTCAGGGGGTATTCATGTTTGGCATATGCCAGCTCTGACCGAAATCTTTGGAGATGATTCCGTATTATTTGGTGGAGGAACTTTAGGACATCCTTGGGGAAATGCACCTGGTGCAGCTAATCGGGTGGCTTTAGAAGCTTGTGTACAAGCTCGTAACGAAGGGCGCGATCTTGCTCGTGAAGGTAATGAAATCGCTAAATGGAGTCCTGAACTAGCCGCAGCTTGTGAATGGAAGGCGATCAAATTCGAGCCGGATCTA
Arundinella_deppeana__stripped_ ATGGAGTAGATAATTCTTCCTTGTTACAAACCCCTCCCCAAATCGTGCTTGCATTTTTCATTGCACACGACTTTCCCTATGTAGAAATTTCTATGAACATTTCAGTTTGTATTTCTACTTAGAGAACATTTCTCGGTTTATCAAATACATAGTGCAATATGGTCAGACAAGGTTACAAACGGAAGGGAGTCTAATATTTTTATTTTTGCAGGCCAATCGCTCTTTTGACTTTGGAATACAGTTCTTTATCAATATACTGTTTCTTTTACACTCAAGAATAATTAGGATTTCGGTCCACTCGAAACTACCTTTCCCCATCAGGCACTAATCCATTTTTAACCTCTAATTAGATCGGGGAATCCTTCAAATTAAGAAGTTAAGCTCGTTGCTTTTTTTTACCAGAATTAGAGCCAGGCTCTATCCATTTATTCACTAGACCCAGAAAATCGATTTTATTACGACATGCTATTTTTTCCATTCATTACCTTTGAGGATCAGTCGTGGTCTTCTAGACTCTACCAAGAGTCTGGACGAATTTGTTGCTCATCCAAATGTGTAAAGATCATAGTCGCACATGAAATTCGAAGCGTCCAAAAAATCTCGTTACTTCGTCTACCCACTTCTCTTTGAATTTGCCTATGATAATGGTTCCGAACCAGTGGAAATTGGTAATAACAAGAAATTTAGTTCACTACTTGTGAAACGTTTAATTCGAATGTATCAGCAGAATTTTTTGAATTCGGTTAATCATAAACAAGATCGATTGGATCACAATTTTTATTCTGAGTTTTATTCTCAGATTCTATCTGAGGGGTTTGCGATCGTTGTAGAAATCCCACTCTCGGGGCAACTATGTCCGGAAATACCAAAGTTTCAAAATTTACAATCTATTCATTCATTTCCCTTTTTAGAAGATTTTCATTTACAATATCTATCACATATAGAAATACGCTATCCTATCCATTTAGAAATCCTGGTTCAACTCCTTGAATACCGGATTCAAGATGTTTCGTCTTTGCATTTGCGATTCTTTCTCCACTATTATTCGAATTGGAATAGTCTTATTACTTCAATGAAATCCTTTCTTAAAGAAAATAAAAGACTATTTTTCCTATATAACTCTTATGTATCAGAATATGAATTTTTCTTGTTTTTTAAACAATCTTGCTTACGATTAACATCTTCTTTTCTGGAACGAATCTTTAAGATGGAACATTTTGGTATGTACCCATTTCGGAAAACCTGGTTCTTTATGGATCCTCTTATGCATTATCGATATCAAGGAAAGGCAATTGCATCAAAAGGCACTCTTAAGAAGAAATGGAAATACCTTGTATTCTCGTATTTTTTCTTTTGGACTCAACCAAGGATCCGTCTAAACTTAAACTCTTGTTTCGATTTTCTGGGGTACCTTTCAAGTGTACCAAATACTTTGGTAAGGAATATGTTGGAGAATTCTTTTCGAATAATGAAAAAATTCAATACCGTCCCTGCTACTTCCCTCGTTGGATCCTTAAAAGCTCAATTTTGTACTGGATCGGGGCATCCTATTAGTAAACCCTGGACTTTATCAGATTGGGATATTCTTGATCGTTTTGGTCGGATATGTAGAAATCTTTTTCATTATCATAGTGGATCTTCGAAAAAAACTTTGTATCGAAAATATATACTTCGACTTTCATGTGCTAGAACTTTAGCTCGTAAACATAAAAGTACGGTACGATTTATGCAACGAGGTTCGGTATTTTTAGAAGAATTTTTTACGGAAGAAGAGGTTTTTTTGATGTTCAAAACCATTTCTCATGGATCACACAGTGAGCGTATTTGGTATTTTGATATTATCAATGACCTGATGGAACATACATATCAATATGCCTGGATTCCTATTCTCCCACTTCCAATTATGTCAATGGGAGGACTTTTTCTTATTCCGACAGCAACAAAAAATCGTCGCATATGGGCTTTTCCTAGTATTTTACTCTTAAGTATAGCTATGGTATTCTCACTTCACTTGTCTATTCAACAAATAAATGGAAGTTCTATCTATCAATATTTATGGTCTTGGACCATCAATAATGATTTTTCCTTAGAATTTGGATACTTGATAGACCCCCTTACGTCTATTATGTTAATACTAATTACTACTGTAGGAATTTTAGTTCTTATTTATAGTGACGATTATATGTCTCACGATGAGGGATATTTGAGATTTTTTTATATAAGTTTTTTTAATACTTCCATGTTGGGATTGGTTACTAGTTCCAATTTGATACAAATTTATTTTTTTTGGGAACTTGTCGGAATGTGTTCCTATTTATTGATAGGCTTTTGGTTTACACGGCCAATTGCAGCGAGTGCTTGTCAAAAAGCTTTTGTAACTAATCGTGTAGGGGATTTTGGTCTGTTATTAGGAATTTTAGGTTTTTTTTGGATAACGGGTAGTTTGGAGTTTCGAGATTTGTTCAAAATAGCTAATAACTGGATTCCTAATAATGGGATTAATCCATTACTTACTACTTTGTGTGCTTTTTTATTATTCCTTGGTGCAGTTGCAAAATCTGCACAATTTCCTCTTCACGTATGGTTACCTGATGCTATGGAAGGACCCACTCCCATTTCAGCTCTTATACACGCAGCAACTATGGCTGGGATTTTTCTTGCTAGACTTCCTCTTTTCATATCCATACCCATAATGAGTTTCATTTCTTTAGTAGGTACAATAACACTCTTCTTAGGAGCCACTTTAGCTCTTGCTCAGAGAGATATTAAAAGAAGCTTAGCCTATTCTACAATGTCTCAATTGGGTTATATGATGTTAGCTCTAGGTATAGGTTCTTATCAAGCTGCTTTATTCCATTTGATCACTCATGCTTATTCGAAAGCTTTATTGTTCTTAGGATCCGGATCTATTCATTCAATGGAACCTCTTGTTGGATATTCACCAGATAAAAGTCAGAATATGGTTCTTATGGGTGGTTTAAGAAAATACCCAATTACAAGAACCACTTTTTTAGGTACACTTTCTCTTTGTGGTATTCCGCCTCTTGCTTGCTTCTGGTCCAAAGATGAAATCCTTAGTAATAGTTGGTTGTATTCACCCTTTTTTGGAATAATGGCCTCTTTTACTGGATTAACTGCATTTTATATGTTTCGGATATATTTACTTACTTTTGATGGGTATTTGCGTGTTTTTAATTACAGTAGTACTAAAGAAGCTTCGTTGTCAATATCCTTATGGGGAAAAAGCTCCAAAATTCCTAATACAAGAGGATCCTTTAGTACTTTTGGTGCTAAAAACACTTTTGTCTATCCTCATGAAACGGGAAATACTATGCTCTTTCCTCTTCTTATATTACTGTTTACTTTGTTCATTGGATCCATAGGAATCTTTGAGTTAACTATATTATCAAAGTGGCTAACTTCAATAAACTTCCAGGAATCTATAAATTCATATGAATTTGCTAATATTTCTTCTGTAAGTTTAGCAATTTTGGGTCTATTCATATTTTCTTTTCAGTTGTTTAATTCCAAAAAGAATTCAAAATTTTTGGATGTAAAAAAAAAGATATACAGCTGGTCATATAATCGTGGTTATATAGATGTTTTATATACTAGGTTTCTAGGTATAAGAAGATTAGCCGAACTAACGTATTTTTTTGATAAAGGTGTCATTGATGGAATTAATGGAGTAGGTCTTGCTGGTTTTTGTATAGGAGAAGAAATCAAATATGTAGGGGGAGGGCGAATATCGTCATATCTATTCTTTTATTCCTTGTTCTTCTTTATTATGTCACCACAAACAGAAACTAAAGCAGTTGGATTTCCTGGTGTTAAGGATTATAAATTGACTTATTACACTCCGGAGTACGAAACCAAGGATACTGATATCTTGGCAGCATTCCGAGTAACTCCTCAGCCCGGGGTTCCGCCTGAAGAAGCAGGGGCTGCAGCTGCGGAATCTTCTACTGGTACATGGACAACTGTTTGGACTGATGGACTTACCAGTCTTGATCGTTACAAAGGACGATGCTATCACATCGAGCCCGTTGGGGACCCACAAATCTATGCTTATCCATTAGACCTATTTGAAGAGGGTTCTGTTACTAACATGTTTTCCATTGTGTTTTTCAAAGCCCTACGTTTGGAGGATCTACGAATTCCCTATAAAACTTTCCAAGGTCCGCCTCACGGTATCCAAGAAAGGGATAAGTTGAACAAGTATGGCCGTCCTTTATTGGGGTGTACTATTAAACCAAAATTGGGATTATCCGCAAAAAATTACGGTAGAGCGTATGAGTGTCTACGCGGTGGACTTGATTTTACAAAAGATGATGAAAACGTAAACTCACAACCATTTATGCGCTGGAGAGACCGTTTTTTTGCCGAAGCATATAAACAAGCCGAAACCGGTGAAATCAAGGGGCATTACTTGAATGCGACTGCAACAGAAGAAATGAAGAGAGCTGTATTTGCAAGGGAATTAGGGGTCCCTATTGTAATGCATGACTACTTAACAGGAGGATTCACCGCAAATACTTTGCATTATTGCCGCGACAATGGCCTACTTCTTCACATTCACCGAGCAATGCATGCAGTTATTGATAGACAGAAAAATCATGGTATCCATTTCCGTGTATTAGCTAAAGCATTGCGTATGTCAGGGGGAGATCATCACGGTACAGTAGTAGGTAAGTTAGAAGGGGAACGCGAAATAACTTTAGGTTTTGTTGATTTATTGCGCGATGATTTTATTGAAAAAGATCGTCGCGGTTTTTTCACTCAGGACTGGGTATCCATGCCAGGTGTTATACCGGTGGCTTCAGGGGGTATTCATGTTTGGCATATGCCAGCTCTGACGGAAATCTTTGGAGACGATTCCGTATTATTTGGTGGAGGAACTTTAGGACATCCTTGGGGAAATGCACCTGGTGCAGCTAATCGTGTGGCTTTAGAAGCCTGTGTACAAGCTCGTAACGAAGGGTGCGATCTTGCTCGTGAAGGTAATGAAATCGCTAAATGGAGTCCTGAACTAGCCGCAGCTTGTGAATGGAAGGCGATCAAATTTGAGCCGGATATA
Astrebla_pectinata__stripped_ ATGGAGTAGATAATTCTTCTTTGTTACAAATCCCTCCCCAAATCGTGCTTGCATTTTTCATTGCACACGACTTTCCCTATGTAGAAATTTCTATGAACATTTCAGTTTGTATTTCTACTTAGAGAACATTTCTCGATTTATCAAATACATAGTGCAATATGGTCAGACAGGGTAACAAACGAAAGGGAGTCTAATATTTTTATTTTTGCAGGCCAATCGCTCTTTTGACTTTGGAATACAGTTCTTTATCAATATACTGCTTCTTTTACACTCAAGAATAATTAGGATTCCGGTCCACCGGAAACCACCTTTCCCCATTAGGCACTAATCTATTTTTAACGTCTAATTAGATCGGGAAATCATTTCAATTAAGAAGTTAAGCTCGTTGCTTTTTTTTACCAGAATTAGAGCCAGGCTCTATCCATTTATTCACTAGACCCAGAAAATCGATTTTATTACGACATGCTATTTTTTCCATTCATTACCTTTGAGGATCAGTCGTGGTCTTCTAGACTCTACCAAGAGTCTGGACGAATTTGTTGCTCATCCAAATGTGTAAAGATCATAGTCGCACATGAAATTCGAAGGGTCAAAAAAATCTCGTTACTTCGTTTACCCACTTCTCTTTGAATTTGCCCACGATAATGGTTCCGAACCTGTGGAAATTGGTAATAACAAGAAATTTAGTTCACTACTTGTGAAACGTTTAATTCGAATGTATCAGCAGAATTTTTGGAATTCGGTTAATCATAACCAAGATCGATTGGATCACAATTTTTATTCGGAGTTTTATTCTCAGATTCTATCTGAGGGGTTTGCAATCGTTGTAGAAATCCCATTCTCGGGACAACTATGTCCGGAAATACCAAAGTTTCAAAATTTACGATCTATTCATTCCTTTCCCTTTTTAGAAGACTTTCATTTACATTATCTATCACATATAGAAATACCCTATCCTATCCATTTTGAAATCTTGGTTCAACTCCTTGAATACCGGATCAAAGATGTTCCATCTTTGCATTTGCGATTCTTTCTCAACTATTATTCGAATTGGAATAGTCTTATTACTTCAATGAAATCCTTTCTTAAAGAAAATAAAAGACTATCTTTCCTATATAACTCTTATGTATCGGAATATGAATTTTTCTTGTTTCTTAAACAATCTTGCTTACGATTAACATCTTCTTTTCTGGAACGAATCTTTAAGATGGAACATTTTGGGATGTACCCATTTCGGAAAACCTGGTTCTTTATGGATCCTCTTATGCATTATCGATATCAAAGAAAGGTAATTGCATCAAAAGGAACTCTTCAAAAGAAATGGAAATATCTTGTGTTCTCGTATTTTTTCTTTTGGACTCAACCCAGGATTCGTCTAAACTTAAACTCTTGCTTCGATTTTCTGGGGTACCGTTCAAGTGTACCAAATACTTTCGTAAGAAATATGCTGGAGAATTTTTTTCTAATAATGAAAAAATTCGATACCGCCCCCGCTACTCCCCTCATTGGATCCTTAAAAGCTCAATTCTGTACTGGATCGGGGCATCCTATTAGTAAACCCTGGACTTTATCAGATTGGGATATTCTGGATCGCTTTGGTCGGATATGTAGAAATCTTTTTCATTATCATAGTGGATCTTCGAAAAAAACTTTGTATCGAAAATATATACTTCGACTTTCATGTGCTAGAACTTTAGCTCGTAAACATAAAAGTACGGTACGATTTATGCAACGAGGTTCGGTATTTTTAGAAGAATTTTTTACGGAAGAAGAGGTTTTCTTGATGTTCAAAACAACTTCTCACGGATCACACAGTGAGCGTATTTGGTATTTGGATATTATCGATGACCTGATGGAACATACATATCAATATGCCTGGATCCCTCTTCTCCCACTTCCAATTATGTCAATGGGGGGGCTTTTTCTTATTCCGACAGCAACAAAAAATCGTCGCATATGGGCTTTTCCTAGTGTTTTACTCTTAAGTATAGCTCTGGTATTCTCAGTTCACCTGTCTATTCAACAAATAAAAGGGAGTTCTATCTATCAATATTTATGGTCTTGGACCATCAATAATGATTTTTCCTTAGAATTTGGATACTTGATCGACCCCCTTACTTCTATTATGTTAATACTAATTACTACTGTAGGAATCTTGGTTCTTATTTATAGTGACGATTATATGTCTCACGATGAGGGATATTTGAGATTTTTCTATATAAGTTTTTTTAATACTTCCATGTTGGGATTGGTTACTAGTTCCAATTTGATACAAATTTATTTTTTTTGGGAACTTGTGGGAATGTGTTCCTATTTATTGATAGGCTTTTGGTTTACACGACCAATTGCAGCGAGTGCTTGTCAAAAAGCTTTTGTAACTAATCGTGTAGGGGATTTTGGTTTGTTATTAGGAATTTTAGGTTTTTTTTGGATAACAGGTAGTTTAGAGTTTCGGGATTTGTTCAAAATAGCTAATAACTGGATTCCTAATAATGGGATTAATTCATTACTTACTATTTTGTGTGCTTTTTTATTATTTCTTGGTGCAGTTGCAAAATCTGCACAATTCCCTCTTCACGTATGGTTACCCGATGCTATGGAAGGACCCACTCCCATTTCGGCTCTTATACACGCAGCAACTATGGCTGGGATTTTTCTTGCTCGACTTCCTCTTTTCATATCCATACCTATAATGAGTTTCATTTCCTTAGTAGGTACAATAACACTTTTCTTAGGAGCGACTTTAGCTCTTGCTCAGAGAGATATTAAAAGAAGCTTAGCCTATTCTACAATGTCTCAATTGGGTTATATGATGTTAGCTCTAGGTATAGGTTCTTATCAAGCAGCTTTATTCCATTTGATCACTCATGCTTATTCGAAAGCTTTATTGTTCTTGGGATCCGGATCCATTCATTCAATGGAACCTCTTGTTGGATATTCACCAGATAAAAGTCAAAATATGGTTCTTATGGGTGGTTTAAAAAAATATCCTATTACAAGAACGACTTTTTTAGGTACACTTTCTCTTTGTGGTATTCCACCTCTTGCTTGCTTCTGGTCCAAAGATGAAATCCTTAGTAATAGTTGGTTGTATTCACCTTTTTTTGGAATAATAGCTTCTTTTACTGGATTAACTGCATTTTATATGTTTCGAATATATTTACTTACTTTTGATGGGTATTTGCGTGTTTTTAATTACAGTAGTACTAAAGAAGGTTCGTTGTCAATATCCTTATGGGGAAAAAACCCCAAAATTCCTAATACAAGAGGATTCTTTAGTACTTTTGGAGCTAAAAATACTTTTGTCTATCCTCGCGAAACTGGAAATACTATGCTATTTCCTCTTCTTATATTACTGTTTACTTTGTTCATTGGATCCATAGGAATCTTTGAGTTAACCATATTATCAAAGTGGTTAACCTCAATAAGCTTCCAGGAATCTATAAATTCATATGAATTTACTAATATTTCTTCTGTAAGTTTAGCTATTTTTGGTCTATTCATATGCTCTTTTCAGTTGTTTAATTCCAAAGGGAATCCCAAGTTTTTGGATGTAAAAAAAAAGGTATACAGCTGGTCATATAATCGCGGTTATATAGATGTTTTCTATAATAGGTTTCTGGGTATAAGAAGATTTGCCGAACTAGCGCATTTTTTTGATAAAGGTGTTATTGATGGAATTAATGGAGTAGGTCTTGCTGGTTTTTGTATAGGAGAAGAAATTAAATATGTGGGGGGAGGGCGAATATCGTCTTATCTATTCTTTTATTCCTTGTTCTTCTTTTTTATGTCACCACAAACAGAAACTAAAGCAGTTGGATTTGCTGGTGTTAAAGATTATAAATTGACTTACTACACCCCGGAATACGAAACCAAGGATACTGATATCTTGGCAGCGTTCCGAGTAACTCCTCAGCCCGGGGTTCCGCCTGAAGAAGCAGGGGCTGCAGCTGCGGAATCTTCTACTGGTACATGGACAACTGTTTGGACTGATGGACTTACCAGTCTTGATCGTTACAAAGGACGATGCTATCACATCGAACCCGTTGGGGAAGACCAAATCTATGCTTATCCATTAGATCTATTTGAAGAGGGTTCTGTTACTAACATGTTTTCCATTGTGTTTTTCAAAGCCCTACGTTTGGAGGATCTACGAATTCCTTATAAAACTTTCCAAGGTCCGCCTCATGGTATCCAAGAAAGGGATAAGTTGAACAAGTATGGTCGTCCTTTATTGGGATGTACTATTAAACCCAAATTGGGATTATCCGCAAAAAATTACGGTAGAGCGTATGAGTGTCTACGCGGTGGACTTGATTTTACGAAAGATGATGAAAACGTAAACTCACAACCATTTATGCGCTGGAGAGACCGTTTTTTTGCCGAAGCATATAAACAAGCCGAAACCGGCGAAATCAAGGGGCATTACTTGAATGCGACTGCAACAGAAGAAATGAAGAGAGCTGTATTTGCGAGGGAATTAGGGGTTCCTATTATAATGCATGACTACATAACTGGAGGATTCACCGCAAATACTTTGCATTATTGCCGCGACAACGGCCTACTTCTTCACATTCACCGAGCAATGCATGCAGTTATTGATAGACAGAAAAATCATGGTATGCATTTCCGTGTATTAGCTAAAGCATTGCGTATGTCTGGGGGAGATCATCACGGTACAGTAGTAGGTAAGTTAGAAGGGGAACGCGAAATGACTTTAGGTTTTGTTGATTTATTGCGCGATGATTATATTGAAAAAGATCGTCGCGGTTTTTTCACGCAGGACTGGGTATCCATGCCAGGTGTTATACCGGTGGCTTCAGGGGGTATTCATGTTTGGCATATGCCAGCTCTGACCGAAATCTTTGGAGACGATTCCGTATTATTTGGTGGAGGAACTTTAGGACATCCTTGGGGGAATGCACCAGGTGCAGCTAATCGGGTGGCTTTAGAAGCCTGTGTACAAGCTCGTAACGAAGGGCGCGATCTTGCTCGTGAAGGTAATGAAATCGCTAAATGGAGTCCTGAACTAGCCGCAGCTTGTGAATGGAAAGCGATCACATTCGACCCGGATATC
Avena_sativa__stripped_ ATGGAGTAGATAATTCTTCTTTGTTACAAATCTCTCCCCAAATCGTGCTTGCATTTTTCATTGCACACGACTTTCCCTATGTAGAAATTTCTATGAACATTTCAGTTTGTATTTCTACTTAGAGGACATTTCTCGGTTTATCAAATACATAGTGCAATATGGTCAGACAGGGTTACAAACGGAAGGGAGTCTAATACTTTTATTTTTGCAGGCCAATCGCTCTTTTGACTTTGGAATGGAATCCTTTATCAATATACTGCTTCTTTTACACTCAAGAATAATTAGGATTTCGGTCGACTCGAAACCACCTTTCCCCATCCGGCACTAATCTATTTTTAACGTCTAATTAGAGCGGGGAATTATTCCAATTAGGAAGTTAAGCTCGTTGCTTTTTTTTACCAGAATTGGAGCCAGGCTCTATCCATTTATTCACTAGACCCAGAAAATCGATTTTATTACGACATGCTATTTTTTCCATTCATTACCCTTGAGGATCAGTCGTGGTCTTATAGACTCTACCAAGAGTCTGGACGAATTTGTTGCCCATCCAAATGTGTAAAGATCATAGTCGCACATGAAATTCGAAGGGTCAAAAAAATCTTGTTACTTTGTCTACCCACTTCTCTTTGAGTTTGCCCACGATAATGATTCCGAACCTGTGGAAATTAGTAATAACAAGAAATTTAGTTCACTACTTGTGAAACGTTTAATTCGAATGTATCAGCAGAATTTTTGGAACTCGATTAATCATAACCAAGATCGATTGGATTACATTTTTTATTCTGAGTTTTATTCTCAGATTCTACCTGAGGGGTTTTCGATCGTTGTAGAAATCCCATTCTCGCGAGAATTATGTCCGGAAATACCAAAGTTTCAGAATTTACGCTCTATTCATTCATTTCCCTTTTTAGAAGACTTTCATTTGGATTCTATTTCACATATAGAAATACCCTATCCTATTCATTTGGAAATCTTGGTGCAACTTCTTCAATACCGTATACAAGACGTTCCGTCTTTGCATTTGCGATTCTTTCTCAACTACTATTCAAATTGGAATAGTTTTATTACTTCAATGAAATCTTTTCTTAAAGAAAATAAAAGACTATTTTTCTTATATAATTCTTATGTATCAGAATATGAATTTTTATTGTTTCTTAAACAATCTTGCTTACCATTATCATCTTCTTTTCTGGAACGAATCTTTAAGATGGAACATATTGGGATGTACCCTTTTCGGAAAACTTGGTTCGTTATGGATCCTCTTATGCATTATCGATATCAAGGAAAGGCAATTGCATCAAAAGGAACTTTTAACAAGAAATGGAAATACCTTATCTTGTGGTATTTATTCTTTTGGACTCAGCCCAGGGTCCATCTAAACTTAAACTCTTGCTTCGATTTTCTGGGGTACCTTTCAGGTGTACCAAGTAGTTTGGTAAGGAATATGCTGGAGAATTTATTTCTAATAATGAAAAAATTAGATACCGTTCCCGTTACTGCCCTCATAGGATACTTAAAAGCTCAATTTTGTACTGGATCGGGACATCCTATTAGTAAACCCTGGACATTATCAGATTGGGATATTCTTGATCGATTTGGTCGCATATGTAGAAATCTTTTTCATTATCATAGTGGATCTTCGAAAAAAACTTTATATCGAAAGTATATACTTCGACTTTCATGCGCTAGAACTTTAGCTCGTAAACATAAAAGCACGGTACGATTTATGCAACGGGGTTCGGCATTTTTAGAAGAATTTTTTACCGAACAAGAGGTTTTTTTGATGTTCAAAACAAGCTCTCGTGGATCGCACAGTGAGCGTATTTGGTATTTTGATATTATAAACGACCTGATGGAACATATATATCAATATGCATGGATCCCTCTTCTCCCACTTCCAATTATGTCAATGGGAGGCCTTTTTTTTATTCCGACAGCAACAAAAAATCGTCGCATATGGGCTTTTCCTAGTGTTTTACTCTTAAGTATAGCTATGGTATTCTCAGTTCAACTGTCTATTCAACAAATAAATGGAAGTTCTATCTATCAATATCTATGGTCTTGGACCGTCAATAATGATTTTTCTTTAGAATTTGGATACTTGATTGACCCGCTTACTTCTATTATGTTAATACTAATTACTACTGTAGGAATCCTGGTTCTTATTTATAGTGACGGTTATATGTCTCACGATGAAGGGTATTTGAGATTTTTTTATATAAGTTTTTTCAATACTTCCATGCTAGGATTGGTTACTAGCTCCAATTTGATACAAATTTATTTTTTTTGGGAACTCGTAGGAATGTGTTCCTATTTATTGATAGGCTTTTGGTTTACACGACCAATCGCAGCGAGTGCTTGTCAAAAAGCTTTTGTAACTAATCGTGTAGGGGATTTTGGTCTATTATTAGGAATTTTAGGTTTTTTTTGGATAACAGGTAGTTTAGAGTTTAGGGATTTGTTCAAAATAGCTAATAACTGGATTCCTAATAATGGAATTAATTCTTTACTTACTACTTTGTGTGCTTTTTTATTATTCCTTGGTGCAGTTGCGAAATCCGCACAATTCCCTCTTCACGTATGGTTACCCGATGCTATGGAAGGACCCACTCCCATTTCAGCTCTTATACACGCAGCAACTATGGCTGGTATTTTTCTTGCTCGACTTCCTCTTTTCATATCTCTACCTATAATGAGTTTAATTTCTTTAGTAGGTACAATAACACTCTTCTTAGGAGCTACTTTAGCTCTTGCTCAGAGAGATATTAAAAGAAGCTTAGCCTATTCTACAATGTCTCAATTGGGTTATATGATGTTAGCTTTAGGTATAGGTTCTTATCAAGCTGCTTTATTTCATTTGATCACTCATGCTTATTCAAAAGCTTTATTGTTCTTGGGATCCGGATCAATTCATTCAATGGAACCTCTTGTTGGATATTCACCAGATAAAAGTCAGAATATGGTTCTTATGGGCGGTTTAAGAAAATATCCAATTACAAGATCCGCTTTTTTAGGTACACTTTCTCTTTGTGGTATTCCGCCTCTTGCTTGCTTTTGGTCCAAAGATGAGATCCTTAGTAATAGTTGGTTATATTCGCCCTTTTTTGGAATAATAGCTTCCTTTACTGGATTAACTGCCTTTTATATGTTTCGGATATATTTACTTACATTTGATGGGTATTTGCGCGTTTTTAATTATAGTAGCACTAAAGAGGGTCCCTTGTCAATATCCTTGTGGGGAAAAAGGCCCAAAATTCAAAATACAACAGGATCCTTTAGTACGTTTGGGGCTAAAAAAACTTTTGCCTATCCGCATGAAACGGAAAATACTATGTTATTTCCTCTTCTTATATTACTGTTTACTTTGTTCATTGGATTCATAGGAATCTTTGGGTTAACCATATTATCAAAGTGGTTAACTTCAATAAACACCCAGGAATCCATAAATTCATATGAATTTACTAATATTTATTCTGTAAGTTTAGCTATCTTCGGTTTATTCATTTTCTCTTTTCAGTTGTTAAATTCCAAGGAAAGTCCTTCGTTTTTTGATATAAAAAAAAATATATACAGTTGGTCATATAATCGCGGTTATATAGATATTTTCTATACTAGGTTTTTCGGTATAAGAGCATTAACCGAACTAACGGAATTTTTTGATAAAGGTGTCATTGATGGAATTAATGGGGTGGGTCTTGTTAGTTTTTGTATAGGAGAAGAAATTAAATATGTAGGAGGAGGACGAATTTCGTCTTATTTATTCTTTTATTCCGTATTTTTCTTTTTTATGTCACCACAAACAGAAACTAAAGCAGTTGGATTTGCTGGTGTTAAAGATTATAAATTGACTTACTACACCCCGGAGTATGAAACCAAGGATACTGATATCTTGGCAGCATTCCGAGTAACTCCTCAACCTGGGGTTCCGCCGGAAGAAGCAGGGGCTGCAGCTGCCGAATCTTCTACTGGTACATGGACAACTGTTTGGACTGATGGACTTACCAGTCTTGATCGTTACAAAGGACGATGCTATCACATCGAGCCTGTTGGGGAAGACCAAATCTATGCTTATCCATTAGACCTATTTGAAGAGGGTTCCGTTACTAACATGTTTTCCATTGTGTTTTTCAAAGCCCTACGTCTGGAGGATCTACGAATTCCCTATAAAACTTTCCAAGGTCCGCCTCATGGTATCCAAGAAAGAGATAAGTTGAACAAGTATGGTCGTCCTTTATTGGGATGTACTATTAAACCAAAATTGGGATTATCCGCAAAAAATTACGGTAGAGCGTATGAGTGTCTACGTGGTGGACTTGATTTTACCAAAGATGATGAAAACGTAAACTCACAACCATTTATGCGTTGGAGAGACCGTTTTTTTGCCGAAGCTTATAAACAGGCCGAAACCGGTGAAATTAAGGGGCATTACTTGAATGCGACTGCAACAGAAGAAATGAAGAGAGCTGTATTTGCGAGAGAATTAGGGGTTCCTATTGTAATGCATGACTACATAACTGGGGGATTCACCGCAAATACTTTGCATTATTGCCGCGACAATGGCCTACTTCTTCACATTCACCGTGCAATGCATGCAGTTATTGATAGACAGAAAAATCATGGTATGCATTTCCGTGTATTAGCTAAAGCATTGCGTATGTCTGGGGGAGATCATCACGGTACAGTAGTAGGTAAGCTAGAAGGGGAACGCGAAATGACTTTAGGTTTTGTTGATTTATTGCGCGATGATTTTATTGAAAAAGATCGTCGCGGTTTTTTCACCCAGGACTGGGTATCCATGCCAGGTGTTATACCGGTAGCTTCAGGTGGTATTCATGTTTGGCATATGCCAGCTCTGACTGAAATCTTTGGGGATGATTCTGTATTATTTGGTGGAGGAACTTTAGGACATCCTTGGGGAAATGCACCTGGTGCAGCTAATCGAGTGGCTTTAGAAGCCTGTGTACAAGCTCGTAACGAAGGGCGCGATCTTGCTCGTGAAGGTAATGAAATCGCTAAATGGAGTCCTGAACTAGCCGCGGCTTGTGAATGGAAAGCGATCAAATTCGAGCCGGATATT
Axonopus_fissifolius__stripped_ ATGGAGTAGATAATTCTTCCTTGTTACAAACCCCTCCCCAAATCGTGCTTGCATTTTTCATTGCACACGACTTTCCCTATGTAGAAATTTCTATGAACATTTCAGTTTGTATTTCTACTTAGAGAACATTTCTCGGTTTATCAAATACATAGTGCAATATGGTCAAACAAGGTTACAAACGTAAGGGAGTCTAATATCTTTATTTTTGCTGGCCAATCGCTCTTTTGACTTTGGAATACAGTTCTTTATCAATATACTGTTTCTTTTACACTCAAAAATAATTAGGATTTCGGTCCACTCCAAACTACCTTTTCCCATCAGGCACTAATCCATTTTTAACGTCTAATTAGATTGGGGAATCCTTCCAATTAAGAAGTTAAGCTCGTTGCTTTTTTTTACCAGAATTAGAGCCAGTCTCTATCCATTTATTCACTAGACCCAGAAAATCCATTTTATTACGACATGCTATTTTTTCCATTCATTACCTTTGAGGATCAGTCGTGGTCTTCTAGACTCTACCAAGAGTCTGGACGAATTTGTTGCTCATCCAAATGCGTAAAGATCATAGTCGCACATGAAATTCGAAGGGTCAAAAAAATCTCGTTACTTCGTTTATCCACTTCTCTTTGAATTTGCCCATGATAATGATTCCGAACCTGTGGAAATTGGTAATAACAAGAAATTTAGTTCACTACTTGTGAAACGTTTAATTCGAATGTATCAGCAGAATTTTTGGAATTCGGTTAATCATAACCAGGATCGATTGGATCACAATTTTTATTCTGAGTTTTATTCTCAGATTCTATCTGAGGGGTTTGCGATCGTTGTAGAAATCCCACTCTCGAGGCGACTATGTCCGGAAATACCAACGTTTCAAAATTTACAATCTATTCATTCATTTCCCTTTTTAGAAGACTTTCATTTACATTATCTATCACATATAGAAATACCCTATCCTATTCATTTAGAAATCCTGGTTCAACTCCTTGAATACCGGATTCCAGATGTTCCGTCTTTGCATTTGCGATTCTTTCTCAACTATTATTCGAATTGGAATAGTCTTATTACTTCCATGAAATCATTTCTTAAAGAAAATAAAAGACTATTTTTCCTATATAACTCTTATGTATCAGAATTTGAATTTTTCTTGTTTCTTAAACAATCTTGCTTACGATTAACATCTTCTTTTCTGGAACGAATCTTTAAAATTGAACATTTTGGTATGTACCCATTTCGGAAAACCTGGTTTTTTATGGATCCTCTTATGCATTATCGATATCAAGGAAAGGCTATTGCATCAAAAGGAACTCTTAAGAAGAAATGGAAATACTTTGTCTTCTCGTATTTTTTCTTTTGGACTCGACCAAGGATCCGTCTAAACTTAAACTCTTGGTTCGATTTTCTGGGGTACCTTTCCAGTGTACCAAATACTTTGGTAAGGAATATGCTGGAGAATTTTTTTCTAATAATGACAAAATTCGATACCGTCCCTGCTACTCCCCTCATTGGATCCTTAAAAGCTCAATTTTGTACTGGATCGGGCCATCCTATTAGTAAACCTTGGACCTTATCAGATTGGGATATTCTTGATCGTTTTGGTCGGATATGTAGAAATCTTTTTCATTATCATAGTGGATCTTCGAAAAAAACTTTGTATCGAAAATATATACTTCGACTTTCATGTGCTAGAACTTTAGCTCGTAAACATAAAAGTACGGTACGATTTATGCAACGAGGTTCGGTATTTTTAGAAGAATTTTTTACGGAAGAAGAAGTTTTTTTGATGTTCAAAACAACTTCTCATGGATCACATAGTGAGCGTATTTGGTATTTGGATATTATCAACGACCTGATGGAACATACATATCAATATGCCTGGATTCCTCTTCTCCCACTTCCAATTATGTCAATGGGAGGACTTTTTCTTATTCCGACAGCAACAAAAAATCGTCGCATATGGGCTTTTCCTAGTATTTTACTCTTAAGTATAGCTATGGTATTCTCAGTTTACCTGTCTATTGAACAAATAAATGGAAGTTCTATCTATCAATATCTATGGTCTTGGACCATCAATAATGATTTTTCCTTAGAATTTGGATACTTGATCGACCCCCTTACGTCTATTATGTTAATACTAATTACTACTGTAGGAATCTTGGTTCTTATTTATAGTGACGATTATATGTCTCACGATGAAGGATATTTGAGATTTTTTTATATAAGTTTTTTTAATACTTCCATGTTGGGATTGGTTACTAGTTCCAATTTGATACAAATTTATTTTTTTTGGGAACTTATTGGAATGTGTTCCTATTTATTGATAGGCTTTTGGTTTACACGGCCAATTGCAGCGAGTGCTTGTCAAAAAGCTTTTGTAACTAATCGTGTAGGGGATTTTGGTCTGTTATTAGGAATTTTAGGCTTTTTTTGGATAACGGGTAGTTTAGAGTTTCGGGATTTGTTCAAAATAGCTAATAACTGGATTCCTAATAATGGGATTAATTCCTTACTTACTACTTTGTGTGCTTTTTTATTATTCCTTGGTGCAGTTGCAAAATCTGCACAATTCCCTCTTCACGTATGGTTACCCGATGCTATGGAGGGACCCACTCCCATTTCGGCTCTTATACACGCAGCAACTATGGCCGGGATTTTTCTTGCTCGACTTCCTCTTTTCATATCCCTACCCATAATGAATTTTATTTCTTTAGTAGGTACAATAACACTCTTCTTAGGAGCCACTTTAGCTCTTGCTCAGAGAGATATTAAAAGAAGTTTAGCCTATTCTACAATGTCTCAATTGGGTTATATGATGTTAGCTCTAGGTATAGGTTCTTATCAAGCTGCTTTATTCCATTTGATCACTCATGCTTATTCGAAAGCTTTATTGTTCTTAGGATCAGGATCCATTCATTCAATGGAACCTCTTGTTGGATATTCACCAGATAAAAGTCAGAATATGGTTCTTATGGGCGGTTTAAGAAAATACCCAATTACAAGAACTACTTTTTTAGGTACACTTTCTCTTTGTGGTATTCCACCTCTTGCTTGCTTCTGGTCCAAAGATGAAATCCTTAGTAATAGTTGGTTGTATTCACCCTTTTTTGGAATAATAGCCTCTTTTACTGGATTAACTGCATTTTATATGTTTCGGATATATTTACTTACTTTTGATGGATATTTGCGTGTTTTTAATTACAGCAGTACTAAAGAAGGTTCGTTGTCAATATCCTTATGGGGAAAAAGTTCCAAAATTCCTAATACAAGAGGATCTTTTAGTTTTTTTGGGGCTAAAAACACTTTTGTCTATCCTCATGAAACGGGAAATACTATGCTATATCCTCTTCTTATATTACTGTTTACTTTGTTCATTGGATCCATAGGAATCTTTGAGTTAACTATATTATCAAAGTGGTTAACTTCGATAAACTTCTGGGAATCCATAAATTCCTATGAATTTACTAATATTTATTCTGTAAGTTTAGCAATTTTGGGTCTATTCATATTCTATTTTCAGTTGTTCAATTCCAAAAGGAATCCAAATTTTTTGGATGTAAAAAAAAAGATATACAGCTGGTCATATAATCGTGGTTATATAGATATTTTCTATACTAGGTTCCTAGGTATAAGAAGATTAGCAGAACTAACACATTTTTTCGATAAAGGCGTCATTGATGGAATTAATGGAGTAGGTCTTGTTGGTTTTTGTATAGGAGAAGAAATCAAATATGTAGGAGGAGGGCGAATATCGTCTTATCTATTCTTTTATTCCTTGTTCTTCTTTATTATGTCACCACAAACAGAAACTAAAGCAGTTGGATTTGCTGGTGTTAAGGATTATAAATTGACTTACTACACCCCAGAGTACGAAACCAAGGATACTGATATCTTGGCAGCATTCCGAGTAACTCCTCAGCCCGGGGTTCCGCCTGAAGAAGCAGGGGCTGCAGCTGCGGAATCTTCTACTGGTACATGGACAACTGTTTGGACTGATGGACTTACCAGTCTTGATCGTTACAAAGGACGATGCTATCACATCGAGCCCGTTGGGGAGGCGCAAATCTATGCTTATCCATTAGACCTATTTGAAGAGGGTTCTGTTACTAATATGTTTTCCATTGTGTTTTTCAAAGCCCTACGTTTGGAGGATCTACGAATTCCCTATAAAACTTTCCAAGGTCCGCCTCACGGTATCCAAGAAAGGGATAAGTTGAACAAGTATGGTCGTCCTTTATTGGGATGTACTATTAAACCAAAATTGGGATTATCCGCAAAAAATTACGGTAGAGCGTATGAGTGTCTACGTGGTGGACTTGATTTTACTAAAGATGATGAAAACGTAAACTCACAACCATTTATGCGCTGGAGAGACCGTTTTTTTGCTGAGGCATATAAACAAGCCGAAACTGGTGAAATCAAGGGGCATTACTTGAATGCGACTGCAACAGAAGAAATGAAGAGAGCCGTATTTGCAAGGGAATTAGGGGTTCCTATTGTAATGCATGACTACTTAACTGGAGGATTCACCGCAAATACTTTGCATTATTGCCGCGACAACGGCCTACTTCTTCACATTCACCGAGCAATGCATGCAGTTATTGATAGACAGAAAAATCATGGTATGCATTTCCGTGTATTAGCTAAAGCATTGCGTATGTCGGGGGGAGATCATCACGGTACAGTAGTAGGTAAGTTAGAAGGGGAACGCGAAATGACTTTAGGTTTTGTTGATTTATTGCGTGATGATTTTATTGAAAAAGATCGTCGCGGTTTTTTCACTCAGGACTGGGTATCCATGCCAGGTGTTATACCGGTGGCTTCAGGGGGTATTCATGTTTGGCATATGCCAGCTCTGACCGAAATCTTTGGAGACGATTCCGTATTATTTGGTGGAGGAACTTTAGGGCATCCTTGGGGAAATGCACCTGGTGCAGCTAATCGTGTGGCTTTAGAAGCCTGTGTACAAGCTCGTAACGAAGGGCGCGATCTTGCTCGTGAAGGTAATGAAATCGCTAAATGGAGTCCTGAACTAGCCGCAGCTTGTGAATGGAAGGCGATCAAATTTGAGCCGGATATA
Bambusa_bambos__stripped_ ATGGAGTAGATAATTCTTCCTTGTTACAAATCCCTCCCCAAATCGTGCTTGCATTTTTCATTGCACACGACTTTCCCTATGTAGAAATTTCTATGAACATTTCAGTTTGTATTTCTACTTAGAAGACATTTCTCGGTTTATCAAATACATAGTGCAATATGGTCAGACAGGGTTACAAACGGAAGGGAGTCTAATACTTTTATTTTTGCAGGCCAATTGCTCTTTTGACTTTGGAATACAGTTCTTTATCAATATACTGCTTCTTTTACACTCAAGAATAATTAGGATTTCGGTCCGCTCGAAACCACCTTTCCCCATCAGGCACTAATCTATTTTTAACGTCTAATTAGATCGGGGAATCATTTCAATTAAGAAGTTAAGCTCGTTGCTTTTTTTTACTAGAATTGGAGCCAGACTCTATCCATTTATTCACTAGACCCAGAAAATCGATTTTATTACGACATGCTATTTTTTCCATTCATTACCCTTGAGGATCAGTCGTGGTCTTCTAGACTCTACCAAGAGTCTGAACGAATTTGTTGCTCATCCAAATGTGTAAAGATCATAGTCGCACATGAAATTCGAAGGGTCAAAAAAATCTCGTTACTTCGTCTACCCACTTCTCTTTGAGTTTGCCCATGATAATGATTCCGAGCCTGTGGAAATTAGTAATAACAAGAAATTTAGTTCACTACTTGTGAAACGTTTAATTCGAATGTATCAGCAGAATTTTTGGAACTCGGTTAATCATAACCAAGATCGATTGGATTACAATTTTTATTCTGAGTTTTATTCTCAGATTCTATCTGAGGGGTTTGCGATCGTTGTAGAAATCCCATTCTCGCGAGAATTATGTCCGGAAACACCAAAGTTTCAGAATTTACGATCTATTCATTCATTTCCCTTTTTAGAAGACTTTCATTTACATTATCTATCACATATAGAAATACCCTATCCTATCCATTTGGAAATTTTGGTTCAACTCCTTCAATACCGGATCCAAGATGTTCCATCTTTGCATTTGCGATTCTTTCTCAACTACTATTCGAATTGGAATAGTCTTATTACTTCAATGAAATCGTTTCTTAAAGAAAATAAAAGACTATTTTTCTTATATAACTCTTATGTATCAGAATATGAATTTTTCTTGTTTCTTAAACAATCTTGCTTACCATTAACATCTTCTTTTGTGGAACGAATCTTTAAGATGGAACATTTTGGGATGTACCCATTTCGGAAAACCTGGTTCTTTATGGATCCTCTTATGCATTATCGATATCAAGGAAAGGCAATTGCATCAAAAGGAACTCTTAAGAAGAAATGGAAATACCTTGTCTTCTGGTATTCTTTCTTTTGGACTCAACCGAGGATCCATCTAAACTTAAACTCTTGCTTCGATTTTCTGGGGTACCTTTCAAGTGTACCAAATCCTTTGGTAAGGAATATGCTAGAGAATTCATTTCTAATAATGAAAAAATTCGATACCGTCCCCGCTACTCCCCTCATTCGATCCTTAAAAGCTCAATTTTGTACTGGATCGGGGCATCCTATTAGTAAACCATGGACCTTATCAGATTGGGATATTCTTGATCGATTTGGTCGGATATGTAGAAATCTTTTTCATTATCATAGTGGATCTTCGAAAAAAACTTTGTATCGAAAGTATATACTTCGACTTTCATGTGCTAGAACTTTAGCTCGTAAACATAAAAGCACGGTACGATTTATGCAACGAGGTTCGGTATTTTTAGAAGAATTTTTTATGGAAGAAGAGGTTTTTTTGATGTTCAAAACAACCTCTCGTGGATCACACAGTGAGCGTATTTGGTATTTGGATATTATCAATGACCTGATGGAACATACATATCAATATGCATGGATCCCTCTTCTCCCACTTCCAATTATGTCAATGGGGGGACTTATTCTTATTCCGACAGCAACAAAAAATCGTCGCATATGGGCTTTTCCTAGTGTTTTACTCTTAAGTATAGCTATGGTATTCTCAGTTCACCTATCTATTCAACAAATAAATGGAAGTTCTATCTATCAATATCTATGGTCTTGGACCGTCAATAATGATTTTTCCTTAGAATTTGGATACTTGATCGACCCGCTTACTTCTATTATGTTAATACTAATTACTACAGTAGGAATCCTCGTTCTTATTTATAGTGACGATTATATGTCTCACGATGAAGGATATTTGAGATTTTTTTATATAAGTTTTTTCAATACTTCCATGTTGGGATTGGTTACTAGTTCCAATTTGATACAAATTTATTTTTTTTGGGAACTTGTGGGAATGTGTTCCTATTTATTGATAGGCTTTTGGTTTACACGGCCAATTGCAGCGAGTGCTTGTCAAAAAGCTTTTGTAACTAATCGTGTAGGGGATTTTGGTCTGTTATTAGGAATTTTAGGTTTTTTTTGGATAACAGGTAGTTTAGAGTTTCGGGATTTGTTCAAAATAGCTAATAACTGGATTCCTAATAATGGGATTAATTCCTTACTTACTACTTTGTGTGCTTTTTTATTATTCCTTGGTGCAGTTGCAAAATCTGCACAATTCCCTCTTCACGTATGGTTACCCGATGCTATGGAAGGACCCACTCCCATTTCGGCTCTTATACACGCAGCAACTATGGCTGGGATTTTTCTTGCTCGACTTCCTCTTTTCATATCCCTACCTATAATGAGTTTCATTTCTTTAGTAGGTACAATAACACTCTTCTTAGGAGCTACTTTAGCTCTTGCTCAGAGAGATATTAAAAGAAGCTTAGCCTATTCTACAATGTCTCAATTGGGTTATATGATGTTAGCTCTAGGTATAGGTTCTTATCAAGCTGCTTTATTCCATTTGATCACTCATGCTTATTCGAAAGCTTTATTGTTCTTGGGATCCGGATCCATTCATTCAATGGAACCTCTTGTTGGATATTCACCAGATAAAAGTCAGAATATGGTTCTTATGGGTGGTTTAAGAAAATACCCAATTACAAGAACTACTTTTTTAGGTACGCTTTCTCTTTGTGGTATTCCACCTCTTGCTTGCTTCTGGTCCAAAGATGAAATCCTTAGTAATAGTTGGTTGTATTCACCCTTTTTTGGAATAATAGCCTCTTTTACTGGATTAACTGCGTTTTATATGTTTCGGATATATTTACTTACTTTTGATGGGTACCTGCGTGTTTTTAATTACAGTAGCACTAAAGAGGGCTCGTTGTCAATATCCTTATGGGGAAAAAGGCCCAAAATTCATAATACAAGAGGGTCCTTTAGTACTTTTGGGGTTAAAAACCCTTTTGTCTATCCTCATGAAACGGGAAATACTATGCTATTCCCTCTTTTTATATTACTGTTTACTTTGTTCATTGGATCCATAGGAATCTTTGAGTTAACCATATTATCAAAGTGGTTAACTTCAATAAGCTTCCAGGAATCCATAAATTCATATGAATTTACTAATATTTCTTCTGTAAGTCTAGCTATGTTTGGTCTATTCATATTCTCTTTTCAGTTATTAAATTCCAAAGAGAGTCCGAAGTTTTTGGATGTAAAAAAAAAGATATACAGTTGGTCATATAATCGTGGTTATATAGATATTTTCTATACTAGGTTTCTGGGTATAAGAGGATTAACCGAACTAACGCAGTTTTTCGATAAGGGTGTCATTGATGGAATTAATGGGGTAGGTCTTGCTGGTTTTTGTATAGGAGAAGAAATTAAATATGTAGGGGGAGGGCGAATATCGTCTTATTTATTCTTTTATTCCGTGTTCTTCTTTTTTATGTCACCACAAACAGAAACTAAAGCAGTTGGATTTGCTGGTGTTAAGGATTATAAATTGACTTACTACACCCCGGAGTATGAAACCAAGGATACTGATATCTTGGCAGCATTCCGAGTAACTCCTCAGCCGGGGGTTCCGCCCGAAGAAGCAGGGGCTGCAGCTGCCGAATCTTCTACTGGTACATGGACAACTGTTTGGACTGATGGACTTACCAGTCTTGATCGTTACAAAGGACGATGCTATCACATCGAGCCCGTTGGGGAGGAACAAATCTATGCTTATCCATTAGACCTATTTGAAGAGGGTTCTGTTACTAACATGTTTTCCATTGTGTTTTTCAAAGCCCTACGTCTGGAGGATCTGCGAATTCCCTATAAAACTTTCCTAGGTCCGCCTCATGGTATCCAAGAAAGGGATAAGTTGAACAAGTACGGCCGTCCTTTTTTGGGATGTACTATTAAACCAAAATTGGGATTATCCGCAAAAAATTATGGTAGAGCGTATGAGTGTCTACGCGGTGGACTTGATTTTACCAAAGATGATGAAAACGTAAACTCACAACCATTTATGCGCTGGAGGGACCGTTTTTTTGCCGAAGCTTATAAACAGGCCGAAACCGGTGAAATCAAGGGGCATTACTTGAATGCGACTGCAACAGAAGAAATGAAGAGAGCTGTATTTGCGAGGGAATTAGGGGCTCCTATTGTAATGCATGACTACTTAACTGGGGGGTTCACTGCAAATACTTTGCATTATTGCCGCGACAATGGCCTACTTCTTCACATTCACCGGGCAATGCATGCAGTTATTGATAGACAGAAAAATCATGGTATGCATTTTCGTGTATTAGCTAAAGCATTGCGTATGTCTGGGGGAGATCATCACGGTACAGTAGTAGGTAAGTTAGAAGGGGAACGCGAAATGACTTTAGGTTTTGTTGATTTATTGCGCGATGATTTTATTGAAAAAGATCGTCGCGGTTTTTTCACTCAGGACTGGGTATCCATGCCAGGTGTTATACCGGTGGCTTCAGGGGGTATTCATGTTTGGCATATGCCAGCTCTGACCGAAATCTTTGGAGATGATTCTGTATTATTTGGTGGAGGAACTTTAGGACATCCTTGGGGAAATGCACCTGGTGCAGCTAATCGGGTGGCTTTAGAAGCTTGTGTACAAGCTCGTAATGAAGGACGCGATCTTGCTCGTGAAGGTAATGAAATCGCTAAATGGAGTCCTGAACTAGCCGCAGCTTGTGAATGGAAGGCGATCAAATTCGAGCCGGATCTA
Bambusa_emeiensis__stripped_ ATGGAGTAGATAATTCTTCCTTGTTACAAATCCCTCCCCAAATCGTGCTTGCATTTTTCATTGCACACGACTTTCCCTATGTAGAAATTTCTATGAACATTTCAGTTTGTATTTCTACTTAGAAGACATTTCTCGGTTTATCAAATACATAGTGCAATATGGTCAGACAGGGTTACAAACGGAAGGGAGTCTAATACTTTTATTTTTGCAGGCCAATTGCTCTTTTGACTTTGGAATACAGTTCTTTATCAATATACTGCTTCTTTTACACTCAAGAATAATTAGGATTTCGGTCCGCTCGAAACCACCTTTCCCCATCAGGCACTAATCTATTTTTAACGTCTAATTAGATCGGGGAATCATTTCAATTAAGAAGTTAAGCTCGTTGCTTTTTTTTACCAGAATTGGAGCCAGACTCTATCCATTTATTCACTAGACCCAGAAAATCGATTTTATTACGACATGCTATTTTTTCCATTCATTACCCTTGAGGATCAGTCGTGGTCTTCTAGACTCTACCAAGAGTCTGAACGAATTTGTTGCTCATCCAAATGTGTAAAGATCATAGTCGCACATGAAATTCGAAGGGTCAAAAAAATCTCGTTACTTCGTCTACCCACTTCTCTTTGAGTTTGCCCATGATAATGATTCCGAGCCTGTGGAAATTAGTAATAACAAGAAATTTAGTTCACTACTTGTGAAACGTTTAATTCGAATGTATCAGCAGAATTTTTGGAACTCGGTTAATCATAACCAAGATCGATTGGATTACAATTTTTATTCTGAGTTTTATTCTCAGATTCTATCTGAGGGGTTTGCGATCGTTGTAGAAATCCCATTCTCGCGAGAATTATGTCCGGAAACAACAAAGTTTCAGAATTTACGATCTATTCATTCATTTCCCTTTTTAGAAGACTTTCATTTACATTATCTATCACATATAGAAATACCCTATCCTATCCATTTGGAAATTTTGGTTCAACTCCTTCAATACCGGATCCAAGATGTTCCATCTTTGCATTTGCGATTCTTTCTCAACTACTATTCGAATTGGAATAGTCTTATTACTTCAATGAAATCGTTTCTTAAAGAAAATAAAAGACTATTTTTCTTATATAACTCTTATGTATCAGAATATGAATTTTTCTTGTTTCTTAAACAATCTTGCTTACCATTAACATCTTCTTTTGTGGAACGAATCTTTAAGATGGAACATTTTGGGATGTACCCATTTCGGAAAACCTGGTTCTTTATGGATCCTCTTATGCATTATCGATATCAAGGAAAGGCAATTGCATCAAAAGGAACTCTTAAGAAGAAATGGAAATACCTTGTCTTCTGGTATTCTTTCTTTTGGACTCAACCGAGGATCCATCTAAACTTAAACTCTTGCTTCGATTTTCTGGGGTACCTTTCAAGTGTACCAAATCCTTTGGTAAGGAATATGCTAGAGAATTCATTTCTAATAATGAAAAAATTCGATACCGTCCCCGCTACTCCCCTCATTCGATCCTTAAAAGCTCAATTTTGTACTGGATCGGGGCATCCTATTAGTAAACCATGGACCTTATCAGATTGGGATATTCTTGATCGATTTGGTCGGATATGTAGAAATCTTTTTCATTATCATAGTGGATCTTCGAAAAAAACTTTGTATCGAAAGTATATACTTCGACTTTCATGCGCTAGAACTTTAGCTCGTAAACATAAAAGCACGGTACGATTTATGCAACGAGGTTCGGTATTTTTAGAAGAATTTTTTATGGAAGAAGAAGTTTTTTTGATGTTCAAAACAACCTCTCGTGGATCACACAGTGAGCGTATTTGGTATTTGGATATTATCAATGACCTGATGGAACATACATATCAATATGCATGGATCCCTCTTCTCCCACTTCCAATTATGTCAATGGGGGGACTTATTCTTATTCCGACAGCAACAAAAAATCGTCGCATATGGGCTTTTCCTAGTGTTTTACTCTTAAGTATAGCTATGGTATTCTCAGTTCACCTATCTATTCAACAAATAAATGGAAGTTCTATCTATCAATATCTATGGTCTTGGACCGTCAATAATGATTTTTCCTTAGAATTTGGATACTTGATCGACCCGCTTACTTCTATTATGTTAATACTAATTACTACAGTAGGAATCCTCGTTCTTATTTATAGTGACGATTATATGTCTCACGATGAAGGATATTTGAGATTTTTTTATATAAGTTTTTTCAATACTTCCATGTTGGGATTGGTTACTAGTTCCAATTTGATACAAATTTATTTTTTTTGGGAACTTGTGGGAATGTGTTCCTATTTATTGATAGGCTTTTGGTTTACACGGCCAATTGCAGCGAGTGCTTGTCAAAAAGCTTTTGTAACTAATCGTGTAGGGGATTTTGGTCTGTTATTAGGAATTTTAGGTTTTTTTTGGATAACAGGTAGTTTAGAGTTTCGGGATTTGTTCAAAATAGCTAATAACTGGATTCCTAATAATGGGATTAATTCCTTACTTACAACTTTGTGTGCTTTTTTATTATTCCTTGGTGCAGTTGCAAAATCTGCACAATTCCCTCTTCACGTATGGTTACCCGATGCTATGGAAGGACCCACTCCCATTTCGGCTCTTATACACGCAGCAACTATGGCTGGGGTTTTTCTTGCTCGACTTCCTCTTTTCATATCCCTACCTATAATGAGTTTCATTTCTTTAGTAGGTACAATAACACTCTTCTTAGGAGCTACTTTAGCTCTTGCTCAGAGAGATATTAAAAGAAGCTTAGCCTATTCTACAATGTCTCAATTGGGTTATATGATGTTAGCTCTAGGTATAGGTTCTTATCAAGCTGCTTTATTCCATTTGATCACTCATGCTTATTCGAAAGCTTTATTGTTCTTGGGATCCGGATCCATTCATTCAATGGAACCTCTTGTTGGATATTCACCAGATAAAAGTCAGAATATGGTTCTTATGGGTGGTTTAAGAAAATACCCAATTACAAGAACGACTTTTTTAGGTACGCTTTCTCTTTGTGGTATTCCACCTCTTGCTTGCTTCTGGTCCAAAGATGAAATCCTTAGTAATAGTTGGTTGTATTCACCCTTTTTTGGAATAATAGCCTCTTTTACTGGATTAACTGCGTTTTATATGTTTCGGATATATTTACTTACTTTTGATGGGTACCTGCGTGTTTTTAATTACAGTAGCACTAAAGAGGGCTCGTTGTCAATATCCTTATGGGGAAAAAGGCCCAAAATTCATAATACAAGAGGGTCCTTTAGTACTTTTGGGGTTAAAAACCCTTTTGTCTATCCTCATGAAACGGGAAATACTATGCTATTCCCTCTTTTTATATTACTGTTTACTTTGTTCATTGGATCCATAGGAATCTTTGAGTTAACCATATTATCAAAGTGGTTAACTTCAATAAGCTTCCAGGAATCCATAAATTCATATGAATTTACTAATATTTCTTCTGTAAGTCTAGCTATGTTTGGTCTATTCATATTCTCTTTTCAGTTATTAAATTCCAAAGAGAGTCCGAAGTTTTTGGATGTAAAAAAAAAGATATACAGTTGGTCATATAATCGTGGTTATATAGATATTTTCTATACTAGGTTTCTGGGTATAAGAGGATTAACCGAACTAACGCAGTTTTTCGATAAGGGTGTCATTGATGGAATTAATGGGGTAGGTCTTGCTGGTTTTTGTATAGGAGAAGAGATTAAATATGTAGGGGGAGGGCGAATATCGTCTTATTTATTCTTTTATTCCGTGTTCTTCTTTTTTATGTCACCACAAACAGAAACTAAAGCAGTTGGATTTGCTGGTGTTAAGGATTATAAATTGACTTACTACACCCCGGAGTATGAAACCAAGGATACTGATATCTTGGCAGCATTCCGAGTAACTCCTCAGCCGGGGGTTCCGCCCGAAGAAGCAGGGGCTGCAGCTGCCGAATCTTCTACTGGTACATGGACAACTGTTTGGACTGATGGACTTACCAGTCTTGATCGTTACAAAGGACGATGCTATCACATCGAGCCCGTTGGGGAGGAACAAATCTATGCTTATCCATTAGACCTATTTGAAGAGGGTTCTGTTACTAACATGTTTTCCATTGTGTTTTTCAAAGCCCTACGTCTGGAGGATCTGCGAATTCCCTATAAAACTTTCCTAGGTCCGCCTCATGGTATCCAAGAAAGGGATAAGTTGAACAAGTACGGCCGTCCTTTTTTGGGATGTACTATTAAACCAAAATTGGGATTATCCGCAAAAAATTATGGTAGAGCGTATGAGTGTCTACGCGGTGGACTTGATTTTACCAAAGATGATGAAAACGTAAACTCACAACCATTTATGCGCTGGAGGGACCGTTTTTTTGCCGAAGCTTATAAACAGGCCGAAACCGGTGAAATCAAGGGGCATTACTTGAATGCGACTGCAACAGAAGAAATGAAGAGAGCTGTATTTGCGAGGGAATTAGGGGCTCCTATTGTAATGCATGACTACTTAACTGGGGGATTCACTGCAAATACTTTGCATTATTGCCGCGACAATGGCCTACTTCTTCACATTCACCGGGCAATGCATGCAGTTATTGATAGACAGAAAAATCATGGTATGCATTTTCGTGTATTAGCTAAAGCATTGCGTATGTCTGGGGGAGATCATCACGGTACAGTAGTAGGTAAGTTAGAAGGGGAACGCGAAATGACTTTAGGTTTTGTTGATTTATTGCGCGATGATTTTATTGAAAAAGATCGTCGCGGTTTTTTCACTCAGGACTGGGTATCCATGCCAGGTGTTATACCGGTGGCTTCAGGGGGTATTCATGTTTGGCATATGCCAGCTCTGACCGAAATCTTTGGAGATGATTCTGTATTATTTGGTGGAGGAACTTTAGGACATCCTTGGGGAAATGCACCTGGTGCAGCTAATCGGGTGGCTTTAGAAGCTTGTGTACAAGCTCGTAATGAAGGACGCGATCTTGCTCGTGAAGGTAATGAAATCGCTAAATGGAGTCCTGAACTAGCCGCAGCTTGTGAATGGAAGGCGATCAAATTCGAGCCGGATCTA
Bambusa_multiplex__stripped_ ATGGAGTAGATAATTCTTCCTTGTTACAAATCCCTCCCCAAATCGTGCTTGCATTTTTCATTGCACACGACTTTCCCTATGTAGAAATTTCTATGAACATTTCAGTTTGTATTTCTACTTAGAAGACATTTCTCGGTTTATCAAATACATAGTGCAATATGGTCAGACAGGGTTACAAACGGAAGGGAGTCTAATACTTTTATTTTTGCAGGCCAATTGCTCTTTTGACTTTGGAATACAGTTCTTTATCAATATACTGCTTCTTTTACACTCAAGAATAATTAGGATTTCGGTCCGCTCGAAACCACCTTTCCCCATCAGGCACTAATCTATTTTTAACGTCTAATTAGATCGGGGAATCATTTCAATTAAGAAGTTAAGCTCGTTGCTTTTTTTTACCAGAATTGGAGCCAGACTCTATCCATTTATTCACTAGACCCAGAAAATCGATTTTATTACGACATGCTATTTTTTCCATTCATTACCCTTGAGGATCAGTCGTGGTCTTCTAGACTCTACCAAGAGTCTGAACGAATTTGTTGCTCATCCAAATGTGTAAAGATCATAGTCGCACATGAAATTCGAAGGGTCAAAAAAATCTCGTTACTTCGTCTACCCACTTCTCTTTGAGTTTGCCCATGATAATGATTCCGAGCCTGTGGAAATTAGTAATAACAAGAAATTTAGTTCACTACTTGTGAAACGTTTAATTCGAATGTATCAGCAGAATTTTTGGAACTCGGTTAATCATAACCAAGATCGATTGGATTACAATTTTTATTCTGAGTTTTATTCTCAGATTCTATCTGAGGGGTTTGCGATCGTTGTAGAAATCCCATTCTCGCGAGAATTATGTCCGGAAACAACAAAGTTTCAGAATTTACGATCTATTCATTCATTTCCCTTTTTAGAAGACTTTCATTTACATTATCTATCACATATAGAAATACCCTATCCTATCCATTTGGAAATTTTGGTTCAACTCCTTCAATACCGGATCCAAGATGTTCCATCTTTGCATTTGCGATTCTTTCTCAACTACTATTCGAATTGGAATAGTCTTATTACTTCAATGAAATCGTTTCTTAAAGAAAATAAAAGACTATTTTTCTTATATAACTCTTATGTATCAGAATATGAATTTTTCTTGTTTCTTAAACAATCTTGCTTACCATTAACATCTTCTTTTGTGGAACGAATCTTTAAGATGGAACATTTTGGGATGTACCCATTTCGGAAAACCTGGTTCTTTATGGATCCTCTTATGCACTATCGATATCAAGGAAAGGCAATTGCATCAAAAGGAACTCTTAAGAAGAAATGGAAATACCTTGTCTTCTGGTATTCTTTCTTTTGGACTCAACCGAGGATCCATCTAAACTTAAACTCTTGCTTCGATTTTCTGGGGTACCTTTCAAGTGTACCAAATCCTTTGGTAAGGAATATGCTAGAGAATTCATTTCTAATAATGAAAAAATTCGATACCGTCCCCGCTACTCCCCTCATTCGATCCTTAAAAGCTCAATTTTGTACTGGATCGGGGCATCCTATTAGTAAACCATGGACCTTATCAGATTGGGATATTCTTGATCGATTTGGTCGGATATGTAGAAATCTTTTTCATTATCATAGTGGATCTTCGAAAAAAACTTTGTATCGAAAGTATATACTTCGACTTTCATGCGCTAGAACTTTAGCTCGTAAACATAAAAGCACGGTACGATTTATGCAACGAGGTTCGGTATTTTTAGAAGAATTTTTTATGGAAGAAGAAGTTTTTTTGATGTTCAAAACAACCTCTCGTGGATCACACAGTGAGCGTATTTGGTATTTGGATATTATCAATGATCTGATGGAACATACATATCAATATGCATGGATCCCTCTTCTCCCACTTCCAATTATGTCAATGGGGGGACTTATTCTTATTCCGACAGCAACAAAAAATCGTCGAATATGGGCTTTTCCTAGTGTTTTACTCTTAAGTATAGCTATGGTATTCTCAGTTCACCTATCTATTCAACAAATAAATGGAAGTTCTATCTATCAATATCTATGGTCTTGGACCGTCAATAATGATTTTTCCTTAGAATTTGGATACTTGATCGACCCGCTTACTTCTATTATGTTAATACTAATTACTACAGTAGGAATCCTCGTTCTTATTTATAGTGACGATTATATGTCTCACGATGAAGGATATTTGAGATTTTTTTATATAAGTTTTTTCAATACTTCCATGTTGGGATTGGTTACTAGTTCCAATTTGATACAAATTTATTTTTTTTGGGAACTTGTGGGAATGTGTTCCTATTTATTGATAGGCTTTTGGTTTACACGGCCAATTGCAGCGAGTGCTTGTCAAAAAGCTTTTGTAACTAATCGTGTAGGGGATTTTGGTCTGTTATTAGGAATTTTAGGTTTTTTTTGGATAACAGGTAGTTTAGAGTTTCGGGATTTGTTCAAAATAGCTAATAACTGGATTCCTAATAATGGGATTAATTCCTTACTTACTACTTTGTGTGCTTTTTTATTATTCCTTGGTGCAGTTGCAAAATCTGCACAATTCCCTCTTCACGTATGGTTACCCGATGCTATGGAAGGACCCACTCCCATTTCGGCTCTTATACACGCAGCAACTATGGCTGGGATTTTTCTTGCTCGACTTCCTCTTTTCATATCCCTACCCATAATGAGTTTCATTTCTTTAGTAGGTACAATAACACTCTTCTTAGGAGCTACTTTAGCTCTTGCTCAGAGAGATATTAAAAGAAGCTTAGCCTATTCTACAATGTCTCAATTGGGTTATATGATGTTAGCTCTAGGTATAGGTTCTTATCAAGCTGCTTTATTCCATTTGATCACTCATGCTTATTCTAAAGCTTTATTGTTCTTGGGATCCGGATCCATTCATTCAATGGAACCTCTTGTTGGATATTCACCAGATAAAAGTCAGAATATGGTTCTTATGGGTGGTTTAAGAAAATACCCAATTACAAGAACGACTTTTTTAGGTACGCTTTCTCTTTGTGGTATTCCACCTCTTGCTTGCTTCTGGTCCAAAGATGAAATCCTTAGTAATAGTTGGTTGTATTCACCCTTTTTTGGAATAATAGCCTCTTTTACTGGATTAACTGCGTTTTATATGTTTCGGATATATTTACTTACTTTTGATGGGTACCTGCGTGTTTTTAATTACAGTAGCACTAAAGAGGGCTCGTTGTCAATATCCTTATGGGGAAAAAGGCCCAAAATTCATAATACAAGAGGGTCCTTTAGTACTTTTGGGGTTAAAAACACTTTTGTCTATCCTCATGAAACGGGAAATACTATGCTATTCCCTCTTTTTATATTACTGTTTACTTTGTTCATTGGATCCATAGGAATCTTTGAGTTAACCATATTATCAAAGTGGTTAACTTCAATAAGCTTCCAGGAATCCATAAATTCATATGAATTTACTAATATTTCTTCTGTAAGTCTAGCTATGTTTGGTCTATTCATATTCTCTTTTCAGTTATTTAATTCCAAAGAGAGTCCGAAGTTTTTGGATGTAAAAAAAAAGATATACAGTTGGTCATATAATCGTGGTTATATAGATATTTTCTATACTAGGTTTCTGGGTATAAGAGGATTAACCGAACTAACGCAGTTTTTCGATAAGGGTGTCATTGATGGAATTAATGGGGTAGGTCTTGCTGGTTTTTGTATAGGAGAAGAAATTAAATATGTAGGGGGAGGGCGAATATCGTCTTATTTATTCTTTTATTCCGTGTTCTTCTTTTTTATGTCACCACAAACAGAAACTAAAGCAGTTGGATTTGCTGGTGTTAAGGATTATAAATTGACTTACTACACCCCGGAGTATGAAACCAAGGATACTGATATCTTGGCAGCATTCCGAGTAACTCCTCAGCCGGGGGTTCCGCCCGAAGAAGCAGGGGCTGCAGCTGCCGAATCTTCTACTGGTACATGGACAACTGTTTGGACTGATGGACTTACCAGTCTTGATCGTTACAAAGGACGATGCTATCACATCGAGCCCGTTGGGGAGGAACAAATCTATGCTTATCCATTAGACCTATTTGAAGAGGGTTCTGTTACTAACATGTTTTCCATTGTGTTTTTCAAAGCCCTACGTCTGGAGGATCTGCGAATTCCCTATAAAACTTTCCTAGGTCCGCCTCATGGTATCCAAGAAAGGGATAAGTTGAACAAGTACGGCCGTCCTTTTTTGGGATGTACTATTAAACCAAAATTGGGATTATCCGCAAAAAATTATGGTAGAGCGTATGAGTGTCTACGCGGTGGACTTGATTTTACTAAAGATGATGAAAACGTAAACTCACAACCATTTATGCGCTGGAGGGACCGTTTTTTTGCCGAAGCTTATAAACAGGCCGAAACCGGTGAAATCAAGGGGCATTACTTGAATGCGACTGCAACAGAAGAAATGAAGAGAGCTGTATTTGCGAGGGAATTAGGGGCTCCTATTGTAATGCATGACTACTTAACTGGGGGATTCACTGCAAATACTTTGCATTATTGCCGCGACAATGGCCTACTTCTTCACATTCACCGGGCAATGCATGCAGTTATTGATAGACAGAAAAATCATGGTATGCATTTTCGTGTATTAGCTAAAGCATTGCGTATGTCTGGGGGAGATCATCACGGTACAGTAGTAGGTAAGTTAGAAGGGGAACGCGAAATGACTTTAGGTTTTGTTGATTTATTGCGCGATGATTTTATTGAAAAAGATCGTCGCGGTTTTTTCACTCAGGACTGGGTATCCATGCCAGGTGTTATACCGGTGGCTTCAGGGGGTATTCATGTTTGGCATATGCCAGCTCTGACCGAAATCTTTGGAGATGATTCTGTATTATTTGGTGGAGGAACTTTAGGACATCCTTGGGGAAATGCACCTGGTGCAGCTAATCGGGTGGCTTTAGAAGCTTGTGTACAAGCTCGTAATGAAGGACGCGATCTTGCTCGTGAAGGTAATGAAATCGCTAAATGGAGTCCTGAACTAGCCGCAGCTTGTGAATGGAAGGCGATCAAATTCGAGCCGGATCTA
Bothriochloa_alta__stripped_ ATGGAGTAGATAATTTTTCCTTGTTACAAACCCCTCCCCAAATCGTGCTTGCATTTTTCATTGCACACGACTTTCCCTATGTAGAAATTTCTATGAACATTTCAGTTTGTATTTCTACTTAGAGAGCATTTCTCGGTTTATCAAATACATAGTGCAATATGGTCAGACAAGGTTACAAACGGAAGGGAGTCTAATATTTTTATTTTTGCAGGCCAATCGCTCTTTTGACTTTGGAATACAGTTCTTTATCAATATACTGTTTCTTTTACACTCAAGAATAATTAGGATTTCGGTCCACTCGAAACTACCTTTCCCCATTAGGCACTAATCTATTTTTAACGTCTAATTAGATCGGGGAATCCTTCCAATTAAGAAGTTAAGCTCGTTGCTTTTTTTTACCAGAATTAGAGCCAGGCTCTATCCATTTATTCACTAGACCCAGAAAATCGATTTTATTACGACATGCTATTTTTTCCATTCATTACCTTTGAGGATCAGTCGTGGTCTTCTAGACTCTACCAAGAGTCTGGACGAATTTGTTGCTCATCCAAATGTGTAAAGATCATAGCCGCACATGAAATTCGAAGGGTCAAAAAAATCTCGTTACTTCGTCTACCCACTTCTCTTTGAATTTGCTCATGATAATGGTTCCGAACCCGTGGAAATTGGTAATAACAGGAAATTTAGTTCAATACTTGTGAAACGTTTAATTCGAATGTATCAACAGAATTTTTTGAATTCGGTTAATTATAACCAAGATCGATTGGATCACAATTTTTATTCTGAGTTTTATTCTCAGATTCTATCTGAGGGGTTTGCGATTGTTGTAGAAATCCCACTCTCGGGGCAACTATGTCCAGAAATACCAAAGTTTCAAAATTTACAATCTATTCATTCATTTCCCTTTTTAGAAGACTTTCATTTACATTATCTATCACATATAGAAATACCCTATCCTATCCATTTAGAAATCCTGGTTCAACTCCTTGAATACCGGATTCAAGATGTTCCCTCTTTGCATTTGCGATTCTTTCTCCACTATTATTCGAATTGGAATAGTCTTATTACTTCAATGAAATCCTTTCTTAAAGAAAATAAAAGACTATTTTTCCTATATAACTCTTATGTATCAGAATATGAATTTTTCTTGTTTTTTAAACAATCTTGCTTACGATTAACATCTTCTTTTCTGGAACGAATCTTTAAGATGGAACATTTTGGTATGTACCCGTTTCGGAAAACCTGGTTCTTTATGGATCCTCTTATGCATTATCGATATCAAGGAAAGGCAATTGCATCAAAAGGCACTCTTAAGAAGAAATGGAAATACCTTGTCTTCTCGTATTTTTTCTTTTGGACTCAACCAAGGATTCGTCTAAACTTAAACTCTTGCTTCGATTTTCTGGGGTACCTTTCAAGTGTACCAAATACTTTGGTAAGGAATATGCTGGAGAATTCTTTTCTAATAATGAAAAAATTCGATACCGTCCCTGCAACTCCCCTCGTTGGATCCTTAAAAGCTCAATTTTGTACTGGATCGGGGCATCCTATTAGTAAACCCTGGACTTTATCAGATTGGGATATTCTTGATCGTTTTGGTCGGATATGTAGAAATCTTTTTCATTATCATAGTGGATCTTCGAAAAAAACTTTGTATCGAAAATATATACTTCGACTTTCATGTGCTAGAACTTTAGCTCGTAAACATAAAAGTACGGTACGATTTATGCAACGAGGTTCGGTATTTTTAGAAGAATTTTTTACGGAAGAAGAGGTTTTTTTGATGTTCAAAACCATTTCTCATGGATCACAAAGTGAGCGTATTTGGTATTTGGATATTATCAATGACCTGATGGAACATACATATCAATATGCCTGGATTCCTCTTCTCCCACTTCCAATTATGTCAATGGGAGGACTTTTTCTTATTCCCACAGCAACAAAAAATCGTCGCATATGGGCTTTTCCTAGTATTTTACTCTTAAGTATAGCTATGGTATTCTCACTTCACCTGTCTATTCAACAAATAAATGGAAGTTCTATCTATCAATATCTATGGTCTTGGACCATCAATAATGATTTTTCCTTAGAATTTGGATACTTGGTTGACCCCCTTACGTCTATTATGTTAATACTAATTACTACTGTAGGAATCTTAGTTCTTATTTATAGTGACGATTATATGTCTCACGATGAAGGATATTTGAGATTTTTTTATATAAGTTTTTTTAATACTTCCATGTTGGGGTTGGTTACTAGTTCCAATTTGATACAAATTTATTTTTTTTGGGAACTTGTCGGAATGTGTTCCTATTTATTGATAGGCTTTTGGTTTACGCGGCCAATTGCAGCGAGTGCTTGTCAAAAAGCTTTTGTAACTAATCGTGTAGGGGATTTTGGTCTGTTATTAGGAATTTTAGGTTTTTTTTGGATAACGGGTAGTTTGGAGTTTCGGGATTTGTTCAAAATAGCTAATAACTGGATTCCTAATAATGGGATTAATTCCTTACTTACTACTTTGTGTGCTTTTTTATTATTCCTTGGTGCAGTTGCAAAATCTGCACAATTTCCTCTTCACGTATGGTTACCTGATGCTATGGAAGGACCCACTCCCATTTCGGCTCTTATACACGCAGCAACTATGGCTGGGATTTTTCTTGCTAGACTTCCTCTTTTCATATCCCTACCTATAATGAGTTTCATTTCTTTAGTAGGTACAATAACACTCTTCTTAGGAGCCACTTTAGCTCTTGCTCAGAGAGATATTAAAAGAAGCTTAGCCTATTCTACAATGTCTCAATTGGGTTATATGATGTTAGCTCTAGGTATAGGTTCTTATCAAGCTGCTTTATTCCATTTGATCACTCATGCTTATTCGAAAGCTTTATTGTTCTTAGGATCCGGATCCATTCATTCAATGGAACCTCTTGTTGGATATTCACCAGATAAAAGTCAGAATATGGTTCTTATGGGTGGTTTAAGAAAATACCCAATCACAAGAACTACTTTTTTAGGTACACTTTCTCTTTGTGGTATTCCACCTCTTGCTTGCTTCTGGTCCAAAGATGAAATCCTTAGTAATAGTTGGTTGTATTCACCCTTTTTTGGAATAATAGCCTCTTTTACTGGATTAACTGCATTTTATATGTTTCGGATATATTTACTTACTTTTGATGGGTATTTGCGTGTTTTTAATTACAGTAGTACTAAAGAAGGTTCGTTGTCAATATCCTTATGGGGAAAAAGTTCCAAAATTCCTAATACAAGAGGATCCTTTAGTACTTTTGGGGCTAAAAAAACTTTTGTCTATCCTCATGAAACGGGAAATACTATGCTATTTCCTCTTCTTATATTATTATTTACTTTGTTCATTGGATCCATAGGAATCTTTGAGTTAACCATATTATCAAAGTGGCTAACTTCAATAAACTTCCAGGAATCCATAAATTCATATGAATTTACTAATATTTCTTCTGTAAGTTTAGCAATTTTTGGTCTATTCATATTTTCTTTTCAGTTGTTTAATTCCAAAAATAATCCAAAGTTTTTGGATGTAAAAAAAAAGATATACAGCTGGTCCTATAATCGTGGTTATATAGATTTTTTATATACTAGGTTTCTAGGTATAAGAAGATTAGCTGAACTAACGCATTTTTTTGATAAAGGTGTCATTGATGGAATTAATGGAGTAGGTCTTGCTGGTTTTTGTATAGGAGAAGAAATCAAATATGTAGGGGGAGGGCGAATATCGTCTTATCTATTCTTTTATTCCTTGTTCTTCTTTATTATGTCACCACAAACAGAAACTAAAGCAGTTGGATTTGCTGGTGTTAAGGATTATAAATTGACTTACTACACCCCGGAGTACGAAACCAAGGATACTGATATCTTGGCAGCATTCCGAGTAACTCCTCAGCTCGGGGTTCCGCCTGAAGAAGCAGGAGCTGCAGCTGCGGAATCTTCTACTGGTACATGGACAACTGTTTGGACTGATGGACTTACCAGTCTTGATCGTTACAAAGGACGATGCTATCACATCGAGCCCGTTGGGGACCCACAAATCTATGCTTATCCATTAGACCTATTTGAAGAGGGTTCTGTTACTAACATGTTTTCCATTGTGTTTTTCAAAGCCCTACGTTTGGAGGATCTACGAATTCCCTATAAAACTTTCCAAGGTCCGCCTCATGGTATCCAAGAAAGGGATAAGTTGAACAAGTACGGTCGTCCTTTATTGGGATGTACTATTAAACCAAAATTGGGATTATCCGCAAAAAATTACGGTAGAGCGTATGAGTGTCTACGCGGTGGACTTGATTTTACCAAAGATGATGAAAACGTAAACTCACAACCATTTATGCGCTGGAGAGACCGTTTTTTTGCCGAAGCATATAAACAAGCCGAAACCGGTGAAATCAAGGGGCATTACTTGAATGCGACTGCAACAGAAGAAATGAAGAGAGCTGTATTTGCAAAGGAATTAGGGGTTCCTATTGTAATGCATGACTACTTAACAGGAGGATTCACCGCAAATACTTTGCATTATTGCCGCGACAACGGCCTACTTCTTCACATTCACCGAGCAATGCATGCAGTTATTGATAGACAGAAAAATCATGGTATACATTTCCGTGTATTAGCTAAAGCATTGCGTATGTCGGGGGGAGATCATCACGGTACAGTAGTAGGTAAGTTAGAAGGGGAACGCGAAATAACTTTAGGTTTTGTTGATTTATTGCGCGATGATTTTATTGAAAAAGATCGTCGCGGTTTTTTCACTCAGGACTGGGTATCCCTGCCAGGTGTTATACCGGTGGCTTCAGGGGGTATTCATGTTTGGCATATGCCAGCTCTGACCGAAATCTTTGGAGATGATTCCGTATTATTTGGTGGAGGAACTTTAGGACATCCTTGGGGAAATGCACCTGGTGCAGCTAATCGTGTGGCTTTAGAAGCCTGTGTACAAGCTCGTAACGAAGGGCGCGATCTTGCTCGTGAAGGTAATGAAATCGCTAAATGGAGTGCTGAACTAGCCGCAGCTTGTGAATGGAAGGAGATCAAATTTGATGCGGATTTA
Bouteloua_curtipendula__stripped_ ATGGAGTAGATAATTCTTCTTTGTTACAAATCCCTCCCCAAATCGTGCTTGCATTTTTCATTGCACACGACTTTCCCTATGTAGAAATTTCTACGAACATTTCAGTTTGTATTTCTACTTAGAGAACATTTCTCAATTTAGCAAATACATAGTGCAATATGGTCAGACAGGGTAACAAACGAAAGGGAGTCTAATATTTTTATTTTTGCAGGCCAATCGCTCTTTTGACTTTGGAATACAGTTCTTTATCAATATACTGCTTCTTTTACACTCAAGAATAATTAGGATTCCGGTCCACCGGAAACCACCTTCCCCCATCAGGCACTAATCTATTTTTAACGTCTAATTAGATCGGGGAATCATTTCAATTAAGAAGTTAAGCTCGTTACTTTTTTTTACCAGAATTAGAGCCAGGCTCTATCCATTTATTCACTAGACCCAGAAAATCGATTTTATTACGACATGCTATTTTTTCCATTCATTACCTTTGAGGATCAGTCGCGGTCTTCTAGACTCTACCAAGAGTCTGGACGAATTTGTTGCTCATCCAAATGTGTAAAGATCATAGTCGCACATGAAATTCGAAGGGTCAAAAAAATCTCGTTACTTCGTTTACCCATTTCTCTTTGAATTTGCCCACGATAATGGTTCTGAACCCGTGGAAATTGGTAATAACAATAAATTTAGTTCACTACTTGTGAAACGTTTAATTCGAATGTATCAGCAGAATTTTTGGAATTCGGTTAATCATAACCAAGATCAATTGGATCACAATTTTTATTCGGAGTTTTATTCTCAGATTCTACCTGAGGGGTTTGCAATCGTTGTAGAAATCCCCTTCTCCGGACAACTATGTCCGGAAATACCAAAGTTTCAAAATTTACGATCTATTCATTCCTTTCCTTTTTTAGAAGAATTTCATTTACATTATCTATCACATATAGAAATACCCTATCCTATCCATTTTGAAATCTTGGTTCAACTCCTTGAATACCGGATCCAAGATGTTCCATCTTTGCATTTGCGATTTTTTCTCCACTATTATTCAAATTGGAATAGGCTTATTACTTCAATCAAATCCTTTCTAAAAGAAAATAAAAGACTATCTTTCTTATATAACTCTTATGTATCAGAATATGAATTTTTCTTGTTTCTTAAACAATCTTGCCTACGATTAACATCTTCTTTTCGGGAACGAATCTTTAAGATGGAACATTTTGGGATGTACCCATTTCTGAAAACCTGGATCTTTATGGATCCTCTTATGCATTATCGATATCAAGGAAAGGTAATTGCATCAAAAGGAACTCTTCAAAAGAAATGGAAATATCTTGTGTTCTCGTATTTTTTCTTTTGGATTCAACCCAGGATTCGTATAAACTTAAACTCTTGCTTCGATTTTCTGGGGTACCATTCAAGTGTACCAAATACTTTTGTAAGAAATATGCTGGAAAATTTTTTTCTAATAATGAAAAAATTCGATACTGTCCCTGCTACTCCCCTCATTGGATCCTTAAAAGCCCAATTCTGTACTGGATTGGGGCATCCCATTAGTAAACCCTGGACTTTATCAGATTGGGATATTCTTGATCGCTTTGGTCGGATATGTAGAAATCTTTTTCATTATCATAGTGGATCTTCGAAAAAAACTTTGTATCGAAAATATATACTTCGACTTTCATGTGCTAGAACTTTAGCTCGTAAACATAAAAGTACGGTACGATTTATGCAACGAGGTTCGGTATTTTTAGAAGAATTTTTTACGGAAGAAGAGGTTTTTTTGATGTTCAAAGCAACTTCTCATGGATCACACAGTGAGCGTATTTGGTATTTGGATATTATCGATGACCTGATGGAACATACATATCAATATGCCTGGATCCCTCTTCTCCCACTTCCAATTATGTCAATGGGGGGGCTTTTTCTTATTCCGACAGCAACAAAAAATCGTCGCATATGGGCTTTTCCTAGTGTTTTACTCTTAAGTATAGCTCTGGTATTCTCAGTTCACCTGTCGATTCAACAAATAAAAGGGAGTTCTATCTATCAATATCTATGGTCTTGGACTATCAATAATGATTTTTCTTTAGAATTTGGATACTTGATCGATCCCCTTACTTCTATTATGTTAATACTAATTACTACTGTAGGAATCTTGGTTCTTATTTATAGTGACGATTATATGTCTCACGATGAGGGATATTTGAGATTTTTCTATATAAGTTTTTTTAATACTTCCATGTTGGGATTGGTTACTAGTTCCAATTTAATACAAATTTATTTTTTTTGGGAACTTGTGGGAATGTGTTCCTATTTATTGATAGGCTTTTGGTTTACACGACCAATTGCAGCGAGTGCTTGTCAAAAAGCTTTTGTAACTAATCGTGTGGGGGATTTTGGTTTGTTATTAGGAATTTTAGGTTTTTTTTGGATAACAGGTAGTTTAGAGTTTCGGGATTTGTTCAAAATAGCTAATAACTGGATTCCTAATAATGGGATTAATTCATTACTTACTACTTTGTGTGCTTTTTTATTATTTCTTGGTGCAGTTGCAAAATCTGCACAATTCCCTCTTCACGTATGGTTACCTGATGCTATGGAAGGACCCACTCCCATTTCGGCTCTTATACACGCAGCAACTATGGCTGGGATTTTTCTTGCTCGACTTCCTCTTTTCATATCCCTACCTATAATGAGTTTGATTTCCTTAATAGGTACAATAACACTTTTCTTAGGAGCGACTTTAGCTCTTGCTCAGAGAGATATTAAAAGAAGCTTAGCCTATTCTACAATGTCTCAATTGGGTTATATGATGTTAGCTCTAGGTATAGGTTCTTATCAAGCAGCTTTATTCCATTTGATTACTCATGCTTATTCGAAAGCTTTATTATTCTTGGGATCTGGATCCATTCATTCAATGGAACCCCTTGTTGGATATTCACCAGATAAAAGTCAGAATATGGTTCTTATGGGTGGTTTAAAAAAATATCCTATTACAAGAACTACTTTTTTAGGTACGCTTTCTCTTTGTGGTATTCCACCTCTTGCTTGCTTCTGGTCCAAAGATGAAATCCTTAGTAATAGTTGGTTGTACTCACCTTTTTTTGGAATAATAGCTTCTTTTACTGGATTAACTGCATTTTATATGTTTCGAATATATTTACTTACTTTTGATGGGTATTTGCGTGTTTTTAATTACAGTAGTACTAAAGAAGGTTCATTGTCAATATCCCTATGGGGAAAAAGCCCCAAAATTCCTAATACAAGAGGATTCTTTAGTACTTTTGGAGCTAAAAATACTTTTGTCTACCCTCGCGAAACTGGAAATACTATGCTATTTCCTCTTCTTATATTATTCTTTACTTTGTTCGTTGGATCCATAGGAATCTTTGAGTTAACCGTATTATCCAAATGGCTAACCTCAATAAGCTTCCAGGAATCTATAAGTTCATATGAATTTACTAATTTTTCTTCTGTAAGTTTAGCTATTTTTGGTCTATTCATATGCTCTTTTCAGTTGTTAAATTATCAAGAGAATTCAAAGTTTTTTGATGTAAAGAAAAAGGTATACAGCTGGTCATATAATCGTGGTTATATAGATGTTTTCTATACTAGGTTTCTGGGTATACGAAGATTTGCCGAACTAACGCACTTTTTTGATAAAGGTGTTATTGATGGAATTAATGGAGTAGGTCTTGCTGGTTTTTGTATAGGAGAAGAGATTAAATATGTGGGGGGAGGGCGAATATCGTCTTATCTATTCTTTTATTCCCTGTTCTTCTTTTTTATGTCACCACAAACAGAAACTAAAGCAGTTGGATTTGCTGGTGTTAAAGATTATAAATTGACTTACTACACCCCGGAATACGAAACTAAGGATACTGATATCTTGGCAGCATTCCGAGTAACTCCTCAGCCCGGGGTTCCGCCTGAAGAAGCAGGGGCTGCAGCTGCGGAATCTTCTACTGGTACATGGACAACTGTTTGGACTGATGGACTTACCAGTCTTGATCGTTACAAAGGACGATGCTATCACATCGAACCCGTTGGAGAAGACCAAATCTATGCTTATCCATTAGATCTATTTGAAGAGGGTTCTGTTACTAACATGTTTTCCATTGTGTTTTTCAAAGCCCTACGTTTGGAGGATCTACGAATTCCTTATAAAACTTTCCAAGGTCCGCCTCATGGTATCCAAGAAAGGGATAAGTTGAACAAGTATGGTCGTCCTTTATTGGGATGTACTATTAAACCAAAATTGGGATTATCCGCAAAAAATTACGGTAGAGCATATGAGTGTCTACGCGGTGGACTTGATTTTACCAAAGATGATGAAAACGTAAACTCACAACCATTTATGCGCTGGAGAGACCGTTTTTTTGCCGAAGCTTATAAACAAGCCGAAACCGGCGAAATCAAGGGGCATTACTTGAATGCGACTGCGACAGAAGAAATGAAGAGAGCTGTATTTGCGAGGGAATTAGGGGTTCCTATTGTAATGCATGACTACATAACTGGAGGATTCACCGCAAATACTTTGCATTATTGCCGCGACAACGGCCTACTTCTTCACATTCATCGAGCAATGCATGCAGTTATTGATAGACAGAAAAACCATGGTATGCATTTCCGTGTATTAGCTAAAGCATTGCGTATGTCTGGGGGAGATCATCACGGTACGGTAGTAGGTAAGTTAGAAGGGGAACGCGAAATGACTTTAGGTTTTGTTGATTTATTGCGCGATGATTATATTGAAAAAGATCGTCGCGGTTTTTTCACCCAGGACTGGGTATCCATGCCAGGTGTTATACCGGTGGCTTCAGGGGGGATTCATGTTTGGCATATGCCAGCTCTGACCGAAATCTTTGGAGACGATTCCGTATTATTTGGTGGAGGAACTTTAGGACATCCTTGGGGGAATGCACCAGGTGCAGCTAATCGGGTGGCTTTAGAAGCCTGTGTACAAGCTCGTAACGAAGGGCGCGATCTTGCTCGTGAAGGTAATGAAATCGCTAAATGGAGTCCTGAACTAGCCGCAGCTTGTGAATGGAAAGCGATCACATTCGACCCGGATATC
Bouteloua_gracilis__stripped_ ATGGAGTAGATAATTCTTCTTTGTTACACATCCCTCCCCAAATCGTGCTTGCATTTTTCATTGCACACGACTTTCCCTATGTAGAAATTTCTATGAACATTTCAGTTTGTATTTCTACTTAGAGAACATTTCTCAATTTATCAAATACATAGTGCAATATGGTCAGACAGGGTAACAAACGAAAGGGAGTCTAATATTTTTATTTTTGCAGGCCAATCGCTCTTTTGACTTTGGAATACAGTTCTTTATCAATATACTGCTTCTTTTACACTCAAGAATAATTAGGATTCCGGTCCACCGGAAACCACCTTTCCCCATCAGGCACTAATCTATTTTTAACGTCTAATTAGATCGGGGAATCATTTCAATTAAGAAGTTAAGCTCGTTGCTTTTTTTTATCAGAATTAGAGCCAGGCTCTATCCATTTATTCGCTAGACGCAGAAAATCGATTTTATTACGACATGCTATTTTTTCCATTCATTACCTTTGAGGATCAGTCGCGGTCTTCTAGACTCTACCAAGAGTCTGGACGAATTTGTTGCTCATCCAAATGTGTAAAGATCATAGTCGCACATGAAATTCGAAGGGTCAAAAAAATCTCGTTATTTCGTTTACCCATTTCTCTTTGAATTTGCCCACGATAATGGTTCTGAACCTGTGGAAATTGGTAATAACAAGAAATTTAGTTCACTACTTGTGAAACGTTTAATTCGAATGTATCAGCAGAATTTTTGGAATTCGGTTAATCATAACCAAGATCGATTGGATCACAATTTTTATTCGGAATTTTATTCTCAGATTCTATCTGAGGGGTTTGCAATCGTTGTAGAAATCCCATTTTCCGGACAACTATGTCCGGAAATACCAAAGTTTCAAAATTTACGATCTATTCATTCCTTTCCCTTTTTAGAAGACTTTCATTTACATTATATATTACATATAGAAATACCCTATCCTATCCATTTTGAAATCTTGGTTCAACTCCTTGAATACCGGATCCAAGATGTTCCATCTTTGCATTTGAGATTCTTTCTCAACTATTATTCAAATTGGAATAGTCTTATTACTTCAATGAAATCCTTTGTAAAAGAAAATAAAAGACTATCTTTCTTATATAACTCTTATGTATCAGAATATGAATTTTTCTTGTTTCTTAAACAATCTTGCTTACGATTAACATCTTCTTTTCTGGAACGAATCTTTAAGATGGAACATTTTGGGATGTACCCATTTCGGAAAACCTGGTTCTTTATGGATCCTCTTATGCATTATCGATATCAAGGAAAGGTAATTGCATCAAAAGGAACTCATCAAAAGAAATGGAAATATCTTGTGTTGTCATATTTTTTCTTTTGGATTCAAGCCAGGATTCGTCTAAACTTAAACTCTTGCTTCGATTTTATGGGGTACCGTTCAAGTGTACCAAATACTTTTGTAAGAAATATGCTAGAAAATTTTTTTCTAATAATGAAAAAATTCGATACTGTCCCTGCTACTCCCCTCATTGGATCCTTAAAAGCCCAATTCTGTACTGGATTGGGGCATCCTATTAGTAAACCCTGGACTTTATCAGATTGGGATATTCTTGATCGCTTTGGTCGGATATGTAGAAATCTTTTTCATTATCATAGTGGATCTTCAAAAAAAACTTTGTATCGAAAATATATACTTCGACTTTCATGTGCTAGAACTTTAGCTCGTAAACATAAAAGTACGGTACGATTTATGCAACGAGGTTCGGTATTTTTAGAAGAATTTTTTACGGAAGAAGAAGTTTTTTTGATGTTCAAAACAACTTCTCATGGATCACACAGTGAGTGTATTTGGTATTTGGATATTATCGATGACCTGATGGAACATACATATCAATATGCCTGGATCCCTCTTCTCCCACTTCCAATTATGTCAATGGGGGGGCTTTTTCTTATTCCGACAGCAACAAAAAATCGTCGCATATGGGCTTTTCCTAGTGTTTTACTCTTAAGTATAGCTCTGGTATTCTCAGTTCACCTGTCTATTCAACAAATAAAAGGGAGTTCTATCTATCAATATCTATGGTCTTGGACCATCAATAATGATTTTTCCTTAGAATTTGGATACTTGATCGACCCCCTTACTTCTATTATGTTAATACTAATTACTACTGTAGGAATCTTGGTTCTTATTTATAGTGACGATTATATGTCTCACGATGAGGGATATTTGAGATTTTTCTATATAAGTTTTTTTAATACTTCCATGTTGGGATTGGTTACTAGTTCCAATTTGATACAAATTTATTTTTTTTGGGAACTTGTGGGAATGTGTTCCTATTTATTGATAGGCTTTTGGTTTACACGACCAATTGCAGCGAGTGCTTGTCAAAAAGCTTTTGTAACTAATCGTGTAGGGGATTTTGGTTTGTTATTGGGAATTTTAGGTTTTTTTTGGATAACAGGTAGTTTAGAGTTTCGGGATTTATTCAAAATAGCTAATAACTGGATTCCTAATAATGGGATTAATTCATTACTTACTACTTTGTGTGCTTTTTTATTATTTCTTGGTGCAGTTGCAAAATCTGCACAATTCCCTCTTCACGTATGGTTACCCGATGCTATGGAAGGACCCACTCCCATTTCAGCTCTTATACACGCAGCAACTATGGCTGGGATTTTTCTTGCTCGACTTCCTCTTTTCATATCCCTGCCTATAATGAGTTTCATTTCCTTAATAGGTACAATAACACTTTTCTTAGGAGCGACTTTAGCTCTTGCTCAGAGAGATATTAAAAGAAGTTTAGCCTATTCAACAATGTCTCAGTTGGGTTATATGATGTTAGCTCTAGGTATAGGTTCTTATCAAGCAGCTTTATTCCATTTGATTACTCATGCTTATTCGAAAGCTTTATTGTTCTTGGGATCCGGATCCATTCATTCAATGGAACCTCTTGTTGGATATTCACCAGATAAAAGTCAGAATATGGTTCTTATGGGTGGTTTAAAAAAATATCCTATTACAAGAACTACTTTTTTAGGTACACTTTCTCTTTGTGGTATTCCACCTCTTGCTTGCTTCTGGTCCAAAGATGAAATCCTTAGTAATAGTTGGTTGTACTCACCTTTTTTTGGAATAATAGCTTCTTTTACTGGATTAACTGCATTTTATATGTTTCGAATATATTTACTTACTTTTGATGGGTATTTGCGTGTTTTTAATTACAGTAGTACTAAAGAAGGTTCGTTGTCAATATCCCTATGGGGAAAAAGCTCCAAAATTCCTAATACAAGAGGATTCTTTAGTACTTTTGGAGCTAAAAATACTTTTGTCTATCCTCGCGAAACTGGAAATACTATGCTATTTCCTCTTCTTATATTATTCTTTACTTTGTTCGTTGGATCCATAGGAATCTTTGAGTTAACCATATTATCAAAATGGCTAACTTCAATAAGCTTCCAGGAATCCATAAATTCATATGAATTTACTAATATTTCTTCTGTAAGTTTAGCTATTTTGGGTCTATTCATATGCTCTTTTCAGTTGTTAAATTATCAAGGGAATCCTAAATTTTTTGATGTAAAAAAAAAGGTATACAGCTGGTCATATAATCGCGGTTATATAGATATTTTCTATACTGGGTTTCGGGGTATAAGAAGATTTGCCGAACTAACGCACTTTTTTGATAAGGGTGTTATTGATGGAATTAATGGAGTAGGTCTCGCCGGTTTTTGTATAGGAGAAGAAATTAAATATGCGGGGGGAGGGCGAATATCATCTTATCTATTCTTTTATTCCTTGTTTTTCTTTTTTATGTCACCACAAACAGAAACTAAAGCAGTTGGATTTGCTGGTGTTAAAGATTATAAATTGACTTACTACACCCCGGAATACGAAACTAAGGATACTGATATCTTGGCAGCATTTCGAGTAACTCCTCAGCCCGGGGTTCCGCCTGAAGAAGCAGGGGCTGCAGCTGCGGAATCTTCTACTGGTACATGGACAACTGTTTGGACTGATGGACTTACCAGTCTTGATCGTTACAAAGGACGATGCTATCACATCGAACCCGTTGGAGAAGATCAAATCTATGCTTATCCATTAGATCTATTTGAAGAGGGTTCTGTTACTAACATGTTTTCCATTGTGTTTTTCAAAGCCCTACGTTTGGAGGATCTACGAATTCCTTATAAAACTTTCCAAGGCCCGCCTCATGGTATCCAAGAAAGGGATAAGTTGAACAAGTATGGTCGTCCTTTATTGGGATGTACTATTAAACCAAAATTGGGATTATCCGCAAAAAATTACGGTAGAGCATATGAGTGTCTACGCGGTGGACTTGATTTTACCAAAGATGATGAAAACGTAAACTCACAACCATTTATGCGCTGGAGAGACCGTTTTTTTGCCGAAGCTTATAAACAAGCCGAAACCGGCGAAATCAAGGGGCATTACTTGAATGCGACTGCGACAGAAGAAATGAAGAGAGCTGTATTTGCGAGGGAATTAGGGGTTCCTATTGTAATGCATGACTACATAACTGGAGGATTCACCGCAAATACTTTGCATTATTGCCGCGACAACGGCCTACTTCTTCACATTCACCGAGCAATGCATGCAGTTATTGATAGACAGAAAAATCATGGTATGCATTTCCGTGTATTAGCTAAAGCATTGCGTATGTCTGGGGGAGATCATCACGGTACGGTAGTAGGTAAGTTAGAAGGGGAACGGGAAATGACTTTAGGTTTTGTTGATTTATTGCGCGATGATTATATTGAAAAAGATCGTCGCGGTTTTTTCACGCAGGACTGGGTATCCATGCCAGGTGTTATACCGGTGGCTTCAGGGGGTATTCATGTTTGGCATATGCCAGCTCTGACCGAAATCTTTGGAGACGATTCCGTATTATTTGGTGGAGGAACTTTAGGACATCCTTGGGGGAATGCACCAGGTGCAGCTAATCGGGTGGCTTTAGAAGCCTGTGTACAAGCTCGTAACGAAGGGCGCGATCTTGCTCGTGAAGGTAATGAAATCGCTAAATGGAGTCCTGAACTAGCCGCAGCTTGTGAATGGAAAGCGATCACATTCGACCCGGATATC
Brachyelytrum_aristosum__stripped_ ATGGAGTAGATAATTCTTCCTTATGACTAATCCCTCCCCAAATCGTGCTTGCATTTTTCATTGCACACGACTTTCCCTATGTAGAAATTTCTATGAACATTTCAGTTTGTATTTCTACTTAGAAGACATTTCTCGGTTTATCGAATACATAGTGCAATATGGTCAGACAGGATTACAAACGGAAGGGAGTCTAATACTTTTATTTTTGCAGGCCAATTGCTCTTTTGACTTTGGAATAGAGTTCTTTATCAATATACTGCTTCTTTTACACTAAAGAATAATTAGGATTTCGGTCCACTCGAAACCACCTTTCCCCATCTGGCACTAATCTATTTTTAACGTCTAATTAGATCGGGGAATCATTCCAATTAAGAAGTTAAGCTCGTTGCTTTTTTTTACCAGAATTGGAGCCAGGCTCTATCCATTTATTCACTAGACCCAGAAAATCGATTTTATTACGACATGCTATTTTTTCCATTCATTACCCTTGAGGATCAGTCGTGGTCTTCTAGACTCTACCAAGAGTCTGGACAAATTTGTTGCTCATCCAAATGTGTAAAGATCATAGTCGCACATGAAATTTGAAGGGTCAAAAAAATCTCGTTACTTTGTCTACCCACTTCTCTTTGAGTTTGCCCATGATAATGGTTCCGAACCTGCGGAAATTAGTAATAACAAGAAATTTAGTTCACTACTTGTGAAACGTTTAATTCGAATGTATCAGCAGAATTTTTGGAACTCGGTTAATCACAACCAAGATCGATTGGATTGTAATTTTTATTCTGAGTTTTATTCTCAAATTCTATCTGAGGGGTTTGCGATCGTTGTAGAAATCCCATTCTCGCGAGAATTATGTTCGGAAATACCAAAGTTTCAGAATTTACGATCTATTCATTCATTTCCCTTTTTAGAAGACTTCCATTTACATTATCTATCACATATAGAAATACCCTATCCTATCCATTTGGAAATCTTGGTTCAACTCCTTCAATACCGTACCCAAGATGTTCCATCTTTGCATTTGCGATTCTTTCTCAACTACTATTCGAATTGGAATAGTCTTCTTACTTCAATGAAATCCTTTCTTAAAGAAAATAAAAGATTATTTTTCCTATATAACTCTTATGTATCAGAATATGAATTTCTCTTGTTTCTTAAACAATCTTGCTTACCATTAACATCTTCTTTTCTGGAACGAATCTTTAAGATGGAACATTTTGGGATGTACCCCTTTCGAAAAACCTGGTTCTTTATGGATCCTCTTATGCATTATCGATATCAAGGAAAGGCTATTGCATCAAAAGGAACCTTTAAGAAGAAATGGAAATACCTTGTCTTCTGGTATTCTTTCTTTTGGACTCAACCGAGGATCCATCTAAACTTAAACTCTTGCTTCGATTTTCTGGGATACCTTTCAAGTGTACCAAAGCCTTTGGTAAGGAATATGTTGGAAAATTCTTTTCTAATAATGAAAAAACTCGATACCGCCCCAGCTACTTCCCTCATTGGAGCCTTAAAAGCTCAATTTTCTACTGGATCGGGGCATCCCATTAGTAAACCCTGGACCTTATCCGATTGGGATATTCTTGATCGATTTGGTCGGATATGTAGAAATCTTTTTCATTATCATAGTGGATCCTCGAAAAAAACTTTGTATCGAAAGTATATACTTCGACTTTCATGCGCTAGAACTTTAGCTCGTAAACATAAAAGCACGGTAAGATTTATGAAACGAGGTTCGGTATTTTTAGAAGAATTTTTTACGCAAGAAGAGATTTTTTTGATGTTCAAAACAACCTCCTGTGGATCACACAGTGAGCGTATTTGGTATTTGGATATTATCAATGACCTGATGGAACATATATATCAATATGCATGGATACCTCTTCTCCCACTTCCAATTATGTCAATGGGGGGACTTATTCTTATTCCGACAGCAACAAAAAATCGTCGCATATGGGCCTTTCCTAGTGTTTTATTCTTAAGTGTAGCTATGGTATTCTCAGTTCAACTGTCTATTCAACAAATAAATGGCAGTTCTATCTATCAATATCTATGGTCTTGGACCGTCAATAATGATTTTTCCTTAGAATTTGGATACTTGATTGACCCGCTTACTTCTATTATGTTAATACTAATTACTACTGTAGGAATCCTGGTTCTTATTTATAGTGACGGTTATATGTCTCACGATGAAGGATATTTTAGATTTTTTTATATAAGTTTTTTCAATACTTCTATGTTGGGATTGGTTACTAGTTCCAATTTGATACAAATTTATTTTTTTTGGGAACTTGTAGGAATGTGTTCCTATTTATTGATAGGCTTTTGGTTTACACGGCCGATTGCAGCGAGTGCTTGTCAAAAAGCTTTTGTAACTAATCGTGTAGGGGATTTTGGTCTGTTATTAGGAATTTTAGGTTTTTTTTGGATAACAGGTAGTTTAGAATTTCGGGATTTGTTCAAAATCGCTAATAACTGGATTCCTAATAATGGGATTAATTCCTTACTTACTACTTTGTGTGCTTTTTTATTATTCCTTGGTGCAGTTGCGAAATCTGCGCAATTCCCTCTTCACATATGGTTACCCGATGCTATGGAAGGACCCACTCCCATTTCGGCTCTTATACACGCAGCAACTATGGCTGGGATCTTTCTTGCTCGACTTCCTCTTTTCATATCCCTACCTATAATGAATTTCATTTCTTTAGTAGGTACAATAACACTCTTCTTAGGGGCTACTTTAGCTCTTGCTCAGAGAGATATTAAAAGAAGCTTAGCCTATTCTACAATGTCTCAATTGGGTTATATGATGTTAGCTCTAGGTATAGGTTCTTATCAAGCTGCTTTATTCCATTTAATCACTCATGCTTATTCAAAAGCTTTATTGTTCTTGGGATCCGGATCCATTCATTCAATGGAACCTCTTCTTGGATATTCACCAGATAGAAGTCAGAATATGGTTCTTATGGGTGGTTTAAGAAAATACCCAATTACAAGAACCACTTTTTTAGGTACACTTTCTCTTTGTGGTATTCCACCTCTTGCTTGCTTCTGGTCCAAAGATGAAATCCTTAGTAATAGTTGGTTGTATTCACCCTTTTTTGGGATAATAGCCTCTTTTACTGGATTAACTGCGTTTTATATGTTTCGGATATATTTACTTACGTTTGATGGGCATTTGCGTGTTTTTAATTACAGTAGCACTAAAGAGAGTTCGTTGTCAATATCCTTATGGGGAAAAAGGCCAAAAATTCATAATACAAGAGGATTTTTTAGTACTTTTGGAGCTAAAAAAACTTTTGCCTATCCTCATGAAACGGGAAATACTATGCTATTTCCTCTTCTTATATTACTCTTTACTTTCTTCATTGGATCCATAGGAATCTTTGAGTTAACCATATTATCAAAGTGGTTAACTTCAATAAACTTCCAGGAATCTATAAATTCATATGAATTTACTAATATTTCTTCTGTAAGTCTAGCTATGTTTGGTCTATTCATATTCTCTTTTCAGTTGTTAAATTCCAAAGCGGGTACGAAGTTTTTCGATGTGAAAAAAAAGATATACAGTTGGTCATATAATCGTGGTTATATGGATATTTTCTATACGAGGTTTTTCGGTATAAGAGGATTAACCGAGCTAACGCAGTTTTTTGATAAGGGTATCATTGATGGAATTAATGGAGTAGGTCTTGCTAGTTTTTGTATAGGAGAAGAAATTAAATATGTAGGGGGAGGGCGAATATCATCTTATTTATTCTTTTATTCCGTGTTTTTATTTTTTATGTCACCACAAACAGAAACTAAAGCAGTTGGATTTGCTGGTGTTAAAGATTATAAATTGACTTACTACACCCCGGAGTATGAAACCAAGGATACTGATATCTTGGCAGCATTCCGAGTAACTCCTCAGCCCGGGGTTCCGCCCGAAGAAGCAGGGGCTGCAGCTGCCGAATCTTCTACTGGTACATGGACAACTGTTTGGACTGATGGACTTACCAGTCTTGATCGTTACAAAGGACGGTGTTATCACATCGAGCCTGTTGGGGAAGAACAAATCTATGCTTATCCATTAGACCTATTTGAAGAGGGTTCCGTTACTAACATGTTTTCCATTGTGTTTTTCAAAGCCCTACGTCTGGAGGATCTGCGAATTCCCTATAAAACTTTCCAAGGGCCACCTCATGGTATCCAAGAAAGAGATAAGTTGAACAAGTATGGGCGTCCTTTATTGGGATGTACTATTAAACCAAAATTGGGATTATCTGCAAAAAATTATGGTAGAGCGTATGAGTGTCTACGCGGTGGACTTGATTTTACCAAAGATGATGAAAACGTAAACTCACAACCGTTTATGCGCTGGAGGGACCGTTTTTTTGCCGAAGCCTATAAACAGGCCGAAACCGGTGAAATCAAGGGGCATTACTTGAATGCAACTGCAACAGAAGAAATGAAGAGAGCTGTATTTGCGAGGGAATTAGGGGTTCCTATTGTAATGCATGACTACTTAACTGGGGGATTCACCGCAAATACTTTGCATTATTGCCGCGACAATGGCCTACTTCTTCACATTCACCGAGCAATGCATGCAGTTATTGATAGACAGAAAAATCATGGTATGCATTTTCGTGTATTAGCTAAAGCATTGCGTATGTCTGGGGGAGATCATCACGGTACAGTAGTAGGTAAGTTAGAAGGGGAACGCGAAATTACTTTAGGTTTTGTTGATTTATTGCGGGATGATTTTATTGAAAAAGATCGTCGCGGTTTTTTCACTCAGGACTGGGTATCCATGCCTGGTGTTATACCGGTGGCTTCAGGGGGTATTCATGTTTGGCATATGCCAGCTTTGACCGAAATCTTTGGAGATGATTCCGTATTATTTGGTGGAGGAACTTTAGGACATCCTTGGGGAAATGCACCTGGTGCAGCTAATCGGGTGGCTTTAGAAGCCTGTGTACAAGCTCGTAACGAAGGGCGCGATCTTGCTCGCGAAGGTAATGAAATCGCTAAATGGAGTCCTGAACTAGCCGCAGCTTGTGAATGGAAAGCAATCAAATTTGAGCCGGATATA
Brachypodium_distachyon__stripped_ ATGGAGTAGATAATTCTTCCTTGTTACAAATCCCTCCCCAAACCGTGCTTGCATTTTTCATTGCACACGACTTTCCCTATGTGGAAATTTCTATGAACATTTCAGTTTGTATTTCTACTTAGAAGACTTTTCTCGGTTTATCGAATACATAGTGCAATATGGTCAGACAGGGTTAAAAACGGAAGGGAGTCTAATACTTTTATTTTTGCAGGCCAATCGCTCTTTTGACTTTGGAATAAAGTTCTTTATCAATATACTGCTTCTTTTACACTCAAGAATAATAAGGATTTCGGCCCACTCGAAACCACTTTTCCCCATCCGGCACTAATCCATTTTTAACGTCTAATTAGAGCGGGGAATTATTCCAATTAAGAAGTAAAGCTCGTTGCTTTTTTTTACCAGAATTAGAGCCAGGCTCTATCCATTTATTCACTAGACCCAGAAAATAAATTTTATTACGACATGCTTTTTTTTCCATTCATTACCCTTGAGGATCAGTCGTGGTCTTCTAGACTCTACCAAGAGTCTGGACGAATTTGTTGCTCATCCAAATGTGTAAAGATCATAGTCGCACATGAAATTCGAAGAGTCAAAAAAATCTCGTTACTTTGTATACCCACTTCTCTTTGAGTTTGCCCATGATAATGATTCCGAACCTGTGGAAATTAGTAATAACAAAAAATTTAGTTCACTACTTGTGAAACGTTTAATTCGAATGTATCAGCAGAATTTTTGGAACTCGGTTAATCATAACCAAGATCGATTGGATTACAATTTTTATTCTGAGTTTTTTTCTCAGATTCTATCTGAGGGGTTTTCGATCGTTGTAGAAATCCCATTCTCGCGAGAATCTTGTCCGGAAATACCAAAGTTTCAGAATTTACGCTCTATTCATTCATTTTCCTTTTTAGAAGACTTTCATTTGCATTATCTATCACATATAGAAATACCCTATCCTATCCATTTGGAAATCTTGGTTCAACTCCTTCAATACCATATCCAAGATGTTCCATCTTTGCATTTGCGATTCTTTCTCAACTACAATTCGAATTGGAATAGTTTTATTACTTCAATCAAATCTTTTCTTAAAGAAAATAAAAGACTATTTTTCCTATATAACTCTTATGTATCAGAATATGAGTTTTTTTTGTTTCTTAAACAATCTTGCTTACCATTAGCATCTTCTTTTTTGGAACGAATCTTTAAGATGGAACATTTTGGGATGGACCCTTTTCGGAAAACCTGGTTCTTTATGGATCCTCTTATGCATTATCGATATCAAGGAAAGGCAATTGCATCAAAAGGAACTTTTAAGAAGAAATGGAAATACCTTGTCTTCTGCTATTCTTTTTTTTGGACTCAACCGAGGATCCATCTAAACTTGAACTCTTGCTTCGATTTTTTGGGGTACCTTTCAAGTGTACCAAGTCCTTTGGTAAGGAATATGCTGGAGAATTCTTTTCTAATAATGATAAAATTCGATACCGTCCCCGCTACTCTCCTCATAGGATCTTTAAAAGCTCAATTTTGTACTGGATCGGGGCATCCTATTAGTAAACCCTGGACATTATCTGATTGGGATATTCTTGATCGATTTGGTCAGATATGTAAAAATCTTTTTCATTATCATAGTGGATCTTCCAAAAAAACTTTGTATCGAAAGTATATACTTCGACTTTCATGCGCTAGAACTTTAGCTCGTAAACATAAAAGCACGGTACGATTTATGCAACGAGGCTCGGTATTTTTAGAAGAATTTTTTACGGAAGAAGACGTTTTTTTGATGTTCAAAACAACCTATCGTGGATCGCATAGTGAGCGTATTTGGTATTTGGATATTATCAACGGCCTGATGGAACATACATATCAATATGCTTGGATCCCTCTTCTCCCACTTCCAATTCTGTCAATGGGGGGCCTTTTTCTTATTCCGATCGCAACAAAAAATCGTCGCATATGGGCTTTTCCTAGTGTTTTACTCTTAAGTATAGCTATGGTATTCTCAGTTCAATTGTCTATTCAACAAATAAATGGAAGTTCTATCTATCAATATCTATGGTCTTGGACCATCAATAATGATTTTTCCTTAGAATTTGGATACTTGATTGACCCGCTTACTTCGATTATGTTAATGCTAATTACTACTGTAGGAATCCTGGTTCTTATTTATAGTGATGGTTATATGTCTCATGATGAAGGATATTTGAGATTTTTTTATATAAGTTTTTTCAATATTTCCATGTTGGGATTGGTTACTAGTTCAAATTTGATACAAATTTATTTTTTTTGGGAACTTGTGGGAATGTGTTCCTATTTATTGATAGGCTTTTGGTTTACACGACCAATCGCAGCGAGCGCTTGTCAAAAAGCTTTTGTAACTAATCGTATAGGTGATTTTGGTCTTTTATTAGGAATTTTAGGTTTTTTTTGGATAACAGGTAGTTTAGAATTTAGGGATTTGTTCCAAACAGCTAATAACTGGATTCCTAATAATGGGACGACCTCTTTACTTACTACTTTATGTGCTTTTTTATTATTCCTTGGGGCAGTTGCGAAATCCGCACAATTCCCTCTTCACGTATGGTTACCCGATGCAATGGAGGGACCCACTCCCATTTCGGCTCTTATACACGCAGCAACTATGGCTGGGATTTTTCTTGCTCGCCTTCCTCTTTTCATATCTCTACCTATAATGACTTTCATTTCTTTAGTAGGTACAATAACACTCTTCTTAGGAGCTACTTTAGCTCTTGCTCAGAGAGATATTAAAAGAACTTTAGCTTATTCTACAATGTCTCAATTGGGTTATATGATGTTAGCTTTAGGTATAGGTTCTTATCAAGCTGCTTTATTCCATTTGATCACTCATGCTTATTCAAAAGCTTTATTGTTCTTGGGATCCGGATCCATTCATTCAATGGAACCGCTTGTTGGATATTCACCAGATAAAAGTCAGAATATGGCTCTTATGGGTGGTTTAAGAAAATACCCAATTACAAGAACCGCTTTTTTAGGTACGCTTTCTATTTGTGGTATTCCGCCTCTTGCTTGCTTCTGGTCCAAAGATGAAATCCTTAGTAATAGTTGGTTGTATTCGCCCTTTTTTGGAATAATAGCTTCCTTTACTGGGTTAACTGCCTTTTATATGTTTCGGATATATTTACTTACGTTTGACGGGTATTTTCGTTTTTTTAATTATAGTAGCACTAAAGAAGGTTCCTTGTCAATATCTTTATGGGGAAATAGGCCCAAAGGTCAAAATACAAGAGAATCTTTTAGTACTTTTGGGTCTAAAAATGTTTTTACCTATCCGCATGAAACGGGAAATACTATGTTATTTCCTCTTCTTATATTACTGTTTACTTTCTTCATTGGATTCATAGGAATCTTTGGGGTAACCATATTATCAAAGTGGTTAATTTCAATAAACACTCAGGAATCTATAAATTCATATGAATTTACTAATATATCTTCTGTAAGTCTAGTTATCCTCGGTTTATTCATATTCTCTTTTCAGTTGTTAAATTCCAAAGGAAGTCCAAAGTTTTTTTATGTAAAAAAAAAGATATACAGTTGGTCATATAATCGTGGTTATATAGATATTTTCTATAGTAGGTTTTTGGGTATAAGAGGATTAACCGAACTAACGGAGTTTTTCGATAAGGGTGTCATTGATGGGATTAATGGAGTGGGTCTTGCTAGTTTTTGTATAGGAGAAGAAATTAAATATGTAGGGGGAGGACGAATCTCATCTTATTTATTCTTTTATTCTGTGTTTTTCTTTTTTATGTCACCACAAACAGAAACTAAAGCAGTTGGATTTGCTGGTGTTAAAGATTATAGATTGACTTACTACACCCCGGAGTATGAAACCAAGGATACTGATATCTTGGCAGCATTCCGAGTATCTCCTCAACCTGGGGTTCCGCCCGAAGAAGCAGGGGCTGCAGCTGCCGAATCTTCTACTGGTACATGGACAACTGTTTGGACTGATGGACTTACTAGTCTTGATCGTTACAAAGGACGATGCTATCACATCGAGCCTGTTGGGGAAGACCAAATCTATGCTTATCCATTAGATCTATTTGAAGAGGGTTCCGTTACTAACATGTTTTCCATTGTATTTTTCAAAGCCCTACGTCTGGAGGATCTACGAATTCCCTATAAAACTTTCCAAGGCCCGCCTCACGGTATCCAAGAAAGAGATAAGTTGAACAAGTATGGTCGTCCTTTATTGGGATGTACTATTAAGCCAAAATTGGGATTATCTGCAAAAAATTACGGTAGAGCGTATGAGTGTCTACGTGGTGGACTTGATTTTACCAAAGATGATGAAAACGTAAACTCACAACCATTTATGCGCTGGAGAGATCGTTTTTTTGCCGAAGCTTATAAACAGGCGGAAACCGGTGAAATCAAGGGGCATTACTTGAATGCAACTGCGACAGAAGAAATGAAGAGAGCTGTTTTTGCGAGAGAATTAGGTGTTCCTATTGTAATGCATGACTACTTAACTGGGGGATTCACCGCAAATACTTTGCATTATTGCCGCGACAATGGCTTACTTCTTCACATTCACCGTGCAATGCATGCAGTTATTGATAGACAGAAAAATCATGGTATGCATTTCCGTGTATTAGCTAAAGCATTGCGTATGTCTGGGGGAGATCATCACGGTACAGTAGTAGGTAAGTTAGAAGGGGAACGCGAAATCACTTTAGGTTTTGTTGATTTATTGCGCGACGATTTTATTGAAAAAGATCGTCGCGGTTTTTTCACTCAGGACTGGGTATCCATGCCAGGTGTTATACCAGTAGCTTCAGGTGGTATTCATGTTTGGCATATGCCAGCTCTGACCGAAATCTTTGGGGATGATTCTGTATTATTTGGTGGAGGAACTTTAGGACATCCTTGGGGAAATGCACCTGGTGCAGCTAATCGAGTGGCTTTAGAAGCCTGTGTACAAGCTCGTAACGAAGGGCGCGATCTTGCTCGTGAAGGTAATGAAATCGCTAAATGGAGTCCTGAACTAGCCGCAGCTTGTGAATGGAAGGCGATCAAATTCGAGCCGGATATC
Briza_maxima__stripped_ ATGGAGTAGATAATTCTTCCTTGTTATAAATCTCTCCCCAAATCGTGCTTGCATTTTTCATTGCACACGACTTTCCCTATGTAGAAATTTCTATGAACATTTCAGTTTTTATTTCTACTTAGAGGACATTTCTCGGTTTATCAAATACATAGTGCAATATGGTCAGACAGGGTTACAAACGGAAGGGAGTCTAATACTTTTATTTTTGCAGGCCAATCGCTCTTTTGACTTTGGAATGGAGCCTTTTATCAATATACTGTTTCTTTTACACTCAAGAATAATTAGGATTTCGGTCCACTCGAAACCACCTTTCCCCATCCGGCACTAATCTATTTTTAACGTCTAATTAGAGCGGGGAATTATTCCAACTAGGAAGTTAAGCTCGTTGCTTTTTTTTACCAGAATTGGAGCCAGGCTCTATCCATTTATTCACTAGACCCAGAAAATCGATTTTATTACGACATGCTATTTTTTCCATTCATTACCCTTGAGGATCAGTCGTGGTCTTATAGACTCTACCAAGAGTCTGGACGAATTTGTTGCCCATCCAAATGTGTAAAGATCATAGTCGCACATGAAATTCAAAGGGTCAAAAAAATCTCGTTACTTTGTCTACCCACTTCTCTTTGAGTTTGCCCATGATAATGATTCCGAACCTGCGGAAATTAGTAATAACAAGAAATTTAGTTCACTACTTGTGAAACGTTTAATTCGAATGTATCAGCAGAATTTTTGGAACTCGGTTAATCATAACCAAGACCGATTGGATTACATTTTTTATTCTGAGTTTTATTCTCAGATTCTACCTGAGGGGTTTGCGATCCTTGTAGAAATCCCATTCTCACGAGAATTTTGTCCGGAAATACCAAAGTTTCATAATTTACGCTCTATTCATTCATTTCCCTTTTTAGAAGACTTTCATTTGGATTATCTTTCACATATAGAAATACCCTATCCTATCCATTTGGAAATCTTGGTGCAACTCCTTCAATACCGTATCCAAGATGTTCCATCTTTGCATTTGCGATTCTTTCTCAACTACTATTCAAATTGGAATAGTTTTATTACTTCAATGAAATCCTTTCTTAAAGAAAATAAAAGACTATTTTTCTTATATAATTCTTATGTATCAGAATATGAATTTTTCTTGTTTCTTAAACAATCTTGCTTACCATTATCATCTTCTTTTCTGGAACGAATCTTTAAGATGGAACATTTTGGGATGTACCCTTTTCGGAAAACCTGGTTCTTTATGGATCCTCTTATGCATTATCGATATCAAGGAAAGGCAATTGCATCAAAAGGAACTTTTAACAAGAAATGGAAATACCTTATCTTGTGGTATTTTTTCTTTTGGACTCAGCCGAGGATCCATCTAAACTTAAACTCTTGCTTCGATTTTCTGGGGTACCTTTCAAGTGTACCAAGTACTTTGGTAAGGAATATGCTAGAGAATTTATTTCTAATAATGAAAAAATTAGATACCGTTCCTGCTACTGCCCTCATAGGATACTTAAAAGCTCAATTTTGTACTGGATCGGGGCATCCTATTAGTAAACCCTGGACATTACCAGATTGGGATATTCTTGATCGATTTGGTCGCATATGCAGAAATCTTTTTCATTATCATAGTGGATCTTCGAAAAAAACTTTGTATCGAAAGTATATACTTCGACTTTCATGCGCTAGAACTTTAGCTCGTAAACATAAAAGCACGGTACGATTTATGCAACGGGGTTCGTCATTTTTAGAAGAATTTTTTACCGAAGAAGACGTTTTTTTGATGTTCAAAACAACCTCTCGTGGATTGCACAGTGAGCGTATTTGGTATTTTGATATTATAAATGACCTGATGGAACATACATATCAATATGCATGGATCCCTCTTCTCCCACTTCCAATTATGTCAATGGGAGGGCTTTTTTTTATTCCGACAGCAACAAAAAATCGTCGCATATGGGCTTTTCCTAGTGTTTTACTCTTAAGTATAGCTATGGTATTCTCAGTTCAACTGTCTATTCAACAAATAAATGGAAGTTCTATCTATCAATATCTATGGTCTTGGACCGTCAATAATGATTTTTCTTTAGAATTTGGATACTTGATTGACCCGCTTACTTCTATTATGTTAATACTAATTACTACTGTAGGAATCCTGGTTCTTATTTATAGTGACGGTTATATGTCTCACGATGAAGGGTATTTGAGATTTTTTTATATAAGTTTTTTCAATACTTCCATGCTGGGATTGGTTACTAGCTCCAATTTGATACAAATTTATTTTTTTTGGGAACTCGTAGGAATGTGTTCCTATTTATTGATAGGCTTTTGGTTTACACGACCAATCGCAGCGAGTGCTTGTCAAAAAGCTTTTGTAACTAATCGTGTAGGGGATTTTGGTCTATTATTAGGAATTTTAGGTTTTTTTTGGATAACAGGTAGTTTAGAGTTTAGGGATTTGTTCAAAATAGCTAATAACTGGATTCCTAATAATGGAATTAACTCTTTACTTATTACTTTGTGTGCTTTTTTATTATTCCTTGGTGCAGTTGCGAAATCCGCACAATTCCCTCTTCACGTATGGTTACCCGATGCTATGGAAGGACCCACTCCCATTTCGGCGCTTATACACGCAGCAACTATGGCTGGTATTTTTCTTGCTCGACTTCCTCTTTTCATATCTCTACCTATAATGAGTTTAATTTCTTTAGTAGGTACAATAACACTCTTCTTAGGAGCTACTTTAGCTCTTGCTCAGAGAGATATTAAAAGAAGCTTAGCCTATTCTACAATGTCTCAGTTGGGTTATATGATGTTAGCTCTAGGTATAGGTTCTTATCAAGCTGCTTTATTTCATTTGATCACTCATGCTTATTCAAAAGCTTTATTGTTCTTGGGATCCGGATCCATTCATTCAATGGAACCTCTTGTTGGATATTCCCCAGATAAAAGTCAGAATATGGTTCTTATGGGCGGTTTAAGAAAATATCCAATTACAAGATCTACTTTTTTAGGTACACTTTCTCTTTGTGGTATTCCACCTCTTGCTTGCTTTTGGTCCAAAGATGAGATCCTTAGTAATAGTTGGTTGTATTCGCCCTTTTTTGGAATAATAGCCTCCTTTACTGGATTAACTGCCTTTTATATGTTTCGGATATATTTACTTACATTTGATGGGTATTTACGCGTTTTTAATTATAGTAGCACTAAAGAGGGTCCCCTGTCAATATCCTTATGGGGAAAAAGGCCCAAAATTCAAAATACGACAGGATGTTTTAGTACGTTTGGGGCTAAAAAAACTTTTGCCTATCCGCATGAAACGGGAAATACTATGTTATTTCCTCTTCTTATATTACTGTTTACTTTGTTCATTGGATTCATAGGAATCTTTGGGTTAACCATATTATCAAAGTGGTTAACTTCAATAAACACCCAGGAATCTATAAATTCATATGAATTTACTAATATTTCTTCTGTAAGTCTAGCTATCTTCGGTTTATTCATCTTCTCTTTTCAGTTGTTGAATTCGAAGGAAAGTACGAAGTTTTTTAATGTAAAAAAAAATATATACAGTTGGTCATATAATCGCGGTTATATAGATATTTTCTATATTAGGTTTCTCGGTATAAGAGGATTAACCGAACTAACGGAGTTTTTTGATAAAGGTGTCATTGATGGAATTAATGGAGTGGGTCTTGTTAGTTTTTGTATAGGAGAAGAAATTAAATATGTAGGAGGAGGGCGAATCTCGTCTTATTTATTCTTTTATTCCATATTTTTCTTTTTTATGTCACCACAAACAGAAACTAAAGCAGTTGGATTTGCTGGTGTTAAAGATTATAAATTGACTTACTACACCCCGGAGTATGAAACCAAGGATACTGATATCTTGGCAGCATTCCGAGTAACTCCTCAACCCGGGGTTCCGCCGGAAGAAGCAGGGGCGGCAGCTGCCGAATCTTCTACTGGTACATGGACAACTGTTTGGACTGATGGACTTACCAGTCTTGATCGTTACAAAGGACGATGCTATCACATCGAGCCTGTTGGGGAAGACCAAATCTATGCTTATCCATTAGACCTATTTGAAGAGGGTTCCGTTACTAACATGTTTTCCATTGTGTTTTTCAAAGCCCTACGTCTGGAGGATCTACGAATTCCCTATAAAACTTTCCAAGGCCCGCCTCATGGTATCCAAGAAAGAGATAAGTTGAACAAGTATGGTCGTCCTTTATTGGGATGTACTATTAAACCAAAATTGGGATTATCCGCAAAAAATTATGGTAGAGCGTATGAGTGTCTACGTGGTGGACTTGATTTTACCAAAGATGATGAAAACGTAAACTCACAACCATTTATGCGTTGGAGAGACCGTTTTTTTGCCGAAGCTTATAAACAGGCCGAAACCGGTGAAATTAAGGGGCATTACTTGAATGCTACTGCAACAGAAGAAATGAAGAGAGCTGTATTTGCGAGAGAATTAGGGGTTCCTATTGTAATGCATGACTACATAACTGGGGGATTCACCGCAAATACTTTGCATTATTGCCGCGACAATGGCCTACTTCTTCACATTCACCGTGCAATGCATGCAGTTATTGATAGACAGAAAAATCATGGTATGCATTTCCGTGTATTAGCTAAAGCATTGCGTATGTCTGGGGGAGATCATCACGGTACAGTAGTAGGTAAGTTAGAAGGGGAACGCGAAATGACTTTAGGTTTTGTTGATTTATTGCGCGATGATTTTATTGAAAAAGATCGTCGCGGTTTTTTCACTCAGGACTGGGTATCCATGCCAGGTGTTATACCAGTAGCTTCAGGTGGTATTCATGTTTGGCATATGCCAGCTCTGACCGAAATCTTTGGGGATGATTCTGTATTATTTGGTGGAGGAACTTTAGGACATCCTTGGGGAAATGCACCTGGTGCAGCTAATCGAGTGGCTTTAGAAGCCTGTGTACAAGCTCGTAACGAAGGGCGCGATCTTGCTCGTGAAGGTAATGAAATCGCTAAATGGAGTCCTGAACTAGCCGCGGCTTGTGAATGGAAAGCGATCAAATTCGAGCCAGATATC
Bromus_vulgaris__stripped_ ATGGAGTAGATAATTATTCCTTGTTACAAATCCCTCCCCAAATCGTGCTTGCATTTTTCATTGCACACGACTTTCCCTATGTATAAATTTCTATGAACATTTCAGTTTGTATTTCTACTTAGAGGACTTTTCTCGGTTTATCGAATACATAGTGCAATATGGTCAGACAGGGTTACAAACGGAAGGGAGTCTAATACTTTTATTTTTGCAGGCCAATCGCTCTTTTGACTTTGGAATACAGCTCTTTATCAATATACCGCTTCTTTTACACTCAAGAATAATTAGGATTTCGGTCCACTCGAAACCACCTTTCCCCATCCGGCACTAATCTATTTTTAACGTCTAATTAGAGCGGGGGATCATTCCAATTAGGAAGTTAAGCTCGTTGCTTTTTTTTACCAGAATTGGAGCCAGGCTCTATCCATTTATTCACTAGACCTAGAAAATCGATTTTATTACGACATGCTATTTTTTCCATTCATTACCTTTGAGGATCAGTCGTGGTCTTCTAGACTCTACCAAGAGTCTGGACGAATTTGTTGTTCATCCAAATGTGTAAAGATCATAGTCGCACATGAAATTCGAAGGGTCAAAAAAATCTCGTTACTTTGTCTACCCACTTCTCTTTGAGTTTGCCCATGATAATGGTTCTGAACCTGTGGAAATAAGTAATAACAAGAAATTTAGTTCACTACTTGTAAAACGTTTAATTCGAATCTATCAGCAGAATTTTTGGAACTCGGTTAATCATAACCAAGATCGATTGTATTACAATTTTTATTCTGAGTTTTATTCTCAGATTCTATCTGAGGGGTTTGCGATCCTTGTAGAAATCCCATTTTCGCGAGAATTATGTCCGGAAATACCAAAATTTCAGAATTTACGCTCTATTCATTCATTTCCCTTTTTAGAAGACTTTCATTTGGATTATCTATCACATATAGAAATACCCTATCCTATCCATTTGGAAATCTTGGTTCAACTCCTTCAATACCGTATCCAAGATGTTCCATCTTTGCATTTGCGATTCTTTCTCAACTACTATTCGAATTCGAATAGTTTTATTACTTCAATGAAATCCTTTATTAAAGAAAATAAAAGACTATTTTTCCTATATAACTCTTATGTATCAGAATATGAATTTTTCTTGTTTCTTAAACAATCTTGCTTACCATTAGCATCTTCTTTTCTGGAACGAATCTTTAAGATGGAACATTTTTGGATGTACCCTTCTCGGAAAAACTGGTTCTTTATGGATCCTCTTATACATTATCGATATCAAGGAAAAGCAATTGCATCAAAAGGCACTTTTAAGAAGAAATGGAAATACCATATATTATGGTATTGTTTCTTTTGGACTCAGCCGAGGATCCATATAAACTTAAACTCTTGCTTCGATTTTATGGGGTACCTTTCCAGTGTACCAAGTCCTTTGGTAAGGAATATGCTGGAGAATTCATTTCTAATAATGAAAAAATTCGATACCGTCCCCGCTACTCTCCTCATAGGATACTTAAAAGCTCAATTTTGTACTGGATCGGGGCATCCTATTAGTAAACCCTGGACATTATCAGATTGGGATATTCTTGATCGATTTGGTCGGATATGTAGAAATCTTTTTCACTATCATAGTGGATCTTCGAAAAAAACTTTGTATCGAAAGTATATACTTCGACTTTCATGCGCTAGAACTTTAGCTCGTAAACATAAAAGCACGGTACGATTTATGCAACGAGGTTCGGTATTTTTAGAAGAATTTTTTACGGAAGAAGAGATTTTTTTGATGTTCAAAACTACTTCTAGTGGATCACATACTGAGCGTATTTGGTATTTGGATATTATAAATGACCTGATGGAACATACATATCAATATGCATGGATCCCTCTTCTCCCACTTCCAATTATGTCAATGGGAGGCCTTATTCTTATTCCGACAGCAACAAAAAATCGTCGCATATGGGCTTTTCCTAGTGTTTTACTCTTAAGTATAGCTATGGTATTCTCAGTTCAACTGTCTATTCAACAAATAAATAGAAGTTCTATCTATCAATATCTATGGTCTTGGACCATCAATAATGATTTTTCTTTAGAATTTGGATACTTGATTGACCCGCTTACTTCTATTATGTTAATACTAATTACTACTGTAGGAATCCTGGTTCTTATTTATAGTGATGGTTATATGTCTCACGATGAAGGATATTTGAGATTTTTTTATATAAGTTTTTTCAATACTTCCATGTTGGGGTTGGTTACTAGTTCCAATTTGATACAAATTTATTTTTTTTGGGAACTCGTGGGAATGTGTTCTTATTTATTGATAGGATTTTGGTTTACACGACCAATCGCAGCGAGTGCTTGTCAAAAAGCTTTTGTAACTAATCGTGTAGGGGATTTTGGTCTATTATTAGGAATTTTAGGTTTTTTTTGGATAACAGGTAGTTTAGAGTTTAGGGATTTGTTCAAAATAGCTAATAACTGGATTCCTAATAATGGAATTAACTCTTTACTTACTACTTTGTGTGCTTTTTTATTATTCCTTGGTGCAGTTGCGAAATCCGCACAATTCCCTCTTCACGTATGGTTACCCGATGCTATGGAAGGACCCACTCCTATTTCGGCTCTTATACACGCAGCAACTATGGCTGGAATTTTTCTTGCTCGACTTCCTCTTTTCATATCTTTACCTATAATGAGTTTTATTTCTTTAGTAGGTACAATAACACTATTCTTAGGAGCTACTTTAGCTCTTGCTCAGAGAGATATTAAAAGAAGCTTAGCCTATTCTACAATGTCTCAATTGGGTTATATGATGTTAGCTCTAGGTATAGGTTCTTATCAAGCTGCTTTATTCCATTTGATCACTCATGCTTATTCAAAAGCTTTATTGTTCTTGGGATCCGGATCCATTCATTCAATGGAACCTCTTGTTGGATATTCACCAGATAAAAGTCAGAATATGGTTCTTATGGGCGGTTTAAGAAAATATCCAATTACAAGAACTACTTTTTTAGGTACACTTTCTCTTTGTGGTATTCCACCTCTTGCTTGCTTCTGGTCTAAAGATGAAATCCTTAGTAATAGTTGGTTGTATTCTCCTTTTTTTGGAATAATAGCCTCCTTTACTGGATTAACTGCTTTTTATATGTTTCGGATATATTTACTTACATTTGATGGGTATTTGCGTGTTTTTAATTACAGCAGCACTAAAGAGAGTTCTTTGTCAATATCCTTATGGGGAAAAAGGCCCAAAATTCAAAATACAAGAGGATCCTTTACTACGTTTGGGGCTAAAAACACTTTTGCCTATCCGCATGAAACGGGAAATACTATGTTATTTCCTCTTCTTATATTACTGTTCACTTTGTTCATTGGATTCATAGGAATCTTTGAGTTAACCATATTATCAAAGTGGTTAACTTCAATAAATACCCAGGAATTTATAAATTCATATGAATTTACTAATATTTCTTCTGTAAGTCTAGCTATCCTTGGTTTATTCATATTCTCTTTTCAGTTGTTAAACTCTAAAGGAAATCCTAAAATTTTTGATGTAAAAAAAAATATATACAGTTGGTCATATAATCGTGGTTATATAGATATTTTATATACTAGGTTTCTCGGTATAAGAGGGTTAACCGAACTAACGGACTTTTTTGATAAGGGTGTTATTGATGGAATTAATGGAGTGGGTCTTGCTAGTTTTTGTATAGGAGAAGAAATTAAATACGTAGGGGGAGGTCGAATCTCGTCTTATTTATTCTTTTATTCCGTGTTTTTCTTTTTTATGTCACCACAAACAGAAACTAAAGCAGTTGGATTTGCTGGTGTTAAAGATTATAAATTGACTTACTACACCCCAGAGTATGAAACTAAGGATACTGATATCTTGGCAGCATTCCGAGTAAGTCCTCAGCCTGGGGTTCCGCCCGAAGAAGCAGGGGCTGCAGCTGCCGAATCTTCTACTGGTACATGGACAACTGTTTGGACTGATGGACTTACCAGTCTTGATCGTTACAAAGGACGATGCTATCACATCGAGCCTGTTGGGGAAGACCAAATCTATGCTTATCCATTAGACCTATTTGAAGAGGGTTCCGTTACTAACATGTTTTCCATTGTGTTTTTCAAAGCCCTACGTTTGGAGGATCTACGAATTCCCTATAAAACTTTCCAAGGCCCGCCTCATGGTATCCAAGAAAGAGATAAGTTGAACAAGTATGGTCGTCCTTTATTGGGATGTACTATTAAACCAAAATTGGGATTATCCGCAAAAAATTATGGTAGAGCGTATGAGTGTCTACGTGGTGGACTTGATTTTACCAAAGATGATGAAAACGTAAACTCACAACCATTTATGCGCTGGAGAGACCGTTTTTTTGCTGAAGCTTATAAACAGGCCGAAACCGGTGAAATCAAGGGGCATTACTTGAATGCGACTGCGACAGAAGAAATGAAGAGAGCTGTATTTGCTAGAGAATTAGGGGTTCCTATTGTAATGCACGACTACTTAACTGGGGGATTCACCGCAAATACTTTGCATTATTGCCGCGACAATGGCCTACTTCTTCACATTCACCGTGCAATGCATGCAGTTATTGATAGACAGAAAAATCATGGTATGCATTTCCGTGTATTAGCTAAAGCATTGCGTATGTCTGGGGGAGATCATCACGGTACAGTAGTAGGTAAGTTAGAAGGGGAACGCGAAATGACTTTAGGTTTTGTTGATTTATTGCGCGATGATTTTATTGAAAAAGATCGTCGCGGTTTTTTCACTCAGGACTGGGTATCCATGCCAGGTGTTATACCGGTAGCTTCAGGTGGTATTCATGTTTGGCATATGCCAGCTCTGACCGAAATCTTTGGGGACGATTCTGTATTATTTGGTGGAGGAACTTTAGGACATCCTTGGGGAAATGCACCTGGTGCAGCTAATCGAGTGGCTTTAGAAGCCTGTGTACAAGCTCGTAACGAAGGGCGCGATCTTGCTCGCGAAGGTAATGAAATCGCTAAATGGAGTCCTGAACTAGCCGCAGCTTGTGAATGGAAGGCGATCAAATTCGAGCCGGATATC
Buergersiochloa_bambusoides__stripped_ ATGGAGTAGATAATTCTTCCTTGTTACAAATCCCTCCCCAAATCGTGCTTGCATTTTTCATTGCACACGACTTTCCCTATGTAGAAATTTCTATGAACATTTCAGTTTGTATTTCTACTTAGAAGACATTTCTCGGTTTATCAAATACATAGTGCAATATGGTCAGGCAGGGTTACAAACGGAAGGGAGTCTAATACTTTTATTTTTGCAGGCCAATCGCTCTTTTGACTTTGGAATACAGTTCTTTATCAATATACTGCTTCTTTTACACTCAAGAATAATTAGGATTTCGGTACGCTCGAAACCATCTTTCCCCATCAGGCACTAATCTATTTTTAACGTCTAATTAGATCGGGGAATCATTTCAATTAAGAAGTTAAGCTCGTTGCTTTTTTTTACCAGAATTGGAGCCAAGCTCTATCCATTTATTCACTAGACCCAGAAAATCGATTTCATTACGACATGCTATTTTTTCCATTCATTACCCTTGAGGATCAGTCGTGGTCTTCTAGACTCTACCAAGAGTCTGGACGAATTTGTTGCTCATCCAAATGTGTAAAGATCATAGTCGCACATGAAATTCGAAGGGTCAAAAAAATCTCGTTACTTCGTCTACCCACTTCTCTTTGAGTTTGCCCATGATAATGGTTCCGAACCTGTGGAAATTAGTAATAACAAAAAATTTAGTTCACTACTTGTGAAACGTTTAATTCGAATGTATCAGCAGAATTTTTGGAACTCGGTTAATCATAACCAAGATCGATTGGATTACAAATTTTATTCCGAGTTTTATTCTCAGATTCTATCTGAGGGGTTTGCGATCGTTCTAGAAATCCCATTCTCGCGAGAATTATGTCCGGAAACACCAAAGTTTCAGAATTTACGATCTATTCATTCATTTCCCTTTTTAGAAGACTTTCATTTACATTATCTATCACATCTAGAAATACCCTATCCTATCCATTTGGAAATCTTGGTTCAACTCCTTCAATACCGGATCCAAGATGTTCCATCTTTGCATTTGCGATTCTTTCTCAACTACTATTCGAATTGGAATAGTCTTATTATTTCAATGAAATCGTTTCATAAAGAAAATAAAAGACTATTTTTCTTATATAACTCTTATGTATCAGAATATGAATTTTTCTTGTTTCTTAAACAATCTTGCTTACCATTAGCATCTTCTTTTGTGGAAGGAATCTTTAAGATGGAACATTTTGGGATGTACCCATTTCGGAAAACCTGGTTCTTTATGGATTCTCTTATGCATTATCGATATCAAGGAAAGGCAATTGCATCAAAAGGAACTCTTAAGAAGAAATGGAAATACCTTGTCTTCTGGTATTCTTTCTTTTGGACTCAACCGAGGATCCATCTAAACTTAAACTCTTGCTTCGATTTTCTGGGGTACCTTTCAAGTGTACCAAATACTTTGGTAAGGAATATGCTAGAGAATTCATTTCTAATAATGAAAAAATTCGATACCGTCCCTGCTACTCCCCTCATTCGATCCTTAAAAGATCGATTTTGTACTGGATCGGGGCATCCTATTAGTAAACCATGGACCTTATCAGATTGGGATATTCTTGATCGATTTGGTCGGATATGTAGAAATCTTTTTCATTATCATAGTGGATCTTCGAAAAAAACTTTGTATCGAAAGTATATACTTCGACTTTCATGCGCTAGAACTTTAGCTCGTAAACATAAAAGCACGGTACGATTTATGCAACGAGGTTCGGTATTTTTAGAAGAATTTTTTACAGAAGAAGAAGTTTTTTTGATATTCAAAACAACCTCTCGTGGATCACACAGTGAGCGTATTTGGTATTTGGATATTATCAATGACCTGATGGAACATACATATCAATATGCATGGATCCCTCTTCTCCCACTTCTAATTATGTCAATGGGGGGACTTATTCTTATTCCAACAGCAACAAAAAATCGTCGCATATGGGCTTTTCCTAGTGTTTTACTCTTAAGTATAGCTATGGTATTCTCTGTTTACCTATCTATTCAACAAATAAACGGAAGTTCTATCTATCAATATCTATGGTCTTGGACCGTCAATAATGATTTTTCCTTAGAATTTGGATACTTGATCGACCCGCTTACTTCTATTATGTTAATACTAATTACTACTGTAGGAATCCTCGTTCTTATTTATAGTGATGATTATATGTCTCACGATGAAGGATATTTGAGATTTTTTTATATAAGTTTTTTCAATACTTCCATGTTGGGATTGGTTACTAGTTCCAATTTGATACAAATTTATTTTTTTTGGGAACTTGTGGGAATGTGTTCCTATTTATTGATAGGCTTTTGGTTTACACGGCCAATTGCAGCGAGTGCTTGTCAAAAAGCTTTTGTAACTAATCGTGTAGGGGATTTTGGTCTGTTATTAGGAATTTTAGGTTTTTTTTGGATAACAGGTAGTTTAGAGTTTCGGGATTTGTTCAAAATAGCTAATAACTGGATTCCTAACAATGGGATTAATTCCTTACTTACTACTTTATGTGCTTTTTTATTATTCCTTGGTGCAGTTGCGAAATCTGCACAATTCCCTCTTCACGTATGGTTACCCGATGCTATGGAAGGACCCACTCCCATTTCGGCTCTTATACACGCAGCAACTATGGCTGGGATTTTTCTTGCTCGACTTCCTCTTTTCATACCCCTACCCATAATGAGTTTTATTTCTTTAGTAGGTACAATAACACTTTTCTTAGGAGCTACTTTAGCTCTTGCTCAGAGAGATATTAAAAGAAGCTTAGCCTATTCTACAATGTCTCAATTGGGTTATATGATGTTAGCTCTAGGTATAGGTTCTTATCAAGCCGCTTTATTCCATTTGATCACCCATGCTTATTCGAAAGCTTTATTGTTCTTGGGATCCGGATCCATTCATTCAATGGAACCTCTTGTTGGATATTCACCAGATAAAAGTCAGAATATGGTTCTTATGGGTGGTTTAAGAAAATACCCAATTACAAGAACCACTTTTTTAGGTACGCTTTCTCTTTGTGGTATTCCACCTCTTGCTTGCTTCTGGTCCAAAGATGAAATCCTTAGTAATAGTTGGTTGTATTCACCCTTTTTTGGAATAATAGCCTCTTTTACTGGATTAACTGCGTTTTATATGTTTCGGATATATTTACTTACTTTTGATGGGTATCTGCGTGTTTTTAATTACAGTAACACTAAAGAGGGTTCGTTGTCAATATCCTTATGGGGAAAAAGGCCCAAAATTCATAATACAAGAGGGTCCTTTAGTATTTTTGGAGCTAAAAACACTTTTGTCTATCCTCATGAAACGGGAAATACTATGCTATTCCCTCTTTTTATATTACTGCTTACTTTGTTCATTGGATCCATAGGAATCTTTGAGTTAACCATATTATCAAAGTGGTTAACTTCAATAAACTTCCAGGAATCCATAAATTCATATGAATTTACTAATATTTCTTCTGTAAGTCTAGCTATGTTTGGTCTATTCATATTCTCCTTTCATTTATTAAATTCTAAAAAGAGTCCGAAGTTTTTGGATGTAAAAAAAAAGATATACAGTTGGTCATATAATCGTGGTTATATAGATATTTTCTATACTAGGTTTCTGGGTATAAGAGGATTAACCGAACTAACGCAGTTTTTCGATAAGGGTGTCATTGATGGAATTAATGGAGTAGGTCTTGCTGGTTTTTGTATAGGAGAAGAAATTAAATATGTAGGGGGAGGGCGAATATCGTCTTATTTATTCTTTTATTCTGTGTTCTTCTTTTTTATGTCACCACAAACAGAAACTAAAGCAGTTGGATTTGCTGGTGTTAAGGATTATAAATTGACTTACTACACCCCGGAGTATGAAACCAAGGATACTGATATCTTGGCAGCATTCCGAGTAACTCCTCAGCCGGGGGTTCCGCCCGAAGAAGCAGGGGCTGCAGCTGCCGAATCTTCTACTGGTACATGGACAACTGTTTGGACTGATGGACTTACCAGTCTTGATCGTTACAAAGGACGATGCTATCACATCGAGCCCGTTGGGGAAGAACAAATCTATGCTTATCCATTAGACCTATTTGAAGAGGGTTCTGTTACTAACATGTTTTCCATTGTGTTTTTCAAAGCTCTACGTCTGGAGGATCTGCGAATTCCCTATAAAACTTTCCAAGGCCCGCCTCATGGTATCCAAGAAAGGGATAAGTTGAACAAGTACGGCCGTCCTTTATTGGGATGTACTATTAAACCAAAATTGGGATTATCCGCAAAAAATTATGGTAGAGCGTATGAGTGTCTACGCGGTGGACTTGATTTTACCAAAGATGATGAAAACGTAAACTCACAACCATTTATGCGCTGGAGGGACCGTTTTTTTGCCGAAGCTTATAAACAGGCCGAAACCGGTGAAATCAAGGGGCATTACTTGAATGCGACTGCAACAGAAGAAATGAAGAGAGTCGTATTTGCAAGGGAATTAGGGGTTCCTATTGTAATGCATGACTACTTAACTGGGGGATTCACCGCAAATACTTTGCATTATTGCCGCGACAATGGCCTACTTCTTCACATTCACCGGGCAATGCATGCAGTTATTGATAGACAGAAAAATCATGGTATGCATTTTCGTGTATTAGCTAAAGCATTGCGTATGTCTGGGGGAGATCATCACGGTACAGTAGTAGGTAAGTTAGAAGGGGAACGCGAAATGACTTTAGGTTTTGTTGATTTATTGCGCGATGATTTTATTGAAAAAGATCGTCGCGGTTTTTTCACTCAGGACTGGGTATCCATGCCAGGTGTTATACCGGTGGCTTCAGGGGGTATTCATGTTTGGCATATGCCAGCTCTGACCGAAATCTTTGGAGATGATTCCGTATTATTTGGTGGAGGAACTTTAGGACATCCTTGGGGAAATGCACCTGGTGCAGCTAATCGGGTGGCTTTAGAAGCTTGTGTACAAGCTCGTAACGAAGGGCGCGATCTTGCTCGTGAAGGTAATGAAATCGCTAAATGGAGTCCTGAACTAGCCGCAGCTTGTGAATGGAAGGCGATCAAGTTCGAGCCGGATCTA
Capillipedium_venustum__stripped_ ATGGAGTAGATAATTTTTCCTTGTTACAAACCCCTCCCCAAATCGTGCTTGCATTTTTCATTGCACACGACTTTCCCTATGTAGAAATTTCTATGAACATTTCAGTTTGTATTTCTACTTAGAGAGCATTTCTCGGTTTATCAAATACATAGTGCAATATGGTCAGACAAGGTTACAAACGGAAGGGAGTCTAATATTTTTATTTTTGCAGGCCAATCGCTCTTTTGACTTTGGAATACAGTTCTTTATCAATATACTGTTTCTTTTACACTCAAGAATAATTAGGATTTCGGTCCACTCGAAACTACCTTTCCCCATTAGGCACTAATCTATTTTTAACGTCTAATTAGATCGGGGAATCCTTCCAATTAAGAAGTTAAGCTCGTTGCTTTTTTTTACCAGAATTAGAGCCAGGCTCTATCCATTTATTCACTAGACCCAGAAAATCGATTTTATTACGACATGCTATTTTTTCCATTCATTACCTTTGAGGATCAGTCGTGGTCTTCTAGACTCTACCAAGAGTCTGGACGAATTTTTTGCTCATCCAAATGTGTAAAGATCATAGCCGCACATGAAATTCGAAGGGTCAAAAAAATCTCGTTACTTCGTCTACCCACTTCTCTTTGAATTTGCTCATGATAATGGTTCCGAACCCGTGGAAATTGGTAATAACAGGAAATTTAGTTCAATACTTGTGAAACGTTTAATTCGAATGTATCAACAGAATTTTTTGAATTCGGTTAATTATAACCAAGATCGATTGGATCACAATTTTTATTCTGAGTTTTATTCTCAGATTCTATCTGAGGGGTTTGCGATTGTTGTAGAAATCCCACTCTCGGGGCAACTATGTCCAGAAATACCAAAGTTTCAAAATTTACAATCTATTCATTCATTTCCCTTTTTAGAAGACTTTCATTTACATTATCTATCACATATAGAAATACCCTATCCTATCCATTTAGAAATCCTGGTTCAACTCCTTGAATACCGGATTCAAGATGTTCCCTCTTTGCATTTGCGATTCTTTCTCCACTATTATTCGAATTGGAATAGTCTTATTACTTCAATGAAATCCTTTCTTAAAGAAAATAAAAGACTATTTTTCCTATATAACTCTTATGTATCAGAATATGAATTTTTCTTGTTTTTTAAACAATCTTGCTTACGATTAACATCTTCTTTTCTGGAACGAATCTTTAAGATGGAACATTTTGGTATGTACCCGTTTCGGAAAACCTGGTTCTTTATGGATCCTCTTATGCATTATCGATATCAAGGAAAGGCAATTGCATCAAAAGGCACTCTTAAGAAGAAATGGAAATACCTTGTCTTCTCGTATTTTTTCTTTTGGACTCAACCAAGGATTCGTCTAAACTTAAACTCTTGCTTCGATTTTCTGGGGTACCTTTCAAGTGTACCAAATACTTTGGTAAGGAATATGCTGGAGAATTCTTTTCTAATAATGAAAAAATTCGATACCGTCCCTGCAACTCCCCTCGTTGGATCCTTAAAAGCTCAATTTTGTACTGGATCGGGGCATCCTATTAGTAAACCCTGGACTTTATCAGATTGGGATATTCTTGATCGTTTTGGTCGGATATGTAGAAATCTTTTTCATTATCATAGTGGATCTTCGAAAAAAACTTTGTATCGAAAATATATACTTCGACTTTCATGTGCTAGAACTTTAGCTCGTAAACATAAAAGTACGGTACGATTTATGCAACGAGGTTCGGTATTTTTAGAAGAATTTTTTACGGAAGAAGAGGTTTTTTTGATGTTCAAAACCATTTCTCATGGATCACAAAGTGAGCGTATTTGGTATTTGGATATTATCAATGACCTGATGGAACATACATATCAATATGCCTGGATTCCTCTTCTCCCACTTCCAATTATGTCAATGGGAGGACTTTTTCTTATTCCCACAGCAACAAAAAATCGTCGCATATGGGCTTTTCCTAGTATTTTACTCTTAAGTATAGCCATGGTATTCTCACTTCACCTGGCTATTCAACAAATAAATGGAAGTTCTATCTATCAATATCTATGGTCTTGGACCATCAATAATGATTTTTCCTTAGAATTTGGATACTTGGTTGACCCCCTTACGTCTATTATGTTAATACTAATTACTACTGTAGGAATCTTAGTTCTTATTTATAGTGACGATTATATGTCTCACGATGAAGGATATTTGAGATTTTTTTATATAAGTTTTTTTAATACTTCCATGTTGGGGTTGGTTACTAGTTCCAATTTGATACAAATTTATTTTTTTTGGGAACTTGTCGGAATGTGTTCCTATTTATTGATAGGCTTTTGGTTTACGCGGCCAATTGCAGCGAGTGCTTGTCAAAAAGCTTTTGTAACTAATCGTGTAGGGGATTTTGGTCTGTTATTAGGAATTTTAGGTTTTTTTTGGATAACGGGTAGTTTGGAGTTTCGGGATTTGTTCAAAATAGCTAATAACTGGATTCCTAATAATGGGATTAATTCCTTACTTACTACTTTGTGTGCTTTTTTATTATTCCTTGGTGCAGTTGCAAAATCTGCACAATTTCCTCTTCACGTATGGTTACCTGATGCTATGGAAGGACCCACTCCCATTTCGGCTCTTATACACGCAGCAACTATGGCTGGGATTTTTCTTGCTAGACTTCCTCTTTTCATATCCCTACCTATAATGAGTTTCATTTCTTTAGTAGGTACAATAACACTCTTCTTAGGAGCCACTTTAGCTCTTGCTCAGAGAGATATTAAAAGAAGCTTAGCCTATTCTACAATGTCTCAATTGGGTTATATGATGTTAGCTCTAGGTATAGGTTCTTATCAAGCTGCTTTATTCCATTTGATCACTCATGCTTATTCGAAAGCTTTATTGTTCTTAGGATCCGGATCCATTCATTCAATGGAACCTCTTGTTGGATATTCACCAGATAAAAGTCAGAATATGGTTCTTATGGGTGGTTTAAGAAAATACCCAATCACAAGAACTACTTTTTTAGGTACACTTTCTCTTTGTGGTATTCCACCTCTTGCTTGCTTCTGGTCCAAAGATGAAATCCTTAGTAATAGTTGGTTGTATTCACCCTTTTTTGGAATAATAGCCTCTTTTACTGGATTAACTGCATTTTATATGTTTCGGATATATTTACTTACTTTTGATGGGTATTTGCGTGTTTTTAATTACAGTAGTACTAAAGAAGGTTCGTTGTCAATATCCTTATGGGGAAAAAGTTCCAAAATTCCTAATACAAGAGGATCCTTTAGTACTTTTGGGGCTAAAAAAACTTTTGTCTATCCTCATGAAACGGGAAATACTATGCTATTTCCTCTTCTTATATTATTATTTACTTTGTTCATTGGATCCATAGGAATCTTTGAGTTAACCATATTATCAAAGTGGCTAACTTCAATAAACTTCCAGGAATCCATAAATTCATATGAATTTACTAATATTTCTTCTGTAAGTTTAGCAATTTTTGGTCTATTCATATTTTCTTTTCAGTTGTTTAATTCCAAAAAGAATCCAAAGTTTTTGGATGTAAAAAAAAAGATATACAGCTGGTCCTATAATCGTGGTTATATAGATTTTTTATATACTAGGTTTCTAGGTATAAGAAGATTAGCTGAACTAACGCATTTTTTTGATAAAGGTGTCATTGATGGAATTAATGGAGTAGGTCTTGCTGGTTTTTGTATAGGAGAAGAAATCAAATATGTAGGGGGAGGGCGAATATCGTCTTATCTATTCTTTTATTCCTTGTTCTTCTTTATTATGTCACCACAAACAGAAACTAAAGCAGTTGGATTTGCTGGTGTTAAGGATTATAAATTGACTTACTACACCCCGGAGTACGAAACCAAGGATACTGATATCTTGGCAGCATTCCGAGTAACTCCTCAGCTCGGGGTTCCGCCTGAAGAAGCAGGAGCTGCAGCTGCGGAATCTTCTACTGGTACATGGACAACTGTTTGGACTGATGGACTTACCAGTCTTGATCGTTACAAAGGACGATGCTATCACATCGAGCCCGTTGGGGACCCACAAATCTATGCTTATCCATTAGACCTATTTGAAGAGGGTTCTGTTACTAACATGTTTTCCATTGTGTTTTTCAAAGCCCTACGTTTGGAGGATCTACGAATTCCCTATAAAACTTTCCAAGGTCCGCCTCATGGTATCCAAGAAAGGGATAAGTTGAACAAGTACGGTCGTCCTTTATTGGGATGTACTATTAAACCAAAATTGGGATTATCCGCAAAAAATTACGGTAGAGCGTATGAGTGTCTACGCGGTGGACTTGATTTTACCAAAGATGATGAAAACGTAAACTCACAACCATTTATGCGCTGGAGAGACCGTTTTTTTGCCGAAGCATATAAACAAGCCGAAACCGGTGAAATCAAGGGGCATTACTTGAATGCGACTGCAACAGAAGAAATGAAGAGAGCTGTATTTGCAAAAGAATTAGGGGTTCCTATTGTAATGCATGACTACTTAACAGGAGGATTCACCGCAAATACTTTGCATTATTGCCGCGACAACGGCCTACTTCTTCACATTCACCGAGCAATGCATGCAGTTATTGATAGACAGAAAAATCATGGTATACATTTCCGTGTATTAGCTAAAGCATTGCGTATGTCGGGGGGAGATCATCACGGTACAGTAGTAGGTAAGTTAGAAGGGGAACGCGAAATAACTTTAGGTTTTGTTGATTTATTGCGCGATGATTTTATTGAAAAAGATCGTCGCGGTTTTTTCACTCAGGACTGGGTATCCCTGCCAGGTGTTATACCGGTGGCTTCAGGGGGTATTCATGTTTGGCATATGCCAGCTCTGACCGAAATCTTTGGAGATGATTCCGTATTATTTGGTGGAGGAACTTTAGGACATCCTTGGGGAAATGCACCTGGTGCAGCTAATCGTGTGGCTTTAGAAGCCTGTGTACAAGCTCGTAACGAAGGGCGCGATCTTGCTCGTGAAGGTAATGAAATCGCTAAATGGAGTGCTGAACTAGCCGCAGCTTGTGAATGGAAGGAGATCAAATTTGATGCGGATTTA
Catapodium_rigidum__stripped_ ATGGAGTAGATAATTTTTCCTTGTTACAAACCCCTCCCCAAATCGTGCTTGCATTTTTCATTGCACACGACTTTCCCTATGTAGAAATTTCTATGAACATTTCAGTTTGTATTTCTACTTAGAGGACATTTCTCGGTTTATCGAGTACATAGTGCAATATGGTCAGACAGGGTTACAAACGGAAGGGAGTCTAATACTTTTATTTTTGCAGGCCAATTGCTCTTTTGACTTTGGAATAGAGCTCTTTATCAATATACTGCTTCTTTTACACTCAAGAATAATTAGGATTTCGGTCCACTCGAAACCACCTTTCCCCATCCGGTACTAATCTATTTTTAACGTCTAATTAGAGCGGGGAATCATTCCAATTAGGAAGTTAAGCTCGTTACTTTTTTTTACCAGAATTGGAGCCAAGCTCTATCCATTTATTCACTAGACCCAGAAAATCGATTTTTTTACGACATGCTATTTTTTCCATTCATTACCCTTGAGGATCAGTCGTGGTCTTCTAGACTCTACCAAGAGTCTGGACGAATTTGTTGCCCATCCAAATGTGTAAAGATCATAGTCGCACATGAAATTCGAAGGGTCAAAAAAATCTCGTTACTTTATCTACCCACTACTCTTTGAGTTTGCCCATGATAATGATTCCGAACCCGTGGAAATTAGTAATAACAAGAAATTTAGTTCACTACTTGTGAAACGTTTAATTCGAATGTATCAGCAGAATTTTTGGAACTCGGTTAATCATAACCAAGATCGATTGGATTACATTTTTTATTCTGATTTTTATTCTCAGATTCTATCTGAGGGATTTGCTATTGTTGTAGAAACCCCATGCTCGCGAGAATTATGTCCGGAAATACCCAAGTTTCAGAATTTACGCTCTATTCATTCATTTCCCTTTTTAGAAGACTTTCATTTGGATTATTTATCACATATAGAAATACCCTATCCTATCCATTTAGAAATCTTGGTTCAACTCCTTCAATACCGTATCCAAGATGTTCCATCTTTGCATTTGCGATTCTTTCTCAACTACTATTCAAATTGGAATAGTTTGATTACTTCAATGAAGTCTTTTCTTAAAGAAAATAAAAGACTATTTTTCCTATATAACTCTTATGTATCAGAATATGAATTTTTCTTGTTTCTTAAACAATCTTGCTTACCATTAGCATCTTCTTTTTTGGAACGAATCTTTAAGATGGAACATTTTGGGATGCACCCGTTTAGGAAAACCTGGTTTTTTATGGATCCTCTTATGCATTATCGATATCAAGGAAAGGCCATTGCATCAAAAGGTACTTTTAACAAAAAATGGAAATACCTTATCTTGTGGTATTTTTTCTTTTGGACTCAGCCGAGGATCCATATAAACTTAAACTCTTGCTTTGATTTTATGGGGTACCTTTCCAGTGTACCAAGTCCTTTGGTAAGGAATATGCTGGAGGATTCTTTTCTAATAATTCAAAAATTAGATACCGTTCCCGCTACTGCCCTCATAGGATACTTAAAAGCTCAATTTTGTACTGGATCGGGCCATCCTATTAGTAAACCCTGGACATTGTCAGATTGGGATATTCTTGATCGATTTGGTCGGATATGTAGAAATCTTTTTCATTATCATAGTGGATCTTCGAAAAAAACTTTGTATCGAAAGTATATACTTCGACTTTCATGCGCTAGAACTTTAGCTCGTAAACATAAAAGCACGGTACGATTTATGCAACGAGGTTCGGCATTTTTAGAAGAATTTTTTACCGAAGAAGAGGTTTTTTTGATGTTCAAAACAACCTCTCGTGGATCGCACAGTGAGCGTATTTGGTATTTTGATATTATAAACGACCTGATGGAACATACATATCAATATGCATGGATCCCTCTTCTCCCACTTCCAATTATGTCAATGGGGGGCCTTTTTTTTATTCCGACAGCAACAAAAAATCGTCGCATATGGGCTTTTCCTAGTGTTTTATTCTTAAGTATAGCTATGGTATTTTCAATCCAACTGTCTATTCAACAAATAAATGGAAGTTCTATCTATCAATATCTATGGTCTTGGACCGTCAATAATGATTTTTCCTTAGAATTTGGATACTTGATTGACCCACTTACTTCTATTATGTTAATACTAATTACTACTGTAGGAATCTTGGTTCTTATTTATAGTGATGGTTATATGTCTCACGATGAAGGGTATTTGAGATTTTTTTATATAAGTTTTTTCACTACTTCTATGTTGGGATTGGTTACTAGTTCCAATTTGATACAAATTTATTTTTTTTGGGAACTCGTGGGAATGTGTTCCTATTTATTGATAGGGTTTTGGTTTACACGACCGATCGCCGCCAGTGCTTGTCAAAAAGCTTTTGTAACTAATCGTGTAGGCGATTTTGGTTTATTATTAGGAATTTTAGGTTTTTTTTGGATAACAGGTAGTTTAGAGTTTAGGGATTTGTTCAAAATAGCTAATAACTGGATTCCTAATAATGGAATTAACTCTTTACTTACTACTTTGTGTGCTTTTTTATTATTCCTTGGTGCAGTTGCGAAATCCGCACAATTCCCTCTTCACGTATGGTTACCAGATGCTATGGAAGGACCCACTCCCATTTCGGCTCTTATACACGCAGCAACGATGGCTGGGATTTTTCTTGCTCGTCTTCCTCTTTTCATATCTCTACCTATAATGACTTTAATTTCTTTAATAGGTACAATAACACTCTTCTTAGGAGCTACTTTAGCTCTTGCTCAGAGAGATATTAAAAGAAGCTTAGCCTATTCTACAATGTCTCAATTGGGTTATATGATGTTAGCTCTAGGTATAGGTTCTTATCAAGCTGCTTTATTTCATTTGATCACTCATGCTTATTCAAAAGCTTTATTGTTCTTGGGATCCGGATCCATTCATTCAATGGAACCTCTTGTTGGGTATTCACCAGATAAAAGTCAGAATATGGTTCTTATGGGCGGTTTAAGAAAATACCCAATTACAAGAACTACTTTTTTAGCTACACTTTCTCTTTGTGGTATTCCACCTCTTGCTTGCTTTTGGTCCAAAGATGAGATTCTTAGTAATAGTTGGTTGTATTCGCCTTTTTTTGGAATAATAGCCTCCTTTACTGGATTAACTGCCTTTTATATGTTTCGGATATATTTACTTACATTTGATGGGTATTTGCGCGTTTTTAATTACAGTACCACTAAAGAAGGTTCCTTATCAATATCTTTATGGGGAAAAAAGCCCAAAATTCAAAATACAAGAGGATGCTTTAGTATGTTTGGGGCTAAAAACACTTTTGCTTATCCGCATGAAACGGGAAATACTATGTTATTTCCTCTTCTTATATTACTGTTTACTTTATTCATTGGATTTATAGGAATCTTTGAGTTAACCTTATTATCAAAGTGGTTAACTTCAATAAACACTCAGGAATCTATAAATTCATATGAATTTACTAATATTTCTTCTGTAAGTCTAGCTATCTTCGGTTTATTCATATTATCTATTCAGTTGTTAAATTCCAAGGAAAGTCCGAAGTTTTTTGATGTAAAAAAAAAGATATACAGTTGGTCATATAATCGTGGATATATAGATATTTTCTATACGAGGTTTCTAGGTATAAGAGGATTAACCGAATTAACGGAGTTTTTCGATAAGGGTATCATTGATGGAATTAATGGGGTGGGTCTTGTTAGTTTTTGTATAGGAGAAGAAATTAAATATGTAGGAGGAGGGCGAATCTCATCTTATTTATTCTTTTATTCCGTGTTTTTCTTTTTTATGTCACCACAAACAGAAACTAAAGCAGTTGGATTTGCTGGTGTTAAAGATTATAAATTGACTTACTACACCCCGGAGTATGAAACCAAGGATACTGATATCTTGGCAGCATTCCGAGTAACTCCTCAGCCTGGGGTTCCGCCGGAAGAAGCAGGGGCTGCAGCTGCCGAATCTTCTACTGGTACATGGACAACTGTTTGGACTGATGGACTTACCAGTCTTGATCGTTACAAAGGACGATGCTATCACATTGAGCCTGTTGGGGAAGACCAAATCTATGCTTATCCATTAGACCTATTTGAAGAGGGTTCCGTTACTAACATGTTTTCCATTGTGTTTTTCAAAGCCCTACGTCTGGAGGATCTACGAATTCCCTATAAAACTTTCCAAGGCCCGCCTCATGGTATCCAAGAAAGAGATAAGTTGAACAAGTATGGTCGTCCTTTATTGGGATGTACTATTAAACCAAAATTGGGATTATCCGCAAAAAATTACGGTAGAGCGTATGAGTGTCTACGTGGTGGACTTGATTTTACCAAAGATGATGAAAACGTAAACTCACAACCATTTATGCGCTGGAGAGACCGTTTTTTTGCCGAAGCTTATAAACAGGCCGAAACCGGTGAAATTAAGGGGCATTACTTGAATGCGACTGCAACAGAAGAAATGAAGAGAGCTGTATTTGCGAGAGAATTAGGGGTTCCGATTGTAATGCATGACTACATAACTGGGGGATTCACCGCAAATACTTTGCATTATTGCCGCGACAATGGCCTACTTCTTCACATTCACCGTGCAATGCATGCAGTTATTGATAGACAGAAAAATCATGGTATGCATTTCCGTGTATTAGCTAAAGCATTGCGTATGTCTGGGGGAGATCACCACGGTACAGTAGTAGGTAAGTTAGAAGGGGAACGCGAAATGACTTTAGGTTTTGTTGATTTATTGCGTGATGATTTTATTGAAAAAGATCGTCGCGGTTTTTTCACTCAGGACTGGGTATCCATGCCAGGTGTTATACCGGTAGCTTCAGGTGGTATTCATGTTTGGCATATGCCAGCGCTGACTGAAATCTTTGGGGATGATTCTGTATTATTTGGTGGAGGAACTTTAGGACATCCTTGGGGAAATGCACCTGGTGCAGCTAATCGAGTGGCTTTAGAAGCCTGTGTACAAGCTCGTAACGAAGGGCGCGATCTTGCTCGTGAAGGTAATGAAATCGCTAAATGGAGTCCTGAACTAGCCGCAGCTTGTGAATGGAAGGCGATCAAATTCGAGCCGGATATC
Cenchrus_americanus__stripped_ ATGGAGTAGATAATTCTTCCTTGTTACAAACCCCTCCCCAAATCGTGCTTGCATTTTTCATTGCACACGACTTTCCCTATGTAGAAATTTCTATGAACATTTCAGTTTGTATTTCTACTTAGAGAACATTTCTCGGTTTATCAAATACATAGTGCAATATGGTCAGACAAGGTTACAAACGGAAAGAAATCTAATATTTTTATTTTTGCGGGCCAATCGCTCTTTTGACTTTGGAATACAGTTCTTTATCAATATACTGTTTCTTTTACACTCAAGAATAATTAGGATTTCGGTCCACTCGAAACTACCTTTCCCCATCAGGCACTAATATATTTTTAACGTCTAATTAGATTGGGGAATCCTTCCAATTAAGGAGTTAAGCTCGTTGCTTTTTTTTATCAGAATTAGAGCCAGGCTCTATCCATTTATTCACTAGACCCAGAAAATCAATTTTATTACGACATGCTATTTTTTCCATTCATTACCTTTGAGGATCAGTCGTGGTCTTCTAGACTCTACCAAGAGTCTGGACGAATTTGTTGCTCATCCAAATGTGTAAAGATCATAGTCGCACATGAAATTCGAGGGGTCAAAAAAATCTCGTTACTTCGTCTATCCCCTTCTCTTTGAATTTGCCCATGATAATGGTGCCGAACCTGTGGAAATTGGTAATAACAATAAATTTAGTTCACTACTTGTGAAACGTTTAATTCGAATGTATCAGCAGAATTTTGGGAATTCGTTTAATCAAAACCAAGATCGATTGGATCACAATTTTTATTCTGAGTTTTATTCTCAGATTCTATCTGAGGGGTTTGCGATCGTTGTAGAAACCCCACTTTCGGGGCAACTAAGTACGGAAATACTAAAGTTTCAAAATTTACAATCTATTCATTCATTTCCCTTTTTAGAAGACTTTCATTTACATTATCTATCACATATAGAAATACCCTATCCTATCCATTTAGAAATCCTGGTTCAACTCCTTGAATACCGGATTCAAGATGTTCCATCTTTGCATTTGCGATTCTTTCTCAACTATTATTCGAATTGGAATAGTCTTATTACTTCAATGAAATCTTTTCTTAAAGAAAATAAAAGACTATTTTTCCTATATAACTCTTATGTATCAGAATATGAATTTTTCTTGTTTCTTAAACAATCTTGCTTACGATTAACATCTTCTTTTCTGGAACGAATCTTTAAGATGGAACATTTTTGGATGTACCCATTTCGGAAAACCTGGTTCTTTATGGATCCTCTTATGCATTATCGATATCAAGGAAAGGCAATTGCATCAAAAGGAACTCTTAAGAAGAAATGGAAATACCTTATCTTCTCGTATTTTATCTTTTGGACTCAACCAAGGATCCGCCTAAACTTAAACTCTTGCTTCGATTTCCTGGGGTACCTTTCAAGTGTACCAAATACTTTGGTAAGGAATATGCTGGAAAATTCTTTTCTAATAATGAAAAAATTCGATACCGTCCCTGCTACTCCCCTCGTTGGATCCTTAAAAGCTCAATTTTGTACTGGATCAGGGCATCCTATTAGTAAACCTTGGACCTTATCAGATTGGGATATTCTTGATCGTTTTGGTCAGATATGTAGAAATCTTTTTCATTATCATAGTGGATCTTCGAAAAAAACTTTGTATCGAAAATATATACTTCGACTTTCATGTGCTAGAACTTTAGCTCGTAAACATAAAAGTACGGTACGATTTATGCAACGAGGTTCGGTATTTTTAGAAGAATTTTTTACGGAAGAAGAGGTTTTTTTGATGTTCAAAACAACTTCTAATGGATCACACAGTGAGCGTATTTGGTATTTGGATATTATCAATGACCTGATGGAACATACATATCAATATGCCTGGATCCCTCTTCTCCCACTTCCAATTATGTCAATGGGAGGACTTTTTCTTATTCCGACAGCAACAAAAAATCGTCGCATATGGGCTTTTCCTAGTATTTTACTCTTAAGTATAGCTCTGGTATTCTCAGTTCACCTGTCTATTCAACAAATAAATGGAAGTTCTATCTATCAATATCTATGGTCTTGGACCATCAATAACGATTTTTCTTTAGAATTTGGATACTTGATCGACCCCCTTACGTCTATTATGTTAATACTAATTACTACTGTAGGAATCTTGGTTCTTATTTATAGTGACGATTATATGTCTCACGATGAAGGATATTTGAGATTTTTTTATATAAGTTTTTTTAATACTGCCATGTTGGGATTGGTTACTAGTTCCAATTTGATACAAATTTATTTTTTTTGGGAACTTGTCGGAATGTGTTCCTATTTATTGATAGGCTTTTGGTTTACACGGCCAATTGCAGCGAGTGCTTGCCAAAAAGCTTTTGTAACTAATCGTGTAGGGGATTTTGGTCTGTTATTAGGAATTTTAGGTTTTTTTTGGATAACAGGTAGTTTAGAGTTTCGGGATTTGTTCAAAATAGCTAATAACTGGATTCCTAATAATGGGATTAATTCCTTACTTACTACTTTGTGTGCTTTTTTATTATTCCTTGGTGCAGTTGCAAAATCCGCACAATTCCCTCTTCACGTATGGTTACCCGATGCTATGGAAGGACCCACTCCTATTTCGGCTCTTATACACGCAGCAACTATGGCTGGGATTTTTCTTGCTCGACTTCCTCTTTTCATATCCCTACCCATAATGAGTTTTATTTCTTTAGTAGGTACAATAACGCTCTTCTTAGGAGCCACTTTAGCTCTTGCTCAGAGAGATATTAAAAGAAGCTTAGCCTATTCTACAATGTCTCAATTGGGTTATATGATGTTAGCTCTCGGTATAGGTTCTTATGAAGCTGCTTTATTCCATTTGATCACTCATGCTTATTCGAAAGCTTTATTGTTCTTAGGATCCGGATCCATTCATTCAATGGAACCTCTTGTTGGATATTCACCAGATAAAAGTCAGAATATGGTTCTTATGGGTGGTTTAAGAAAATACCCAATTACAAGAACTACTTTTTTAGGTACACTTTCTCTTTGTGGTATTCCACCTCTTGCTTGCTTCTGGTCCAAAGATGAAATCCTTAGTAATAGCTGGTTGTATTCACCTTTTTTTGGAATAATAGCCTCTTTTACTGGATTAACTGCATTTTATATGTTTCGGATATATTTACTTACTTTTGATGGGTATTTGCGTGTTTTTAATTACAGCAGTACTAAAGAAGGTTCGTTGTCAATATCCTTATGGGGAAAAGGCTCCAAAATTCCTAATACAAGAGGATCCTTTAGTACTTTTGGGGCTAAAAACACTTTTGTCTATCCTCATGAAACGGGAAATACTATGCTATTTCCTCTTCTTATATTACTGTTTACTTTGTTCATTGGATCTATAGGAATCTTTGAATTAACCATATTATCAAAGTGGCTAACTTCAATAAACTTTCAGGAATCCATAAATTCATATGAATTTATTAATATTTCTTCTGTAAGTTTAGCAATTCTTGGTCTATTCATATTCTCTTTTCAGTTGTTTAATTCCAAAGGGAATCCAAAATTTTTGGATGTAAAAGAAAAGATATACAGCTGGTCATATAATCGTGGTTATATAGATGTTTTCTATACTAGGTTTTTGGGTATAAGAAGATTAGCCGAACTAACGAATTTTTTCGATAAGGGTGTTATCGATGGAATTAATGGAGTAGGTCTTGCTAGTTTTTGTATAGGAGAAGAAATTAAATATGTAGGGGGGGGGCGAATATCGTCTTACCTATTCTTTTATTCCTTGTTCTTCTTTTTTATGTCACCACAAACAGAAACTAAAGCAGTTGGATTTGCTGGTGTTAAGGATTATAAATTGACTTACTACACCCCGGAGTACGAAACCAAGGATACTGATATCTTGGCAGCATTCCGAGTAACTCCTCAGCCCGGGGTTCCACCTGAAGAAGCAGGGGCTGCTGCTGCGGAATCTTCTACTGGTACATGGACAACCGTTTGGACTGATGGACTTACCAGTCTTGATCGTTACAAAGGACGATGCTATCACATCGAGCCCGTTGGGGAGGCGCAAATCTATGCTTATCCATTAGACCTATTTGAAGAGGGTTCTGTTACTAACATGTTTTCCATTGTGTTTTTCAAAGCCCTACGTTTGGAGGATCTACGAATTCCCTATAAAACTTTCCAAGGTCCGCCTCACGGTATCCAAGAAAGGGATAAGTTGAACAAGTATGGTCGTCCTTTATTGGGATGTACTATTAAACCAAAATTGGGATTATCCGCAAAAAATTACGGTAGAGCGTATGAGTGTCTACGCGGTGGACTTGATTTTACCAAAGATGATGAAAACGTAAACTCACAACCATTTATGCGCTGGAGAGACCGTTTTTTTGCTGAAGCATATAAACAAGCAGAAACTGGTGAAATCAAGGGGCATTACTTGAATGCGACTGCAACAGAAGAAATGAAGAGAGCTGTATTTGCAAGGGAATTAGGGGTTCCTATTGTAATGCATGACTACTTAACTGGAGGATTCACCGCAAATACTTTGCATTATTGCCGCGACAACGGCCTACTTCTTCACATTCACCGAGCAATGCATGCAGTTATTGATAGACAGAAAAATCATGGTATACATTTCCGTGTATTAGCTAAAGCATTGCGTATGTCGGGGGGAGATCATCACGGTACAGTAGTAGGTAAGTTAGAAGGGGAACGTGAAATAACTTTAGGTTTTGTTGATTTATTGCGCGATGATTTTATTGAAAAAGATCGTCGCGGTTTTTTCACTCAGGACTGGGTATCCATGCCAGGTGTTATACCGGTGGCTTCAGGGGGTATTCATGTTTGGCATATGCCAGCTCTGACCGAAATCTTTGGAGACGATTCTGTATTATTTGGTGGAGGAACTTTAGGACATCCTTGGGGAAATGCACCTGGTGCAGCTAATCGTGTGGCTTTAGAAGCCTGTGTACAAGCCCGTAACGAAGGGCGCGATCTTGCTCGTGAAGGTAATGAAATCGCTAAATGGAGTCCTGAACTAGCCGCAGCTTGTGAATGGAAGGAGATCAAATTTGAGGCGGATCTA
Centotheca_lappacea__stripped_ ATGGAGTAGATAATTCTTCCTTGTTACAAACCCCTCCCCAAATCGTGCTTGCATTTTTCATTGCACACGACTTTCCCTATGTAGAAATTTTTATAAACATTTCAGTTTGTATTTCTACTTAGAGAACATTTCTCGGTTTCTCAAATACATAGTGCAATATGGTCAGACAGGGTTACAAACGGAAGGGAGTCTAATATTTTTATTTTTGCGGGCCAATCGCTCTTTTGACTTTGGAATACAGTTCTTTATCAATATACTGTTTCTTTTACACTCAAGAATAATTAGGATTTCGGTCCACTCGAAACTACCTTTCCCCATCAGGCACTAATCTATTTTTAACGTCTAATTAGATCGGGGAATCCTTCCAATTAAGAAGTTAAGCTCGTTGCTTTTTTTTACAAGAATTAGAGCCAGGCTCTATCCATTTATTCACTAGACCCAGAAAATCGATTTTATTACGACATGCTATTTTTTCCATTCATTACCTTTGAGGATCAGTCGTGGTCTTCTAGACTCTACCAAGAGTCTGGACGAATTTGTTGCTCATCCAAATGTGTAAAGATCATAGTCGCACATGAAATTCGAAGGGTCAATAAAATCTCGTTACTTCATCTACCCGCTTCTCTTTGAATTTGCCCATGATAATGGTTCCGAACCTGTGGAAATTGGTAATAACAAGAAATTTAGTTCACTACTTGTGAAACGTTTAATTCGAATGTATCAACAGAATTTTTGGAATTCGGTTAATCATAACCAAGATCAATTGGATCACACTTTTTATTCTGAGTTTTATTCTCAGATTATATCTGAGGGGTTTGCGATCGTTGTAGAAATCCCATTCTCGGGGGAACTATGTCCGGAAATACCAAAGTTTCAAAATTTGCAATCTATTCATTCATTTTCCTTTTTAGAAGACTTTCATTTACATTATCTATTACATATAGAAATACCCTATCCTATTCATTTGGAAATCTTGGTTCAACTCCTTGAATACCGGATTCAAGATATTCCATCTTTGCATTTGCAATTCTTTCTCAACTATTATTCGAATTGGAATAGTCTTATTGCTTCAATGAAATCGTTTCTTAAAGAAAATAAAAGACTATTTTTCCTATATAACTCTTATGTATCGGAATATGAATTTTGCCTGTTTCTTAAACAATCTTGCTTACGATTAACATCTTCTTTTCTGGAACGAATCTTTAAGATGGAACATTTTTGGATGCACCCATTTCGGAAAACCTGGTTCTTTATGGATCCTCTTGTACATTATCGATATAAAGGAAAGGCGATTGCATCAAAAGGAACTCTTAAGAAGAAATGGAAATACCTTGTTTTCTCATATTTTTTCTTTTGGACTCAGCCGAGGATCCGTCTAAACGTAAACTCTTGCTTCCATTTTCTGGGGTACCTTTCAAGTATAACAAATCCTTTGGTAAGGAATATGCTGGAGAATTCTTTTCTAATAATGAAAAAATTCGATACCATTCCCACTACTCTCCTCATTGGATCCTTAAAAGCTCAATTTTGTACTGGATCGGGGCATCCTATTAGTAAACGGTGGACCTTATCAGATTGGGATATTCTTGATCGCTTTGGTCGGATAGGTAGAAATCTTTTTCATTATCATAGTGGATCTTCGAAAAAAACTTTGTATCGAAAATATATACTTCGACTTTCATGTGCTAGAACTTTAGCTCGTAAACATAAAAGTACGGTACGATTTATGCAACGAGGTTCGGTATTTTTAGAAGAATTTTTTACGGAAGAAGAGGTTTTTTTAATGTTCAAAACAACTTCTCACGGATCACACAGTGAGCGTATTTGGTATTTGGATATTATCAATGACTTGATGGAACATACATATCAATATGCCTGGATCCCTCTTCTCCCACTTCCTATTATGTCAATGGGAGGACTTTTTCTTATTCCGACAGCAACAAAAAATCGTCGCATATGGGCTTTTCCTAGTGTTTTACTCTTAAGTATAGCTATGGTATACTCAGTTCACCTGTCTATTCAACAAATAAAAGGAAGTTCTATCTATCAATATTTATGGTCTTGGACCATCAATAATGATTTTTCCTTAGAATTTGGATACTTGATCGACCCCCTTACTTCTATTATGTTAATACTAATTACTACTGTAGGAATCGTGGTTCTTATTTATAGTGACGATTATATGTCTTACGATGAAGGATATTTGAGATTTTTTTATATAAGTTTTTTTAATACTTCCATGTTGGGATTGGTTACTAGTTCCAATTTAATACAAATTTATTTTTTTTGGGAACTTGTCGGAATGTGTTCCTATTTATTGATAGGCTTTTGGTTTACACGGCCAATTGCAGCGAGTGCTTGTCAAAAAGCTTTTGTAACTAATCGTGTAGGGGATTTTGGCCTGTTATTAGGAATTTTAGGTTTTTTTTGGATAACGGGTAGTTTAGAGTTTCGAGATTTGTTCAAAATAACTAATAACTGGATTCCTAATAATGAGATTAATTCCTTACTTACTACTTTGTGTGCTTTTTTATTATTCCTTGGTGCAGTTGCAAAATCCGCACAATTCCCTCTTCACGTATGGTTACCCGATGCTATGGAAGGACCCACTCCCATTTCGGCTCTTATACACGCAGCAACTATGGCTGGGATTTTTCTTGCTCGACTTCCTCTTTTCATATCCCTCCCTATAATGAGTTTCATTTCTTTAATAGGTACAATAACACTCTTCTTAGGAGCCACTTTAGCTCTTGCTCAAAGAGATATTAAAAGAAGCTTAGCCTACTCTACAATGTCTCAATTAGGTTATATGATGTTAGCTCTAGGTATAGGTTCTTATCAAGCAGCTTTGTTCCATTTGATCACTCATGCTTATTCGAAAGCTTTATTGTTTTTGGGATCCGGATCCATTCATTCAATGGAACCTCTTGTTGGATATTCACCAGATAAAAGTCAGAATATGGTTCTTATGGGTGGTTTAAGAAAATACCCAATTACAAGAACTACTTTTTTAGGTACACTTTCTCTTTGTGGTATTCCACCTCTTGCTTGCTTCTGGTCCAAAGATGAAATTCTTAGTAATAGTTGGTTGTATTCACCCTTTTTTGGAATAATAGCTTCTTTTACTGGATTAACTGCATTTTATATGTTTCGGATATATTTACTTACTTTTGATGGGTATTTGCGTGTTTTTAATTACTGTAGTACTAAAGAAGGTTCGTTGTCAATATCCTTATGGGGAAAAAGCCCCAAAATTCCTAATACAAGAGGATCTTTTAGTACTTTTGGAGCTAAAAATACTTTTGTCTATCCTCATGAAACGGGAAATACTATGCTATTCCCTCTTCTTATATTACTGTTTACTTTGTTCATTGGATCTATAGGAATCTTTGAGTTAACCATATTATCAAAGTGGCTAACTTCAATAAATTTCCTGGAATCCAGAAATTCATATGAATTTACTAATATTTCTTCTGTAAGTTTAGCAATTTTTGGTCTATTCATATTCTCTTTTCAATTGTTTAATTACAAGAGGAATCCTAAGTTTTTGAATGTAAAAAAAAAGATATACAGTTGGTCATATAATCGCGGTTATATAGATGTTTTCTATACTAGTTTTCTGGGTATAAGAAGATTCGCCGAACTAGCGCATTTTTTCGATAAGGGTGTCATTGATGGAATTAATGGAGTGGGTCTTGCTGGTTTTTGTATAGGAGAAGAAATTAAATATGTAGGAGGAGGCCGAATATCGTCTTATCTATTCTTTTATTCCTTATTCTTCTTTTTTATGTCACCACAAACAGAAACTAAAGCAGTTGGATTTGCTGGTGTTAAGGATTATAAATTGACTTACTACACCCCGGAGTACGAAACCAAGGATACTGATATCTTGGCAGCATTCCGAGTAACTCCTCAGCCCGGGGTTCCGCCTGAAGAAGCAGGGGCTGCAGCTGCGGAATCTTCTACTGGTACATGGACAACTGTTTGGACTGATGGACTTACCAGTCTTGATCGTTATAAAGGACGATGCTATCACATCGAGCCCGTTGGGGAGGCACAAATCTATGCTTATCCATTAGACCTATTTGAAGAGGGTTCTGTTACTAACATGTTTTCCATTGTGTTTTTCAAAGCCCTACGTTTGGAGGATCTACGAATTCCCTATAAAACTTTCCAAGGTCCGCCTCACGGTATCCAAGAAAGGGATAAGTTGAACAAGTATGGTCGTCCTTTATTGGGATGTACTATTAAACCAAAATTGGGATTATCCGCAAAAAATTATGGTAGAGCGTATGAGTGTCTACGCGGTGGACTTGATTTTACCAAAGATGATGAAAACGTAAACTCACAACCATTTATGCGCTGGAGAGACCGTTTTTTTGCCGAAGCTTATAAACAAGCCGAAACCGGTGAAATCAAGGGGCATTACTTGAATGCGACTGCAACAGAAGAAATGAAGAGAGCTGTATTTGCAAGGGAATTAGGGGCTCCTATTGTAATGCATGACTACTTAACTGGAGGATTTACCGCAAATACTTTGCATTATTGCCGCGACAACGGCCTACTTCTTCACATTCACCGAGCAATGCATGCAGTTATTGATAGACAGAAAAATCATGGTATGCATTTCCGTGTATTAGCTAAAGCATTGCGTATGTCTGGGGGAGATCATCATGGTACAGTAGTAGGTAAGTTAGAAGGGGAACGCGAAATGACTTTAGGTTTTGTTGATTTATTGCGCGATGATTTTATTGAAAAAGATCGTCGCGGTTTTTTCACTCAGGACTGGGTATCCATGCCAGGTGTTATACCGGTGGCTTCCGGGGGTATTCATGTTTGGCATATGCCAGCTCTGACCGAAATCTTTGGAGACGATTCTGTATTATTTGGTGGAGGAACTTTAGGACATCCTTGGGGGAATGCACCTGGTGCAGCTAATCGGGTGGCTTTAGAAGCCTGTGTACAAGCTCGTAACGAAGGGCGCGATCTTGCTCGTGAAGGTAATGAAATTGCTAAATGGAGTCCTGAACTAGCCGCAGCTTGTGAATGGAAGGCGATCAAATTCGAGCCGGATATA
Centropodia_glauca__stripped_ ATGGAGTAGATAATTCTTCCTTGTTACAAATCCCTCCCCAAATCGTGCTTGCATTTTTCATTGCACACGACTTTCCCTATGTAGAAATTGCTATGAACATTTCAGTTTATATTTCTACTTAGAGAACATTTCTCGATTTATCAAATACATAGTGCAATATGGTCAGACAGGGTTAAAAACGGAAGAGAGTCTAATATGTTTATTTTTGCAGGCCAATCGCTCTTTTGACTTTGGAATACAATTCTTTATCAATATACTGCTTCTTTTACACTCAAGAATAATTAGGATTTCGGTCCACTCGAACCCACCCTTCCCCATCAGGCACTAATCTATTTTTAACGTCTAATTAGATCGGGGAATCATTCCAATTAAGAAGTTAAGCTCGTTGCTTTTTTTTATCAGAATTAGAGCCAGGCTCTATCCATTTATTCACTAGACCCAGATTATAGATTTTATTACGACATGCTATTTTTTCCATTCATTACCTTTAAGGATCAGTCGCGGTCTTCTAGACTCTACCAAGAGTCTGGACGAATTTGTTGCTCATCCAAATGTGTAAAGATCATAGTCGCACATGAAATTCGAAGGGTCAAAAAAATCTCGTTACTTCGTCTACCCACTTCTCTTTGAATTTGCCCATGATAACAGTTCCCAACCTGTAGAAATTGGTAATAACAAGAAATTTAGTTCACTACTTGTGAAACGTTTAATTCGAATGTATCAGCAGAATTTTAGGAATTCGTTTAATCATAAGCAAGATCGATTGGATCACAATTTTTATTCTGAGTTTTATTCTCAGATTCTATCTGAGGGGTTTGCAATCGTTGTAGAAATCCCATTCTCGGGAGAACTATGTCCGGAAATACCAAAGTTTCAAAATTTACAATCTATTCATTCATTTCCCTTTTTAGAAGACTTTCATTTACATTATCTATCACATATAGAAATACCCTATCCTATCCATTTAGAAATCTTGGTTCAACTCCTTGAATACCGAATCCAAGATGTTCCATCTTTGCATTTGCGATTCTTTCTCAACTATTATTCGAATTGGAATAGTCTTATTACTTCAATGAAATCTTTTCTTAAAGAAAATAAAAGACTATTTTTCCTATATAACTCTTATGTATCCGAATATGAATTTTTCTTGTTTCTTAAACAATCTTGCTTACGATTAACATCTTCGTTTCTGGAACGAATCTTTAAGATGGAACATTTTGGGATGTACCTATTTCGGAAAACCTGGTTCTTTATGGATCCTCTTATGCATTATAGATATCAAGGAAAGGCAATTGCATCAAAAGGAACTCTTAAGAAGAAATGGAAATACCTTGTGTTCTCGTATTTTTTCTTTTGGACTCAACCCAGGATCCGTTTAAACTTAAACTCTTGCTTCGATTTTCTGGGGTACCGTTCCAGTGTACCAAATACTTTGGTAAGAAATATGCTGGAGAATTCTTTTCTAATAATGAAAAAATTCGATACCGTCCCCACTACTCCACTCATTGGATCCTTCAAAGCTCAATTTTGTACTGGATCGGGGCATCCTATTAGTAAACCGTGGACCTTCTCAGATTGGGATATTCTTGATCGCTTTGGTCGGATATGTAGAAATCTTTTTCATTATCATAGTGGATCTTCGAAAAAAACTTTGTATCGAAAATATATACTTCGACTTTCATGTGCTAGAACTTTAGCTCGTAAACATAAAAGTACGGTACGATTTATGCAACGAGGTTCGGTATTTTTAGAAGAATTTTTTACGGAAGAAGAAGTTTTTTTGATGTTCAAAACAACTTCTCATGGATCACACAGTGAGCGTATTTGGTATTTGGATATTATCAATGACCTGATGGAACATACATATCAATATGCCTGGATCCCTCTTCTCCCACTTCCAATTATGTCAATGGGGGGGCTTTTTCTTATTCCGACAGCAACAAAAAATCGTCGCATATGGGCTTTTCCTAGTGTTTTACTCTTAAGTATAGCTATGGTTTTTTCAGTTCACCTGTCTATTCAACAAATAAATGGAAGTTCTATCTATCAATATCTATGGTCTTGGACCATAAATAATGATTTTTCCTTAGAATTTGGCTACTTGATCGACCCTCTTACTTCTATTATGTTAATACTAATTACTACTGTAGGAATTTTGGTTCTTATTTATAGTGACGATTATATGTCTCATGATGAGGGATATTTGAGATTTTTTTATATAAGTTTTTTTAATACTTCTATGTTGGGATTGGTTACTAGTTCCAATTTGATACAAATTTATTTTTTTTGGGAACTTGTGGGAATGTGTTCCTATTTATTGATAGGCTTTTGGTTTACACGACCAATTGCAGCAAGTGCTTGTCAAAAAGCTTTTGTAACTAATCGTGTAGGGGATTTTGGTCTGTTATTAGGAATTTTAGGTTTTTTTTGGATAACAGGTAGTTTAGAGTTTCGGGATTTGTTCAAAATAGCTAATAACTGGATTCCTAATAATGGGATTAATTCTTTACTTACTACTTTGTTTGCTTTTTTATTATTTCTTGGTGCAGTTGCAAAATCTGCACAATTCCCTCTTCACGTATGGTTACCAGATGCTATGGAAGGACCCACTCCCATTTCGGCTCTTATACACGCAGCAACTATGGCTGGGATTTTTCTTGCTCGACTTCCTCTTTTCATATCCATACCTATAATGAGTTTCATTTCTTTAGTAGGTACAATAACACTCTTCTTAGGGGCTACTTTAGCTCTTGCTCAAAGAGATATTAAAAGAAGCTTAGCCTATTCTACAATGTCTCAATTAGGTTATATGATGTTAGCTCTAGGTATAGGTTCTTATCAAGCGGCTTTATTCCATTTGATTACTCATGCTTATTCTAAAGCTTTATTGTTCTTGGGATCCGGATCTATTCATTCAATGGAACCTCTAGTTGGATATTCACCAGATAAAAGTCAGAATATGGTTCTTATGGGTGGTTTAAGAAAATACCCAATTACAAGAACTACTTTTTTAGGTACACTTTCTCTTTGTGGTATTCCACCTCTTGCTTGCTTTTGGTCCAAAGATGAAATCCTTAGTAATAGTTGGTTATATTCACCTTTTTTTGGAATAATAGCCTCTTTTACTGGATTAACTGCATTTTATATGTTTCGAATATATTTACTTACTTTTGATGGGTATTTGCGTGTTTTTAATTACAGTAGTACTAAAGAAGGTTCGTTGTCAATATCCTTATGGGGAAAAAGCCCCCAAATTCCTAATACAAGAGGATCCTTTAGTACTTTTGGGACTAAAAACACTTTTGTCTATCCTCATGAAACTGGAAATACTATGCTATTTCCTCTTCTTATATTACTGTTTACTTTATTCATTGGATCTATAGGAATCTTTGAATTAACCATATTATCAAAGTGGTTAACCTCAATAAATTTCCAGGAATCCATAAATTCATATGAATTTACTAATATTTCTTCTGTAAGTTTAGCTATTTTTGGTCTATTCATATTCTCTTTTCAGTTGTTTAATTCCAAAGGGAATCCAAAGTTTTTGGATGTCAAAAAAAAGATATACAGCTGGTCATATAATCGTGGTTATATCGATGTTTTTTATACTAGGTTTCTGGGTATAAGAGGATTTGCTGAACTAACACATTTTTTTGACAAAGGTGTCATTGATGGAATTAATGGAGTGGGTCTTGCTGGTTTTTGTATAGGAGAAGAGATTAAATATGTAGGGGGAGGGCGAATATCGTCTTATTTATTCTTTTATTCCTTGTTCTTATTTCTTATGTCACCACAAACAGAAACTAAAGCAGTTGGATTTGCCGGTGTTAAAGATTATAAATTGACTTACTACACTCCGGAGTACGAAACCAAGGATACTGATATCTTGGCAGCATTCCGAGTAACTCCTCAGCCCGGGGTTCCGCCTGAAGAAGCAGGGGCTGCAGCTGCGGAATCTTCTACTGGTACATGGACAACTGTTTGGACTGATGGACTTACCAGTCTTGATCGTTACAAAGGACGATGCTATCACATTGAGCCCGTTGGGGAAGAACAAATCTATGCTTATCCATTAGACCTATTTGAAGAGGGTTCTGTTACTAACATGTTTTCCATTGTGTTTTTCAAAGCCCTACGTTTGGAGGATCTACGAATTCCTTATAAAACTTTCCAAGGTCCGCCTCATGGTATCCAAGAAAGGGATAAGTTGAACAAGTATGGTCGTCCTTTATTGGGATGTACTATTAAACCAAAATTGGGATTATCTGCAAAAAATTACGGTAGAGCGTATGAGTGTCTACGCGGTGGACTTGATTTTACCAAAGATGATGAAAACGTAAACTCACAACCATTTATGCGCTGGAGAGACCGTTTTTTTGCCGAAGCATATAAACAAGCGGAAACCGGCGAAATCAAGGGGCATTACTTGAATGCAACTGCAACAGAAGAAATGAAGAGAGCTGTATTTGCAAGGGAATTAGGGGTTCCTATTGTAATGCATGACTACTTAACTGGAGGATTCACCGCAAATACTTTGCATTATTGCCGCGACAACGGCCTACTTCTTCACATTCACCGAGCAATGCATGCAGTTATTGATAGACAGAAAAATCATGGTATACATTTCCGTGTATTAGCTAAAGCATTGCGTATGTCTGGGGGAGATCATCACGGTACAGTAGTAGGTAAGTTAGAAGGGGAACGCGAAATGACTTTAGGTTTTGTTGATTTATTGCGCGATGATTATATTGAAAAAGATCGTCGCGGTTTTTTCACTCAGGACTGGGTATCCATGCCAGGTGTTATACCGGTGGCTTCAGGGGGTATTCATGTTTGGCATATGCCAGCTCTGACCGAAATCTTTGGAGACGATTCCGTATTATTTGGTGGAGGAACTTTAGGACATCCTTGGGGGAATGCACCAGGTGCAGCTAATCGAGTGGCTTTAGAAGCCTGTGTACAAGCTCGTAACGAAGGGCGCGATCTTGCTCGTGAAGGTAATGAAATCGCTAAATGGAGTCCTGAACTAGCCGCAGCTTGTGAATGGAAAGCGATCAAATTTGAGCCGGATATC
Chaetobromus_involucratus_subsp_dregeanus__stripped_ ATGGAGTAGATAATTCTTCTTTGTTACAAACCCCTCCCCAAATCGTGCTTGCATTTTTCATTGCACACGACTTTCCCTATGTAGAAATTTCTATGAACATTTCAGTTTGTATTTTTACTTAGAGAAAATTTCTCTATTTAGCAAATACATAGTGCAATATGGTCAGACAGCGTTACAAATGGAAAGAAGTCTAACATTTTTATTTTTGCAAGCCAATTGCTCTTTTGACTTTGGAATACAGTTCCTTATCAATATACTGTTTCTTTTACACTCAAGAATAATTAGGATTTCGGTCCACTCGAAACCCCCTTTCCCCATCAGGCACTAATCCATTTTTAACATCTAATTAGATTGGGGAATCATTCCAATTAAGAACTTAAGCTCGTTGCTTAATTTTACCTGAATTAGAGCCAGGCTCTATCCATTTATTCACTAGACCTAGAAAATCGATTTTATTACGACATGCTATTTTTTCCATTCATTACCTTTGAGGATCAGTCGTGGTCTTCTAGACTCTACCAAGAGTCTGGACGAATTTGGTACTCATCCAAATGTGTAAAGATCATAGTCGCACATGAAATTCGAAGGGTCAAAAAAATTTCGTAACTTTGTCTTCCCACTTCTCTTTGAATTTGCCCATGATAATGGTTGCAAACCCGTGGAAATTGGTAATAACAAGAAATTTAGTTCACTACTTGTAAAACGTTTAATTCAAATGTATCAGCAGAATTTTTGGAATTCGGTCAATAATAACCAAGATCTGTTGGATCGCAATTTTTATTCTGAGTTTTATTCTCAGATTCTATCTGAAGGGTTTGCGATCGTTGTAGAAATCCCATTCTCGGGAGAACTCTATCCGGAAATACAAAAGTTTCAAAATTTACACTCTATTCATTCATTTCCTTTTTTAGAAGACTTTCATTTACCTTCTATATCACATATAGAAATACCCTACCCTATCCATTTGGAAATATTAGTTCAATTCCTTGAATACCGGATCCAAGATGTTCCATCTTTGCACTTGCGATTCTTTCTTAACTATTATTCGAATTGGAATAGTCTTATTACTTCAATGAAATCCTTTCTTAAAGAAAATAAAAGACTATTTTTCCTATATAACTCTTATGTATCAGAATATGAATTTTTCTTGTTTCTCAAACAATCTTGCTTACCATTACCATCTTCTTTTCTCGAACGAATCTTTAAGATGGTACATTTTGGGATGTACCCATTTGGTAAAACCTGGATCTTTATGGATCCTCTTATGCATTATCGATATCAAGGAAAGGCAATTGCATCAAAAGGAACTCTTAGGAAGAAATGGAAATACCTTGTCTTATCCTATTTTTTTTTTTGGACTCAACCCAGGATCTGTCTAAACTTAAACTCTTGCTTCGATTTTATGGGGTACCTTTCAAGTGTACCAAATACTTTGGTAAGAAATATGCTTGAGAATTCTTTTCGAATAATGAAAAAATTCAATACCGTCCCCGCGACTCCCCTCATTGGCACCTTGAAAGGTCAATTTTGTACTGGATCGGGGCATCCTATTAGTAAACCCTGGACCTTATCAGATTGGGAAATTCTTGACCGTTTTGGTCGGATATGTAGAAATCTTTTTCATTATCATAGTGGATCTTCGAAAAAAACTTTATATCGGAAATATATACTTCGACTTTCATGTGCTAGAACTTTAGCTCGTAAACATAAAAGTACGGTACGATTTATGCAACGAGGTTCGGTATTTTTAGAAGAATTTTTTACGGAAGAAGAGATTGTTTTGATGTTCAAAAGAACTTCTCATGGATCACACAGCGATCGTATTTGGTATTTGGATATTATCAATGACCTGATGGAACATACATATCAATATGCCTGGATCCCTCTTCTCCCGCTTCCAATTATGTCAATGGGGGGTCTTTTCCTTATTCCGACAGCAACAAAAAATCGTCGCATATGGGCTTTTCCTAGTGTTTTACTTTTAAGTATAGCGATGGTATTCTCAGTTTACCTGTCTATTCAGCAAATAAACGGAAACTCTATCTATCAATACCTATGGTCTTGGACCATCAATAATGATTTTTCGTTAGAATTTGGATACTTGATCGACCCCCTTACTTCTATTATGTTAATACTAATTACTACTGTAGGAATCTTGGTTCTTATTTATAGTGATGATTATATGTCTCACGATGAAGGGTATTTGAGATTTTTTTATATAAGTTTTTTTAATACTTCCATGTTGGGTTTGGTTACTAGTTCCAATTTGATACAAATTTATTTTTTTTGGGAACTTGTAGGAATGTGTTCCTATTTATTAATAGGCTTTTGGTTTACACGGCCGATTGCTGCGAGTGCTTGTCAAAAAGCTTTTGTAACTAATCGTGTGGGAGATTTTGGTCTGTTATTAGGAATTTTAGGTTTTTTTTGGATAACAGGTAGTTTAGAGTTTCGGGATTTATTCAAAATAGCTAATAACTGGATTCCTAATAATGGGATTAATTCCTTACTTACTACTTTGTGTGCTTTTTTTTTATTCCTTGGTGCAGTTGCAAAATCCGCACAATTCCCTCTTCACGTATGGTTGCCCGATGCTATGGAAGGACCCACTCCCATTTCGGCTCTTATACACGCAGCAACTATGGCTGGGATTTTTCTTGCTCGACTTCCTCTTTTCATATCCCTACCTATAATGAATTTAATTTCTTTAGTAGGTACAATAACACTCTTCTTAGGAGCTACTTTAGCTCTTGCTCAGACAGATATTAAAAGAAGCTTAGCTTATTCTACAATGTCTCAATTGGGTTATATGATGTTAGCTCTAGGTATAGGTTCTTATCAAGCGGCTTTATTCCATTTGATCACTCATGCTTATTCGAAAGCTTTATTGTTTTTGGGATCTGGATCCATTCATTCAATGGAACCTCTTGTTGGATATTCACCAGATAAAAGTCAGAATATGGTTCTTATGGGTGGTTTAAGAAAATATCCAATTACAAGAACCACTTTTTTAGGTACACTTTCTCTTTGTGGTATTCCACCTCTTGCTTGCTTCTGGTCCAAAGATGAAATCCTTAGTAATAGCTGGTTGTATTCACCTCTTTTGGGAATAATAGCCTCTTTTACTGGATTAACCGCATTTTATATGTTTCGGGTATATTTACTTACTTTTGACGGGGATTTGCGTGTCTTTAATTACAGTAGTACTAAAGAGGGCTCGTTGTCAATATCCTTATGGGGAAAAAGTTCCAAAATTTCTAATACAAGACGATTCTTTAGTACTTTAGGAGTTAAAAATACTTTTGTTTATCCTCATGAAACCGGAAATACTATGCTATTTCCTCTTCTTATATTACTCTTTACTTTGTTTATTGGATTTATAGGAATTTTTGAGTTAACCATATTATCCAAGTGGCTAACTTCAATAAATTTCCAGGAATCCATAAATTCATATGAATTTACTAATATTTATTCTGTAAGTTTAGCTATATTTGGTCTATTCATATTCTCTTTTCAGTTGTTTAACTCCAAAGGAAATTTCAAGTTTTGGGATGTAAAAAAAAAGATATATAACTGGTCATATAATCGTGGTTATATAGATGTTTTCTATACTAAGTTTCGGGGTATAAGAGGATTAGCCGAACTACTGCATTTTTTCGATAAAGGTGTCATTGATGGAATTAATGGGGTAGGTCTTGCTAGTTTTTGTATAGGAGAAGAAATTAAATATGTAGGAGGAGGACGAATATCGTCTTATCTTTTCTTTTATTCCTTATTTTTCTTTTTTATGTCACCACAAACAGAAACTAAAGCAGTTGGATTTGCCGGTGTTAAAGATTATAAATTGACTTATTACACTCCAGAGTACGAAACAAAGGATACTGATATCTTGGCAGCATTCCGAGTAACTCCTCAGCCTGGGGTTCCCCCTGAAGAAGCAGGAGCTGCAGCTGCAGAATCTTCTACTGGTACATGGACAACTGTTTGGACTGATGGACTTACCAGTCTTGATCGTTACAAAGGACGATGCTATCACATCGAGCCCGTTGGGGAGGAACAAATCTATGCTTATCCATTAGACCTATTTGAAGAGGGTTCTGTTACTAACATGTTTTCCATTGTGTTTTTCAAAGCCCTACGTTTGGAGGATCTACGAATTCCTTATAAAACTTTCCAAGGCCCGCCTCATGGTATCCAAGAAAGGGATAAGTTGAACAAGTATGGCCGTCCTTTATTGGGATGTACTATTAAACCAAAATTGGGATTATCCGCAAAAAATTATGGTAGAGCGTATGAATGTCTACGCGGTGGACTTGATTTTACCAAAGATGATGAAAACGTAAACTCACAACCATTTATGCGCTGGAGAGACCGTTTTTTTGCCGAAGCATACAAACAAGCCGAAACTGGTGAAATCAAGGGGCATTACTTGAATGCGACTGCGACAGAAGATATGAAGAGAGCTGTATTTGCGAGGGAATTAGGGGTTCCTATTGTAATGCATGACTACTTAACTGGAGGATTCACCGCAAATACTTTGCATTATTGCCGCGACAACGGCTTACTTCTTCACATTCACCGAGCAATGCATGCAGTTATTGATAGACAGAAAAATCATGGTATGCATTTCCGTGTATTAGCTAAAGCATTGCGTATGTCTGGGGGAGATCATCACGGTACAGTAGTAGGTAAGTTAGAAGGGGAACGCGAAATTACTTTAGGTTTTGTTGATTTATTGCGCGATGATTTTATTGAAAAAGATCGTCGTGGTTTTTTCACTCAGGATTGGGTATCCATGCCTGGTGTTATACCGGTGGCTTCCGGGGGTATTCATGTTTGGCATATGCCAGCTCTGACCGAAATCTTTGGAGACGATTCCGTATTATTTGGTGGAGGAACTTTAGGACATCCTTGGGGGAATGCACCGGGTGCAGCTAATCGAGTGGCTTTAGAAGCTTGTGTACAAGCTCGTAACGAAGGGCGTGATCTTGCTCGTGAAGGTAATGAAATCGCTAAATGGAGTCCTGAACTAGCCGCAGCTTGCGAATGGAAAGCGATCAAATTTGAGCCGGATATT
Chasmanthium_sessiliflorum__stripped_ ATGGAGTAGATAATTCTTCCTTGTTACAAACCCCTCCCCAAATCGTGCTTGCATTTTTCATTGCACACGACTTTCCCTATGTAGAAATTTCTATGAACATTTCAGTTTGTATTTCTACTTAGAGAACATTTCTCGGTTTATCAAATACATAGTGCAATATGGTCAGACAGGGTTACAAACGGAAGGGAGTCTAATATTTTTATTTTTGCAGGCCAATCGCTCTTTTGACTTTGGAATACAGTTCTTTATCAATATACTGCTTCTTTTACACTCAAGAATAATTAGGATTTCGGTCCACTCGAAACCACCTTTCCCCATCAGGCACTAATCTATTTTTAACGTCTAATTAGATCGGGGAATCCTTCCAATTAAGAAGTTAAGCTCGTTGCTTTTTTTTACCAGAATTAGAGCCAGGCTCTATCCATTTATTCACTAGACCCAGAAAATCGATTTTATTACGACATGCTACTTTTTCCATTCATTACCTTTGAGGATCAGTCGTGGTCTTCTAGACTCTACCAAGAGTCTGGACGAATTTGTTGCTCATCCAAATGTGTAAAGATCATAGTCGCACATGAAATTCGAAGGGTCAAAAAAATCTCGTTACTTCGTTTACCCACTTCTCTTTGAATTTGCCCATGATAATGGTTCCGAACCTGTGGAAATTGGTAATAACAAGAAATTTAGTTCACTACTTGTGAAACGTTTAATTCGAATGTATCAGCAGAATTTTTGGCATTCGGTTAATCATAACCAAGATCGATTGGATCACAATTTTTATTCTGAGTTTTATTCTCAGATTCTATCTGAGGGGTTTGCGATCGTTGTAGAAATCCCATTCTCGGGGCAACTATGTCCGGAAATACCAAAGTTTCAAAATTTACAATCTATTCATTCATTTCCCTTTTTAGAAGACTTTCATTTACATTATCTATCACATATAGAAATACCCTATCCTATCCATTTGGAAATCTTGGTTCAACTCCTTGAATACCGGATTCAAGATGTTCCATCTTTGCATTTGCGATTCTTTCTCAACTATTATTCGAATTGGAATAGTCTTATTACTTCAATGAAATCCTTGCTTAAAGAAAATAAAAGACTATTTTTCCTATATAACTATTATGTATCAGAATATGAATTTTTCTTGTTTCTTAAACAATCTTGCTTACGATTAACATCTTCTTTTCTGGAACGAATCTTTAAGATGGAGCATTTTGGGATGTACCCATTTCGGAAAACCTGGTTCTTTATGGATCCTCTTATGCATTATCGATATCAAGGAAAGGCGATTGCATCAAAAGGAACTCTTAAGAAGAAATGGAAATACCTTGTCTTCTCGTATTTTTTCTTTTGGACTCAACCAAGGATCCGTCTAAACTTAAACTCTTGCTTCGATTTTCTGGGGTACCTTTCAAGTGTACCAAATACTTTGGTAAGGAATATGCTGGAGAATTCTTTTCTAATAATGAAAAAATTCGATACCGTCCCCGCTACTCCCCTCGTTGGATCCTTAAAAGCTCAATTTTGTACTGGATCGGGGCATCCTATTAGTAAACCCTGGACCTTAGCAGATTGGGATATTCTTGATCGCTTTGGTCGGATATGTAGAAATCTTTTTCATTATCATAGTGGATCTTCGAAAAAAACTTTGTATCGAAAATATATACTTCGACTTTCATGTGCTAGAACTTTAGCTCGTAAACATAAAAGTACGGTACGATTTATGCAACGAGGTTCGGTATTTTTAGAAGAATTTTTTACGGAAGAAGAGGTTTTTTTGATGTTCAAAACAACTTCTCATGGATCACACAGTGAGCGTATTTGGTATTTGGATATTATCAATGACCTGATGGAACATACATATCAATATGCCTGGATCCCTCTTCTCCCACTTCCAATTATGTCAATGGGAGGACTTTTTCTTATTCCGACAGCAACAAAAAATCGTCGCATATGGGCTTTTCCTAGTGTTTTACTCTTAAGTATAGCTATGGTATTCTCAGTCCACCTGTCTATTCAACAAATAAATGGAAGTTCTATCTATCAATATCTATGGTCTTGGACCATCAATAATGATTTTTCCTTAGAATTTGGATACTTGATCGACCCCCTTACTTCTATTATGTTAATACTAATTACTACTGTAGGAATCTTGGTTCTTATTTATAGTGACGATTATATGTCTCACGATGAAGGATATTTGAGATTTTTTTATATAAGTTTTTTTAATACTTCCATGTTGGGATTGGTTACTAGTTCCAATTTGATACAAATTTATTTTTTTTGGGAACTTGTCGGAATGTGTTCCTATTTATTGATAGGCTTTTGGTTTACACGGCCAATTGCAGCGAGTGCTTGTCAAAAAGCTTTTGTAACTAATCGTGTAGGGGATTTTGGTCTGTTATTAGGAATTTTAGGTTTTTTTTGGATAACAGGTAGTTTAGAGTTTCGGGATTTGTTCAAAATAGCTAATAACTGGATTCCTAATAATGGGATGAATTCCTTACTTAGTACTTTATGTGCTTTTTTATTATTCCTTGGTGCAGTTGCAAAATCTGCACAATTCCCTCTTCACGTATGGTTACCCGATGCTATGGAAGGACCCACTCCTATTTCGGCTCTTATACACGCAGCAACTATGGCTGGGATTTTTCTTGCTCGACTTCCTCTTTTCATATCCCTACCTATAATGAGTTTCATTTCTTTAGTAGGTACAATAACACTCTTCTTAGGAGCCACTTTAGCTCTTGCTCAGAGAGATATTAAAAGAAGCTTAGCCTATTCTACAATGTCTCAATTAGGTTATATGATGTTAGCTCTAGGTATAGGTTCTTATCAAGCTGCTTTATTCCATTTGATCACTCATGCTTATTCGAAAGCTTTATTGTTCTTGGGATCCGGATCCATTCATTCAATGGAACCTCTTGTTGGATATTCACCAGATAAAAGTCAGAATATGGTTCTTATGGGTGGTTTAAGAAAATACCCAATTACAAAAACTACTTTTTTAGGTACACTTTCTCTTTGTGGTATTCCACCTCTTGCTTGCTTCTGGTCCAAAGATGAAATCCTTAGTAATAGTTGGTTGTATTCACCCTTTTTGGGGATAATAGCCTCTTTTACTGGATTAACTGCATTTTATATGTTTCGGATATATTTACTTACTTTTGATGGGTATTTGCGTGTTTTTAATTACAGTAGTACTAAAGAAGGTTCGTTGTCAGTATCCTTATGGGGAAAAAGCACCAAAATTCCTAATACAAGAGGATCCTTTAGTACTTTTGGGGCTAAAAAAACTTTTGTCTATCCTCATGAAACGGGAAATACTATGCTATTTCCTCTTCTTATATTACTGTTTACTTTGTTCATTGGATCCATAGGAATCTTTGAGTTAACCATATTATCAAAGTGGCTAACTTCAATAAACTTCCAGGAATCCATAAATTCATATGAATTTACTAATATTTCTTCTGTAAGTTTAGCTATTTTTGGTCTATTCATATTCTCTTTTCAGTTGTTTAATTCCAAAGGGAATCCTAAGTTTTTGGATGTAAAAAAAAAGATATACAGCTGGTCATATAATCGTGGTTATATAGATGTTTTCTATACTAGGTTTCTGGGTATAAGAAGATTAACCGAACTAACGCATTTTTTCGATAAAGGTGTCATTGATGGAATTAATGGAGTAGGTCTTGCTGGTTTTTGTATAGGAGAAGAAATTAAATATGTGGGGGGAGGCCGAATATCGTCTTATCTATTCTTTTATTCCTTGTTCTCCTTTCTTATGTCACCACAAACAGAAACTAAAGCAGTTGGATTTGCTGGTGTTAAGGATTATAAATTGACTTACTACACCCCGGAGTACGAAACCAAGGATACTGATATCTTGGCAGCATTCCGAGTAACTCCTCAGCCCGGGGTTCCACCTGAAGAAGCAGGGGCTGCAGCTGCAGAATCTTCTACTGGTACATGGACAACTGTTTGGACTGATGGACTTACCAGTCTTGATCGTTACAAAGGACGATGCTATCACATCGAGCCCGTTGGGGAGGCGCAAATCTATGCTTATCCATTAGACCTATTTGAAGAGGGTTCCGTTACTAACATGTTTTCCATTGTGTTTTTCAAAGCCCTACGTTTGGAGGATCTACGAATTCCCTATAAAACTTTCCAAGGTCCGCCTCACGGTATCCAAGAAAGGGATAAGTTGAACAAGTATGGTCGTCCTTTCTTGGGATGTACTATTAAACCAAAATTGGGATTATCCGCAAAAAATTACGGTAGAGCGTATGAGTGTCTACGCGGTGGACTTGATTTTACCAAAGATGATGAAAACGTAAACTCACAACCATTTATGCGCTGGAGAGACCGTTTTTTTGCTGAAGCTTATAAACAAGCCGAAACCGGTGAAATCAAGGGGCATTACTTGAATGCGACTGCAACAGAAGAAATGAAGAGAGCTGTGTTTGCAAGGGAATTAGGGGCTCCTATTGTAATGCATGACTACTTAACTGGAGGATTCACCGCAAATACTTTGCATTATTGCCGCGACAACGGCCTACTTCTTCACATTCACCGAGCAATGCATGCAGTTATTGATAGACAGAAAAATCATGGTATGCATTTCCGTGTATTAGCTAAAGCATTGCGTATGTCTGGGGGAGATCATCACGGTACAGTAGTAGGTAAGTTAGAAGGGGAACGCGAAATGACTTTAGGTTTTGTTGATTTATTGCGCGATGATTTTATTGAAAAAGATCGTCGCGGTTTTTTCACTCAGGACTGGGTATCCATGCCAGGTGTTATACCGGTGGCTTCAGGGGGTATTCATGTTTGGCATATGCCAGCTCTGACCGAAATCTTTGGAGACGATTCCGTATTATTTGGTGGAGGAACTTTAGGACATCCTTGGGGTAATGCACCTGGTGCAGCTAATCGGGTGGCTTTAGAAGCCTGTGTACAAGCTCGTAACGAAGGGCGCGATCTTGCTCGTGAAGGTAATGAAATCGCTAAATGGAGTCCTGAACTAGCTGCAGCTTGTGAATGGAAGGCGATCAAATTCGAGCCGGATATA
Chikusichloa_aquatica__stripped_ ATGGAGTAGATAATTATTCCTTGTTACAAACCCCTCCCCAAATCGTGCTTGCATTTTTCATTGCACACGACTTTCCCTATGTAGAATTTTCTATGAACATTTCAGTTTGTATTTCTACTTAGAGGATATTTCTCGGTTTATCAAATACATAGTGCAATATGGTCAGACAGGGTTGCAAATGGAAGGGAGTCTAATACTTTTATTTTTGCAGGCCAATCGCTCTTTTGACTTTGGAATACAGTTCTTTATCAATATACTGCTTCTTTTACACTCAAGAATAATTAGGATTTCGATCTACTCGAAACCACCCTTCCCCATCAGGCACTAATCTATTTTTAACGTCTAATTAGATCAGGGAATCCTTCCAATTAAGAAGTTAAGCTCGTTGCTTTTTTTTACCAGAATTGGAGCCAGGCTCTATCCATTTATTCATTAGACCCAGAAAATCGATTTTATTACGACATGCTATTTTTTCCATTCATTACCCTTGAGGATCAGTCGCGGTCTTCTAGACTCTACCAAGAGTCTGGACGAATTTTTTGCTCATCCAAATGTGTAAAGATCATAGTCGCACATGAAATTCGAAGGGTCAAAAAAATTTCGTTATTTGGTCTACCCACTACTCTTTGAGTTTGCCCATGATAATGGTTCCGAACTTGTCGAAATTGGTAATAACAAGAAATTTAGTTCACTACTTGTGAAACGGTTAATTCGAATGTATCAGCAGAATTTTAGGAATTTGGTTAATCATAACCAAGATCGATTTGATTATAATTTTTATTCTGAGTTTTATTCTCAGATTCTATCTGAGGGGTTTGCGATCGTTGTAGAAATCCCATTCTCGCGAGAACTGTGTCCGGAAATACCAAAGTTTCAGAATTTACGATCTATTCATTCATTTCCCTTTTTAGAAGACTTTCATTTACATTATCTATCACATATAGAAATACCCTATCCTATCCATTTTGATATCTTGCTTCAACTCCTTCAATACCGAATCCAAGATGTTCCATCTTTGCATTTGCGATTTTTTCTCAACTACTATTCGAATTGGAATAGTTTTATTACTTCAATGAAATCCTTTCTTAAAGAAAATAAAAGACTATTTTTCCTATATAACTCTTATGTATCAGAATATGAATTTTTCTTGTTTCTTAAACAATCTTGCTTACGATTAACTTCTTCCTTTCTGGAACGAATCCTTAAGATGGAACATTTTGGGATGTACCCTTTTCGGAAAACCTGGTTCTTTATGGATCCTCTTATGCATTATCGATATCAAGGAAAGGCAATTGCATCAAAAGGAACTCTTAAGAAGAAATGGAAATACCTTGTCTTGTGGTATTCTTTCTTTTGGACTCAACCGAGGATCCATCTAAACTTAAACTCTTGCTTCGATTTTCTGGGGTACTTTTCAAGTGTACCAAATACTTTGGTAAGGAATATGCTGGAGCATTCATTTCTAATAATGAAAAAATTCGATACCGTCCCCGCTACTCCCCTCATTGGATCCTTAAAAGCCCAATTTTGTACTGGATCGGGGCATCCTATTAGTAAACCATGGACCTTATCAGATTGGGATATTCTTGATCGGTTTGGTCGGATATGTAGAAATCTTTTTCATTATCACAGTGGATCTTCAAAAAAGACTTTGTATCGAAAGTATATACTTCGACTTTCATGCGCTAGAACTTTAGCTCGTAAACATAAAAGCACGGTACGATTTATGCAACGGGGTTCGGTATTTTTAGAAGAATTTTTTACGGAAGAAGAGGTTTTTTTGATGTTCAAAACAACTTCTCTTGGATCGCACAGTGAGCGTATTTGGTATTTGGATATTCTCAATGGCCTGATGGAACATACATATCAATATGCATGGATCCCTCTTCTCCCACTTCCAATTATGTCAATGGGGGGACTTTTTCTTATTCCGACAGCAACAAAAAATCGTCGCATATGGGCTTTTCCTAGTGTTTTACTTTTAAGTATAGCTATGGTATTCTCAGTTCACCTGTCTATTCAACAAATAAATGGAAGTTCTATTTATCAATATCTATGGTCTTGGACCGTCAATAATGATTTTTCCTTAGAATTTGGATACTTAATCGACCCGCTTACTTCTATTATGTTAATACTAATTACTACTGTAGGAATCCTGGTTCTTATTTATAGTGACGATTATATGTCTCACGATGAAGGATATTTGAGATTTTTTTATATAAGTTTTTTCAATACGTCCATGTTGGGATTGGTTACTAGTTCCAATTTGATACAAATTTATTTTTTTTGGGAGCTTGTGGGAATGTGTTCCTATTTATTGATAGGCTTTTGGTTTACACGGCCAATTGCAGCGAGTGCTTGTCAAAAAGCTTTTGTAACTAATCGTCTAGGGGATTTTGGTCTGTTATTAGGAATTTTAGGTTTTTTTTGGGTAACAGGTAGTTTAGAGTTTCGGGATTTGTTTAAAATAGCTAATAACTGGATTCCTAATAATGGGATTAACTCCTTACTTACTACTTTGTGTGCTTTTTTATTATTCCTTGGTGCAGTTGCGAAATCGGCACAATTCCCTCTTCACGTATGGTTACCCGATGCTATGGAAGGACCCACCCCCATTTCGGCTCTTATACACGCAGCAACTATGGCTGGGATTTTTCTTGCTCGACTTCCTCTTTTCATATCCCTACCTATAATGAGTTTCATTTCTTTAATAGGTACAATAACACTCTTCTTAGGAGCCACTTTAGCTCTTGCTCAGAGAGATATTAAAAGAAGCTTAGCCTATTCTACAATGTCTCAATTGGGTTATATGATGTTAGCTCTAGGTATAGGTTCTTATCAAGCTGCTTTATTCCATTTGATCACTCATGCTTATTCGAAAGCTTTATTGTTCTTGGGATCCGGATCTATTCATTCAATGGAACCTCTTGTTGGATATTCACCAGATAAAAGTCAGAATATGGTTCTTATGGGTGGTTTAAGAAAATACCCAATTACAAGAACTAGTTTTTTAGGTACCCTTTCTCTTTGTGGTATTCCACCTCTTGCTTGCTTCTGGTCCAAAGATGAAATCCTTAGTAATAGTTGGTTATATTCACCCTTTTTTGGAATAATAGCTTCTTTTACTGGATTAACTGCGTTTTATATGTTTCGGATATATTTACTTACTTTTGATGGGTACTTGCGTGTTTTTAATTACAGTAGTACTAAAGAAGATTCGGTGTCAATATCCTTATGGGGAAAAAGGCCCAAAATTCATAATACAGGAGGGGCCTTTAGTACTTTGGGGACTAAAAACACTTTTGTCTATCCTCATGAAACGGGAAATACTATGCTATTTCCTCTTCTTATATTACTGTGTACTTTGTTCATTGGATCTATAGGAATCTTTGAATTAACCATATTATCAAAGTGGCTAACTTCAATAAACTTCCAAGAATCCATAAATTCATACGAATTTACTAATATTTCTTCTGTAAGTTTAGCTATTTTTGGTCTATTCATATTCTCTTTTCAGTTGTTAAATTCCAAAGGGAGTCCGAAGTTTTTCGATCTAAAAAAAAAGATATATAGTTGGTCATATAACCGTGGTTATATAGATATTTTCTATACTAAGTTTTTGGGTATAAGAGGATTAACCGAACTAACGCAGTTTTTCGACAAGGGTGTCATTGATGGAATTAATGGAGTAGGTCTTGCTAGTTTTTGTATAGGAGAAGAAATTAAATATGTAGGGGGAGGGCGAATATCGTCTTATTTATTCTTTTATTCCGTGTTCTTCTTTTTTATGTCACCACAAACAGAAACTAAAGCAGTTGGATTTGCTGGTGTTAAGGATTATAAATTGACTTACTACACCCCGGAGTACGAAACCAAGGATACTGATATCTTGGCAGCATTCCGAGTAACTCCTCAGCCGGGGGTTCCGCCCGAAGAAGCAGGGGCTGCAGCTGCCGAATCTTCTACTGGTACATGGACAACTGTTTGGACTGATGGACTTACCAGTCTTGATCGTTACAAAGGACGATGCTATCACATCGAGCCCGTTGGGGAGGAACAAATCTATGCTTATCCATTAGACCTCTTTGAAGAGGGTTCTGTTACTAACATGTTTTCCATTGTGTTTTTCAAAGCCCTACGTCTGGAGGATCTGCGAATTCCCTATAAAACTTTCCAAGGTCCGCCTCATGGTATCCAAGAAAGGGATAAGTTGAACAAGTATGGTCGTCCTTTATTGGGATGTACTATTAAACCAAAATTGGGATTATCCGCGAAAAATTATGGTAGAGCGTATGAGTGTCTACGCGGTGGACTTGATTTTACCAAAGATGATGAAAACGTAAACTCACAACCATTTATGCGTTGGAGGGACCGTTTTTTTGCCGAAGCTTATAAACAGGCCGAAACCGGTGAAATTAAGGGGCATTACTTGAATGCGACTGCAACAGAAGAAATGAAGAGAGCTGTATTTGCGAGGGAATTAGGGGCTCCTATTGTAATGCATGACTACTTAACCGGGGGATTCACCGCAAATACTTTGCATTATTGCCGTGACAACGGCCTACTTCTTCACATTCACCGAGCAATGCATGCAGTTATTGATAGACAGAAAAATCATGGTATGCATTTCCGTGTATTAGCTAAAGCATTGCGTATGTCTGGGGGAGATCATCACGGTACAGTAGTAGGTAAGTTAGAAGGGGAACGCGAAATGACTTTAGGTTTTGTTGATTTATTGCGCGATGATTTTATTGAAAAAGATCGTCGCGGTTTTTTCACTCAGGACTGGGTATCCATGCCAGGTGTTATACCGGTGGCTTCAGGGGGTATTCATGTTTGGCATATGCCAGCTCTGACCGAAATCTTTGGAGATGATTCTGTATTATTTGGTGGAGGAACTTTAGGACATCCTTGGGGTAATGCACCTGGTGCAGCTAATCGGGTGGCTTTAGAAGCCTGTGTACAAGCTCGTAACGAAGGGCGCGATCTTGCTCGTGAAGGTAATGAAATCGCTAAATGGAGTCCTGAACTAGCCGCAGCTTGTGAATGGAAGGCGATCAAATTCGAGCCGGATCTA
Chimonocalamus_longiusculus__stripped_ ATGGAGTAGATAATTCTTCTTTGTTACAAATCCCTCCCCAAATCGTGCTTGCATTTTTCATTGCACACGACTTTCCCTATGTAGAAATTTCTATGAACATTTCAGTTTGTATTTCTACTTAGAAGACATTTCTCGGTTTCTCAAATACATAGTGCAATATGGTCAAACAGGGTTACAAACGGAAAGGAATCTAATACTTTTATTTTTGCAGGCCAATCGCTCTTTTGACTTTGGAATCCAGTTCTTTATCAATATACTGCTTCTTTTACACTCAAGAATAATTAGGATTTCGGTCCGTTCGAAACCACCTTTCCCCATCAGGCACTAATCTATTTTTAACGTCTAATTAGATCGGGGAATCATTTCAATTAAGAAGTTAAGCTCGTTGCTTTTTTTTACCAGAATTGGAGCCAGGCTCTATCCATTTATTCACTAGACCCAGAAAATCGATTTTATTACGACATGCTATTTTTTCCATTCATTACCCTTGAGGATCAGTCGTGGTCTTCTAGACTCTACCAAGAGTCTGGACGAATTTGTTGCTCATCCAAATGTGTAAAGATCATAGTCGCACATGAAATTGGAAGGGTCAAAAAAATCTCGTTACTTCGTTTACCCACTTCTCTTTGAGTTTGCCCATGATAAAGGTTCCGAACCTGTGGAAATTAGTAATAACAAGAAATTTAGTTCACTACTTGTGAAACGTTTAATTCGAATGTATCAGCAGAATTTTTGGAACTCGGTTAATCATAACCAAGATCGATTGGATTACAATTTTTATTCTGAGTTTTATTCTCAGATTCTATCTGAGGGGTTTGCGATCGTTGTAGAAATCCCATTCTCGCGAGAATTATGTCCGGAAACACCAAAGTTTCAGAATTTACGATCTATTCATTCATTTCCCTTTTTAGAAGACTTTCATTTACATTATCTATCACATATAGAAATACCCTATCCTATCCATTTTGAAATCTTGGTTCAACTCCTTCAATACCGGATCAAAGATGTTCCATCTTTGCATTTGCGATTCTTTCTCAACTACTATTCGAATTGGAATAGTCTTATTACTTCAATGAAATCGTTTCTTAAAGAAAATAAAAGACTATTTTTCCTATATAACTCTTATGTATCAGAATATGAATTTTTCTTGTTTCTTAAACAATCTTGCTTACCATTAACATCTTCTTTTGTGGAACGAATTTTTAAGATGGAACATTTTGGGATGTACCCATTTCGGAAAACCTGGATCTTTATGGATCCTCTTATGCATTATCGATATCAAGGAAAGGCAATTGCATCAAAAGGAACTCTTAAGAAGAAATGGAAATACCTTGTCTTCTGGTATTCTTTTTTTTGGACTCAACCGAGGATCCATCTAAACTTAAACTCTTGCTTCGATTTTCTGGGGTACCTTTCAAGTGTACCAAATCCTTTGGTAAGGAATATGCTAGAGAATTCATTTCTAATAATGAAAAAATTCGATACCGTCCCTGCTACTCCCCTCATTGGATCCTTAAAAGCTCAATTTTGTACTGGATCGGGGCATCCTATTAGTAAACCCTGGACCTTATCAGATTGGGATATTCTTGATCGATTTGGTCGGATATGTAGAAATCTTTTTCATTATCATAGTGGATCCTCGAAAAAAACTTTGTATCGAAAGTATATACTTCGACTTTCATGCGCTAGAACTTTAGCTCGTAAACATAAAAGCACGGTACGATTTATGCAACGAGGTTCGGTATTTTTAGAAGAATTTTTTACGGAAGAAGAGGTTTTTTTGATGTTCAAAACAACCTCTCGTGGATCACACAGTGACCGTATTTGGTATTTGGATATTATCAATGACCTGATGGAACATACATATCAATATGCATGGATCCCTCTTCTCCCACTTCCAATTATGTCAATGGGGGGACTTATTCTTATTCCGACAGCAACAAAAAATCGTCGCATATGGGCTTTTCCTTGTGTTTTACTCTTAAGTATAGCTATGGTATTCTCAGTTCACCTATCTATTCAACAAATAAATGGAAGTTCTATCTATCAATATCTATGGTCTTGGACCGTCAATAATGATTTTTCCTTAGAATTTGGATACTTGATCGACCCGCTTACTTCTATTATGTTAATACTAATTACTACTGTAGGAATCCTCGTTCTTATTTATAGTGACGATTATATGTCTCACGATGAAGGATATTTGAGATTTTTTTATATAAGTTTTTTCAATACTTCCATGTTGGGATTGGTTACTAGTTCCAATTTGATACAAATTTATTTTTTTTGGGAACTTGTGGGAATGTGTTCCTATTTATTGATAGGCTTTTGGTTTACACGGCCAATTGCAGCGAGTGCTTGTCAAAAAGCTTTTGTAACTAATCGTGTAGGGGATTTTGGTCTGTTATTAGGAATTTTAGGTTTTTTTTGGATAACAGGTAGTTTAGAGTTTCGGGATTTGTTCAAAATAGCTAATAACTGGATTCCTAATAATGGGATTAATTCCTTACTTACTACTTTGTGTGCTTTTTTATTATTTCTTGGTGCAGTTGCGAAATCTGCACAATTCCCTCTTCACGTATGGTTACCCGATGCTATGGAAGGACCCACTCCCATTTCGGCTCTTATACACGCAGCAACTATGGCTGGGATTTTTCTTGCTCGACTTCCTCTTTTCATATCCCTACCTATAATGAATTTCATTTCTTTAGTAGGTACAATAACACTCTTCTTAGGAGCTACTTTAGCTCTTGCTCAGAGAGATATTAAAAGAAGCTTAGCCTATTCTACAATGTCTCAATTGGGTTATATGATGTTAGCTCTAGGTATAGGTTCTTATCAAGCTGCTTTATTCCATTTGATCACTCATGCTTATTCGAAAGCTTTATTGTTCTTGGGATCCGGATCCATTCATTCAATGGAACCTCTTGTTGGATATTCACCAGATAAAAGTCAGAATATGGTTCTTATGGGTGGTTTAAGAAAATACCCAATTACAAGAACTACTTTTTTAGGTACGCTTTCTCTTTGTGGTATTCCACCTCTTGCTTGCTTCTGGTCCAAAGATGAAATCCTTAGTAATAGTTGGTTGTATTCACCCTTTTTTGGAATAATAGCCTCTTTTACTGGATTAACTGCGTTTTATATGTTTCGGATATATTTACTTACTTTTGATGGGTACCTGCGTGTTTTTAATTACAGTAGCACTAAAGAGGGTTCGTTGTCAATATCCTTATGGGGAAAAAGGCCCAAAATTCATAATACAAGAGGGTCCTTTAGTACTTTTGGGGCTAAAAACACTTTTGTCTATCCTCATGAAACGGGAAATACTATGCTATTCCCTCTTTTTATATTACTGTTTACTTTGTTCATTGGATCCATAGGAATCTTCGAGTTAACCATATTATCAAAGTGGTTAACTTCAATAAACTTCCAGGAATCCATAAATTCATATGAATTTACTAATATTTCTTCTGTAAGTCTAGCTATGTTTGGTCTATCTATATTCTCCTTTCAGTTGTTAAATTCTAAAGAGAGTCCGAAGTTTTCGGATGTAAAAAAAAAGATATACAGTTGGTCATATAATCGTGGTTATATAGATATTTTCTATACTAGGTTTCTGGGTATAAGAGGATTAACTGAACTAACGCAGTTTTTCGATAAGGGTGTCATTGATGGAATTAATGGAGTAGGTCTTGCTGGTTTTTGTATAGGAGAAGAAATTAAATATGTAGGGGGAGGGCGAATATCGTCTTATTTATTCTTTTATTCCGTGTTCTTCTTTTTTATGTCACCACAAACAGAAACTAAAGCAGTTGGATTTGCTGGTGTTAAGGATTATAAATTGACTTATTACACCCCGGAGTATGAAACCAAGGATACTGATATCTTGGCAGCATTCCGAGTAACTCCTCAGCCCGGGGTTCCGCCCGAAGAAGCAGGGGCTGCAGCTGCCGAATCTTCTACTGGTACATGGACAACTGTTTGGACTGATGGACTTACCAGTCTTGATCGTTACAAAGGGCGATGCTATCACATCGAGCCCGTTGGGGAGGAACAAATCTATGCTTATCCATTAGACCTATTTGAAGAGGGTTCTGTTACTAACATGTTTTCCATTGTGTTTTTCAAAGCCCTACGTCTGGAGGATCTGCGAATTCCCTATAAAACTTTCCAAGGTCCGCCTCATGGTATCCAAGAAAGGGATAAGTTGAACAAGTACGGCCGTCCTTTTTTGGGATGTACTATTAAACCAAAATTGGGATTATCCGCAAAAAATTATGGTAGAGCGTATGAGTGTCTACGCGGTGGACTTGATTTTACCAAAGATGATGAAAACGTAAACTCACAACCATTTATGCGCTGGAGGGACCGTTTTTTTGCCGAAGCATATAAACAGGCCGAAACCGGTGAAATCAAGGGGCATTACTTGAATGCGACTGCAACAGAAGAAATGAAGAGAGCTATATTTGCGAGGGAATTAGGGGTTCCTATTGTAATGCATGACTACTTAACTGGGGGATTCACCGCAAATACTTTGCATTATTGCCGCGACAATGGCCTACTTCTTCACATTCACCGGGCAATGCATGCAGTTATTGATAGACAGAAAAATCATGGTATGCATTTTCGTGTATTAGCTAAAGCATTGCGTATGTCTGGGGGAGATCATCACGGTACAGTAGTAGGTAAGTTAGAAGGGGAACGCGAAATGACTTTAGGTTTTGTTGATTTATTGCGCGATGATTTTATTGAAAAAGATCGTCGCGGTTTTTTCACTCAGGACTGGGTATCTATGCCAGGTGTTATACCGGTGGCTTCAGGGGGTATTCATGTTTGGCATATGCCAGCTCTGACCGAAATCTTTGGAGATGATTCCGTATTATTTGGTGGAGGAACTTTAGGACATCCTTGGGGAAATGCACCTGGTGCAGCTAATCGGGTGGCTTTAGAAGCTTGTGTACAAGCTCGTAACGAAGGGCGCGATCTTGCTCGTGAAGGTAATGAAATCGCTAAATGGAGTCCTGAACTAGCCGCAGCTTGTGAATGGAAGGCGATCAAATTTGAGCCGGATCTA
Chionochloa_macra__stripped_ ATGGAGTAGATAATTCTTCCTTGTTACAAACCCCTCCCCAAATCGTGCTTGCATTTTTCATTGCACACGACTTTCCCTATGTAGAAATTTCTATGAACATTTCAGTTTGTATTTTTACTTAGAGAACATTTCTCGATTTAGCAAATACATAGTGCAATATGGTCAGACAGGGTTACAAATGGAAGGAACTCTAACATTTTTATTTTTGCAGGCCAATCGCTCTTTTGACTTTGGAATACAGTTCTTTATCAATATACTGCTTCTTTTACACTCAAGAATAATTAGGATTTCGGTCCACTCGAAACCATCTTTCCCCATCAGGCACTAATCCATTTTTAACATCTAATTAGATCGGGGAATCATTCCAATTAAGAAGTTAAGCTCGTTGCTTAATTTTACCAGAATTAGAGCCAGGCTCTATCCATTTATTCACTAGACCCAGAAAATCGATTTTATTACGACATGCTATTTTTTCCATTCATTACCTTTGAGGATCAGTCGTGGTCTTCTAGACTCTACCAAGAGTCTGGACGAATTTGTTGCTCATCCAAATGTGTAAAGATCATAGTCGCACATGAAATTCGAAGGGTCAAAAAAATCTCGTAACTTTGTCTTCCCACTTCTCTTTGAATTTGCCCATGATAATGGTTGCGAACCTGTGGAAATTGGTAATAACAAGAAATTTAGTTCACTACTTGTAAAACGTTTAATTCGAATGTATCAGCAGAATTTTTGGAATTCGGTCAATCATAACCAAGATCTATTGGATCACAATTTTTATTCTGAGTTTTATTCTCAGATTCTATCTGAAGGGTTTGCGATCGTTGTAGAAATCCCATTCTCGGGAGAACTCTATCCGGAAATACCAAAGTTTCAAAATTTACAATCTATTCATTCATTTCCCTTTTTAGAAGACTTTCATTTACATTATATATCACATATAGAAATACCCTATCCTATCCATTTGGAAATCTTAGTTCAATTCCTTGAATACCGGATCCAAGATGTTCCATCTTTGCATTTGCGATTCTTTCTTAACTATTATTCGAATTGGAATAGTCTTATTACTTCAATGAAATCCTTTCTTAAAGAAAATAAAAGACTATTTTTCCTATATAACTCTTATGTATCAGAATATGAATTTTTCTTGTTTCTCAAACAATCTTGCTTACCATTAACATCTTCTTTTCTGGAACGAATCTTTAAGATGGAACATTTTGGGATGTACCCATTTCGGAAAACCTGGATCTTTATGGATCCTCTTATGCATTATCGATATCAAGGAAAGGCAATTGCATCAAAAGGAACTCTTAAGAAGAAATGGAAATACCTTGTCTTATCCTATTTTTTTTTTTGGACTCAACCCAGGATCCGTCTAAACTTAAACTCTTGCTTCGATTTTATGGGGTACCTTTCAAGTGTACCAAATACTTTGGTAAGAAATATGCTGGAGAATTCTTTTCGAATAATGAAAAAATTCGATACCGTCCCCGCTACTCCCCTCATTGGCTCCTTGAAAGCTCAATTTTGTACTGGATCGGGGCATCCTATTAGTAAACCCTGGACCTTATCAGATTGGGATATTCTTGACCGTTTTGGTCGGATATGTAGAAATCTTTTTCATTATCATAGTGGATCTTCGAAAAAAACTTTATATCGGAAATATATACTTCGACTTTCATGTGCTAGAACTTTAGCTCGTAAACATAAAAGTACGGTACGATTTATGCAACGAGGTTCGGTATTTTTAGAAGAATTTTTTACGGAAGAAGAGGTTTTTTTGATGTTCAAAACAACTTCTCATGGATCACACAGTGATCGTATTTGGTATTTGGATATTATCAATGACCTGATGGAACATACATATCAATATGCCTGGATCCCTCTTCTCCCACTTCCAATTATGTCAATGGGGGGGCTTTTTCTTATTCCGACAGCAACAAAAAATCGTCGCATATGGGCTTTTCCTAGTGTTTTACTCTTAAGTATAGCTATGGTATTTTCAGTTCACCTGTCTATTCAACAAATAAACGGAAATTCTATCTATCAATACCTATGGTCTTGGACCATCAATAATGATTTTTCCTTAGAATTTGGATACTTGATCGATCCCCTTACTTCTATTATGTTAATACTAATTACTACTGTAGGAATCTTGGTTCTTATTTATAGTGATGATTATATGTCTCACGATGAAGGATATTTGAGATTTTTTTATATAAGTTTTTTTAATACTTCCATGTTGGGTTTGGTTACTAGTTCCAATTTGATACAAATTTATTTTTTTTGGGAACTTGTAGGAATGTGTTCCTATTTATTAATAGGCTTTTGGTTTACACGGCCGATTGCAGCGAGTGCTTGTCAAAAAGCTTTTGTAACTAATCGTGTAGGGGATTTTGGTCTGTTATTAGGAATTTTAGGTTTTTTTTGGATAACAGGTAGTTTAGAGTTTCGGGATTTGTTCAAAATAGCTAATAACTGGATTCCTAATAATGGGATTAATTCCTTACTTACTACTTTGTGTGCTTTTTTATTATTCCTTGGTGCAGTTGCAAAATCTGCACAATTCCCTCTTCACGTATGGTTGCCCGATGCTATGGAAGGACCCACTCCCATTTCGGCTCTTATACACGCAGCAACTATGGCTGGGATTTTTCTTGCTCGACTTCCTCTTTTCATATCCCTACCTATAATGAGTTTCATTTCTTTAGTAGGTACAATAACACTCTTCTTAGGAGCTACTTTAGCTCTTGCTCAGACAGATATTAAAAGAAGCTTAGCCTATTCTACAATGTCTCAATTGGGTTATATGATGTTAGCTCTAGGTATAGGTTCTTATCAAGCGGCTTTATTCCATTTGATCACTCATGCTTATTCGAAAGCTTTATTGTTCTTGGGATCCGGATCCATTCATTCAATGGAACCTCTTGTTGGATATTCACCAGATAAAAGTCAGAATATGGTTCTTATGGGTGGTTTAAGAAAATACCCAATTACAAGAACTACTTTTTTAGGTACACTTTCTCTTTGTGGTATTCCACCTCTTGCTTGCTTCTGGTCCAAAGATGAAATCCTTAGTAATAGTTGGTTGTATTCACCCTTTTTTGGAATAATAGCCTCTTTTACTGGATTAACTGCATTTTATATGTTTCGGATATATTTACTTACTTTTGATGGGGATTTGCGTGTCTTTAATTACAGTAGTACTAAAGAGGGTTCGTTGTCAATATCCTTATGGGGAAAAAGCTCCAAAATTTCTAATACAAGAGGATTCTTTAGTACTTTGGGGGTTAAAAACACTTTTGTCTATCCTCATGAAACGGGAAATACTATGCTATTTCCTCTTCTTATATTACTCTTTACTTTGTTCATTGGATTCATAGGAATCTTTGAGTTAACCATATTATCAAAGTGGCTAACTTCAATAAACTTCCAGGAATCCATAAATTCATATGAATTTACTAATATTTCTTCTGTAAGTTTAGCTATTTTTGGTCTATTCATATTCTCTTTTCAGTTGTTTAATTCCAAAGGAAATTCCAAGTTTTTGGATGTAAAAAAAAAGATATACAGCTGGTCATATAATCGTGGTTATATAGATGTTTTCTATACTAGGTTTCTGGGTATAAGAAGATTAGCCGAACTAATGCATTTTTTCGATAAAGGTGTCATTGATGGAATTAATGGAGTAGGTCTTGCTGGTTTTTGTATAGGAGAAGAAATAAAATATGTGGGGGGAGGGCGAATATCGTCTTATCTTTTCTTTTATTCCTCATTTTTCTTTTTTATGTCACCACAAACAGAAACTAAAGCAGTTGGATTTGCCGGTGTTAAAGATTATAAATTGACTTATTACACTCCAGAGTACGAAACCAAGGATACTGATATCTTGGCAGCATTCCGAGTAACTCCTCAGCCCGGGGTTCCCCCTGAAGAAGCAGGAGCTGCAGCTGCGGAATCTTCTACTGGTACATGGACAACTGTTTGGACTGATGGACTTACCAGTCTTGATCGTTACAAAGGACGATGCTATCACATCGAGCCCGTTGGGGAGGAACAAATCTATGCTTATCCATTAGACCTATTTGAAGAGGGTTCTGTTACTAACATGTTTTCCATTGTGTTTTTCAAAGCCCTACGTTTGGAGGATCTACGAATTCCTTATAAAACTTTCCAAGGTCCGCCTCATGGTATCCAAGAAAGGGATAAGTTGAACAAGTATGGCCGTCCTTTATTGGGATGTACTATTAAACCAAAATTGGGATTATCCGCAAAAAATTATGGTAGAGCGTATGAGTGTCTACGCGGTGGGCTTGATTTTACCAAAGATGATGAAAACGTAAACTCACAACCATTTATGCGCTGGAGAGACCGTTTTTTTGCCGAAGCATACAAACAAGCCGAAACCGGTGAAATCAAGGGGCATTACTTGAATGCGACTGCAACAGAAGAAATGAAGAGAGCTGTATTTGCGAGGGAATTAGGGGTTCCTATTGTAATGCATGACTACATAACTGGAGGATTCACCGCAAATACTTTGCATTATTGCCGCGACAACGGCTTACTTCTTCACATTCACCGAGCAATGCATGCAGTTATTGATAGACAGAAAAATCATGGTATGCATTTCCGTGTATTAGCTAAAGCATTGCGTATGTCTGGGGGAGATCATCACGGTACAGTAGTAGGTAAGTTAGAAGGGGAACGCGAAATGACTTTAGGTTTTGTTGATTTATTGCGCGATGATTTTATTGAAAAAGATCGTCGCGGTTTTTTCACTCAGGACTGGGTATCCATGCCAGGTGTTATACCGGTGGCTTCTGGGGGTATTCATGTTTGGCATATGCCAGCTCTGACCGAAATCTTTGGAGACGATTCCGTATTATTTGGTGGAGGAACTTTAGGACATCCTTGGGGGAATGCACCAGGTGCAGCTAATCGAGTGGCTTTAGAAGCTTGTGTACAAGCTCGTAACGAAGGGCGTGATCTTGCTCGTGAAGGTAATGAAATCGCTAAATGGAGTCCTGAACTAGCCGCAGCTTGCGAATGGAAGGCGATCAAATTTGAGCCGGATATC
Chloris_barbata__stripped_ ATGGAGTAGATAATTCTTCTTTGTTACAAATCCCTCCCCAAATCGTGCTTGCATTTTTCATTGCACACGACTTTCCCTATGTAGAAATTTCTATGAACATTTCAGTTTGTATTTCTACTTAGAGAACATTTCTCGATTTCTCAAATACATAGTGCAATATGGTCAGACAGGGTAACAAACGAAAGGGAGTCTAATTTTTTTATTTTTGCAGGCCAATCGCTCTTTTGACTTTGGAATACAGTTCTTTATCAATATACTGCTTCTTTTACACTCAAGAATAATTAGGATTCCGGTTCACCGGAAACCACCTTTCCCCATTAGGCACTAATCTATTTTTAACGTCTAATTAGATCGGGAAATCATTTCAATTAAGAAGTGAAGCTCGTTGCTTTTTTTTACCAGAATTAGAGCCGGGCTCTATCCATTTATTCACTAGACCCAGAAAATCGATTTTATTACGACATGCTATTTTTTCCATTCATTACCTTTGAGGATCAGTCGTGGTCTTCTAGACTCTACCAAGAGTCTGGACGAATTTATTGTTCATCCAAATGTGTAAAGATCATAGTCGCACATGAAATTCGAAGGGTCAAAAAAATCTCGTTACTTCGTTTACCCACTTCTCTTTGAATTTGCCCACGATAATGGTTCCGAACCTGTGGAAATTGGTAATAACAAGAAATTTAGTTCACTACTTGTGAAACGTTTAATTCGAATGTATCAGCAGAATTTTTGGAATTCGGTTAATCATAACCAAGATCGATTGGATCACAATTTTTATTCTGAGTTTTATTCTCAGATTCTATCTGAGGGGTTTGCAATCGTTGTAGAAATCCCATTCTCGGGACAACTATGTCCGGAAATACCAAAGTTTCTAAATTTACGATCTATTCATTCCTTTCCCTTTTTAGAAGACTTTCATTTACATTATCTATCATATATAGAAATACCCTATCCTATCCATTTTGAAATCTTGGTTCAACTCCTTGAATACCGGATCCAAGATGTTCCATCTTTGCATTTGCGATTCTTTCTCAACTATTATTCGAATTGGAATAGTCTTATTACTTCAATGAAATCCTTTTTTAAAGAAAATAAAAGACTATCTTTCCTATATAACTCTTATGTATCGGAATATGAATTTTTCCTGTTTCTTAAACAATCCTGCTTACGATTAACATCTTCTTTTCTGGAACGAATCTTTAAGATGGAACATTTTGGGATGTACCCGTTTCATAAAACTTGGTTCTTTATGGATCCTCTTATGCATTATCGATATCAAAGAAAGGTAATTGCATCAAAAGGAACTCTTCAAAAGAAATGGAAATATCTTGTGTTCTCGTATTTTTTCTTTTGGACTCAACCCAGGATTCGTCTAAACTTAAACTCTTGTTTTGATTTTCTGGGGTACCGTTCAAGTGTACCAAATACTTTCGTAAGAAATATGCTGGAGAATTTTTTTCTAATAATGAAAAAATTCGATACCGCCCCTGCGACTCCCCTCATTGGATCCTTAAAAGCTCAATTCTGTACTGGATCGGGGCATCCTATTAGTAAACCCTGGACGTTATCAGATTGGGATATTCTGGATCGCTTTGGTCGAATATGTAGAAACCTTTTTCATTATCATAGTGGATCTTCGAAAAAAACTTTGTATCGAAAATATATACTTCGATTTTCATGTGCTAGAACTTTAGCTCGTAAACATAAAAGTACGGTACGATTTATGCAACGAGGTTCGGTATTTTTAGAAGAATTTTTTACGGAAGAAGAGGTTTTTTTGATGTTCAAAACAACTTCTCGCGGATCACACAGTGAGCGTATTTGGTATTTGGATATTATCGATGACCTGATGGAACATACATATCAATATGCCTGGATCCCTCTTCTCCCACTTCCAATTATGTCAATGGGGGGACTTTTTCTTATTCCGACAGCAACAAAAAATCGTCGCATATGGGCTTTTCCTAGTGTTTTACTCTTAAGTATAGCTCTGGTATTCTCAGTTCACCTGTCTATTCAACAAATAAAAGGGAGTTCTATCTATCAATATTTATGGTCTTGGACCATCAATAATGATTTTTCCTTAGAATTTGGATACTTGATCGACCCCCTTACTTCTATTATGTTAATACTAATTACTACTGTAGGAATCTTGGTTCTTATTTATAGTGACGATTATATGTCTCACGATGAGGGATATTTGAGATTTTTCTATATAAGTTTTTTTAATACTTCCATGTTGGGATTGGTTACTAGTTCCAATTTGATACAAATTTATTTTTTTTGGGAACTTGTGGGAATGTGTTCCTATTTATTGATAGGGTTTTGGTTTACACGACCAATTGCAGCCAGTGCTTGTCAAAAAGCTTTTGTAACTAATCGTGTAGGGGATTTTGGTTTGTTATTAGGAATTTTAGGTTTTTTTTGGATAACAGGTAGTTTAGAGTTTCGGGATTTGTTCAAAATAGCTAATAACTGGATTCCTAATAATGGGATTAATTCATTACTTACTATTTTGTGTGCTTTTTTATTATTTCTTGGTGCAGTTGCAAAATCTGCACAATTCCCTCTTCACGTATGGTTACCCGATGCTATGGAAGGACCCACTCCCATTTCGGCTCTTATACACGCAGCAACTATGGCTGGGATTTTTCTTGCTCGACTTCCTCTTTTCATATCGATACCTATAATGAGTTTTATTTCCTTAGTAGGTACAATAACACTTTTCTTAGGAGCGACTTTAGCTCTTGCTCAGAGAGATATTAAAAGAAGCTTAGCCTATTCTACAATGTCTCAATTGGGTTATATGATGTTAGCTTTAGGTATAGGTTCTTATCAAGCAGCTTTATTCCATTTGATCACTCATGCTTATTCGAAAGCTTTATTGTTCTTGGGATCCGGATCCATTCATTCAATGGAACCTCTTGTTGGATATTCACCAGATAAAAGCCAAAATATGGTTCTTATGGGTGGTTTAAAAAAATATCCTATTACAAGAACAACTTTTTTAGGTACACTTTCTCTTTGTGGTATTCCACCCCTTGCTTGCTTCTGGTCTAAAGATGAAATCCTTAGTAATAGTTGGCTGTATTCACCCTTTTTTGGAATAATAGCTTCTTTTACTGGATTAACTGCATTTTATATGTTTAGAATTTATTTACTTACTTTTGACGGGTATTTGCGTGTTTTTAATTACAGTAGTACTAAAGAAGGTTCATTGTCAATATCCTTATGGGGAAAAAGCTCCAAAATTCCCAATACAAGAGGATTCTTTAGTACTTTTGGAGCTAAAAATACTTTTGTCTATCCTCGTGAAACTGGAAATACTATGCTATTTCCTCTTCTTATATTACTGTTTACTTTGTTCATTGGATCCATAGGAATCTTTGAGTTAACCATATTATCAAAGTGGTTAACCTCAATAAGCTTCCAGGAATCTATAAATTCATATGAATTTACTAATATTTCTTCTGTAAGTTTAGCTATTTTTGGTCTATTCATATGCTCTTTTCAGTTGTTTAATTCTAAAGGGAATCCCAAGTTTTTGGATGTAAAAAAAAAGGTATACAGCTGGTCATATAATCGCGGTTATATAGATGTTTTCTATACTAGGTTTCTGGGTATAAGAAGATTTGCCGAACTAACGCATTTTTTTGATAAAGGTGTTATTGATGGAATTAATGGAGTAGGCCTTGCCGGTTTTTGTATAGGAGAAGAGATTAAATACGTGGGGGGAGGGCGAATATCGTCTTATCTATTCTTTTATTCCTTGTTCTTCTTTTTTATGTCACCACAAACAGAAACTAAAGCAGTTGGATTTGCTGGTGTTAAAGATTATAAATTGACTTACTACACCCCGGAATACGAAACCAAGGATACTGATATCTTGGCAGCATTCCGAGTAACTCCTCAGCCCGGGGTTCCGGCTGAAGAAGCAGGGGCTGCAGCTGCGGAATCTTCTACTGGTACATGGACAACTGTTTGGACTGATGGACTTACCAGTCTTGATCGTTACAAAGGACGATGCTATCACATCGAACCCGTTGGGGAAGACCAAATCTATGCTTATCCATTAGATCTATTTGAAGAGGGTTCTGTTACTAACATGTTTTCCATTGTGTTTTTCAAAGCCCTACGTTTGGAGGATCTACGAATTCCTTATAAAACTTTCCAAGGTCCGCCTCATGGTATCCAAGAAAGGGATAAGTTGAACAAGTATGGTCGTCCTTTATTGGGATGTACTATTAAACCAAAATTGGGATTATCCGCAAAAAATTATGGTAGAGCGTATGAGTGTCTACGCGGTGGACTTGATTTTACCAAAGATGATGAAAACGTAAACTCACAACCATTTATGCGCTGGAGAGACCGTTTTTTTGCCGAAGCATATAAACAAGCCGAAACCGGCGAAATCAAGGGGCATTACTTGAATGCAACTGCAACAGAAGAAATGAAGAGAGCTGTATTTGCGAGGGAATTAGGGGTTCCTATTATAATGCATGACTACATCACTGGAGGATTCACCGCAAATACTTTGCATTATTGCCGCGACAACGGCCTACTTCTTCACATTCACCGAGCAATGCATGCAGTTATTGATAGACAGAAAAATCATGGTATGCATTTCCGTGTATTAGCTAAAGCATTGCGTATGTCTGGGGGAGATCATCACGGTACAGTAGTAGGTAAATTAGAAGGGGAACGCGAAATGACTTTAGGTTTTGTTGATTTATTGCGCGATGATTATATTGAAAAAGATCGTCGCGGTTTTTTCACGCAGGACTGGGTATCCATGCCAGGTGTTATACCGGTGGCTTCAGGGGGGATTCATGTTTGGCATATGCCAGCTCTGACCGAAATCTTTGGAGACGATTCTGTATTATTTGGTGGAGGAACTTTAGGACATCCTTGGGGGAATGCACCAGGTGCAGCTAATAGGGTGGCTTTAGAAGCCTGTGTACAAGCTCGTAATGAAGGGCGCGATCTTGCTCGTGAAGGTAATGAAATCGCTAAATGGAGTCCTGAACTAGCTGCAGCTTGTGAATGGAAAGCGATCACATTCGACCCGGATATC
Chusquea_circinata__stripped_ ATGGAGTAGATAATTCTTCCTTGTTACAAATCCCTCCCCAAATCGTGCTTGCATTTTTCATTGCACACGACTTTCCCTATGTAGAAATTTCTATGAACATTTCAGTTTGTATTTCTACTTAGAAGACATTTCTCGGTTTATCAAATACATAGTGCAATATGGTCAGACAGGGTTACAAACGGAAGGGAGTCTAATACTTTTATTTTTGCAGGCCAATCGCTCTTTTGACTTTGGAATACAGTTCTTTATCAATATACTGCTTCTTTTACACTCAAGAATAATTAGGGTTTCGGTCCGCTCGAAACCATCTTTCCCCATCAGGCACTAATCCATTTTTAACGTCTAATTAGATCGGGGAATCATTTCAATTAAGAAGTTAAGCTCGTTGCTTTTTTTTACCAGAATTGGAGCCAGACTCTATCCATTTATTCACTAGACCCAAAAAATCGATTTTATTACGACATGCTATTTTTTCCATTCATTACCCTTGAGGATCAGTCGTGGTCTTCTAGACTCTACCAAGAGTCTGGACGAATTTGTTGCTCATCCAAATGTGTAAAGATCATAGTCGCACATGAAATTCGAAGGGTCAAAAAAATCTCGTTACTTCGTCTACCCACTACTCTTTGAGTTTGCCCATGATAATGATTCCGAACCTGTGGAAATTAGTAATAACAAGAAATTTAGTTCACTACTTGTGAAACGTTTAATTCGAATGTATCAGCAGAATTTTTGGAACTCGGTTAATCATAACCAAGATCGATTGGATTACAATTTTTATTCTGAGTTTTATTCTCAGATTCTATCTGAGGGGTTTGCGATCGTTGTAGAAATCCCATTCTCGCGAGAATTATGTCCGGAAACACCAAAGTTTCAGAATTTACGATCTATTCATTCATTTCCCTTTTTAGAAGACTTTCATTTACATTATCTATCACATATAGAAATACCCTATCCTATCCATTTGGAAATTTTGGTTCAACTCCTTCAATACCGGATCAAAGATGTTCCATCTTTGCATTTGCGATTCTTTCTCAACTACTATTCGAATTGGAATAGTCTTATTACTTCAATGAAATCGTTTCTTAAAGAAAATAAAAGACTATTTTTCTTATATAACTCTTATGTATCAGAATATGAATTTTTCTTGTTTCTTAAACAATCTTGCTTACCATTAACATCTTCTTTTGTGGAACGAATCTTTAAGATGGAACATTTTGGGATGTACCCATTTCGGAAAACCTGGTTCTTTATGGATCCTCTTATGCATTATCGATATCAAGGAAAGGCAATTGCATCAAAAGGAACTCTTAAGAAGAAATGGAAATACCTTGTCTTCTGGTATTCTTTCTTTTGGACTCAACCGAGGATCCATCTAAACTTAAACTCTTGCTTCGATTTTCTGGGGTACCTTTCAAGTGTACCAAATCCTTTGGTAAGGAATATGCTAGAGAATTCATTTCTAATAATGAAAAAATTCGATACCGTCCCCGCTACCCCCCTCATTCGATCCTTAAAAGCTCAATTTTGTACTGGATCGGGGCATCCTATTAGTAAACCATGGACCTTATCAGATTGGGATATTCTTGATCGATTTGGTCGAATATGTAGAAATCTTTTTCATTATCATAGTGGATCTTCGAAAAAAACTTTGTATCGAAAGTATATACTTCGACTTTCATGCGCTAGAACTTTAGCTCGTAAACATAAAAGCACGGTACGATTTATGCAACGAGGTTCGGTATTTTTAGAAGAATTTTTTACGGAAGAAGAGGTTTTTTTGATGTTCAAAAGAACCTCTCGTGGATCACACAGTGAGCGTATTTGGTATTTGGATATTATCAATGACCTGATGGAACATACATATCAATATGCATGGATCCCTCTTCTCCCACTTCCAATTATGTCAATGGGGGGACTTCTTCTTATTCCGACAGCAACAAAAAATCGTCGCATATGGGCTTTTCCTAGTGTTTTACTCTTAAGTATAGCTATGGTATTCTCAGTTCACTTATCTATTCAACAAATAAATGGAAGTTCTATCTATCAATATCTATGGTCTTGGACCGTCAATAATGATTTTTCCTTAGAATTTGGATACTTGATCGACCCGCTTACTTCTATTATGTTAATACTAATTACTACTGTAGGAATCCTCGTTCTTATTTATAGTGACGATTATATGTCTCACGATGAAGGATATTTGAGATTTTTTTATATAAGTTTTTTCAATACTTCCATGTTGGGATTGGTTACTAGTTCCAATTTGATACAAATTTATTTTTTTTGGGAACTTGTGGGAATGTGTTCCTATTTATTGATAGGCTTTTGGTTTACACGTCCAATTGCAGCGAGTGCTTGTCAAAAAGCTTTTGTAACTAATCGTGTAGGGGATTTTGGTCTGTTATTAGGAATTTTAGGTTTTTTTTGGATAACAGGTAGTTTAGAGTTTCGGGATTTGTTCAAAATAGCTAATAACTGGATTCCTAATAATGGGATTAATTCCTTACTTACTACTTTGTGTGCTTTTTTATTATTCCTTGGTGCAGTTGCGAAATCCGCACAATTCCCTCTTCACGTATGGTTACCCGATGCTATGGAAGGACCCACTCCCATTTCTGCTCTTATACACGCAGCAACTATGGCTGGGATTTTTCTTGCTCGACTTCCTCTTTTCATATCCCTACCTATAATGAGTTTCATTTCTTTAGTGGGTACAATAACACTCTTCTTAGGGGCTACTTTAGCCCTTGCTCAGAGAGATATTAAAAGAAGCTTAGCCTATTCTACAATGTCTCAATTGGGTTATATGATGTTAGCTCTAGGTATAGGTTCTTATCAAGCTGCTTTATTCCATTTGATCACTCATGCTTATTCAAAAGCTTTATTGTTCTTGGGATCCGGATCCATTCATTCAATGGAACCTCTTGTTGGATATTCACCAGATAAAAGTCAGAATATGGTTCTTATGGGTGGTTTAAGAAAATACCCAATTACAAGAACTACTTTTTTAGGTACGCTTTCTCTTTGTGGTATTCCACCTCTTGCTTGCTTCTGGTCCAAAGATGAAATCCTTAGTAATAGTTGGTTGTATTCACCCTTTTTTGGAATAATAGCCTCTTTTACTGGATTAACTGCGTTTTATATGTTTCGGATATATTTACTTACTTTTGATGGGTACCTGCGTGTTTTTAATTACAGTAGCACTAAAGAGGGTTCGTTGTCAATATCCTTATGGGGAAAAAGGCCCAAAATTCCTAATACAAGAGGGTCCTTTAGTACTTTTGGGGCTAAAAACACTTTTGTCTATCCTCATGAAACGGGAAATACTATGCTATTCCCCCTTTTTATATTACTGTTTACTTTATTCATTGGATCCATAGGAATCTTTGAGTTAACCATATTATCAAAGTGGTTAACTTCAATAAATTTCCAGGAATCCATAAATTCATATGAATTTACTAATATTTCTTCTGTAAGTCTAGCTATATTTGGTTTATTCATATTCTCCTTTCAGTTATTTAATTCCAAAGAGAGTCTGAATTTTTCGGATGTAAAAAAAAAGATATACAGTTGGTCATATAATCGTGGTTATATAGATATTTTCTATACTAGGTTTCTGGGTATAAGAGGATTAACCGAACTAACGCAGTTTTTCGATAAGGGTGTCATTGATGGAATTAATGGGGTAGGTCTTGCTGGTTTTTGTATAGGAGAAGAAATTAAATATGTAGGGGGAGGGCGAATATCGTCTTATTTATTCTTTTATTCCGTGTTCTTCTTTTTTATGTCACCACAAACAGAAACTAAAGCAGTTGGATTTGCTGGTGTTAAGGATTATAAATTGACTTACTACACCCCGGAGTATGAAACCAAGGATACTGATATCTTGGCAGCATTTCGAGTAACTCCTCAGCCGGGGGTTCCGCCCGAAGAAGCAGGGGCTGCAGCTGCCGAATCTTCTACTGGTACATGGACAACTGTTTGGACTGATGGACTTACCAGTCTTGATCGTTACAAAGGACGATGCTATCACATCGAGCCTGTTGGGGAGGAACAAATCTATGCTTATCCATTAGACCTATTTGAAGAGGGTTCTGTTACTAACATGTTTTCCATTGTGTTTTTCAAAGCCCTACGTCTGGAGGATCTGCGAATTCCCTATAAAACTTTCCAAGGTCCGCCTCATGGTATCCAAGAAAGGGATAAGTTGAACAAGTACGGCCGTCCTTTCTTGGGATGTACTATTAAACCAAAATTGGGATTATCCGCAAAAAATTATGGTAGAGCGTATGAGTGTCTACGCGGTGGACTTGATTTTACCAAAGATGATGAAAACGTAAACTCACAACCATTTATGCGCTGGAGGGACCGTTTTTTTGCCGAAGCTTATAAACAGGCCGAAACCGGTGAAATCAAGGGACATTACTTGAATGCGACTGCAACAGAAGAAATGAAGAGAGCTATATTTGCGAGGGAATTAGGGGCTCCTATTGTAATGCATGACTACTTAACTGGGGGATTCACCGCAAATACTTTGCATTATTGCCGCGACAATGGCCTACTTCTTCACATTCACCGGGCAATGCATGCAGTTATTGATAGACAGAAAAATCATGGTATGCATTTTCGTGTATTAGCTAAAGCATTGCGTATGTCTGGGGGAGATCATCACGGTACAGTAGTAGGTAAGTTAGAAGGGGAACGCGAAATGACTTTAGGTTTTGTTGATTTATTGCGCGATGATTTTATTGAAAAAGATCGTCGCGGTTTTTTCACTCAGGACTGGGTATCCATGCCGGGTGTTATACCGGTGGCTTCAGGGGGTATTCACGTTTGGCATATGCCAGCTCTGACCGAAATCTTTGGAGATGATTCCGTATTATTTGGTGGAGGAACTTTAGGACATCCTTGGGGAAATGCACCTGGTGCAGCTAATCGGGTGGCTTTAGAAGCTTGTGTACAAGCTCGTAACGAAGGACGCGATCTTGCTCGTGAAGGTAATGAAATCGCTAAATGGAGTCCTGAACTAGCCGCAGCTTGTGAATGGAAGGCGATCAAATTCGAGCCGGATCTA
Chusquea_liebmannii__stripped_ ATGGAGTAGATAATTCTTCCTTGTTACAAATCCCTCCCCAAATCGTGCTTGCATTTTTCATTGCACACGACTTTCCCTATGTAGAAATTTCTATGAACATTTCAGTTTGTATTTCTACTTAGAAGACATTTCTCGGTTTATCAAATACATAGTGCAATATGGTCAGACAGGGTTACAAACGGAAGGGAGTCTAATACTTTTATTTTTGCAGGCCAATCGCTCTTTTGACTTTGGAATACAGTTCTTTATCAATATACTGCTTCTTTTACACTCAAGAATAATTAGGGTTTCGGTCCGCTCGAAACCATCTTTCCCCATCAGGCACTAATCCATTTTTAACGTCTAATTAGATCGGGGAATCATTTCAATTAAGAAGTTAAGCTCGTTGCTTTTTTTTACCAGAATTGGAGCCAGACTCTATCCATTTATTCACTAGACCCAAAAAATCGATTTTATTACGACATGCTATTTTTTCCATTCATTACCCTTGAGGATCAGTCGTGGTCTTCTAGACTCTACCAAGAGTCTGGACGAATTTGTTGCTCATCCAAATGTGTAAAGATCATAGTCGCACATGAAATTCGAAGGGTCAAAAAAATCTCGTTACTTCGTCTACCCACTACTCTTTGAGTTTGCCCATGATAATGATTCCGAACCTGTGGAAATTAGTAATAACAAGAAATTTAGTTCACTACTTGTGAAACGTTTAATTCGAATGTATCAGCAGAATTTTTGGAACTCGGTTAATCATAACCAAGATCGATTGGATTACAATTTTTATTCTGAGTTTTATTCTCAGATTCTATCTGAGGGGTTTGCGATCGTTGTAGAAATCCCATTCTCGCGAGAATTATGTCCGGAAACACCAAAGTTTCAGAATTTACGATCTATTCATTCATTTCCCTTTTTAGAAGACTTTCATTTACATTATCTATCACATATAGAAATACCCTATCCTATCCATTTGGAAATTTTGGTTCAACTCCTTCAATACCGGATCAAAGATGTTCCATCTTTGCATTTGCGATTCTTTCTCAACTACTATTCGAATTGGAATAGTCTTATTACTTCAATGAAATCGTTTCTTAAAGAAAATAAAAGACTATTTTTCTTATATAACTCTTATGTATCAGAATATGAATTTTTCTTGTTTCTTAAACAATCTTGCTTACCATTAACATCTTCTTTTGTGGAACGAATCTTTAAGATGGAACATTTTGGGATGTACCCATTTCGGAAAACCTGGTTCTTTATGGATCCTCTTATGCATTATCGATATCAAGGAAAGGCAATTGCATCAAAAGGAACTCTTAAGAAGAAATGGAAATACCTTGTCTTCTGGTATTCTTTCTTTTGGACTCAACCGAGGATCCATCTAAACTTAAACTCTTGCTTCGATTTTCTGGGGTACCTTTCAAGTGTACCAAATCCTTTGGTAAGGAATATGCTAGAGAATTCATTTCTAATAATGAAAAAATTCGATACCGTCCCCGCTACCCCCCTCATTCGATCCTTAAAAGCTCAATTTTGTACTGGATCGGGGCATCCTATTAGTAAACCATGGACCTTATCAGATTGGGATATTCTTGATCGATTTGGTCGAATATGTAGAAATCTTTTTCATTATCATAGTGGATCTTCGAAAAAAACTTTGTATCGAAAGTATATACTTCGACTTTCATGCGCTAGAACTTTAGCTCGTAAACATAAAAGCACGGTACGATTTATGCAACGAGGTTCGGTATTTTTAGAAGAATTTTTTACGGAAGAAGAGGTTTTTTTGATGTTCAAAAGAACCTCTCGTGGATCACACAGTGAGCGTATTTGGTATTTGGATATTATCAATGACCTGATGGAACATACATATCAATATGCATGGATCCCTCTTCTCCCACTTCCAATTATGTCAATGGGGGGACTTCTTCTTATTCCGACAGCAACAAAAAATCGTCGCATATGGGCTTTTCCTAGTGTTTTACTCTTAAGTATAGCTATGGTATTCTCAGTTCACTTATCTATTCAACAAATAAATGGAAGTTCTATCTATCAATATCTATGGTCTTGGACCGTCAATAATGATTTTTCCTTAGAATTTGGATACTTGATCGACCCGCTTACTTCTATTATGTTAATACTAATTACTACTGTAGGAATCCTCGTTCTTATTTATAGTGACGATTATATGTCTCACGATGAAGGATATTTGAGATTTTTTTATATAAGTTTTTTCAATACTTCCATGTTGGGATTGGTTACTAGTTCCAATTTGATACAAATTTATTTTTTTTGGGAACTTGTGGGAATGTGTTCCTATTTATTGATAGGCTTTTGGTTTACACGTCCAATTGCAGCGAGTGCTTGTCAAAAAGCTTTTGTAACTAATCGTGTAGGGGATTTTGGTCTGTTATTAGGAATTTTAGGTTTTTTTTGGATAACAGGTAGTTTAGAGTTTCGGGATTTGTTCAAAATAGCTAATAACTGGATTCCTAATAATGGGATTAATTCCTTACTTACTACTTTGTGTGCTTTTTTATTATTCCTTGGTGCAGTTGCGAAATCCGCACAATTCCCTCTTCACGTATGGTTACCCGATGCTATGGAAGGACCCACTCCCATTTCTGCTCTTATACACGCAGCAACTATGGCTGGGATTTTTCTTGCTCGACTTCCTCTTTTCATATCCCTACCTATAATGAGTTTCATTTCTTTAGTGGGTACAATAACACTCTTCTTAGGGGCTACTTTAGCCCTTGCTCAGAGAGATATTAAAAGAAGCTTAGCCTATTCTACAATGTCTCAATTGGGTTATATGATGTTAGCTCTAGGTATAGGTTCTTATCAAGCTGCTTTATTCCATTTGATCACCCATGCTTATTCAAAAGCTTTATTGTTCTTGGGATCCGGATCCATTCATTCAATGGAACCTCTTGTTGGATATTCACCAGATAAAAGTCAGAATATGGTTCTTATGGGTGGTTTAAGAAAATACCCAATTACAAGAACTACTTTTTTAGGTACGCTTTCTCTTTGTGGTATTCCACCTCTTGCTTGCTTCTGGTCCAAAGATGAAATCCTTAGTAATAGTTGGTTGTATTCACCCTTTTTTGGAATAATAGCCTCTTTTACTGGATTAACTGCGTTTTATATGTTTCGGATATATTTACTTACTTTTGATGGGTACCTGCGTGTTTTTAATTACAGTAGCACTAAAGAGGGTTCGTTGTCAATATCCTTATGGGGAAAAAGGCCCAAAATTCCTAATACAAGAGGGTCCTTTAGTACTTTTGGGGCTAAAAACACTTTTGTCTATCCTCATGAAACGGGAAATACTATGCTATTCCCCCTTTTTATATTACTGTTTACTTTATTCATTGGATCCATAGGAATCTTTGAGTTAACCATATTATCAAAGTGGTTAACTTCAATAAATTTCCAGGAATCCATAAATTCATATGAATTTACTAATATTTCTTCTGTAAGTCTAGCTATATTTGGTTTATTCATATTCTCCTTTCAGTTATTTAATTCCAAAGAGAGTCTGAATTTTTCGGATGTAAAAAAAAAGATATACAGTTGGTCATATAATCGTGGTTATATAGATATTTTCTATACTAGGTTTCTGGGTATAAGAGGATTAACCGAACTAACGCAGTTTTTCGATAAGGGTGTCATTGATGGAATTAATGGGGTAGGTCTTGCTGGTTTTTGTATAGGAGAAGAAATTAAATATGTAGGGGGAGGGCGAATATCGTCTTATTTATTCTTTTATTCCGTGTTCTTCTTTTTTATGTCACCACAAACAGAAACTAAAGCAGTTGGATTTGCTGGTGTTAAGGATTATAAATTGACTTACTACACCCCGGAGTATGAAACCAAGGATACTGATATCTTGGCAGCATTTCGAGTAACTCCTCAGCCGGGGGTTCCGCCCGAAGAAGCAGGGGCTGCAGCTGCCGAATCTTCTACTGGTACATGGACAACTGTTTGGACTGATGGACTTACCAGTCTTGATCGTTACAAAGGACGATGCTATCACATCGAGCCTGTTGGGGAGGAACAAATCTATGCTTATCCATTAGACCTATTTGAAGAGGGTTCTGTTACTAACATGTTTTCCATTGTGTTTTTCAAAGCCCTACGTCTGGAGGATCTGCGAATTCCCTATAAAACTTTCCAAGGTCCGCCTCATGGTATCCAAGAAAGGGATAAGTTGAACAAGTACGGCCGTCCTTTCTTGGGATGTACTATTAAACCAAAATTGGGATTATCCGCAAAAAATTATGGTAGAGCGTATGAGTGTCTACGCGGTGGACTTGATTTTACCAAAGATGATGAAAACGTAAACTCACAACCATTTATGCGCTGGAGGGACCGTTTTTTTGCCGAAGCTTATAAACAGGCCGAAACCGGTGAAATCAAGGGACATTACTTGAATGCGACTGCAACAGAAGAAATGAAGAGAGCTATATTTGCGAGGGAATTAGGGGCTCCTATTGTAATGCATGACTACTTAACTGGGGGATTCACCGCAAATACTTTGCATTATTGCCGCGACAATGGCCTACTTCTTCACATTCACCGGGCAATGCATGCAGTTATTGATAGACAGAAAAATCATGGTATGCATTTTCGTGTATTAGCTAAAGCATTGCGTATGTCTGGGGGAGATCATCACGGTACAGTAGTAGGTAAGTTAGAAGGGGAACGCGAAATGACTTTAGGTTTTGTTGATTTATTGCGCGATGATTTTATTGAAAAAGATCGTCGCGGTTTTTTCACTCAGGACTGGGTATCCATGCCGGGTGTTATACCGGTGGCTTCAGGGGGTATTCACGTTTGGCATATGCCAGCTCTGACCGAAATCTTTGGAGATGATTCCGTATTATTTGGTGGAGGAACTTTAGGACATCCTTGGGGAAATGCACCTGGTGCAGCTAATCGGGTGGCTTTAGAAGCTTGTGTACAAGCTCGTAACGAAGGACGCGATCTTGCTCGTGAAGGTAATGAAATCGCTAAATGGAGTCCTGAACTAGCCGCAGCTTGTGAATGGAAGGCGATCAAATTCGAGCCGGATCTA
Chusquea_sp_PFM__stripped_ ATGGAGTAGATAATTCTTCCTTGTTACAAATCCCTCCCCAAATCGTGCTTGCATTTTTCATTGCACACGACTTTCCCTATGTAGAAATTTCTATGAACATTTCAGTTTTTATTTCTACTTAGAAGACATTTCTCGGTTTATCAAATACATAGTGCAATATGGTCAGACAGGGTTACAAACGGAAGGGAGTCTAATACTTTTATTTTTGCAGGCCAATCGCTCTTTTGACTTTGGAATACAGTTCTTTATCAATATACTGCTTCTTTTACACTCAAGAATAATTAGGATTTCGGTCCGCTCGAAACCATCTTTCCCCATCAGGCACTAATCTATTTTTAACGTCTAATTAGATCGGGGAATCATTTCAATTAAGAAGTTAAGCTCGTTGCTTTTTTTTACCAGAATTGGAGCCAGACTCTATCCATTTATTCACTAGACCCAAAAAATCGATTTTATTACGACATGCTATTTTTTCCATTCATTACCCTTGAGGATCAGTCGTGGTCTTCTAGACTCTACCAAGAGTCTGGACGAATTTGTTGCTCATCCAAATGTGTAAAGATCATAGTCGCACATGAAATTCGAAGGGTCAAAAAAATCTCGTTACTTCGTCTACCCACTTCTCTTTGAGTTTGCCCATGATAATGATTCCGAACCTGTGGAAATTAGTAATAACAAGAAATTTAGTTCACTACTTGTGAAACGTTTAATTCGAATGTATCAGCAGAATTTTTGGAACTCGGTTAATCATAACCAAGATCGATTGGATTACAATTTTTATTCTGAGTTTTATTCTCAGATTCTATCTGAGGGGTTTGCGATCGTTGTAGAAATCCCATTCTCGCGAGAATTATGTCCGGAAACACCAAAGTTTCAGAATTTACGATCTATTCATTCATTTCCCTTTTTAGAAGACTTTCATTTACATTATCTATCACATATAGAAATACCCTATCCTATCCATTTGGAAATTTTGGTTCAACTCCTTCAATACCGGATCAAAGATGTTCCATCTTTGCATTTGCGATTCTTTCTCAACTACTATTCGAATTGGAATAGTCTTATTACTTCAATGAAATCGTTTCTTAAAGAAAATAAAAGACTATTTTTCTTATATAACTCTTATGTATCAGAATATGAATTTTTCTTGTTTCTTAAACAATCTTGCTTACCATTAACATCTTCTTTTGTGGAACGAATCTTTAAGATGGAACATTTTGGGATGTACCCATTTCGGAAAACCTGGTTCTTTATGGATCCTCTTATGCATTATCGATATCAAGGAAAGGCAATTGCATCAAAAGGAACTCTTAAGAAGAAATGGAAATACCTTGTCTTCTGGTATTCTTTCTTTTGGACTCAACCGAGGATCCATCTAAACTTAAACTCTTGCTTCGATTTTCTGGGGTACCTTTCAAATGTACCAAATCCTTTGGTAAGGAATATGCTAGAGAATTCATTTCTAATAATGAAAAAATTCGATACCGTCCCCGCTACCCCCCTCATTCGATCCTTAAAAGCTCAATTTTGTACTGGATCGGGGCATCCTATTAGTAAACCCTGGACCTTATCAGATTGGGATATTCTTGATCGATTTGGTCGAATATGTAGAAATCTTTTTCATTATCATAGTGGATCTTCGAAAAAAACTTTGTATCGAAAGTATATACTTCGACTTTCATGCGCTAGAACTTTAGCTCGTAAACATAAAAGCACGGTACGATTTATGCAACGAGGTTCGGTATTTTTAGAAGAATTTTTTACGGAAGAAGAGGTTTTTTTGATGTTCAAAAGAACCTCTCGTGGATCACACAGTGAGCGTATTTGGTATTTGGATATTATCAATGACCTGATGGAACATACATATCAATATGCATGGATCCCTCTTCTCCCACTTCCAATTATGTCAATGGGGGGACTTCTTCTTATTCCGACAGCAACAAAAAATCGTCGCATATGGGCTTTTCCTAGTGTTTTACTCTTAAGTATAGCTATGGTATTCTCAGTTCACTTATCTATTCAACAAATAAATGGAAGTTCTATCTATCAATATCTATGGTCTTGGACCGTCAATAATGATTTTTCCTTAGAATTTGGATACTTGATCGACCCGCTTACTTCTATTATGTTAATACTAATTACTACTGTAGGAATCCTCGTTCTTATTTATAGTGACGATTATATGTCTCACGATGAAGGATATTTGAGATTTTTTTATATAAGTTTTTTCAATACTTCCATGTTGGGATTGGTTACTAGTTCCAATTTGATACAAATTTATTTTTTTTGGGAACTTGTGGGAATGTGTTCCTATTTATTGATAGGCTTTTGGTTTACACGTCCAATTGCAGCGAGTGCTTGTCAAAAAGCTTTTGTAACTAATCGTGTAGGGGATTTTGGTCTATTATTAGGAATTTTAGGTTTTTTTTGGATAACAGGTAGTTTAGAGTTTCGGGATTTGTTCAAAATAGCTAATAACTGGATTCCTAATAATGGGATTAATTCCTTACTTACTACTTTGTGTGCTTTTTTATTATTCCTTGGTGCAGTTGCGAAATCTGCACAATTCCCTCTTCACGTATGGTTACCCGATGCTATGGAAGGACCCACTCCCATTTCTGCTCTTATACACGCAGCAACTATGGCTGGGATTTTTCTTGCTCGACTTCCTCTTTTCATATCCCTACCTATAATGAGTTTCATTTCTTTAGTAGGTACAATAACACTCTTCTTAGGGGCTACTTTAGCCCTTGCTCAGAGAGATATTAAAAGAAGCTTAGCCTATTCTACAATGTCTCAATTGGGTTATATGATGTTAGCTCTAGGTATAGGTTCTTATCAAGCTGCTTTATTCCATTTGATCACTCATGCTTATTCAAAAGCTTTATTGTTCTTGGGATCCGGATCCATTCATTCAATGGAACCTCTTGTTGGATATTCACCAGATAAAAGTCAGAATATGGTTCTTATGGGTGGTTTAAGAAAATACCCAATTACAAGAACTACTTTTTTAGGTACGCTTTCTCTTTGTGGTATTCCACCTCTTGCTTGCTTCTGGTCCAAAGATGAAATCCTTAGTAATAGTTGGTTGTATTCACCCTTTTTTGGAATAATAGCCTCTTTTACTGGATTAACTGCGTTTTATATGTTTCGGATATATTTACTTACTTTTGATGGGTACCTGCGTGTTTTTAATTACAGTAGCACTAAAGAGGGTTCGTTGTCAATATCCTTATGGGGAAAAAGGCCCAAAATTCCTAATACAAGAGGGTCCTTTAGTACTTTTGGGGCTAAAAACACTTTTGTCTATCCTCATGAAACGGGAAATACTATGCTATTCCCCCTTTTTATATTACTGTTTACTTTATTCATTGGATCCATAGGAATCTTTGAGTTAACCATATTATCAAAGTGGTTAACTTCAATAAATTTCCAGGAATCCATAAATTCATATGAATTTACTAATATTTCTTCTGTAAGTCTAGCTATATTTGGTTTATTCATATTCTCCTTTCAGTTATTTAATTCCAAAGGGAGTCTGAATTTTTCGGATGTAAAAAAAAAGATATACAGTTGGTCATATAATCGTGGTTATATAGATATTTTCTATACTAGGTTTCTGGGTATAAGAGGATTAACCGAACTAACGCAGTTTTTCGATAAGGGTGTCATTGATGGAATTAATGGGGTAGGTCTTGCTGGTTTTTGTATAGGAGAAGAAATTAAATATGTAGGGGGAGGGCGAATATCGTCTTATTTATTCTTTTATTCCGTGTTCTTCTTTTTTATGTCACCACAAACAGAAACTAAAGCAGTTGGATTTGCTGGTGTTAAGGATTATAAATTGACTTACTACACCCCGGAGTATGAAACCAAGGATACTGATATCTTGGCAGCATTTCGAGTAACTCCTCAGCCGGGGGTTCCGCCCGAAGAAGCAGGGGCTGCAGCTGCAGAATCTTCTACTGGTACATGGACAACTGTTTGGACTGATGGACTTACCAGTCTTGATCGTTACAAAGGACGATGCTATCACATCGAGCCTGTTGGGGAGGAACAAATCTATGCTTATCCATTAGACCTATTTGAAGAGGGTTCTGTTACTAACATGTTTTCCATTGTGTTTTTCAAAGCCCTACGTCTGGAGGATCTGCGAATTCCCTATAAAACTTTCCAAGGTCCGCCTCATGGTATCCAAGAAAGGGATAAGTTGAACAAGTACGGCCGTCCTTTCTTGGGATGTACTATTAAACCAAAATTGGGATTATCCGCAAAAAATTATGGTAGAGCGTATGAGTGTCTACGCGGTGGACTTGATTTTACCAAAGATGATGAAAACGTAAACTCACAACCATTTATGCGCTGGAGGGACCGTTTTTTTGCCGAAGCTTATAAACAGGCCGAAACCGGTGAAATCAAGGGACATTACTTGAATGCGACTGCAACAGAAGAAATGAAGAGAGCTATATTTGCGAGGGAATTAGGGGCTCCTATTGTAATGCATGACTACTTAACTGGGGGATTCACCGCAAATACTTTGCATTATTGCCGCGACAATGGCCTACTTCTTCACATTCACCGGGCAATGCATGCAGTTATTGATAGACAGAAAAATCATGGTATGCATTTTCGTGTATTAGCTAAAGCATTGCGTATGTCTGGGGGAGATCATCACGGTACAGTAGTAGGTAAGTTAGAAGGGGAACGCGAAATGACTTTAGGTTTTGTTGATTTATTGCGCGATGATTTTATTGAAAAAGATCGTCGCGGTTTTTTCACTCAGGACTGGGTATCCATGCCGGGTGTTATACCGGTGGCTTCAGGGGGTATTCACGTTTGGCATATGCCAGCTCTGACCGAAATCTTTGGAGATGATTCCGTATTATTTGGTGGAGGAACTTTAGGACATCCTTGGGGAAATGCACCTGGTGCAGCTAATCGGGTGGCTTTAGAAGCTTGTGTACAAGCTCGTAACGAAGGACGCGATCTTGCTCGTGAAGGTAATGAAATCGCTAAATGGAGTCCTGAACTAGCCGCAGCTTGTGAATGGAAGGCGATCAAATTCGAGCCGGATCTA
Chusquea_spectabilis__stripped_ ATGGAGTAGATAATTCTTCCTTGTTACAAATCCCTCCCCAAATCGTGCTTGCATTTTTCATTGCACACGACTTTCCCTATGTAGAAATTTCTATGAACATTTCAGTTTGTATTTCTACTTAGAAGACATTTCTCGGTTTATCAAATACATAGTGCAATATGGTCAGACAGGGTTAAAAACGGAAGGGAGTCTAATACTTTTATTTTTGCAGGCCAATCGCTCTTTTGACTTTGGAATAAAGTTCTTTATCAATATACTGCTTCTTTTACACTCAAGAATAATTAGGATTTCGGTCCGCTCGAAACCATCTTTCCCCATCAGGCACTAATACATTTTTAACGTCTAATTAGATCGGGGAATCATTTCAATTAAGAAGTTAAGCTCGTTGCTTTTTTTTATCAGAATTGGAGCCAGACTCTATCCATTTATTCACTAGACCCAGAAAATCGATTTTATTACGACATGCTATTTTTTCCATTCATTACCCTTGAGGATCAGTCGTGGTCTTCTAGACTCTACCAAGAGTCTGGACGAATTTGTTGCTCATCCAAATGTGTAAAGATCATAGTCGCACATGAAATTTGAAGGGTCAAAAAAATCTCGTTACTTCGTCTACCCACTTCTCTTTGAGTTTGCCCATGATAATGATTCCGAACCTGTGGAAATTAGTAATAACAAGAAATTTAGTTCACTACTTGTGAAACGTTTAATTCGAATGTATCAGCAGAATTTTAGGAACTCGGTTAATCATAACCAAGATCGATTGGATTACAATTTTTATTCTGAGTTTTATTCTCAGATTCTATCTGAGGGGTTTGCGATCGTTGTAGAAATCCCATTCTCGCGAGAATTATGTCCGGAAACACCAAAGTTTCAGAATTTACGATCTATTCATTCATTTCCCTTTTTAGAAGACTTTCATTTACATTATCTATCACATATAGAAATACCCTATCCTATCCACTTGGAAATTTTAGTTCAACTCCTTCAATACCGGATCAAAGATGTTCCATCTTTGCATTTGCGATTCTTTCTCAACTACTATTCGAATTGGAATAGTCTTATTACTTCAATGAAATCGTTTCTTAAAGAAAATAAAAGACTATTTTTCTTATATAACTCTTATGTATCAGAATATGAATTTTTCTTGTTTCTTAAACAATCTTGCTTACCATTAACATCTTCTTTTGTGGAACGAATCTTTAAGATGGAACATTTTTGGATGTACCCATTTCGGAAAACCTGGTTCTTTATGGATCCTCTTATGCATTATCGATATCAAGGAAAGGCAATTGCATCAAAAGGAACTTTTAAGAAGAAATGGAAATACCTTGTCTTATGGTATTCTTTTTTTTGGACTCAACCGAGGATCCATCTAAACTTAAACTCTTGCTTCTATTTTCTGGGGTACCTTTCAAGTGTACCAAATACTTTGGTAAGGAATATGCTAGAGAATTCATTTCTAATAATGAAAAAATTCGATACCGTCCCCGCTACCCCCCTCATTCGATCCTTAAAAGCTCAATTTTGTACTGGATCGGGGCATCCTATTAGTAAACCATGGACCTTATCAGATTGGGATATTCTTGATCGATTTGGTCGGATATGTAGAAATCTTTTTCATTATCATAGTGGATCCTCGAAAAAAACTTTGTATCGAAAGTATATACTTCGACTTTCATGCGCTAGAACTTTAGCTCGTAAACATAAAAGCACGGTACGATTTATGCAACGAGGTTCGGTATTTTTAGAAGAATTTTTTACGGAAGAAGAGGTTTTTTTGATGTTCAAAACAACCTCTCGTGGATCACACTGTGAGCGTATTTGGCATTTGGATATTATCAATGACCTGATGGAACATACATATCAATATGCATGGATCCCTCTTCTTCCACTTCCAATTATGTCGATGGGGGGACTTATTCTTATTCCGACAGCAACAAAAAATCGTCGCATATGGGCTTTTCCTAGTGTTTTACTCTTAAGTATAGCTATGGTATTTTCAGTTCACCTATCTATTCAACAAATAAATGGAAGTTCTATCTATCAATATCTATGGTCTTGGACCGTCAATAATGATTTTTCCTTAGAATTTGGATACTTGATCGACCCGCTTACTTCTATTATGTTAATACTAATTACTACTGTAGGAATCCTCGTTCTTATTTATAGTGACGATTATATGTCTCACGATGAAGGATATTTGAGATTTTTTTATATAAGTTTTTTCAATACTTCCATGTTGGGATTGGTTACTAGTTCCAATTTGATACAAATTTATTTTTTTTGGGAACTTGTGGGAATGTGTTCCTATTTATTGATAGGCTTTTGGTTTACACGGCCAATTGCAGCGAGTGCTTGTCAAAAAGCTTTTGTAACTAATCGTGTAGGGGATTTTGGTCTGTTATTAGGAATTTTAGGTTTTTTTTGGATAACAGGTAGTTTAGAGTTTCGGGATTTGTTCAAAATAGCTAATAACTGGATTCCTAATAATGGGATGAATTCCTTACTTACTACTTTGTGTGCTTTTTTATTATTCCTTGGTGCAGTTGCAAAATCTGCACAATTCCCTCTTCACGTATGGTTACCCGATGCTATGGAAGGACCCACTCCCATTTCGGCTCTTATACACGCAGCAACTATGGCTGGGATTTTTCTTGCTCGACTTCCTCTTTTCATATCCCTACCTATAATGAGTTTCATTTCTTTAGTAGGTACAATAACACTCTTCTTAGGGGCTACTTTAGCTCTTGCTCAGAGAGATATTAAAAGAAGCTTAGCCTATTCTACAATGTCTCAATTGGGTTATATGATGTTAGCTCTAGGTGTAGGTTCTTATCAAGCTGCTTTATTCCATTTGATCACTCATGCTTATTCAAAAGCTTTATTGTTCTTGGGATCCGGATCCATTCATTCAATGGAACCTCTTGTTGGATATTCACCAGATAAAAGTCAGAATATGGTTCTTATGGGTGGTTTAAGAAAATACCCAATTACAAGGACCACTTTTTTAGGTACGCTTTCTCTTTGTGGTATTCCACCTCTTGCTTGCTTTTGGTCCAAAGATGAAATCCTTAGTAATAGTTGGTTGTATTCACCCTATTTTGGAGTAATAGCCTCTTTTACTGGATTAACTGCGTTTTATATGTTTCGGATATATTTACTTACTTTTGATGGGTACCTGCGCGTTTTTAATTACAGTAACACTAAAGAGGGCTCGTTGTCAATATCCTTATGGGGAAAAAGGCCCAAAATTCATAATACAAGAGGGTCCTTTAGTACTTTTGGGACTAAAAACACTTTTGTCTATCCTCATGAAACGGGAAATACTATGCTATTCCCCCTTTTTATATTACTGTTTACTTTGTTCATTGGATCCATAGGAATCTTTGAGTTAACCATATTATCAAAGTGGTTAACTTCAATAAATTTCCAGGAATCCATAAATTCATATGAATTTACTAATATTTATTCTGTAAGTCTAGCTATGTTTGGTCTATTCATATTCTCCTTTCAGTTATTAAATTCTAAAGAGAGTCCGAAGTTTTTCGATGTGAAAAAAAATATATATAGTTGGTCATATAATCGTGGTTATATAGATATTTTATATACTAGGTTTCTGGGTATAAGAGGATTAACCGAACTAACGCAGTTTTTCGATAAGGGTGTCATTGATGGAATTAATGGGGTAGGTCTTGCTGGTTTTTGTATAGGAGAAGAAATTAAATATGTAGGGGGAGGTCGAATATCGTCTTATTTATTCTTTTATTCCATATTCTTCTTTTTTATGTCACCACAAACAGAAACTAAAGCAGTTGGATTTGCTGGTGTTAAGGATTATAAATTGACTTACTACACCCCGGAGTATGAAACCAAGGATACAGATATCTTGGCAGCATTCCGAGTAACTCCTCAGCCGGGGGTTCCGCCCGAAGAAGCAGGGGCTGCAGCTGCCGAATCTTCTACTGGTACATGGACAACTGTTTGGACTGATGGACTTACCAGTCTTGATCGTTACAAAGGACGATGCTATCACATCGAGCCCGTTGGGGAGGAACAAATCTATGCTTATCCATTAGACCTATTTGAAGAGGGTTCTGTTACTAACATGTTTTCCATTGTGTTTTTCAAAGCCCTACGTCTGGAGGATCTGCGAATTCCCTATAAAACTTTCCAAGGTCCGCCTCATGGTATCCAAGAAAGGGATAAGTTGAACAAGTACGGCCGTCCTTTTTTGGGATGTACTATTAAACCAAAATTGGGATTATCCGCAAAAAATTATGGTAGAGCGTATGAGTGTCTACGCGGTGGACTTGATTTTACCAAAGATGATGAAAACGTAAACTCACAACCATTTATGCGCTGGAGGGACCGTTTTTTTGCCGAAGCATATAAACAGGCCGAAACCGGTGAAATCAAGGGGCATTACTTGAATGCAACTGCAACAGAAGAAATGAAGAGAGCTATATTTGCGAGGGAATTAGGGGTTCCTATTGTAATGCATGACTACTTAACTGGGGGATTCACTGCAAATACTTTGCATTATTGCCGCGACAATGGCCTACTTCTTCACATTCACCGAGCAATGCATGCAGTTATTGATAGACAGAAAAATCATGGTATGCATTTTCGTGTATTAGCTAAAGCATTGCGTATGTCTGGGGGAGATCATCACGGTACAGTAGTAGGTAAGTTAGAAGGGGAACGCGAAATGACTTTAGGTTTTGTTGATTTATTGCGCGATGATTTTATTGAAAAAGATCGTCGCGGTTTTTTCACTCAGGACTGGGTATCCATGCCAGGTGTTATACCGGTGGCTTCAGGGGGTATTCATGTTTGGCATATGCCAGCTCTGACCGAAATCTTTGGAGATGATTCTGTATTATTTGGTGGAGGAACTTTAGGACATCCTTGGGGAAATGCACCTGGTGCAGCTAATCGGGTAGCTTTAGAAGCTTGTGTACAAGCTCGTAACGAAGGACGCGATCTTGCTCGTGAAGGTAATGAAATCGCTAAATGGAGTCCTGAACTAGCCGCAGCTTGTGAATGGAAAGCGATCAAATTCGAGCCGGATCTA
Coix_lacryma__stripped_ ATGGAGTAGATAATTCTTCCTTGTTACAAACCCCTCCCCAAATCGTGCTTGCATTTTTCATTGCACACGACTTTCCCTATGTAGAAATTTCTATGAACATTTCAGTTTGTATTTCTACTTAGAGAGCATTTCTCGGTTTATCAAATACATAGTGCAATATGGTCAGACAAGGTTACAAACGGAAGGGAGTCTAATATTTTTATTTTTGCAGGCCAATCGCTCTTTTGACTTTGGAATACAGTTCTTTATCAATATACTGTTTCTTTTACACTCAAGAATAATTAGGATTTCGGTCCACTCGAAACTACCTTTCCCCATTAGGCACTAATCCATTTTTAACGTCTAATTAGATCGGGGAATCCTTCCAATTAAGAAGTTAAGCTCGTTGCTTTTTTTTACCAGAATTAGAGCCAGGCTCTATCCATTTATTCACTAGACCCAGAAAATCGATTTTATTACGACATGCTATTTTTTCCATTCATTACCTTTGAGGATCAGTCGTGGTCTTCTAGACTCTACCAAGAGTCTGGACGAATTTGTTGCTCATCCAAATGTGTAAAGATCATAGCCGCACATGAAATTCGAAGGGTCAAAAAAATCTCGTTACTTCGTCTACCCACTTCTCTTTGAATTTGCTCATGATAATGGTTCCGAACCCGTGGAAATTGGTAATAACAAGAAATTTAGTTCAATACTTGTGAAACGTTTAATTCGAATGTATCAGCAGAATTTTTTGAATTCGGTTAATTATAACCAAGATCGATTGGATCACAATTTTTATTCTGAGTTTTATTCTCAGATTCTATCTGAGGGGTTTGCGATTGTTGTAGAAATCCCACTCTCGGCGCAACTATGTCCAGAAATACCAAAGTTTCAAAATTTACAATCTATTCATTCATTTCCCTTTTTAGAAGACTTTCATTTACATTATCTATCACATATAGAAATACCCTATCCTATCCATTTAGAAATCCTGGTTCAACTCCTTGAATACCGGATTCAAGATGTTCCCTCTTTGCATTTGCGATTCTTTCTCCACTATTATTCGAATTGGAATAGTCTTATTACTTCAATGAAATCCTTTCTTAAAGAAAATCAAAGATTATTTTTCCTATATAACTCTTATGTATCAGAATATGAATTTTTCTTGTTTCTTAAACAATCTTGCTTACGATTAACGTCTTCTTTTCTGGAACGAATCTTTAAGATGGAACATTTTGGTATGTACCCGTTTCGGAAAACCTGGTTCTTTATGGATCCTCTTATGCATTATCGATATCAAGGAAAGGCAATTGCATCAAAAGGCACTCTTAAGAGGAAATGGAAATACCTTGTATTCTCGTATTTTTTCTTTTGGACTCAACCAAGGATTCGTCTAAACTTAAACTCTTGCTTCGATTTTCTGGGGTACCTTTCAAGTGTACCAAATACTTTGGTAAGGAATATGCTGGAGAATTCTTTTCTAATAATGAAAAAATTCGATACCGTCCCTGCAACTCCCCTCGTTGGATCCTTAAAAGCTCAATTTTGTACTGGATCGGGGCATCCTATTAGTAAACCCTGGACTTTATCAGATTGGGATATTCTTGATCGTTTTGGTCGGATATGTAGAAATCTTTTTCATTATCATAGTGGATCTTCGAAAAAAACTTTGTATCGAAAATATATACTTCGACTTTCATGTGCTAGAACTTTAGCTCGTAAACATAAAAGTACGGTACGATTTATGCAACGAGGTTCGGTATTTTTGGAAGAATTTTTTACGGAAGAAGAGGTTTTTTTGATGTTCAAAACCATTTCTCATGGATCACACAGTGAGCGTATTTGGTATTTTGATATTATCAATGACCTGATGGAACATACATATCAATATGCCTGGATTCCTCTTCTCCCACTTCCAATTATGTCAATGGGAGGACTTTTTCTTATTCCCACAGCAACAAAAAATCGTCGCATATGGGCTTTTCCTAGTATTTTACTCTTAAGTATAGCTATGGTATTCTCACTTCACCTGTCTATTCAACAAATAAATGGAAGTTCGATCTATCAATATCTATGGTCTTGGACCATCAATAATGATTTTTCCTTAGAATTTGGATACTTGGTCGACCCCCTTACGTCTATTATGTTAATACTAATTACTACTGTAGGAATCTTAGTTCTTATTTATAGTGACGATTATATGTCTCACGATGAAGGATATTTGAGATTTTTTTATATAAGTTTTTTTAATACTTCCATGTTGGGATTGGTTACTAGTTCCAATTTGATACAAATTTATTTTTTTTGGGAACTTGTCGGAATGTGTTCCTATTTATTGATAGGCTTTTGGTTTACGCGGCCAATTGCAGCGAGTGCTTGTCAAAAAGCTTTTGTAACTAATCGTGTAGGGGATTTTGGTCTGTTATTAGGAATTTTAGGTTTTTTTTGGATAACGGGTAGTTTGGAGTTTCGGGATTTGTTCAAAATAGCTAATAACTGGATTCCTAATAATGGGATTAATTCCTTACTTACTACTTTGTGTGCTTTTTTATTATTCCTTGGTGCAGTTGCAAAATCTGCACAATTTCCTCTTCACGTATGGTTACCTGATGCTATGGAAGGACCTACTCCCATTTCGGCTCTTATACACGCAGCAACTATGGCTGGGATTTTTCTTGCTAGACTTCCTCTTTTCATATCCCTACCCATAATGAGTTTCATTTCTTTAGTAGGTACGATAACACTCTTCTTAGGAGCCACTTTAGCTCTTGCTCAGAGAGATATTAAAAGAAGCTTAGCCTATTCTACAATGTCTCAATTGGGTTATATGATGTTAGCTCTAGGTATAGGTTCTTATCAAGCTGCTTTATTCCATTTGATCACTCATGCTTATTCGAAAGCTTTATTGTTCTTAGGATCCGGATCCATTCATTCAATGGAACCTCTTGTTGGATATTCACCAGATAAAAGTCAGAATATGGTTCTTATGGGTGGTTTAAGAAAATACCCAATTACAAGAACTACTTTTTTAGGTACACTTTCTCTTTGTGGTATTCCACCTCTTGCTTGCTTCTGGTCCAAAGATGAAATCCTTAGTAATAGTTGGTTGTATTCACCCTTTTTTGGAATAATAGCCTCTTTTACTGGATTAACTGCATTTTATATGTTTCGGATATATTTACTTACTTTTGATGGGTATTTGCGTGTTTTTAATTACAGTAGTACTAAAGAAGGTTCGTTGTCAATATCCTTATGGGGAAAAAGTTCCAAAATTCCTAATACAAGAGGATCCTTTAGTACTTTTGGTGCTAAAAGCACTTTTGTCTATCCTCATGAAACGGGAAATACTATGCTATTTCCTCTTCTTATATTACTATTGACTTTGTTCATTGGATCCATAGGAATCTTTGAGTTAACCATATTATCAAAGTGGCTAACTTCAATAAACTTCCAGGAATCCATAAATTCATATGAATTTACTAATATTTCTTCTGTAAGTTTAGCAATTTTTGGTCTATTCATATTTTCTTTTCAGTTGTTTAATTCCAAAAAGAATCCAAAGTTTTTGGATGTAAAAAAAAAGATATACAGCTGGTCATATAATCGTGGTTATATAGATTTTTTCTATACTAGGTTTCTAGGTATAAGAAGATTAGCTGAACTAACGCATTTTTTTGATAAAGGTGTCATTGATGGAATTAATGGAGTAGGTCTTGCTGGTTTTTGTATAGGAGAAGAAATCAAATATGTAGGGGGAGGGCGAATATCGTCTTATCTATTCTTTTATTCCTTGTTCTTCTTTATTATGTCACCACAAACAGAAACTAAAGCAGTTGGATTTGCTGGTGTTAAGGATTATAAATTGACTTACTACACCCCGGAGTACGAAACCAAGGATACTGATATCTTGGCAGCATTCCGAGTAACTCCTCAGCTCGGGGTTCCGCCTGAAGAAGCAGGAGCTGCAGCTGCGGAATCTTCTACTGGTACATGGACAACTGTTTGGACTGATGGACTTACCAGTCTTGATCGTTACAAAGGACGATGCTATCACATCGAGCCCGTTGGGGACCCACAAATCTATGCTTATCCATTAGACCTATTTGAAGAGGGTTCTGTTACTAACATGTTTTCCATTGTGTTTTTCAAAGCCCTACGTTTGGAGGATCTACGAATTCCCTATAAAACTTTCCAAGGTCCGCCTCACGGTATCCAAGAAAGGGATAAGTTGAACAAGTACGGTCGTCCTTTATTGGGATGTACTATTAAACCAAAATTGGGATTATCCGCAAAAAATTACGGTAGAGCGTATGAGTGTCTACGCGGTGGACTTGATTTTACCAAAGATGATGAAAACGTAAACTCACAACCATTTATGCGCTGGAGAGACCGTTTTTTTGCCGAAGCATATAAACAAGCCGAAACCGGTGAAATCAAGGGACATTACTTGAATGCGACTGCAACAGAAGAAATGAAGAGAGCTGTATTTGCAAGGGAATTAGGGGTTCCTATTGTAATGCATGACTACTTAACAGGAGGATTCACCGCAAATACGTTGCATTATTGCCGCGACAACGGCCTACTTCTTCACATTCACCGAGCAATGCATGCAGTTATTGATAGACAGAAAAATCATGGTATGCATTTCCGTGTATTAGCTAAAGCATTGCGTATGTCGGGGGGAGATCATCACGGTACAGTAGTAGGTAAGTTAGAAGGGGAACGCGAAATAACTTTAGGTTTTGTTGATTTATTGCGCGATGATTTTATTGAAAAAGATCGTCGCGGTTTTTTCACTCAGGACTGGGTATCCATGCCAGGTGTTATACCGGTGGCTTCAGGGGGTATTCATGTTTGGCATATGCCAGCTCTGACCGAAATCTTTGGAGATGATTCCGTATTATTTGGTGGAGGAACTTTAGGACATCCTTGGGGAAATGCACCTGGTGCAGCTAATCGTGTGGCTTTAGAAGCCTGTGTACAAGCTCGTAACGAAGGGCGCGATCTTGCTCGTGAAGGTAATGAAATCGCTAAATGGAGTGTTGAACTAGCCGCAGCTTGTGAATGGAAGGAGATCAAATTTGATACGGATATA
Coleataenia_prionitis__stripped_ ATGGAGTAGATAATTCTTCCTTGTTACAAACCCCTCCCCAAATCGTGCTTGCATTTTTCATTGCACACGACTTTCCCTATGTAGAAATTTCTATGAACATTTCAGTTTGTATTTCTACTTAGAGAACATTTCTCGGTTTATCAAATACATAGTGCAATATGGTCAGACAAGGTTACACACGGAAGGGAGTCTAATATCTTTATTTTTGCTGGCCAATCGCTCTTTTGACTTTGGAATACAGTTCTTTATCAATATACTGTTTCTTTTACACTCAAGAATAATTAGGATTTCGGTCCACTCGAAACTACCTTTTCCCATCAGGCACTAATCCATTTTTAACGTCTAATTAGATTGGGGAATCCTTCCAATTAAGAAGTTAAGCTCGTTGCTTTTTTTTACCAGAATTAGAGCCAGTCTCTATCCATTTATTCACTAGACCCAGAAAATCCATTTTATTACGACATGCTATTTTTTCCATTCATTACCTTTGAGGATCAGTCGTGGTCTTCTAGACTCTACCAAGAGTCTGGACGAATTTGTTGCTCATCCAAATGTGTAAAGATCATAGTCGCACATGAAATTCGAAGGGTCAAAAAAATCTCGTTACTTCGTCTACCCACTTCTCTTTGAATTTGCCCATGATAATGGTTCCGAACCTGTGGAAATTGGTAATAACAAGAAATTTAGTTCACTACTTGTGAAACGTTTAATTCGAATGTATCAGCAGAATTTTTGGAATTCGGTTAATAATAACCAGGATCGATTGGATCACAATTTTTATTCTGAGTTTTATTCTCAGATTCTATCTGAGGGGTTTGCGATCGTTGTAGAAATGCCACTCTCGGGGCAACTATGTCCGGAAATACCAAAGTTTCAAAATTTACAATCTATTCATTCATTTCCCTTTTTAGAAGACTTTCATTTACCTTATCTATCACATATAGAAATACCCTATCCTATCCATTTAGAAATCCTGCTTCAACTCCTTGAATACCGGATTCAAGATGTTCCATCTTTGCATTTGCGATTCTTTCTCAACTATTATTCGAATTGGAATAGTCTTATTACTTCAATGAAATCGTTTCTTAAAGAAAATAAAAGACTATTTTTTCTACATAACTCTTATGTATCAGAATATGAATTTTTCTTGTTTCTTAAACAATCTTGCTTACGATTAACATCTTCTTTTCTGGAACGAATCTTTAAGATTGAACATTTTGGTATGTACCCATTTCGGAAAACCTGGTTTTTTATGGATCCTCTTATGCATTATCGATATCAAGGAAAGGCTATTGCTTCAAAAGGAACTCTTAGGAAGAAATGGAAATACCTTGTCTTCTCGTATTTTTTTTTTTGGACTCAACCAAGGATCCGTCTAAACTTAAACTCTTGCTTCGATTTTCTGGGGTACCTTTCCATTGTACCAAATACTTTGGTAAGGAATATGCTGGAGAATTTTTTTCTAATAATGAAAAAATTCGATACCGTCCCCGCTATTCCCCTCGTCGGATCCTTAAAAGCTCAATTTTGTACTGGATCGGGTCATCCTATTAGTAAACCCTGGACCTTATCAGATTGGGATATTCTTGATCGTTTTGGTCGGATATGTAGAAATCTTTTTCATTATCATAGTGGATCTTCGAAAAAAACTTTGTATCGAAAATATATACTTCGACTTTCATGTGCTAGAACTTTAGCTCGTAAACATAAAAGTACGGTGCGATTTATGCAACGAGGTTCGGTATTTTTAGAAGAATTTTTTACGGAAGAAGAGGTTTTTTTGATGTTCAAAACAACTTCTCATGGATCACACAGTGAGCGTATTTGGTATTTGGATATTATCAACGACCTGATGGAACATACATATCAATATGCCTGGATACCTCTTCTCCCACTTCCAATTATGTCAATGGGAGGACTTTTTCTTATTCCGACAGCAACAAAAAATCGTCGCATATGGGCTTTTCCTAGTATTTTACTTTTAAGTATAGCTATGGTATTCTCAGTTCACCTGTCTATTCAACAAATAAATGGAAGTTCTATCTATCAATATCTATGGTCTTGGACCATCAATAATGATTTTTCCTTAGAATTTGGATACTTGATCGACCCCCTTACGTCTATTATGTTAATACTAATTACTACTGTAGGAATCTTGGTTCTTATTTATAGTGACGATTATATGTCTCACGATGAAGGATATTTGAGATTTTTTTATATAAGTTTTTTTAATACTTCCATGTTGGGATTGGTTACTAGTTCCAATTTGATACAAATTTATTTTTTTTGGGAACTTATCGGAATGTGTTCCTATTTATTGATAGGCTTTTGGTTTACACGGCCAATTGCAGCGAGTGCTTGTCAAAAAGCTTTTGTAACTAATCGTGTAGGGGATTTTGGTCTGTTATTAGGAATTTTAGGTTTTTTTTGGATAACGGGTAGTTTAGAGTTTCGAGATTTGTTCAAAATAGCTAATAACTGGATTCCTAATAATGGGATTAATTCCTTACTTACTACTTTGTGTGCTTTTTTATTATTCCTTGGTGCAGTTGCAAAATCTGCACAATTCCCTCTTCACGTATGGTTACCCGATGCTATGGAAGGACCCACTCCCATTTCGGCTCTTATACACGCAGCAACTATGGCCGGGATTTTTCTTGCTCGACTTCCTCTTTTCATATCCCTACCCATAATGAGTTTCATTTCTTTAGTGGGTACAATAACACTCTTCTTAGGAGCCACTTTAGCTCTTGCTCAGAGAGATATTAAAAGAAGTTTAGCCTATTCTACAATGTCTCAATTGGGTTATATGATGTTAGCTCTAGGTATAGGTTCTTATCAAGCTGCTTTATTCCATTTGATCACTCATGCTTATTCGAAAGCTTTATTGTTCTTAGGATCCGGATCCATTCATTCAATGGAACCTCTTGTTGGATATTCACCAGATAAAAGTCAGAATATGGTTCTTATGGGTGGTTTAAGAAAATACCCAATTACAAAAACTACTTTTTTAGGTACACTTTCTCTTTGTGGTATTCCACCTCTTGCTTGCTTCTGGTCCAAAGATGAAATCCTTAGTAATAGTTGGTTGTATTCACCCTTTTTTGGAATAATAGCCTCTTTTACTGGATTAACTGCATTTTATATGTTTCGGATATATTTACTTACTTTTGATGGGTATTTGCGTGTTTTTAATTACAGCAGTACTAAAGAAGGTTCGTTGTCAATATCCTTATGGGGAAAAAGTCCCAAAATTCCTAATACAAGAGGATCCCTTAGTGCTTTTGGGGCTAAAAACACTTTTGTCTATCCTCATGAAACGGGAAATACTATGCTATATCCTCTTCTTATATTACTGTTTACTTTGTTCATTGGATCCATAGGAATCTTTGAATTAACCATATTATCAAAGTGGCTAACTTCGATAAACTTCCAGGAATCCATAAATTCTTATGAATTTACTAATATTTCTTCTGTAAGTTTAGCTATTTTTGGTCTATTCATATTCTATTTTCAGTTGTTTAATTCCAAAAAGAATCCAAATTTTTTGGATGTAAAAAAAAAGATATACAGCTGGTCATATAATCGTGGTTATATAGATGTTTTCTATACTAGGTTTCTGGGTATAAGAAGATTAGCAGAACTAACACATTTTTTCGATAAAGGTGTCATTGATGGAATTAATGGAGTAGGTCTTGCTGGTTTTTGTATAGGAGAAGAAATCAAATATGTAGGAGGAGGGCGAATATCGTCTTATCTATTCTTTTATTCCTTGTTCTTCTTTATTATGTCACCACAAACAGAAACTAAAGCAGTTGGATTTGCTGGTGTTAAGGATTATAAATTGACTTACTACACCCCGGAGTACGAAACCAAGGATACTGATATCTTGGCAGCATTCCGAGTAACTCCTCAGCCCGGGGTTCCGCCTGAAGAAGCAGGGGCTGCAGCTGCGGAATCTTCTACTGGTACATGGACAACTGTTTGGACTGATGGACTTACCAGTCTTGATCGTTACAAAGGACGATGCTATCACATCGAGCCCGTTGGGGAGGCGCAAATCTATGCTTATCCATTAGACCTATTTGAAGAGGGTTCTGTTACTAATATGTTTTCCATTGTGTTTTTCAAAGCCCTACGTTTGGAGGATCTACGAATTCCCTATAAAACTTTCCAAGGTCCGCCTCACGGTATCCAAGAAAGGGATAAGTTGAACAAGTATGGTCGTCCTTTATTGGGATGTACTATTAAACCAAAATTGGGATTATCCGCAAAAAATTACGGTAGAGCGTATGAGTGTCTACGTGGTGGACTTGATTTTACCAAAGATGATGAAAACGTAAACTCACAACCATTTATGCGCTGGAGAGACCGTTTTTTTGCCGAAGCATATAAACAAGCCGAAACTGGTGAAATCAAGGGGCATTACTTGAATGCGACTGCAACAGAAGAAATGAAGAGAGCTGTATTTGCAAGGGAATTAGGGGTTCCTATTGTAATGCATGACTACTTAACTGGAGGATTCACCGCAAATACTTTGCATTATTGCCGCGACAACGGCTTACTTCTTCACATTCACCGAGCAATGCATGCAGTTATTGATAGACAGAAAAATCATGGTATGCATTTCCGTGTATTAGCTAAAGCATTGCGTATGTCGGGGGGAGATCATCACGGTACAGTAGTAGGTAAGTTAGAAGGGGAACGCGAAATGACTTTAGGTTTTGTTGATTTATTGCGTGATGATTTTATTGAAAAAGATCGTCGCGGTTTTTTCACTCAGGACTGGGTATCCATGCCAGGTGTTATACCGGTGGCTTCAGGGGGTATTCATGTTTGGCATATGCCAGCTCTGACCGAAATCTTTGGAGACGATTCTGTATTATTTGGTGGAGGAACTTTAGGACATCCTTGGGGAAATGCACCTGGTGCAGCTAATCGTGTGGCTTTAGAAGCCTGTGTACAAGCTCGTAACGAAGGGCGCGATCTTGCTCGTGAAGGTAATGAAATCGCTAAATGGAGTCCTGAACTAGCCGCAGCTTGTGAATGGAAGGCGATCAAATTTGAGCCGGATATA
Connorochloa_tenuis__stripped_ ATGGAGTAGATAATTCTTCCTTGTTACAAATCCCTCCCCAAATCGTGCTTGCATTTTTCATTGCACACGACTTTCCCTATGTAGAAATTTCTATGAACATTTCAGTTTGTATTTCTACTTAGAGGACATTTCTCGGTTTATCGAATACATAGTGCAATATGGTCAGACAGGGTTACAAACGGAAGGGAGTCTAATACTTTTATTTTTGCAGGCCAATCGCTCTTTTGACTTTGGAATACAGCTCTTTATCAATATACTGCTTCTTTTACACTCAAGAATAATTAGGATTTCGGTCCACTCGAAACCACCTTTCCCCATCCGGCACTAATCTATTTTTAACGTCTAATTAGAGCGGGGAATCATTCCAATTAGGAAGTTAAGCTCGTTGCTTTTTTTTACTAGAATTGGAGCCAGGCTCTATCCATTTATTCACTAGACCCAGAAAATCGATTTTATTACGACATGCTATTTTTTCCATTCATTACCTTTGAGGATCAGTCGTGGTCTTCTAGACTCTACCAAGAGTCTGGACGAATTTGTTGTTCATCCAAATGTGTAAAGATCATAGTCGCACATGAAATTCGAAGGGTCAAAAAAATCTCGTTACTTTGTCTACCCACTTCTCTTTGAGTTTGCCCATGATAATGGTTCTGAACCTGTGGAAATAAGTAATAACAAGAAATTTAGTTCACTACTTGTGAAACGTTTAATTCGAATGTATCAGCAGAATTTTTTGAACTCGGTTAATCATAACCAAGATCGATTAGATTACAATTTTTATTCTGAGTTTTATTCTCAGATTCTATCTGAAGGGTTTGCGATCGTTGTGGAAATCCCATTCTCGCGGGAATTATGTCCGGAAATACCAAAGTTTCAGAATTTACGCTCTATTCATTCATTTCCCTTTTTAGAAGACTTTCATTTGGATTATCTATCACATATAGAAATACCCTATCCTATCCATTTGGAAATCCTGGTTCAACTCCTTCAATACCGTATCCAAGATGTTCCATCTTTGCATTTGCGATTCTTTCTCAACTACTATTCGAATTGGAATAGTTTTATTACTTCAATGAAATCCTTTTTTAAAGAAAATAAAAGACTATTTTTCCTATATAACTCTTATGTATCAGAATATGAATTTTTTTTGTTTCTTAAACAATCTTGCTTACCATTAGCATCTTCTTTTCTGGAACGAATCTTTAAGATGGAACATTTTGGGATGTACCCTTCTCGGAAAACCTGGTTCTTTATGGATCCTCTTATGCATTATCGATATCAAGGAAAGGCAATTGCATCAAAAGGCACTTTTAAGAAGAAATGGAAATACCTTATCTTCTGGTATTATTTCTTTTGGACTCAGCCGAGAATCCATATAAACTTAAACTCTTGCTTCGATTTTATGGGGTACCTTTCAAGTGTACCAAGTACTTTGGTAAGGAATATGCTGGAGAATTCATTTCTAATAATGAAAAAATTCGATACCGTCCCCGCTACTCTCCTCATAGGATACTTAAAAGCTCAATTTTGTACTGGATCGGGGCATCCTATTAGTAAACCCTGGACGTTATCAGATTGGGATATTCTTGATCGATTTGGTCGGATATGTAGAAATCTTTTTCATTATCATAGTGGATCTTCGAAAAAAACTTTGTATCGAAAGTATATACTTCGACTTTCATGCGCTAGAACTTTAGCTCGTAAACATAAAAGCACGGTACGATTTATGCAACGAGGTTCGGCATTTTTAGAAGAATTTTTTACGGAAGAAGAGGTTTTTTTGATGTTCAAAACAACTTCTTGTGGATCACACACTGAGCGTATTTGGTATTTGGATATTATAAATGACCTGATGGAACATACATATCAATATGCATGGATCCCTCTTCTCCCACTTCCAATTATGTCAATGGGAGGCCTTTTTCTTATTCCGACAGCAACAAAAAATCGTCGCATATGGGCTTTTCCTAGTGTTTTACTCTTAAGTATAGCTATGGTATTCTCAGTTCAACTGTCTATTCAACAAATAAATGGAAGTTCGATCTATCAATATCTATGGTCTTGGACCGTCAATAATGATTTTTCTTTAGAATTTGGATACTTGATTGACCCACTTACTTCTATTATGTTAATACTAATTACTACTGTAGGAATCCTGGTTCTTATTTATAGTGATGGTTATATGTCTCACGATGAAGGATATTTGAGATTTTTTTATATAAGTTTTTTCAATACTTCCATGTTGGGATTGGTTACTAGCTCCAATTTGATACAAATTTATTTTTTTTGGGAACTCGTGGGAATGTGTTCTTATTTATTGATAGGGTTTTGGTTTACACGACCAATCGCAGCGAGTGCTTGTCAAAAAGCTTTTGTAACTAATCGTGTAGGGGATTTTGGTCTATTATTAGGAATTTTAGGTTTTTTTTGGATAACAGGTAGTTTAGAGTTTAGGGATTTGTTCAAAATAGCTAATAACTGGATTCCTAATAATGGAATTAACTCTTTACTTACTACTTTGTGTGCTTTTTTATTATTCCTTGGTGCAGTTGCGAAATCCGCACAATTCCCTCTTCACGTATGGTTACCCGATGCTATGGAAGGACCCACTCCTATTTCGGCTCTTATACACGCAGCAACTATGGCTGGAATTTTTCTTGCTCGACTTCCTCTTTTCATATCTTTACCTATAATGAGTTTTATTTCTTTAGTAGGTACAATAACACTATTCTTAGGAGCTACTTTAGCTCTTGCTCAGAGAGATATTAAAAGAAGCTTAGCCTATTCTACAATGTCTCAATTGGGTTATATGATGTTAGCTCTAGGTATAGGTTCTTATCAAGCTGCTTTATTCCATTTGATCACTCATGCTTATTCAAAAGCTTTATTGTTCTTGGGATCCGGATCCATTCATTCAATGGAACCTCTTGTTGGATATTCACCAGATAAAAGTCAAAATATGGTTCTTATGGGCGGTTTAAGAAAATACCCAATCACAAGAACTACTTTTTTAGGTACACTTTCTCTTTGTGGTATTCCACCTCTTGCTTGCTTCTGGTCCAAAGATGAAATCCTTAGTAATAGTTGGTTGTATTCGCCCTTTTTTGGAATAATAGCCTCCTTTACTGGATTAACTGCCTTTTATATGTTTCGGATATATTTACTTACATTTGATGGGTATTTGCGTGTTTTTAATTACAGTAGCACTAAAGAGAGTTCCTTGTCAATATCCTTATGGGGAAAAAGGCCCAAAATTCAAAATACAAGAGGATCCTTTACTACGTTTGGGGCTAAAAACACTTTTGCCTATCCGCATGAAACGGGAAATACTATGTTATTTCCTCTTCTTATATTACTATTCACTTTGTTCATTGGATTCATAGGAATCTTTGAGTTAACCATATTATCAAAGTGGTTAACTTCAATAAACACCCAGGAATTTGTAAATTCCTATGAATTTACTAATATTTCTTCTGTAAGTCTAGCTATCTTTGGTTTATTCATATTCTCTTTTCAGTTGTTAAACTCTAAAGGAAATCCTAAATTTTTAGATGTAAAAAAAAATATATACAGTTGGTCATATAATCGTGGTTATATAGATATTTTCTATACTAGGTTTCTCGGTATAAGAGGGTTAACCGAACTAACGGAGTTTTTTGATAAGGGTGTTATTGATGGAATTAATGGAGTGGGTCTTGCTAGTTTTTGTATAGGAGAAGAAATTAAATATGTAGGGGGAGGTCGAATCTCGTCTTATTTATTCTTTTATTCTGTGTTTTTCTTTTTTATGTCACCACAAACAGAAACTAAAGCAGTTGGATTTGCTGGTGTTAAAGATTATAAATTGACTTACTACACCCCAGAGTATGAAACTAAGGATACTGATATCTTGGCAGCATTCCGAGTAAGTCCTCAGCCTGGGGTTCCGCCCGAAGAAGCAGGGGCTGCAGCTGCCGAATCTTCTACTGGTACATGGACAACTGTTTGGACTGATGGACTTACTAGTCTTGATCGTTACAAAGGACGATGCTATTACATCGAGCCTGTTGGGGAAGACCAAATCTATGCTTATCCATTAGACCTATTTGAAGAGGGTTCCGTTACTAACATGTTTTCCATTGTGTTTTTCAAAGCCCTACGTTTGGAGGATCTACGAATTCCCTATAAAACTTTCCAAGGCCCGCCTCATGGTATCCAAGAAAGAGATAAGTTGAACAAGTATGGTCGTCCTTTATTGGGATGTACTATTAAACCAAAATTGGGATTATCCGCAAAAAATTATGGTAGAGCGTATGAGTGTCTACGTGGTGGACTTGATTTTACCAAAGATGATGAAAACGTAAACTCACAACCATTTATGCGCTGGAGAGACCGTTTTTTTGCCGAAGCTTATAAACAGGCCGAAACCGGTGAAATCAAGGGGCATTACTTGAATGCGACTGCGACAGAAGAAATGAAGAGAGCTGTATTTGCGAGAGAATTAGGGGTTCCTATTGTAATGCATGACTACTTAACTGGGGGATTCACCGCAAATACTTTGCATTATTGCCGCGACAATGGCCTACTTCTTCACATTCACCGTGCAATGCATGCAGTTATTGATAGACAGAAAAATCATGGTATGCATTTCCGTGTATTAGCTAAAGCATTGCGTATGTCTGGGGGAGATCATCACGGTACAGTAGTAGGTAAGTTAGAAGGGGAACGCGAAATAACTTTAGGTTTTGTTGATTTATTGCGCGATGATTATATTGAAAAAGATCGTCGCGGTTTTTTCACTCAGGACTGGGTATCCATGCCAGGTGTTATACCGGTAGCTTCAGGTGGTATTCATGTTTGGCATATGCCAGCTCTGACCGAAATCTTTGGGGACGATTCTGTATTATTTGGTGGAGGAACTTTAGGACATCCTTGGGGAAATGCACCTGGTGCAGCTAATCGAGTGGCTTTAGAAGCCTGTGTACAAGCTCGTAACGAAGGGCGCGATCTTGCTCGCGAAGGTAATGAAATCGCTAAATGGAGTCCTGAACTAGCCGCAGCTTGTGAATGGAAGGCGATCAAATTCGAGCCGGATATC
Cryptochloa_strictiflora__stripped_ ATGGAGTAGATAATTCTTCCTTGTTACAAATCCCTCCCCAAATCGTGCTTGCATTTTTCATTGCACACGACTTTCCCTATGTAGAAATTTCTATAAACATTTCAGTTTGTATTTCTACTTAGAAGACGTTTCTCAGTTTATCAAATACATAGTGCAATATGGTCAGGCAGGATTGCAAACGGAAGGGAGTCTAATATTTTTATTTTTGCAGGCCAATCGCTCTTTTGACTTTGGAATAAAGTTCTTTATCAATATACTGCTTCTTTTACACTCAAGAATAATTAGGATTCTGGCACGCTCAAAACCATCTTTCCCCATCGGGCACTAATCTATTTTTAACGTCTAATTAGATTGGGGAATCTTTTCAATTAAGAAGTTAAGCTCGTTGCTTTTTTTTACCAGAATTGGAGCCAAGCTCTATCCATTTATTCACTAGACCCAGAAAATCGACTTTATTACGACATGCTATTTTTTCCATTCATTACCCTTGAGGATCAGTCGGGGTCTTCTAGACTCTACCAAGAGTCTGGACGAATTTGTTGCTCATCCAAATGTGTAAAGATTATAGTCGCACATGAAATTCGAAGGATCAAAAAAATCTCGTTACCTCGTTTACCCACTACTCTTTGAGTTTGCCCATGATAATGGTTCCGAACCTGTGGAAATTAGTAATAACAAAAAATTTAGTTCACTACTTGTGAAACGTTTGATTCGAATGTATCAGCAGAATTTTGGGAATTCGGTTAATCATAACCAAAATCGATTGGATCACAATTTTTATTCTCAGTTTTATTCTCATATTCTATCTGAGGGGTTTGCGATTGTTGTAGAAATTCCATTCTCGCGAGTACTATGCCCGGAAATACCAAAGTTTCAGAATTTACGATCAATTCATTCATTTCCCTTTTTAGAAGACTTTCATTTACATTATATATCACATATAGAAATCCCCTATCCTATCCATTTGGAAATCGTGGTTCAACTCCTTCAATGCCGGATCCAAGATGTTGCATCTTTGCATTTGCGATTCTTTCTCAACTACTATTCGAATTGGAATAGTCTTATTACTTCAATGAAATCGTTTCTTAAAGAAAATAAAAGGCTATTTTTCTTATATAACTCTTATGTATCAGAATATGAATTTTTCTTGTTTCTTAAACAATCCTGCTTACCATTAACATTTTCTTTTGTGGAAGGAATCTTTAAGGTGGAACATTTTGGGATGTACCCATTTCGGAAAACCTGGTTTTTTATGGATTCTATTATCCATTATCGATATCAAGGAAAGGCAATTGCATCAAAAGGAACTCTTAAGAAGAAATGGAAATACCTTGTCTTCTGGTATTCTTTCTTTTGGACTCAACCGAGGATCCATCTAAACTTAAACTCTTGCTTCGATTTTCTGGGGTACCTTTCAAGTGTACCAAATACTTTGGTAAGGAATATGCTAGAGAATTCATTTCTAATAATGAAAAAATTCGATACCGTTTCTGCTACTCCTCTCATTCGATCCTTAAAAGCTCAATTTTGTACTGGATCCGGGCATCCTATTAGTAAACCATGGACCTTATCAGATTGGCATATTCTTGATCGATTTGGTCGAATATGTAGAAATCTTTTTCATTATCATAGTGGATCCTCGAAAAAAACTTTGTATCGAAAGTATATACTTCGACTTTCATGCGCTAGAACTTTAGCTCGTAAGCATAAAAGCACGGTGCGATTTATACAACGGGGTTCGGTATTTTTAGAAGAATTTTTTACGGAAGAAGAAGTTTTTTTAATGTTCAAGACAACCTCTCGTGGATCACACAATGAGCGTATTTGGTATTTGGATATTATCAATGACTTGATGGAACATACATATCAATATGCCTGGATCCCTCTTCTCCCACTTCCAATTATGTCAATGGGAGGACTTTTTCTTATTCCGAGAGCAACAAAAAATCGTCGCATATGGGCTTTTCCTAGTGTTTTATTCTTAAGTATAGCTATGGTATTCTCTGTTTACCTATCTATTCGACAAATAAACGGAAGTTCTATCTATCAATATCTATGGTCTTGGACCATCAATAATGATTTTTCCTTAGAATTTGGATATTTAATCGACTCGCTTACTTCTATTATGTTAATACTAATTACTACTGTAGGAATCCTCGTTCTTGTTTATAGTGACGACTACATGTCTCATGATGAAGGATATTTGAGATTTTTTTATATAAGCTTTTTTAATACTTCTATGTTGGGGTTGGTTATTAGTTCCAATTTGATACAAATTTATTTTTTTTGGGAACTTGTGGGAATGTGTTCCTATTTATTGATAGGCTTTTGGTTTACACGGCCAATTGCAGCGAGTGCTTGTCAAAAAGCTTTTATAACTAATCGTGTAGGGGATTTTGGTCTGTTATTAGGAATTTTAGGTTTTTTTTGGATAACAGGTAGTTTAGAGTTTCGGGATTTGTTTAAAATAGCTAATAACTGGATTCCTAACAATGGGATTAACTCCTTATTTACTACGTTATGTGCTTTTTTATTATTCCTTGGTGCAGTTGCGAAATCCGCACAATTCCCTCTTCACATATGGTTACCCGATGCTATGGAAGGACCAACTCCCATTTCGGCTCTTATACACGCAGCAACTATGGCTGGGATTTTTCTTGCTCGACTTCCTCTTTTTATATCCCTACCTATAACGAGTTTTGTTTCTTTAGTAGGCACAATAACACTCTTCTTAGGAGCTACTTTAGCTCTTGCTCAGAGAGATATTAAAAGAAGCTTAGCCTATTCTACAATGTCTCAATTGGGTTATATGATGTTAGCTCTAGGTATAGGTTCTTATCAAGCCGCTTTATTCCATTTGATTACTCATGCTTATTCGAAAGCTTTATTGTTCTTGGGATCCGGATCCATTCATTCAATGGAACCTCTTGTTGGATATTCACCAGATAAAAGTCAGAATATGGTTCTTATGGGTGGTTTAAGAAAATACCCAATTACAAGAACCACTTTTTTAGGTACGCTTTCTCTTTGTGGCATTCCACCTCTTGCTTGCTTCTGGTCCAAAGATGAAATCCTTAGTAATAGTTGGTTGTATTCACCTTTTTTTGGAATAATAGCCTCTTTTACTGGATTAACTGCTTTTTATATGTTTCGGATATATTTACTTACTTTTGATGGGTATCTGCGTGTTTTTAATTATAGTAACACCAAAGAAAGTTCGTTGTCAATATCCTTATGGGGAAAAAGGCCCAAAATTCGGAATACAAGAGGGCCCTTTAGTATTTTTGGAGATAAAAACACTTTTGTCTATCCTCATGAAACGGGAAATACTATGCTATTCCCTCTTTTGATATTACTGCTTACTTTGTTCATTGGATCCATAGGAATCTTTGAGTTAACCATATTATCAAAGTGGTTAACTTCAATAAACTTCCAGGAATCTATAAATTCATATGAATTTGCTAATATTTCTTCTGTAAGTCTCGCTATGTTTGGTCTATTCATATTCTCTTTTCAGTTATTAAATTCTAAAAAGAGTCCGAGGTTTTTCGATGTAAAAAAAAAGATATATAGTTGGTCATATAATCGTGGTTATATAGATATTTTATATAATAGGTTTTTGGGCATAAGAAGATTAACCGAACTAACACAATTTTTTGATAAAGGTATCATTGATGGAATTAATGGGGTCGGTCTTGCCGGTTTTTGTATAGGAGAAGAAATAAAATATGTAGGGGGGGGGCGAATATCATCTTATTTATTCTTTTATTCTGTGTTCTTCTTTTTTATGTCACCACAAACAGAAACTAAAGCAGTTGGATTCGCTGGTGTTAAGGATTATAAATTGACTTACTACACCCCGGAGTATGAAACCAAGGATACTGATATCTTGGCAGCATTTCGAGTAACTCCTCAGCCGGGGGTTCCGCCCGAAGAAGCAGGGGCTGCAGCTGCCGAATCTTCTACTGGTACATGGACAACTGTTTGGACTGATGGACTTACCAGTCTTGATCGTTACAAAGGACGATGCTATCACATTGAGCCCGTTGGGGAAGAACAAATCTATGCTTATCCATTAGACCTATTTGAAGAGGGTTCTGTTACTAACATGTTTTCCATTGTGTTTTTCAAAGCTCTACGTCTGGAGGATCTGCGAATTCCCTATAAAACTTTCCAAGGTCCGCCTCATGGTATTCAAGAAAGGGATAAGTTGAACAAGTATGGCCGTCCTTTCTTGGGATGTACTATTAAACCAAAATTGGGATTATCTGCAAAAAATTATGGTAGAGCGTATGAGTGTCTACGCGGTGGACTTGATTTTACCAAAGATGATGAAAATGTAAACTCACAACCATTTATGCGCTGGAGGGACCGTTTTTTTGCCGAAGCATATAAACAGGCCGAAACCGGCGAAATCAAGGGGCATTACTTGAATGCGACTGCGACAGAAGAAATGAAGAGAGCTGTATTTGCGAGGGAGTTAGGGGTTCCTATTGTAATGCATGACTACTTAACTGGGGGATTCACCGCAAATACGTTGCATTATTGCCGCGACAATGGCCTACTTCTTCACATTCACCGAGCAATGCATGCAGTTATTGATAGACAGAAAAATCATGGTATGCATTTTCGTGTATTAGCTAAAGCATTGCGTATGTCTGGGGGAGATCATCACGGTACAGTAGTAGGTAAGTTAGAAGGGGATCGCGACCTGACTTTAGGTTTTGTTGATTTATTGCGCGATGATTTTATTGAAAAAGATCGTCGCGGTTTTTTCACTCAGGATTGGGTATCCATGCCAGGTGTTATACCGGTGGCTTCAGGGGGCATTCATGTTTGGCATATGCCAGCTCTGACCGAAATCTTTGGAGACGATTCCGTATTATTTGGGGGAGGAACTTTAGGACATCCTTGGGGAAATGCACCTGGTGCAGCTAATCGAGTGGCTTTAGAAGCTTGTGTACAAGCTCGTAATGAAGGGCGCGATCTTGCTCGTGAAGGTAATGAAATCGCTAAATGGAGTCCTGAACTAGCCGCAGCTTGTGAATGGAAGGCGATCAAATTCGAGGCGGATCCA
Cynosurus_cristatus__stripped_ ATGGAGTAGATAATTCTTCCTTGTTACAAACCCCTCCCCAAATCGTGCTTGCATTTTTCATTGCACACGACTTTCCCTATGTAGAAATTTCTATGAACATTTCAGTTTGTATTTCGACTTAGAGGACATTTCTCGGTTTATCAAGTACATAGTGCAATATGGTCAGACAGGGTTACAAACGGAAGGGAGTCTAATACTTTTATTTTTGCGGGCCAATTGCTCTTTTGACTTTGGAATGGAGCTCTTTATCAATATACTGCTTCTTTTACACTCAAGAATAATTAGGATTTCGGTCCACTCGAAACCACCTTCCCCCATCCGGCACTAATCTATTTTTAACGTCTAATTAGAGCGGGGAATCATTCCAATTAGGAAGTTAAGCTCGTTACTTTTTTTTACCAGAATTGGAGCCAAGCTCTATCCATTTATTCACTAGACCCAGAAAATCGATTTTTTTACGACATGCTATTTTTTCCATTCATTACCCTTGAGGATCAGTCGTGGTCTTCTAGACTCTACCAAGAGTCTGGACGAATTTGTTACCCATCCAAATGTGTAAAGATCATAGTCGCACATGAAATTCGAAGGGTCAAAAAAATCTCGTTACTTTGTCTACCCACTACTCTTTGAGTTTGCCCATGATAATGATTCCGAACCTGTGGAAATTAGTAATAATAAGAAATTTAGTTCACTACTTGTGAAACGTTTAATTCGAATGTATCAGCAGAATTTTTGGAACTCGGTTAATCCTAATCAAGATCGATTGGATTACATTTTTTATTCTGAGTTTTATTCCCAGATTCTATCTGAGGGATTTGCGATTGTTGTAGAAACTCCATTCTCGAGAGAATTATGTCCGGAAATACCCAAGTTTCAAAATTTACGCTCTATTCATTCATTTCCCTTTTTAGAAGACTTTGATTTGGATTATTTATCACATATAGAAATACCCTATCCTATCCATTTAGAAATCTTGGTTCAACTCCTTCAATACCGTATCCAAGATGTTCCATCTTTGCATTTGCGATTCTTTCTCAACTACTATTCAAATTGGAATAGTTTTATTACTTCAATGAAATCCTTTCTTAAAGAAAATAAAAGACTATTTTTCCTATATAACTCTTATGTATCAGAATATGAATTTTTATTGTTTCTTAAACAATCTTGCTTACCATTAGTATCTTCTTTTTTGGAACGAATCTTTAAGATGGAACATTTTGGGATGTACCCGTTTAGGAAAACCTGGTTTTTTATGGATCCTCTTATGCATTATCGATATCAAGGAAAGGCCATTGCATCAAAAGGTACTTTTAACAAAAAATGGAAATACCTTATCTTGTGGTATTTTTTCTTTTGGACTCAGCCAAGGATCCATATAAACTTAAACTCTTGCTTTGATTTTATGGGGTATCTTTCCAGTGTACCAAGTCCTTTGGTAACGAATATGCTGGAGAATTCATTTCTAATAATCCAAAAATTAGATACCGTTCCCGCTACTGCCCTCATAGGATACTTAAAAGCTCAATTTTGTACTGGAGCGGGCCATCCTATTAGTAAACCCTGGACATTGTCAGATTGGGAAATTCTTGATCGATTTGGTCGGATATGTAGAAATCTTTTTCATTATCATAGTGGATCTTCGAAAAAAACTTTGTATCGAAAGTATATACTTCGACTTTCATGCGCTAGAACTTTAGCTCGTAAACATAAAAGCACGGTACGATTTATGCAACGAGGTTCGGCATTTTTAGAAGAATTTTTTACCGAAGAAGAGGTTTTTTTGATGTTCAAAACAACCTCTCGTGGATCGCACAGTGAGCGTATTTGGTATTTTGATATTATAAACGACCTGATGGAACATACATATCAATATGCATGGATCCCTCTTCTCCCACTTCCAATTATGTCAATGGGGGGCCTTTTTTTTATTCCGACAGCAACAAAAAATCGTCGCATATGGGCTTTTCCTAGTGTTTTATTCTTAAGTATAGCTATGGTATTTTCAATTCAACTGTCTATTCAACAAATAAATGGAAGTTCTATCTATCAATATCTATGGTCTTGGACCGTCAATAATGATTTTTCCTTAGAATTTGGATACTTGATTGACCCGCTTACTTCTATTATGTTAATACTAATTACTACTGTAGGAATCCTGGTTCTTATTTATAGTGATGGTTATATGTCTCACGATGAAGGATATTTGAGATTTTTTTATATAAGTTTTTTCACTACTTCTATGTTGGGATTGGTTACTAGCTCTAATTTGATACAAATTTATTTCTTTTGGGAACTCGTGGGAATGTGTTCCTATTTATTGATAGGCTTTTGGTTTACACGACCGATCGCCGCGAGTGCTTGTCAAAAAGCTTTTGTAACTAATCGTGTAGGCGATTTTGGTTTATTATTAGGAATTTTAGGTTTTTTTTGGATAACAGGTAGTTTAGAGTTTAGGGATTTGTTCAAAATAGCTAATAACTGGATTCCTAATAATGGAATTAACTTTTTACTTACTACTTTGTGTGCTTTTTTATTATTCCTTGGTGCAGTTGCGAAATCCGCACAATTCCCTCTTCACGTATGGTTACCAGATGCTATGGAAGGACCCACACCCATTTCGGCTCTTATACACGCAGCAACGATGGCTGGGATTTTTCTTGCTCGGCTTCCTCTTTTCATATCTCTACCTATAATGACTTTAATTTCTTTAGTAGGTACAATAACACTCTTTTTAGGAGCTACTTTAGCTCTTGCTCAAAGAGATATTAAAAGAAGCTTAGCCTATTCTACAATGTCTCAATTGGGTTATATGATGTTAGCTCTAGGTATAGGTTCTTATCAAGCTGCTTTATTTCATTTGATCACTCATGCTTATTCAAAAGCTTTATTATTCTTGGGATCCGGATCCATTCATTCAATGGAACCTCTTGTTGGATATTCACCAGATAAAAGTCAGAATATGGTTCTTATGGGCGGTTTAAGAAAATACCCAATTACAAGAACTACTTTTTTAGGTACACTTTCTCTTTGTGGTATTCCACCTCTTGCTTGCTTTTGGTCCAAAGATGAGATTCTTAGTAATAGTTGGTTGTATTCGCCCTTTTTTGGAATAATAGCCTCCTTTACTGGATTAACTGCCTTTTATATGTTTCGGATATATTTACTTACATTTGATGGGTATTTGCGCGTTTTTAATTACAGTACCACTAAAGTGGGTTGTTTGTCAATATCCTTATGGGGAAAAAAGCCCAAAATTCAAAATACAAGAGGATGCTTTAGTATGTTTGGGGCTAAAAACACTTTTGCCTATCCGCATGAAACGGGAAATACTATGTTATTTCCTCTTCTTATATTACTGTTTACTTTATTCATTGGATTTATCGGAATCTTTGAGTTAACCTTATTATCAAAGTGGTTAACTTCAATAAACACTGAGGAATCTATAAATTCATATGAATTTACTAATATTTCTTCTGTAAGTCTAGCTATCTTCGGTTTATTCATATTATCTTTTCAGTTGTTAAATTCCAGGGAAAGCCCGAAGTTTTTCGATGTAAAAAAAAAGATATACAGTTGGTCATATAATCGTGGTTATATAGATATTTTCTATACTAGATTTCTTGGTATAAGAGGATTAACCGAACTAACGGAGTTTTTCGATAAGGGTATCATTGATGGAATTAATGGGGTGGGTCTTGTTAGTTTTTGTATAGGAGAAGAAATTAAATATGTAGGAGGAGGACGAATCTCGTCTTATTTATTCTTTTATTCCGTGTTTTTCTTTTTTATGTCACCACAAACAGAAACTAAAGCAGTTGGATTTGCTGGTGTTAAAGATTATAAATTGACTTACTACACCCCGGAGTATGAAACCAAGGATACTGATATCTTGGCAGCATTCCGAGTAACTCCTCAGCCTGGGGTTCCGCCGGAAGAAGCTGGGGCTGCAGCTGCCGAATCTTCTACTGGTACATGGACAACTGTTTGGACTGATGGACTTACCAGTCTTGATCGTTACAAAGGACGATGCTATCACATTGAGCCTGTTGGGGAAGACCAAATCTATGCTTATCCATTAGACCTATTTGAAGAGGGTTCCGTTACTAACATGTTTTCCATTGTGTTTTTCAAAGCCCTACGTCTGGAGGATCTACGAATTCCCTATAAAACTTTCCAAGGCCCGCCTCATGGTATCCAAGAAAGAGATAAGTTGAACAAGTATGGTCGTCCTTTATTGGGATGTACTATTAAACCAAAATTGGGATTATCCGCAAAAAATTACGGTAGAGCGTATGAGTGTCTACGTGGTGGACTTGATTTTACCAAAGATGATGAAAACGTAAACTCACAACCATTTATGCGCTGGAGAGACCGTTTTTTTGCCGAAGCTTATAAACAGGCCGAAACCGGTGAAATTAAGGGGCATTACTTGAATGCGACTGCAACAGAAGAAATGAAGAGAGCTGTATTTGCGAGAGAATTAGGGGTTCCTATTGTAATGCATGACTACATAACTGGGGGATTCACCGCAAATACTTTGCATTATTGCCGCGACAATGGCCTACTTCTTCACATTCACCGTGCAATGCATGCAGTTATTGATAGACAGAAAAATCATGGTATGCATTTCCGTGTATTAGCTAAAGCATTGCGTATGTCTGGGGGAGATCATCACGGTACAGTAGTAGGTAAGTTAGAAGGGGAACGTGAAATGACTTTAGGTTTTGTTGATTTATTGCGTGATGATTTTATTGAAAAAGATCGTCGCGGTTTTTTCACTCAGGACTGGGTATCCATGCCAGGTGTTATACCGGTAGCTTCAGGTGGTATTCATGTTTGGCATATGCCAGCACTGACCGAAATCTTTGGGGATGATTCCGTATTATTTGGTGGAGGAACTTTAGGACATCCTTGGGGAAATGCACCTGGTGCAGCTAATCGAGTGGCTTTAGAAGCTTGTGTACAAGCTCGTAACGAAGGGCGCGATCTTGCTCGTGAAGGTAATGAAATCGCTAAATGGAGTCCTGAACTAGCCGCGGCTTGTGAATGGAAGGCGATCAAATTCGAGCCGGATATC
Dactylis_glomerata__stripped_ ATGGAGTAGATAATTCTTCCTTGTTACAAATCCCTCCCCAAATCGTGCTTGCATTTTTCATTGCACACGACTTTCCCTATGTAGAAATTTCTAGGAACATTTCAGTTTGTATTTCTACTTAGAGGACATTTCTCGGTTTATCGAATACATAGTGCAATATGGTCAGACAGGGTTACAAACGGAAGGAAGTCAAATATTTTTATTTTTGCAGGCCAATTGCTCTTTTGACTTTGGAATAGAGCTCTTTATCAATATACTGCTTCTTTTACACTCAAGAATAATTAGGATTTCGGTCCACTCGAAACCATCTTTCCCCATCCGGCACTAATATATTTTTAACATCTAATTAGAGCGGGGAATCATTCCAATTAGGAAGTTAAGCTCGTTGCTTTTTTTTACCAGAATTGGAGCTAAGCTCTATCCATTTATTCACTAGACCCAGAAAATCGATTTTTTTACGACATGCTATTTTTTCCATTCGTTACCCTTGAGGATCAGTCGTGGTCTTCTAGACTCTACCAAGAGTCTGGACGAATTTGTTGCCCATCCAAATGTGTAAAGATCATAGTCGCACATGAAATTCGAAGGGTCAAAAAAATCTCGTTACTTTGTCTACCCACTACTCTTTGAGTTTGCCCATAATAATGATTCCGAACCTGTGGAAATTAGTAATAACAAGAAATTTAGTTCACTACTTGTGAAACGTTTAATTCGAATGTATCAGCAGAATTTTTGGAACTCGGTTAATCATAACCAAGATCGATTGGATTACATTTTTTATTCTGAGTTTTATTCTCAGATTCTATCGGAGGGATTTGCGATCGTTGTAGAAACCCCATTCTCGCGAGAATTATGTCCGAAAATACCCAAGTTTCAGAATTTACGCTCTATTCATTCATTTCCCTTTTTAGAAGACTTTCATTTGGATTATTTATCACATATAGAAATACCCTATCCTATCCATTTGGAAATCTTGGTTCAATTCCTTCAATACCGTATCCAAGATGTTCCATCTTTGCATTTGAGATTCTTTCTCAACTACTATTCAAATTGGAATAGTTTTATTACTTCAATGAAATCTTTTCTTAAAGAAAATAAAAGACTATTTTTCCTATATAACTCTTATGTATCAGAATATGAATTTTTCTTCTTTCTTAAACAATCTTGCTTACCATTAGCATCTTCTTTTTTGGAACGGATCTTTAAGATGGAACATTTTTGGATGTACCCTTTTAGGAAAACCTGGTTTTTTATGGATCCTCTTATGCATTATCGATATCAAGGAAAGGCCCTTGCATCAAAAGGTACTTTTAACAAAAAATGGAAATACCTTATCTTGTGGTATTTTTTCTTTTGGATTCAGCCGAGGATCCATCTAAACTTAAACTCTTGCTTTGATTTTATGGGGTATCTTTCAAGTGTACCAAGTCCTTTGGTAAGGAATATGCTAGAGAATTCATTTCTAATAATGCAAAAATTAGATACCGTTCCCGCTACTGTCCTCATAGGATACTTAAAAGCTCAATTTTGTACTGGATCGGGCCAGCCTATTAGTAAGCCCTGGACATTGTCAGATTGGGATATTCTTGATCGATTTGGTCGGATATGTAGAAATCTTTTTCATTATCATAGTGGATCTTCTAAAAAAACTTTGTATCGAAAGTATATACTTCGACTTTCATGCGCTAGAACTTTAGCTCGTAAACATAAAAGCACGGTACGATTTATGCAACGAGGTTCGGCATTTTTAGAAGAATTTTTTACCGAAGAAGAGGTTTTTTTGATGTTCAAAACAACCTCTCGTGGATCGCACAGTGAGCGTATTTGGTATTTTGATATTATAAACGACCTGATGGAACATACATATCAATATGCATGGATCCCTCTTCTCCCACTTCCAATTATGTCAATGGGAGGTCTTTTTTTTATTCCGACAGCAACAAAAAATCGTCGCATATGGGCTTTTCCTAGTGTGTTATTCTTAAGTATAGCTATGGTATTCTCAATTCAACTGTCTATTCAACAAATAAATGGAAGTTCTATCTATCAATATCTATGGTCTTGGACCGTCAATAATGATTTTTCCTTAGAATTTGGATACTTGATTGACCCGCTTACTTCTATTATGTTAATACTAATTACTACTGTAGGAATCCTGGTTCTTATTTATAGTGATGGTTATATGTCTCACGATGAAGGATATTTGAGATTTTTTTATATAAGTTTTTTCACTACTTCTATGTTGGGGCTAGTTACTAGCTCCAATTTGATACAAATTTATTTTTTTTGGGAACTCGTGGGAATGTGTTCTTATTTATTGATAGGCTTTTGGTTTACACGACCGATCGCCGCGAGTGCTTGTCAAAAAGCTTTTGTAACTAATCGTGTAGGGGATTTTGGTTTATTATTAGGAATTTTAGGTTTTTTTTGGATAACAGGTAGTTTAGAGTTTAGGGATTTGTTCAAAATAGCTAATAACTGGATTCCTAATAATGGAATTAACTCTTTACTTACTACTTTGTGTGCTTTTTTATTATTCCTTGGTGCAGTTGCGAAATCCGCACAATTCCCTCTTCACGTATGGTTACCAGATGCTATGGAAGGACCCACTCCCATTTCAGCTCTTATACACGCAGCAACGATGGCTGGGATTTTTCTTGCTCGGCTTCCTCTTTTCATATCTCTACCTGTAATGACTTTAATTTCTTTAGTAGGTACAATAACACTCTTCTTAGGAGCTACTTTAGCTCTTGCTCAGAGAGATATTAAAAGAAGCTTAGCCTATTCTACAATGTCTCAATTGGGTTATATGATGTTAGCTCTAGGTATAGGTTCTTATCAAGCTGCTTTATTTCATTTGATCACTCATGCTTATTCAAAAGCTTTATTATTCTTGGGATCCGGATCCATTCATTCAATGGAACCTCTTGTTGGATATTCACCAGATAAAAGTCAGAATATGGTTCTTATGGGTGGTTTAAGAAAATACCCAATTACAAGAACCACTTTTTTAGGTACACTTTCTCTTTGTGGTATTCCACCTCTTGCTTGCTTTTGGTCTAAAGATGAGATTCTTAGTAATAGTTGGTTGTATTCGCCCTTTTTTGGAATAATAGCCTCCTTTACTGGATTAACTGCCTTTTATATGTTTCGGATATATTTACTTACATTTGATGGGTATTTGCGCGTTTTTAATTACAGTACCACTAAAGAGGGTTCCTTGTCCATATCCTTATGGGGAAAAAAGCCCAAAATTCCAAATGCAAGAGGATGCTTTAGTACGTTTGGGGCTAAAAACACTTTTGCCTATCCGCATGAACCGGGAAATACTATGTTATTTCCTCTTCTTATATTACTGTTTACTTTATTCATTGGATTTATAGGAATTTTTGAGTTAACCCTATTAGCAAAGTGGTTAACTTCAATAAACACTCAGGAATCTATAAATTCATATGAATTTACTAATATTTCTTCTGTAAGTCTAGCTATTTTCGGTTTACTTATATTATCTTTTCAGTTGTTAAATTCCAAGGAAAGTCCGAAGTTTTTCGATGTAAAAAAAAAGATATACAGTTGGTCATATAATCGCGGTTATATAGATATTTTCTATACTAGGTTTCTCGGTATAAGAGGATTAACCGAACTAACGGAGTTTTTCGATAAGGGTATCATTGATGGAATTAATGGGGTGGGTCTTGTTAGTTTTTGTATAGGAGAAGAAATTAAATATGTAGGAGGAGGGCGAATCTCGTCTTATTTATTCTTTTATTCCGTGTTTTTCCTTTTTATGTCACCACAAACAGAAACTAAAGCAGTTGGATTTGCTGGTGTTAAAGATTATAAATTGACTTACTACACCCCGGAGTATGAAACCAAGGATACTGATATCTTGGCAGCATTCCGAGTAACTCCTCAACCTGGGGTTCCGCCGGAAGAAGCAGGGGCTGCAGCTGCCGAATCTTCTACTGGTACATGGACAACTGTTTGGACTGATGGACTTACCAGTCTTGATCGTTACAAAGGACGATGCTATCACATCGAGCCTGTTGGGGAAGACCAAATCTATGCTTATCCATTAGATCTATTTGAAGAGGGTTCCGTTACTAACATGTTTTCCATTGTGTTTTTCAAAGCCCTACGTCTGGAGGATCTACGAATTCCCTATAAAACTTTCCAAGGCCCGCCTCATGGTATCCAAGAAAGAGATAAGTTGAACAAGTATGGTCGTCCTTTATTGGGATGTACTATTAAACCAAAATTGGGATTATCCGCAAAAAATTACGGTAGAGCGTATGAGTGTCTACGTGGTGGACTTGATTTTACCAAAGATGATGAAAACGTAAACTCACAACCATTTATGCGCTGGAGAGACCGTTTTTTTGCCGAAGCTTATAAACAGGCCGAAACCGGTGAAATTAAGGGGCATTACTTGAATGCGACTGCAACAGAAGAAATGAAGAGAGCTGTATTTGCGAGAGAATTAGGGGTTCCTATTGTAATGCATGACTACATAACTGGGGGATTCACCGCAAATACTTTGCATTATTGCCGCGACAATGGCCTACTTCTTCACATTCACCGTGCAATGCATGCAGTTATTGATAGACAGAAAAATCATGGTATGCATTTCCGTGTATTAGCTAAAGCATTGCGTATGTCTGGGGGAGATCATCACGGTACAGTAGTAGGTAAGTTAGAAGGGGAACGCGAAATGACTTTAGGTTTTGTTGATTTATTGCGCGATGATTTTATTGAAAAAGATCGTCGCGGTTTTTTCACTCAGGACTGGGTTTCCTTGCCAGGTGTTATACCGGTAGCTTCAGGTGGTATTCATGTTTGGCATATGCCAGCTCTGACCGAAATCTTTGGTGATGATTCCGTATTATTTGGTGGAGGAACTTTAGGACATCCTTGGGGAAATGCACCTGGTGCAGCTAATCGAGTTGCTTTAGAAGCCTGTGTACAAGCTCGTAACGAAGGGCGCGATCTTGCTCGTGAAGGTAATGAAATCGCTAAATGGAGTCCTGAACTAGCCGCGGCTTGTGAATGGAAGGCGATCAAATTCGAGCCGGATATC
Dactyloctenium_aegyptium__stripped_ ATGGAGTAGATAATTCTTCTTTGTTACAAATCCCTCCCCAAATCGTGCTTGCATTTTTCATTGCACACGACTTTCCCTATGTAGAAATTTCTATGAACATTTCAGTTTGTATTTCTACTTAGAGAACATTTCTCGATTTACCAAATACATAGTGCAATATGGTCAGACAGGGTAACAAACGAAAGGGAGTCTAATATTTTTATTTTTGCAGGCCAATCGCTCTTTTGACTTTGGAATACAGTTCTTTATCAATATACTGCTTCTTTTACACTCAAGAATAATTAGGATTCCAGTCCACCGGAAACCACCTTTCCCCATGAGGCACTAATCTATTTTTAACGTCTAATTAGATCGGGGAATAATTTCAATTAAGAAGTTAAGCTCGTTGCTTTTTTTTACCAGAATTAGAGCCAGGCTCTATCCATTTATTCACTAGACCCAGAAAATCTCATTTTTTACGACATGCTATTTTTTCCATTCATTACCTTTGAGGATCAGTCGTGGTCTTTTAGACTCTACCAAGAGTCTGGACGAATTTGTTGTTCATCCAAATGTGTAAAGATCATAGTCGCACATGAAATTCGAAGGGTCGAAAAAATCTCATTACTTCGTTTACCCCCTTCTCTTTGAATTTGCCCATGATAATGGTTCCGAATCTGTGGAAATTGGTAATAACAAGAAATTTAGTTCACTACTTGTGAAACGGTTAATTCGAATGTATCAGCAGAATTTTTGGAATTCGGTTAATCATAACCAAGATCGATTGGATCACAATTTTTATTGGGAGTTTTATTCTCAGATTCTATCTGAGGGGTTTGCAATCGTTGTAGAAATCCCATTCTCAGGACAACTATGTCCGGAAATACCAAAGTTTCAAAATTTACGATCTATTCATTCCTTTCCCTTTTTAGAAGACTTTCATTTACATTATCTATCACATATAGAAATACCCTATCCTATCCATTTTGAAATCTTGATTCAACTGCTTGAATACCGGATCCAAGATGTTCCATCTTTGTATTTGCGATTCTTTCTCAACTATTATTCGAATTGGAATAGTCTTATTACTTCAATGAAATCCTTTCTTAAAGAAAATAAAAGACTATCTTTTCTATATAACTTTTATGTATCAGAATATGAATTTTTCTTGTTTCTTAAACAATCTTGCTTACGATTAACATCTTCTTTTCTGGAACGAATCTTTAAGATGGAACATTTTGGGATGTACCCATTTTGGAAAACCTGGTTCTTTATGGATCCTCTTATGCATTATCGATATCAAGGAAAGATAATTGCATCAAAAGGAACTCTTCAAAAGAAATGGAAATATCTTGTGTTCTCATATTTTTTCTTTTGGACTCAACCCAGAATTCGTCTAAACTTAAACTCTTGCTTCGATTTTCTGGGGTATCGTTCAAGTGTACCAAATACTTTCGTAAGAAATATGCTGGAGAATTTTTTTCTAATAATGATAAAATTCGATACCGCCCCTGCTACTCCCCTGATTGGATCCTTAAAAGCTCAATTCTGTACCGGATCGGGGCATCCTATTAGTAAACCCTGGACTTTATCAGATTGGGATATTCTTGATCGCTTTGGTCGGATATGTAGAAATCTTTTTCATTATCATAGTGGATCTTCAAAAAAAACTTTGTATCGAAAATATATACTTCGACTTTCATGTGCTAGAACTTTAGCTCGTAAACATAAAAGTACGGTACGATTTATGCAACGAGGTTCGGTATTTTTAGAAGAATTTTTTACGGAAGAAGAGGTTTTTTTGATGTTCAAAACAACTTCTCATGGATCACACAGTGAGCGTATTTGGTATTTGGATATTATCGATGACCTGATGGAACATACATATCAATATGCCTGGATCCCTCTTCTCCCACTTCCAATTATGTCAATGGGGGGGCTTTTTCTTATTCCGACAGCAACAAAAAATCGTCGCATATGGGCTTTTCCTAGTGTTTTACTTTTAAGTATAGCTCTGGTATTCTCAGTTCACCTGTCTATTCAACAAATAAAAGGGAGTTCTATCTATCAATATCTATGGTCTTGGACCATCAATAATGATTTTTCCTTAGAATTTGGATACTTGATCGACCCCCTTACTTCTATTATGTTAATACTAATTACTACTGTAGGAATCTTAGTTCTTATTTATAGTGACGATTATATGTCTCACGATGAGGGATATTTGAGATTTTTCTATATAAGTTTTTTTACTACGTCCATGTTGGGATTGGTTACTAGTTCCAATTTGATACAAATTTATTTTTTTTGGGAACTTGTGGGAATGTGTTCCTATTTATTGATAGGCTTTTGGTTTACACGACCAATTGCAGCAAGTGCTTGTCAAAAAGCTTTTGTAACTAATCGTGTAGGGGATTTTGGTTTGTTATTAGGAATTTTAGGTTTTTTTTGGATAACAGGTAGTTTAGAGTTTCGGGATTTGTTCAAAATAGCTAATAACTGGATTCCTAATAATGGGATTAACTCATTTCTTACCACTTTGTGTGCTTTTTTATTATTTCTTGGTGCAGTTGCAAAATCTGCACAATTCCCTCTTCACGTATGGTTACCCGATGCTATGGAAGGACCCACTCCCATTTCGGCTCTTATACACGCAGCAACTATGGCTGGGATTTTTCTTGCTCGACTTCCTCTTTTCATATCGCTACCTATAATGAGTTTCATTTCCTTAGTAGGTACAATAACACTTTTCTTAGGCGCGACTTTAGCTCTTGCTCAGAGAGATATTAAAAGAAGCTTAGCCTATTCTACAATGTCTCAATTGGGTTATATGATGTTAGCTCTAGGTATAGGTTCTTATCAAGCAGCTTTATTCCATTTGATCACTCATGCTTATTCGAAAGCTTTATTGTTCTTGGGATCCGGATCCATTCATTCAATGGAACCTCTTGTTGGATATTCACCAGATAAAAGTCAGAATATGGTTCTTATGGGTGGTTTAAAAAAATATCCTATTACAAGAACGACTTTTTTAGGTACACTTTCTCTTTGTGGTATTCCACCTCTTGCTTGCTTCTGGTCCAAAGATGAAATCCTTAGTAATAGTTGGTTGTATTCACCTTTTTTTGGAATAATAGCTTCTTTTACTGGATTAACTGCATTTTATATGTTTCGAATATATTTACTTACTTTTGATGGGTATTTGCGTGTTTTTAATTACAGTAGTACTAAAGAAGGTTCGTTGTCAATATCCTTATGGGGAAAAAGTCCCAAAATTCCAAATACAAGAGGATTCTTTAGTACTTTTGGAGCTAAAAATACTTTTGTCTATCCTCGTGAAACTGGAAATACTATGCTATTTCCTCTTCTTATATTATTGTTTACTTTGTTCATTGGATCCATAGGAATCTTTGAGTTAACTATATTATCAAAGTGGCTAACCTCAATAAGCTTCCAGGAATCCATAAATTCATACGAATTTACTAATATTTCTTCTGTAAGTTTAGCTATTTTTGGTCTATTCATATGCTCTTTTCAGTTGTTTAATTCCAAAGGGAATTCAAATTTTTTCGATGTGAAAAAAAAGGTATACAGCTGGTCATATAATCGCGGTTATATAGATGTTTTCTATACTAGGTTTCTGGGTATAAGAAGATTTGCCGAACTAACGCATTTTTTTGATAAAGGTGTTATTGATGGAATTAATGGAGTAGGTCTTGCTGGTTTTTGTATAGGAGAAGAAATTAAATATGTGGGGGGAGGGCGGATTTCGTCTTATTTATTCTTTTATTCCTTGTTTTTCTTTTTTATGTCACCACAAACAGAAACTAAAGCAGTTGGATTTGCTGGTGTTAAAGATTATAAATTGACTTACTACACCCCGGAATACGAAACCAAGGATACTGATATCTTGGCAGCATTCCGAGTAACTCCTCAGCCCGGGGTTCCGCCTGAAGAAGCAGGGGCTGCAGCTGCGGAATCTTCTACTGGTACATGGACAACTGTTTGGACTGATGGACTTACCAGTCTTGATCGTTACAAAGGACGATGCTATCACATCGAACCCGTTGGGGAAGACCAAATCTATGCTTATCCATTAGATCTATTTGAAGAGGGTTCTGTTACTAACATGTTTTCCATTGTGTTTTTCAAAGCCCTACGTTTGGAGGATCTACGAATTCCTTATAAAACTTTCCAAGGTCCGCCTCATGGTATCCAAGAAAGGGATAAGTTGAACAAGTATGGTCGTCCTTTATTGGGATGTACTATTAAACCAAAATTGGGATTATCCGCAAAAAATTACGGTAGAGCATATGAGTGTCTACGCGGTGGACTTGATTTTACCAAAGATGATGAAAACGTAAACTCACAACCATTTATGCGCTGGAGAGACCGTTTTTTTGCCGAAGCATATAAACAAGCCGAAACTGGCGAAATCAAGGGGCATTACTTGAATGCGACTGCAACAGAAGAAATGAAGAGAGCTGTATTTGCGAAGGAATTAGGGGTTCCTATTGTAATGCATGACTACATAACTGGAGGATTCACCGCAAATACTTTGCATTATTGCCGCGACAACGGCCTACTTCTTCACATTCACCGAGCAATGCATGCAGTTATTGATAGACAGAAAAATCATGGTATCCATTTCCGTGTATTAGCTAAAGCATTGCGTATGTCTGGGGGAGATCATCACGGTACAGTAGTAGGTAAGTTAGAAGGGGAACGCGAAATGACTTTAGGTTTTGTTGATTTATTGCGTGATGATTATATTGAAAAAGATCGTCGCGGTTTTTTCACGCAGGACTGGGTATCCATGCCAGGTGTTATACCGGTGGCGTCAGGGGGTATTCATGTTTGGCATATGCCAGCTCTGACCGAAATCTTTGGAGACGATTCCGTATTATTTGGTGGAGGAACTTTAGGACATCCTTGGGGGAATGCACCAGGTGCAGCTAATCGGGTGGCTTTAGAAGCCTGTGTACAAGCTCGTAACGAAGGGCGCGATCTTGCTCGTGAAGGTAATGAAATCGCTAAATGGAGTCCTGAACTAGCCGCAGCTTGTGAATGGAAAGCGATTACATTCGACCCGGATATC
Danthonia_californica__stripped_ ATGGAGTAGATAATTCTTCTTTATTACAAACCCCTCCCCAAATCGTGCTTGCATTTTTCATTGCACACGACTTTCCCTATGTAGAAATTTCTATGAACATTTCAGTTTGTATTTTTACTTAGAGAACATTTCTCTATTTAGCAAATACATAGTGCAATATGGTCAGACAGGGTTACAAATGGAAGGAAGTCTAACATTTTTATTTTTGCAAGCCAATTGCTCTTTTGACTTTGGAATACAGTTCTTTATCAATATACTGTTTCTTTTACACTCAAGAATAATTAGGATTTCGGTCCACTCGAAACCACCTTTCCCCATCAGGCACTAATCCATTTTTAACATCTAATTAGATCAGGGAATCATTCCAATTAAGAACTTAAGCTCGTTGCTTAATTTTACCAGAATTAGAGCCAGGCTCTATCCATTTATTCACTAGACCCAGAAAATCGATTTTATTACGACATGCTATTTTTTCCATTCATTACCTTTGAGGATCAGTCGTGGTCTTCTAGACTCTACCAAGAGTCTGGACGAATTTGTTACTCATCCAAATGTGTAAAGATCATAGTCGCACATGAAATTCGAAGGGTCAAAAAAATCTCGTAACTTTGTATTCCCACTTCTCTTTGAATTTGCCCATGATAATGGTTGCAAACCTGTGGAAATTGGTAATACCAAGAAATTTAGTTCACTACTTGTAAAACGTTTAATTCGAATGTATCAGCAGAATTTTTGGAATTCGGTCAATCATAACCAAGATCTATTGGATCGCAATTTTTATTCTGAGTTTTATTCTCAGATTCTATCTGAAGGGTTTGCGATCGTTGTGGAAATCCCATTCTCGGGAGAACTTTATTCGGAAATACCAAAGTTTCAAAATTTACAATCTATTCATTCATTTCCCTTTTTAGAAGACTTTCATTTACATTCTATAACACATATAGAAATACCCTACCCTATCCATTTGGAAATATTAGTTCAATTCCTTGAATACCGGATCCAAGATGTTCCATCTTTGCATTTGCGATTCTTTCTTAACTATTATTCGAATTGGAATAGTCTTATTACTTCAATGAAATCCTTTCTTAAAGAAAATAAAAGACTATTTTTCCTATATAACTCTTATGTATCAGAATATGAATTTTTCTTGTTTCTCAAACAATCTTGCTTACCATTAACATCTTCTTTTCTGGAACGAATCTTTAAGATGGAACATTTTGGGATGTACCCATTTCGGAAAACCTGGATCTTTATGGATCCTCTTATGCATTATCGATATCAAGGAAAGGCAATTGCATCAAAAGGAACTCTTAAGAAGAAATGGAAATACCTTGTGTTTTCCTATTTTTTCTTTTGGACTCAACCCAGGATCTGTCTAAACTTAAACTCTTGCTTCGATTTTATGGGGTACCTTTCAAGTGTACCAAATACTTTGGTAAGAAATATGCTGGAGAATTCTTTTCGAATAATGAAAAAATTCGATACCGTCCCCGCTACTCCCCTCATTGGCGCCTTGAAAGCTCAATTTTGTACTGGATCGGGACATCCTATTAGTAAACCTTGGACCTTATCAGATTGGGATATTCTTGACCGTTTTGGTCGGATATGTAGAAATCTTTTTCATTATCATAGTGGATCTTCGAAAAAAACTTTATATCGGAAATATATACTTCGACTTTCATGTGCTAGAACTTTAGCTCGTAAACACAAAAGTACGGTACGATTTATGCAACGAGGTTCGGTATTTTTAGAAGAATTTTTTACGGAAGAAGAGGTTTTTTTGATGTTCAAAACAACTTCTCATGGATCACACAGTGATCGTATTTGGTATTTGGATATTATCAATGACCTGATGGAACATACATATCAATATGCCTGGATCCCTCTTCTCCCACTTCCAATTATGTCAATGGGGGGTCTTTTTCTTATTCCGACAGCAACAAAAAATCGTCGCATATGGGCTTTTCCTAGTGTTTTCCTTTTAAGTATAGCTATGGTATTCTCAGTTTACCTGTCTATTCAACAAATAAACGGAAACTCCATCTATCAATACCTATGGTCTTGGACCATCAATAATGATTTTTCCTTAGAATTTGGATACTTGATCGACCCCCTTACTTCTATTATGTTAATACTAATTACTACTGTAGGAATCTTGGTTCTTATTTATAGTGATGATTATATGTCTCACGATGAAGGGTATTTGAGATTTTTTTATATAAGTTTTTTTAATACTTCCATGTTGGGTTTGGTTACTAGTTCCAATTTGATACAAATTTATTTCTTTTGGGAACTTGTAGGAATGTGTTCCTATTTATTAATAGGCTTTTGGTTTACACGGCCGATTGCAGCGAGTGCTTGTCAAAAAGCTTTTGTAACTAATCGTGTAGGGGATTTTGGTCTGTTATTAGGAATTTTAGGTTTTTTTTGGATAACCGGTAGTTTAGAATTTCGGGATTTGTTCAAAATAGCTAATAACTGGATTCCTAATAATGGGATTAATTCCTTACTTACTACTTTGTGTGCTTTTTTATTATTCCTTGGTGCAGTTGCAAAATCTGCACAATTCCCTCTTCACGTATGGTTGCCCGATGCTATGGAAGGACCCACTCCCATTTCGGCTCTTATACACGCAGCAACTATGGCTGGGATTTTTCTTGCTCGACTTCCTCTTTTCATATCCCTACCTATAATGAATTTTATTTCTTTAGTAGGTACAATAACACTCTTCTTAGGGGCTACTTTAGCTCTTGCTCAGACAGATATTAAAAGAAGCTTAGCCTATTCTACAATGTCTCAATTGGGTTATATGATGTTAGCTCTAGGTATAGGTTCTTATCAAGCGGCTTTATTCCATTTGATCACTCATGCTTATTCGAAAGCTCTATTGTTCTTGGGATCCGGATCCATTCATTCAATGGAACCTCTTGTTGGATATTCACCAGATAAAAGTCAGAATATGGTTCTTATGGGTGGTTTAAGAAAATATCCAATTACAAGAACTACTTTTTTAGGTACACTTTCTCTTTGTGGTATTCCACCTCTTGCTTGCTTCTGGTCCAAAGATGAAATCCTTAGTAATAGTTGGTTATATTCACCCTTTTTTGGAATAATAGCCTCTTTTACTGGATTAACCGCATTTTATATGTTTCGGATATATTTACTTACTTTTGATGGGGATTTGCGTGTCTTTAATTACAGTAGTACTAAAGAGGGTTCGTTGTCAATATCCTTATGGGGAAAAAGTTCCAAAATTTCTAATACAAGACGATTCTTTAGTACTTTGGGGGTTAAAAACACTTTTATCTATCCTCATGAAACGGGAAATACTATGCTATTTCCTCTTCTTATATTACTCTTTACTTTGTTCATTGGATTCATAGGAATCTTTGAGTTAACCATATTATCAAAGTGGCTAACTTCAATAAACTTCCAGGAATCCATAAATTCATATGAATTTACTAATATTTCTTCTGTAAGTTTAGCCATTTTTGGTCTATTCATATTCTCTTTTCAGTTGTTTAATTCCAAAGGAAATCCCAAGTTTTTGGGTGTAAAAAAAAAGATATACAGCTGGTCATATAATCGTGGTTATATAGATGTTTTCTATACTAGGTTTCTGGGTATAAGAAGATTAGCCGAACTAATGCATTTTTTCGATAAGGGTGTCATTGATGGAATTAATGGAGTAGGTCTTGCTGGTTTTTGTATAGGAGAAGAAATTAGATATGTAGGAGGAGGGCGAATATCGTCTTATCTATTCTTTTATTCCTTATTTTTCTTTTTTATGTCACCACAAACAGAAACTAAAGCAGTTGGATTTGCTGGTGTTAAAGATTATAAATTGACTTATTACACTCCAGAGTACGAAACTAAGGATACTGATATCTTGGCAGCATTCCGAGTAACTCCTCAGCCTGGGGTTCCCCCTGAGGAAGCAGGAGCTGCAGCTGCGGAATCTTCTACTGGTACATGGACAACTGTTTGGACTGATGGACTTACCAGTCTTGATCGTTACAAAGGACGATGCTATCACATCGAGCCCGTTGGGGAGGAACAAATCTATGCTTATCCATTAGACCTATTTGAAGAGGGTTCTGTTACTAACATGTTTTCCATTGTGTTTTTCAAAGCCCTACGTTTGGAGGATCTACGAATTCCTTATAAAACTTTCCAAGGTCCGCCTCATGGTATCCAAGAAAGGGATAAGTTGAACAAGTATGGCCGTCCTTTATTGGGATGTACTATTAAACCAAAATTGGGATTATCCGCAAAAAATTATGGTAGAGCGTATGAATGTCTACGCGGTGGGCTTGATTTTACCAAAGATGATGAAAACGTAAACTCACAACCATTTATGCGCTGGAGAGACCGTTTTTTTGCCGAAGCATACAAACAAGCCGAAACTGGTGAAATCAAGGGGCATTACTTGAATGCGACTGCGACAGAAGAAATGAAGAGAGCTGTATTTGCGAGGGAATTAGGGGTTCCTATTGTAATGCATGACTACTTAACTGGAGGATTCACCGCAAATACTTTGCATTATTGCCGCGACAACGGCTTACTTCTTCACATTCACCGAGCAATGCATGCAGTTATTGATAGACAGAAAAATCATGGTATGCATTTCCGTGTATTAGCTAAAGCATTGCGTATGTCTGGGGGAGATCATCACGGTACAGTAGTAGGTAAGTTAGAAGGGGAACGCGAAATAACTTTAGGTTTTGTTGATTTATTGCGCGATGATTTTATTGAAAAAGATCGTCGCGGTTTTTTCACTCAGGATTGGGTATCCATGCCAGGTGTTATACCGGTGGCTTCCGGGGGTATTCATGTTTGGCATATGCCAGCTCTGACCGAAATCTTTGGAGACGATTCCGTATTATTTGGTGGAGGAACTTTAGGACATCCTTGGGGGAATGCACCGGGTGCAGCTAATCGAGTGGCTTTAGAAGCTTGTGTACAAGCTCGTAACGAAGGGCGTGATCTTGCTCGTGAAGGTAATGAAATCGCTAAATGGAGTCCTGAACTAGCCGCAGCTTGCGAATGGAAGGCGATCAAATTTGAGCCGGATATC
Rytidosperma_pallidum__stripped_ ATGGAGTAGATAATTCTTCTTTATTACAAACCCCTCCCCAAATCGTGCTTGCATTTTTCATTGCACACGACTTTCCCTATGTAGAAATTTCTATGAACATTTCAGTTTGTATTTTTACTTAGAGAAAATTTCTCTATTTAGCAAATACATAGTGCAATATGGTCAGACAGGGTTACAAATGGAAGGAAGTCTAACATTTTTATTTTTGCACGCCAATTGCTCTTTTGACTTTGGAATACAGTTCTTTATCAATATACTGTTTCTTTTACACTCAAGAATAATTAGGATTTCGGGCCACTCGAAACCACCTTTCCCCATCAGGCACTAATCCATTTTTAACATCTAATTAGATCGGGGAATCATTCCAATTAAGAACTTAAGCTCGTTGCTTAATTTTACCAGAATTAGAGCCAAGCTCTATCCATTTATTCACTAGACCCAGAAAATCGATTTTCTTACGACATGCTATTTTTTCCATTCATTACCTTTGAGGATCAGTCGTGGTCTTCTAGACTCTACCAAGAGTCTGGACGAATTTGTTACTCATCCAAATGTGTAAAGATCATAGTCGCACATGAAATTTGAAGGGTCAAAAAAATCTCGTAACTTTGCCTTTCCACTTCTCTTTGAATTTGCCCATGATAATGGTTGCAAACCTGTGGAAATTGGTAATAACAAGAAATTTAGTTCACTACTTGTAAAACGTTTAATTCGAATGTATCAGCAGAATTTTTGGAATTCGGCCAATCATAACCAAGATCTATTGGATCGCCATTTTTATTCTGAGTTTTATTCTCAGATTCTATCTGAAGGGTTTGCGATCGTTGTAGAAATCCCATTCTCGGGAGAACTTTATCCGGAAATACCAAAGTTTCAAAATTTACAATCTATTCATTCATTTCCCTTTTTAGAAGACTTTCATTTACATTCTATATCACATCTAGAAATACCCTACCCTATCCATTTGGAAATATTAGTTCAATTCCTTGAATACCGGATCCAAGATGTTCCATCTTTGCATTTGCGATTCTTTCTTAACTATTATTCGAATTGGAATAGTCTTATTACTTCAATGAAATCTTTTCTTAAAGAAAATAAAAGACTATTTTTCCTATATAACTCTTATGTATCAGAATATGAATTTTTCTTGTTTCTCAAACAATCTTGCTTACCATTAACATCTTCTTTTCTGGAACGAATCTTTAAGATGGAACATTTTGGGATGTACCCATTTCGGAAAACCTGGATCTTTATGGATCCTCTTATGCATTATCGATATCAAGGAAAGGCAATTGCGTCAAAAGGGACTCTTAAGAAGAAATGGAAATACCTTGTCTTATCCTATTTTTTCTTTTGGACTCAACCCAGGATCTGTCTAAACTTAAACTCTTGCTTCGATTTTATGGGGTACCTTTCAAGTGTACCAAATACTTTGGTAAGAAATATGCTGGAGAATTCTTTTCAAATAATGAAAAAATTCGATACCGTCCCCGCTACTCCCCTCATTGGCGCCTTGAAAGCTCAATTTTGTACTGGATCGGGACATCCTATTAGTAAACCCTGGACCTTATCAGATTGGGATATTCTTGACCGTTTTGGTCGGATATGCAGAAATCTTTTTCATTATCATAGTGGATCTTCGAAAAAAGCTTTATATCGGAAATATATACTTCGACTTTCATGTGCTAGAACTTTAGCTCGTAAACATAAAAGTACGGTACGATTTTTGCAACGAGGTTCGGTATTTTTAGAAGAATTTTTTACGGAAGAAGAGGTTTTTTTGATGTTCAAAACAACTTCTCATGGATCACACAGTGATCGTATTTGGTATTTGGATATTATCAATGACCTGATGGAACATACATATCAATATGCTTGGATCCCTCTTCTCCCACTTCCAATTATGTCAATGGGGGGTCTTTTTCTTATTCCGACAGCAACAAAAAATCGTCGCATATGGGCTTTTCCTAGTGTTTTACTTTTAAGTATAGCTATGGTATTCTCAGTTTACCTGTCTATTCAACAAATTAACGGAAATTCTATCTATCAATACCTATGGTCTTGGACCATCAATAATGATTTTTCCTTAGAATTTGGATACTTGATCGACCCCCTTACTTCCATTATGTTAATACTAATTACTACTGTAGGAATCTTGGTTCTTATTTATAGTGATGATTATATGTCTCACGATGAAGGATATTTGAGATTTTTTTATATAAGTTTTTTTAATACTTCCATGTTGGGTTTGGTTACTAGTTCCAATTTGATACAAATTTATTTTTTTTGGGAACTTGTAGGAATGTGTTCCTATTTATTAATAGGCTTTTGGTTTACGCGACCGATTGCTGCGAGTGCTTGTCAAAAAGCTTTTGTAACTAATCGTGTAGGGGATTTTGGTCTGTTATTAGGGATTTTAGGTTTTTTTTGGATAACCGGTAGTTTAGAGTTTCGGGATTTGTTCAAAATAGCTAATAACTGGATTCCCAATAATGGGATTAATTCCTTACTTACTACTTTGTGTGCTTTTTTATTATTCCTTGGTGCAGTTGCAAAATCCGCACAATTCCCTCTTCACGTATGGTTGCCCGATGCTATGGAAGGACCCACTCCCATTTCGGCTCTTATACACGCAGCAACTATGGCTGGGATTTTTCTTGCTCGACTTCCTCTTTTCATATCCCTACCTATAATGAATTTTATTTCTTTAGTAGGTACAATAACACTCTTCTTAGGCGCTACTTTAGCTCTTGCTCAGACAGATATTAAAAGAAGCTTAGCCTATTCTACAATGTCTCAATTGGGTTATATGATGTTAGCTCTAGGTATAGGTTCTTATCAAGCGGCTTTATTCCATTTGATCACTCATGCTTATTCGAAAGCTTTATTGTTCTTGGGATCCGGATCCATTCATTCAATGGAACCTCTTGTTGGATATTCACCAGATAAAAGTCAGAATATGGTTCTTATGGGTGGTTTAAGAAAATATCCAATTACAAGAACTACTTTTTTAGGTACGCTTTCTCTTTGTGGTATTCCACCTCTTGCTTGCTTCTGGTCCAAAGATGAAATCCTTAGTAATAGTTGGTTGTATTCACCCTTTTTTGGAATAATAGCCTCTTTTACTGGATTAACCGCATTTTATATGTTTCGGATATATTTACTTACTTTTGATGGGGATTTGCGTGTCTTAAATTATAGTAATACTAAAGAGGGTTCGTTGTCAATATCCTTATGGGGAAAAAGTTCCAAAATTTCTAATACAAGACGATTCTTTAGTAGTTTGGGAGTTAAAAACACTTTTGTCTATCCTCATGAAACAGGAAATACTATGCTATTTCCTCTTCTTATATTACTCTTTACTTTGTTCATTGGATTCATAGGAATCTTTGAGTTAACCATATTATCAAAGTGGCTAACTTCAATAAACTTCCAGGAATCCATAAATTCATATGAATTTACTAATATTTCTTCTGTAAGTTTAGCTATTTTTGGTCTATTCATATTCTCTTTTCAGTTGTTTAATTTCAAAGGAAATCCCAAGTTTTTGGGTGTAAAAAAAACGATATACAGCTGGTCATATAATCGTGGTTATATAGATATTTTCTATACTAGGTTTCTGGGTATAAGAAGATTAGCCGAATTAATGCATTTTTTCGATAAAGGTGTCATTGATGGGATTAATGGAGTGGGTCTTGCTGGTTTTTGTATAGGAGAAGAAATTAAATATGTAGGGGGAGGGCGAATATCGTCTTATCTATTCTTTTATTCCTTATTTTTCTTTTTTATGTCACCACAAACAGAAACTAAAGCAGTTGGATTTGCCGGTGTTAAAGATTATAAATTGACTTATTACACTCCAGAGTACGAAACTAAGGATACTGATATCTTGGCAGCATTCCGAGTAACTCCTCAGCCTGGGGTTCCCCCTGAAGAAGCAGGAGCTGCAGCTGCGGAATCTTCTACTGGTACATGGACAACTGTTTGGACTGATGGACTTACTAGTCTTGATCGTTACAAAGGACGATGCTATCACATCGAGCCCGTTGGGGATGAACAAATCTATGCTTACCCATTAGACCTATTTGAAGAGGGTTCTGTTACTAACATGTTTTCCATTGTGTTTTTCAAAGCCCTACGTTTGGAGGATCTACGAATTCCTTATAAAACTTTCCAAGGTCCGCCTCACGGTATCCAAGAAAGGGATAAGTTGAACAAGTATGGCCGTCCTTTATTGGGATGTACTATTAAACCAAAATTGGGATTATCCGCAAAAAATTATGGTAGAGCGTATGAATGTTTACGCGGTGGGCTTGATTTTACCAAAGATGATGAAAACGTAAACTCACAACCATTTATGCGCTGGAGAGACCGTTTTTTTGCCGAAGCATACAAACAAGCCGAAACTGGTGAAATCAAGGGGCATTACTTGAATGCGACTGCGACAGAAGAAATGAAGAGAGCTGTATTTGCGAGGGAATTAGGGGTTCCTATTGTAATGCATGACTACTTAACTGGAGGATTCACCGCAAATACTTTGCATTATTGCCGCGACAATGGCTTACTTCTTCACATTCACCGAGCAATGCATGCAGTTATTGATAGACAGAAAAATCATGGTATGCATTTCCGTGTATTAGCTAAAGCATTGCGTATGTCTGGGGGAGATCATCACGGTACAGTAGTAGGTAAGTTAGAAGGGGAACGTGAAATTACTTTAGGTTTTGTTGATTTATTGCGCGATGATTATATTGAAAAAGATCGTCGCGGTTTTTTCACTCAGGATTGGGTATCCATGCCAGGTGTTATACCGGTGGCTTCCGGGGGTATTCATGTTTGGCATATGCCAGCTCTGACTGAAATCTTTGGAGACGATTCCGTATTATTCGGTGGAGGAACTTTAGGACATCCTTGGGGGAATGCACCGGGTGCAGCTAATCGAGTGGCTTTAGAAGCTTGTGTACAAGCTCGTAACGAAGGGCGCGATCTTGCTCGTGAAGGTAATGAAATCGCTAAATGGAGTCCTGAACTAGCCGCAGCTTGCGAATGGAAAGCGATCAAATTTGAGCCGGATATC
Danthoniopsis_dinteri__stripped_ ATGGAGTAGATAATTCTTCCTTGTTACAAACCCCTCCCCAAATCGTGCTTGCATTTTTCATTGCACACGACTTTCCCTATGTAGAAATTTCTATGAACATTTCAGTTTGTATTTCTACTTAGAGAATATTTCTCGGTTTATCAAATACATAGTGCAATATGGTCAGACAGGGTTACAAACGGAAGAGAGTCTAATATTTTTATTTTTGCAGGCCAATCGCTCTTTTGACTTTGGAATACGGTTATTTATCAATATACTGCTTCTTTTACACTCAAGAATAATTAGGATTTCGGTCCACTCGAAACTACCTTTCCCCATCAGGCACTAATCTATTTTTAACGTCTAATTAGATCGGGGAATCCTTCCAATTAAGAAGTTAAGCTCGTTGCTTTTTTTTACCAGAATTAGAGCGAGGCTCTATCCATTTATTCACTAGACCCAGAAAATCGATTTTATTACGACATGCTATTTTTTCCATTCATTACCTTTGAGGATCAGTCGTGGTCTTCTAGACTCTACCAAGAGTCTGGACGAATTTGTTGCTCATCCAAATGTGTAAAAATCATAGTCGCACATGAAATTCAAAGGGTCAAAAAAATCTCGTTACTTCGTCTACCCACTTCTCTTTGAATTTGCCCATGATAATGGTTCCGAATCCGTGGGAATTGGTAATAACAAGAAATTTAGTTCACTACTTGTGAAACGTTTAATTCAAATGTATCAACAGAATTTTTGGAATTCGGTTAATCAGAACCAAGATCAATTGGATCACAATTTTTATTCTGAGTTTTATTCTCAGATTCTATCTGAGGGGTTTGCGATCGTTGTAGAAATTCCATTCTCGGGGCAACTATGTCCGGAAATACCAAAGTTTCAAAATTTACAATCTATTCATTCATTCCCCTTTTTAGAAGACTTTCATTTACATTATCTATCACATATAGAAATACCTTATCCTATCCATTTGGAAATCTTGGTTCAACTCCTTGAATATCGGATTCAAGATGTTTCGTCTTTGCATTTGCGATTCTTTCTCAACTATTATTCGAATTGGAATAGTCTTATTACTTCAATGAAATCCTTTCTAAAAGAAAATAAAAGACTATTTTTCCTCTATAACTCTTATGTATCAGAATATGAATTTTTCTTGTTTCTTAAACAATCTTGCTTACGATTAATATCTTCTTTTCTGGAACGAATCTTTAAGATGGAACATTTTTTGATGTACCCTTTTCGGAAAACCTGGTTCTTTATGGATCCTCTTATGCATTATCGATATCAAAGAAAGGCGGTTGCATCAAAAGGAACTCTTAAGAAGAAATGGAAATACCTCGTCTTCTCGTATTTTTTCTTTTGGACTCAACCAAGGATCCGTCTAAACTTAAATTCTTGCTTCGATTTTCTGGGGTACCTTTCAAATGTACCAAATACTTTGGTAAGGAATATGCTGGAGAATTCTTTTCTAATAATGAAAAAATTTGATACCGCCCCCGCTACTCTCCTCATCGGATCCTTAAAAGCTCAATTTTGTACTGGATCAGGGCATCCTATTAGTAAACCCTGGACCTTATCAGATTGGGATATTCTTGATCGCTTTGGTCGGATATGTAGAAATCTTTTTCATTATCATAGTGGATCTTCGAAAAAAACTTTGTATCGAAAATATATACTTCGACTTTCATGTGCTAAAACTTTAGCTCGTAAACATAAAAGTACAGTACGATTTATGCAACGAGGTTCGATATTTTTAGAAGAATTTTTTACGGAAGAAGAGGTTTTTTTGATGTTCAAAACAACTTCTCATGGATCACACAATGAGCGTATTTGGTATTTGGATATTATCAATGATCTGATGGAACATACATATCAATATGCCTGGATCCCTCTTCTCCCCCTTCCAATTATGTCAATGGGAGGACTTTTTCTTATTCCAACAGCAACAAAAAATCGTCGCATATGGGCTTTGCCTAGTGTTTTACTGTTAAGTATAGCTATGGTATTCTCAGTTCACCTGTCTATTCAACAAATAAATGGAAGTTCTATCTATCAATATCTATGGTCTTGGACCATCAATAATGATTTTTCCTTAGAATTTGGGTACTTGATCGACCCCCTTACTTCTATTATGTTAATACTAATTACTACCGTAGGAATCTTAGTTCTTATTTATAGTGACGATTATATGTCTCACGATGAAGGATATTTAAGATTTTTTTATATAAGTTTTTTTAATACTTCCATGTTGGGATTGGTTACTAGTTCCAATTTGATACAAATTTATTTTTTTTGGGAACTTGTAGGAATGTGTTCCTATTTATTGATAGGCTTTTGGTTTACACGGCCAATTGCAGCGAGTGCTTGCCAAAAAGCTTTTGTAACTAATCGTGTAGGGGATTTTGGTCTGTTATTAGGAATTTTAGGCTTTTTTTGGATAACAGGTAGTTTAGAGTTTCGGGATTTGTTCAAAATAGCTAATAACTGGATTCCTAATAATGGGATTAATTCTTTACTTACTACTTTGTGTGCTTTTTTATTATTCCTTGGTGCAGTTGCAAAATCCGCACAATTCCCTCTTCACGTATGGTTACCTGATGCTATGGAAGGACCCACTCCCATTTCGGCTCTTATACACGCAGCAACTATGGCTGGGATTTTTCTTGCTCGGCTTCCTCTTTTCATATCCCTACCTATAATGAGTTTCATTTCTTTAGTAGGTACAATAACACTCTTCTTAGGAGCCACTTTAGCTCTTGCTCAGAGAGATATTAAAAGAAGCTTAGCCTATTCTACAATGTCGCAGTTGGGTTATATGATGTTAGCTCTAGGTATAGGTTCTTATCAAGCTGCTTTATTCCATTTGATCACTCATGCTTATTCGAAAGCTTTATTGTTTTTAGGATCCGGGTCCATTCATTCAATGGAACCTCTTGTTGGATATTCACCAGATAAAAGTCAGAATATGGTTCTTATGGGGGGGTTAAGAAAATACCCAATTACAAGAACTACTTTTTTAGCTACACTTTCTCTTTGTGGTATTCCACCTCTTGCTTGCTTCTGGTCCAAAGATGAAATCCTTAGTAATAGTTGGTTGTATTCCCCCTTTTTGGGGATAGTAGCCTCTTTTACTGGATTAACTGCATTTTATATGTTTCGGATATATTTACTTACTTTTGATGGGTATTTGCGTGTTTTTAATTACAGTACTAATAAGGAAGGTGCGTTGTCAATATCCTTATGGGGAAAAAGCCCTAAAATACCAATTCCTGGTGGATCCTTTAGTACTTTTGGAGCTAAAAACACTTTTGTCTATCCTCATGAAACGGGAAATACTATGCTATTTCCTCTTCTTATATTATTGTTTACTTTGTTCATTGGATCCATAGGAATCTTTGAGTTAACCATATTAACAAAGTGGCTAACCTCAATAAACTTCCAAGAATCCATAAATTCATACGAATTTACTAATATTTCTTCTGTAAGTTTAGCGATTTTTGGTCTATTCATATTCTCTTTTCAGTTGTTTAATTCCCAAGGGAATCCAAAGCTTTTGGATGTAAAAAAAAAGATATACAGTTGGTCATATAATCGTGGTTATATAGATGTTTTCTATACTAGTTTTTTGGGTATAAGAAGATTAACTGAACTAATGGATTTTTTCGATAAAGGTGTCATTGATGGGATTAATGGAGTGGGTCTTGCTAGTTTTTGTATAGGAGAAGAGTTAAAATATGTGGGGGGAGGGCGAATATCGTCTTATCTATTCTTTTATTCCTTGTTCTTCTTTTTTATGTCACCACAAACAGAAACTAAAGCAGTTGGATTTGCTGGTGTTAAGGATTATAAATTGACTTACTACACCCCGGAGTACGAAACCAAGGATACTGATATCTTGGCAGCATTCCGAGTAACTCCTCAGCCCGGGGTTCCGCCTGAAGAAGCAGGGGCTGCAGCTGCGGAATCTTCTACTGGTACATGGACAACTGTTTGGACTGATGGACTTACCAGTCTTGATCGTTACAAAGGACGATGCTATCACATCGAGCCCGTTGGGGAGGCACAAATCTATGCTTATCCATTAGACCTATTTGAAGAGGGTTCTGTTACTAACATGTTTTCCATTGTGTTTTTCAAAGCCCTACGTTTGGAGGATCTACGAATTCCCTATAAAACTTTCCAAGGCCCGCCTCACGGTATCCAAGAAAGGGATAAGTTGAACAAGTATGGTCGTCCTTTATTGGGATGTACAATTAAACCAAAATTGGGATTATCCGCAAAAAATTATGGTAGAGCGTATGAGTGTCTACGCGGTGGACTTGATTTTACCAAAGATGATGAAAACGTAAACTCACAACCATTTATGCGCTGGAGAGACCGTTTTTTTGCCGAAGCATATAAACAAGCCGAAACCGGTGAAATCAAGGGCCATTACTTGAATGCGACTGCAACAGAAGAAATGAAGAGAGCTGTGTTTGCAAGAGAATTAGGGGTTCCTATTGTAATGCATGACTACTTAACTGGAGGATTCACCGCAAATACTTTGCATTATTGCCGCGACAACGGCCTACTTCTTCACATTCACCGAGCAATGCATGCAGTTATTGATAGACAGAAAAATCATGGTATACATTTCCGTGTATTAGCTAAAGCATTGCGTATGTCTGGGGGAGATCATCACGGTACAGTAGTGGGTAAGTTAGAAGGGGAACGCGAAATGACTTTAGGTTTTGTTGATTTATTGCGCGATGATTTTATTGAAAAAGATCGTCGCGGTTTTTTCACTCAGGACTGGGTATCCATGCCAGGTGTTATACCGGTGGCTTCAGGGGGTATTCATGTTTGGCATATGCCAGCTCTGACCGAAATCTTTGGAGACGATTCTGTATTATTTGGTGGAGGAACTTTAGGACATCCTTGGGGAAATGCACCTGGTGCAGCTAATCGAGTGGCTTTAGAAGCCTGTGTACAAGCTCGTAACGAAGGGCGCGATCTTGCTCGTGAAGGTAATGAAATCGCTGAATGGAGTCCTGAACTAGCCGCAGCTTGTGAATGGAAGGCGATCAAATTCGATCCGGATATC
Dendrocalamus_latiflorus__stripped_ ATGGAGTAGATAATTCTTCCTTGTTACAAATCCCTCCCCAAATCGTGCTTGCATTTTTCATTGCACACGACTTTCCCTATGTAGAAATTTCTATGAACATTTCAGTTTGTATTTCTACTTAGAAGACATTTCTCGGTTTATCAAATACATAGTGCAATATGGTCAGACAGGGTTACAAACGGAAGGGAGTCTAATACTTTTATTTTTACAGGCCAATTGCTCTTTTGACTTTGGAATACAGTTCTTTATCAATATACTGCTTCTTTTACACTCAAGAATAATTAGGATTTCGGTCCGCTCGAAACCACCTTTCCCCATCAGGCACTAATCTATTTTTAACGTCTAATTAGATCGGGGAATCATTTCAATTAAGAAGTTAAGCTCGTTGCTTTTTTTTACCAGAATTGGAGCCAGACTCTATCCATTTATTCACTAGACCCAGAAAATCGATTTTATTACGACATGCTATTTTTTCCATTCATTACCCTTGAGGATCAGTCGTGGTCTTCTAGACTCTACCAAGAGTCTGAACGAATTTGTTGCTCATCCAAATGTGTAAAGATCATAGTCGCACATGAAATTCGAAGGGTCAAAAAAATCTCGTTACTTCGTCTACCCACTTCTCTTTGAGTTTGCCCATGATAATGATTCCGAGCCTGTGGAAATTAGTAATAACAAGAAATTTAGTTCACTACTTGTGAAACGTTTAATTCGAATGTATCAGCAGAATTTTTGGAACTCGGTTAATCATACCCAAGATCGATTGGATTACAATTTTTATTCTGAGTTTTATTCTCAGATTCTATCTGAGGGGTTTGCGATCGTTGTAGAAATCCCATTCTCGCGAGAATTATGTCCGGAAACACCAAAGTTTCAGAATTTACGATCTATTCATTCATTTCCCTTTTTAGAAGACTTTCATTTACATTATCTATCACATATAGAAATACCCTATCCTATCCATTTGGAAATTTTGGTTCAACTCCTTCAATACCGGATCCAAGATGTTCCATCTTTGCATTTGCGATTCTTTCTCAACTACTATTCGAATTGGAATAGTCTTATTACTTCAATGAAATCGTTTCTTAAAGAAAATAAAAGACTATTTTTCTTATATAACTCTTATGTATCAGAATATGAATTTTTCTTGTTTCTTAAACAATCTTGCTTACCATTAACATCTTCTTTTGTGGAACGAATCTTTAAGATGGAACATTTTGGGATGTACCCATTTCGGAAAACCTGGTTCTTTATGGATCCTCTTATGCATTATCGATATCAAGGAAAGGCAATTGCATCAAAAGGAACTCTTAAGAAGAAATGGAAATACCTTGTCTTCTGGTATTCTTTCTTTTGGACTCAACCGAGGATCCATCTAAACTTAAACTCTTGCTTCGATTTTCTGGGGTACCTTTCAAGTGTACCAAATCCTTTGGTAAGGAATATGCTAGAGAATTCATTTCTAATAATGAAAAAATTCGATACCGTCCCCGCTACCCCCCTCATTCGATCCTTAAAAGCTCAATTTTGTACTGGATCGGGGCATCCTATTAGTAAACCATGGACCTTATCAGATTGGGATATTCTTGATCGATTTGGTCGGATATGTAGAAATCTTTTTCATTATCATAGTGGATCTTCGAAAAAAACTTTGTATCGAAAGTATATACTTCGACTTTCATGCGCTAGAACTTTAGCTCGTAAACATAAAAGCACGGTACGATTTATGCAACGAGGTTCGGTATTTTTAGAAGAATTTTTTATGGAAGAAGAGGTTTTTTTGATGTTCAAAACAACCTCTCGTGGATCACACAGTGAGCGTATTTGGTATTTGGATATTATCAATGGCCTGATGGAACATACATATCAATATGCATGGATCCCTCTTCTCCCACTTCCAATTATGTCAATGGGGGGACTTATTCTTATTCCGACAGCAACAAAAAATCGTCGCATATGGGCTTTTCCTAGTGTTTTACTCTTAAGTATAGCTATGGTATTCTCAGTTCACCTATCTATTCAACAAATAAATGGAAGTTCTATCTATCAATATCTATGGTCTTGGACTGTCAATAATGATTTTTCCTTAGAATTTGGATACTTGATCGACCCGCTTACTTCTATTATGTTAATACTAATTACTACAGTAGGAATCCTCGTTCTTATTTATAGTGACGATTATATGTCTCACGATGAAGGATATTTGAGATTTTTTTATATAAGTTTTTTCAATACTTCCATGTTGGGATTGGTTACTAGTTCCAATTTGATACAAATTTATTTTTTTTGGGAACTTGTGGGAATGTGTTCCTATTTATTGATAGGCTTTTGGTTTACACGGCCAATTGCAGCGAGTGCTTGTCAAAAAGCTTTTGTAACTAATCGTGTAGGGGATTTTGGTCTGTTATTAGGAATTTTAGGTTTTTTTTGGATAACAGGTAGTTTAGAGTTTCGGGATTTGTTCAAAATAGCTAATAACTGGATTCCTAATAATGGGATTAATTCCTTACTTACTACTTTGTGTGCTTTTTTATTATTCCTTGGTGCAGTTGCAAAATCTGCACAATTCCCTCTTCACGTATGGTTACCCGATGCTATGGAAGGACCCACTCCCATTTCGGCTCTTATACACGCAGCAACTATGGCTGGGATTTTTCTTGCTCGACTTCCTCTTTTCATATCCCTACCTATAATGAGTTTCATTTCTTTAGTAGGTACAATAACACTCTTCTTAGGAGCTACTTTAGCTCTTGCTCAGAGAGATATTAAAAGAAGCTTAGCCTATTCTACAATGTCTCAATTGGGTTATATGATGTTAGCTCTAGGTATAGGTTCTTATCAAGCTGCTTTATTCCATTTGATCACTCATGCTTATTCGAAAGCTTTATTGTTCTTGGGATCCGGATCCATTCATTCAATGGAACCTCTTGTTGGATATTCACCAGATAAAAGTCAGAATATGGTTCTTATGGGTGGTTTAAGAAAATATCCAATTACAAGAACTACTTTTTTAGGTACGCTTTCTCTTTGTGGTATTCCACCTCTTGCTTGCTTCTGGTCCAAAGATGAAATCCTTAGTAATAGTTGGTTGTATTCACCCTTTTTTGGAATAATAGCCTCTTTTACTGGATTAACTGCGTTTTATATGTTTCGGATATATTTACTTACTTTTGATGGGTACCTGCGTGTTTTTAATTACAGTAGCACTAAAGAGGGCTCGTTGTCAATATCCTTATGGGGAAAAAGGCCCAAAATTCATAATACAAGAGGGTCCTTTAGTACTTTTGGGGTTAAAAACACTTTTGTCTATCCTCATGAAACGGGAAATACTATGCTATTCCCTCTTTTTATATTACTGTTTACTTTGTTCATTGGATCCATAGGAATCTTTGAGTTAACCATATTATCAAAGTGGTTAACTTCAATAAGCTTCCAGGAATCCATAAATTCATATGAATTTACTAATATTTCTTCTGTAAGTCTAGCTATGTTTGGTCTATTCATATTCTCTTTTCAGTTATTAAATTCCAAAGAGAGTCCGAAGTTTTTGGATGTAAAAAAAAAGATATACAGTTGGTCATATAATCGTGGTTATATAGATATTTTCTATACTAGGTTTCTGGGTATAAGAGGATTAACCGAACTAACGCAGTTTTTCGATAAGGGTGTCATTGATGGAATTAATGGGGTAGGTCTTGCTGGTTTTTGTATAGGAGAAGAAATTAAATATGTAGGGGGAGGGCGAATATCGTCTTATTTATTCTTTTATTCCGTGTTCTTCTTTTTTATGTCACCACAAACAGAAACTAAAGCAGTTGGATTTGCTGGTGTTAAGGATTATAAATTGACTTACTACACCCCGGAGTATGAAACCAAGGATACTGATATCTTGGCAGCATTCCGAGTAACTCCTCAGCCGGGGGTTCCGCCCGAAGAAGCAGGGGCTGCAGCTGCCGAATCTTCTACTGGTACATGGACAACTGTTTGGACTGATGGACTTACCAGTCTTGATCGTTACAAAGGACGATGCTATCACATCGAGCCCGTTGGGGAGGAACAAATCTATGCTTATCCATTAGACCTATTTGAAGAGGGTTCTGTTACTAACATGTTTTCCATTGTGTTTTTCAAAGCCCTACGTCTGGAGGATCTGCGAATTCCCTATAAAACTTTCCTAGGTCCGCCTCATGGTATCCAAGAAAGGGATAAGTTGAACAAGTACGGCCGTCCTTTTTTGGGATGTACTATTAAACCAAAATTGGGATTATCCGCAAAAAATTATGGTAGAGCGTATGAGTGTCTACGCGGTGGACTTGATTTTACCAAAGATGATGAAAACGTAAACTCACAACCATTTATGCGCTGGAGGGACCGTTTTTTTGCCGAAGCTTATAAACAGGCCGAAACCGGTGAAATCAAGGGGCATTACTTGAATGCGACTGCAACAGAAGAAATGAAGAGAGCTGTATTTGCGAGGGAATTAGGGGCTCCTATTGTAATGCATGACTACTTAACTGGGGGATTCACTGCAAATACTTTGCATTATTGCCGCGACAATGGCCTACTTCTTCACATTCACCGGGCAATGCATGCAGTTATTGATAGACAGAAAAATCATGGTATGCATTTTCGTGTATTAGCTAAAGCATTGCGTATGTCTGGGGGAGATCATCACGGTACAGTAGTAGGTAAGTTAGAAGGGGAACGCGAAATGACTTTAGGTTTTGTTGATTTATTGCGCGATGATTTTATTGAAAAAGATCGTCGCGGTTTTTTCACTCAGGACTGGGTATCCATGCCAGGTGTTATACCGGTGGCTTCAGGGGGTATTCATGTTTGGCATATGCCAGCTCTGACCGAAATCTTTGGAGATGATTCTGTATTATTTGGTGGAGGAACTTTAGGACATCCTTGGGGAAATGCACCTGGTGCAGCTAATCGGGTGGCTTTAGAAGCTTGTGTACAAGCTCGTAATGAAGGACGCGATCTTGCTCGTGAAGGTAATGAAATCGCTAAATGGAGTCCTGAACTAGCCGCAGCTTGTGAATGGAAGGCGATCAAATTCGAGCCGGATCTA
Deschampsia_antarctica__stripped_ ATGGAGTAGATAATTCTTCCTTGTTACAAATCCCTCCCCAAATCGTGCTTGCATTTTTCATTGCACACGACTTTCCCTATGTAGAAATTTCTATGAACATTTCAGTTTGTATTTCTACTTAGAGGACGTTTCTCGGTTTATCGAATACATAGTGCAATATGGTCAGACAGGGTTACAAACGGAAGGAAGTCTAATACTTTTATTTTTGCAGGCCAATTGCTCTTTTGACTTTGGAATAGAGCTCTTTATCAATATACTGCTTCTTTTACACTCAAGAATAATTAGGATTTCGGTCCACTCGAAACCACCTTTCCCCATCCGGCACTAATCTATTTTTAACGTCTAATTAGAGCGGGGAATCATTCCAATTAGGAAGTTAAGCTCGTTGCTTTTTTTTACCAGAATTGGAGCCAAGCTCTATCCATTTATTTACTAGACCCAGAAAATCGATTTTTTTACGACATGCTATTTTTTCCATTCATTACCCTTGAGGATCAGTCGTGGTCTTCTAGACTCTACCAAGAGTCTGGACGAATTTGTTGCCCATCCAAATGTGTAAAGATCATAGTCGCACATGAAATTCGAAGGGTCAAAAAAATCTCGTTACTTTGTCTACCCACTACTCTTTGAGTTTGCCCATGATAATGATTCCGAACCTGTGGAAATTAGTAATAACAAGAAATTTAGTTCACTACTTGTGAAACGTTTAATTCGAATGTATCAACAGAATTTTTGGAACTCGGTTAATCATAACCAAAATCAATTGGATTACATTTTTTATTCTGAGTTTTATTCTCAGATTCTATCTGAGGGATTTGCGATCGTTGTAGAAACCCCACTCTCCCGAGAATTATGTCCGCAAATACCCAAGTTTCAGAATTTACGCTCTATTCATTCATTTCCCTTTTTAGAAGACTTTCATTTGGATTATTTATCACATATAGAAATACCCTATCCTATCCATTTGGAAATCTTGGTTCAACTCTTTCAATATCATATCCAAGATGTTCCATCTTTACATTTGCGATTCTTTCTCAACTACTATTCAAATTGGAATAGTTTTATTACTTCAATGAAATCTTTTCTTAAAGAAAATAAAAGACTATTTTTCCTATATAACTCTTATGTATCAGAATATGAATTTTTCTTGTTTCTTAAACAATCTTGCTTACCATTAGCATCTTCTTTTTTGGAACGAATCTTTAAGATGGAACATTTTGGGATGTACCCTTTTAGGAAAACCTGGTTTTTTATGGATCCTCTTATGCATTATCGATATCAAGGAAAGGCCATTGCATCAAAAGGTACTTTTAACAAAAAATGGAAATACCTTATCTTGTGGTATTTTTTCTTTTGGAATCAGCCGAGGATCCATCTAAACTTAAACTCTTGCTTTGATTTTATGGGGTACCTTTCAAGTGTACCAAGTCCTTTGGTAAGGAATATGCTGGAGAATTCATTTCTAATAATGCAAAAATTAGATACCGTTCCCGCTACTGCCCTCATAGGATACTTAAAAGCTCAATTTTGTACTGGATTGGGCCATCCTATTAGTAAACCCTGGACATTCTCAGATTGGGATATTCTTGATCGATTTGGTCGGATATGTAGAAATCTTTTTCATTATCATAGTGGATCTTCGAAAAAAACTTTGTATCGAAAGTATATACTTCGACTTTCATGCGCTAAAACTTTAGCTCGTAAACATAAAAGCACGGTACGATTTATGCAACGAGGTTCGGCATTTTTAGAAGAATTTTTTACCGAAGAAGAGGTTTTTTTGATGTTCAAAACAAGCTACCGTGGATCGCACAGTGAGCGTATTTGGTATTTTGATATTATAAACGACCTCATGGAACATACATATCAATATGCATGGATCCCCCTTCTCCCACTTCCAATTATGTCAATGGGAGGCCTTTTTTTTATTCCGACAGCAACAAAAAATCGTCGCATATGGGCTTTTCCTAGTGTTTTATTCTTAAGTATAGCTATGGTATTCTCAATTCAACTGTCTATTCAACAAATAAAAGGAAGTTCTATCTATCAATATCTATGGTCTTGGACCGTCAATAATGATTTTTCTTTAGAATTTGGATACTTGATTGACCCGCTTACTTCTATTATGTTAATACTAATTACTACTGTAGGAATCCTGGTTCTTATTTATAGTGATGGTTATATGTCTCACGATGAAGGATATTTGAGATTTTTTTATATAAGTTTTTTCACTACTTCTATGTTGGGATTGGTTACTAGCTCCAATTTGATACAAATTTATTTTTTTTGGGAACTCGTGGGAATGTGTTCCTATTTATTGATAGGCTTTTGGTTTACACGACCGATCGCCGCGAGTGCTTGTCAAAAAGCTTTTGTAACTAATCGTGTAGGGGATTTTGGTTTATTATTAGGAATTTTAGGTTTTTTTTGGATAACAGGTAGTTTAGAGTTTAGGGATTTGTTCAAAATAGCTAATAACTGGATTCCTAATAATGGAATTAACTCTTTACTTACTACTTTGTGTGCTTTTTTATTATTCCTTGGTGCAGTTGCGAAATCCGCACAATTCCCTCTTCACGTATGGTTACCAGATGCTATGGAAGGACCCACTCCCATTTCGGCTCTTATACACGCAGCAACTATGGCTGGGATTTTTCTTGCTCGGCTTCCTCTTTTCATATGTCTACCTATAATGACTTTAATTTCTTTAGTAGGTACAATAACACTCTTATTAGGAGCTACTTTAGCTCTTGCTCAGAGAGATATTAAAAGAAGCTTAGCCTATTCTACAATGTCTCAATTGGGTTATATGATGTTAGCTCTAGGTATAGGTTCTTATCAAGCTGCTTTATTTCATTTGATCACTCATGCTTATTCAAAAGCTTTATTGTTCTTGGGATCCGGATCTATTCATTCAATGGAACCTCTTGTTGGATATTCACCAGATAAAAGTCAGAATATGGTTCTTATGGGCGGTTTAAGAAAATACCCAATTACAAGAACCACTTTTTTAGGTACACTCTCTCTTTGTGGTATTCCACCTCTTGCTTGCTTTTGGTCCAAAGATGAGATTCTTAGTAATAGTTGGTTGTATTCACCCTTTTTTGGAATAATAGCCTCCTTTACTGGATTAACTGCCTTTTATATGTTTCGGATATATTTACTTACATTTGATGGGTATTTGCGCGTTTTTAATTACAGTACCACTAAAGAGGGTTCCTTGTCAATATCCTTATGGGGAAAAAAGCCCAAAATTCAAAATACAAGAGGATGCTTTAGTACGTTTGAGGCTAAAAACACTTTTGCCTATCCGCATGAAACGGGAAATACTATGTTATTTCCTCTTCTTATATTACTATTTACTTTATTCATTGGATTTATAGGAATCTTTGAGTTAACCCTATTATCAAAGTGGTTAACTTCAATAAACACTCAGGAATCTATAAATTCATATGAATTTACTAATATTTCTTCTGTAAGTCTAGCTATCTTCGGTTTATTCATACTATCTTTTCAGTTGTTAAATTCCAAAGAAAGTTCGAAGTTTTTCGATGTAAAAAAAAAGATATACAGTTGGTCATATAATCGCGGTTATATAGATATTTTCTATACTAGGTTTCTCGGTATAAGAGGATTAACCGAACTAACGGAGTTTTTCGATAAGGGTATCATTGATGGCATTAACGGAGTGGGTCTTGTTAGTTTTTGTATAGGAGAAGAAATTAAATATGTAGGAGCAGGGCGAATCTCGTCTTATTTATTCTTTTATTCCGTATTTTTCTTTTTTATGTCACCACAAACAGAAACTAAAGCAGTTGGATTTGCTGGTGTTAAAGATTATAAATTGACTTACTACACCCCGGAGTATGAAACCAAGGATACTGATATCTTGGCAGCATTCCGAGTAACTCCTCAGCCTGGGGTTCCCCCGGAAGAAGCAGGGGCTGCAGCTGCCGAATCTTCTACTGGTACATGGACAACTGTTTGGACTGATGGACTTACCAGTCTTGATCGTTACAAAGGACGATGCTATCACATCGAGCCTGTTGGGGAAGACCAAATCTATGCTTATCCATTAGACCTATTTGAAGAGGGTTCCGTTACTAACATGTTTTCCATTGTGTTTTTCAAAGCCCTACGTCTGGAGGATCTACGAATTCCCTATAAAACTTTCCAAGGCCCGCCTCATGGTATCCAAGAAAGAGATAAGTTGAACAAATATGGTCGTCCTTTATTGGGATGTACTATTAAACCAAAATTGGGATTATCCGCAAAAAATTACGGTAGAGCGTATGAGTGTCTACGTGGTGGACTTGATTTTACCAAAGATGATGAAAACGTAAACTCACAACCATTTATGCGCTGGAGAGACCGTTTTTTTGCCGAAGCTTATAAACAGGCCGAAACTGGTGAAATTAAGGGGCATTACTTGAATGCGACTGCAACAGAAGAAATGAAGAGAGCTGTATTTGCAAGAGAATTAGGGGTTCCTATTGTAATGCATGACTACATAACTGGGGGATTCACCGCAAATACTTTGCATTATTGCCGCGACAATGGCCTACTTCTTCACATTCACCGTGCAATGCATGCAGTTATTGATAGACAGAAAAATCATGGTATGCATTTCCGTGTATTAGCTAAAGCATTGCGTATGTCTGGGGGAGATCATCACGGTACAGTAGTAGGTAAGTTAGAAGGGGAACGCGAAATGACTTTAGGTTTTGTTGATTTATTGCGCGATGATTTTATTGAAAAAGATCGTCGCGGTTTTTTCACTCAGGACTGGGTATCCATGCCAGGTGTTATACCGGTAGCTTCAGGTGGTATTCATGTTTGGCATATGCCAGCTCTGACCGAAATCTTTGGGGATGATTCCGTATTATTTGGTGGAGGAACTTTAGGACATCCTTGGGGAAATGCACCTGGTGCAGCTAATCGAGTGGCTTTAGAAGCCTGTGTACAAGCTCGTAACGAAGGGCGCGATCTTGCTCGTGAAGGTAATGAAATCGCTAAATGGAGTCCTGAACTAGCCGCGGCTTGTGAATGGAAAGCGATCAAATTCGAGCCGGATATC
Diandrolyra_sp_Clark_1301__stripped_ ATGGAGTAGATAATTCTTCCTTGTTACAAATCCCTCCCCAAATCGTGCTTGCATTTTTCATTGCACACGACTTTCCCTATGTAGAAATTTCTATGAACATTTCAGTTTGTATTTCTACTTAGAAGACATTTCTCAGTTTAAAAAATACATAGTGCAATATGGTCAGGCAGGGTTACAAACGAAAGGGAGTCTAATACTTTTATTTTTGCAGACCAATCGCTCTTTTGACTTTGGAATACAGTTCTTTATCAATATACTGCTTCTTTTACACTCAAGAATAATTAGGATTTCGGTACGCTCTAAACCATCTTTCCCCATCAGGCACTAATCTATTTTTAACGTTTAATTAGATCGGGAAATCATTTCAATTAAGAAGTTAAGCTCGTTGCTTTTTTTTACCAGAATTGGAGCCAAGCTCTATCCATTTATTCACTAGACCCAGAAAATCTATTTCATTACGACATGCTATTTTTTCCATTCATTACCCTTAAGGATCAGTCGCGGTCTTCTAGACTCTACCAAGAGTCTGGACGAATTTGTTGCTCATCCAAATGTGTAAAGATCATAGTCGCACATGAAATTCGAAGGGTCAAAAAAATCTCGCTACTTCGTTTACCCACTTCTCTTTGAGTTTGCTCATGATAATGGTCCCGAACCTGTGGAAATTAGTAATAACAAAAAATTTAGTTCACTACTTGTGAAACGTTTGATTCGAATGTATCAGCAGAATTTTTGGAACTCGGTTAATCATAACCAAGATCGATTGGATTACAATTTTTATTCTGAGTTTTATTCTCAGATTCTATCTGAGGGGTTTGCGATCGTTGTAGAAACCCCATTCTCGCGAGAATTATGTCCGGAAACACCAAAGTTTCAGAATTTACGATCTATTCATTCATTTCCCTTTTTAGAAGACTTTCATTTACATTATCTATCACGTCTAGAAATACCCTATCCTATCCATTTGGATATCTTGGTTCAACTCCTTCAATACCGGATCGAAGATGTTCCATCTTTGCATTTGCGATTCTTTCTCAACTACTATTCGAATTGGAATAGTCTTATTACTTCAATGAAATCGTTTCTTAAAGAAAATAAAAGACTATTTTTCTTATATAACTCTTATGTATCAGAATATGAATTTTTCTTGTTTCTTAAACAATCTTGCTTACCATTAACATCTTCCTTTGTGGAAGGAATCTTTAAGATGGAACATTTTGGGATGTACCCTTTTCGGAAAACCTGGTTCTTTATGGATTCTTTTATGCATTATCGATATCAAGGAAAGGCAATTGCATCAAAAGGAACTCTTAAGAAGAAATGGAAATACCTTGTCTTATGGTATTCTTTCTTTTGGACTCAACCGAGGATCCATCTAAACTTAAACTCTTGCTTCGATTTTCTGGGGTACCTTTCAAGTGTACCAAATACTTTGGTAAGGAATATGCTAGAGAATTCTTTTCTAATAATGAAAAAATTCGATACCGTCCCTGCTACTCCTCTCATTCGATCCTTAAAAGCTCAATTTTGTACTGGATCCGGGCATCCTATTAGTAAACCATGGACCTTATCAGATTGGGATATTCTTGATCGATTTGGTCGGATATGTAGAAATCTTTTTCATTATCATAGTGGATCTTCGAAAAAAACTTTGTATCGAAAGTATATACTTCGACTTTCATGCGCTAGAACTTTAGCTCGTAAGCATAAAAGCACGGTACGATTTATGCAACGAGGTTCGGTATTTTTAGAAGAATTTTTTACGGAAGAAGAAGTTTTTTTGATGTTCAAAACAACGTCTCGTGGATCACACAGTGAGCGTATTTGGTATTTTGATATTACCAATGACCTGATGGAACATACATATCAATATGCATGGATCCCTCTTCTCCCACTTCCAATTATGTCAATGGGGGGACTTATTCTTATTCCGACGGCGACAAAAAATCGTCGCATATGGGCTTTTCCTAGTGTTTTATTCTTAAGTATAGCTATGGTATTCTCTGTTTACCTATCTATTCAACAAATAAACGGAAGTTCTATCTATCAATATCTATGGTCTTGGACCGTCAATAATGATTTTTCCTTAGAATTTGGATATTTGATCGACCCGCTTACTTCTATTATGTTAATACTAATTACTACTGTAGGAATCCTCGTTCTTATTTATAGTGACGATTATATGTCTCACGATGAAGGATATTTGAGATTTTTTTATATAAGTTTTTTCAATACTTCCATGTTGGGATTGGTTACTAGTTCTAATTTGATACAAATTTATTTTTTCTGGGAACTTGTGGGAATGTGCTCCTATTTATTGATAGGCTTTTGGTTTACACGGCCAATTGCAGCGAGTGCTTGTCAAAAAGCTTTTGTAACTAATCGTGTAGGGGATTTTGGTCTGTTATTAGGAATTTTAGGTTTTTTTTGGATAACAGGCAGTTTAGAGTTTCGGGATTTGTTTAAAATAGCTAATAACTGGATTCCTAACAATGGTATTAATTCCTTACTTACTACTTTATGTGCTTTTTTATTATTCCTTGGTGCAGTTGCGAAATCCGCACAATTCCCTCTTCACGTATGGTTACCCGATGCTATGGAAGGACCCACTCCCATTTCGGCTCTTATACACGCAGCAACTATGGCTGGGATTTTTCTTGCTCGACTTCCTATTTTCATATCCCTACCTATAATGAGTTTTATTTCTTTAGTAGGTACAATAACACTCTTCTTAGGAGCTACTTTAGCTCTTGCTCAGAGAGATATTAAAAGAAGCTTAGCCTATTCTACAATGTCTCAATTGGGTTATATGATGTTAGCTCTAGGTATAGGTTCTTATCAAGCCGCTTTATTCCATTTGATCACTCATGCTTATTCGAAAGCTTTATTGTTCTTGGGATCCGGATCCATTCATTCAATGGAACCTCTTGTTGGATATTCACCAGATAAAAGTCAGAATATGGTTCTTATGGGTGGTTTAAGAAAATACCCAATTACAAGAACCACCTTTTTAGGTACGCTTTCTCTTTGTGGCATTCCACCTCTTGCTTGCTTCTGGTCCAAAGATGAAATCCTTAGTAATAGTTGGTTGTATTCACCCTTTTTTGGAATAATAGCCTCTTTTACTGGATTAACTGCGTTTTATATGTTTCGGATATATTTACTTACTTTTGATGGGTACCTGCGTGTTTTTAATTACAGTAACACTAAAGAGGGTTTGTTGTCAATATCCTTATGGGGAAAAAGGCCTAAAATTCATAATACAAGAGGGTCCTTTAGTATTTTTGGGGCTAAAAACACTTTTGTCTATCCTCATGAAACGGGAAATACTATGCTATTCCCTCTTTTTATATTACTGCTTACTTTGTTCATTGGATCCATAGGAATCTTTGAGTTAACCATATTATCAAAGTGGTTAACTTCAATAAATTTCCAGGAATCTATAAATTCATATGAATTTACTAATATTTCTTCTGTAAGTCTCGCTATGTTTGGTCTATTCATATTCTCCTTTCAGTTATTAAATTCTAAAAAGAGTCCGAAGTTTTTGGATGTAAAAAAAAAGATATACAGTTGGTCATATAATCGTGGTTATATAGATATTTTCTATACTAGGTTTTTGGGTATAAGAGGATTAACCGAACTAACGCAGTTTTTTGATAAGGGTGTCATTGATGGAATTAATGGAGTAGGTCTTGCTGGTTTTTGTATAGGAGAAGAAATTAAATATGTAGGGGGAGGGCGAATATCGTCTTATTTATTCTTTTATTCTGTGTTTTCTTTTTCTATGTCACCACAAACAGAAACTAAAGCAGTTGGATTTGCTGGTGTTAAAGATTATAAATTGACTTACTACACCCCGGAGTATGAAACCAAGGATACTGATATCTTGGCAGCATTCCGAGTAACTCCTCAGCCGGGGGTTCCGCCCGAAGAAGCAGGGGCTGCAGCTGCCGAATCTTCTACTGGTACATGGACAACTGTTTGGACTGATGGACTTACCAGTCTTGATCGTTACAAAGGGCGATGCTATCACATCGAGCCCGTTGGGGAAGAACAAATCTATGCTTATCCATTAGACCTATTTGAAGAGGGTTCTGTTACTAACATGTTTTCCATTGTGTTTTTCAAAGCTCTACGTCTGGAAGATCTACGAATTCCCTATAAAACTTTCCAAGGTCCGCCTCATGGTATCCAAGAAAGGGATAAGTTGAACAAGTACGGCCGTCCTTTCTTAGGATGTACTATTAAACCAAAATTGGGATTATCTGCAAAAAATTATGGTAGAGCGTATGAGTGTCTACGCGGTGGACTTGATTTTACCAAAGATGATGAAAACGTAAACTCACAACCATTTATGCGCTGGAGGGACCGTTTTTTTGCCGAAGCATATAAACAGGCCGAAACCGGTGAAATCAAGGGGCATTACTTGAATGCGACTGCAACAGAAGAAATGAAGAGAGCTGTATTTGCGAGGGAGTTAGGGGTTCCTATTGTAATGCATGACTACTTAACTGGGGGATTCACCGCAAATACCTTGCATTATTGCCGCGACAATGGCCTACTTCTTCACATTCACCGAGCAATGCATGCGGTTATTGATAGACAGAAAAATCATGGTATGCATTTTCGTGTATTAGCTAAAGCATTGCGTATGTCTGGGGGAGATCATCACGGTACAGTAGTAGGTAAGTTAGAAGGGGAACGCGAAATGACTTTAGGTTTTGTTGATTTATTGCGCGATGATTTTATTGAAAAAGATCGTCGCGGTTTTTTCACTCAGGACTGGGTATCCATGCCAGGTGTTATACCGGTGGCTTCAGGGGGTATTCATGTTTGGCATATGCCAGCTCTGACCGAAATCTTTGGAGATGATTCCGTATTATTTGGGGGAGGAACTTTAGGACATCCTTGGGGAAATGCACCTGGCGCAGCTAATCGAGTGGCTTTAGAAGCTTGTGTACAAGCTCGTAACGAAGGGCGCGATCTTGCTCGTGAAGGTAATGAAATCGCTAAATGGAGTCCTGAACTAGCCGCAGCTTGTGAATGGAAGGCGATCAAATTCGAGCCGGATCTA
Diarrhena_obovata__stripped_ ATGGAGTAGATAATTCTTCCTTGTTACAAATCCCTCCCCAAATCGTGCTTGCATTTTTCATTGCACACGACTTTCCCTATGTAGAAATTTCTATGAACATTTCAGTTTGTATTTCTACTTAGAGGACATTTCTCGGTTTATCGAATACATAGTGCAATATGGTCAGACAGGGTTACAAACGGAAGGGAGTCTAATACTTTTATTTTTGCAGGCCAATCGCTCTTTTGACTTTGGAATACAGTTATTTATCAATATACTGCTTCTTTTACACTCAAGAATAATTAGGATTTCGGTCCACTCGAAACCACCTTTCCCCATCCGGCACTAATCTATTTTTAACGTCTAATTAGAGCGGGGAATCATTCCAATTAAGAAGTTAAGCTCGTTGCTTTTTTTTACCAGAATTGGAGCCAGGCTCTATCCATTTATTCACTAGACCCAGAAAATCGATTTTATTACGACATGCTATTTTTTCCATTCATTACCCTTGAGGATCAGTCGTGGTCTTCTAGACTCTACCAAGAGTCTGGACGAATTTGTTGCTCATCCAAATGTGTAAAGATCATAGTCGCACATGAAATTCGAAGGGTCAAAAAAATCTCGTTACTTTGTCTACCCACTTCTCTTTGAGTTTGCCCATGATAATGGTTCCGAACCTGTGGAAATTAGTAATAACAAGAAATTTAGTTCACTACTTGTGAAACGTTTAATTCGAATGTATCAGCAGAATTTTTGGAACTCGGTTAATCATAACCAAGATCGATTGGATTACAATTTTTATTCTGAGTTTTATTCTCAGATTCTATCTGAGGGGTTTGCGATCGTTGTAGAAATCCCATTCTCGCGAGAATTATGTCCGGAAATACCAAAGTTTCAGAATTTACGCTCTATTCATTCATTTCCCTTTTTAGAAGACTTTCATTTGGATTATCTATCACATATAGAAATACCCTATCCTATCCATTTGGAAATCTTGGTTCAACTCCTTCAATACCGTATCCAAGATGTTCCATCTTTGCATTTGCGATTCTTTCTCAACTACTATTCGAATTGGAATAGTTTTATTACTTCAATGAAATCGTTTCTTAAAGAAAATAAAAGACTATTTTTCCTATATAACTCTTATGTATCAGAATATGAATTTTTCTTGTTTCTTAAACAATCTTGCTTACCATTAGCATTTTCTTTTCTGGAACGAATCTTTAAGATGGAACATTTTGGGATGTACCCTTTTCGGAAAACCTGGTTCTTTATGGATCCTCTTATGCATTATCGATATCAAGGAAAGGCAATTGCATCAAAAGGAACTTTTAAGAAGAAATGGAAATACCTTGTCTTCTGGTATTCTTTCTTTTGGACTCAACCGAGGATCCATCTAAACTTAAACTCTTGCTTCGATTTTCTGGGGTACCTTTCAAGTGTACCAAGTCCTTTGGTAAGGAATATGCTGGAGAATTCATTTCTAATAATGAAAAAATTCGATACCGTCCCCGCTACTCCCCTCATAGGATCCTTAAAAGCTCAATTTTGTACTGGATCGGGGCATCCTATTAGTAAACCCTGGACGTTATCAGATTGGGATATTCTTGATCGATTTGGTCGGATATGTAGAAATCTTTTTCATTATCATAGTGGATCTTCGAAAAAAACTTTGTATCGAAAGTATATACTTCGACTTTCATGCGCTAGAACTTTAGCTCGTAAACATAAAAGCACGGTACGATTTATGCAACGAGGTTCGGTATTTTTAGAAGAATTTTTTACGGAAGAAGAGGTTTTTTTGATGTTCAAAACAACCTCTCGTGGATCACACAGTGAGCGTATTTGGTATTTGGATATTATCAACGACCTGATGGAACATACATATCAATATGCATGGATCCCTCTTCTCCCACTTCCAATTATGTCAATGGGGGGCCTTATTCTTATTCCGACAGCAACAAAAAATCGTCGCATATGGGCTTTTCCTAGTGTTTTACTCTTAAGTATAGCTATGGTATTCTCAGTTCAACTGTCTATTCAACAAATAAATGGAAGTTCTATCTATCAATATCTATGGTCTTGGACCATCAATAATGATTTTTCCTTAGAATTTGGATACTTGATTGACCCGCTTACTTCTATTATGTTAATACTAATTACTACTGTAGGAATCCTGGTTCTTATTTATAGTGACGGTTATATGTCTCACGATGAAGGATATTTGAGATTTTTTTATATAAGTTTTTTCAATACTTCCATGTTGGGATTGGTTACTAGTTCCAATTTGATACAAATTTATTTTTTTTGGGAACTCGTGGGAATGTGTTCCTATTTATTGATAGGCTTTTGGTTTACACGACCCATCGCAGCGAGTGCTTGTCAAAAAGCTTTTGTAACTAATCGTGTAGGGGATTTTGGTCTGTTATTAGGAATTTTAGGTTTTTTTTGGATAACTGGTAGTTTAGAGTTTAGGGATTTGTTCAAAATAGCTAATAACTGGATTCCTAATAATGGGATTAACTCTTTACTTACTACTTTGTGTGCTTTTTTATTATTCCTTGGTGCAGTTGCGAAATCTGCACAATTCCCTCTTCACGTATGGTTACCCGATGCTATGGAAGGACCCACTCCCATTTCGGCTCTTATACACGCAGCAACTATGGCTGGGATTTTTCTTGCTCGACTTCCTCTTTTCATATCTCTACCTATAATGAGTTTCATTTCTTTAGTAGGTACAATAACACTCTTCTTAGGAGCTACTTTAGCTCTTGCTCAGAGAGATATTAAAAGAAGCTTAGCCTATTCTACAATGTCTCAATTGGGTTATATGATGTTAGCTCTAGGTATAGGTTCTTATCAATCTGCTTTATTCCATTTGATCACTCATGCTTATTCAAAAGCTTTATTGTTCTTGGGATCCGGATCCATTCATTCAATGGAACCTCTTGTTGGATATTCACCAGATAAAAGTCAGAATATGGTTCTTATGGGTGGTTTAAGAAAATACCCAATTACAAGAACTACTTTTTTAGGTACACTTTCTCTTTGTGGTATTCCACCTCTTGCTTGCTTCTGGTCCAAAGATGAAATCCTTAGTAATAGTTGGTTGTATTCGCCCTTTTTTGGAATAATAGCCTCCTTTACTGGATTAACTGCCTTTTATATGTTTCGGATATATTTACTTACGTTTGATGGGTATTTGCGTGTTTTTAATTACAGTAGCACTAAAGAGGGTTCCTTGTCAATATCCTTATGGGGAAAAAGGCCCAAAATTCAAAATACAAGAGGATCCTTTAGTACTTTTGGGGCTAAAAACACTTTTGCCTATCCGCATGAAACGGGAAATACTATGTTATTTCCTCTTCTTATATTACTGTTTACTTTGTTCATTGGATTCATAGGAATCTTTGAGTTAACCATATTATCAAAGTGGTTAACTTCAATAAACACCCAGGAATCTATAAATTCATATGAATTTACTAATATTTCTTCTGTAAGTCTAGCTATCTTCGGTTTATTCATATTCTCTTTTCAGTTGTTAAATTCCAAAGGAAGTCCGAAGTTTTTTGATGTAAAAAAAAAGATATACAGTTGGTCATATAATCGTGGTTATATAGATATTTTCTATACTAGGTTTCTCGGTATAAGAGGATTAACCGAACTAACGGAGTTTTTCGATAAGGGTGTCATTGATGGAATTAATGGAGTGGGTCTTGCTAGTTTTTGTATAGGGGAAGAAATTAAATATGTAGGGGGAGGGCGAATCTCGTCTTATTTATTCTTTTATTCCGTGTTTTTCTTTTTTATGTCACCACAAACAGAAACTAAAGCAGTTGGATTTGCAGGTGTTAAAGATTATAAATTGACTTACTACACCCCGGAGTATGAAACCAAGGATACTGATATCTTGGCAGCATTCCGAGTAACTCCTCAGCCTGGGGTTCCGCCCGAAGAAGCAGGGGCTGCAGCTGCCGAATCTTCTACTGGTACATGGACAACTGTTTGGACTGATGGACTTACCAGTCTTGATCGTTACAAAGGACGATGCTATCACATCGAGCCTGTTGGGGAAGACCAAATCTATGCTTATCCATTAGACCTATTTGAAGAGGGTTCCGTTACTAACATGTTTTCCATTGTGTTTTTCAAAGCCCTACGTCTGGAGGATCTACGAATTCCCTATAAAACTTTCCAAGGCCCGCCTCATGGTATCCAAGAAAGAGATAAGTTGAACAAGTATGGTCGTCCTTTATTGGGATGTACTATTAAACCAAAATTGGGATTATCCGCAAAAAATTACGGTAGAGCGTATGAGTGTCTACGTGGTGGACTTGATTTTACCAAAGATGATGAAAACGTAAACTCACAACCATTTATGCGCTGGAGAGACCGTTTTTTTGCCGAAGCTTATAAACAGGCCGAAACCGGTGAAATCAAGGGGCATTACTTGAATGCGACTGCAACAGAAGACATGAAGAGAGCTGTATTTGCGAGAGAATTAGGGGTTCCTATTGTAATGCATGACTACTTAACTGGGGGATTCACCGCAAATACTTTGCATTATTGCCGCGACAATGGCCTACTTCTTCACATTCACCGTGCAATGCATGCAGTTATTGATAGACAGAAAAATCATGGTATGCATTTCCGTGTATTAGCTAAAGCATTGCGTATGTCTGGGGGAGATCATCACGGTACAGTAGTAGGTAAGTTAGAAGGGGAACGCGAAATGACTTTAGGTTTTGTTGATTTATTGCGCGATGATTTTATTGAAAAAGATCGTCGCGGTTTTTTCACTCAGGACTGGGTATCCATGCCAGGTGTTATACCGGTAGCTTCAGGTGGTATTCATGTTTGGCATATGCCAGCTCTGACCGAAATCTTTGGGGATGATTCTGTATTATTTGGTGGAGGAACTTTAGGACATCCTTGGGGAAATGCACCTGGTGCAGCTAATCGAGTGGCTTTAGAAGCCTGTGTACAAGCTCGTAACGAAGGGCGCGATCTTGCTCGTGAAGGTAATGAAATCGCTAAATGGAGTCCTGAACTAGCCGCAGCTTGTGAATGGAAGGCGATCAAATTCGAGCCAGATATC
Dichanthelium_acuminatum__stripped_ ATGGAGTAGATAATTCTTCCTTGTTACAAACCTCTCCCCAAATCGTACTTGCATTTTTCATTGCACACGACTTTCCCTATGTAGAAATTTCTATAAACATTTCAGTTTGTATTTCTACTTAGAGAACATTTCTCGGTTTATCAAATACATAGTGCAATATGGTCAGACAAGGTTACAAACGGAAAGAAGTCTAATATTTTTATTTTTGCAGGCCAATCGCTCTTTTGACTTTGGAATACAGTTCTTTATCAATATACTGTTTCTTTTACACTCAAGAATAATTAGGATTTCGGTCCACTCGAAACTACCTTTCCCCATCAGGCACTAATGTATTTTTAACGTCTAATTAGATCGGGGAATCCTTCCAATTAAGAAGTTAAGCTCGTTGCTTTTTTTTATCAGAATTAGAGCCAGGCTCTATCCATTTATTCACTAGACCCAGAAAATCGATTTTATTACGACATGCTATTTTTTCCATTCATTACCTTTGAGGATCAGTCGTGGTCTTCTAGACTCTACCAAGAGTCTGGACGAATTTGTTGCTCATCCAAATGTGTAAAGATCATAGTCGCACATGAAATTCGAAGGGTCAAAAAAATCTCGTTACTTCGTCTACCCACTTCTCTTTGAATTTGCCCATGATAATGGTGCCGAACCTGTGGAAATTGGTAATAACAAGAAATTTAGTTCACTACTTGTGAAACGTTTAATTCGAATGTATCAGCAGAATTTTTGGAATTCGGTTAATCAGAACCAAGATCGATTGGATCACAATTTTTATTCTGAGTTTTATTCTCAGATTCTATCTGAGGGGTTTGCGGTCGTTGTAGAAATCCCACTTTCGGGGCAACTATGTCCGGAAATACCAAAGTTTCAAAATTTACAATCTATTCATTCATTTCCCTTTTTAGAAGACTTTCATTTACATTATTTATCACATATAGAAATACCCTATCCTATCCATTTAGAAATCCTGGTTCAACTCCTTGAATACCGGATTCAAGATGTTCCATCTTTGCATTTGCGATTCTTTCTCAACTATTATTCGAATTGGAATAGTCTTATTACTTCAATGAAATCCTTTCGTAAAGAAAATAAAAGACTATTTTTCCTATATAACTCTTATGTATCAGAATATGAATTTTTTTTGTTTCTTAAACAATCTTGCTTACGATTAACATCTTCTTTTCTGGAACGAATCTTTAAGATGGAACACTTTTGGATGTACCGATTTCGGAAAACCTGGTTCTTTATGGATCCTCTTATGCATTATCGATATCAAGGAAAGGCAATTGCATCAAAAGGAACTCTTAAGAAGAAATGGAAATACTTTGTCTTCTCGTATTTTTTCTTTTGGACTCAACCAAGGATCCGTCTAAACTTAAACTCTTGCTTCGATTTTCTGGGGTACCTTTCAAGTGTACCAAATACTTTGGTAAGGAATATGCTGGAGAATTCTTTTCTAATAATGAAAAAATTCGATACCGTCCCTGCTACTTCCCTCGTTGGATCCTTAAAAGCTCAATTTTGTACTGGATCAGGGCATCCTATTAGTAAACCCTGGACCTTATCAGATTGGGATATTCTTGATCGTTTTGGTCGGATATGTAGAAATCTTTTTCATTATCATAGTGGATCTTCGAAAAAAACTTTGTATCGAAAATATATACTTCGACTTTCATGTGCTAGAACTTTAGCTCGTAAACATAAAAGTACGGTACGATTTATGCAACAAGGTTCGGTATTTTTAGAAGAATTTTTTACGGAAGAAGAGGTTTTTTTGATGTTCAAAACAACTTCTAATGGATCACACAGTGAGCGTATTTGGTATTTGGATATTATCAATGACCTGATGGAACATACATATCAATATGCCGGGATCCCTCTTCTCCCACTTCCAATTATGTCAATGGGAGGGCTTTTTCTTATTCCGACAGCAACAAAAAATCGTCGCATATGGGCTTTTCCTAGTATTTTACTCTTAAGTATAGCTCTGGTATTCTCAGTTCACCTGTCTATTCAACAAATAAATGGAAGTTCTATCTATCAATATCTATGGTCTTGGACCATCAATAATGATTTTTCCTTAGAATTTGGATACTTGATCGACCCCCTTACGTCTATTATGTTACTACTAATTACTACTGTAGGAATCTTGGTTCTTATTTATAGTGACGGTTATATGTCTCACGATGAAGGATATTTGAGATTTTTTTATATAAGTTTTTTTAATACTGCCATGTTGGGATTGGTTACTAGTTCCAATTTGATACAAATTTATTTTTTTTGGGAACTTGTCGGAATGTGTTCCTATTTATTGATAGGCTTCTGGTTTACACGGCCAATTGCAGCGAGTGCTTGCCAAAAAGCTTTTGTAACTAATCGTGTAGGGGATTTTGGTCTGTTATTAGGAATTTTAGGTTTTTTTTGGATAACGGGTAGTTTAGAGTTTCGGGATTTGTTCAAAATAGCTAATAACTGGATTCCTAATAATGGGGTTAATTCCTTACTTACTACTTTGTGTGCTTTTTTATTATTCCTTGGTGCAGTTGCAAAATCTGCACAATTCCCTCTTCACGTATGGTTACCCGATGCTATGGAAGGACCCACTCCCATTTCGGCTCTTATACACGCAGCAACTATGGCTGGGATTTTTCTTGCTCGACTTCCTCTTTTCATATCCCTACCCATAATGAGTTTTATTTCTTTAGTAGGTACAATAACGCTCTTCTTAGGAGCCACTTTAGCTCTTGCTCAGAGAGATATTAAAAGAAGCTTAGCCTATTCTACAATGTCTCAATTGGGTTATATGATGTTAGCTCTAGGTATAGGTTCTTATCAAGCTGCTTTATTCCATTTGATCACTCATGCTTATTCGAAAGCTTTATTGTTCTTAGGATCCGGATCCATTCATTCAATGGAACCTCTTGTTGGATATTCACCAGATAAAAGTCAGAATATGGTTCTTATGGGTGGTTTAAGAAAATACCCAATTACAAGAACTGCTTTTTTAGGTACACTTTCTCTTTGTGGTATTCCACCTCTTGCTTGCTTCTGGTCCAAAGATGAAATCCTTAGTAATAGTTGGTTGTATTCACCCTTTTTTGGAATTATAGCTTCTTTTACTGGATTAACTGCATTTTATATGTTTCGGATATATTTACTTACTTTTGATGGGTATTTGCGTGTTTTTAATTACAGCAGTACTAAAGAAGGTTCGTTGTCAATATCCTTATGGGGAAAAGGCTCCAAAATTCCTAATACAAGAGGATCCTTTAGTACTTTTGGGGCTAAAAACACTTTTGTTTATCCTCATGAAACGGGAAATACTATGCAATTTCCTCTTCTTATATTACTGTTTACTTTGTTCATTGGATCCATAGGAATTTTTGAGTTAACCATATTATCAAAGTGGCTAACTTCAATAAACTTCCAGGAATCCATAAATTCATATGAATTTACTAATATTTCTTCTGTAAGTTTAGCAATTTTTGGTCTATTCATATTCTCTTTTCAGTTATTTAATTTCAAAAGGAATCCAAAGTTTTTGGATGTAAAAAAAAATATATACAGTTGGTCATATAATCGTGGTTATATAGATGTTTTCTATACTAGGTTTTTGGGTATAAGAAGATTAGCTGAACTAACGCATTTTTTCGATAAGGGTGTCATTGATGGAATTAATGGAGTAGGTCTTGCTGGTTTTTGTATAGGAGAAGAAATTAAATATGTAGGGGGAGGGCGAATATCGTCTTATCTATTCTTTTATTCCTTGTTCTTCTTTTTTATGTCACCACAAACAGAAACTAAAGCAGTTGGATTTGCTGGTGTTAAGGATTATAAATTGACTTACTACACCCCGGAGTACGAAACCAAGGATACTGATATCTTGGCAGCATTCCGAGTAACTCCTCAGCCCGGGGTTCCGCCTGAAGAAGCAGGGGCTGCAGCTGCGGAATCTTCTACTGGTACATGGACAACTGTTTGGACTGATGGACTTACCAGTCTTGATCGTTACAAAGGACGATGCTATCACATCGAGCCCGTTGGGGACGAACAAATCTATGCTTATCCATTAGACCTATTTGAAGAGGGTTCTGTTACTAACATGTTTTCCATTGTGTTTTTCAAAGCCCTACGTTTGGAAGATCTACGAATTCCCTATAAAACTTTCCAAGGTCCGCCTCACGGTATCCAAGAAAGGGATAAGTTGAACAAGTATGGTCGTCCTTTATTGGGATGTACTATTAAACCAAAATTGGGATTATCCGCAAAAAATTACGGTAGAGCGTATGAGTGTCTACGCGGTGGACTTGATTTTACGAAAGATGATGAAAACGTAAACTCACAACCATTTATGCGCTGGAGAGACCGTTTTTTTGCTGAAGCATATAAACAAGCCGAAACTGGTGAAATCAAGGGGCATTACTTGAATGCGACTGCAACAGAAGAAATGAAGAGAGCTGTATTTGCAAGGGAATTAGGGGTTCCTATTGTAATGCATGACTACTTAACTGGAGGATTCACCGCAAATACTTTGCATTATTGCCGCGACAACGGCCTACTTCTTCACATTCACCGAGCAATGCATGCAGTTATTGATAGACAGAAAAATCATGGTATGCATTTCCGTGTATTAGCTAAAGCATTGCGTATGTCGGGGGGAGATCATCACGGTACAGTAGTAGGTAAGTTAGAAGGGGAACGCGAAATAACTTTAGGTTTTGTTGATTTATTGCGCGATGATTTTATTGAAAAAGATCGTCGCGGTTTTTTCACTCAGGACTGGGTATCCATGCCAGGTGTTATACCGGTGGCTTCAGGGGGTATTCATGTTTGGCATATGCCAGCTCTGACCGAAATCTTTGGAGACGATTCCGTATTATTTGGTGGAGGAACTTTAGGACATCCTTGGGGAAATGCACCTGGTGCAGCTAATCGTGTGGCTTTAGAAGCCTGTGTACAAGCTCGTAACGAAGGGCGCGATCTTGCTCGTGAAGGTAATGAAATCGCTAAATGGAGTCCTGAACTAGCCGCAGCTTGTGAATGGAAGGCGATCAAATTTGAGCCGGATATA
[truncated: 878,727 more chars]
