# Supplementary material for: A 250 plastome phylogeny of the grass family (Poaceae): topological support under different data partitions
Source: PeerJ. 2018 Feb 2;6:e4299. doi: 10.7717/peerj.4299 (PMC5798404; doi:10.7717/peerj.4299)
Supplement: Supplemental Information 10 [file peerj-06-4299-s010.phy]

 250 55851
Shibataea_kumasaca ATGGCAACCCTTCGAGTCGACGAAATTAAAATTCTCCGCGAACGTATTGAACAATATAATAGGAAAGTAGGGATTGAGAATATTGGTCGCGTAATTCAAGTGGGGGATGGGATTGCTCGTATTATAGGTCTTGGTGGAATAATGTCAGGTGAATTAGTCGAATTTGCAGAAGGGACTAGGGGTATTGCTCTGAATTTGGAATCCAAAAATGTTGGGATTGTATTAATGGGCGATGGGTTGATGATACAAGAGGGAAGTTTTGTAAAAGCAACAGGAAGAATTGCTCAGATACCCGTGAGCGAGGCTTACTTGGGTCGTGTTATAAATGCTCTGGCTAAACCTATTGATGGGGGCGAAATTGTAGCTGAATCTCGCTTAATTGAATCTGCTCCGGGTATAATTTCCAGGCGTTCTGTATATGAACCCCTTCAAACAGGGCTTATTGCTATCGATTCGATGATCCCCATAGGGCGCGGTCAGCGAGAGTTAATTATTGGGGACAGACAGACTGGCAAAACAGCAGTAGCCACAGATACAATTCTCAATCAAAAAGGGCAAGTAATATGTGTTTATGTAGCTATCGGTCAAAGAGCATCCTCCGTGGCTCAAGTAGTAACTACTTTCCATGAAGAGGGGGCCATGGAATACACTATTGTAGCTGAAATGGCGGATTCACCTGCTACATTACAATACCTCGCCCCTTATACGGGAGCAGCCCTGGCTGAGTATTTTATGTATGAACGGCATACTTTAATAATTTATGATGATCTCTCCAAACAAGCACAAGCTTATCGCCAAATGTCCCTTCTATTAAGAAGACCCCCCGGCCGCGAAGCTTATCCAGGGGATGTTTTTTATTTGCATTCACGGCTTTTAGAAAGAGCCGCTAAATTAAGTTCTCTTTTAGGCGAAGGAAGTATGACCGCTTTACCAATAGTTGAGACTCAATCTGGAGACGTTTCCGCCTATATTCCTACTAATGTAATCTCCATTACAGATGGACAAATATTCTTATCCGCGGATCTATTTAATGCCGGAATTCGACCTGCTATTAATGTGGGTATTTCTGTTTCCAGAGTAGGATCCGCGGCTCAAATTAAAGCCATGAAACAAGTAGCTGGCAAATCAAAATTGGAACTAGCTCAATTCGCAGAATTACAAGCCTTTGCACAATTCGCCTCTGCTCTCGATAAAACAAGTCAGAATCAATTGGCAAGGGGTCGACGATTACGGGAATTGCTTAAACAATCCCAAAACCCTCTCGTGGAAGAGCAGATAGCTACTATTTATACCGGAACGAGAGGATATCTTGATTCGTTAGAAATTCAGGTAAAGTTTCTGGATGAGTTACGTAAACACCTAAAAGATACGAAACCTCAATTCCAAGAAATTATATCTTCTAGCAAGACATTCACCGAGCAAGCGGAAATCCTTTTGAAGGAAGCTATTCAGGAACTCGAAGGGTTTTCCCTTGAACAAA---CA---ATGAGAACC---AATCCTACTACTTCTCGTCCCGGGTCCATTGAAGAAAAAAGCACAGGGCGTATCGATCAAATTATTGGACCCGTGCTGGATATCACTTTTCCCCCGGGCAAGTTACCTTATATTTATAACGCTTTGGTAGTCAGAGACACTGCCGGTAAGCAAATTAATGTGACTTGTGAGGTACAACAATTATTAGGAAATAATCGAGTTAGAGCTGTAGCTATGAGTACAGAAGGGTTGATGAGAGGATTGGAAGTGATTGACACGGGAGCTCCTCTCAGTGTTCCAGTCGGTGGAACTCTCGGACGAATTTTCAACGTTCTTGGGGAACCTATTGACAATTTGGGTCCTGTAGATATTAATGCAACATTCCCTATTCATAGATCTGCGCCTGCCTTTATCGAGCTAGATACGAAATTATCCATCTTTGAAACAGGTATTAAGGTGGTCGATCTTTTAGCTCCTTATCGACGTGGAGGAAAAATAGGACTATTT---GGGGGGGCTGGAGTAGGTAAAACAGTACTCATCATGGAATTAATCAACAACATTGCTAAAGCTCATGGAGGCGTATCCGTATTTGGCGGAGTAGGGGAACGGACTCGTGAAGGAAATGATCTTTATATGGAAATGAAGGAATCCGGAGTAATTAATGAAAAAAATTTGGAGGAATCAAAGGTAGCTCTAGTCTATGGTCAAATGAATGAACCGCCGGGAGCTCGTATGAGAGTTGGTTTAACTGCCCTAACTATGGCAGAATATTTCCGAGATGTTAATAAGCAAGACGTGCTTCTATTCATCGATAATATCTTTCGTTTTGTTCAAGCAGGATCGGAGGTATCCGCCTTATTAGGGAGAATGCCCTCCGCAGTGGGTTATCAACCTACTCTTAGTACAGAAATGGGTTCTTTGCAAGAAAGAATTGCTTCTACAAAAAAGGGATCCATAACTTCGATCCAAGCAGTTTATGTACCTGCGGACGATTTGACCGACCCTGCTCCTGCCACAACATTTGCACATTTGGATGCTACTACCGTACTTTCCAGAGGATTAGCTTCCAAGGGTATTTATCCAGCAGTAGATCCTTTAGATTCAACCTCAACTATGTTACAGCCTCGGATCGTTGGCAACGAACATTATGAAACTGCGCAAAGAGTTAAGACTTTACAACGTTACAAAGAACTTCAGGACATTATCGCAATTCTTGGGTTGGATGAATTATCAGAGGAGGATCGTTTAACTGTAGCAAGAGCACGAAAAATTGAACGTTTCTTATCACAACCGTTCTTTGTGGCAGAAGTTTTTACCGGTTCTGCAGGAAAGTATGTTGGTCTTGCAGAAACAATTAGGGGATTTCAACTAATCCTTTCCGGAGAATTAGACGGCCTACCCGAACAAGCTTTTTATTTGGTGGGTAACATCGATGAAGCTAGCACGAAAGCTATAAACTTAGAAGAGGAGAACAAATTGAAATGAATGAAATTAAATCTTTATGTACTAACTCCTAAGCGAATTATTTGGGATTGTGAAGTGAAAGAAATCATTTTATCTACTAATAGTGGCCAAATTGGCGTATTACCAAACCACGCCCCCATTAACACAGCTGTAGATATGGGTCCTTTGAGAATACGCCTCCTCGACCAATGGTTAACGGCGGTTCTGTGGAGCGGTTTTGCGAGAATAGTTAATAATGAGATCATCATTTTAGGAAATGATGCGGAACTGGGTAGTGACATTGATCCGGAAGAAGCTCAACAGGCACTTGAAATAGCCGAAGCTAACTTGAGTGCT---GAGGGTACGAAAGAATTGGTTGAAGCGAAGCTAGCTCTCAGACGAGCTAGGATACGAGTCGAGGCTATCAATTGGATTCCCCCATCCAATTGAATGAAAAATGTAACCCATTCTTTCGTTTTTTTAGCTCACTGGCCATCCGCTGGGAGTTTCGGGCTTAATACCGATATTTTAGCAACAAATCTAATAAATCTAACTGTAGTGGTTGGTGTATTGATTTTTTTTGGAAAGGGAGTG------------------TTAAAAGATTTATTAGATAATCGAAAACAGAGAATCTTGAGTACTATTCGAAATTCGGAAGAATTGCGTAGAGGGACCATTGAGCAGCTCGAAAAAGCTCGGGTTCGATTACAGAAAGTCGAAGAAGCAGATGAGTATCGAATGAATGGATACTCTGAGATAGAACGAGAAAAAAATTTGATTAATGCTACTTCTATTAGTTTGGAACAATTAGAAAAGTCTAAAAACGAAATCCTTTTTGAAAAACAAAGGGCGATGAATCAGGTCCGACAACGGGTTTTCCAACAGGCCGTACAAGGAGCTCTAGGACTGAATAGTTGTTTGAATACCGAGTTACATTTCCGTACGATTCGTGCTAATATTGGCATTCTCGGGGCCATAGAATCGAAG------------ATGAATCCACTAATTGCTGCTGCTTCCGTTATTGCTGCTGGATTGGCCGGGCTTGCTTCTATTGGGCCTGGAGTTGGTCAAGGTACTGCTGCAGGACAAGCTGTAGAAGGTATTGCGAGACAGCCAGAAGCAGAAGGTAAAATACGAGGTACTTTATTGCTTAGTCTAGCTTTTATGGAAGCTTTAACAATTTATGGACTAGTTGTGGCACTAGCGCTTTTATTTGCGAACCCTTTTGTTTAAATGAATATTATACCATGTTCCGTTAAAACACTCAAGGGGTTATATGATATATCGGGTGTAGAAGTAGGCCAACACTTCTATTGGCAAATAGGAGGTTTCCAAATTCATGCCCAAGTACTCATCACTTCTTGGGTCGTAATTACTATCTTGCTAGGTTCAGTTATCATAGCTGTTCGGAATCCACAAACCATCCCGACCGACGGTCAGAATTTCTTCGAATATGTGCTTGAGTTTATTCGAGACTTGAGCAAAACTCAGATTGGAGAAGAATATGGTCCCTGGGTTCCCTTTATTGGAACTATGTTCCTTTTTTTTGTTTCGAATTGGTCGGGTGCTCTTTTACCTTGGAAAATTATATTACCCCATGGGGAATTAGCAGCACCCACGAATGATATAAATACTACTGTTGCTTTAGCTTTACTCACATCAGCGGCATATTTTTATGCGGGTCTTAGCAAAAAAGGATTGAGTTATTTCAAATATATTAAACCAACTCCAATTCTTTTACCAATTAACATCCTAGAAGATTTCACAAAACCATTATCGCTTAGTTTTCGACTTTTCGGGAATATATTGGCGGATGAATTAGTCGTTGTTGTTCTTGTTTCTTTAGTCCCCTTAGTAGTCCCTATACCGGTCATGTTTCTTGGATTATTTACAAGCGGTATTCAAGCTCTTATTTTTGCAACGTTAGCCGCAGCCTATATAGGTGAATCCATGGAAGGTCATCAT---ATGCTATTTACTTTAGAACATATACTAACTCATATCTCTTTCTCAACCATTTCAATTGTGATTACAATTCATTTGATAACCTTATTAGAA------CTTGGGGGATTACGTGATTCGTCAGAAAAAGGAATGATAGCTACTTTTTCCATAACAGGATTCTTAGTTTCTCGTTGGTCTTCGGGACATTTTCCATTAAGTAATTTATATGAGTCATTGATCTTCCTTTCATGGGCTCTGTATATTCTTCATACGATTCCTAAGATACAGAACTCTAAAAATGATTTAAGCACAATAACTACGCCAAGTACTATTTTAACGCAAGGCTTTGCCACGTCGGGTCTTTTAACTGAAATGCATCAATCCACAATACTAGTACCTGCTCTACAATCTCAGTGGTTAATGATGCATGTCAGTATGATGTTACTAAGCTATGCAACTCTTTTGTGCGGATCCTTATTATCCGCCGCTCTTCTAATCATTAAATTTCGA---AAGTTCTTCTTTTTAAAAAAAAAAGTT------A------CATTTTTCTTTAGTGAGTTTAGTATTTTCT------ATGTAAAAAGTGCTAAAAACACCTTTCCTTTTCCAAATTATTACAAATATCAATTAATTGAGCGTTTGGATTCTTGGAGTTATCGTGTCATTAGCGGGTTTACCCTTTTAACCATAGGTATTCTTTGTGGAGCAGTATGGGCTAATGAGGCGTGGGGATCCTATTGGAATTGGGATCCTAAGGAAACTTGGGCATTTATTACTTGGACCATATTCGCAATTTATTTACATAGTAGAACAAATAATTGGAAGGGTACGAATTCCGCACTTGTAGCTTCGATAGGATTTCTTATAATTTGGATCTGCTATTTTGGTATCAATCTATTAGGAATAGGTTTACATAGTTATGGTGCATTTTTACCAAAATGAATGAAAAAAAAGAAAGCATTGCCTTCTTTCCTATATCTTTTTATCGTACTTTTGCCCTGGGGAGTCTCTTTCTCTTTTAACAAATGTCTGGAACTTTGGATTAAGAATTGGTGGAATACCAGGCAATCTGAAACTCTCTTAACT---------GATATTCAAGAGAAAAAGGTTCTAGAAAGATTCATAGAATTAGAAGAACTTTTTTTGGACGAAATGATAAAAGAGCCGAAGACACATGTACAAAAACCTCCT------ATAGGAATACACGAAATAATACAATTGGTCAAAATAGATAATGAGGATCATCTCCATATCATTTTGCATTTCTCGACAAATATAATCTGTTTGATTCTAAGTGGTTCTTTTTTTGGTAAAGAGGAACTTATTAATTCTTGGCAGGAATTCTTCTATAACTTAAATGACTCAATAAAAGCTTTTTTGATTCTTTTAGTTACTGATTTTGTTGGATTTCACTCCACCCGCGGTTGGGAACTACTAATCCGTTGGGTCTACAACGATCTTGGATGGGCTCCTAATGAGCTATTCACTATTTTTTGTAGTTTTCCAGTGATTCTAACATGTTTTAAATTTTGGATCTTTTTTTTAAACCGTCTATCTCCTTCGCTTGTAGTCTATCATTCAATTGAATAAATGCCCATTGGTGTTCCAAAAGTACCTTACCGGATTCCCGGAGATGAAGAAGCGACTTGGGTTGACTTATACAATGTTATGTATCGAGAAAGGACACTTTTTTTAGGTCAAGAGATTCGTGAGGTCACGCATATTACAGGTCTCATGGTATATCTCAGTATAGAAGATGGAAGCGATATTTTTTTGTTTATAAACTCCCCAGGCGGGTGGCTAATCTCAGGAATGGCGATTTTTGATACGATGCAAACGGTGACACCAGATATAACAATATGCCTCGGAATGGCTGCGTCCATGGCATCCTTCATTCTGGGAGGCGAACCCACCCGTATAGCATTCCCTCACGCGAGGATTATGCTTCACCAACCTAGTGCTTATTATCGGGCAAGGACACCAGAATTTCTAGAAGTGGAAGAGTTACACAAAGTTCGCGAAATGATCACAAGGTATGCACTAAGAACAGGCAAGCCTTTTTGGGTTGTATCCGAAGACATGGAAAGGGATTTTATGTCAGCAGACGAAGCCAAAGCTTATGGACTTGTCGATGTAGGGGAAATGGACGAGCACTGC---GATACTGATCCAGTGTGGTTT---CCAGAAATGAAGGAT------------TGG---ATGACAGAAAAAAAAGAAAAAAAAAGAGAAGCAAAAGTCACTTTCGAAGGTTTAGTTACGGAAGCCCTACCCAACGGAATGTTCCGCGTTCGCCTAGAGAATGACACCATCATCCTTGGCTATATTTCAGGAAAGATCCGGTCTAGTTCTATACGAATACTGATGGGGGATAGGGTCAAAATTGAAGTAAGTCGTTATGATTCAAGCAAAGGACGTATAATTTATAGACTTCCC---AAG---------TCGAAGCGTACCGAAGACTCGAAGACCGAAGATAAGACCGATTTGAAGTCAGATACCAAAG??---------------------------------------------------------------------------------------------------------------------------------------------------------------------ATG------AAATTGGAAGGGTCAAAAAAATCTCGTTACTTCGTTTACCCACTTCTCTTTGAGTTTGCCCATGATTATGGATTAAAA------GGTTCCGAACCTGTGGAAATT---AGTAATAAC---AAGAAATTTAGTTCACTACTTGTGAAACGTTTAATTCGAATGTATCAGCAGAATTTTTGGAACTCGGTTAATCATAACCAA---------GATCGATTGGATTACAACAAT------TTTTATTCTGAGTTTTATTCTCAGATTCTATCTGAGGGGTTTGCGATCGTTGTAGAAATCCCATTCTCGCGAGAATTATGT------CCGAAAGAAAAAGAAACACCAAAGTTTCAGAATTTACGATCTATTCATTCATTTCCCTTTTTAGAAGACTTTCATTTACATTATCTATCACATATAGAAATACCCTATCCTATCCATTTTGAAATCTTGGTTCAACTCCTTCAATACCGGATCAAAGATGTTCCATCTTTGCATTTGCGATTCTTTCTCAACTACTATTCGAATTGGAATAGTCTTATTACTTCAATGAAA------TCGTTTCTT------AAAGAAAATAAAAGACTATTTTTCCTATATAACTCTTATGTATCAGAATATGAATTTTTCTTGTTTCTTAAACAATCTTGCTTACCATTAACATCTTCTTTTGTGGAACGAATCTTTAAGATGGAACATTTTGGGATGTACCCAGGTTTTTTTCGGAAAACC------TGGATCTTTATGGATCCTCTTATGCATTATCGATATCAAGGAAAGGCAATTGCATCAAAAGGAACTCTTAAGAAGAAATGGAAATACCTTGTCTTCTGGTATTCTTTTTTTTGGACTCAACCGAGGATCCATCTAAACTTAAACTCTTGCTTCGATTTTCTGGGGTACCTTTCAAGTGTACCAAATCCTTTGGTAAGGAATATGCTAGAGAATTCATTTCTAATAATGAAAAAATTCGATACCGTCCCTGCTACTCCCCTCATTGGATCCTTAAAAGCTCAATTTTGTACTGGATCGGGGCATCCTATTAGTAAACCCTGGACCTTATCAGATTGGGATATTCTTGATCGATTTGGTCGGATATGTAGAAATCTTTTTCATTATCATAGTGGATCCTCGAAAAAAACTTTGTATCGAAAGTATATACTTCGACTTTCATGCGCTAGAACTTTAGCTCGTAAACATAAAAGCACGGTACGATTTATGCAACGAGGTTCGGTATTTTTAGAAGAATTTTTTACGGAAGAAGAG---CAAGTTTTTTTGATGTTC------AAAACA------ACCTCTCGTGGATCACACAGTGACCGTATTTGGTATTTGGATATTATCAATGACCTGAACCCT------ATGATAATAGAT------AGGGTAGAGATAGAAACTATCAATTCTTTTTCGAAATCGGAAAAAGAAGTCTATGGACTGATATGGATT---CCCATTTTGACCCTCCTACTGGGAATCACAATAGAAGTACTCGTAATTGTGTGGTTAGAAAGAGAAATATCCGCATCGATACAACAACGTATTGGTCCTGAATATGCTGGCCCCCTGGGACTGCTTCAAGCTATAGCCGATGGAACTAAGCTATTTAAGGAGGATATCCTGCCATCCCGAGGAGATATTCCTTTATTTATTGGACCTTCTATAGCAGTCATATCATTATTAAGTTTTTTAGTTATCCCTGGATATTTTGTTTTAGCCGATCTTAGTATTGGTGTTTTTTTATGGATTGCCATTTCAAGTATTGCTCCTATTGGTCTTCTTATGGCAGGATATAGCTCAAATAATAAATATTCTTTTGGCGGTCTACGAGCTGCTGCTCAATCTATTAGTTATGAAATACCATTAACTTTTTGTGTGCTAGCAATATCTCTACGTGTGATTTCTAACAGTAGTACAGTTGATATAGTTGAAGCACAGTCAAAATATGGTTTTGGATGGAATTGGCGTCAGCCTATAGGTTTTCTGGTTTTTCTAATTTCTTCTTTGGCAGAATGTGAAAGATTACCCTTTGATTTACCAGAAGCAGAGGAAGAATTAGTAGCAGGTTATCAAACCGAATATTCTGGTATCAAATATGGTTTATTTTATCTTGTTTCTTACCTAAATTTATTAGTTTCCTCTTTATTTGTAACAGTTCTCTACTTAGGCGGGTGG---------------AATTTCTCTATTCCCTATATATCCGAATTTTTCATGAATAAAATGGGAATTTTGGAAATGATGGGTATCATTACATTAACTAAAGCTTATTTATTTCTCTTCATTTCTATCACAATAAGATGGACTTTACCCAGGATGAGAATGGATCAGTTATTAAATCTTGGATGGAAATTTCTTTTACCTATTTCCCTGGGCAATCTCTTATTAACAACTTCTTCCCAACTTGTTTCACTATAAATGATCTGGCATGTACAGAATGAAAACTTCATTCTCGATTCTACGAGAATTTTTATGAAAGCGTTTCATTTGCTTCTCTTCGGAAGTTTCATTTTCCCAGAATGTATCCTAATTTTTGGCCTAATTCTTCTTCTGATGATCGATACCTCTGATCAAAAAGATAGACCTTGGTTCTATTTCATCTCTTCAACAAGTTTAGTAATAAGCATAACGGCCCTATTGTTCCGATGGAGAGAAGAACCTATAATTAGCTTTTCGGGAAATTTCCAAACGAACAATTTCAACGAAATCTTTCAATTTCTTATTTTATTATGTTCAACTTTATGTATTCCTCTATCCGTAGAGTACATTGAATGTACAGAAATGGCTATAACAGAGTTTCTGTTATTCTTAACAGCTACTCTAGGGGGAATGTTTTTATGTGGTGCTAACGATTTAATAACTATCTTTGTAGCTCCAGAATGTTTCAGTTTATGTTCCTACCTATTGTCTGGATATACCAAGAGAGATCTACGGTCTAATGAGGCTACTATGAAATATTTACTCATGGGTGGGGCAAGCTCTTCTATTCTGGTTCATGGTTTCTCTTGGCTATATGGTTCATCTGGGGGGGAGATCGAGCTTCAAGAAATTGTGAACGGTCTTATCAATACACAAATGTATAACTCCCCAGGAATTTCAATTGCGCTTATATCCATCACTGTAGGACTTGGGTTCAAGCTTTCCCCAGCCCCTTTTCATCAATGGA------CTCCTGTCTACGAAGGA---TCCCCCACTCCAGTCGTTGCTTTTCTTTCTGTTACTTCGAAAGTAGCTGCTTCAGCTTCAGCCACGCGAATTCTCGATATTCCTTTTTATTTCTCATCAAACGAATGGCATCTTCTTCTGGAAATCCTAGCTATTCTTAGCATGATAGGGAATCTCCTTGCTATTACTCAAACAAGCATGAAACGTATGCTTGCATATTCGTCCATAGGGCAAATCGGATATGTAATTATTGGAATAATTGTTGGAGACTCAAATGATGGATATGCAAGCATGATAACTTATATGCTGTTCTATATCTCCATGAATCTAGGAACTTTTGCTTGCATTGTATTATTTGGTCTACGTACCGGAACTGATAACATTCGAGATTATGCAGGATTATACACGAAAGATCCTTTTTTGGCTCTCTCTTTAGCCCTATGTCTCTTATCCCTAGGAGGCCTTCCTCCACTAGCGGGTTTCTTCGGAAAACTCTATCTATTCTGGTGTGGATGGCAAGCAGGCCTATATTTCTTGGTTTCAATAGGACTCCTTACGAGCGTTCTTTCTATCTACTATTATCTAAAAATAATCAAGTTATTAATGACTGGACGAAACCAAGAAATAACCCCTTATGTGCGAAATTATAGAAGATCCCCTTTAAGATCAAACAATTCCATCGAATTGAGTATGACTGTATGTGTGATAGCATCTACTATACCAGGAATATCAATGAACCCCATTCTTGCAATTGCTCAGGATACCCTCTTTTAGATGTTTCTGCTTCACGAATATGATATTTTTTGGACATTTCTAATAATAGCAAGCCTTATTCCTATTTTTGCATTTTGGATTTCAGGACTTTTAGCCCCGGGACCAGAGAAGCTTTCTAGTTATGAATCGGGTATAGAACCCATGGGAGGGGCTTGGTTACAATTCCGAATACGCTATTACATGTTTGCACTAGTTTTTGTTGTTTTTGATGTGGAAACGGTCTTTCTCTACCCTTGGGCAATGAGTTTCGACGTATTGGGTGTATCCGTTTTTATCGAAGCTTTCATTTTCGTGCTTATCGTTGTTGGTGTTTATGCATGGCGAAAAGGAGCCTTGGAATGGTCTTAAATGAGTTATTTTCCTTGGTTAACAATACTTGTTGTTCCGATATTTGCAGGTTCAATTTTTTTACCTCATAGGGGAAACAAAATCGTTAGGTGGTATACTATATCTATTTGTTTATTAGAATTCCTTATGACTTATGCATTCTGTTATCATTTCCAATTGGAGGATCCCTTAATCCAATTAAAGGAGGATTCTTGGATAGATGTCTTTGATTTCCACTGGAGATTGGGAATCGATGGACTTTCATTAGGATCTATTTTATTGACAGGATTTATCACTACTTTAGCTACTTTAGCAGCTTGGCCAACCCGGAATTCGCGATTATTCTATTTCCTGATGCTAGCAATGTATAGTGGTCAAATAGGATTATTTTCTTCGCGAGACCTTTTACTTTTTTTTATCATGTGGGAGTTAGAATTAATTCCTGTTTACTTACTTTTATCCATGTGGGGGGGAAAGAGGCGTCTGTATTCAGCTACAAAATTTATTTTGTATACTGCAGGCGGTTCCATTTTTTTCTTAATCGGAGTTCTAGGTATGGGCTTA------TATGGTTCCAACGAACCATTAGATTTGGAAAGATTAATTAATCGATCATACCCTGCAACATTGGAAATACTATTTTATTTTGGCTTCCTTATTGCTTATGCTGTCAAATTGCCGATTATACCCCTACATACGTGGTTACCAGATACCCATGGGGAAGCGCATTACAGTACATGTATGCTTTTAGCGGGAATCCTATTAAAGATGGGAGCATACGGATTGATTCGGATCAATATGGAATTGTTACCTCATGCTCATTATCTATTTTCCCCCTGGTTGGTAATAATAGGAGCGATGCAAATAATCTATGCAGCTTCAACTTCTCTTGGTCAACGAAATTTCAAAAGAATAGCCTACTCCTCCGTATCTCACATGGGTTTCATAATTATAGGAATTGGTTCCATAACCAACATTGGACTCAATGGAGCTTTACAAATACTATCCCATGGATTTATTGGTGCTACACTTTTTTTCTTGGCGGGAACGGCTTGTGATAGAATGCGTCTTGTTTATCTCGAAGAACTGGGGGGGATATCTATCCCAATGCCGAAAATTTTTACCATGTTTAGTAGCTTTTCAATGGCTTCTCTTGCCTTACCAGGAATGAGCGGTTTTGTTGCAGAATTAGTAGTATTTTTTGGACTAATTACTAGTCAAAAATTTCTGTTAATACCAAAAATGCTAATTACTTTTGTAATGGCAATTGGAATGATATTAACTCCTATTTTTTTATTATCTATGTTACGCCAGATGTTCTATGGATACAAGCTATTTGTTCCAAACGCAAATTTGGATTCTGGACCACGAGAACTCTTTTTAATCTGTATCTTTTTACCAGTAATAGGAATTGGTATTTATCCAGATTTTGTTCTCTCGCTATCGGTTGACAAGGTAGAGGCTCTCTTATCCAATTATTATAAATAAATGATGTTTGAGCATGTACTTTTTTTTAGTGTCTATTTATTTTCGATTGGTATCTATGGATTGATCACAAGCCGAAACATGGTTAGAGCTCTAATATGTCTTGAACTTATACTGAATTCAATTAATCTAAATCTCGTAACATTTTCTGATCTATTTGATAGTCGCCAATTAAAAGGAGACATTTTCGCAATTTTTGTTATAGCCCTTGCG------------------------------GCTGCTGAAGCAGCTATTGGACTATCCATTCTTTCTTCCATCCATCGTAACAAGAAATCAACTATCCAATCTAATTTTTTGAAT---ATGGAACATACATATCAATATGCATGGATCCCTCTTCTCCCACTTCCAATTATGTCAATGGGGGGACTTATTCTTATTCCGACAGCAACAAAAAATCGTCGCATATGGGCTTTTCCTTGTGTTTTACTCTTAAGTATAGCTATGGTATTCTCAGTTCACCTATCTATTCAACAAATAAATGGAAGTTCTATCTATCAATATCTATGGTCTTGGACCGTCAATAATGATTTTTCCTTAGAATTTGGATACTTGATCGACCCGCTTACTTCTATTATGTTAATACTAATTACTACTGTAGGAATCCTCGTTCTTATTTATAGTGACGATTATATGTCTCACGATGAAGGATATTTGAGATTTTTTTATATAAGTTTTTTCAATACTTCTATGTTGGGATTGGTTACTAGTTCCAATTTGATACAAATTTATTTTTTTTGGGAACTTGTGGGAATGTGTTCCTATTTATTGATAGGCTTTTGGTTTACACGGCCAATTGCAGCGAGTGCTTGTCAAAAAGCTTTTGTAACTAATCGTGTAGGGGATTTTGGTCTGTTATTAGGAATTTTAGGTTTTTTTTGGATAACAGGTAGTTTAGAGTTTCGGGATTTGTTCAAAATAGCTAATAACTGGATTCCTAATAATGGGATTAATTCCTTACTTACTACTTTGTGTGCTTTTTTATTATTCCTTGGTGCAGTTGCGAAATCTGCACAATTCCCTCTTCACGTATGGTTACCCGATGCTATGGAAGGACCCACTCCCATTTCGGCTCTTATACACGCAGCAACTATGGTTGCTGGGATTTTTCTTGCTCGACTTCCTCTTTTCATATCCCTACCTATAATGAGTTTCATTTCTTTAGTAGGTACAATAACACTCTTCTTAGGAGCTACTTTAGCTCTTGCTCAGAGAGATATTAAAAGAAGCTTAGCCTATTCTACAATGTCTCAATTGGGTTATATGATGTTAGCTCTAGGTATAGGTTCTTATCAAGCTGCTTTATTCCATTTGATCACTCATGCTTATTCGAAAGCTTTATTGTTCTTGGGATCCGGATCCATTCATTCAATGGAACCTCTTGTTGGATATTCACCAGATAAAAGTCAGAATATGGTTCTTATGGGTGGTTTAAGAAAATACCCAATTACAAGAACTACTTTTTTAGGTACGCTTTCTCTTTGTGGTATTCCACCTCTTGCTTGCTTCTGGTCCAAAGATGAAATCCTTAGTAATAGTTGGTTGTATTCACCCTTTTTTGGAATTATAGCCTCTTTTACTGGATTAACTGCGTTTTATATGTTTCGGATATATTTACTTACTTTTGATGGGTACCTGCGTGTTTTTAATTACAGTAGC------ACT---AAAGAGGGTTCG---TTGTCA------ATATCCTTATGGGGAAAAAGGCCCAAAGGAGTGAATAGATTCTTATCAACGAAG------------------GGAGTTTCTTTTTTTTCATCC------ATT------------CATAAT------ACAAGAAATAGGGGGTCCTTTAGT------ACTTTT---GGG---GCT------AAAAACACTTTTGTCTATCCTCATGAAACGGGAAATACTATGCTATTCCCTCTTTTTATATTACTGTTTACTTTGTTCATTGGATCCATAGGAATCTTTAAT------GGAATGAATGGAGCAGAGTTAACCATATTATCAAAGTGGTTAACTTCAATAAACTTCCAGGAAAGTAATTCCATAAATTCATATGAATTTACTAATATTTCTTCTGTAAGTCTAGCTATGTTTGGTCTATCCATATTCTCCTTTCAGTTGTTAAAT---------TCTCTT------------AAA------GAGAGT------CCGAAG------TTTTCGGAT------GTA------AAAAAAAAGATATACAGTTGGTCATATAATCGTGGTTATATAGATATTTTCTATACTAGGTTTCTGGGTATAAGAGGATTAACTGAACTAACGCAGTTTTTCGATAAGGGTGTCATTGATGGAATTAATGGAGTAGGTCTTGCTGGTTTTTGTATAGGAGAAGAAATTAAATATGTAGGGGGAGGGCGAATATCGTCTTATTTATTCTTT---TATTCCGTGTTCTTCTTTTTT---------------------------------------------------------------ATGGATTTACCTGGACCAATACATGAGATTCTTGTGCTATTTGGATTTCTTCTACTAGGAGGTCTAGGAGTAGTATTACTTACCAACCCAATTTATTCTGCCTTTTCGCTGGGATTAGTTCTTGTTTGTATATCCTTATTCTATATTTTATTGAATTCCTACTTTGTAGCTGTCGCACAACTTCTTATTTATGTGGGAGCTATAAATATTTTGATCATATTTGCCGTAATGTTCAATGGCTCAGAATGGTCTAAAAATAATAATTGGACTATTGGAGATGGGTTCACTCTCTGTATAACTATTCTTTTTTCACTAATGACTACTATCCCAGATACGTCATGGTATGGAATTCTTTGGACTACAAGATCAAACCAAATAGTAGAACAGGGTCTCAATAACGTTCAACAAATTGGGATTCATTTAGCAACTGATTTTTATCTTCCGTTTGAACTCATTTCCATAATTCTTCTAGTTTCTTTAATAGGTGCAATTACTATGGCTCGGCA---ATAA------ATGACAAGAAAAGATATGATAGTCAATATGGGCCCTCACCCATCAATGCATGGTGTTCTTCGACTGATCGTTACTCTCGATGGTGAAGATGTTATTGATTGTGAACCCATATTAGGCTATTTACACAGAGGAATGGAAAAAATCGCGGAACGAACTATTATACAATACTTACCTTATGTAACACGATGGGATTATTTAGCTACTATGTTTACAGAAGCAATAACGGTAAATGCACCAGAATTCTTGGAAAATATTCAAATACCCCAAAGAGCCAGCTATATTAGGGTAATTATGTTAGAGTTGAGCCGTATAGCTTCTCACTTGTTATGGCTTGGACCTTTTATGGCGGATCTAGGCGCACAGACCCCTTTTTTCTATATTTTTAGAGAGAGAGAATTGATATATGATCTATTTGAAGCTGCTACAGGTATGCGAATGATGCATAATTACTTTCGCATCGGAGGGGTAGCCGCCGATCTACCTTATGGATGGGTCGATAAATGTTTAGATTTCTGTGATTATTTTTTACGAGGAGTTGTTGAACAACAACTTATTACACGGAATCCCGTTTTTTTAGAACGAGTTGAAGGAGTCGGTTTTATTAGCGGAGAAGAAGCAGTAAATTGGGGCTTATCGGGACCGATGTTACGAGCTTCTGGAATACAATGGGATCTTCGTAAAGTTGATTATGAGTCTTACAACCAATTCGATTGGAAAGTCCAATGGCAAAAAGAAGGGGATTCATTAGCTCGCTATTTAGTACGAATGGGTGAAATGAGGGAATCCATCAAAATTATTCAACAGGCTGTAAAAATTCCTGGAGGCCCTTATGAGAATTTAGAAGTCCGACGCTTTAAGAAGAATTCC---GAATGGAATGATTTTGAATATCGATTTCTTGGTAAAAAACCTTCGCCCAATTTCGAATTGTCAAAGCAAGAGCTTTATGTAAGAGTGGAAGCTCCAAAAGGTGAATTGGGAATTTATCTGGGAGATGATAGTCTTTTCCCCTGGAGATGGAAAATTCGTCCACCCGGTTTTAATTTGCAAATTCTTCCTCAACTAGTTAAAAAAATGAAATTGGCTGATATCATGACGATATTAGGTAGTATAGATATCATTATGGGGGAAGTTGATCGTTGAATGTTCCCTATGGTAACTGGGTTCATGAGTTATGGTCAACAAACAATACGCGCTGCAAGGTACATTGGTCAATTCCTAATTACCTTATCCCACACAAATCGTTTACCTATAACGATTCACTACCCTTATGAAAAATCAATTACATCGGAGCGTTTCCGGGGGCGAATCCACTTTGAATTTGATAAATGTATTGCTTGTGAAGTATGTGTTCGCGTATGCCCGATAGATCTACCCCTTGTGGATTGGAGATTTGAAAAGGATATTAAAAGGAAACAATTGAATTATAGTATTGATTTCGGAGTTTGTATATTTTGTGGTAATTGTGTTGAGTACTGTCCGACAAGCTGTTTATCAATGACTGAAGAATATGAACTTTCTACTTATGATCGTCATGAATTGAATTACAATCAAATTGCTTTGAGTCGGTTACCAATCTCCATAATGGGAGATTACACAATTCAAA------------------------------------------CAATTAGGAATTCGAC------TCAAAGTAAAATAGACGAAGAATCTTGGAATTCAAGAACGGTTACTAATTATTAGATGCAGCAGGGTTGGTTATCTAATTGGCTAGTCAAACATGAGGTGGTTCATAGATCTTTGGGCTTCGATCACCGAGGAATAGAGACTTTACAAATAAAAGCAGGGGATTGGGATTCCATTGCTGTCATTTTATATGTATATGGTTACAATTATTTACGTTCCCAATGTGCTTATGACGTAGCACCCGGTGGATCTTTAGCTAGCGTGTATCATCTTACGAGAATACAGTATGGTATAGATAACCCAGAAGAAGTATGCATAAAAGTTTTTGCCCAAAAGGATAATCCTAGAATCCCGTCTGTCTTCTGGATTTGGAGAAGTGCCGATTTTCAAGAACGCGAATCTTATGATATGGTGGGAATCTATGATAATCATCCACGCCTTAAACGTATTCTAATGCCTGAAAGTTGGATAGGCTGGCCCTTACGTAAGGACTATATAACCCCCAATTTCTATGAAATACAAGATGCTCATTGA------------------------------------------------------------------------------------------ATGGCGAAAAGGAGCCTTGGAATGGTCTTAACTGAATATTCAGACAAAA---AAAAAAAAGAAGGAAAAGATTCCGAGACAGTTATGAGTTTGATTGAGTTTCCCTTACTTGACCAAACAAGTTCCAATTCCGTTATTTCAACTACAAATGATCTTAATTGGTCAAGACTCTCCAGTTTATGGCCCCTTCTATATGGTACCAGTTGTTGTTTCATTGAATTTGCTTCATTAATAGGCTCACGGTTCGACTTTGATCGTTATGGATTGGTACCAAGATCAAGTCCTAGGCAAGCAGACCTAATTTTAACAGCTGGTACGGTAACAATGAAAATGGCTCCCTCTTTAGTGTTATACGAGCAAATGCCTGAACCAAAATACGTCATTGCTATGGGAGCCTGTACTATTACAGGGGGAATGTTCAGTACGGATTCCTATAGTACTGTTCGGGGAGTTGATAAGTTAATTCCTGTGGATGTCTACTTGCCGGGCTGCCCACCTAAACCGGAGGCAGTTATAGATGCCCTAACAAAACTTCGTAAGAAGATATCGCGAGAAATAGTTGAGGATCGAACTCTATCTCAA------AAGAATCGATGTTTTACTACCAGTCACAAGCTTTATGTTAGGCGCAGTACTCATACTGGAACTTACGAGCAAGAATTGCTCTATCAATCACCATCTACTTTAGACATATCTTC------------------TGAAACTTTTTTCAAATCCAAAAGTCCAGTA---TCTTCCTCCAAAGTGAAT---ATGGAAAATAGAAATACTT---TTTCTTGGGTAAAGGAACAGATGATTCGATCGATTTCTATCATGATATACATAACTCGGACATCTTCAAATGCATATCCCATTTTTGCGCAGCAGGGTTATGAAAACCCACGAGAAGCAACCGGACGAATTGTATGTGCCAATTGCCATTTAGCTAATAAGCCCGTGGATATTGAAGTTCCCCAAGCTGTGCTTCCCGATACTGTATTTGAAGCAGTTCTTCGAATTCCTTATGATATGCAACTGAAACAAGTTCTTGGTAATGGGAAAAAGGGAGGGTTAAATGTGGGTGCTGTTCTTATTTTGCCCGAGGGATTCGAATTAGCGCCGCCCGACCGTATTTCTCCTGAGTTGAAAGAAAAGATAGGAAATCTTTCTTTTCAGAGTTATCGTGATAAAAATATTCTTGTGATAGGCCCTGTTCCCGGTAAGAAATATAGTGAAATCGTCTTTCCCATTCTTTCCCCCGATCCTGCTACGAAGAAAGACTTCTTAAAATATCCCATATATGTAGGGGGAAACCGAGGAAGGGGACAGATCTATCCTGATGGTAGCAAGAGTAACAATACGGTCTATAATGCTACGTCAACAGGTATAGTAAGAAAAATACTACGTAAAGAAAAGGGGGGATATGAAATATCCATAGTCGATGCATCGGATGGACGCCAAGTGATTGATATTATACCTTCCGGGCCAGAACTTCTTGTTTCAGAAGGGGAATCGATCAAGCTTGATCAACCATTAACAAGCAATCCTAATGTGGGAGGGTTTGGTCAGGGGGATGCAGAAATCGTGCTTCAGGATCCATTACGCGTCCAAGGCCTTTTGTTCTTCTTCGCATCTGTTATTTTGGCACAAGTTTTTTTGGTTCTCAAAAAGAAACAGTTTGAAAAGGTTCAATTGTACGAAATGAATTTCTAG------------------------------------------AGTAAAGTATATGATTGGTTTGAGGAACGTCTTGAGATTCAGGCAATTGCGGATGATATAACTAGTAAATATGTTCCTCCTCATGTCAACATATTTTATTGTTTAGGGGGAATTACACTTACTTGTTTTCTAGTACAAGTCGCTACCGGTTTTGCTATGACTTTTTACTACCGCCCAACCGTTACAGAGGCTTTTTCCTCGGTTCAATACATAATGACCGAGGCCAAC---TTTGGTTGGTTAATCCGATCAGTTCATCGATGGTCAGCAAGTATGATGGTTCTAATGATGATCCTGCACGTATTTCGTGTGTATCTCACAGGTGGATTTAAAAAACCCCGCGAATTAACTTGGGTGACAGGTGTGGTTTTGGTATTGACTGCATCGTTTGGTGTAACTGGTTATTCTTTGCCTTGGGATCAAATTGGTTATTGGGCAGTCAAAATTGTGACAGGTGTACCTGAAGCGATTCCGGTAATAGGATCGCCTTTAGTGGAGTTATTACGTGGAAGTGCTAGTGTGGGCCAATCCACTTTGACTCGTTTTTATAGTTTACATACCTTTGTACTGCCTCTGCTTACTGCCGTATTTATGTTAATGCACTTTATGATACGTAAGCAAGGTATTTCGGGTCCTTTA---------------------------------------------ATGG---------------------------------------------------TAAAGAAACCTGACTTAAATGATCCTGTATTAAGAGCAAAATTAGCTAAAGGGATGGGACATAATTATTACGGGGAACCCGCGTGGCCCAACGATCTTTTATATATTTTTCCAGTAGTAATTCTAGGTACTATTGCATGTAATGTAGGTTTAGCGGTTCTCGAGCCGTCAATGATTGGTGAACCGGCGGATCCGTTTGCAACTCCTCTGGAAATATTACCCGAGTGGTACTTCTTTCCCGTCTTTCAAATACTCCGTACAGTACCCAATAAGTTATTGGGCGTTCTCTTAATGGTTTCTGTGCCAACGGGCTTATTGGTACCCTTTCTAGAGAATGTCAATAAATTCCAAAATCCATTCCGTCGCCCAGTAGCTACGACCGTTTTTTTAATCGGTACTGCAGTAGCTCTTTGGTTAGGTATTGGAGCAACATTACCCATTAAATCCTTAACTTTAGGTCTTTTT---ATGATTGAAGTTTTTCTATTTGGAATCGTCTTACTAATTCCTATTACTTTAGCGGGATTATTCGTGACTGCGTATTTGCAATACAGACGTGGGGATCAGTTGGATCTTTGAATGCTTACTATAACTAGTTATTTCGGTTTTCTACTGGCTGCTTTAACTATAACCCCAGCTCTATTTATTGGCTTGAACAAGATACGTCTTATTTGA------ATGGATATAGTAAGTCTCGCTTGGGCTGCTTTAATGGTAGTCTTTACATTTTCTCTTTCACTAGTAGTATGGGGGAGGAGTGGACTCTAGATGATTATTCGTTCGCCGGAACCAGAAGTAAAAATTGTGGATAGGGATCCTGTAAAAACATCTTTTGAGGAATGGGCCAAACCCGGCCATTTCTCAACAATAGCTAAGGGCCCTGATACTACCACTTGGATCTGGAACCTACATGCTGATGCTCACGATTTCGATAGTCATACCGGTGATTTGGAGGAGATCTCTCGAAAAGTCTTTGCTCATTTCGGTCAACTCTCCATTATCTTTCTTTGGTTGAGTGGCATGTTCGCC---CGTTTTTCCAATTATGAAGCATGGCTAAGTGATCCTACTCACATTGGACCCAGTGCTCAGGTAGTTTGGCCAATAGTAGGGCAAGAAATATTGAATGGTGATGTAGGCGGGGGTTTCCGAGGAATCCAAATAACCTCTGGGTTTTTTCAGTGGCGAGCATCTGGAATAACTGAATTACAACTCTATTGTACCGCAATCGGTGCATTGATTTTTGCATCGTTAATGCTTTTTGCTGGTTGGTTCCATTATCACAAGGCCGCTCCCAAATTGGCCTGGTTCCAAGATGTAGAATCCATGTTGAATCACCACTTAGCGGGGTTATTAGGACTTGGGTCTCTTTCTTGGGCGGGACACCAAATCCATGTATCTTTACCAATTAACCAATTTCTTGACGCTGGGGTTGAT---CCTAAACCACTTCCTCATGAATTTATCTTGAATCGCGACCTTTTGGCTCAACTTTATCCTAGTTTTGCCGAAGGAGCAACCCCCTTTTTCACCTTGAATTGGTCCAAATACGCAGAATTTCTGTTTCGCGGAGGACTAGACCCAATAACCGGAGGTCTATGGTTGAGCGATATTGCGCACCATCATTTAGCTATTGCTATTCTTTTCCTGATCGCAGGTCATATGTATAGGACCAACTGGGGTATTGGTCATGGACTTAAAGATATTTTGGAAGCTCATAAGGGCCCATTTACAGGACAAGGCCATAAGGGTCTCTATGAAATCCTAACAACGTCATGGCACGCTCAATTATCTCTTAACCTAGCTATGCTAGGCTCTACCATTGTTGTAGCTCATCATATGTACATGCCCCCCTATCCATACCTAGCTACTGACTATGGTACACAACTTTCCTTGTTCACACACCACATGTGGATTGGCGGATTTCTAATAGTCGGTGCTGCTGCACATGCAGCCATTTTTATGGTAAGAGACTATGATCCAACTACTCGATACAACGATCTATTAGATCGCGTCCTTAGACACCGCGATGCAATCATATCCCACCTTAACTGGGTATGTATATTTCTAGGTTTTCACAGTTTTGGCTTGTACATTCATAATGATACCATGAGTGCTTTAGGCCGTCCCCAAGATATGTTTTCGGATACCGCCATACAATTACAACCCATCTTTGCTCAATGGGTACAAAATATCCATGCTGCGCCTGGCGTAACAGCTCCTGGTGCAACAACAAGTACCAGCTTAACGTGGGGAGGTGGCGAGTTAGTAGCAGTAGGCGGCAAAGTAGCTTTGTTACCTATTCCATTAGGAACCGCAGATTTTTTAGTCCATCACATTCACGCATTTACCATCCATGTGACTGTATTAATACTTTTGAAAGGTGTTTTATTTGCTCGCAGTTCCCGTTTGATACCCGATAAAGCAAATCTTGGTTTTCGCTTCCCTTGCGATGGGCCTGGGAGAGGGGGAACATGTCAAGTATCCGCCTGGGATCATGTTTTCTTAGGTCTATTCTGGATGTACAATATTTCGGTAGTCATTTTCCATTTCAGTTGGAAAATGCAGTCGGATGTTTGGGGTACTATAAGCGATGAAGGGATGGTAACTCATATCACAGGGGGAAACTTTGCACAGAGTTCCATTACGATTAATGGGTGGCTCCGAGATTTCTTGTGGGCACAGGCATCCCAAGTAATTCAGTCTTATGGTTCTTCATTATCTGCATATGGTCTTTTTTTCTTAGGTGCTCATTTTGTCTGGGCCTTCAGTTTAATGTTTTTATTCAGCGGCCGTGGTTATTGGCAAGAACTCATTGAATCTATCGTTTGGGCTCATAACAAATTAAAAGTTGCTCCTGCTACTCAGCCTAGAGCCTTGAGCATTATACAAGGACGTGCTGTAGGAGTAACCCATTACCTTCTGGGTGGAATTGCCACAACATGGGCATTCTTCTTAGCGAGAATTATTGCAGTAGGA---------ATGGAATTAAGATTTCCCAGGTTTAGCCAAGGCTTAGCTCAGGACCCCACTACTCGTCGTATTTGGTTTGGTATTGCTACCGCACATGATTTCGAAAGTCATGATGATATTACTGAGGAACGTCTTTATCAGAACATTTTTGCTTCTCACTTTGGGCAGTTAGCAATAATCTTTCTATGGACATCCGGAAATCTGTTTCATGTAGCTTGGCAAGGAAATTTTGAATCATGGATACAGGATCCTTTACACGTAAGGCCTATTGCTCATGCGATTTGGGATCCTCATTTTGGTCAACCCGCTGTGGAAGCCTTTACTCGAGGAGGTGCTGCCGGTCCAGTGAATATCGCCTATTCTGGGGTTTATCAGTGGTGGTATACAATTGGATTACGCACCAATGGAGATCTTTATACTGGAGCTCTGTTTCTATTATTTCTTTCTACGCTATCCTTAATAGGGGGTTGGTTACATCTACAACCCAAATGGAAACCAAGCCTTTCGTGGTTCAAAAACGCGGAATCTCGTCTCAATCATCATTTGTCAGGACTTTTCGGGGTAAGTTCTTTGGCTTGGACAGGACATTTAGTTCATGTCGCTATTCCCTCCAGGGGGGAGTACGTTCGATGGAATAATTTCTTAGATGTATTACCCTATCCCCAGGGGTTGGGACCCCTTCTGACGGGTCAGTGGAATCTTTATGCCCAAAACCCTGATTCGAGTAATCATTTATTTGGTACCGCTCAAGGAGCCGGAACTGCCATTCTAACTCTTCTTGGGGGATTCCATCCACAAACACAAAGTTTATGGCTGACCGATATTGCTCACCATCATTTAGCTATTGCATTTATTTTTCTCATTGCCGGTCATATGTATCGAACTAACTTCGGAATTGGGCACAGTATCAAAGATCTTTTAGAAGCACATACTCCTCCGGGGGGTCGATTAGGGCGTGGGCATAAGGGCCTTTACGACACAATCAATAATTCGCATTTTCAATTAGGTCTTGCTCTAGCTTCTTTAGGGGTTATTACTTCCTTAGTAGCTCAACATATGTACTCTCCTGCTTATGCATTCATAGCACAAGACTTTACCACTCAAGCTGCTTTATATACTCATCACCAATATATTGCAGGGTTCATCATGACAGGGGCTTTTGCTCATGGAGCTATTTTTTTCATTAGGGATTACAATCCGGAACAGAATGAGGATAATGTATTGGCAAGAATGTTAGACCATAAAGAAGCTATCATATCTCATTTAAGTTGGGCTAGCCTCTTCCTAGGATTCCATACCTTGGGCCTTTATGTTCATAACGACGTCATGCTTGCTTTTGGTACTCCAGAAAAGCAAATCTTGATCGAACCTATATTTGCCCAATGGATACAATCTGCTCATGGTAAGACGACATATGGGTTCGATATACTCTTATCTTCAACGAGCGGCCCCGCTTTCAATGCAGGTCGAACCCTATGGTTGCCCGGATGGTTGAATGCTGTTAATGAGAATAGTAATTCTCTTTTCTTAACAATAGGACCTGGAGATTTCTTGGTTCATCATGCTATTGCTCTAGGTTTGCATACAACTACATTGATTTTAGTAAAGGGTGCTGATGCACGCGGTTCCAAATTAATGCCGGATAAAAAGGATTTTGGGTATAGTTTTCCTTGTGACGGTCCAGGGCGCGGCGGTACTTGTGATATTTCTGCTTGGGACGCGTTTTATTTGGCAGTTTTCTGGATGTTAAATACCATTGGATGGGTTACTTTTTATTGGCATTGGAAACACATCACATTATGGCAGGGCAACGTTTCACAATTTAATGAATCCTCCACTTATTTGATGGGATGGTTAAGAGATTACCTATGGTTAAACTCTTCACAACTTATCAATGGATATAATCCTTTTGGGATGAATAGTTTATCGGTATGGGCGTGGATGTTCTTATTTGGACATCTTGTTTGGGCTACTGGATTTATGTTCTTAATTTCCTGGCGTGGATATTGGCAGCTAATTGAGACTTTAGCATGGGCTCATGAACGCACACCTTTGGCTAATTTAATTCGCTGGAGAGATAAGCCCGTGGCTCTTTCCATTGTGCAAGCAAGATTGGTTGGATTAGCCCACTTTTCCGTGGGTTATATATTCACTTATGCAGCTTTCTTGATTGCCTCAACATCAGGCAAGTTTGGTTAAATGTCACATTCCGTAAAAATTTATGATACATGTATAGGATGCACTCAATGTGTACGAGCTTGTCCAACAGATGTATTAGAAATGATACCCTGGGATGGGTGTAAAGCCAAGCAAATTGCTTCCGCGCCGAGAACCGAAGATTGTGTGGGTTGTAAGAGATGCGAATCTGCCTGCCCAACAGATTTTTTAAGTGTCCGCGTTTATTTAGAAACAACCCGCAGCATGGCTCTATCTTATTGAATGACGTTT---TTACCTTCTATTTTCGTGCCTTTAGTAGGCTTAGTATTTCCGGCAATTGCAATGTCTTTATTTCTTTATGTGCAGAAAAATAAGATTGTC---ATGCGGGATATAAAAACATATCTCTCTGTAGCGCCCGTGAGTACTCTATGGTTTGGGGCTTTAGCAGGTTTATTGATAGAAATTAATCGTTTATTCCCAGATGCTTTGTCATTCCCTTTTTTT---------ATGACTGCAATTTTAGAGAGACGCGAAAGTACAAGCTGGGGTTTCAACTGGATAACTAGCACCGAAAATCGTCTTTACATCGGATGGTTCGGTGTTTTGATGATCCCTACCTTATTGACCGCAACTTCCGTATTTATTATCGCCTTCATCGCTGCTCCTCCAGTAGATATTGATGGTATTCGTGAGCCTGTTTCTGGTTCTTTACTTTATGGAAACAATATTATCTCTGGTGCCATTATTCCTACTTCTGCGGCGATCGGATTGCACTTTTACCCAATTTGGGAAGCTGCATCTGTTGATGAGTGGTTATACAACGGCGGTCCTTATGAGCTAATTGTTCTACACTTCTTACTTGGTGTAGCTTGTTATATGGGTCGTGAGTGGGAATTCCGTCTGGGTATGCGTCCTTGGATTGCTGTTGCATATTCAGCTCCTGTTGCAGCTGCTACTGCTGTTTTCTTGATTTACCCTGGTCAAGGAAGTTTCTCTGATGGTATGCCTTTAGGAATATCTGGTACTTTCAACTTTATGATTGTATTCCAGGCAGAGCACAACATCCTTATGCATCCATTTCACATGTTAGGTGTAGCTGGTGTATTCGGCGGTTCCCTATTCAGTGCTATGCATGGTTCCTTGGTAACCTCTAGTTTGATCAGGGAAACCACTGAAAATGAATCTGCTAATGAGGGTTACAAATTTGGTCAAGAGGAAGAGACTTATAATATTGTGGCTCATGGTTATTTTGGCCGATTAATCTTCCAATATGCTAGTTTCAACAACTCTCGTTCTTTACACTTCTTCTTGGCTGCTTGGCCTGTAGTAGGGATCTGGTTCACTGCTTTAGGTATTAGTACTATGGCTTTCAACCTAAATGGTTTCAATTTCAACCAATCTGTAGTTGATAGCCAAGGTCGCGTTATTAATACTTGGGCTGATATCATCAACCGTGCTAATCTTGGTATGGAGGTAATGCACGAACGTAATGCTCACAACTTCCCTCTAGACCTAGCTGTTCTTGAAGTTCCATCTAATGGA---ATGGGTTTGCCTTGGTATCGTGTTCATACTGTTGTATTGAATGATCCGGGTCGATTGCTTGTGCATATAATGCACACAGCTTTAGTTTCTGGTTGGGGCTCGATGGCTTTATATGAATTAGCGGTTTTTGATCCCTCTGATCCTGTTCTGGATCCAATGTGGAGACAAGGTATGTTCGTCATTCCCTTCATGACTCGTTTAGGAATAACCAATTCGTGGGGTGGTTGGAGTATTTCAGGAGGAACTGTAAATCCGGGTATTTGGAGTTATGAAGGTGTGGCAGGTGCGCATATTGTGTTTTCTGGCTTCTTGGCAGCTATCTGGCATTGGGTATATTGGGACCTAATATTCGATCGGACAGGAAAACCCTCTTTGGATTTGCCCAAGATCTTTGGAATTCATTTATTTCTTGCAGGGGTGGCTTGCTTTGGCTTTGGCGCATTTCATGTAACGGGTTTGTATGGTCCTGGGATATGGGTGTCCGATCCTTATGGACTAACTGGAAAAGTACAAGCTGTAAATCCATGGGGTGTAGAAGGTTTTGATCCTTTTGTTCCGGGGGGAATAGCTTCTCATCATATTGCTGCGGGTACATTGGGCATATTAGCGGGCCTATTCCATCTTAGTGTCCGTCCGCCTCAACGTCTATACAAAGGATTACGTATGGGCAATATTGAAACTGTACTTTCCAGTAGTATCGCTGCTGTTTTTTTTGCAGCTTTCGTTGCCGGAACTATGTGGTATGGGTCAGCAACTACCCCAATCGAATTATTTGGGCCTACTCGTTATCAGTGGGATCAGGGATACTTTCAGCAAGAAATATATCGAAGAGTTAGCGATGGGTTAGCCGAAAATCTTAGTTTATCAGAAGCTTGGTCTAAAATTCCCGAAAAATTAGCCTTTTATGATTATATTGGTAATAATCCGGCAAAGGGGGGATTATTCAGAGCAGGCTCAATGGACAACGGGGATGGAATAGCTGTTGGATGGGGACATCCCGTCTTTAGAGATAAAGAAGGACGCGAGCTTTTTGTACGCCGTATGCCTACTTTTTTTGAAACATTTCCGGTTGTTTTGGTAGATGAAGAGGGAATTGTGAGAGCGGACGTTCCTTTTAGAAGAGCAGAATCCAAATATAGTGTTGAACAAGTAGGTGTAACGGTGGAGTTCTATGGTGGCGAACTTAATGGAGTAAGTTATTCTGATCCTGCTACTGTAAAAAAATATGCGAGGCGTTCCCAATTAGGGGAAATTTTTGAATTAGATCGGGCTACTTTGAAATCGGATGGTGTTTTTCGCAGCAGTCCAAGGGGTTGGTTCACTTTTGGTCATGCTACCTTTGCTTTGCTCTTCTTTTTCGGACACATTTGGCATGGCGCTAGAACCTTGTTCCGAGATGTTTTTGCTGGTATTGATCCAGACTTGGATGCTCAAGTGGAATTTGGAACATTCCAAAAAGTTGGAGATCCAACAAGGAGACAAGCAG---------------------------------------TCTGA------------------------------------------ATGAAAATCTTATATTCCAGGAGGTTCTACCACGTGGAAACGCTCTTTAATGGAACTTTCGTTTTAGCTGGTCGTGACCAAGAAACCACCGGCTTTGCTTGGTGGGCTGGGAATGCCAGACTTATCAATTTGTCCGGTAAACTACTTGGAGCTCACGTAGCCCATGCCGGATTAATCGTATTCTGGGCCGGAGCAATGAACCTATTTGAGGTGGCCCATTTCGTACCAGAAAAGCCCATGTATGAACAAGGGTTGATTTTACTTCCGCACTTAGCTACTCTAGGTTGGGGAGTAGGGCCGGGGGGAGAAGTTCTAGATACTTTTCCGTACTTTGTATCTGGAGTACTTCACCTAATTTCCTCCGCAGTCTTAGGCTTCGGCGGCATTTATCACGCGCTTCTGGGACCCGAGACTCTTGAAGAATCTTTTCCATTCTTTGGTTATGTATGGAAAGATAGAAATAAAATGACTACAATTTTGGGTATTCACTTAATTTTGTTAGGTGGTGCTTTTCTTCTAGTACTCAAGGCTCTTTATTTTGGCGGTGTATATGATACCTGGGCCCCGGGGGGGGGAGTAAGAAAAATTACCAATTTGACCCTTAGCCCCGTTATATTTGGTTATTTACTAAAATCCCCTTTTGGGGGAGAAGGGTGGATTGTTAGTGTGGATGATTTAGAAGATATAATTGGGGGACATGTATGGTTGGGTTTCATTTGTGTAGGCGGAATTTGGCATATCTTAACCAAACCCTTCGCATGGGCTCGCCGTGCATTTGTATGGTCTGGAGAAGCTTACTTGTCTTATAGTTTAGCTTTATCTGTCTTTGGTGTTATCGCTTGTTGTTTTGTCTGGTTCAATAATACGGCTTATCCGAGTGAGTTTTATGGACCCACTGGGCCAGAAGCTTCTCAAGCTCAAGCATTTACTTTTCTAGTTAGAGACCAGCGTCTTGGAGCTAATGTGGGATCTGCCCAAGGACCCACAGGTTTAGGTAAATATCTAATGCGTTCCCCAACGGGAGAGGTTATTTTTGGAGGGGAAACTATGCGTTTTTGGGACCTTCGTGCTCCATGGTTAGAACCTCTAAGGGGGCCCAACGGTTTGGACTTGAGTAGGTTGAAAAAAGACATACAACCTTGGCAAGAACGACGTTCGGCAGAATATATGACCCATGCTCCTTTAGGCTCTTTAAATTCCGTGGGTGGCGTAGCTACCGAGATCAATGCAGTTAATTATGTCTCTCCTAGAAGTTGGTTAGCGACCTCCCATTTTGTTCTAGGATTCTTCTTTTTTGTGGGCCATTTGTGGCATGCAGGAAGAGCCCGGGCTGCTGCAGCAGGCTTTGAAAAGGGAATCGATCGTGATTTGGAACCTGTTCTTATGAACCCTCTTAAC---ATGACTATAGCCCTTGGTAGAACTAAAGAAGAAAATGATCTATTTGATATTATGGACGACTGGTTACGAAGGGACCGTTTCGTTTTTGTAGGATGGTCCGGCCTATTGCTCTTTCCTTGTGCTTATTTCGCTTTAGGGGGTTGGTTTACAGGGACAACTTTTGTAACTTCTTGGTATACCCATGGATTGGCTAGTTCCTATTTGGAAGGTTGTAATTTCTTAACCGCGGCAGTTTCCCCTGCCAATAGTTTAGCACACTCTTTGTTGCTACTATGGGGCCCGGAAGCGCAAGGGGATTTTACTCGTTGGTGTCAATTAGGCGGTCTGTGGACTTTTGTCGCTCTCCATGGGGCTTTTGCACTAATAGGTTTCATGTTACGTCAATTTGAACTTGCTCGGTCTGTTCAATTGCGGCCTTATAATGCAATTTCATTCTCTGCTCCAATCGCTGTTTTTGTTTCCGTATTCCTTATTTATCCACTGGGGCAATCTGGTTGGTTCTTTGCGCCGAGTTTTGGTGTAGCAGCGATATTTCGATTCATCCTCTTTTTCCAAGGATTTCATAATTGGACATTGAACCCATTTCATATGATGGGAGTTGCCGGAGTATTAGGCGCGGCTCTGCTATGCGCTATTCATGGGGCGACCGTAGAAAACACTCTATTCGAGGACGGTGATGGTGCAAATACTTTCCGCGCTTTTAACCCAACTCAAGCTGAAGAAACTTATTCAATGGTCACTGCGAATCGCTTTTGGTCCCAAATCTTTGGTGTTGCTTTTTCTAATAAACGTTGGTTACATTTCTTTATGCTATTTGTACCCGTCACCGGTTTATGGATGAGTGCTATTGGCGTAGTCGGCCTGGCTCTGAACCTACGTGCCTATGACTTCGTTTCCCAGGAAATCCGTGCAGCGGAAGATCCTGAATTTGAGACTTTCTACACTAAAAATATTCTTTTAAACGAGGGTATTCGTGCGTGGATGGCAGCTCAGGATCAGCCTCATGAAAATCTTATATTCCCTGAGGAGGTTCTACCACGTGGAAACGCTCTTTAAATGTCTGGAAGCACGGGAGAACGTTCTTTTGCTGATATTATTACCAGTATTCGATACTGGGTTATTCATAGCATTACTATACCTTCCCTATTCATTGCGGGTTGGTTATTTGTCAGTACGGGTTTAGCTTATGACGTGTTTGGAAGTCCTCGGCCAAACGAGTATTTCACGGAAAGCCGACAAGGAATTCCCTTAATAACCGACCGTTTTGATTCTTTAGAACAACTCGATGAATTTAGTAGATCCTTT------------TAGATGACCATAGATCG---AACCTATCCTATTTTTACAGTCCGATGGCTGGCTGTTCACGGACTAGCCGTACCTACTGTTTTTTTCTTGGGATCAATATCAGCAATGCAGTTCATCCAACGATAAATGGCTACACAAACCGTTGAAGATAGTTCTAGACCTGGG---CCAAGAACTCGCGTAGGTAGTTTATTGAAACCCTTGAATTCGGAATATGGGAAAGTAGCTCCGGGTTGGGGGACTACTCCTTTTATGGGGGTCGCAATGGCTTTATTCGCGATATTCCTATCTATCATTTTAGAAATTTATAATTCTTCTGTTTTACTGGACGGAATTTTAATGAATTAG------------------------------------ATGCTTACTCTCAAACTTTTTGTTTATACAGTAGTGATATTCTTTGTTTCCCTCTTTATCTTTGGATTCTTATCTAATGACCCAGGACGTAATCCTGGGCGTGAGGAGTAAATGGCCGATACTACTGGAAGAATTCCTCTTTGGCTGATAGGTACTGTAACTGGTATTGTGATTGGTTTAGGTGTTTTCTTTTATGGTTCATATTCTGGATTGGGTTCATCTCTATAG---------ATGCCTAATATACTTAGTTTAACCTGTATCTGT------TTTAATTCTTATCCG------ACTAGTTTCTTCGCCAAATTGCCCGAAGCTTATGCCTTCAACCCAATCGTGGATATGCCTGTCATACCTATACTCTTTTTTCTATTAGCCTTTGTTTGGCAAGCTGCTGTAAGTTTTCGA---ATGACACAATCAAACCCGAATGAACAAAATGTTGAATTGAATCGTACCAGTCTATACTGGGGTTTATTACTCATTTTTGTACTTGCTGTTTTATTTTCCAATTACTTCTTCAATTGAATGGAAGTCAATATTCTCGCATTTATTGCTACTGCACTGTTTATTCTACCTACTGCCTTTTTACTTATTATTTATGTAAAAACAGTCAGCCAAAATTAAATGGAAACAGCAACTTTAGTCGCCATCTCCATATCTGGTTTACTTGTAAGCTTTACTGGGTATGCCTTATATACCGCGTTTGGGCAACCCTCTCAACAATTAAGAGATCCATTCGAAGAACACGGGGACTAA---------ATGGAAGCATTGGTTTATACGTTCCTTTTAGTTTCGACTTTAGGGATAATTTTTTTCGCTATCTTCTTCCGAGAACCACCTAAGGTTCCG---------ACTAAAAAAATGAAATAAATGACTATTGCTTTCCAATTAGCTGTTTTTGCATTAATTGCGACTTCCTCAGTGTTAGTAATTAGTGTACCCCTTGTATTTGCTTCTCCTGATGGTTGGTCAAATAATAAAAACGTTGTATTTTCCGGTACATCATTATGGATTGGACTAGTCTTTCTGGTAGCTATTCTGAATTCTCTCATTTCTTAAATGTCACCACAAACAGAAACTAAAGCAGTTGGATTTGCTGGTGTTAAGGATTATAAATTGACTTATTACACCCCGGAGTATGAAACCAAGGATACTGATATCTTGGCAGCATTCCGAGTAACTCCTCAGCCCGGGGTTCCGCCCGAAGAAGCAGGGGCTGCAGCTGCCGAATCTTCTACTGGTACATGGACAACTGTTTGGACTGATGGACTTACCAGTCTTGATCGTTACAAAGGGCGATGCTATCACATCGAGCCCGTTGGGGAGGACCAAATCTATGCTTATCCATTAGACCTATTTGAAGAGGGTTCTGTTACTAACATGTTTTCCATTGTGTTTTTC---AAAGCCCTACGTCTGGAGGATCTGCGAATTCCCTATAAAACTTTCCAAGGTCCGCCTCATGGTATCCAAGAAAGGGATAAGTTGAACAAGTACGGCCGTCCTTTTTTGGGATGTACTATTAAACCAAAATTGGGATTATCCGCAAAAAATTACGGTAGAGCGTATGAGTGTCTACGCGGTGGACTTGATTTTACCAAAGATGATGAAAACGTAAACTCACAACCATTTATGCGCTGGAGGGACCGTTTTTTTGCCGAAGCATATAAACAGGCCGAAACCGGTGAAATCAAGGGGCATTACTTGAATGCGACTGCAACAGAAGAAATGAAGAGAGCTATATTTGCGAGGGAATTAGGGGTTCCTATTGTAATGCATGACTACTTAACTGGGGGATTCACCGCAAATACTTTGCATTATTGCCGCGACAATGGCCTACTTCTTCACATTCACCGGGCAATGCATGCAGTTATTGATAGACAGAAAAATCATGGTATGCATTTTCGTGTATTAGCTAAAGCATTGCGTATGTCTGGGGGAGATCATCACGGTACAGTAGTAGGTAAGTTAGAAGGGGAACGCGAAATGACTTTAGGTTTTGTTGATTTATTGCGCGATGATTTTATTGAAAAAGATCGTCGCGGTTTTTTCACTCAGGACTGGGTATCTATGCCAGGTGTTATACCGGTGGCTTCAGGGGGTATTCATGTTTGGCATATGCCAGCTCTGACCGAAATCTTTGGAGATGATTCCGTATTATTTGGTGGAGGAACTTTAGGACATCCTTGGGGAAATGCACCTGGTGCAGCTAATCGGGTGGCTTTAGAAGCTTGTGTACAAGCTCGTAACGAAGGGCGCGATCTTGCTCGTGAAGGTAATGAAATCGCTAAATGGAGTCCTGAACTAGCCGCAGCTTGTGAATGGAAGGCGATCAAATTC---GAGCCGGATCTAGAT---------------------------------------------ACGGCGAAACATTTATACAAAACACCTATCCCGAGCACACGCAAGGGAACCGACAGGCAAGTGAAATCCAATCCACGAAATAATTTGATCCATGGACGGCACGGTAAAGGTAATTCCAGAGGAATCATTACCAGGAGAGGGGGAGGTCATAAGCGCCTATACCGTAAAATCGATTTTCGACGGAATCAAAAAGACATATCTGGTAGAATCGTAACCATAGAATACGACCCTAATCGAAATGCATACATTTGTCTCATACACTATGGGGATGGTGAGAAGAGATATATTTTACATCCCAGAGGGGCTATAATTGGAGATACTATTGTTTCTGGTACAAAAGTTCCTATATCAATGGGAAATGCCCTACCTTTGACC---ATGCCCTTAGGCACGGCCATACATAACATAGAAATCACACGTGGAAGGGGTGGGCAATTAGCTAGAGCAGCAGGTGCTGTAGCGAAACTGATTGCAAAAGAGGGTAAAGCCACTTTAAGATTACCATCTGGGGAGGTCCGTTTGGTATCCCAAAATTGCTTAGCAACAGTCGGACAAGTGGGTAATGTTGGGGTGAACCAAAAAAGTTTGGGTAGAGCCGGATCTAAGTGTTGGCTAGGTAAACGCCCCGTAAGAGGGGTAGTTATGAACCCTGTGGACCACCCCCATGGGGGCGGTGAAGGGAAAGCCCCCATTGGTAGAAAAAAACCCACAACCCCTTGGGGTTATCCTGCGCTTGGAAGAAGAACTAGGAAAAGGAAAAAATATAGTGATAGTTTTATTCTTCGTCGCCGTAAG---ATGATTCAACCTCAGACCCTTTTAAATGTAGCAGATAACAGTGGAGCTCGAAAATTGATGTGTATTCGAGTCATAGGAGCTGCTAGTAATCAGCGATATGCTCGTATTGGTGATGTTATTGTTGCTGTAATCAAAGACGCAGTGCCCCAAATGCCTCTAGAAAGAGAAGTAATTCGAGCTGTAATTGTACGTACATGTAAAGAGTTCAAATGCGACGGTATAATAATACGCTATGATGACAATGCAGCGGTTATCATTGATCAAAAAGGAAATCCAAAAGGAACTCGAGTTTTTGGCGCGATCGCCGAGGAATTGAGAGAATTGAATTTTACTAAAATAGTTTCATTAGCTCCTGAAGTATTA---AGTCCCAAAAGAACCAGATTTCGTAAACAACATAGAGGAAGAATGAAGGGAAAATCCTGCCGAGGCAATCGTATTTGTTTTGGTAGATATGCTCTGCAAGCACTTGAACCCGCTTGGATCACGTCGAGACAGATAGAAGCAGGACGAAGAGCAATGACACGATATGCACGTCGTGGTGGAAAAATATGGGTACGTATATTTCCCGACAAACCGGTTACAAGACCCACGGAAACACGTATGGGCTCAGGAAAGGGATCCCCCGAATATTGGGTAGCCGTTAAACCAGGTCGAATACTTTATGAAATGGGCGGAGTATCCGAAACTGTAGCTAGAGCAGCTATCATAGCTGCCAGTAAAATGCCCATACGAAGTCAATTTCGATTAGAGATA---------------------------------------------------------------------------------ATGACCAGAGTTCCGCGAGGATATATAGCTCGGAGACGACGAACAAAAATGCGTTCATTTGCCTCAAACTTTAGAGGGGCTCATTTAAGACTTAATCGAATGATTACTCAACAAGTAAGAAGAGCTTTTGTTTCCTCTCATCGAGATAGAGGCAGGCAAAAGAGGGATTTTCGTCGTTTGTGGATCACTCGGATAAACGCAGCAACGCGGATATATAAAGTA---------------TTCAGTTATAGTAAATTAATACACAATCTGTACAAGAAGGAATTGATTCTTAATCGTAAAATGCTTGCACAAGTAGCTGTACCAAATAATCTTTACACGATTTCCAATAAAATAAAGA----TCCTCAAT--------------------ATGACAAGTTTCAAACTGGTAAAGTATACCCCTAGGATAAAGAAGAAGAAGAGTGGGCTAAGGAAACTCGCAAGGAAAGTTCCAACCGATCGTCTACTTAAGTTCGAACGGGTTTTCAAAGCACAAAAACGCATCCATATGTCTGTTTTCAAAGCACAAAGAGTTCTTGATGAGATTCGCTGGCGTTACTACGAGGAAACTATGATACTGAACCTCATGCCTTATCGAGCATCTTATCCCATCCTAAAGTTGGTTTATTCGGCAGCAGCAAATGCTACTCATTATAGGGATTTCGACAAAGCGAATTTATTCATCACTAAAGCCGAAGTCAGTAGGAGTACTATCATGAAAAAATTCAGACCTCGAGCTCGAGGACGTAGTTCTCCCATAAAAAAAACCATGTGTCATATAACAATTGTACTAAATATAGTAAAGAAATCTAAA---------------------------ATGGATGGAATCAAATACGCAGTATTTACAGAAAAAAGTCTTCGTTTATTGGGAAAGAATCAATATACTAATGTCGAATCGGGATTCACTAAGACAGAAATAAAGCATTGGGTCGAACTCTTCTTTGGTGTTAAGGTAGTAGCTGTGAATAGCCATCGACTACCCGGAAAGGGTAGAAGAATGGGACCTATTCTGGGACATACAATGCATTACAGACGTATGATCATTACCCTTCAACCGGGTTATTCTATTCCACTTC---TAGATAGAGAAAAA---AAC------------------ATGGCAGTTCCAAAAAAACGTACTTCGATGTCAAAAAAGCGTATTCGTAAAAATCTTTGGAAGAAAAAGACTTATTTTTCCATAGTA------CAATCTTATTTAGCAAAATCAAGATCATTTTCCAGCGGCAGCGAG---CATAAACCAAAGGGTTTTTCTGGG---CAACAAAACAAA------------------------------------------ATGGCCAAGGGGAAAGGTGTTAGAATCAGAGTTATTTTGGAATGTATCAGTTGTGTTCGAAAAGGTAATGAGGAATCGACGGGGATTTCTAGATATACTCAAAAGAATCGCCACAATACACCCGGACAATTATTAAAAAAATTTTGTCGTTATTGTCGCAAGCATACGACTCATGACGAAATAAAAAAA---ATGAAAATAAGAGCTTCCGTTCGTAAAATTTGTACAAAATGTCGACTGATTCGTAGGCGTGGACGAATTAGAGTCATTTGTTCCAATCCGAAGCATAAACAAAGGCAGGGG---ATGGTTGAGGAGGTAGGAACTCAAACACTATGGAAGTGTGTTGAATCAAGAGTAGATAGTAAGCGTCTTTATTATGGTCGTTTCATTTTGTCCCCGCTTAGAAAAGGTCAAGCGGATACCGTCGGTATTGCCTTGCGAAGAGCTTTACTTGGAGAAATAGAAGGAACATGTATCACACGTGCAAAATTTAGCGTGCCACACGAATATTCTACAATAGCTGGTATTGAAGAATCCGTACAAGAAATTTTACTAAATTTGAAAGAAATTGTATTGAGAAGTAATCTCTATGGAGTTAGAGACGCATCAATTTGCGTCAAAGGTCCTAGATACATAACTGCTCAAGATATCATCTTACCACCTTCCGTAGAGATCGTTGATACGCAACCTATAGCTAACTTGACAGAGCCCGATTTCATTGAGTTAATCAAGAGAGATCGCGGATAT------CACACGGAACTCAGAAAGAACTCTCAAGATGGAAGTTATCCCATAGATGCTGTATCCATGCCTCGAAATGTGAATTATAGTATTTTTTGTGGGAATGGAAAT---AAACACGAGATACTTTTTCTAGAAATATGGACGAATGGAAGTTTAACCCCTAAGGAAGCGCTTTATGAGGCTTCTCGTAATTTGATTGATTTTCTTCCTTTTCTACACGCG---GAGGAAGAGGGCACTTTCGAAGAAAATAAA---------------------------------------------------------------------------------------------------------------------------------------------------------AACAGGCCACCCCTTTTAACCTTTCAAAAAAGAACTAATCTAAAGAACAAAAAA---------------TTGAATTGTATTTTTATTGATCAATTAGAATTGCCTTCTAGAACGTATAATTGTCTCAAAAGGGCCAATATACATACACTATTGGACCTTTTGAGTAAGACTGAAGAAGATCTTATGAGAATTGACAGTTTTATGGAAGATCAGATAGACCTAGAGAAGCATCCAATCGATCCTAAT---------------------ATGCTCCGGAATGGAAATGAGATGTCCACAATACCCGGATTTAGTCAGATCCAATTCGAGGGATTTAGGTTCATTAATCAAGGCTTGGCAGAAGAACTTGAGAAGTTTCCAACAATTAAAGATCCAGATCACGAAATTGCATTTCAATTATTTGCGAAAGGATATCAATTGCTAGAACCCTCGATAAAAGAAAGGGATGCTGTGTATGAATCACTCACCTATTCTTCCGAATATGTATCTGCGAGAATTTTTGGTTTCGATGTGCAAAAGCAAACCATTTCTATTGGAAACATTCCTATAATGAATTCCTTAGGAACCTTTATAATAAATGGAATATACCGAATTGTGATCAATCAAATATTGCTAAGTCCTGGTATTTACTACCGCTCGGAATTAGACCATAAGGGAATTTCTATCTACACTGGGACTATAATATCAGATTGGGGAGGAAGATCGGAATTAGCAATTGATAAAAAAGAAAGGATATGGGCTCGCGTGAGTAGAAAACAAAAGATATCTATTCTAGTTCTATCAGCTATGGGTTCGAATCTAAAAGAAATTCTAGATAATGTTTCCTACCCTGAAATTTTCTTATCTTTCCCGAATGCTAAGAAGAAG------AGGATTGAGTCAAAAGAAAAAGCTATTTTGGAGTTTTATCAACAATTTGCTTGTGTAGGTGGGGACCTGGTATTTTCGGAGTCCTTATGTGAGGAATTACAAAAGAAATTTTTTCAAAAATGTGAATTAGGAAGGATTGGTCGACGAAATATGAATCGGAGACTGAATCTTGATATACCTCAGAACAATACATTCTTGTTACCACGAGATGTATTGGCCGCTACGGATCATTTGATTGGAATGAAATTTGGAACGGGTATACTTGACGATGACGATATGAATCACTTGAAAAATAAACGTATTCGTTCGGTTGCGGATCTGTTACAAGATCAATTCGGACTGGCTCTTGGTCGTTTACAACATGCGGTTCAAAAAACTATCCGTAGAGTATTCATACGTCAATCGAAACCGACTCCACAAACTTTGGTAACTCCAACTTCAACTTCGATTTTATTAATAACTACTTATGAGACCTTTTTTGGCACATACCCCTTATCTCAAGTTTTTGATCAAACCAATCCATTGACACAAACTGTTCATGGGCGAAAAGTGAGTTGTTTGGGTCCTGGAGGATTGACGGGGAGAACTGCAAGTTTTCGGAGCCGAGATATTCATCCGAGTCACTATGGGCGTATTTGTCCAATTGACACGTCCGAAGGAATCAATGTTGGACTTACTGGATCCTTAGCTATTCATGCGATTGACCACTGGTGGGGGTCCATAGAGAGTCCCTTTTATGAAATATCT------------AAAAAAAAAGAGAGACAGGTGGTTTATTTATCACCAAATAGAGATGAATATTATATGATAGCAGCAGGAAATTCTTTGTTGAATCAGGGTATTCAGGAAGAACAGGTTGTTCCAGCTAGATACCGTCAAGAATTCCTGACTATTGCATGGGAACAGATTCATGTTAGAAGTATTTTTCCTTTCCAATATTTTTCTATTGGAGGTTCTCTCATTCCTTTTATTGAGCATAATGATGCGAATCGGGCTTTAATGAGTTCTAATATGCAGCGCCAAGCAGTTCCGCTTTCTTCCGAGAAGTGCATTGTTGGAACTGGATTGGAACGCCAAACAGCTCTATCGAGGGTTTCCATAGCCGAACGCGAGGGAAAGATCTCTACTGATAGTCACAAGATCTTATCAAGTAGTGGGAAGACTATAAGTATTTTACGC---AAATGTATGCACCAAAAACCTCGG---CTGGGTAAATCCATTAAAAAAGGACAAATTTTAGCGGAGGGAGCTGCTACAGTTGGTGGGGAACTTGCTTTAGGAAAAAACGTATTAGTAGCTTATATGCCATGGGAAGGTTACAATTTTGAAGACGCAGTACTAATTAGCGAACGTTTGGTATATGAGGATTATACTTCTTTTCACATCCGAAAATATGAAATTCAGACGGATACGACAAGCCAAGGCTCCGCTGAAAAAATTACTAAAGAAATACCACATCTAGAAGAACATTTACTCCGCAATTTGGACAGAAATGGAGTTGTTAGGTTGGGATCCTGGGTAGAAACTGGCGATATTTTAGTAGGTAAATTAACGCCTCAGATAGCGAGCGAATCCTCGTATATCGCGGAAGCTGGGTTATTACGGGCCATATTCGGCCTTGAGGTATCCACTTCAAAAGAAACTTCTCTCAAACTACCTATAGGTGGAAGAGGGCGCATCGATAAATGGATCCAGAGGGACCCCCTAGACATAATGGTTCGTGTATATATTTTACAGAAACGCGAAATCAAAGTTGGGGATAAAGTAGCCGGAAGACACGGGAATAAGGGGATCATTTCCATTTTGCCCAGGCAAGATATGCCCTATTTGCAAGATGGAACACCTGTTGATATGGTCTTCAATCCCTTAGGAGTACCCTCACGAATGAATGTGGGACAAATATTTGAAAGCTCGCTCGGATTAGCCGGGGATCTGCTAAAGAAACATTATAGAATAGCACCCTTTGATGAGAGATATGAGCAAGAGGCTTCAAGAAAACTTGTGTTTTCAGAATTATATGAAGCCAGTAAACAAACAAAAAATCCATGGGTATTTGAACCCGAGTACCCGGGAAAAAGCAGAATATTTGATGGAAGAACAGGAGACCCCTTCGAACAACCTGTTCTAATAGGGTCCTATATCTTAAAATTAATTCATCAAGTTGATGAGAAAATCCATGGACGTTCTACTGGGCCCTACTCACTTGTTACACAACAACCCGTTAGAGGAAGAGCCAAGCAAGGGGGACAACGAGTAGGAGAAATGGAAGTTTGGGCTTTAGAAGGATTTGGTGTTGCTCATATTTTACAAGAGATACTTACTTATAAATCTGATCATCTTATAGCTCGCCAAGAAATACTTAATGCTACGATCTGGGGAAAAAGAGTACCTAATCACGAGTATCCTCCAGAATCTTTTCGAGTGCTCGTTCGAGAACTACGATCTTTGGCTCTAGAACTGAATTTCCTTTCTAAGTTCCAGGTTAATAGGGAGGAA---ATGATTGACCAATATAAACATCAACAACTTATTGGACTCGTTTCCCCTCAACAAATAAAGGCTTGGGCTAACAAAAACCTACCTAATGGGGAAGTCGGCGAAGTCACAAGGCCCTCTACTTTTCATTATAAAACCGATAAACCAGAAAAAGATGGATTGTTTTGCGAAAGAATCTTTGGACCCATAAAAAGCGGAATTTGTGCTGGAAATTCTCGAGCGAGCGGAGCTGAAAACGAAGAGGAAAGATTTTGCCAAAAATGCGGGGTAGAATTTGTTGATTCTCGGATACGAAGATATCAAATGGGATACATCAAACTCGCATGTCCCGCGACTCATGTGTGGTATTTGAAAGGTCTTCCTAGTTATATCGCGAACCTTTTAGATAAACCCCTTAAGAAATTGGAGGGCCTAGTATACGGTGAT---------TTCTCTTTTGCTAGGCCCAGCAAAAAACCTACTTTCTTACGATTACGAGGTTTATTCGAAGATGAAATTTCCTGTAACCACAGCATTTCTCCCTTTTTTTCTACCCCAGGCTTTGCAACATTTCGAAATCGGGAAATTGCGACAGGAGCAGGTGCTATTAGAGAACAATTAGCAGATTTGGATTTGATTATTATAGAGAATTCCTTGGTCGAATGGAAGGAATTAGAAGACGAGGGGTATAGTGGAGATGAATGGGAAGATAGAAAAAGACGAATAAGAAAAGTTTTTTTGATTAGACGCATGCAATTGGCGAAACATTTTATTCAAACAAATGTAGAACCAGAATGGATGGTTTTGTGCTTATTACCAGTTCTTCCTCCCGAATTGAGACCCATTTATAGGTCTGGGGATAAAGTA------GTGACTTCGGATATTAATGAACTTTATAAGAGAGTTATTCGTCGGAACAACAACCTTGCCTATCTATTAAAAAGAAGTGAATTAGCGCCAGCAGATTTAGTAATGTGCCAGGAAAAATTGGTACAAGAAGCCGTGGATACACTTCTTGATAGTGGGTCCCGCGGGCAACCAACGAGGGATGGTCACAAT------AAAGTATACAAATCACTTTCAGATGTAATTGAAGGTAAAGAGGGAAGGTTTCGCGAGACTCTGCTTGGAAAACGGGTCGATTACTCGGGGCGTTCTGTCATTGTTGTGGGTCCTTCGCTTTCATTACATCAATGTGGATTACCTCTAGAGATAGCAATAAAGCTTTTTCAGCTATTTGTAATTCGCGATTTAATCACGAAACGCGCTACTTCTAATGTCAGGATTGCTAAAAGGAAAATTGAAAAGGAACCCGTATGGGAAATACTTCAAGAAGTTATGCGGGGACATCCTGTACTGTTGAATAGAGCACCTACCCTGCATAGATTAGGCATACAGGCCTTCCAACCTACTTTAGTGGAGGGGCGTACTATTTGTTTACACCCATTAGTGTGTAAGGGTTTCAATGCGGACTTTGATGGGGATCAAATGGCTGTTCATCTACCTTTATCCTTGGAAGCTCAGGCAGAAGCCCGTTTACTTATGTTTTCTCATATGAATCTCCTATCTCCCGCTATTGGGGATCCTATTTGCGTACCGACCCAAGACATGCTTATCGGACTTTATGTATTAACGATTGGAAACCGTCGGGGTATTTGTGCAAATAGATAT------AAT------AGTTGCAACTATAAT---------AACAATTATACAAAAGATAAAGAACCCTTTTCTAATTCCTATGATGCACTGGCTTATAGACAGAAACGAATCTTAGACAGTCCCTTGTGGCTCCGATGGAAACTAGATCAACGCGTCGGGAGAGAAGTTCCGATTGAAGTTCAATATGAATCTGGGACTTATCATGAGATTTATGCCCACTATCTAATAGTGGGAAATAGAAAAAAAGAACGTTCTATATACATTCGAAGCACTCTTGGTCATATTTCTTTTTATAGAGAAATAGAGGAAGCCATACAAGGATTTAGTCAGGCCTATTCATACACTATC---ATGGCGGAACGGGCCAATCTGGTCTTTAATAAAGAGATAGACGGAACTGCTATGAAACGACTTATTAGCAGATTAATAGATCATTTCGGAATGGGATATACATCCCATATACTGGATCAAAAGACTGGCTTTCATCAAGCCACTACTACATCGATTTCATTAGGAATCGAGGATCTTTTAACAATACCATCTAAGGGATGGTTAGTGCAAGACGCGGAACAACAGAGTTTTCTTTTGGAGAAACACTATTATTATGGGGCTCACGCGGTAGAAAAATTACGCCAATCCGTTGAGATATGGTATGCTACAAGTGAATATTTGAAACAAGAAATGTCGAATTTTCGGATAACGGATCCTTCTAATCCAGTCTATCTAATGTCTTTTTCAGGAGCCAGAGGAAATGCATCTCAGGTACACCAATTAGTAGGTATGAGAGGATTAATGGCGGATCCTCAAGGACAAATGATTGATTTACCTATTCAAAGCAATTTACGCGAGGGACTTTCTTTGACAGAAATAATTTCCTGCTACGGAGCCCGCAAAGGGGTTGTAGATACTGCTGTACGAACAGCGGATGCTGGATATCTTACACGTAGACTTGTTGAAGTAGTTCAACATATTATTGTGCGTAGAAGAGATTGTGGTACTATCCGAGGTATTTCTTTGAGTCCTCAAAATGGGATGACGGAAAAACTTTTTGCCCAAACACTAATTGGTCGTGTATTAGCAGACGATATATATATTGGTTCACGATGCATTGCCGCTCGAAATCAAGATATTGGAATTGGATTAGTCAATCGATTCATAACTGCCTTTGCACAACCATTTCGAGCACAACCAATATATATTAGAACCCCCTTTACTTGCCGGAGCACATCTTGGATCTGTCAATGTTATGGTCGGAGTCCCACTCATGGCGATCTGGTCGAATTGGGGGAAGCCGGTATTATTGCAGGTCAATCAATTGGGGAGCCAGGGACTCAACTAACATTAAGAACTTTTCATACTGGCGGAGTATTCACAGGGGGTACTGCCGACCTTGTACGATCCCCTTCGAATGGAAAAATCCAATTCAATGAAGATTTGGTTCACCCCACACGTACCCGTCATGGGCAGCCTGCTTTTCTATGTTATATAGACTTGGTAACTATTCAGAGTCAGGATATTCTATATAGTGTGAATATTCCCTCAAAAAGCTTGATTCTAGTGCAAAATGATCAATATGTGGAATCCGAACAAGTAATTGCGGAGATTCGTGCCGGAACGTCCTTGCATTTTAAAGAAAAAGTACAAAAGCATATTTATTCCGAATCAGACGGGGAAATGCACTGGAGTACTGATGTTTACCATGCGCCCGAATATCAATATGGTAATCTTCGTCGATTACCAAAAAGCCATTTATGGATATTGTCAGTAAGTATGTGCTCCAGTATAGCGTCTTTTTCGCTCCACAAGGATCAAGATCAAATGAATACTTAT---------GTA------------------------------------CATCTGTTGGATACTTTTAAAAAAGATAGGATTCTTGAT------TATTCAACGCCGCGAATCATGAATGGCCATTGGAATTTTTATCCTTCTATT------CAAAATTCGGATTTGTTGGCGAAAAAGCGAAGAAATGGGTTCGTCATTCCATTACAATAT------CATCAAGAAATATCCTGTGGGATTTCAATTGAAATACCCATGGGTGTTTTACGTAGAAATACTATTTTTGCTTATTTTGACGATCCACGATACAGAAAAGATAAAAAGGGTTCAGGAATTGTTAAATTTAGATATAGGACC---------------------------------------------------GAG---------------------------------GACGAATATAGGACT---------------------------------------------------------------------GAG------------GAG------GAA------------GAA------GAA---GAC------------TATACTGAGGAAGAAACCGAAGATGAATATATCGAG------GAATATGAA------------------------------------------GACGAATATCTAGAGGATGAATATAGGACTGAC---TATGGGAGCCCAGAGTATAGAACCCGAGAG---GAA------CTA---------------------------------------------------------------------------------------------------------------------------------GAGGAATCAGAGGACGAATATGGGAGCCCGGAGGAA---GGGACTTCAGAAGAC------------------------------------------------------TCAGAGGACGAATACGGGAGCCCAGAGGAAGATTCCATTAAAAAGGAGGGTTTGATTGAGCATCGAGGAACAAAAGAATTTAGTCTAAAATACCAA------AAAGAAGATCGGTTTTTTTTCATTCTTCAAGAACTGCATATCTTGCCGAGATCCTCATCCCTAAAGGTAGATAGTATCATTGGAGTGGATACACAACTCACAAAAAATACAAGAAGTCGACTAGGTGGATTGGTCCGAGTGAAGAGAAAAAAAAGCCATACGGAACTCAAAATCTTTTCCGGAGATATTTTTCCTGAAGAGGCGGATAAGATAGGTGGTAGTTTGCCACCAGAAAGAAAGAAAGATTCTAAG------TCAAAAAAA------------------AAGAAAAATTGGGTCTATGTTCAACGGAAAAAAATTTTCAAGAGC---AAGGAAAAGTATTTTGTTTCGGTTCGACCTGTCGCATATATGGAAGGGAATTTAGCACTTTTCCCGCAAGATCTCTTGCAAGAAGAGGATAATCAACTTCGACTTGTCAATATTCATGAAAATAGCAAGACTCAAAGAATTTATCAT---------------------------------------ACGAATAGTCAATTTGTTCGAACTTGCTTAGTAGTGAATTGGGAACAAGAAGAAAAAGAGGAGGCTCGTGCTTCCCTTGTTGAGGTAAGAGCAAATGATCTGATTCGCGATTTCCTAAGAATTGAGTTAGTCAAGTCCACT------ATTTCGTATACACGAAGGTATGATAGGAGTGCAGGACCGATTCCC---------AATAATAGGTTAGAT------------AATTCCTTTTATTCCAAGGCGAAGATT------CTTAGCCAACATCAAGAAGCTATTGGCACCTTGTTGAATAATAAAGAATACCAATCTTTGATGATTTTGTCGGCATCCAACTGTTCTATTGGTTTATTCAAGAATTCGAAATATCCCAATGCGAAA------GAATCGAATCCTAGAATTATT------------------CGAGATTTTGGG---------------------CCCTTAGCCATT---------------------GTACCTAGTATATCGAATTTTTCATCTTACTATTTACTAACGCATAATATCCTGTTAAAAAAATATTTGTTCCTT------------AATTTGAAACAAACCCTCGTACTTCAAGGGCTTAAATACTCTATAGATGAAAATAGGTCGAATTTCGATAGTAACATCATGTTGGATTTCCATTTGAATTGGTTTCTCCATCATGATTCTTGGGAGGAG------ACAGCAATAATTCACCTTGGACAATTTATTTGCGAAAATTGTCTATTTAAATCG------CACATAAAAAAATCTGGTCAAATTTTCGTTAATATTGATTCCTTTATAAGAGCAGCTAAGCCTTATTTGGCCACTACAGGAGCAACTGTTCATGGTCATTATGGAGAAATCCTTTACAAAGGAGATAGGTTAGTTACGTTTATATATGAAAAATCGAGATCTAGTGACATAACGCAAGGTCTTCCAAAAGTAGAACAAATCTTTGAAGCGCGTTCAATTGATTCACTATCGCCGAATCTCGAAAGGAGAATTGAGGATTGGAATGAGCGTATACCAAGAATTCTTGGGGTCCCCTGGGGATTCTTGATTGGAGCTGAGCTAACCATAGCCCAAAGTCGTATCTCTTTGGTTAATAAGATCCAAAAGGTTTATCGATCCCAAGGGGTACAGATCCATAATAGACATATAGAGATTATTATACGCCAAGTAACATCAAAAGTGCGGGTTTCCGAAGATGGAATGTCTAATGTTTTTCCTGGGGAATTAATCGGACTATTACGAGCAGAACGAGCAGGACGATTGGATGAATCGGTCTATTATCGGGCAATCTTATTGGGAATAACAAGGGCTTCCCTGAATACCCAAAGTTTCATATCTGAAGCAAGTTTTCAAGAAACTCGAGTTTTAGCAAAAGCTGCCCTACGAGGTCGTATTGATTGGTTGAAAGGCCTGAAAGAAAACGTAGTTCTGGGGGGGATTATACCTGTTGGTACCGGATTCAAATTTGTGCATTCCCCACAAGACAAGAACCTTTATTTCGAAAAATTCGCGATGAGAGATCTCCATACAGAATTAGTTTCTTCTGATTCT------GAT------ACAAAC---------------AATTTCTATGAGTCAGAACCCTTTCCCATTATGACAAGAAGATATTGGAACATCTTGAAAGAGATGATAGAAGCGGGAGTTCATTTTGGTCATGGTATTAAGAAATGGAATCCTAAAATGCCTTACATCTCGGCAAAGCGTAAAGGTACTCATATTACAAATCTCGCTAGAACGGCTCGTTTTTTATCAGAAGCTTGTGATTTAGTTTTTGATGCAGCAAGTGGAAAAAGCTTCTTAATTGTTGGTACCAAAAAAAGAGCAGCGGATTTAGTAGCATCAGCTGCAATAAGGGCTCGTTGTCATTATGTTAATAAAAAGTGGTTCAGTGGTATGTTAACGAATTGGTCGATTACGAAAACTAGACTTTCTCAATTTAGAGACTTAAGAGCAGAAGAAAAGATGGGAAAATTCCACCATCTCCCAAAAAGAATCTTGAAGAAATTATCTACCTTGCAAAGATATCTCGGCGGGATCAAATATATGACGAGGTTGCCGGACATTGTGATCGTCCTTGATCAGCAAAAAGAGTATATAGCTCTTCGGGAATGTGCCATTTTGGGGATTCCTACTATTTCTTTAGTCGATACAAATTGTGACCCAGATCTCGCAAATATATCGATTCCAGCCAACGATGACACTATGACTTCAATTCGATTGATTCTTAACAAATTAGTATTTGCAATTTGTGAGGGCCGTTCTTATAGAAAT------------------------------------------------------------ATGGGACAAAAAATAAATCCACTCGGTTTCAGACTTGGTACAACCCAAAATCACCATTCCTTTTGGTTCGCACAACCAAAAAATTATTCTGAAGGTCTACAGGAAGATAAAAAAATACGGAATTGTATCAAGAACTATATACAAAATAGGAAAAAAGGCTCG---------------------------------------------AATAGAAAAATAGAATCAGACTCAAGTTCCGAAGTAATTACACATAATAGAAAAATGGACTCAGGCTCAAGTTCTGAAGTAATTACACGTATAGAAATTCAAAAAGAAATCGATACGATCCACGTCATAATCCATATTGGATTCCCCAATTTAAAGAAAAAAGGAGCAATCGAAGAATTAGAGAAAGATCTACAAAAGGAAGTTAATTCTGTAAACAGACTTAATATTGCTATTGAAAAAGTTAAAGAACCTTATAGACAACCTAACATTCTTGCAGAATATATAGCTTTCCAATTAAAAAATAGAGTTTCATTCCGAAAGGCAATGAAAAAAGCCATTGAATTAACTAAAAAAGCAGATATAAGGGGGGTAAAAGTCAAAATTGCAGGTCGTCTCGCAGGGAAAGAAATTGCACGTGCCGAATGCATCAAAAAGGGTCTTCCCCTCCAAACAATTCGCGCTAAAATTGATTATTGCTGCTATCCAATTCGAACTATCTATGGAGTATTAGGTGTAAAAATTTGGATATTCGTAGACGAAGAA---ATGTCCCGTTATCGAGGACCTCGTAAAAAAATACGCCGTCTGGGAGCTTTACCAGGACTCACTAGAAAAACACCTAAATCCAGTAATCTGAAAAAGAAATTCCATTCTGGGAAAAAAGAGCAATATCGTATTCGTCTTCAAGAAAAAAAATTGCGTTTTCATTATGGTCTGACAGAACGACAATTACTTAGATATGTACATATCGCTGGAAAAGCAAAAAGGTCAACAGGTGTTTTACTACAATTACTTGAAATGCGTTTGGATAATATCCTTTTTCGATTGGGTATGGCTTCAACCATTCCTGGGGCCCGGCAATTAGTTAACCATAGACATATTTTAGTTAATGGTCGTATAGTCGATATACCAAGTTTTCGTTGCAAACCCCGAGATATTATTACTACGAAGGATAACCAAAGATCAAAACGTCTGCAAAATATTTCATCCGACCCGGGGAAATTGCCACATTTGACGATTGACACATTGCAATATAAAGGACTAGTTAAAATCCTAGATAGGAAGTGGGTCGGTCTCAAAATAAATGAGTTGTTAGTTGTAGAATATTACTCTCGTCAGACT---ATGTCACGTCGAGGTACTGCAGAAAAAAGAACTGCAAAATCCGATCCAATTTTTCGTAATCGATTAGTTAACATGGTGGTTAACATTATGAAAGACGGAAAAAAATCATTGGCTTATCAAATTCTCTATCGAGCCGTGAAAAAGATTCAACAAAAGACAGAAACAAATCCACTATTGGTTTTACGTCAAGCAATACGTAGAGTAACTCCCAATATAGGAGTAAAAACAAGACGTAATAAAAAAGGATCGACGCGGAAAGTTCCGATTGAAATAGGATCTAAACAAGGAAGAGCACTTGCCATTCGTTGGTTATTAGAAGCATCCCAAAAGCGTCCGGGTCGAAATATGGCTTTCAAATTAAGTTCCGAATTAGTAGATGCTGCCAAAGGGAGTGGGGGTGCCATACGCAAAAAGGAAGCGACTCATAGAATGGCAGAGGCAAATAGAGCTCTTGCACATTTTCGTTAAATGGGCAAGGACACTATTGCTGATTTACTAACCTCTATAAGAAACGCGGACATGAATAAAAAAGGAACAGTTCGAGTAGTATCTACAAATATTACCGAAAACATTGTTAAAATACTTCTACGAGAGGGTTTTATTGAAAGTGTTCGGAAACATCAGGAAAACAGATATTTCTTGGTTTCAACTTTGCGACATCAAAAGAGAAAGACTAGAAAAGGAATATATAGAACTAGAACCTTTTTAAAGCGTATCAGCCGACCCGGCTTACGAATTTATGCCAACTATCAAGGAATTCCTAAAGTTTTGGGCGGAATGGGAATTGCTATTCTTTCTACTTCTCGAGGTATAATGACAGATCGAGAAGCTCGACTAAACAGAATTGGGGGAGAAGTCTTATGTTATATATGGTAA------ATGACAAAAGCTATACCAAAAATTGGTTCACGTAGGGTGCGTATTGGTTTGCGTAGGAATGCGCGTTTTAGTTTACGGAAAAGTGCACGTAGAATAACAAAAGGAGTTATTCATGTTCAAGCTAGTTTCAACAATACCATTATAACTGTTACAGACCCGCAAGGTCGGGTGGTTTTCTGGTCCTCCGCGGGTACTTGTGGATTCAAAAGCTCAAGAAAAGCATCACCCTATGCTGGTCAAAGAACAGCAGTAGATGCTATTCGTACAGTGGGTTTGCAACGAGCAGAAGTTATGGTAAAGGGTGCTGGTAGTGGAAGAGATGCCGCATTACGAGCCATTGCTAAAAGTGGTGTACGATTAAGTTGTATACGCGATGTAACACCTATGCCGCATAATGGATGTCGACCTCCTAAAAAAAGACGTCTGTAAATGCCAACGAAACAACTTATTAGAAACGCAAGACAGCCAATACGAAATGCTAGAAAATCGCCCGCGCTTAAGGGATGTCCTCAGCGTCGAGGAACATGTGCTAGGGTGTATACTATCAACCCCAAAAAACCCAACTCTGCCTTACGTAAAGTTGCCAGAGTACGATTAACCTCTGGATTTGAAATCACTGCTTATATACCAGGTATTGGCCATAATTTACAAGAACATTCTGTAGTATTAGTAAGAGGAGGAAGGGTTAAGGATTTACCCGGTGTGAGATATCGCATTATTCGAGGAACCCTAGATGCTGTCGCAGTAAAGAATCGTCAACAAGGGCGTTCTAAATATGGGGTCAAAAAGCCAAAA---AAATAAATGGCAAAAAAAAGTTTGATTCAGAGGGAGAAGAAGCGGCAGAAATTAGAACAGAAATATCATTTGATTCGTTCTTC---AAAAAAAAAGATAAGAAGTAAAGTTTCCCCCTTGAGTTTGAGTGAAAAAACGAAAATGCGAGAAAAATTGCAATCCCTACCACGTAATAGTGCACCTACACGCCTTCATCGACGTTGTTTTTTGACCGGAAGACCTAGAGCTAACTATCGAGACTTTGGACTATCCGGACACATACTTCGAGAAATGGTTTATGCATGTTTGTTACCGGGTGCAACAAGATCCAGTTGGTAA------------------------------------ATGGTTAAAGAAGAAAAAGAAGAAAACAGGGGTTCTGAATTTCAAGTATTCAGTTTCACCAATAAGATACGGAGACTTGCTTCACATTTGGAATTACACAAAAAAGATTTTTCATCGGAAAGAGGTCTACGAAGACTTTTGGGAAAACGTCGTTTGCTGGCTTATTTGGCAAAGAATAGAGTATATAAGAAAATCAGTCAGTTGGATATTCGGGAG---------ATGGTAAAACTTCGTTTAAAAGGTGCT---GTCTATCGAATCGTTGCAATTGATGTTCGACGAAGAGAAGGAAGAGATCTTCGAAAAGTAGGTTTTTATGATCCGATAAAGAATCAAACTTTAAATGTTCCAGCTATTCTCTATTTCCTTGAAAAGGGTGCTCAACCTAGAACTGTTTATGATATTTTAAGGAAGGCAGAATTCTTT------AAAGGATTGAGT------------------------------------------------TCTAAACAACCTTCTAAGACTTTTAAATCCAAGCAAACTTTTTCCAAGCAATTTAAATCCAAGCAAACTTTTCGTAAATCCAAACAACCTTTTCGTAGGCGTCCTCGGATTGGCCCGGGGGATCGAATTGATTATAGAAACATGAGTTTAATTAATCGATTTATTAGTGAACAAGGAAAAATATTATCGAGACGAATAAATAGATTAACCTTGAAACAACAACGATTAATTACTCTTGCTATAAAACAGGCTCGTATTTTATCTTTCTTACCATTTCGTAACTATGAGAATGAG------AAGCAATTTCAAGCCCAGATTTCA---ATA---ATTACTGGTCCTAGACCCAGA------AAGAATAGACATATTCCTCAATTAACGCAAAAGTTCAATTCCAAT------CGAAACTTAAGAAACAATAGAAATAACAGTGAT---GTGACA------CGAAAAAAAACGAATCCTTTTGTAGCTCATCATTTATTGGCAAAAATCGAAAAGGTCAATATGAAGGAGGAGAAAGAAACAATAGTAACGTGGTCCCGGGCATCTAGCATTCTACCCGCAATGGTTGGCCATACAATCGCGATTCATAATGGAAAGGAACATATACCTATTTACATAACAAATCCTATGGTAGGTCGCAAATTGGGGGAATTCGTGCCTACTCGGCATTTCACGAGTTATGAAAGTGCAA------------------GAAAAGATACTAAATCTCGTCGT---------------------------ATGCCTTCCCGTAATGGAAATTTCATTGATAAGACCTCTTCAATTGTAGCCAATATTTTATTGCGAATAATTCCGACAACCTCAGGGGAAAAAAGGGCATTTACTTATTATAGAGATGG-ATGTTGGCTCAATCCGAAGGAAATTATGCGGAAGCTTTGCAGAATTATTATGAAGCTCGACTAGAAATTGATCCCTATGATCGAAGTTATATACTCTATAATATAGGCCTTATACACACAAGCAATGGAGAGCATACAAAGGCTTTGGAATATTATTTCCGGGCACTAGAACGAAACCCCTTCTTACCGCAAGCTTTTAATAATATGGCCGTGATCTGTCATT---ACCGAGGAGAACAGGCCATTCTACAGGGTGATTCGGAAATTGCGGAAGCTTGGTTTGATCAAGCTGCTGAGTATTGGAAACAAGCTATAGCGCTTACTCCGGGAAATTATATTGAAGCACAGAACTGGTTGAAGATTACGAAGCGC------TTTGAATTTGAA---ATGAATTGGCGATCAGAACACATATGGATAGAACTTCTAAAAGGTTCTCGAAAAAGAGGTAATTTTTGGGCCATTCTTTTTCTAGGTTCACTAGGATTTTTATCGGTTGGGGCTTCCAGTTATGGTAAGAATATGATATCTCTTCCATCTCAACAAATTCTTTTTTTTCCACAGGGGGTCGTGATGTCTTTCTACGGAATCGCGGGCCTATTCATTAGCTCCTACTTGTGGTGCACTATTTTGTGGAATGTAGGCAGTGGTTATGACCGATTCGATAGAAAAGAGGGAATAGTGTGCATTTTTCGTTGGGGATTCCCTGGAATAAAACGTCGCGTCTTCCTTTTCCTTATGGATATCCAATCAATTAGAATTCAGGTTAAAGAGGGTCTTTATCCTCGTCGTATCCTTTATATGGAAATCCGGGGCCAGGGGGTCATTCCCTTGACTCGTACTGATGAGAAGTTTTTTACTCCACGAGAAATTGAACAAAAAGCTGCCGAATTGGCCTATTTCTTGCGCGTACCAATTGAATT---T---
Bambusa_oldhamii ATGGCAACCCTTCGAGTCGACGAAATTAAAATTCTCCGCGAACGTATTGAACAATATAATAGGAAAGTAGGGATTGAGAATATCGGTCGCGTAGTTCAAGTGGGGGATGGGATTGCTCGTATTATAGGTCTTGGTGAAATAATGTCAGGTGAATTAGTCGAATTTGCAGAAGGGACTAGGGGTATTGCTCTGAATTTGGAATCCAAAAATGTTGGGATTGTATTAATGGGCGATGGGTTGATGATACAAGAGGGAAGTTTTGTAAAAGCAACAGGAAGAATTGCTCAGATACCCGTGAGCGAGGCTTACTTGGGTCGTGTTATAAATGCTCTGGCTAAACCTATTGATGGGGGCGAAATTGTAGCTGAATCTCGCTTAATTGAATCTGCTCCGGGTATAATTTCCAGGCGTTCTGTATATGAACCCCTTCAAACAGGGCTTATTGCTATCGATTCGATGATCCCTATAGGTCGCGGTCAGCGAGAGTTAATTATTGGGGACAGACAGACTGGCAAAACAGCAGTAGCCACAGATACAATTCTCAATCAAAAAGGGCAAGTAATATGTGTTTATGTGGCTATCGGTCAAAGAGCATCCTCCGTGGCTCAAGTAGTAACTACTTTCCATGAAGAAGGGGCCATGGAATACACTATTGTAGCTGAAATGGCGGATTCACCTGCTACATTACAATACCTCGCTCCTTATACGGGAGCAGCCCTGGCTGAGTATTTTATGTACGAACGGCATACTTTAATAATTTATGATGATCTCTCCAAACAGGCACAAGCTTATCGCCAAATGTCCCTTCTATTAAGAAGACCCCCCGGACGCGAAGCTTATCCAGGGGATGTTTTTTATTTGCATTCACGCCTTTTAGAAAGAGCCGCTAAATTAAATTCTCTTTTAGGCGAAGGAAGTATGACCGCTTTACCAATAGTTGAGACTCAATCTGGAGACGTTTCCGCCTATATTCCTACTAATGTAATCTCCATTACAGATGGACAAATATTCTTATCCGCGGATCTATTCAATGCCGGAATTCGACCTGCTATTAATGTGGGTATTTCTGTTTCCAGAGTAGGATCCGCGGCTCAAATTAAAGCCATGAAACAAGTAGCTGGCAAATCAAAATTGGAACTAGCTCAATTCGCAGAGTTACAAGCCTTTGCACAATTTGCCTCTGCTCTAGATAAAACAAGTCAGAATCAATTGGCAAGGGGTCGACGATTACGGGAATTGCTTAAACAATCTCAAAACCCTCTCGTGGAAGAGCAGATAGCTACTATTTATACCGGAACGAGAGGATATCTTGATTCGTTAGAAATTCAGGTAAAGTTTCTGGATGAGTTACGTAAACACCTAAAAGATACGAAACCTCAATTCCAAGAAATTATATCTTCTAGCAAGACATTCACCGAGCAAGCGGAAATCCTTTTGAAGGAAGCTATTCAGGAACTCGAACGGTTTTCCCTTGAACAAA---CA---ATGAGAACC---AATCCTACTACTTCTCGTCCCGGGTCCATTGAGGAAAAAAGCACAGGGCGTATCGATCAAATTATTGGGCCCGTGCTGGATATCACTTTTCCCCCAGGCAAGTTACCTTATATTTATAACGCTTTGGTAGTCAGAGACACTGCCGGTAAGCAAATTAATGTGACTTGTGAGGTACAACAATTATTGGGAAATAATCGAGTTAGAGCTGTAGCTATGAGTACAGACGGGTTGATGAGAGGAATGGAAGTGATTGACACGGGAGCTCCTCTCAGTGTTCCAGTCGGTGGAACTCTCGGACGAATTTTCAACGTTCTTGGGGAACCTATTGACAATTTGGGTCCTGTAGATACTAGTGCAACATTCCCTATTCATAGATCTGCGCCTGCCTTTATCGAGTTAGATACGAAATTATCCATCTTTGAAACAGGTATTAAGGTGGTCGATCTTTTAGCTCCTTATCGACGTGGGGGAAAAATCGGACTATTT---GGGGGGGCTGGAGTAGGGAAAACAGTACTCATCATGGAATTAATCAACAACATTGCTAAAGCTCATGGAGGCGTATCCGTATTTGGCGGAGTAGGGGAACGGACTCGTGAAGGAAATGATCTTTATATGGAAATGAAGGAATCCGGAGTAATTAATGAAAAAAATATTGAGGAATCAAAGGTAGCTCTAGTCTATGGCCAAATGAATGAACCGCCGGGAGCTCGTATGAGAGTTGGTTTAACTGCCCTAACTATGGCAGAATATTTCCGAGATGTTAATAAGCAAGACGTGCTTCTATTCATCGATAATATCTTTCGTTTTGTTCAAGCAGGATCGGAGGTATCCGCTTTATTAGGGAGAATGCCCTCCGCAGTGGGTTATCAACCTACTCTTAGTACAGAAATGGGTTCTTTGCAAGAAAGAATTACTTCTACCAAAAAGGGATCTATAACTTCGATCCAAGCGGTTTATGTACCTGCGGACGATTTGACCGACCCTGCTCCTGCCACAACATTTGCACATTTGGATGCTACTACCGTACTTTCCAGAGGATTAGCTTCCAAGGGTATTTATCCAGCAGTAGATCCTTTAGATTCAACCTCAACTATGTTACAGCCTCGGATCGTTGGCAACGAACATTATGAAACTGCGCAAAGAGTTAAGACTTTACAACGTTACAAAGAACTTCAGGACATTATCGCAATTCTTGGGTTGGATGAATTATCGGAGGAGGATCGTTTAACTGTAGCAAGAGCACGAAAAATTGAACGTTTCTTATCACAACCGTTCTTTGTGGCAGAAGTTTTTACCGGTTCTGCAGGAAAGTATGTTGGTCTTGCAGAAACAATTAGGGGATTTCAACTAATCCTTTCCGGAGAATTAGACGGCCTACCCGAACAGGCTTTTTATTTGGTGGGTAACATCGATGAAGCTAGCACGAAAGCTATAAACTTAGAAGAGGAGAACAAATTGAAATGAATGAAATTAAATCTTTATGTACTAACTCCTAAGCGAATTATTTGGGATTGTGAAGTGAAAGAAATCATTTTATCTACTAATAGTGGCCAAATTGGCGTATTACCAAACCACGCCCCCATTAACACAGCTGTAGATATGGGTCCTTTGAGAATACGCCTCCTCGACCAATGGTTAACGGCGGTTCTGTGGAGCGGTTTTGCGAGAATAGTTAATAATGAGATCATCATTTTAGGAAATGATGCGGAACTGGGTAGTGACATTGATCCGGAAGAAGCTCAACAGGCACTTGAAATAGCCGAAGCTAACTTGAGTGCT---GAGGGTACGAAAGAATTGGTTGAAGCGAAGCTAGCTCTCAGACGAGCTAGGATACGAGTCGAGGCTATCAATTGGATTCCCCCATCCAATTGAATGAAAAATGTAACCCATTCTTTCGTTTTTTTAGCTCACTGGCCATCCGCTGGGAGTTTCGGGCTTAATACCGATATTTTAGCAACAAATCTAATAAATCTAACTGTAGTGGTTGGTGTATTGATTTTTTTTGGAAAGGGAGTG------------------TTAAAAGATTTATTAGATAATCGAAAACAGAGGATCTTGAGCACTATTCGAAATTCGGAAGAATTGCGTAGAGGGACCATTGAGCAGCTCGAAAAAGCTCGGGTTCGATTACAGAAAGTCGAAGAAGCAGATGAGTATCGAATGAATAGATACTCTGAGATAGAACGAGAAAAAAATTTGATTAATGCTACTTCTATTAGTTTGGAACAATTAGAAAAGTCTAAAAACGAAACCCTTTTTGAAAAACAAAGGGCAATGAATCAGGTCCGACAACGGGTTTTCCAACAGGCCGTGCAAGGAGCTCTAGGACTGAATAGTTGTTTGAATACCGAGTTACATTTCCGTACGATTCGTGCTAATATTGGCATTCTCGGGGCCATAGAATCGAAG------------ATGAATCCACTAATTGCTGCTGC-TCCGTTATTGCTGCTGGAT--GACGGGCTTGCTTCTATTGGCCCTGGAGTTGGTCAAGGTACTGCTGCAGGACAAGCTGTAGAAGGTATTGCGAGACAGCCAGAAGCAGAAGGTAAAATACGAGGTACTTTATTGCTTAGTCTAGCTTTTATGGAAGCTTTAACAATTTATGGACTAGTTGTGGCACTAGCACTTTTATTTGCGAACCCTTTTGTTTAAATGAATATTATACCATGTTCCATTAAAACACTCAACGGGTTATACGATATATCGGGTGTAGAAGTAGGCCAACACTTCTATTGGCAAATAGGAAGTTTCCAAATTCATGCCCAAGTACTCATCACTTCTTGGGTCGTAATTACTATCTTGCTAGGTTCAGTTATCATAGCTGTTCGGAATCCACAAACCATCCCGACCGACGGTCAGAATTTCTTCGAATATGTGCTTGAGTTTATTCGAGACTTGAGCAAAACTCAGATTGGAGAAGAATATGGTCCCTGGGTTCCCTTTATTGGAACTATGTTCCTTTTTTTTGTTTCGAATTGGTCGGGTGCTCTTTTACCTTGGAAAATTATATTACCCCATGGGGAATTAGCAGCGCCCACGAATGATATAAATACTACTGTTGCTTTAGCTTTACTCACGTCAGCGGCATATTTTTATGCGGGTCTTAGCAAAAAAGGATTGAGTTATTTCAAATATATTAAACCAACTCCAATCCTTTTACCAATTAACATCCTAGAAGATTTCACAAAACCATTATCGCTTAGTTTTCGACTTTTCGGGAATATATTGGCGGATGAATTAGTCGTTGTTGTTCTTGTTTCTTTAGTCCCCTTAGTAGTCCCTATACCGGTCATGTTTCTTGGATTATTTACAAGCGGTATTCAAGCTCTTATTTTTGCAACGTTAGCCGCAGCCTATATAGGTGAATCCATGGAGGGTCATCAT---ATGCTATTTACTTTAGAACATATACTAACTCATATCTCTTTCTCAACTATTTCAATTGTGATTACGATTCATTTGATAACCTTATTAGAA------CTTGGGGGATTACATGATTCGTCAGAAAAAGGAATGATAGCAACTTTTTCTATAACAGGATTCTTAGTTTCTCGTTGGTCTTCGGGACATTTTCCATTAAGTAATTTATATGAGTCATTGATCTTCCTTTCATGGGCTCTGTATATTCTTCATACGATTCCTAAGATACAGAACTCTAAAAATGATTTAAGCACAATAACTACGCCAAGTACTATTTTAACGCAAGGCTTTGCCACGTCGGGTCTTTTAACTGAAATGCATCAATCCACAATACTAGTACCTGCTCTACAATCTCAGTGGTTAATGATGCATGTCAGTATGATGTTACTAAGCTATGCAACTCTTTTGTGCGGATCCTTATTATCCGCCGCTCTTCTAATCATTAAATTTCGA---AAGTTCTTCTTTTCTAAAAAAAATGTT------A------CATTTTTCTTTAGTGAGTTTAATATTTTCT------ATGCAAAAAGTGCTAAAAACACCTTTCCTTTTTCAAATTATTACAAATATCAATTAACTGAGCGTTTGGATTCTTGGAGTTATCGTGTCATTAGCGGGTTTACCCTTTTAACCATAGGTATTCTTTGTGGAGCAGTATGGGCTAATGAGGCGTGGGGATCCTATTGGAATTGGGATCCTAAGGAAACTTGGGCATTTATTACTTGGACCATATTCGCAATTTATTTACATAGTAGAACAAATAATTGGAAGGGTACGAATTCCGCACTTGTAGCTTCAATAGGATTTCTTATAATTTGGATCTGCTATTTTGGTATCAATCTATTAGGAATAGGTTTACATAGTTATGGTTCATTTTTACCAAAATGAATGAAAAAAAAGAAAGCATTGCCTTCTTTCCTATATCTTTTTATCGTACTTTTGCCCTGGGGGGTCTCTTTCTCTTTTAACAAATGTCTGGAACTTTGGATTAAGAATTGGTGGAATACCAGGCAATCCGAAACTCTCTTAACT---------GATATTCAAGAGAAAAAGGTTCTAGAAAGATTCATAGAATTAGAAGAACTTTTTTTGGACGAAATGATAAAAGAGCCGAAGACACATGTACAAAAACCTCCT------ATAGGAATACACGAAATAATACAATTGGCCAAAATAGATAATGAGGATCATCTCCATATCATTTTGCATTTCTCGACAAATATAATCTGTTTGATTCTAAGTGGTTCTTTTTTTGGTAAAGAGGAACTTATTAATTCTTGGCAGGAATTCTTCTATAACTTAAATGACTCAATAAAAGCTTTTAGTATTCTTTTAGTTACTGATTTTGTTGGATTTCACTCCACCCGCGGTTGGGAACTACTAATTCGTTGGGTCTACAATGATCTTGGATGGGCTCCTAACGAGCTATTCACTATTTTTTGTAGTTTTCCAGTGATTCTAACATGTTTGAAATTTTGGGTCTTTTTTTTAAACCGTCTATCTCCTTCGCTTGTAGTCTATCATTCAATTGAATAAATGCCCATTGGTGTTCCAAAAGTACCTTACCGGATTCCCGGAGATGAAGAAGCGACTTGGGTTGACTTATACAATGTTATGTATCGAGAAAGGACACTTTTTTTAGGTCAAGAGATTCGTGAGATCACGCATATTACAGGTCTCATGGTATATCTCAGTATAGAAGATGGAAGCGATATTTTTTTGTTTATAAACTCCCCAGGCGGGTGGCTAATCTCAGGAATGGCAATTTTTGATACGATGCAAACGGTGACACCAGATATAACAATATGCCTCGGAATAGCTGCGTCCATGGCATCCTTCATTCTGGGAGGAGAACCCACCCGTATAGCATTCCCTCACGCGAGGATTATGCTTCACCAACCTAGTGCTTATTATCGGGCAAGGACACCAGAATTTCTAGAAGTGGAAGAGTTACACAAAGTTCGCGAAATGATCACAAGGTATGCACTAAGAACAGGCAAGCCTTTTTGGGTTGTATCCGAAGACATGGAAAGGGATTTTATGTCAGCAGACGAAGCCAAAGCTTATGGACTTGTCGATGTAGGGGAAATGGACGAGCACTGC---GATACTGATCCAGTGTGGTTT---CCGGAAATGAAGGAT------------TGG---ATGACAGAAAAAAAAGAAAAAAAAAGAGAAGCAAAAGTCACTTTCGAAGGTTTAGTTACGGAAGCCCTACCCAACGGAATGTTCCGCGTTCGCCTAGAGAATGACACCATCATTCTGGGCTATATTTCAGGAAAGATCCGGTCTAGTTCTATACGAATACTGATGGGGGATAGGGTCAAAATTGAAGTAAGTCGTTATGATTCAAGCAAGGGACGTATAATTTATAGACTTCCC---AAG---------TCGAAGCGTACCGAAGACTCGAAGACCGAAGATAAGACCGATTTGAAGTCAAAT------------------------------------------------------------------------------------------------------------------------------------------------------------------------------ATG------AAATTCGAAGGGTCAAAAAAATCTCGTTACTTCGTCTACCCACTTCTCTTTGAGTTTGCCCATGATTATGGATTAAAT------GATTCCGAGCCTGTGGAAATT---AGTAATAAC---AAGAAATTTAGTTCACTACTTGTGAAACGTTTAATTCGAATGTATCAGCAGAATTTTTGGAACTCGGTTAATCATAACCAA---------GATCGATTGGATTACAACAAT------TTTTATTCTGAGTTTTATTCTCAGATTCTATCTGAGGGGTTTGCGATCGTTGTAGAAATCCCATTCTCGCGAGAATTATGT------CCGAAAGAAAAAGAAACAACAAAGTTTCAGAATTTACGATCTATTCATTCATTTCCCTTTTTAGAAGACTTTCATTTACATTATCTATCACATATAGAAATACCCTATCCTATCCATTTGGAAATTTTGGTTCAACTCCTTCAATACCGGATCCAAGATGTTCCATCTTTGCATTTGCGATTCTTTCTCAACTACTATTCGAATTGGAATAGTCTTATTACTTCAATGAAA------TCGTTTCTT------AAAGAAAATAAAAGACTATTTTTCTTATATAACTCTTATGTATCAGAATATGAATTTTTCTTGTTTCTTAAACAATCTTGCTTACCATTAACATCTTCTTTTGTGGAACGAATCTTTAAGATGGAACATTTTGGGATGTACCCAGGTTTTTTTCGGAAAACC------TGGTTCTTTATGGATCCTCTTATGCATTATCGATATCAAGGAAAGGCAATTGCATCAAAAGGAACTCTTAAGAAGAAATGGAAATACCTTGTCTTCTGGTATTCTTTCTTTTGGACTCAACCGAGGATCCATCTAAACTTAAACTCTTGCTTCGATTTTCTGGGGTACCTTTCAAGTGTACCAAATCCTTTGGTAAGGAATATGCTAGAGAATTCATTTCTAATAATGAAAAAATTCGATACCGTCCCCGCTACTCCCCTCATTCGATCCTTAAAAGCTCAATTTTGTACTGGATCGGGGCATCCTATTAGTAAACCATGGACCTTATCAGATTGGGATATTCTTGATCGATTTGGTCGGATATGTAGAAATCTTTTTCATTATCATAGTGGATCTTCGAAAAAAACTTTGTATCGAAAGTATATACTTCGACTTTCATGCGCTAGAACTTTAGCTCGTAAACATAAAAGCACGGTACGATTTATGCAACGAGGTTCGGTATTTTTAGAAGAATTTTTTATGGAAGAAGAA---CAAGTTTTTTTGATGTTC------AAAACA------ACCTCTCGTGGATCACACAGTGAGCGTATTTGGTATTTGGATATTATCAATGACCTGAACCCT------ATGATAATAGAT------AGGGTAGAGGTAGAAACTATCAATTCTTTTTCGAAATCGGAAAAAGAAGTCTATGGACTGATATGGATT---CCTATTTTGACCCTCCTACTGGGAATCACAATAGAAGTACTGGTAATTGTGTGGTTAGAAAGAGAAATATCCGCATCGATACAACAACGTATTGGTCCTGAATATGCTGGCCCCCTGGGACTGCTTCAAGCTATAGCCGATGGAACTAAGCTCTTTAAGGAGGATATCCTGCCATCCCGAGGAGATATTCCTTTATTTATTGGACCCTCTATAGCAGTCATATCATTATTAAGTTTTTTAGTTATCCCTGGATATTTTGTTTTAGCCGATCTTAGTATTGGTGTTTTTTTATGGATTGCCATTTCAAGTATTGCTCCTATTGGTCTTCTTATGGCAGGATATAGCTCAAATAATAAATATTCTTTTGGCGGTCTACGAGCTGCTGCTCAATCTATTAGTTATGAAATACCATTAACTTTTTGTGTGCTAGCAATATCTCTACGTGTGATTTCTAACAGTAGTACAGTTGATATAGTTGAAGCACAGTCAAAATATGGTTTTGGATGGAATTGGCGTCAGCCTATAGGTTTTCTGGTTTTTCTAATTTCTTCTTTGGCAGAATGTGAAAGATTACCCTTTGATTTACCAGAAGCAGAGGAAGAATTAGTAGCAGGTTATCAAACCGAATATTCCGGTATCAAATATGGTTTATTTTATCTTGTTTCTTACCTAAATTTATTAGTTTCCTCTTTATTTGTAACAGTTCTCTACTTAGGCGGGTGG---------------AATTTATCTATTCCCTATATATCCAGATTTTTCATGAATAAAATGGGAATTTTGGAAATGATGGGTATCATTACATTAACTAAAGCTTATTTATTTCTCTTCATTTCTATCACAATAAGATGGACTTTACCCAGGATGAGAATGGATCAGTTATTAAATCTTGGATGGAAATTTCTTTTACCTATTTCCCTGGGCAATCTCTTATTAACAACTTCTTCCCAACTTGTTTCACTATAAATGATCTGGCATGTACAGAATGAAAACTTCATTCTCGATTCTACGAGAATTTTTATGAAAGCGTTTCATTTGCTTCTCTTCGGAAGTTTCATTTTCCCAGAATGTATCCTAATTTTTGGCCTAATTCTTCTTCTGATGATCGATACCTCTGATCAAAAAGATAGACCTTGGTTCTATTTCATCTCTTCAACAAGTTTAGTAATAAGCATAACGGCCCTATTGTTCCGATGGAGAGAAGAACCTATAATTAGCTTTTCGGGAAATTTCCAAACGAACAATTTCAACGAAATCTTTCAATTTCTTATTTTATTATGTTCCACTTTATGTATTCCTCTATCCGTAGAGTACATTGAATGTACAGAAATGGCTATAACAGAGTTTCTGTTATTCTTAACAGCTACTCTAGGGGGAATGTTTTTATGTGGTGCTAACGATTTAATAACTATCTTTGTAGCTCCAGAATGTTTCAGTTTATGTTCCTACCTATTGTCTGGATATACCAAGAGAGATCTACGGTCTAATGAGGCTACTATGAAATATTTACTCATGGGTGGGGCAAGCTCTTCTATTCTGGTTCATGGTTTCTCTTGGCTATATGGTTCATCTGGGGGGGAGATCGAGCTTCAAGAAATTGTGAACGGTCTTATCAATACACAAATGTATAACTCCCCAGGAATTTCAATTGCGCTTATATCCATCACTGTAGGACTTGGGTTCAAGCTTTCCCCAGCCCCTTTTCATCAATGGA------CTCCTGTCTACGAAGGA---TCCCCCACTCCAGTCGTTGCTTTTCTTTCTGTTACTTCGAAAGTAGCTGCTTCAGCTTCAGCCACGCGAATTCTCGATATTCCTTTTTATTTCTCATCAAACGAATGGCATCTTCTTCTGGAAATCCTAGCTATTCTTAGCATGATAGGGAATCTCCTTGCTATTACTCAAACAAGCATGAAACGTATGCTTGCATATTCGTCCATAGGGCAAATCGGATATGTAATTATTGGAATAATTGTTGGAGACTCAAATGATGGATATGCAAGCATGATAACTTATATGCTGTTCTATATCTCCATGAATCTAGGAACTTTTGCTTGCATTGTATTATTTGGTCTACGTACCGGAACTGATAACATTCGAGATTATGCAGGATTATACACGAAAGATCCTTTTTTGGCTCTCTCTTTAGCCCTATGTCTCTTATCCCTAGGAGGCCTTCCTCCACTAGCGGGTTTCTTCGGAAAACTCTATCTATTCTGGTGTGGATGGCAAGCAGGCCTATATTTCTTGGTTTCAATAGGACTCCTTACGAGCGTTCTTTCTATCTACTATTATCTAAAAATAATCAAGTTATTAATGACTGGACGAAACCAAGAAATAACCCCTTATGTGCGAAATTATAGAAGATCCCCTTTAAGATCAAACAATTCCATCGAATTGAGTATGACTGTATGTGTGATAGCATCTACTATACCAGGAATATCAATGAACCCCATTGTTGCAATTGCTCAGGATACCCTCTTTTAGATGTTTCTGCTTCACGAATATGATATTTTTTGGACATTTCTAATAATAGCAAGCCTTATTCCTATTTTGGCATTTTGGATTTCAGGACTTTTAGCCCCGGGACCAGAGAAGCTTTCTAGTTATGAATCGGGTATAGAACCCATGGGAGGGGCTTGGTTACAATTCCGAATACGCTATTACATGTTTGCGCTAGTTTTTGTTGTTTTTGATGTGGAAACAGTCTTTCTCTACCCTTGGGCAATGAGTTTCGACGTATTGGGTGTATCCGTTTTTATTGAAGCTTTCATTTTCGTGCTTATCGTTGTTGGTGTTTATGCATGGCGAAAAGGAGCCTTGGAATGGTCTTAAATGAGTTATTTTCCTTGGTTAACAATACTTGTTGTTCCGATATTTGCAGGTTCAATTTTTTTACCTCATAGGGGAAACAAAATCGTTAGGTGGTATACTATATCTATTTGTTTATTAGAATTCCTTATGACTTATGCATTCTGTTATCATTTCCAATTGGAGGATCCCTTAATCCAATTAAAGGAGGATTCTTGGATAGATGTCTTTGATTTCCACTGGAGATTGGGAATCGATGGACTTTCATTAGGATCTATTTTATTGACAGGATTTATCACTACTTTAGCTACTTTAGCAGCTTGGCCGACCCGGAATTCGCGATTATTCTATTTCCTGATGCTAGCAATGTATAGTGGTCAAATAGGATTATTTTCTTCGCGAGACCTTTTACTTTTTTTTATCATGTGGGAGTTAGAATTAATTCCTGTTTACTTACTTTTATCCATGTGGGGGGGAAAGAGGCGTCTGTATTCAGCTACAAAGTTTATTTTGTATACTGCAGGCGGTTCCATTTTTTTCTTAATCGGAGTTCTAGGTATGGGCTTA------TATGGTTCCAACGAACCATTAGATTTGGAAAGATTAATTAATCGATCATACCCTGCAACATTGGAAATACTATTTTATTTGGGCTTCCTTATTGCTTATGCTGTCAAATTGCCAATTATACCCCTACATACGTGGTTACCAGATACCCATGGGGAAGCGCATTACAGTACATGTATGCTTTTAGCGGGAATCCTATTAAAGATGGGAGCATACGGATTGATTCGGATCAATATGGAATTGTTACCTCATGCTCATTATCTATTTTCCCCCTGGTTGGTAATAATAGGAGCGATGCAAATAATCTATGCAGCTTCAACTTCTCTTGGTCAACGAAATTTCAAAAGAATAGCCTATTCCTCCGTATCTCACATGGGTTTCATAATTATAGGAATTGGTTCCATAACCAACATTGGACTCAATGGAGCTTTACAAATACTATCCCATGGATTTATTGGTGCTACACTTTTTTTCTTGGCGGGAACGGCTTGTGATAGAATGCGTCTTGTTTATCTCGAAGAACTGGGGGGGATATCTATCCCAATGCCGAAAATTTTTACCATGTTTAGTAGCTTTTCAATGGCTTCTCTTGCCTTACCAGGAATGAGCGGTTTTGTTGCAGAATTAGTAGTATTTTTTGGACTAATTACTAGTCCCAAATTTCTGTTAATGCCAAAAATCCTAATTACTTTTGTAATGGCAATTGGAATGATATTAACTCCTATTTATTTATTATCTATGTTACGCCAGATGTTCTATGGATACAAGCTATTTGTTCCAAACGCAAATTTTGATTCTGGACCGCGAGAACTCTTTTTAATCTGTATCTTTTTACCAGTAATAGGAATTGGTATTTATCCAGATTTTGTTCTCTCGCTATCCGTTGACAGGGTAGAGGCTCTCTTATCCAATTATTATAAATAGATGATGTTTGAGCATGTACTTTTTTTGAGTGTCTATTTATTTTCGATTGGTATCTATGGATTGATCACAAGCCGAAACATGGTTAGAGCTCTAATATGTCTTGAACTTATACTGAATTCAATTAATCTAAATCTCGTAACATTTTCTGATCTATTTGATAGTCGCCAATTAAAAGGAGACATTTTCGCAATTTTTGTTATAGCCCTTGCG------------------------------GCTGCTGAAGCAGCTATTGGACTATCCATTCTTTCTTCCATCCATCGTAACAGGAAATCAACTATCCAATCTAATTTTTTGAAT---ATGGAACATACATATCAATATGCATGGATCCCTCTTCTCCCACTTCCAATTATGTCAATGGGGGGACTTATTCTTATTCCGACAGCAACAAAAAATCGTCGAATATGGGCTTTTCCTAGTGTTTTACTCTTAAGTATAGCTATGGTATTCTCAGTTCACCTATCTATTCAACAAATAAATGGAAGTTCTATCTATCAATATCTATGGTCGTGGACCGTCAATAATGATTTTTCCTTAGAATTTGGATACTTGATCGACCCGCTTACTTCTATTATGTTAATACTAATTACTACAGTAGGAATCCTCGTTCTTATTTATAGTGACGATTATATGTCTCACGATGAAGGATATTTGAGATTTTTTTATATAAGTTTTTTCAATACTTCCATGTTGGGATTGGTTACTAGTTCCAATTTGATACAAATTTATTTTTTTTGGGAACTTGTGGGAATGTGTTCCTATTTATTGATAGGCTTTTGGTTTACACGGCCAATTGCAGCGAGTGCTTGTCAAAAAGCTTTTGTAACTAATCGTGTAGGGGATTTTGGTCTGTTATTAGGAATTTTAGGTTTTTTTTGGATAACAGGTAGTTTAGAGTTTCGGGATTTGTTCAAAATAGCTAATAACTGGATTCCTAATAATGGGATTAATTCCTTACTTACTACTTTGTGTGCTTTTTTATTATTCCTTGGTGCAGTTGCAAAATCTGCACAATTCCCTCTTCACGTATGGTTACCCGATGCTATGGAAGGACCCACTCCCATTTCGGCTCTTATACACGCAGCAACTATGGTTGCTGGGATTTTTCTTGCTCGACTTCCTCTTTTCATATCCCTACCCATAATGAGTTTCATTTCTTTAGTAGGTACAATAACACTCTTCTTAGGAGCTACTTTAGCTCTTGCTCAGAGAGATATTAAAAGAAGCTTAGCCTATTCTACAATGTCTCAATTGGGTTATATGATGTTAGCTCTAGGTATAGGTTCTTATCAAGCTGCTTTATTCCATTTGATCACTCATGCTTATTCTAAAGCTTTATTGTTCTTGGGATCCGGATCCATTCATTCAATGGAACCTCTTGTTGGATATTCACCAGATAAAAGTCAGAATATGGTTCTTATGGGTGGTTTAAGAAAATACCCAATTACAAGAACGACTTTTTTAGGTACGCTTTCTCTTTGTGGTATTCCACCTCTTGCTTGCTTCTGGTCCAAAGATGAAATCCTTAGTAATAGTTGGTTGTATTCACCCTTTTTTGGAATAATAGCCTCTTTTACTGGATTAACTGCGTTTTATATGTTTCGGATATATTTACTTACTTTTGATGGGTACCTGCGTGTTTTTAATTACAGTAGC------ACT---AAAGAGGGCTCG---TTGTCA------ATATCCTTATGGGGAAAAAGGCCCAAAGGAGTGAATAGATTCTTATCAACGAAG------------------GGAGTTTCTTTTTTTTCATCC------ATT------------CATAAT------ACAAGAAATAGGGGGTCCTTTAGT------ACTTTT---GGG---GTT------AAAAACACTTTTGTCTATCCTCATGAAACGGGAAATACTATGCTATTCCCTCTTTTTATATTACTGTTTACTTTGTTCATTGGATCCATAGGAATCTTTAAT------GGAATGAATGGAGCGGAGTTAACCATATTATCAAAGTGGTTAACTTCAATAAGCTTCCAGGAAAGTAATTCCATAAATTCATATGAATTTACTAATATTTCTTCTGTAAGTCTAGCTATGTTTGGTCTATTCATATTCTCTTTTCAGTTATTTAAT---------TCCCTT------------AAA------GAGAGT------CCGAAG------TTTTTGGAT------GTA------AAAAAAAAGATATACAGTTGGTCATATAATCGTGGTTATATAGATATTTTCTATACTAGGTTTCTGGGTATAAGAGGATTAACCGAACTAACGCAGTTTTTCGATAAGGGTGTCATTGATGGAATTAATGGGGTAGGTCTTGCTGGTTTTTGTATAGGAGAAGAAATTAAATATGTAGGGGGAGGGCGAATATCGTCTTATTTATTCTTT---TATTCCGTGTTCTTCTTTTTT---------------------------------------------------------------ATGGATTTACCTGGACCAATACATGAGATTCTTGTGCTATTTGAATTTCTTCTACTAGGGGGCATAGGAGTAGTATTACTTACCAACCCAATTTATTCTGCCTTTTCGCTGGGATTAGTTCTTATTTGTATATCCTTATTCTATATTTTATTGAATTCCTACTTTGTAGCTGTCGCACAACTTCTTATTTATGTGGGAGCCATAAATGTCTTGATCATATTTGCCGTAATGTTCGATGGCTCAGAATGGTCTAAAAATAAGAATTGGACTATTGGAGATGGGTTCACTCTCTGTATAACTATTCTTTTTTCACTAATGACTACTATCCCAGATACGTCATGGTATGGAATTCTTTGGACTACAAGATCAAACCAAATAGTAGAACAGGGTCTCAATAACGTTCAACAAATTGGGATTCATTTAGCAACTGATTTTTATCTTCCGTTTGAACTCATTTCTATAATTCTTCTAGTTTCTTTAATAGGTGCAATTACTATGGCTCGGCA---ATAA------ATGACAAGAAAAGATATGATAGTCAATATGGGCCCTCACCCATCAATGCATGGTGTTCTTCGACTGATCGTTACTCTCGATGGTGAAGATGTTATTGATTGTGAACCCATATTAGGGTATTTACACAGAGGAATGGAAAAAATCGCGGAACGAACTATTATACAATACTTACCTTATGTAACACGGTGGGATTATTTAGCTACTATGTTTACAGAAGCAATAACGGTAAATGCACCAGAATTCTTGGAGAATATTCAAATACCCCAAAGAGCCAGCTATATTAGGGTAATTATGTTAGAGTTGAGCCGTATAGCTTCTCACTTGTTATGGCTTGGACCTTTTATGGCAGATCTCGGCGCACAGACTCCTTTTTTCTATATTTTTAGAGAGAGAGAATTGATATACGATCTATTTGAAGCTGCTACAGGTATGCGAATGATGCATAATTACTTTCGCATCGGAGGAGTAGCCGCCGATCTACCTTATGGATGGATCGATAAATGTTTAGATTTCTGTGATTATTTTTTACGAGGAGTTGTTGAACAACAACTTATTACACAGAATCCCATTTTTATAGAACGAGTTGAAGGAGTCGGTTTTATTAGCGGAGAAGAAGCAGTAAATTGGGGCTTATCGGGACCGATGTTACGAGCTTCTGGAATACAATGGGATCTTCGTAAAGTTGATTATGAGTCTTACAACCAATTTGATTGGAAAATCCAATGGCAAAAAGAAGGGGATTCATTAGCTCGCTATTTAGTACGAATGGGTGAAATGAGGGAATCCATCAAAATTATTCAACAGGCTGTAAAAATTCCTGGGGGTCCTTATGAGAATTTAGAAGTCCGACGCTTTAAGAAGAATTCC---GAATGGAATGATTTTGAATATCGATTTCTTGGTAAAAAACCTTCGCCCAATTTTGAATTGTCAAAGCAAGAGCTTTATGTAAGAGTGGAAGCTCCAAAAGGTGAATTAGGAATTTATCTGGGAGATGATAGTCTTTTCCCCTGGAGATGGAAAATTCGTCCACCTGGTTTTAATTTGCAAATTCTTCCTCAACTAGTTAAAAAAATGAAATTGGCTGATATCATGACGATATTAGGTAGTATAGATATCATTATGGGGGAAGTTGATCGTTGAATGTTCCCTATGGTAACTGGGTTCATGAGTTATGGTCAACAAACAATACGCGCTGCAAGGTACATTGGTCAATTCATAATTACCTTATCCCACACAAATCGTTTACCTATAACGATTCACTACCCTTATGAAAAATCAATTACATCGGAGCGTTTCCGGGGGCGAATCCACTTTGAATTTGATAAATGTATTGCTTGTGAAGTATGTGTTCGCGTATGCCCGATAGATCTACCCCTTGTGGATTGGAGATTTGAAAAGGATATTAAAAGGAAACAATTGAATTATAGTATTGATTTTGGAGTTTGTATATTTTGTGGTAATTGTGTTGAGTACTGTCCGACAAGCTGTTTATCAATGACTGAAGAATATGAACTTTCTACTTATGATCGTCATGAATTGAATTACAATCAAATTGCTTTGAGTCGGTTACCAATCTCCATAATGGGAGATTACACAATTCAAA------------------------------------------CAATTAGGAATTCGAC------TCAAAGTAAAATAGAGGAAGAATCTTTGAATTCAAGAACGATTACTAATTACTAGATGCAGCAGGGTTGGTTATCTAATTGGCTAGTCAAACATGAGGTGGTTCATAGATCTTTGGGCTTCGATCACCGAGGAATAGAGACTTTACAAATAAAAGAAGGGGATTGGGATTCCATTGCTGTCATTTTATATGTATATGGTTACAATTATTTACGTTCCCAATGTGCTTATGATGTAGCACCCGGTGGATCTTTAGCTAGCGTGTATCATCTTACGAGAATACAGTATGGTATAGATAACCCAGAAGAAATATGCATAAAAGTCTTTGCCCAAAAGGATAATCCTAGAATCCCGTCTGTCTTCTGGATTTGGAAAAGTGCCGATTTTCAAGAACGTGAATCTTATGATATGGTGGGAATCTATGATAATCATCCACGCCTTAAACGTATCCTAATGCCTGAAAGTTGGATAGGCTGGCCCTTACGTAAGGACTATATAACCCCCAATTTCTATGAAATACAAGATGCTCATTGA------------------------------------------------------------------------------------------ATGGCGAAAAGGAGCCTTGGAATGGTCTTAACTGAATATTCAGACAAAA---AAAAAAAAAAAGGAAAAAATTCCGAGACAGTTTTGAGTTTGATTGAGTTTCCCTTACTTGACCAAACAAGTTCCAATTCCGTTTTTTCAACTACCAATGATTTTAATTGGTCAAAACTCTCCAGTTTATGGCCCCTTCTATATGGTACCAGTTGTTGTTTCATTGAATTTGCTTCATTAATAGGCTCGCGATTCGACTTTGATCGTTATGGATGGGTACCAAAATCAAGTCCTAGGCAAGCAAACCTAATTTTAACAGCCGGCCCGGAAACAATGAAAATGGCTCCTTCTTTAGTGTTTTACAAGCAAAGGCCTGAACCAAAATATGTCATTGCTAGGGGAGCCTGTACTATTACAGGGGGAATGTTCAGTACGGATTCCTATAGTACTGTTCGGGGAGTTGATAAGTTAAATCCTGTGGATGTCTACTTGCCAGGCTGCCCACCTAAACCGGAGGCAGTTATAGATGCCCTAACAAAACTTCGTAAGAAGATATCGCGAGAAATAGTTGAGGATCGAACTCTATCTCAA------AAGAATCGATGTTTTACTACCAGTCACAAGCTTTATGTAAGGCGCAGTACTCATACTGGAACTTACGAGCAAGAATTGCTCTATCAATCACCATCTACTTTAGACATATCGTC------------------TGAAACTTTTTTCAAATCCAAAAGTCCAGTA---TCTTCTTACAAAGTGAAT---ATGGAAAATAGAAATACTT---TTTCTTGGGTAAAGGAACAGATGATTCGATCTATTTCTATCATGATATATATAACTCGGACATCTTCAAATGCATATCCCATTTTTGCGCAGCAGGGTTATGAAAACCCACGAGAAGCAACCGGACGAATTGTATGTGCCAATTGCCATTTAGCTAATAAGCCCGTGGATATTGAAGTTCCCCAAGCTGTGCTTCCCGATACTGTATTTGAAGCAGTTCTTCGAATTCCTTATGATATGCAACTGAAACAAGTTCTTGCTAATGGGAAAAAGGGAGGGTTAAATGTGGGTGCTGTTCTTATTTTGCCCGAGGGATTCGAATTAGCGCCGCCCGACCGTATTTCTCCTGAGTTGAAAGAAAAGATAGGAAATCTCTCTTTTCAGAGTTATCGTGATAAAAATATTCTTGTGATAGGCCCTGTTCCCGGTCAGAAATATAGTGAAATCGTCTTTCCCATTCTTTCCCCCGATCCTGCTACGAAGAAAGACTTCTTAAAATATCCCATATATGTAGGGGGAAACCGAGGAAGGGGACAGATCTATCCTGATGGTAGTAAGAGTAACAATACGGTCTATAATGCTACGTCAACAGGTATAGTAAGAAAAATACTACGTAAAGAAAAAGGGGGATATGAAATATCCATAGTCGATACATCGGATGGACGCCAAGTGATTGATATTATACCTCCCGGGCCAGAACTTCTTGTTTCAGAAGGGGAATCAATCAAGCTTGATCAACCATTAACAAGCAATCCTAATGTGGGAGGGTTTGGTCAGGGGGATGCAGAAATAGTGCTTCAGGATCCATTACGTGTCCAAGGCCTTTTATTCTTCTTCGCATCTGTTATTTTGGCACAAGTTTTTTTGGTTCTCAAAAAGAAACAGTTTGAAAAGGTTCAATTGTACGAAATGAATTTCTAG------------------------------------------AGTAAAGTATATGATTGGTTTGAGGAACGTCTTGAGATTCAGGCAATTGCGGATGATATAACTAGTAAATATGTTCCTCCTCATGTCAACATATTTTATTGTTTAGGGGGAATTACACTTACTTGTTTTCTAGTACAAGTCGCTACAGGTTTTGCTATGACTTTTTACTACCGCCCAACCGTTACAGAGGCTTTTTCCTCGGTTCAATACATAATGACCGAGGCCAAC---TTTGGTTGGTTAATCCGATCAGTTCATCGATGGTCAGCAAGTATGATGGTTCTAATGATGATCCTGCACGTATTTCGTGTGTATCTCACAGGTGGATTTAAAAAACCCCGCGAATTAACTTGGGTCACAGGTGTGGTTTTGGTATTGACTGCATCGTTTGGTGTAACTGGTTATTCTTTGCCTTGGGATCAAATTGGTTATTGGGCAGTCAAAATTGTGACAGGTGTACCTGAAGCGATTCCGGTAATAGGATCGCCTTTAGTGGAGTTATTGCGTGGAAGTGCTAGTGTGGGCCAATCCACTTTGACTCGTTTTTATAGTTTACATACTTTTGTACTGCCTCTGCTTACCGCCGTATTTATGTTAATGCACTTTATGATACGTAAGCAAGGTATTTCGGGTCCTTTA---------------------------------------------ATGG---------------------------------------------------TAAAGAAACCTGACTTAAATGATCCTGTATTAAGAGCAAAATTAGCTAAAGGGATGGGACATAATTATTACGGGGAACCCGCGTGGCCCAACGATCTTTTATATATTTTTCCAGTAGTAATTCTAGGTACTATTGCATGTAATGTAGGTTTAGCGGTTCTTGAGCCGTCAATGATTGGTGAACCGGCGGATCCGTTTGCAACTCCTCTGGAAATATTACCCGAGTGGTACTTCTTTCCCGTGTTTCAAATACTCCGTACAGTACCCAATAAGTTATTGGGCGTTCTCTTAATGGTTTCTGTGCCAACGGGCTTATTGGTACCCTTTCTAGAGAATGTCAATAAATTCCAAAATCCATTTCGTCGCCCAGTAGCTACGACAGTTTTTTTAATCGGTACTGCGGTAGCTCTTTGGTTAGGTATTGGAGCAACATTACCCATTAAATCCTTAACTTTAGGTCTTTTT---ATGATTGAAGTTTTTCTATTTGGAATCGTCTTACTAATTCCTATTACTTTAGCGGGATTATTCGTGACTGCGTATTTGCAATACAGGCGTGGGGATCAGTTGGATCTTTGAATGCTTACTATAACTAGTTATTTCGGTTTTCTACTGGCTGCTTTAACTATAACCCCAGCTCTATTTATTGGTTTGAACAAGATACGTCTTATTTGA------ATGGATATAGTAAGTCTCGCTTGGGCTGCTTTAATGGTAGTCTTTACATTTTCTTTTTCACTAGTAGTATGGGGGAGGAGTGGACTCTAGATGATTATTCGTTCGCCGGAACCAGAAGTAAAAATTGTGGATAGGGATCCTGTAAAAACATCTTTTGAGGAATGGGCCAAACCCGGCCATTTCTCAACAATAGCTAAGGGCCCTGATACTACCACTTGGATCTGGAACCTACATGCTGATGCTCACGATTTCGATAGTCATACCGGTGATTTGGAGGAGATCTCTCGAAAAGTCTTTGCTCATTTCGGTCAACTCTCCATTATCTTTCTTTGGTTGAGTGGCATGTTCGCC---CGTTTTTCCAATTATGAAGCATGGCTAAGTGATCCTACTCACATTGGACCCAGTGCTCAGGTAGTTTGGCCAATAGTAGGGCAAGAAATATTGAATGGTGATGTAGGCGGGGGTTTCCGAGGAATCCAAATAACCTCTGGGTTTTTTCAGTGGCGAGCATCTGGAATAACTGAATTACAACTCTATTGTACCGCAATCGGTGCATTGATTTTTGCATCGTTAATGCTTTTTGCTGGTTGGTTCCATTATCACAAGGCCGCTCCCAAATTGGCCTGGTTCCAAGATGTAGAATCCATGTTGAATCACCACTTAGCGGGGTTATTAGGACTTGGGTCTCTTTCTTGGGCGGGACACCAAATCCATGTATCTTTACCGATTAACCAATTTCTTGACGCTGGGGTTGAT---CCTAAACCACTTCCTCATGAATTTATCTTGAATCGCGACCTTTTGGCTCAACTTTATCCTAGTTTTGCCGAAGGAGCAACCCCCTTTTTCACCTTGAATTGGTCCAAATACGCAGAATTTCTGTTTCGCGGAGGACTAGACCCAATAACCGGCGGTCTATGGTTGAGCGATATTGCGCACCATCATTTAGCTATTGCTATTCTTTTCCTGATCGCAGGTCATATGTATAGGACCAACTGGGGTATTGGTCATGGACTTAAAGATATTTTGGAGGCTCATAAGGGCCCGTTTACAGGACAAGGCCATAATGGTCTCTATGAAATCCTAACAACGTCATGGCATGCTCAATTATCTCTTAACTTAGCTATGCTAGGCTCTACCATTGTTGTAGCTCATCATATGTATATGCCCCCCTATCCATACCTAGCTACTGACTATGGTACACAACTTTCCTTGTTCACACACCACATGTGGATTGGCGGATTTCTAATAGTCGGTGCTGCTGCACATGCAGCCATTTTTATGGTAAGAGACTATGATCCAACTACTCGATACAACGATCTATTAGATCGCGTCCTTAGACACCGCGATGCAATCATATCCCACCTTAACTGGGTATGTATATTTCTAGGTTTTCACAGTTTTGGCTTGTACATTCATAATGATACCATGAGTGCTTTAGGCCGTCCCCAAGATATGTTTTCGGATACCGCCATACAATTACAACCCATCTTTGCTCAATGGGTACAAAATATCCATGCTGCGCCTGGCGTAACAGCTCCTGGTGCAACAACAAGTACCAGCTTAACGTGGGGAGGTGGCGAGTTAGTAGCAGTAGGCGGCAAAGTAGCTTTGTTACCTATTCCATTAGGAACCGCAGATTTTTTAGTCCATCACATTCACGCATTTACCATCCATGTGACTGTATTAATACTTTTGAAAGGTGTTTTATTTGCTCGCAGTTCCCGTTTGATACCCGATAAAGCAAATCTTGGTTTTCGCTTCCCTTGCGATGGGCCTGGGAGAGGGGGAACATGTCAAGTATCCGCCTGGGATCATGTTTTCTTAGGTCTATTCTGGATGTACAATATTTCGGTAGTCATTTTCCATTTCAGTTGGAAAATGCAGTCGGATGTTTGGGGTACTATAAGTGATCAAGGGATGGTAACTCATATCACAGGGGGAAACTTTGCACAGAGTTCCATTACGATTAATGGGTGGCTCCGAGATTTCTTGTGGGCACAGGCATCCCAAGTAATTCAGTCTTATGGTTCTTCATTATCTGCATATGGCCTTTTTTTCTTAGGTGCTCATTTTGTCTGGGCCTTCAGTTTAATGTTTTTATTCAGCGGCCGTGGTTATTGGCAAGAACTCATTGAATCTATCGTTTGGGCTCATAACAAATTAAAAGTTGCTCCCGCTACTCAGCCTAGAGCCTTGAGCATTATACAAGGACGTGCTGTAGGAGTAACCCATTACCTTCTGGGTGGAATTGCCACAACATGGGCATTCTTCTTAGCGAGAATTATTGCAGTAGGA---------ATGGAATTAAGATTTCCCAGGTTTAGCCAAGGCTTAGCTCAGGACCCCACTACTCGTCGTATTTGGTTTGGTATTGCTACCGCACATGATTTCGAAAGTCATGATGATATTACTGAGGAACGTCTTTATCAGAACATTTTTGCTTCTCACTTTGGGCAGTTAGCAATAATCTTTCTATGGACGTCCGGAAATCTGTTTCATGTAGCTTGGCAAGGAAATTTTGAATCATGGATACAGGATCCTTTACACGTAAGACCTATTGCTCATGCGATTTGGGATCCTCATTTTGGTCAACCCGCTGTGGAAGCCTTTACTCGAGGAGGTGCTGCCGGTCCAGTGAATATCGCCTATTCTGGGGTTTATCAGTGGTGGTATACAATTGGATTACGCACCAATCAAGATCTTTATACTGGAGCTCTGTTTCTATTATTTCTTTCTACGCTATCCTTAATAGCAGGTTGGTTACATCTACAACCCAAATGGAAACCAAGCCTTTCGTGGTTCAAAAACGCGGAATCTCGTCTCAATCATCATTTGTCAGGACTTTTCGGGGTAAGTTCTTTGGCTTGGACAGGACATTTAGTTCATGTCGCTATTCCCTCCAGGGGGGAGTACGTTCGATGGAATAATTTCTTAGATGTATTACCCTATCCCCAGGGGTTGGGACCCCTTCTGACGGGTCAGTGGAATCTTTATGCCCAAAACCCAGATTCGAGTAATCATTTATTTGGTACCGCTCAAGGAGCCGGAACTGCCATTCTAACTCTTCTTGGGGGATTCCATCCACAAACACAAAGTTTGTGGCTGACCGATATTGCTCACCATCATTTAGCTATTGCATTTATTTTTCTCATTGCCGGTCATATGTATCGAACTAACTTCGGAATTGGGCACAGTATCAAAGATCTTTTAGAAGCACATACTCCTCCGGGAGGTCGATTAGGGCGTGGGCATAAGGGCCTTTACGACACAATCAATAATTCGCATTTTCAATTAGGTCTTGCTCTAGCTTCTTTAGGGGTTATTACTTCCTTAGTAGCTCAACATATGTACTCTCCTGCTTATGCATTCATAGCACAAGACTTTACCACTCAAGCTGCTTTATATACTCATCACCAATATATTGCAGGGTTCATCATGACAGGGGCTTTTGCTCATGGAGCTATTTTTTTCATTAGGGATTACAATCCGGAACAGAATGAGGATAATGTATTGGCAAGAATGTTAGACCATAAAGAAGCTATCATATCTCATTTAAGTTGGGCTAGCCTCTTCCTAGGATTCCATACCTTGGGCCTTTATGTTCATAACGACGTCATGCTTGCTTTTGGTACTCCAGAAAAGCAAATCTTGATCGAACCTATATTTGCCCAATGGATACAATCTGCTCATGGTAAGACGACATATGGGTTCGATATACTCTTATCTTCAACGAGTGGCCCCGCTTTCAATGCGGGTCGAACCTTATGGTTGCCCGGATGGTTGAATGCTGTTAATGAGAATAGTAATTCTCTTTTCTTAACAATAGGACCTGGGGATTTCTTGGTTCATCATGCTATTGCTCTAGGTTTGCATACAACTACATTGATTTTAGTAAAGGGTGCTGATGCACGCGGTTCCAAATTAATGCCGGATAAAAAGGATTTTGGGTATAGTTTTCCTTGTGACGGCCCAGGGCGCGGCGGTACTTGTGATATTTCTGCTTGGGACGCGTTTTATTTGGCAGTTTTCTGGATGTTAAATACCATTGGATGGGTTACTTTTTATTGGCATTGGAAACACATCACATTATGGCAGGGCAACGTTTCACAATTTAATGAATCCTCCACTTATTTGATGGGATGGTTAAGAGATTACCTATGGTTAAACTCTTCACAACTTATCAATGGATATAATCCTTTTGGGATGAATAGTTTATCGGTATGGGCGTGGATGTTCTTATTTGGACATCTTGTTTGGGCTACTGGATTTATGTTCTTAATTTCCTGGCGTGGATATTGGCAGTTAATTGAGACTTTAGCATGGGCTCATGAACGCACACCTTTGGCTAATTTAATTCGCTGGAGAGATAAGCCCGTGGCTCTTTCCATTGTGCAAGCAAGATTGGTTGGATTAGCCCACTTTTCCGTGGGTTATATATTCACTTATGCAGCTTTCTTGATTGCCTCAACATCAGGCAAGTTTGGTTAAATGTCACATTCCGTAAAAATTTATGATACATGTATAGGATGCACTCAATGTGTACGAGCTTGTCCAACAGATGTATTAGAAATGATACCCTGGGATGGGTGTAAAGCCAAGCAAATTGCTTCTGCCCCGAGAACCGAAGATTGTGTGGGTTGTAAGAGATGCGAATCTGCCTGCCCAACAGATTTTTTAAGTGTCCGCGTTTATTTAGAAACAACCCGCAGCATGGCTCTATCTTATTGAATGACGTTT---TTACCTTCTATTTTCGTGCCTTTAGTAGGCTTAGTATTTCCGGCAATTGCAATGTCTTTATTTCTTTATGTGCAGAAAAATAAGATTGTC---ATGCGGGATATAAAAACATATCTCTCTGTAGCACCCGTGAGTACTCTATGGTTTGGGGCTTTAGCAGGTTTATTGATAGAAATTAATCGTTTATTCCCAGATGCTTTGTCATTCCCTTTTTTT---------ATGACTGCAATTTTAGAGAGACGCGAAAGTACAAGCTGGGGTTTCAACTGGATAACTAGCACCGAAAATCGTCTTTACATCGGATGGTTCGGTGTTTTGATGATCCCTACCTTATTGACCGCAACTTCCGTATTTATTATCGCCTTCATCGCAGCCCCTCCAGTAGATATTGATGGTATTCGTGAGCCTGTTTCTGGTTCTTTACTTTATGGAAACAATATTATCTCTGGTGCCATTATTCCTACTTCTGCGGCGATCGGATTGCACTTTTACCCAATTTGGGAAGCTGCATCTGTTGATGAGTGGTTATACAATGGCGGTCCTTATGAGCTAATTGTTCTACACTTCTTACTTGGTGTAGCTTGTTATATGGGTCGTGAGTGGGAATTCCGTCTGGGTATGCGTCCTTGGATTGCTGTTGCATATTCAGCTCCTGTTGCAGCTGCTGCTGCTGTTTTCTTGATTTACCCTGGTCAAGGAAGTTTCTCTGATGGTATGCCTTTAGGAATATCTGGTACTTTCAACTTTATGATTGTATTCCAGGCAGAGCACAACATCCTTATGCATCCATTTCACATGTTAGGTGTAGCTGGTGTATTCGGCGGTTCCCTATTCAGTGCTATGCATGGTTCCTTGGTAACCTCTAGTTTGATCAGGGAAACCACTGAAAATGAATCTGCTAATGAGGGTTACAAATTTGGTCAAGAGGAAGAGACTTATAATATTGTGGCTCATGGTTATTTTGGCCGATTAATCTTCCAATATGCTAGTTTCAACAACTCTCGTTCTTTACACTTCTTCTTGGCTGCTTGGCCTGTAGTAGGGATCTGGTTCACTGCTTTAGGTATTAGTACTATGGCTTTCAACCTAAATGGTTTCAATTTCAACCAATCCGTAGTTGATAGCCAAGGTCGCGTTATTAATACTTGGGCTGATATCATCAACCGTGCTAATCTTGGTATGGAGGTAATGCACGAACGTAATGCTCACAACTTCCCTCTAGACCTAGCTGCTCTTGAAGTTCCATCTAATGGA---ATGGGTTTGCCTTGGTATCGTGTTCATACTGTTGTATTGAATGATCCGGGTCGATTGCTTGTGCATATAATGCACACAGCTCTAGTTTCTGGTTGGGGCTCGATGGCTTTATACGAATTAGCGGTTTTTGATCCCTCTGATCCTGTTCTGGATCCAATGTGGAGACAAGGTATGTTCGTCATTCCCTTCATGACTCGTTTAGGAATAACCAATTCGTGGGGTGGTTGGAGTATTTCAGGAGGAACTGTAAATCCGGGTATTTGGAGTTATGAAGGTGTGGCAGGTGCGCATATTGTGTTTTCTGGCTTCTTGGCAGCTATCTGGCATTGGGTATATTGGGACCTAATATTCGATCGGACGGGAAAACCCTCTTTGGATTTGCCCAAGATCTTTGGAATTCATTTATTTCTTGCAGGGGTGGCTTGCTTTGGCTTTGGCGCATTTCATGTAACGGGTTTGTATGGTCCTGGGATATGGGTGTCCGATCCTTATGGACTAACTGGAAAAGTACAAGCTGTAAATCCATGGGGTGTAGAAGGTTTTGATCCTTTTGTTCCGGGGGGAATAGCTTCTCATCATATTGCTGCGGGTACATTGGGCATATTAGCGGGCCTATTCCATCTTAGTGTCCGTCCGCCTCAACGTCTATACAAAGGATTACGTATGGGCAATATTGAAACTGTACTTTCCAGTAGTATCGCTGCTGTTTTTTTTGCAGCTTTCGTTGCCGGAACTATGTGGTATGGGTCAGCAACTACCCCAATCGAATTATTTGGGCCTACTCGTTATCAGTGGGATCAGGGATACTTTCAGCAAGAAATATATCGAAGAGTTAGCGATGGATTAGCCGAAAATCTTAGTTTATCAGAAGCTTGGTCTAAAATTCCCGAAAAATTAGCCTTTTATGATTATATTGGTAATAATCCGGCAAAGGGGGGATTATTCAGAGCAGGCTCAATGGACAATGGGGATGGAATAGCTGTTGGATGGGGACATCCCGTCTTTAGAGATAAAGAAGGGCGCGAGCTTTTTGTACGCCGTATGCCTACTTTTTTTGAAACATTTCCGGTTGTTTTGGTAGATGAAGAGGGAATTGTGAGAGCGGACGTTCCTTTTAGAAGAGCAGAATCCAAATATAGTGTTGAACAAGTAGGCGTAACGGTGGAGTTCTATGGTGGCGAACTTAATGGTGTAAGTTATTCTGATCCTGCTACTGTAAAAAAATATGCGAGGCGTTCCCAATTAGGGGAAATTTTTGAATTAGATCGGGCTACTTTGAAATCGGATGGTGTTTTTCGCAGCAGTCCAAGGGGTTGGTTCACTTTTGGTCATGCTACCTTTGCTTTGCTCTTCTTTTTCGGACACATTTGGCATGGCGCTAGAACCTTGTTCCGAGATGTTTTTGCTGGTATTGATCCAGACTTGGATGCTCAAGTGGAATTTGGAACATTCCAAAAAGTTGGAGATCCAACAAGGAGACAGGCAG---------------------------------------TCTGA------------------------------------------ATGAAAATCTTATATTCCAGGAGGTTCTACCACGTGGAAACGCTCTTTAATGGAACTTTCGTTTTAGCTGGTCGTGACCAAGAAACCACCGGCTTTGCTTGGTGGGCTGGGAATGCCAGACTTATCAATTTGTCCGGTAAACTACTTGGAGCTCACGTAGCCCATGCCGGATTAATCGTATTCTGGGCCGGAGCAATGAACCTATTTGAAGTGGCCCATTTCGTACCAGAAAAGCCCATGTATGAACAAGGGTTGATTTTACTTCCGCACTTAGCTACTCTAGGTTGGGGAGTAGGGCCGGGGGGAGAAGTTCTAGATACTTTTCCGTACTTTGTATCTGGAGTACTTCACCTAATTTCCTCCGCAGTCTTAGGCTTCGGTGGCATTTATCACGCGCTTCTGGGACCCGAGACTCTTGAAGAATCTTTTCCATTCTTTGGTTATGTATGGAAAGATAGAAATAAAATGACTACAATTTTGGGTATTCACTTAATTTTGTTAGGTGGTGCTTTTCTTCTAGTACTCAAGGCTCTTTATTTTGGCGGTGTATATGATACCTGGGCCCCAGGGGGGGGAGTAAGAAAAATTACCAATTTGACCCTTAGCCCCGTTATATTTGGTTATTTACTAAAATCCCCCTTTGGGGGAGAAGGGTGGATTGTTAGTGTGGATGATTTAGAAGATATAATTGGGGGACATGTATGGTTGGGTTTCATTTGTGTAGGCGGAATTTGGCATATCTTAACCAAACCCTTCGCATGGGCTCGCCGTGCATTTGTATGGTCTGGAGAAGCTTACTTGTCTTATAGTTTAGCTTTATCTGTCTTTGGTTTTATCGCTTGTTGTTTTGTCTGGTTCAATAATACGGCTTATCCGAGTGAGTTTTATGGACCCACCGGGCCAGAAGCTTCTCAAGCTCAAGCATTTACTTTTCTAGTTAGAGACCAGCGTCTTGGAGCTAATGTGGGATCTGCCCAAGGACCCACAGGTTTGGGTAAATATCTAATGCGTTCCCCAACGGGAGAGGTTATTTTTGGAGGGGAAACTATGCGTTTTTGGGACCTTCGTGCTCCATGGTTAGAACCTCTAAGGGGCCCCAACGGTTTGGACTTGAGTAGGTTGAAAAAAGACATACAACCTTGGCAAGAACGACGTTCGGCAGAATATATGACCCATGCTCCTTTAGGCTCTTTAAATTCCGTGGGTGGCGTAGCTACCGAGATCAATGCAGTTAATTATGTCTCTCCTAGAAGTTGGTTAGCGACCTCCCATTTTGTTCTAGGATTCTTCTTTTTTGTGGGCCATTTGTGGCATGCAGGAAGAGCCCGGGCTGCTGCAGCAGGCTTTGAAAAGGGAATCGATCGTGATTTGGAACCTGTTCTTATGAATCCTCTTAAC---ATGACTATAGCCCTTGGTAGAACTAAAGAAGAAAATGATCTATTTGATATTATGGACGACTGGTTACGAAGGGACCGTTTCGTTTTTGTAGGATGGTCCGGCCTATTGCTCTTTCCTTGTGCTTATTTCGCTTTAGGGGGTTGGTTTACAGGGACAACTTTTGTAACTTCTTGGTATACCCATGGATTGGCTAGTTCCTATTTGGAAGGTTGTAATTTCTTAACCGCGGCAGTTTCCCCTGCCAATAGTTTAGCACACTCTTTGTTGCTACTATGGGGCCCGGAAGCGCAAGGGGATTTTACTCGTTGGTGTCAATTAGGGGGTCTGTGGACTTTTGTCGCTCTCCATGGGGCTTTTGCACTAATAGGTTTCATGTTACGTCAATTTGAACTTGCTCGGTCTGTTCAATTGCGACCTTATAATGCAATTTCATTCTCTGCTCCAATCGCTGTTTTTGTTTCCGTATTCCTTATTTATCCACTGGGGCAATCTGGTTGGTTCTTTGCGCCGAGTTTTGGCGTAGCAGCGATATTTCGATTCATCCTCTTTTTCCAAGGATTTCATAATTGGACGTTGAACCCATTTCATATGATGGGAGTTGCCGGAGTATTAGGCGCGGCTCTGCTATGCGCTATTCATGGGGCGACCGTAGAAAACACTCTATTCGAGGATGGTGATGGTGCAAATACCTTCCGCGCTTTTAACCCAACTCAAGCTGAAGAAACTTATTCAATGGTCACTGCTAACCGCTTTTGGTCCCAAATCTTTGGTGTTGCTTTTTCCAATAAACGTTGGTTACATTTCTTTATGCTATTTGTACCCGTCACCGGTTTATGGATGAGTGCTATTGGCGTAGTCGGCCTGGCTCTGAACCTACGTGCCTATGACTTCGTTTCCCAGGAAATCCGTGCAGCGGAAGATCCTGAATTTGAGACTTTCTACACCAAAAATATTCTTTTAAACGAGGGTATTCGTGCGTGGATGGCAGCTCAGGATCAGCCTCATGAAAATCTTATATTCCCTGAGGAGGTTCTACCACGTGGAAACGCTCTTTAAATGTCTGGAAGCACGGGAGAACGTTCTTTTGCTGATATTATTACCAGTATTCGATACTGGGTTATTCATAGCATTACTATACCTTCCCTATTCATTGCGGGTTGGTTATTTGTCAGTACGGGTTTAGCTTATGACGTGTTTGGAAGTCCTCGGCCAAACGAGTATTTCACGGAAAGCCGACAAGGAATTCCGTTAATAACCGACCGTTTTGATTCTTTAGAACAACTCGATGAATTTAGTAGATCCTTT------------TAGATGACCATAGACCG---AACCTATCCTATTTTTACAGTCCGATGGCTGGCTGTTCACGGACTAGCCGTACCTACTGTTTTTTTCTTGGGATCAATATCAGCAATGCAGTTCATCCAACGATAAATGGCTACACAAACCGTTGAAGATAGTTCTAGACCTGGG---CCAAGAACTCGCGCAGGTAGTTTATTGAAACCCTTGAATTCGGAATATGGGAAAGTAGCTCCGGGTTGGGGGACTACTCCTTTTATGGGGGTCGCAATGGCTTTATTCGCGATATTCCTATCTATCATTTTAGAAATTTATAATTCTTCTGTTTTACTGGACGGAATTTTAATGAATTAG------------------------------------ATGCTTACTCTCAAACTTTTTGTTTATACAGTAGTGATATTCTTTGTTTCCCTCTTTATCTTTGGATTCTTATCTAATGACCCAGGACGTAATCCTGGGCGTGAGGAGTAAATGGCCGATACTACTGGAAGAATTCCTCTTTGGCTGATAGGTACTGTAACTGGTATTGTGATTGGTTTAGGTGTTTTCTTTTACGGTTCATATTCTGGATTGGGTTCATCTCTATAG---------ATGCCTAATATACTTAGTTTAACCTGTATCTGT------TTTAATTCTTATCCG------ACTAGTTTCTTCGCCAAATTGCCCGAAGCTTATGCCTTCAACCCAATCGTGGATATGCCTGTCATACCTGTACTCTTTTTTCTATTAGCCTTTGTTTGGCAAGCTGCTGTAAGTTTTCGA---ATGACACAATCAAACCCGAATGAACAAAATGTTGAATTGAATCGTACCAGTCTATACTGGGGTTTATTACTCATTTTTGTACTTGCTGTTTTATTTTCCAATTACTTCTTCAATTGAATGGAAGTCAATATTCTCGCATTTATTGCTACTGCACTGTTCATTCTACCTACTGCCTTTTTACTTATTATTTATGTAAAAACAGTCAGCCAAAATTAAATGGAAACAGCAACTTTAGTCGCCATCTCCATATCTGGTTTACTTGTAAGCTTTACTGGGTATGCCTTATATACCGCGTTTGGGCAACCCTCTCAACAATTAAGAGATCCATTCGAAGAACACGGGGACTAA---------ATGGAAGCATTGGTTTATACGTTCCTTTTAGTTTCGACTTTAGGGATAATTTTTTTCGCTATCTTCTTCCGAGAACCACCTAAGGTTCCG---------ACTAAAAAAATGAAATAAATGACTATTGCTTTCCAATTAGCTGTTTTTGCATTAATTGCGACTTCCTCAGTGTTAGTAATTAGTGTACCCCTTGTATTTGCTTCTCCTGATGGTTGGTCAAATAATAAAAACGTTGTATTTTCCGGTACATCATTATGGATTGGACTAGTCTTTCTGGTAGCTATTCTGAATTCTCTCATTTCTTAAATGTCACCACAAACAGAAACTAAAGCAGTTGGATTTGCTGGTGTTAAGGATTATAAATTGACTTACTACACCCCGGAGTATGAAACCAAGGATACTGATATCTTGGCAGCATTCCGAGTAACTCCTCAGCCGGGGGTTCCGCCCGAAGAAGCAGGGGCTGCAGCTGCCGAATCTTCTACTGGTACATGGACAACTGTTTGGACTGATGGACTTACCAGTCTTGATCGTTACAAAGGACGATGCTATCACATCGAGCCCGTTGGGGAGGAACAAATCTATGCTTATCCATTAGACCTATTTGAAGAGGGTTCTGTTACTAACATGTTTTCCATTGTGTTTTTC---AAAGCCCTACGTCTGGAGGATCTGCGAATTCCCTATAAAACTTTCCTAGGTCCGCCTCATGGTATCCAAGAAAGGGATAAGTTGAACAAGTACGGCCGTCCTTTTTTGGGATGTACTATTAAACCAAAATTGGGATTATCCGCAAAAAATTATGGTAGAGCGTATGAGTGTCTACGCGGTGGACTTGATTTTACCAAAGATGATGAAAACGTAAACTCACAACCATTTATGCGCTGGAGGGACCGTTTTTTTGCCGAAGCTTATAAACAGGCCGAAACCGGTGAAATCAAGGGGCATTACTTGAATGCGACTGCAACAGAAGAAATGAAGAGAGCTGTATTTGCGAGGGAATTAGGGGCTCCTATTGTAATGCATGACTACTTAACTGGGGGATTCACTGCAAATACTTTGCATTATTGCCGCGACAATGGCCTACTTCTTCACATTCACCGGGCAATGCATGCAGTTATTGATAGACAGAAAAATCATGGTATGCATTTTCGTGTATTAGCTAAAGCATTGCGTATGTCTGGGGGAGATCATCACGGTACAGTAGTAGGTAAGTTAGAAGGGGAACGCGAAATGACTTTAGGTTTTGTTGATTTATTGCGCGATGATTTTATTGAAAAAGATCGTCGCGGTTTTTTCACTCAGGACTGGGTATCCATGCCAGGTGTTATACCGGTGGCTTCAGGGGGTATTCATGTTTGGCATATGCCAGCTCTGACCGAAATCTTTGGAGATGATTCTGTATTATTTGGTGGAGGAACTTTAGGACATCCTTGGGGAAATGCACCTGGTGCAGCTAATCGGGTGGCTTTAGAAGCTTGTGTACAAGCTCGTAATGAAGGACGCGATCTTGCTCGTGAAGGTAATGAAATCGCTAAATGGAGTCCTGAACTAGCCGCAGCTTGTGAATGGAAGGCGATCAAATTC---GAGCCGGATCTAGAT---------------------------------------------ACGGCGAAACATTTATACAAAACACCTATCCCGAGCACACGCAAGGGAACCGACAGGCAAGTGAAATCCAATCCACGAAATAATTTGATCCATGGACGGCACGGTAAAGGTAATTCCAGAGGAATCATTACCAGGAGAGGGGGAGGTCATAAGCGCCTATACCGTAAAATCGATTTTCGACGGAATCAAAAAGACATATCTGGTAGAATCGTAACCATAGAATACGACCCTAATCGAAATGCATACATTTGTCTCATACACTATGGGGATGGTGAGAAGAGATATATTTTACATCCCAGAGGGGCTATAATTGGAGATACTATTGTTTCTGGTACAAAAGTTCCTATATCAATGGGAAATGCCCTACCTTTGAGTGATATGCCCTTAGGCACGGCCATACATAACATAGAAATCACACGTGGAAGGGGTGGGCAATTAGCTAGAGCAGCAGGTGCTGTAGCGAAACTGATTGCAAAAGAGGGTAAAGCCACTTTAAGATTACCATCTGGGGAGGTCCGTTTGGTATCCCAAAATTGCTTAGCAACAGTCGGACAAGTGGGTAATGTTGGGGTGAACCAAAAAAGTTTGGGTAGAGCCGGATCTAAGTGTTGGCTAGGTAAACGCCCCGTAAGAGGGGTAGTTATGAACCCTGTGGACCACCCCCATGGGGGCGGTGAAGGGAAAGCCCCCATTGGTAGAAAAAAACCCACAACCCCTTGGGGTTATCCTGCGCTTGGAAGAAGAACTAGGAAAAGGAAAAAATATAGTGATAGTTTTATTCTTCGTCGCCGTAAG---ATGATTCAACCTCAGACCCTTTTAAATGTAGCAGATAACAGTGGAGCTCGAAAATTGATGTGTATTCGAGTCATAGGAGCTGCTAGTAATCAGCGATATGCTCGTATTGGTGATGTTATTGTTGCTGTAATCAAAGACGCAGTGCCCCAAATGCCTCTAGAAAGAGAAGTAATTCGAGCTGTAATTGTACGTACATGTAAAGAGTTCAAATGCGACGGTATAATAATACGCTATGATGACAATGCAGCGGTTATCATTGATCAAAAAGGAAATCCAAAAGGAACTCGAGTTTTTGGCGCGATCGCCGAGGAATTGAGAGAGTTGAATTTTACTAAAATAGTTTCATTAGCTCCTGAAGTATTA---AGTCCCAAAAGAACCAGATTTCGTAAACAACATAGAGGAAGAATGAAGGGAAAATCCTGCCGAGGCAATCGTATTTGTTTTGGTAGATATGCTCTTCAAGCACTTGAACCCGCTTGGATCACGTCGAGACAGATAGAAGCAGGACGAAGAGCAATGACACGATATGCACGTCGTGGTGGAAAACTATGGGTACGTATATTTCCCGACAAACCGGTTACAAGACCCACGGAAACACGTATGGGCTCAGGAAAGGGATCCCCCGAATATTGGGTAGCCGTTAAACCAGGTCGAATACTTTATGAAATGGGCGGAGTATCCGAAACTGTAGCTAGAGCAGCTATCATAGCTGCCAGTAAAATGCCCATACGAAGTCCATTTCGATTAGAGATAATAGAACCCAAAAAAAGGAGTATTGAAGGA---------------------------------------------------ATGACCAGAGTTCCGCGAGGATATATAGCTCGGAGACGACGAACAAAAATGCGTTCATTTGCCTCAAACTTTAGAGGGGCTCATTTAAGACTTAATCGAATGATTACTCAACAAGTAAGAAGAGCTTTTGTTTCCTCTCATCGAGATAGAGGCAGGCAAAAGAGGGATTTTCGTCGTTTGTGGATCACTCGGATAAACGCAGCAACGCGGATATATAAAGTA---------------TTCAGTTATAGTAAATTAATACACAATCTGTACAAGAAGGAATTGATTCTTAATCGTAAAATGCTTGCACAAGTAGCTGTACCAAATAATCTTTACACGATTTCCAATAAAATAAAGA----TCATCAAT--------------------ATGACAAGTTTCAAACTGGTAAAGTATACCCCTAGAATAAAGAAGAAGAAGAATGGGCTAAGGAAACTCGCAAGGAAAGTTCCAACCGATCGTCTACTTAAGTTCGAACGGGTTTTCAAAGCACAAAAACGCATCCATATGTCTGTTTTCAAAGCACAAAGAGTTCTTGATGAGATTCGCTGGCGTTACTACGAAGAAACTATGATACTGAACCTCATGCCTTATCGAGCATCTTATCCCATCCTAAAGTTGGTTTATTCGGCAGCAGCAAATGCTACTCATTATAGGGATTTCGACAAAGCGAATTTATTCATCACTAAAGCCGAAGTCAGTAGGAGTACTATTATGAAAAAATTCAGACCTCGAGCTCGAGGACGTAGTTCTCCCATAAAAAAAACCATGTGTCATATAACAATTGTACTAAATATAGTAAAGAAATCTAAA---------------------------ATGGATGGAATCAAATACGCAGTATTTACAGAAAAAAGTCTTCGTTTATTGGGAAAGAATCAATATACTAATGTCGAATCGGGATTCACTAAGACAGAAATAAAGCATTGGGTCGAACTCTTCTTTGGTGTTAAGGTAGTAGCTGTGAATAGCCATCGACTACCCAGAAAGGGTAGAAGAATGGGACCTATTCTGGGACATACAATGCATTACAGACGTATGATCATTACCCTTCAACCGGGTTATTCTATTCCACTTC---TAGATAGAGAAAAA---AAC------------------ATGGCAGTTCCAAAAAAACGCACTTCGATGTCAAAAAAGCGTATTCGTAAAAATCTTTGGAAGAAAAAGACTTATTTTTCCATAGTA------CAATCTTATTTAGCAAAATCAAGATCATTTTCCAGCGGCAGCGAG---CATAAACCAAAGGGTTTTTCTGGG---CAACAAAATAAT------------------------------------------ATGGCCAAGGGGAAAGATGTTAGAATCAGACTTATTTTGGAATGTATCAGTTGTGTTCGAAAAGGTAATAAGGAATCGACGGGGATTTCTAGATATACTCAAAAGAATCGCCACAATACACCTGGACAATTATTCAAAAAATTTTGTCGTTATTGTCGCAAGCATACGACTCATGGCGAAATAAAAAAA---ATGAAAATAAGAGCTTCTGTTCGTAAAATTTGTACAAAATGTCGACTGATTCGTAGGCGTGGACGAATTAGAGTCATTTGTTCCAACCCGAAGCATAAACAAAGACAGGGG---ATGGTTGAGGAGGTAGGAACTCAAACACTATGGAAGTGTGTTGAATCAAGAGTAGATAGTAAGCGTCTTTATTATGGTCGTTTCATTTTGTCCCCGCTTAGAAAAGGTCAAGCGGATACCGTCGGTATTGCCTTGCGAAGAGCTTTACTTGGAGAAATAGAAGGAACATGTATCACACGTGCAAAATTTAGCGTGCCACACGAATATTCTACAATAGCAGGTATTGAAGAATCCGTACAAGAAATTTTACTAAATTTGAAAGAAATTGTATTGAGAAGTAATCTCTATGGAGTTAGAGACGCATCAATTTGTGTCAAAGGTCCTAGATACATAACTGCTCAAGATATCATCTTACCCCCTTCCGTAGAGATCGTTGATATGCAACCTATAGCTAACTTGACAGAGCCCGATTTCATTGAGTTAATCAAGAGAGATCGCGGATAT------CACACGGAACTCAGAAAGAACTCTCAAGATGGAAGTTATCCCATAGATGCTGTATCCATGCCTCGAAATGTGAATTATAGTATTTTTTGTGGGAATGGAAAT---AAACACGAGATACTTTTTCTAGAAATATGGACGAATGGAAGTTTAACCCCTAAGGAAGCGCTTTATGAGGCTTCTCGTAATTTGATTGATTTTCTTCCTTTTCTACACGCG---GAGGAAGAGGGCACTTTCGAAGAAAATAAA---------------------------------------------------------------------------------------------------------------------------------------------------------AACAGGCCACCCCTTTTAACCTTTCAAAAAAAAACTAATCTAAAGAACAAAAAA---------------TTGAATTGTATTTTTATTGATCAATTAGAATTGCCTTCTAGAACGTATAATTGTCTCAAAAGGGCCAATATACATACACTATTGGACCTTTTGAGTAAGACTGAGGAAGATCTTATGAGAATTGACAGTTTTATGGAAGATCAGATAGACCTAGAGAAGCATCCAATTGATCCTAAT---------------------ATGTTCCGGAATGGAAATGAGATGTCCACAATACCCGGATTTAGTCAGATCCAATTCGAGGGATTTAGGTTCATTAATCAAGGCTTGGCAGAAGAACTTGAGAAGTTTCCAACAATTAAAGATCCAGATCACGAAATTGCATTTCAATTATTTGCGAAAGGATATCAATTGCTAGAACCCTCAATAAAAGAAAGGGATGCTGTGTATGAATCACTCACCTATTCTTCCGAATATGTATCTGCGAGAATTTTTGGTTTCGATGTGCAAAAGCAAACCATTTCTATTGGAAACATTCCTATAATGAATTCCTTAGGAACCTTTATAATAAATGGAATATACCGAATTGTGATCAATCAAATATTGCTAAGTCCTGGTATTTACTACCGCTCGGAATTAGACCATAAGGGAATTTCTATCTACACCGGGACTATAATATCAGATTGGGGAGGAAGATCGGAATTAGCAATTGATAAAAAAGAAAGGATATGGGCTCGCGTAAGTAGAAAACAAAAGGTATCTATTCTAGTTCTATCAGCTATGGGTTCGAATCTAAGAGAAATTCTAGATAATGTTTCCTACCCTGAAATTCTCTTGTCTTTCCCGAATGCTAAGAAGAAG------AGGATTGAGTCAAAAGAAAAAGCTATTTTGGAGTTTTATCAACAATTTGCTTGTGTAGGTGGGGACCTGGTATTTTCGGAGTCCTTATGTGAGGAATTACAAAAGAAATTTTTTCAAAAATGTGAATTAGGAAGGATTGGTCGACGAAATATGAATCGGAGACTGAATCTTGATATACCTCAGAACAATACATTCTTGTTACCACGAGATGTATTGGCCGCTACGGATCATTTGATTGGAATGAAATTTGGAACGGGTATACTTGACGATGACGATATGAATCACTTGAAAAATAAACGTATTCGTTCGGTTGCGGATCTGTTACAAGATCAATTCGGACTGGCTCTTGATCGTTTACAACATGCGGTTCAAAAAACTATCCGTAGAGTATTCATACGTCAATCGAAACCGACTCCACAAACTTTGGTAACTCCAACTTCAACTTCGATTTTATTAATAACTACTTATGAGACCTTTTTTGGCACATACCCCTTATCTCAAGTTTTTGATCAAACTAATCCATTGACACAAACTGTTCATGGGCGAAAAGTGAGTTGTTTGGGTCCTGGAGGATTGACGGGGAGGACTGCAAGTTTTCGGAGCCGAGATATTCATCCGAGTCACTATGGGCGTATTTGTCCAATTGACACGTCCGAAGGAATCAATGTTGGACTTACTGGATCCTTAGCTATTCATGCGATTGATCACTGGTGGGGATCCATAGAGAGTCCATTTTATGAAATATCT------------AAAAAAAAAGAGAAACAGGTGGTTTATTTATCACCAAATAGAGATGAATATTATATGATAGCAGCAGGAAATTCTTTGTTGAATCAGGGTATTCAGGAAGAACAGGTTGTTCCAGCTAGATACCGTCAAGAATTCCTGACTATTGCATGGGAACAGATCCATGTTAGAAGTATTTTTCCTTTCCAATATTTTTCTATTGGAGGTTCTCTCATTCCTTTTATTGAGCATAATGATGCGAATCGGGCTTTAATGAGTTCTAATATGCAGCGCCAAGCAGTTCCGCTTTCTTCCGAGAAGTGCATTGTTGGAACTGGATTGGAACGCCAAACAGCTCTATCGAGGGTTTCCATAGCCGAACGCGAGGGAAAGATCTCTACTGATAGTCACAAGATCTTATCAAGTAGTGGGAAGACTATAAGTATTTTACGC---AAATGTATGCACCAAAAACCTCGG---CCAGGTAAATCCATTAAAAAAGGACAAATTTTAGCAGAGGGAGCTGCTACAGTTGGTGGGGAACTTGCTTTAGGAAAAAACGTATTAGTAGCTTATATGCCATGGGAAGGTTACAATTTTGAAGACGCAGTACTAATTAGCGAACGTTTGGTATATGAGGATTATACTTCTTTTCACATCCGAAAATATGAAATTCAGACGGATACGACAAGCCAAGGCTCCGCTGAAAAAATCACTAAAGAAATACCACATCTAGAAGAACATTTACTCCGCAATTTGGACAGAAATGGAGTTGTTAGGTTGGGATCCTGGGTAGAAACTGGCGATATTTTAGTAGGTAAATTAACGCCTCAGATAGCGAGCGAATCGTCGTATATCGCGGAAGCTGGATTATTACGGGCCATATTTGGTCTTGAGGTATCCACTTCAAAAGAAACTTCTCTCAAACTACCTATAGGTGGAAGAGGGCGCATCGATAAATGGATCCAGAGAGACCCCCTAGACATAATGGTTCGTGTATATATTTTACAGAAACGTGAAATCAAAGTTGGGGATAAAGTAGCCGGAAGACACGGGAATAAGGGGATCATTTCCATTTTGCCTAGGCAAGATATGCCCTATTTGCAAGATGGAACACCTGTTGATATGGTCTTCAATCCCTTAGGAGTACCCTCACGAATGAATGTGGGACAAATATTTGAAAGCTCGCTCGGATTAGCAGGGGATCTGCTAAAGAAACATTATAGAATAGCACCCTTTGATGAGAGATATGAGCAAGAGGCTTCAAGAAAACTTGTGTTTTCAGAATTATATGAAGCCAGTAAACAAACAAAAAATCCATGGGTATTTGAACCCGAGTACCCGGGAAAAAGTAGAATATTTGATGGAAGAACAGGAGACCCCTTCGAACAACCTGTTCTAATAGGGTCCTATATCTTAAAATTAATTCATCAAGTTGATGAAAAAATCCATGGACGTTCTACTGGGCCCTACTCACTTGTTACACAACAACCCGTTAGAGGAAGAGCCAAGCAAGGGGGACAACGAGTAGGAGAAATGGAAGTTTGGGCTTTAGAAGGATTTGGTGTTGCTCATATTTTACAAGAGATACTTACTTATAAATCAGATCATCTTATAGCTCGCCAAGGAATACTTAATGCTACGATCTGGGGAAAAAGAGTACCTAATCACGAGGATCCTCCAGAATCTTTTCGAGTGCTCGTTCGAGAACTACGATCTTTGGCTCTAGAACTGAATTTCCTTTCTAAGTTCCAGGTTAATAGGGAGGAA---ATGATTGACCAATATAAACATCAACAACTCATTGGACTCGTTTCCCCTCAACAAATAAAGGCTTGGGCTAACAAAAACCTACCTAATGGGGAAGTCGGCGAAGTCACAAGGCCCTCTACTTTTCATTATAAAACCGATAAACCAGAAAAAGATGGATTGTTTTGCGAAAGAATCTTTGGACCCATAAAAAGCAGAATTTGTGCTGGAAATTCTCGAGCGAGCGTAGCTGAAAACGAAGACGAAAGATTTTGCCAAAAATGCGGGGTAGAATTTGTTGATTCTCGGATACGAAGATATCAAATGGGATACATCAAACTCGCATGTCCCGTGACTCATGTGTGGTATTTGAAAGGTCTTCCTAGTTATATTGCGAACCTTTTAGATAAACCCCTTAAGAAATTGGAGGGCCTAGTATACGGCGAT---------TTCTCTTTTGCTAGGCCCAGCAAAAAACCCACTTTCTTACGATTACGAGGTTTATTCGAAGATGAAATTTCCTGTAACCACAGCATTTCTCCCTTTTTTTCTACCCCAGGCTTTGCAACATTTCGAAATCGGGAAATTGCGACAGGAGCAGGTGCTATTAGAGAACAATTAGCAGATTTGGATTTGATTATTATAGAGAATTCCTTGGTCGAATGGAAGGAATTAGAAGACGAGGGGTATAGTGGAGATGAATGGGAAGATAGAAAAAGACGAATAAGAAAAGTTTTTTTGATTAGACGCATGCAATTGGCGAAACATTTTATTCAAACAAATGTAGAACCAGAATGGATGGTTTTGTGCTTATTACCGGTTCTTCCTCCCGAATTGAGACCCATTTATAGGTCTGGGGATAAAGTA------GTGACTTCGGATATTAATGAACTTTATAAGAGAGTTATCCGTCGGAACAACAACCTTGCCTATCTATTAAAAAGAAGTGAATTAGCGCCAGCAGATTTAGTAATGTGCCAGGAAAAGTTGGTACAAGAAGCCGTGGATACACTTCTTGATAGTGGGTCCCGCGGGCAACCAACGAGGGATGGTCACAAT------AAAGTATACAAATCACTTTCAGATGTAATTGAAGGTAAAGAGGGAAGGTTTCGTGAGACTCTGCTTGGGAAACGGGTCGATTACTCGGGGCGTTCTGTCATTGTTGTGGGTCCTTCACTTTCATTACATCAATGTGGATTACCTCTAGAGATAGCAATAAAGCTTTTTCAGCTATTTGTAATTCGCGATTTAATCACGAAACGCGCTACTTCTAATGTCAGGATTGCTAAAAGGAAAATTGAAAAGGAACCCGTATGGGAAATACTTCAAGAAGTTATGCGGGGACATCCTGTACTGTTGAATAGAGCACCTACCCTGCATAGATTAGGCATACAGGCCTTCCAACCCACTTTAGTAGAGGGGCGTACTATTTGTTTACACCCATTAGTGTGTAAGGGTTTCAATGCGGACTTTGATGGGGATCAAATGGCTGTTCATCTACCTTTATCCTTGGAAGCTCAGGCGGAAGCCCGTTTACTTATGTTTTCTCATATGAATCTCCTATCTCCTGCTATTGGAGATCCTATTTGCGTACCGACCCAAGACATGCTTATAGGACTTTATGTATTAACGATTGGAAACCGTCGGGGTATTTGTGCAAATAGATAT------AAT------AGTTGCAACTATAAT---------AGTAATTATACGAAAGATAAAGAACCCTTTTCTAGTTCCTATGATGCACTGGCTTATAGACAGAAACGAATCTTAGACAGTCCCTTGTGGCTCCGATGGAAACTAGATCAACGCGTCGGGAGAGAAGTTCCGATTGAAGTTCAATATGAATCTGGGACTTATCATGAGATTTATGCCCACTATCTAATAGTGGGAAATAGAAAAAAAGAACGTTCTATATACATTCGAAGCACTCTTGGTCATATTTCTTTTTATAGAGAAATAGAGGAAGCCATACAAGGATTTAGTCAGGCCTATTCATACACTATC---ATGGCGGAACGGGCCAATCTGGTCTTTAATAAAGAGATAGACGGAACTGCTATGAAACGACTTATTAGCAGATTAATAGATCATTTCGGAATGGGATATACATCCCATATACTGGATCAAAAGACTGGCTTTCATCAAGCCACTACTACATCGATTTCATTAGGAATCGAGGATCTTTTAACAATACCCTCTAAGGGATGGTTAGTCCAAGACGCGGAACAACAGAGTTTTCTTTTGGAGAAACACTATTATTATGGGGCTCACGCGGTAGAAAAATTACGCCAATCCGTTGAGATATGGTATGCTACAAGTGAATATTTGAAACAAGAAATGTCGAATTTTCGGATAACGGATCCTTCTAATCCAGTCTATCTAATGTCTTTTTCAGGAGCTAGAGGAAATGCATCTCAAGTACACCAATTAGTAGGTATGAGAGGATTAATGGCGGATCCTCAAGGACAAATGATTGATTTACCTATTCAAAGCAATTTACGCGAGGGACTTTCTTTGACAGAAATAATTTCCTGCTATGGAGCCCGTAAAGGGGTTGTAGATACTGCTGTACGAACAGCGGATGCTGGATATCTTACACGTAGACTTGTTGAAGTAGTTCAACATATTATTGTGCGTAGAAGAGATTGTGGTACTATCCGAGGTATTTCTGTGAGTCCTCAAAATGGGATGACGGAAAAACTTTTTGTCCAAACACTAATTGGTCGTGTATTAGCAGACGATATATATATCGGTTCACGATGCATTGCCGCTCGAAATCAAGATATTGGAATTGGATTAGTCAATCGATTCATAACTGCCTTTGCACAACCATTTCGAGCACAACCAATATATATTAGAACCCCCTTTACTTGCCGGAGCACATCTTGGATCTGTCAATGTTATGGTCGGAGTCCCACTCATGGCGATCTGGTCGAATTAGGGGAAGCCGGTATTATTGCGGGTCAATCAATTGGGGAGCCAGGGACTCAACTAACATTAAGAACTTTTCATACTGGTGGAGTATTCACAGGGGGTACTGCCGACCTTGTACGATCCCCTTCGAATGGAAAAATCCAATTCAATGAGGATTTGGTTCACCCCACACGTACCCGTCATGGGCAGCCTGCTTTTCTATGTTATATAGACTTGGTAACTATTCAGAGTCAGGATATTCTATATAGTGTGAATATTCCCTCAAAAAGCTTGATTCTAGTGCAAAATGATCAATATGTAGAATCCGAACAAGTAATTGCGGAGATTCGTGCCGGAACGTCCTTGCATTTTAAAGAAAGGGTACAAAAGCATATTTATTCTGAATCAGACGGGGAAATGCACTGGAGTACCGATGTTTACCATGCGCCCGAATATCAATATGGTAATCTTCGTCGATTACCAAAAAGCCATTTATGGATATTGTCAGTAAGTATGTGCTCCAGTATAGCGTCTTTTTCGCTCCACAAGGATCAAGATCAAATGAATACTTAT------TTTGTTAGATATTTTCTCTCAATGGCTAATGATGATCAAAGACATCTGTTGGATACTTTTAAAAAAGATAGGATTCTTGAT------TATTCAACGCCGAGAATCATGAACGGCCATTGGAATTTTTATCCTTCTATT------CAAAATTCGGATTTATTGGCGAAAAAGCGAAGAAATAGGTTCGTCATTCCATTACAATAT------CATCAAGAAATATCCTGTGGGATTTCTATTGAAATACCCATGGGTGTTTTACGTAGAAATACTATTTTTGCTTATTTTGACGATCCACGATACAGAAAAGATAAAAAGGGTTCAGGAATTGTGAAATTTAGATATAGGACCCTAGAGGACGAATATAGG---------ACC---------------------GAG---------------------------------GACGAATATAGGACT---------------------------------------------------------------------GAG------------GAG------GAA------------GAA------GAA---GAC------------TATACTGAGGAAGAAACCGAAGATGAATATATCGAG------------------------------------------------------------GAATATCTAGAAGACGAATATAGGACTGAC---TATGGGAGCCCAGAGTATAGGACCCGAGAG---GAA------CTA---------------------------------------------------------------------------------------------------------------------------------GATGAATCAGAAGACGAATATGGGAGCCCGGAGGAA---GGGACTTCAGAAGAC------------------------------------------------------TCAGAGGACGAATACGGGAGCCCAGAGGAAGATTCCATCAAAAAAGAGGGTTTGATTGAGCATCAAGGAACAAAAGAATTTAGTCTAAAATACCAA------AAAGAAGATCGGTTTTTTTTCATTCTTCAAGAACTGCATATCTTGCCCAGATCCTCATCCCTAAAGGTAGATAGTATCATTGGAGTGGATACACAACTCACAAAAAATACAAGAAGTCGACTAGGTGGATTGGTCCGAGTGAATAGAAAAAAAAGCCATACGGAACTCAAAATCTTTTCCGGAGATATTTTTCCTGAAGAAGCAGATAAGATAGGTGGTAGTTTGCCACCAGAAAGAAAGAAAGAATCTAAG------TCAAAAAAA------------------AGGAAAAATTGGGTCTATGTTCAACGGAAAAAAATTCTCAAGAGC---AAGGAAAAGTATTTTGTTTCGGTTCGACCTGTCGCATATATGGAAGGGAATTTAGCACTTTTCCCGCAGGATCTCTTGCAAGAAGAGGATAATCAACTTCGACTTGTCAATCTTCATGAAAATAGCAAGACTCAAAGAATTTATCAC---------------------------------------ACGAATAGTCAATTTGTTCGAACTTGCTTAGTAGTGAATTGGGAACAAGAAGAAAAAGAGGAGGCTCGTGCTTCCCTTGTTGAGGTAAGAGCAAATGATCTGATTCGTGATTTCCTAAGAATTGAGTTAGTAAAGTCCACT------ATTTCGTATACACGAAGGTATGATAGGAGTGCAGGACCGATTCCC---------AATAATAGGTTAGAT------ACCAATAATTCCTTTTATTCCAAGGCGAAGATT------CTTAGCCAACATCAAGAAGCTATTGGCACCTTGTTGAATAATAAAGAATACCAATCTTTGATGATTTTGTTGGCATCCAACTGTTCTATTGGTTTATTCAAGAATTCGAAATATCCCAATGCGAAA------GAATCGAATCCTAGAATTATT------------------CGAGATTTTGGG---------------------CCCTTAGCTATT---------------------GTACCTAGTATATCGAATTTTTCATCTTACTATTTACTAACGCATAATATCCTGTTAAAAAAATATTTGTTCCTT------------AATTTGAAACAAACCTTCGTACTTCAAGGGCTTAAATACTCTATAGATGAAAATAGGTCGAATTTCGATAGTAACATCATGTTGGATTTCCATTTGAATTGGTTTCTCCATCATGATTCTTGGGAGGAG------ACAGCAATAATTCACCTTGGACAATTTATTTGCGAAAATTGTCTATTTAAATCG------CACATAAAAAAATCTGGTCAAATTTTCGTTAATATTGATTCCTTTATAAGAGCAGCTAAGCCTTATTTGGCCACTACAGGAGCAACTGTTCATGGTCATTATGGAGAAATCCTTTACAAAGGAGATAGGTTAGTTACGTTTATATATGAAAAATCGAGATCTAGTGACATAACGCAAGGTCTTCCAAAAGTAGAACAAATCTTTGAAGCGCGTTCAATTGATTCACTATCGCCGAATCTCGAAAGGAGAATTGAGGATTGGAATGAGCGTATACCAAGAATTCTTGGGGTCCCCTGGGGATTCTTGATTGGAGCTGAGCTAACCATAGCCCAAAGTCGTATCTCTTTGGTTAATAAGATCCAAAAGGTTTATCGATCCCAAGGGGTACAGATCCATAATAGACATATAGAGATTATTATACGCCAAGTAACATCAAAAGTGCGGGTTTCCGAAGATGGAATGTCTAATGTTTTTCCTGGGGAATTAATCGGATTATTGCGAGCGGAACGAGCAGGGCGATTGGATGAATCGATCTATTATCGGGCAATCTTATTGGGAATAACAAGGGTTTCCCTGAATACCCAAAGTTTCATATCTGAAGCAAGTTTTCAAGAAACTCGAGTTTTAGCAAAAGCTGCCCTACGAGGTCGTATTGATTGGTTGAAAGGCCTCAAAGAAAACGTAGTTCTGGGGGGGATTATACCTGTTGGTACCGGATTCAAATTTGTGCATTCCCCACAAGACAAGAACCTTTATTTCGAAAAATTCGCGATGAGAGATCTCCATACAGAATTAGTTTCTTCTGATTCT------GAC------ACAAAC---------------AATTTCTATGAGTCAGAACCCTTTCCCAATATGACAAGAAGATATTGGAACATCTTGAAAGAGATGATAGAAGCGGGAGTTCATTTTGGTCATGGTATTAAGAAATGGAATCCTAAAATGCCTTACATCTCGGCAAAGCGTAAAGGTACTCATATTACAAATCTCGCTAGAACGGCTCGCTTTTTATCAGAAGCTTGTGATTTAGTTTTTGATGCAGCAAGTGGAAAAAGCTTCTTAATTGTTGGTACCAAAAAAAGAGCAGCGTATTTAGTAGCATCAGCTGCAATAAGGGCTCGTTGTCATTATGTTAATAAAAAGTGGTTCAGTGGTATGTTAACGAATTGGTCGATTACGAAAACTAGACTTTCTCAATTTAGAGACTTAAGAGCAGAAGAAAAGATGGGAAAATTCCACCATCTCCCAAAAAGAATCTTGAAGAAATTATCGACCTTGCAAAGATATCTCGGCGGGATCAAATATATGACGAGGTTGCCAGACATTGTGATCGTCCTCGATCAGCAAAAAGAGTATATAGCTCTTCGGGAATGTGCCATTTTGGGGATTCCTACTATTTCTTTAGTCGATACAAATTGTGACCCAGATCTCGCGAATATATCGATTCCAGCCAACGATGACACTATGACTTCAATTCGATTGATTCTTAACAAATTAGTATTTGCAATTTGTGAGGGCCGTTCTTATAGAAAT------------------------------------------------------------ATGGGACAAAAAATAAATCCACTCGGTTTCAGACTTGGTACAACCCAAAATCACCATTCCTTTTGGTTCGCACAACCAAAAAATTATTCTGAAGGTCTACAGGAAGATAAAAAAATACGGAATTGTATCAAGAACTATATACAAAATAGGAAAAAAGGCTCG---------------------------------------------AATAGAAAAATAGAATCAGACTCAAGTTCCGAAGTAATTACACATAATAGAAAAATGGACTCAGGCTCAAGTTCCGAAGTAATTACACATATAGAAATTCAAAAAGAAATCGATACGATCCACGTAATAATCCATATTGGATTCCCCAATTTAAAGAAAAAAGGAGCAATCGAAGAATTAGAGAAAGATCTACAAAAGGAAGTTAATTCTGTAAACAGACTTAATATTGCTATTGAAAAAGTTAAAGAACCTTATAGACAACCTAGCATTCTTGCAGAATATATAGCTTTCAAATTAAAAAATAGAGTTTCATTCCGAAAGGCAATGAAAAAAGCCATTGAATTAACTCAAAAAGCAGATATAAGGGGAGTAAAAGTAAAAATTGCAGGTCGTCTCGCAGGGAAAGAAATTGCACGTGCCGAATGCATCAAAAAGGGTCTTCCCCTCCAAACAATTCGCGCTAAAATTGATTATTGCTGCTATCCAATTCGAACTATCTATGGAGTATTAGGTGTAAAAATTTGGATATTCATAGACGAAGAA---ATGTCCCGTTATCGAGGACCTCGTAAAAAAATACGCCGTCTGGGAGCTTTACCAGGACTCACTAGAAAAACACCTAAATCCAGTAATCTGAAAAAGAAATTCCATTCTGGGAAAAAAGAGCAATATCGTATTCGTCTTCAAGAAAAAAAATTGCGTTTTCATTATGGTCTGACAGAACGACAATTACTTAGATATGTACATATCGCTGGAAAAGCAAAAAGGTCAACAGGTGTTTTACTACAATTACTTGAAATGCGTTTGGATAATATCCTTTTTCGATTGGGTATGGCTTCAACCATTCCTGAGGCCCGGCAATTAGTTAACCATAGACATATTTTAGTTAATCGTCGTATAGTCGATATACCAAGTTTTCGTTGCAAACCCCGAGATATTATTACTACGAAGGATAACCAAAGATCAAAATGTCTGCAAAATATTTCATCCGACCCGGGGAAATTGCCACATTTGACGATTGACACATTGCAATATAAAGGACTAGTTAAAATCCTAGATAGGAAGTGGGTCGGTCTCAAAATAAATGAGTTGTTAGTTGTAGAATATTACTCTCGTAAGACT---ATGTCACGTCGAGGTACTGCAGAAAAAAGAACTGCAAAATCCGATCCAATTTTTCGTAATCGATTAGTTAACATGGTGGTTAACATTATGAAAGACGGAAAAAAATCATTGGCTTATCAAATTCTCTATCGAGCCGTGAAAAAGATTCAACAAAAGACAGAAACAAATCCACTATTGGTTTTACGTCAAGCAATACGTAGAGTAACTCCCAATATAGGAGTAAAAACAAGACGTAATAAAAAAGGATCGACGCGGAAAGTTCCGATTGAAATAGGATCTAAACAAGGAAGAGCACTTGCCATTCGTTGGTTATTAGAAGCATCCCAAAAGCGTCCGGGTCGAAATATGGCTTTCAAATTAAGTTCCGAATTAGTAGATGCTGCCAAAGGGAGTGGGGGTGCCATACGCAAAAAGGAAGCGACTCATAGAATGGCAGAGGCAAATAGAGCTCTTGCACATTTTCGTTAAATGGGCAAGGACACTATTGCTGATTTACTAACCTCTATAAGAAACGCGGACATGAATAAAAAAGGAACAGTTCGAGTAGTATCTACAAATATTACCGAAAACATTGTTAAAATACTTCTACGAGAGGGTTTTATTGAAAGTGTTTGGAAACATCAGGAAAACAGATATTTTTTGGTTTCAACTTTGCGACATCAAAAGAGAAAGACTAGAAAAGGAATATATAGAACTAGAACCTTTTTAAAGCGTATCAGCCGACCCGGCTTTCGAATTTATGCCCACTATCAAGGAATTCCTAAAGTTTTGGGCGGAATGGGAATTGCTATTCTTTTTACTTCTCGAGGTATAATGACAGATCGAGAAGCTCGACTAAACAGAATTGGGGGGGAAGTCTTATGTTATATATGGTAA------ATGACAAAAGCTATACCAAAAATTGGTTCACGTAGGGTGCGGATTGGTTTGCGTAGGAATGCGCGTTTTAGTTTACGGAAGAGTGCACGTAGAATAACAAAAGGAGTTATTCATGTTCAAGCTAGTTTCAACAATACCATTATAACTGTTACAGACCCGCAGGGTCGGGTGGTTTTCTGGTCCTCCGCGGGTACTTGTGGATTCAAAAGCTCAAGAAAAGCATCACCCTATGCTGGTCAAAGAACAGCAGTAGATGCTATTCGTACAGTGGGTTTGCAACGAGCAGAAGTTATGGTAAAGGGTGCTGGTAGTGGAAGAGATGCCGCATTACGAGCCATTGCTAAAAGTGGTGTACGATTAAGTTGTATACGCGATGTAACACCTATGCCGCATAATGGATGTCGACCTCCTAAAAAAAGACGTCTGTAAATGCCAACGAAACAACTTATTAGAAACGCAAGACAGCCAATACGAAATGCTAGAAAATCGGCCGCGCTTAAGGGATGTCCTCAGCGTCGAGGAACATGTGCTAGGGTGTATACTATCAACCCCAAAAAACCCAACTCTGCCTTACGTAAAGTTGCCAGAGTACGATTAACCTCTGGATTTGAAATCACTGCTTATATACCAGGTATTGGCCATAATTTACAAGAACATTCTGTAGTATTAGTAAGAGGAGGAAGGGTTAAGGATTTACCCGGTGTGAGATATCGCATTATTCGAGGAACCCTAGATGCTGTCGCAGTAAAGAATCGTCAACAAGGGCGTTCTAAATATGGGGTCAAAAAGCCAAAA---AAATAAATGGCAAAAAAAAGTTTGATTCAGAGGGAGAAGAAGCGGCAGAAATTAGAACAGAAATATCATTTGATTCGTTCTTC---AAAAAAAAAGATAAGAAGCAAAGTTTCCCCCTTGAGTTTGAGTGAAAAAACGAAAATGCGAGAAAAATTGCAATCCCTACCACGTAATAGTGCACCTACACGCCTTAATCGACGTTGTTTTTTGACCGGAAGACCTAGAGCTAACTATCGAGACTTTGGACTATCCGGACACATACTTCGAGAAATGGTTTACGCATGTTTGTTACCGGGTGCAACAAGATCCAGTTGGTAA------------------------------------ATGGTTAAAGAAGAAAAAGAAGAAAACAGGGGTTCTGAATTTCAAGTATTCAGTTTCACCAATAAGATACGGAGACTTGCTTCACATTTGGAATTACACAAAAAAGATTTTTCATCGGAAAGAGGTCTACGAAGACTTTTGGGAAAACGTCGTTTGCTAGCTTATTTGGCAAAGAATAGAGTATATAAGAAAATCAGTCAGTTGGATATTAGGGAG---------ATGGTGAAACTTCGTTTAAAAGGTGCT---GTCTATCGAATCGTTGCAATTGATGTTCGCCGAAGAGAAGGAAGAGATCTTCGAAAAGTAGGTTTTTATGATCCGATAAAGAATCAAACTTTAAATGTTCCAGCTATTCTCTATTTCCTTGAAAAGGGTGCTCAACCTAGAACTGTTTATGATATTTTAAGGAAGGCAGAATTCTTT------AAAGGATTGAGT------------------------------------TCTAAACAACCTTCTAAGCAACCCTCCAAGACTTTTAAATCCAAGCAAACTTTTTCCAAGCAATTTAAATCCAAACAACCTTTTCGTAAATCCAAACAACCTTTTCGTAGGCGTCCTCGGATTGGCCCGGGGGATCCAATTGATTATAGAAACATGAGTTTAATTAATCGATTTATTAGTGAACAAGGAAAAATATTATCGAGACGAATAAATAGATTAACCTTGAAACAACAACGATTAATTACTCTTGCTATAAAACAGGCTCGTATTTTATCTTTCTTACCATTTCGTAACTATGAGAATGAG------AAGCAATTTCAAGCCCAGATTTCA---ATA---ATTACTGGTCCTAGACCCAGA------AAAAATAGACATATTCCTCAATTAACGCAAAAGTTCAATTCCAAT------CGAAACTTAAGAAACAATAGAAATAACAGTGAT---GTGACA------CGAAAAAAAACGAATCCTTTTGTAGCTCATCATTTATTGGCAAAAATCGAAAAGGTCAATATGAAGGAGGAGAAAGAAACAATAGTAACGTGGTCCCGGGCATCTAGCATTCTACCCGCAATGGTTGGCCATACAATCGCGATTCATAATGGAAAGGAACATATACCTATTTACATAACAAATCCTATGGTAGGTCGCAAATTGGGGGAATTCGTGCCTACTCGGCATTTCACGAGTTATGAAAGTGCAA------------------GAAAAGATACTAAATCTCGTCGT---------------------------ATGCCTTCCCGTAATGGAAATTTCATTGATAAGACCTCCTCAATTGTAGCCAATATTTTATTGCGAATAATTCCGACAACCTCAGGGGAAAAAAGGGCATTTACTTATTATAGAGATGG-ATGTTGGCTCAATCCGAAGGAAATTATGCGGAAGCTTTGCAGAATTATTATGAAGCTCGACTAGAAATTGATCCCTATGATCGAAGTTATATACTCTATAACATAGGCCTTATACACACAAGCAATGGAGAGCATACAAAGGCTTTGGAATATTATTTCCGGGCACTAGAACGAAACCCCTTCTTACCGCAAGCTTTTAATAATATGGCCGTGATCTGTCATT---ACCGAGGAGAACAGGCCATTCTACAGGGTGATTCGGAAATTGCGGAAGCTTGGTTTGATCAAGCTGCTGAGTATTGGAAACAAGCTATAGCGCTTACTCCGGGAAATTATATTGAAGCACAGAACTGGTTGAAGATTACGAAGCGC------TTTGAATTTGAA---ATGAATTGGCGATCAGAACACATATGGATAGAACTTCTAAAAGGTTCTCGAAAAAGAGGTAATTTTTGGGCCATTCTTTTTCTAGGTTCACTAGGATTCTTATCGGTTGGGGCTTCCAGTTATGGTAAGAATATGATATCTCTTCCATCTCAACAAATTCTTTTTTTTCCACAGGGGGTCGTGATGTCTTTCTACGGAATCGCGGGCCTATTCATTAGCTCCTACTTGTGGTGCACTATTTTGTGGAATGTAGGCAGTGGTTATGACCGATTCGATAGAAAAGAGGGAATAGTGTGCATTTTTCGTTGGGGATTCCCTGGAATAAAACGTCGCGTCTTCCTTTTCCTTATGGATATCCAATCAATTAGAATTCAGGTTAAAGAGGGTCTTTATCCTCGTCGTATCCTTTATATGGAAATCCGGGGCCAGGGGGTCATTCCCTTGACTCGTACTGATGAGAAGTTTTTTACTCCACGAGAAATAGAACAAAAAGCTGCCGAATTGGCCTATTTCTTGCGTGTACCAATTGAATT---T---
Bambusa_arnhemica ATGGCAACCCTTCGAGTCGACGAAATTAAAATTCTCCGCGAACGTATTGAACAATATAATAGGAAAGTAGGGATTGAGAATATCGGTCGCGTAGTTCAAGTGGGGGATGGGATTGCTCGTATTATAGGTCTTGGTGAAATAATGTCAGGTGAATTAGTCGAATTTGCAGAAGGGACTAGGGGTATTGCTCTGAATTTGGAATCCAAAAATGTTGGGATTGTATTAATGGGCGATGGGTTGATGATACAAGAGGGAAGTTTTGTAAAAGCAACAGGAAGAATTGCTCAGATACCCGTGAGCGAGGCTTACTTGGGTCGTGTTATAAATGCTCTGGCTAAACCTATTGATGGGGGCGAAATTGTAGCTGAATCTCGCTTAATTGAATCTGCTCCGGGTATAATTTCCAGGCGTTCTGTATATGAACCCCTTCAAACAGGGCTTATTGCTATCGATTCGATGATCCCTATAGGTCGCGGTCAGCGAGAGTTAATTATTGGGGACAGACAGACTGGCAAAACAGCAGTAGCCACAGATACAATTCTCAATCAAAAAGGGCAAGTAATATGTGTTTATGTGGCTATCGGTCAAAGAGCATCCTCCGTGGCTCAAGTAGTAACTACTTTCCATGAAGAAGGGGCCATGGAATACACTATTGTAGCTGAAATGGCGGATTCACCTGCTACATTACAATACCTCGCTCCTTATACGGGAGCAGCCCTGGCTGAGTATTTTATGTACGAACGGCATACTTTAATAATTTATGATGATCTCTCCAAACAGGCACAAGCTTATCGCCAAATGTCCCTTCTATTAAGAAGACCCCCCGGACGCGAAGCTTATCCAGGGGATGTTTTTTATTTGCATTCACGCCTTTTAGAAAGAGCCGCTAAATTAAATTCTCTTTTAGGCGAAGGGAGTATGACCGCTTTACCAATAGTTGAGACTCAATCTGGAGACGTTTCCGCCTATATTCCTACTAATGTAATCTCCATTACAGATGGACAAATATTCTTATCCGCGGATCTATTCAATGCCGGAATTCGACCTGCTATTAATGTGGGTATTTCTGTTTCCAGAGTAGGATCCGCGGCTCAAATTAAAGCCATGAAACAAGTAGCTGGCAAATCAAAATTGGAACTAGCTCAATTCGCAGAGTTACAAGCCTTTGCACAATTTGCCTCTGCTCTAGATAAAACAAGTCAGAATCAATTGGCAAGGGGTCGACGATTACGGGAATTGCTTAAACAATCTCAAAACCCTCTCGTGGAAGAGCAGATAGCTACTATTTATACCGGAACGAGAGGATATCTTGATTCGTTAGAAATTCAGGTAAAGTTTCTGGATGAGTTACGTAAACACCTAAAAGATACGAAACCTCAATTCCAAGAAATTATATCTTCTAGCAAGACATTCACCGAGCAAGCGGAAATCCTTTTGAAGGAAGCTATTCAGGAACTCGAACGGTTTTCCCTTGAACAAA---CA---ATGAGAACC---AATCCTACTACTTCTCGTCCCGGGTCCATTGAGGAAAAAAGCACAGGGCGTATCGATCAAATTATTGGGCCCGTGCTGGATATCACTTTTCCCCCAGGCAAGTTACCTTATATTTATAACGCTTTGGTAGTCAGAGACACTGCCGGTAAGCAAATTAATGTGACTTGTGAGGTACAACAATTATTGGGAAATAATCGAGTTAGAGCTGTAGCTATGAGTACAGACGGGTTGATGAGAGGAATGGAAGTGATTGACACGGGAGCTCCTCTCAGTGTTCCAGTCGGTGGAACTCTCGGACGAATTTTCAACGTTCTTGGGGAACCTATTGACAATTTGGGTCCTGTAGATACTAGTGCAACATTCCCTATTCATAGATCTGCGCCTGCCTTTATCGAGTTAGATACGAAATTATCCATCTTTGAAACAGGTATTAAGGTGGTCGATCTTTTAGCTCCTTATCGACGTGGGGGAAAAATCGGACTATTT---GGGGGGGCTGGAGTAGGGAAAACAGTACTCATCATGGAATTAATCAACAACATTGCTAAAGCTCATGGAGGCGTATCCGTATTTGGCGGAGTAGGGGAACGGACTCGTGAAGGAAATGATCTTTATATGGAAATGAAGGAATCCGGAGTAATTAATGAAAAAAATATTGAGGAATCAAAGGTAGCTCTAGTCTATGGCCAAATGAATGAACCGCCGGGAGCTCGTATGAGAGTTGGTTTAACTGCCCTAACTATGGCAGAATATTTCCGAGATGTTAATAAGCAAGACGTGCTTCTATTCATCGATAATATCTTTCGTTTTGTTCAAGCAGGATCGGAGGTATCCGCTTTATTAGGGAGAATGCCCTCCGCAGTGGGTTATCAACCTACTCTTAGTACAGAAATGGGTTCTTTGCAAGAAAGAATTACTTCTACCAAAAAGGGATCTATAACTTCGATCCAAGCGGTTTATGTACCTGCGGACGATTTGACCGACCCTGCTCCTGCCACAACATTTGCACATTTGGATGCTACTACCGTACTTTCCAGAGGATTAGCTTCCAAGGGTATTTATCCAGCAGTAGATCCTTTAGATTCAACCTCAACTATGTTACAGCCTCGGATCGTTGGCAACGAACATTATGAAACTGCGCAAAGAGTTAAGACTTTACAACGTTACAAAGAACTTCAGGACATTATCGCAATTCTTGGGTTGGATGAATTATCGGAGGAGGATCGTTTAACTGTAGCAAGAGCACGAAAAATTGAACGTTTCTTATCACAACCGTTCTTTGTGGCAGAAGTTTTTACCGGTTCTGCAGGAAAGTATGTTGGTCTTGCAGAAACAATTAGGGGATTTCAACTAATCCTTTCCGGAGAATTAGACGGCCTACCCGAACAGGCTTTTTATTTGGTGGGTAACATCGATGAAGCTAGCACGAAAGCTATAAACTTAGAAGAGGAGAACAAATTGAAATGAATGAAATTAAATCTTTATGTACTAACTCCTAAGCGAATTATTTGGGATTGTGAAGTGAAAGAAATCATTTTATCTACTAATAGTGGCCAAATTGGCGTATTACCAAACCACGCCCCCATTAACACAGCTGTAGATATGGGTCCTTTGAGAATACGCCTCCTCGACCAATGGTTAACGGCGGTTCTGTGGAGCGGTTTTGCGAGAATAGTTAATAATGAGATCATCATTTTAGGAAATGATGCGGAACTGGGTAGTGACATTGATCCGGAAGAAGCTCAACAGGCACTTGAAATAGCCGAAGCTAACTTGAGTGCT---GAGGGTACGAAAGAATTGGTTGAAGCGAAGCTAGCTCTCAGACGAGCTAGGATACGAGTCGAGGCTATCAATTGGATTCCCCCATCCAATTGAATGAAAAATGTAACCCATTCTTTCGTTTTTTTAGCTCACTGGCCATCCGCTGGGAGTTTCGGGCTTAATACCGATATTTTAGCAACAAATCTAATAAATCTAACTGTAGTGGTTGGTGTATTGATTTTTTTTGGAAAGGGAGTG------------------TTAAAAGATTTATTAGATAATCGAAAACAGAGGATCTTGAGCACTATTCGAAATTCGGAAGAATTGCGTAGAGGGACCATTGAGCAGCTCGAAAAAGCTCGGGTTCGATTACAGAAAGTCGAAGAAGCAGATGAGTATCGAATGAATAGATACTCTGAGATAGAACGAGAAAAAAATTTGATTAATGCTACTTCTATTAGTTTGGAACAATTAGAAAAGTCTAAAAACGAAACCCTTTTTGAAAAACAAAGGGCAATGAATCAGGTCCGACAACGGGTTTTCCAACAGGCCGTGCAAGGAGCTCTAGGACTGAATAGTTGTTTGAATACCGAGTTACATTTCCGTACGATTCGTGCTAATATTGGCATTCTCGGGGCCATAGAATCGAAG------------ATGAATCCACTAATTGCTGCTGCTTCCGTTATTGCTGCTGGATTGGCCGGGCTTGCTTCTATTGGCCCTGGAGTTGGTCAAGGTACTGCTGCAGGACAAGCTGTAGAAGGTATTGCGAGACAGCCAGAAGCAGAGGGTAAAATACGAGGTACTTTATTGCTTAGTCTAGCTTTTATGGAAGCTTTAACAATTTATGGACTAGTTGTGGCACTAGCACTTTTATTTGCGAACCCTTTTGTTTAAATGAATATTATACCATGTTCCATTAAAACACTCAAGGGGTTATACGATATATCGGGTGTAGAAGTAGGCCAACACTTCTATTGGCAAATAGGAAGTTTCCAAATTCATGCCCAAGTACTCATCACTTCTTGGGTCGTAATTACTATCTTGCTAGGTTCAGTTATCATAGCTGTTCGGAATCCACAAACCATCCCGACCGACGGTCAGAATTTCTTCGAATATGTGCTTGAGTTTATTCGAGACTTGAGCAAAACTCAGATTGGAGAAGAATATGGTCCCTGGGTTCCCTTTATTGGAACTATGTTCCTTTTTTTTGTTTCGAATTGGTCGGGTGCTCTTTTACCTTGGAAAATTATATTACCCCATGGGGAATTAGCAGCGCCCACGAATGATATAAATACTACTGTTGCTTTAGCTTTACTCACGTCAGCGGCATATTTTTATGCGGGTCTTAGCAAAAAAGGATTGAGTTATTTCAAATATATTAAACCAACTCCAATCCTTTTACCAATTAACATCCTAGAAGATTTCACAAAACCATTATCGCTTAGTTTTCGACTTTTCGGGAATATATTGGCGGATGAATTAGTCGTTGTTGTTCTTGTTTCTTTAGTCCCCTTAGTAGTCCCTATACCGGTCATGTTTCTTGGATTATTTACAAGCGGTATTCAAGCTCTTATTTTTGCAACGTTAGCCGCAGCCTATATAGGTGAATCCATGGAGGGTCATCAT---ATGCTATTTACTTTAGAACATATACTAACTCATATCTCTTTCTCAACTATTTCAATTGTGATTACGATTCATTTGATAACCTTATTAGAA------CTTGGGGGATTACATGATTCGTCAGAAAAAGGAATGATAGCAACTTTTTCTATAACAGGATTCTTAGTTTCTCGTTGGTCTTCGGGACATTTTCCATTAAGTAATTTATATGAGTCATTGATCTTCCTTTCATGGGCTCTGTATATTCTTCATACGATTCCTAAGATACAGAACTCTAAAAATGATTTAAGCACAATAACTACGCCAAGTACTATTTTAACGCAAGGCTTTGCCACGTCGGGTCTTTTAACTGAAATGCATCAATCCACAATACTAGTACCTGCTCTACAATCTCAGTGGTTAATGATGCATGTCAGTATGATGTTACTAAGCTATGCAACTCTTTTGTGCGGATCCTTATTATCCGCCGCTCTTCTAATCATTAAATTTCGA---AAGTTCTTCTTTTCTAAAAAAAATGTT------A------CATTTTTCTTTAGTGAGTTTAGTATTTTCT------ATGCAAAAAGTGCTAAAAACACCTTTCCTTTTTCAAATTATTACAAATATCAATTAACTGAGCGTTTGGATTCTTGGAGTTATCGTGTCATTAGCGGGTTTACCCTTTTAACCATAGGTATTCTTTGTGGAGCAGTATGGGCTAATGAGGCGTGGGGATCCTATTGGAATTGGGATCCTAAGGAAACTTGGGCATTTATTACTTGGACCATATTCGCAATTTATTTACATAGTAGAACAAATAATTGGAAGGGTACGAATTCCGCACTTGTAGCTTCAATAGGATTTCTTATAATTTGGATCTGCTATTTTGGTATCAATCTATTAGGAATAGGTTTACATAGTTATGGTTCATTTTTACCAAAATGAATGAAAAAAAAGAAAGCATTGCCTTCTTTCCTATATCTTTTTATCGTACTTTTGCCCTGGGGGGTCTCTTTCTCTTTTAACAAATGTCTGGAACTTTGGATTAAGAATTGGTGGAATACCAGGCAATCCGAAACTCTCTTAACT---------GATATTCAAGAGAAAAAGGTTCTAGAAAGATTCATAGAATTAGAAGAACTTTTTTTGGACGAAATGATAAAAGAGCCGAAGACACATGTACAAAAACCTCCT------ATAGGAATACACGAAATAATACAATTGGCCAAAATAGATAATGAGGATCATCTCCATATCATTTTGCATTTCTCGACAAATATAATCTGTTTGATTCTAAGTGGTTCTTTTTTTGGTAAAGAGGAACTTATTAATTCTTGGCAGGAATTCTTCTATAACTTAAATGACTCAATAAAAGCTTTTAGTATTCTTTTAGTTACTGATTTTGTTGGATTTCACTCCACCCGCGGTTGGGAACTACTAATTCGTTGGGTCTACAATGATCTTGGATGGGCTCCTAACGAGCTATTCACTATTTTTTGTAGTTTTCCAGTGATTCTAACATGTTTGAAATTTTGGGTCTTTTTTTTAAACCGTCTATCTCCTTCGCTTGTAGTCTATCATTCAATTGAATAAATGCCCATTGGTGTTCCAAAAGTACCTTACCGGATTCCCGGAGATGAAGAAGCGACTTGGGTTGACTTATACAATGTTATGTATCGAGAAAGGACACTTTTTTTAGGTCAAGAGATTCGTGAGATCACGCATATTACAGGTCTCATGGTATATCTCAGTATAGAAGATGGAAGCGATATTTTTTTGTTTATAAACTCCCCAGGCGGGTGGCTAATCTCAGGAATGGCAATTTTTGATACGATGCAAACGGTGACACCAGATATAACAATATGCCTCGGAATAGCTGCGTCCATGGCATCCTTCATTCTGGGAGGAGAACCCACCCGTATAGCATTCCCTCACGCGAGGATTATGCTTCACCAACCTAGTGCTTATTATCGGGCAAGGACACCAGAATTTCTAGAAGTGGAAGAGTTACACAAAGTTCGCGAAATGATCACAAGGTATGCACTAAGAACAGGCAAGCCTTTTTGGGTTGTATCCGAAGACATGGAAAGGGATTTTATGTCAGCAGACGAAGCCAAAGCTTATGGACTTGTCGATGTAGGGGAAATGGACGAGCACTGC---GATACTGATCCAGTGTGGTTT---CCAGAAATGAAGGAT------------TGG---ATGACAGAAAAAAAAGAAAAAAAAAGAGAAGCAAAAGTCACTTTCGAAGGTTTAGTTACGGAAGCCCTACCCAACGGAATGTTCCGCGTTCGCCTAGAGAATGACACCATCATTCTGGGCTATATTTCAGGAAAGATCCGGTCTAGTTCTATACGAATACTGATGGGGGATAGGGTCAAAATTGAAGTAAGTCGTTATGATTCAAGCAAGGGACGTATAATTTATAGACTTCCC---AAG---------TCGAAGCGTACCGAAGACTCGAAGACCGAAGATAAGACCGATTTGAAGTCAAAT------------------------------------------------------------------------------------------------------------------------------------------------------------------------------ATG------AAATTCGAAGGGTCAAAAAAATCTCGTTACTTCGTCTACCCACTTCTCTTTGAGTTTGCCCATGATTATGGATTAAAT------GATTCCGAGCCTGTGGAAATT---AGTAATAAC---AAGAAATTTAGTTCACTACTTGTGAAACGTTTAATTCGAATGTATCAGCAGAATTTTTGGAACTCGGTTAATCATAACCAA---------GATCGATTGGATTACAACAAT------TTTTATTCTGAGTTTTATTCTCAGATTCTATCTGAGGGGTTTGCGATCGTTGTAGAAATCCCATTCTCGCGAGAATTATGT------CCGAAAGAAAAAGAAACACCAAAGTTTCAGAATTTACGATCTATTCATTCATTTCCCTTTTTAGAAGACTTTCATTTACATTATCTATCACATATAGAAATACCCTATCCTATCCATTTGGAAATTTTGGTTCAACTCCTTCAATACCGGATCCAAGATGTTCCATCTTTGCATTTGCGATTCTTTCTCAACTACTATTCGAATTGGAATAGTCTTATTACTTCAATGAAA------TCGTTTCTT------AAAGAAAATAAAAGACTATTTTTCTTATATAACTCTTATGTATCAGAATATGAATTTTTCTTGTTTCTTAAACAATCTTGCTTACCATTAACATCTTCTTTTGTGGAACGAATCTTTAAGATGGAACATTTTGGGATGTACCCAGGTTTTTTTCGGAAAACC------TGGTTCTTTATGGATCCTCTTATGCATTATCGATATCAAGGAAAGGCAATTGCATCAAAAGGAACTCTTAAGAAGAAATGGAAATACCTTGTCTTCTGGTATTCTTTCTTTTGGACTCAACCGAGGATCCATCTAAACTTAAACTCTTGCTTCGATTTTCTGGGGTACCTTTCAAGTGTACCAAATCCTTTGGTAAGGAATATGCTAGAGAATTCATTTCTAATAATGAAAAAATTCGATACCGTCCCCGCTACTCCCCTCATTCGATCCTTAAAAGCTCAATTTTGTACTGGATCGGGGCATCCTATTAGTAAACCATGGACCTTATCAGATTGGGATATTCTTGATCGATTTGGTCGGATATGTAGAAATCTTTTTCATTATCATAGTGGATCTTCGAAAAAAACTTTGTATCGAAAGTATATACTTCGACTTTCATGCGCTAGAACTTTAGCTCGTAAACATAAAAGCACGGTACGATTTATGCAACGAGGTTCGGTATTTTTAGAAGAATTTTTTATGGAAGAAGAG---CAAGTTTTTTTGATGTTC------AAAACA------ACCTCTCGTGGATCACACAGTGAGCGTATTTGGTATTTGGATATTATCAATGACCTGAACCCT------ATGATAATAGAT------AGGGTAGAGGTAGAAACTATCAATTCTTTTTCGAAATCGGAAAAAGAAGTCTATGGACTGATATGGATT---CCTATTTTGACCCTCCTACTGGGAATCACAATAGAAGTACTGGTAATTGTGTGGTTAGAAAGAGAAATATCCGCATCGATACAACAACGTATTGGTCCTGAATATGCTGGCCCCCTGGGACTGCTTCAAGCTATAGCCGATGGAACTAAGCTATTTAAGGAGGATATCCTGCCATCCCGAGGAGATATTCCTTTATTTATTGGACCCTCTATAGCAGTCATATCATTATTAAGTTTTTTAGTTATCCCTGGATATTTTGTTTTAGCCGATCTTAGTATTGGTGTTTTTTTATGGATTGCCATTTCAAGTATTGCTCCTATTGGTCTTCTTATGGCAGGATATAGCTCAAATAATAAATATTCTTTTGGCGGTCTACGAGCTGCTGCTCAATCTATTAGTTATGAAATACCATTAACTTTTTGTGTGCTAGCAATATCTCTACGTGTGATTTCTAACAGTAGTACAGTTGATATAGTTGAAGCACAGTCAAAATATGGTTTTGGATGGAATTGGCGTCAGCCTATAGGTTTTCTGGTTTTTCTAATTTCTTCTTTGGCAGAATGTGAAAGATTACCCTTTGATTTACCAGAAGCAGAGGAAGAATTAGTAGCAGGTTATCAAACCGAATATTCCGGTATCAAATATGGTTTATTTTATCTTGTTTCTTACCTAAATTTATTAGTTTCCTCTTTATTTGTAACAGTTCTCTACTTAGGCGGGTGG---------------AATTTATCTATTCCCTATATATCCGGATTTTTCATGAATAAAATGGGAATTTTGGAAATGATGGGTATCATTACATTAACTAAAGCTTATTTATTTCTCTTCATTTCTATCACAATAAGATGGACTTTACCCAGGATGAGAATGGATCAGTTATTAAATCTTGGATGGAAATTTCTTTTACCTATTTCCCTGGGCAATCTCTTATTAACAACTTCTTCCCAACTTGTTTCACTATAAATGATCTGGCATGTACAGAATGAAAACTTCATTCTCGATTCTACGAGAATTTTTATGAAAGCGTTTCATTTGCTTCTCTTCGGAAGTTTCATTTTCCCAGAATGTATCCTAATTTTTGGCCTAATTCTTCTTCTGATGATCGATACCTCTGATCAAAAAGATAGACCTTGGTTCTATTTCATCTCTTCAACAAGTTTAGTAATAAGCATAACGGCCCTATTGTTCCGATGGAGAGAAGAACCTATAATTAGCTTTTCGGGAAATTTCCAAACGAACAATTTCAACGAAATCTTTCAATTTCTTATTTTATTATGTTCCACTTTATGTATTCCTCTATCCGTAGAGTACATTGAATGTACAGAAATGGCTATAACAGAGTTTCTGTTATTCTTAACAGCTACTCTAGGGGGAATGTTTTTATGTGGTGCTAACGATTTAATAACTATCTTTGTAGCTCCAGAATGTTTCAGTTTATGTTCCTACCTATTGTCTGGATATACCAAGAGAGATCTACGGTCTAATGAGGCTACTATGAAATATTTACTCATGGGTGGGGCAAGCTCTTCTATTCTGGTTCATGGTTTCTCTTGGCTATATGGTTCATCTGGGGGGGAGATCGAGCTTCAAGAAATTGTGAACGGTCTTATCAATACACAAATGTATAACTCCCCAGGAATTTCAATTGCGCTTATATCCATCACTGTAGGACTTGGGTTCAAGCTTTCCCCAGCCCCTTTTCATCAATGGA------CTCCTGTCTACGAAGGA---TCCCCCACTCCAGTCGTTGCTTTTCTTTCTGTTACTTCGAAAGTAGCTGCTTCAGCTTCAGCCACGCGAATTCTCGATATTCCTTTTTATTTCTCATCAAACGAATGGCATCTTCTTCTGGAAATCCTAGCTATTCTTAGCATGATAGGGAATCTCCTTGCTATTACTCAAACAAGCATGAAACGTATGCTTGCATATTCGTCCATAGGGCAAATCGGATATGTAATTATTGGAATAATTGTTGGAGACTCAAATGATGGATATGCAAGCATGATAACTTATATGCTGTTCTATATCTCCATGAATCTAGGAACTTTTGCTTGCATTGTATTATTTGGTCTACGTACCGGAACTGATAACATTCGAGATTATGCAGGATTATACACGAAAGATCCTTTTTTGGCTCTCTCTTTAGCCCTATGTCTCTTATCCCTAGGAGGCCTTCCTCCACTAGCGGGTTTCTTCGGAAAACTCTATCTATTCTGGTGTGGATGGCAAGCAGGCCTATATTTCTTGGTTTCAATAGGACTCCTTACGAGCGTTCTTTCTATCTACTATTATCTAAAAATAATCAAGTTATTAATGACTGGACGAAACCAAGAAATAACCCCTTATGTGCGAAATTATAGAAGATCCCCTTTAAGATCAAACAATTCCATCGAATTGAGTATGACTGTATGTGTGATAGCATCTACTATACCAGGAATATCAATGAACCCCATTCTTGCAATTGCTCAGGATACCCTCTTTTAGATGTTTCTGCTTCACGAATATGATATTTTTTGGACATTTCTAATAATAGCAAGCCTTATTCCTATTTTGGCATTTTGGATTTCAGGACTTTTAGCCCCGGGACCAGAGAAGCTTTCTAGTTATGAATCGGGTATAGAACCCATGGGAGGGGCTTGGTTACAATTCCGAATACGCTATTACATGTTTGCGCTAGTTTTTGTTGTTTTTGATGTGGAAACAGTCTTTCTCTACCCTTGGGCAATGAGTTTCGACGTATTGGGTGTATCCGTTTTTATTGAAGCTTTCATTTTCGTGCTTATCGTTGTTGGTGTTTATGCATGGCGAAAAGGAGCCTTGGAATGGTCTTAAATGAGTTATTTTCCTTGGTTAACAATACTTGTTGTTCCGATATTTGCAGGTTCAATTTTTTTACCTCATAGGGGAAACAAAATCGTTAGGTGGTATACTATATCTATTTGTTTATTAGAATTCCTTATGACTTATGCATTCTGTTATCATTTCCAATTGGAGGATCCCTTAATCCAATTAAAGGAGGATTCTTGGATAGATGTCTTTGATTTCCACTGGAGATTGGGAATCGATGGACTTTCATTAGGATCTATTTTATTGACAGGATTTATCACTACTTTAGCTACTTTAGCAGCTTGGCCGACCCGGAATTCGCGATTATTCTATTTCCTGATGCTAGCAATGTATAGTGGTCAAATAGGATTATTTTCTTCGCGAGACCTTTTACTTTTTTTTATCATGTGGGAGTTAGAATTAATTCCTGTTTACTTACTTTTATCCATGTGGGGGGGAAAGAGGCGTCTGTATTCAGCTACAAAGTTTATTTTGTATACTGCAGGCGGTTCCATTTTTTTCTTAATCGGAGTTCTAGGTATGGGCTTA------TATGGTTCCAACGAACCATTAGATTTGGAAAGATTAATTAATCGATCATACCCTGCAACATTGGAAATACTATTTTATTTGGGCTTCCTTATTGCTTATGCTGTCAAATTGCCAATTATACCCCTACATACGTGGTTACCAGATACCCATGGGGAAGCGCATTACAGTACATGTATGCTTTTAGCGGGAATCCTATTAAAGATGGGAGCATACGGATTGATTCGGATCAATATGGAATTGTTACCTCATGCTCATTATCTATTTTCCCCCTGGTTGGTAATAATAGGAGCGATGCAAATAATCTATGCAGCTTCAACTTCTCTTGGTCAACGAAATTTCAAAAGAATAGCCTATTCCTCCGTATCTCACATGGGTTTCATAATTATAGGAATTGGTTCCATAACCAACATTGGACTCAATGGAGCTTTACAAATACTATCCCATGGATTTATTGGTGCTACACTTTTTTTCTTGGCGGGAACGGCTTGTGATAGAATGCGTCTTGTTTATCTCGAAGAACTGGGGGGGATATCTATCCCAATGCCGAAAATTTTTACCATGTTTAGTAGCTTTTCAATGGCTTCTCTTGCCTTACCAGGAATGAGCGGTTTTGTTGCAGAATTAGTAGTATTTTTTGGACTAATTACTAGTCCCAAATTTCTGTTAATGCCAAAAATGCTAATTACTTTTGTAATGGCAATTGGAATGATATTAACTCCTATTTATTTATTATCTATGTTACGCCAGATGTTCTATGGATACAAGCTATTTGTTCCAAACGCAAATTTTGATTCTGGACCGCGAGAACTCTTTTTAATCTGTATCTTTTTACCAGTAATAGGAATTGGTATTTATCCAGATTTTGTTCTCTCGCTATCCGTTGACAGGGTAGAGGCTCTCTTATCCAATTATTATAAATAGATGATGTTTGAGCATGTACTTTTTTTGAGTGTCTATTTATTTTCGATTGGTATCTATGGATTGATCACAAGCCGAAACATGGTTAGAGCTCTAATATGTCTTGAACTTATACTGAATTCAATTAATCTAAATCTCGTAACATTTTCTGATCTATTTGATAGTCGCCAATTAAAAGGAGACATTTTCGCAATTTTTGTTATAGCCCTTGCG------------------------------GCTGCTGAAGCAGCTATTGGACTATCCATTCTTTCTTCCATCCATCGTAACAGGAAATCAACTATCCAATCTAATTTTTTGAAT---ATGGAACATACATATCAATATGCATGGATCCCTCTTCTCCCACTTCCAATTATGTCAATGGGGGGACTTATTCTTATTCCGACAGCAACAAAAAATCGTCGCATATGGGCTTTTCCTAGTGTTTTACTCTTAAGTATAGCTATGGTATTCTCAGTTCACCTATCTATTCAACAAATAAATGGAAGTTCTATCTATCAATATCTATGGTCTTGGACCGTCAATAATGATTTTTCCTTAGAATTTGGATACTTGATCGACCCGCTTACTTCTATTATGTTAATACTAATTACTACAGTAGGAATCCTCGTTCTTATTTATAGTGACGATTATATGTCTCACGATGAAGGATATTTGAGATTTTTTTATATAAGTTTTTTCAATACTTCCATGTTGGGATTGGTTACTAGTTCCAATTTGATACAAATTTATTTTTTTTGGGAACTTGTGGGAATGTGTTCCTATTTATTGATAGGCTTTTGGTTTACACGGCCAATTGCAGCGAGTGCTTGTCAAAAAGCTTTTGTAACTAATCGTGTAGGGGATTTTGGTCTGTTATTAGGAATTTTAGGTTTTTTTTGGATAACAGGTAGTTTAGAGTTTCGGGATTTGTTCAAAATAGCTAATAACTGGATTCCTAATAATGGGATTAATTCCTTACTTACTACTTTGTGTGCTTTTTTATTATTCCTTGGTGCAGTTGCAAAATCTGCACAATTCCCTCTTCACGTATGGTTACCCGATGCTATGGAAGGACCCACTCCCATTTCGGCTCTTATACACGCAGCAACTATGGTTGCTGGGATTTTTCTTGCTCGACTTCCTCTTTTCATATCCCTACCTATAATGAGTTTCATTTCTTTAGTAGGTACAATAACACTCTTCTTAGGAGCTACTTTAGCTCTTGCTCAGAGAGATATTAAAAGAAGCTTAGCCTATTCTACAATGTCTCAATTGGGTTATATGATGTTAGCTCTAGGTATAGGTTCTTATCAAGCTGCTTTATTCCATTTGATCACTCATGCTTATTCGAAAGCTTTATTGTTCTTGGGATCCGGATCCATTCATTCAATGGAACCTCTTGTTGGATATTCACCAGATAAAAGTCAGAATATGGTTCTTATGGGTGGTTTAAGAAAATACCCAATTACAAGAACTACTTTTTTAGGTACGCTTTCTCTTTGTGGTATTCCACCTCTTGCTTGCTTCTGGTCCAAAGATGAAATCCTTAGTAATAGTTGGTTGTATTCACCCTTTTTTGGAATAATAGCCTCTTTTACTGGATTAACTGCGTTTTATATGTTTCGGATATATTTACTTACTTTTGATGGGTACCTGCGTGTTTTTAATTACAGTAGC------ACT---AAAGAGGGCTCG---TTGTCA------ATATCCTTATGGGGAAAAAGGCCCAAAGGAGTGAATAGATTCTTATCAACGAAG------------------GGAGTTTCTTTTTTTTCATCC------ATT------------CATAAT------ACAAGAAATAGGGGGTCCTTTAGT------ACTTTT---GGG---GTT------AAAAACACTTTTGTCTATCCTCATGAAACGGGAAATACTATGCTATTCCCTCTTTTTATATTACTGTTTACTTTGTTCATTGGATCCATAGGAATCTTTAAT------GGAATGAATGGAGCGGAGTTAACCATATTATCAAAGTGGTTAACTTCAATAAGCTTCCAGGAAAGTAATTCCATAAATTCATATGAATTTACTAATATTTCTTCTGTAAGTCTAGCTATGTTTGGTCTATTCATATTCTCTTTTCAGTTATTAAAT---------TCCCTT------------AAA------GAGAGT------CCGAAG------TTTTTGGAT------GTA------AAAAAAAAGATATACAGTTGGTCATATAATCGCGGTTATATAGATATTTTCTATACTAGGTTTCTGGGTATAAGAGGATTAACCGAACTAACGCAGTTTTTCGATAAGGGTGTCATTGATGGAATTAATGGGGTAGGTCTTGCTGGTTTTTGTATAGGAGAAGAAATTAAATATGTAGGGGGAGGGCGAATATCGTCTTATTTATTCTTT---TATTCCGTGTTCTTCTTTTTT---------------------------------------------------------------ATGGATTTACCTGGACCAATACATGAGATTCTTGTGCTATTTGAATTTCTTCTACTAGGGGGCATAGGAGTAGTATTACTTACCAACCCAATTTATTCTGCCTTTTCGCTGGGATTAGTTCTTATTTGTATATCCTTATTCTATATTTTATTGAATTCCTACTTTGTAGCTGTCGCACAACTTCTTATTTATGTGGGAGCCATAAATGTCTTGATCATATTTGCCGTAATGTTCGATGGCTCAGAATGGTCTAAAAATAAGAATTGGACTATTGGAGATGGGTTCACTCTCTGTATAACTATTCTTTTTTCACTAATGACTACTATCCCAGATACGTCATGGTATGGAATTCTTTGGACTACAAGATCAAACCAAATAGTAGAACAGGGTCTCAATAACGTTCAACAAATTGGGATTCATTTAGCAACTGATTTTTATCTTCCGTTTGAACTCATTTCCATAATTCTTCTAGTTTCTTTAATAGGTGCAATTACTATGGCTCGGCA---ATAA------ATGACAAGAAAAGATATGATAGTCAATATGGGCCCTCACCCATCAATGCATGGTGTTCTTCGACTGATCGTTACTCTCGATGGTGAAGATGTTATTGATTGTGAACCCATATTAGGGTATTTACACAGAGGAATGGAAAAAATCGCGGAACGAACTATTATACAATACTTACCTTATGTAACACGGTGGGATTATTTAGCTACTATGTTTACAGAAGCAATAACGGTAAATGCACCAGAATTCTTGGAGAATATTCAAATACCCCAAAGAGCCAGCTATATTAGGGTAATTATGTTAGAGTTGAGCCGTATAGCTTCTCACTTGTTATGGCTTGGACCTTTTATGGCAGATCTCGGCGCACAGACTCCTTTTTTCTATATTTTTAGAGAGAGAGAATTGATATACGATCTATTTGAAGCTGCTACAGGTATGCGAATGATGCATAATTACTTTCGCATCGGAGGAGTAGCCGCCGATCTACCTTATGGATGGATCGATAAATGTTTAGATTTCTGTGATTATTTTTTACGAGGAGTTGTTGAACAACAACTTATTACACAGAATCCCATTTTTATAGAACGAGTTGAAGGAGTCGGTTTTATTAGCGGAGAAGAAGCAGTAAATTGGGGCTTATCGGGACCGATGTTACGAGCTTCTGGAATACAATGGGATCTTCGTAAAGTTGATTATGAGTCTTACAACCAATTTGATTGGAAAATCCAATGGCAAAAAGAAGGGGATTCATTAGCTCGCTATTTAGTACGAATGGGTGAAATGAGGGAATCCATCAAAATTATTCAACAGGCTGTAAAAATTCCTGGGGGTCCTTATGAGAATTTAGAAGTCCGACGCTTTAAGAAGAATTCC---GAATGGAATGATTTTGAATATCGATTTCTTGGTAAAAAACCTTCGCCCAATTTTGAATTGTCAAAGCAAGAGCTTTATGTAAGAGTGGAAGCTCCAAAAGGTGAATTAGGAATTTATCTGGGAGATGATAGTCTTTTCCCCTGGAGATGGAAAATTCGTCCACCTGGTTTTAATTTGCAAATTCTTCCTCAACTAGTTAAAAAAATGAAATTGGCTGATATCATGACGATATTAGGTAGTATAGATATCATTATGGGGGAAGTTGATCGTTGAATGTTCCCTATGGTAACTGGGTTCATGAGTTATGGTCAACAAACAATACGCGCTGCAAGGTACATTGGTCAATTCATAATTACCTTATCCCACACAAATCGTTTACCTATAACGATTCACTACCCTTATGAAAAATCAATTACATCGGAGCGTTTCCGGGGGCGAATCCACTTTGAATTTGATAAATGTATTGCTTGTGAAGTATGTGTTCGCGTATGCCCGATAGATCTACCCCTTGTGGATTGGAGATTTGAAAAGGATATTAAAAGGAAACAATTGAATTATAGTATTGATTTTGGAGTTTGTATATTTTGTGGTAATTGTGTTGAGTACTGTCCGACAAGCTGTTTATCAATGACTGAAGAATATGAACTTTCTACTTATGATCGTCATGAATTGAATTACAATCAAATTGCTTTGAGTCGGTTACCAATCTCCATAATGGGAGATTACACAATTCAAA------------------------------------------CAATTAGGAATTCGAC------TCAAAGTAAAATAGACGAAGAATCTTTGAATTCAAGAACGATTACTAATTACTAGATGCAGCAGGGTTGGTTATCTAATTGGCTAGTCAAACATGAGGTGGTTCATAGATCTTTGGGCTTCGATCACCGAGGAATAGAGACTTTACAAATAAAAGCAGGGGATTGGGATTCCATTGCTGTCATTTTATATGTATATGGTTACAATTATTTACGTTCCCAATGTGCTTATGATGTAGCACCCGGTGGATCTTTAGCTAGCGTGTATCATCTTACGAGAATACAGTATGGTATAGATAACCCAGAAGAAATATGCATAAAAGTCTTTGCCCAAAAGGATAATCCTAGAATCCCGTCTGTCTTCTGGATTTGGAAAAGTGCCGATTTTCAAGAACGTGAATCTTATGATATGGTGGGAATCTATGATAATCATCCACGCCTTAAACGTATCCTAATGCCTGAAAGTTGGATAGGCTGGCCCTTACGTAAGGACTATATAACCCCCAATTTCTATGAAATACAAGATGCTCATTGA------------------------------------------------------------------------------------------ATGGCGAAAAGGAGCCTTGGAATGGTCTTAACTGAATATTCAGACAAAA---AAAAAAAAGAAGGAAAAGATTCCGATACAGTTATGAGTTTGATTGAGTTTCCCTTACTTGACCAAACAAGTTCCAATTCCGTTATTTCAACTACAAATGATCTTAATTGGTCAAGACTCTCCAGTTTATGGCCCCTTCTATATGGTACCAGTTGTTGTTTCATTGAATTTGCTTCATTAATAGGCTCGCGATTCGACTTTGATCGTTATGGATTGGTACCAAGATCAAGTCCTAGGCAAGCAGACCTAATTTTAACAGCCGGTACGGTAACAATGAAAATGGCTCCCTCTTTAGTGTTATACGAGCAAATGCCTGAACCAAAATATGTCATTGCTATGGGAGCCTGTACTATTACAGGGGGAATGTTCAGTACGGATTCCTATAGTACTGTTCGGGGAGTTGATAAGTTAATTCCTGTGGATGTCTACTTGCCAGGCTGCCCACCTAAACCGGAGGCAGTTATAGATGCCCTAACAAAACTTCGTAAGAAGATATCGCGAGAAATAGTTGAGGATCGAACTCTATCTCAA------AAGAATCGATGTTTTACTACCAGTCACAAGCTTTATGTAAGGCGCAGTACTCATACTGGAACTTACGAGCAAGAATTGCTCTATCAATCACCATCTACTTTAGACATATCTTC------------------TGAAACTTTTTTCAAATCCAAAAGTCCAGTA---TCTTCTTACAAAGTGAAT---ATGGAAAATAGAAATACTT---TTTCTTGGGTAAAGGAACAGATGATTCGATCTATTTCTATCATGATATATATAACTCGGACATCTTCAAATGCATATCCCATTTTTGCGCAGCAGGGTTATGAAAACCCACGAGAAGCAACCGGACGAATTGTATGTGCCAATTGCCATTTAGCTAATAAGCCCGTGGATATTGAAGTTCCCCAAGCTGTGCTTCCCGATACTGTATTTGAAGCAGTTCTTCGAATTCCTTATGATATGCAACTGAAACAAGTTCTTGCTAATGGGAAAAAGGGAGGGTTAAATGTGGGTGCTGTTCTTATTTTGCCCGAGGGATTCGAATTAGCGCCGCCCGACCGTATTTCTCCTGAGTTGAAAGAAAAGATAGGAAATCTCTCTTTTCAGAGTTATCGTGATAAAAATATTCTTGTGATAGGCCCTGTTCCCGGTCAGAAATATAGTGAAATCGTCTTTCCCATTCTTTCCCCCGATCCTGCTACGAAGAAAGACTTCTTAAAATATCCCATATATGTAGGGGGAAACCGAGGAAGGGGACAGATCTATCCTGATGGTAGTAAGAGTAACAATACGGTCTATAATGCTACGTCAACAGGTATAGTAAGAAAAATACTACGTAAAGAAAAAGGGGGATATGAAATATCCATAGTCGATACATCGGATGGACGCCAAGTGATTGATATTATACCTCCCGGGCCAGAACTTCTTGTTTCAGAAGGGGAATCGATCAAGCTTGATCAACCATTAACAAGCAATCCTAATGTGGGAGGGTTTGGTCAGGGGGATGCAGAAATAGTGCTTCAGGATCCATTACGCGTCCAAGGCCTTTTATTCTTCTTCGCATCTGTTATTTTGGCACAAGTTTTTTTGGTTCTCAAAAAGAAACAGTTTGAAAAGGTTCAATTGTACGAAATGAATTTCTAG------------------------------------------AGTAAAGTATATGATTGGTTTGAGGAACGTCTTGAGATTCAGGCAATTGCGGATGATATAACTAGTAAATATGTTCCTCCTCATGTCAACATATTTTATTGTTTAGGGGGAATTACACTTACTTGTTTTCTAGTACAAGTCGCTACAGGTTTTGCTATGACTTTTTACTACCGCCCAACCGTTACAGAGGCTTTTTCCTCGGTTCAATACATAATGACCGAGGCCAAC---TTTGGTTGGTTAATCCGATCAGTTCATCGATGGTCAGCAAGTATGATGGTTCTAATGATGATCCTGCACGTATTTCGTGTGTATCTCACAGGTGGATTTAAAAAACCCCGCGAATTAACTTGGGTCACAGGTGTGGTTTTGGTATTGACTGCATCGTTTGGTGTAACTGGTTATTCTTTGCCTTGGGATCAAATTGGTTATTGGGCAGTCAAAATTGTGACAGGTGTACCTGAAGCGATTCCGGTAATAGGATCGCCTTTAGTGGAGTTATTGCGTGGAAGTGCTAGTGTGGGCCAATCCACTTTGACTCGTTTTTATAGTTTACATACTTTTGTACTGCCTCTGCTTACTGCCGTATTTATGTTAATGCACTTTATGATACGTAAGCAAGGTATTTCGGGTCCTTTA---------------------------------------------ATGG---------------------------------------------------TAAAGAAACCTGACTTAAATGATCCTGTATTAAGAGCAAAATTAGCTAAAGGGATGGGACATAATTATTACGGGGAACCCGCGTGGCCCAACGATCTTTTATATATTTTTCCAGTAGTAATTCTAGGTACTATTGCATGTAATGTAGGTTTAGCGGTTCTTGAGCCGTCAATGATTGGTGAACCGGCGGATCCGTTTGCAACTCCTCTGGAAATATTACCCGAGTGGTACTTCTTTCCCGTGTTTCAAATACTCCGTACAGTACCCAATAAGTTATTGGGCGTTCTCTTAATGGTTTCTGTGCCAACGGGCTTATTGGTACCCTTTCTAGAGAATGTCAATAAATTCCAAAATCCATTTCGTCGCCCAGTAGCTACGACAGTTTTTTTAATCGGTACTGCGGTAGCTCTTTGGTTAGGTATTGGAGCAACATTACCCATTAAATCCTTAACTTTAGGTCTTTTT---ATGATTGAAGTTTTTCTATTTGGAATCGTCTTACTAATTCCTATTACTTTAGCGGGATTATTCGTGACTGCGTATTTGCAATACAGGCGTGGGGATCAGTTGGATCTTTGAATGCTTACTATAACTAGTTATTTCGGTTTTCTACTGGCTGCTTTAACTATAACCCCAGCTCTATTTATTGGTTTGAACAAGATACGTCTTATTTGA------ATGGATATAGTAAGTCTCGCTTGGGCTGCTTTAATGGTAGTCTTTACATTTTCTCTTTCACTAGTAGTATGGGGGAGGAGTGGACTCTAGATGATTATTCGTTCGCCGGAACCAGAAGTAAAAATTGTGGATAGGGATCCTGTAAAAACATCTTTTGAGGAATGGGCCAAACCCGGCCATTTCTCAACAATAGCTAAGGGCCCTGATACTACCACTTGGATCTGGAACCTACATGCTGATGCTCACGATTTCGATAGTCATACCGGTGATTTGGAGGAGATCTCTCGAAAAGTCTTTGCTCATTTCGGTCAACTCTCCATTATCTTTCTTTGGTTGAGTGGCATGTTCGCC---CGTTTTTCCAATTATGAAGCATGGCTAAGTGATCCTACTCACATTGGACCCAGTGCTCAGGTAGTTTGGCCAATAGTAGGGCAAGAAATATTGAATGGTGATGTAGGCGGGGGTTTCCGAGGAATCCAAATAACCTCTGGGTTTTTTCAGTGGCGAGCATCTGGAATAACTGAATTACAACTCTATTGTACCGCAATCGGTGCATTGATTTTTGCATCGTTAATGCTTTTTGCTGGTTGGTTCCATTATCACAAGGCCGCTCCCAAATTGGCCTGGTTCCAAGATGTAGAATCCATGTTGAATCACCACTTAGCGGGGTTATTAGGACTTGGGTCTCTTTCTTGGGCGGGACACCAAATCCATGTATCTTTACCGATTAACCAATTTCTTGACGCTGGGGTTGAT---CCTAAACCACTTCCTCATGAATTTATCTTGAATCGCGACCTTTTGGCTCAACTTTATCCTAGTTTTGCCGAAGGAGCAACCCCCTTTTTCACCTTGAATTGGTCCAAATACGCAGAATTTCTGTTTCGCGGAGGACTAGACCCAATAACCGGCGGTCTATGGTTGAGCGATATTGCGCACCATCATTTAGCTATTGCTATTCTTTTCCTGATCGCAGGTCATATGTATAGGACCAACTGGGGTATTGGTCATGGACTTAAAGATATTTTGGAGGCTCATAAGGGCCCGTTTACAGGACAAGGCCATAAGGGTCTCTATGAAATCCTAACAACGTCATGGCATGCTCAATTATCTCTTAACCTAGCTATGCTAGGCTCTACCATTGTTGTAGCTCATCATATGTATATGCCCCCCTATCCATACCTAGCTACTGACTATGGTACACAACTTTCCTTGTTCACACACCACATGTGGATTGGCGGATTTCTAATAGTCGGTGCTGCTGCACATGCAGCCATTTTTATGGTAAGAGACTATGATCCAACTACTCGATACAACGATCTATTAGATCGCGTCCTTAGACACCGCGATGCAATCATATCCCACCTTAACTGGGTATGTATATTTCTAGGTTTTCACAGTTTTGGCTTGTACATTCATAATGATACCATGAGTGCTTTAGGCCGTCCCCAAGATATGTTTTCGGATACCGCCATACAATTACAACCCATCTTTGCTCAATGGGTACAAAATATCCATGCTGCGCCTGGCGTAACAGCTCCTGGTGCAACAACAAGTACCAGCTTAACGTGGGGAGGTGGCGAGTTAGTAGCAGTAGGCGGCAAAGTAGCTTTGTTACCTATTCCATTAGGAACCGCAGATTTTTTAGTCCATCACATTCACGCATTTACCATCCATGTGACTGTATTAATACTTTTGAAAGGTGTTTTATTTGCTCGCAGTTCCCGTTTGATACCCGATAAAGCAAATCTTGGTTTTCGCTTCCCTTGCGATGGGCCTGGGAGAGGGGGAACATGTCAAGTATCCGCCTGGGATCATGTTTTCTTAGGTCTATTCTGGATGTACAATATTTCGGTAGTCATTTTCCATTTCAGTTGGAAAATGCAGTCGGATGTTTGGGGTACTATAAGTGATCAAGGGATGGTAACTCATATCACAGGGGGAAACTTTGCACAGAGTTCCATTACGATTAATGGGTGGCTCCGAGATTTCTTGTGGGCACAGGCATCCCAAGTAATTCAGTCTTATGGTTCTTCATTATCTGCATATGGCCTTTTTTTCTTAGGTGCTCATTTTGTCTGGGCCTTCAGTTTAATGTTTTTATTCAGCGGCCGTGGTTATTGGCAAGAACTCATTGAATCTATCGTTTGGGCTCATAACAAATTAAAAGTTGCTCCCGCTACTCAGCCTAGAGCCTTGAGCATTATACAAGGACGTGCTGTAGGAGTAACCCATTACCTTCTGGGTGGAATTGCCACAACATGGGCATTCTTCTTAGCGAGAATTATTGCAGTAGGA---------ATGGAATTAAGATTTCCCAGGTTTAGCCAAGGCTTAGCTCAGGACCCCACTACTCGTCGTATTTGGTTTGGTATTGCTACCGCACATGATTTCGAAAGTCATGATGATATTACTGAGGAACGTCTTTATCAGAACATTTTTGCTTCTCACTTTGGGCAGTTAGCAATAATCTTTCTATGGACGTCCGGAAATCTGTTTCATGTAGCTTGGCAAGGAAATTTTGAATCATGGATACAGGATCCTTTACACGTAAGACCTATTGCTCATGCGATTTGGGATCCTCATTTTGGTCAACCCGCTGTGGAAGCCTTTACTCGAGGAGGTGCTGCCGGTCCAGTGAATATCGCCTATTCTGGGGTTTATCAGTGGTGGTATACAATTGGATTACGCACCAATCAAGATCTTTATACTGGAGCTCTGTTTCTATTATTTCTTTCTACGCTATCCTTAATAGCAGGTTGGTTACATCTACAACCCAAATGGAAACCAAGCCTTTCGTGGTTCAAAAACGCGGAATCTCGTCTAAATCATCATTTGTCAGGACTTTTCGGGGTAAGTTCTTTGGCTTGGACAGGACATTTAGTTCATGTCGCTATTCCCTCCAGGGGGGAGTACGTTCGATGGAATAATTTCTTAGATGTATTACCCTATCCCCAGGGGTTGGGACCCCTTCTGACGGGTCAGTGGAATCTTTATGCCCAAAACCCTGATTCGAGTAATCATTTATTTGGTACCGCTCAAGGAGCCGGAACTGCCATTCTAACTCTTCTTGGGGGATTCCATCCACAAACACAAAGTTTGTGGCTGACCGATATTGCTCACCATCATTTAGCTATTGCATTTATTTTTCTCATTGCCGGTCATATGTATCGAACTAACTTCGGAATTGGGCACAGTATCAAAGATCTTTTAGAAGCACATACTCCTCCGGGAGGTCGATTAGGGCGTGGGCATAAGGGCCTTTACGACACAATCAATAATTCGCATTTTCAATTAGGTCTTGCTCTAGCTTCTTTAGGGGTTATTACTTCCTTAGTAGCTCAACATATGTACTCTCCTGCTTATGCATTCATAGCACAAGACTTTACCACTCAAGCTGCTTTATATACTCATCACCAATATATTGCAGGGTTCATCATGACAGGGGCTTTTGCTCATGGAGCTATTTTTTTCATTAGGGATTACAATCCGGAACAGAATGAGGATAATGTATTGGCAAGAATGTTAGACCATAAAGAAGCTATCATATCTCATTTAAGTTGGGCTAGCCTCTTCCTAGGATTCCATACCTTGGGCCTTTATGTTCATAACGACGTCATGCTTGCTTTTGGTACTCCAGAAAAGCAAATCTTGATCGAACCTATATTTGCCCAATGGATACAATCTGCTCATGGTAAGACGACATATGGGTTCGATATACTCTTATCTTCAACGAGTGGCCCCGCTTTCAATGCGGGTCGAACCTTATGGTTGCCCGGATGGTTGAATGCTGTTAATGAGAATAGTAATTCTCTTTTCTTAACAATAGGACCTGGGGATTTCTTGGTTCATCATGCTATTGCTCTAGGTTTGCATACAACTACATTGATTTTAGTAAAGGGTGCTGATGCACGCGGTTCCAAATTAATGCCGGATAAAAAGGATTTTGGGTATAGTTTTCCTTGTGACGGCCCAGGGCGCGGCGGTACTTGTGATATTTCTGCTTGGGACGCGTTTTATTTGGCAGTTTTCTGGATGTTAAATACCATTGGATGGGTTACTTTTTATTGGCATTGGAAACACATCACATTATGGCAGGGCAACGTTTCACAATTTAATGAATCCTCCACTTATTTGATGGGATGGTTAAGAGATTACCTATGGTTAAACTCTTCACAACTTATCAATGGATATAATCCTTTTGGGATGAATAGTTTATCGGTATGGGCGTGGATGTTCTTATTTGGACATCTTGTTTGGGCTACTGGATTTATGTTCTTAATTTCCTGGCGTGGATATTGGCAGTTAATTGAGACTTTAGCATGGGCTCATGAACGCACACCTTTGGCTAATTTAATTCGCTGGAGAGATAAGCCCGTGGCTCTTTCCATTGTGCAAGCAAGATTGGTTGGATTAGCCCACTTTTCCGTGGGTTATATATTCACTTATGCAGCTTTCTTGATTGCCTCAACATCAGGCAAGTTTGGTTAAATGTCACATTCCGTAAAAATTTATGATACATGTATAGGATGCACTCAATGTGTACGAGCTTGTCCAACAGATGTATTAGAAATGATACCCTGGGATGGGTGTAAAGCCAAGCAAATTGCTTCTGCCCCGAGAACCGAAGATTGTGTGGGTTGTAAGAGATGCGAATCTGCCTGCCCAACAGATTTTTTAAGTGTCCGCGTTTATTTAGAAACAACCCGCAGCATGGCTCTATCTTATTGAATGACGTTT---TTACCTTCTATTTTCGTGCCTTTAGTAGGCTTAGTATTTCCGGCAATTGCAATGTCTTTATTTCTTTATGTGCAGAAAAATAAGATTGTC---ATGCGGGATATAAAAACATATCTCTCTGTAGCACCCGTGAGTACTCTATGGTTTGGGGCTTTAGCAGGTTTATTGATAGAAATTAATCGTTTATTCCCAGATGCTTTGTCATTCCCTTTTTTT---------ATGACTGCAATTTTAGAGAGACGCGAAAGTACAAGCTGGGGTTTCAACTGGATAACTAGCACCGAAAATCGTCTTTACATCGGATGGTTCGGTGTTTTGATGATCCCTACCTTATTGACCGCAACTTCCGTATTTATTATCGCCTTCATCGCAGCCCCTCCAGTAGATATTGATGGTATTCGTGAGCCTGTTTCTGGTTCTTTACTTTATGGAAACAATATTATCTCTGGTGCCATTATTCCTACTTCTGCGGCGATCGGATTGCACTTTTACCCAATTTGGGAAGCTGCATCTGTTGATGAGTGGTTATACAATGGCGGTCCTTATGAGCTAATTGTTCTACACTTCTTACTTGGTGTAGCTTGTTATATGGGTCGTGAGTGGGAATTCCGTCTGGGTATGCGTCCTTGGATTGCTGTTGCATATTCAGCTCCTGTTGCAGCTGCTGCTGCTGTTTTCTTGATTTACCCTGGTCAAGGAAGTTTCTCTGATGGTATGCCTTTAGGAATATCTGGTACTTTCAACTTTATGATTGTATTCCAGGCAGAGCACAACATCCTTATGCATCCATTTCACATGTTAGGTGTAGCTGGTGTATTCGGCGGTTCCCTATTCAGTGCTATGCATGGTTCCTTGGTAACCTCTAGTTTGATCAGGGAAACCACTGAAAATGAATCTGCTAATGAGGGTTACAAATTTGGTCAAGAGGAAGAGACTTATAATATTGTGGCTCATGGTTATTTTGGCCGATTAATCTTCCAATATGCTAGTTTCAACAACTCTCGTTCTTTACACTTCTTCTTGGCTGCTTGGCCTGTAGTAGGGATCTGGTTCACTGCTTTAGGTATTAGTACTATGGCTTTCAACCTAAATGGTTTCAATTTCAACCAATCCGTAGTTGATAGCCAAGGTCGCGTTATTAATACTTGGGCTGATATCATCAACCGTGCTAATCTTGGTATGGAGGTAATGCACGAACGTAATGCTCACAACTTCCCTCTAGACCTAGCTGCTCTTGAAGTTCCATCTAATGGA---ATGGGTTTGCCTTGGTATCGTGTTCATACTGTTGTATTGAATGATCCGGGTCGATTGCTTGTGCATATAATGCACACAGCTCTAGTTTCTGGTTGGGGCTCGATGGCTTTATACGAATTAGCGGTTTTTGATCCCTCTGATCCTGTTCTGGATCCAATGTGGAGACAAGGTATGTTCGTCATTCCCTTCATGACTCGTTTAGGAATAACCAATTCGTGGGGTGGTTGGAGTATTTCAGGAGGAACTGTAAATCCGGGTATTTGGAGTTATGAAGGTGTGGCAGGTGCGCATATTGTGTTTTCTGGCTTCTTGGCAGCTATCTGGCATTGGGTATATTGGGACCTAATATTCGATCGGACGGGAAAACCCTCTTTGGATTTGCCCAAGATCTTTGGAATTCATTTATTTCTTGCAGGGGTGGCTTGCTTTGGCTTTGGCGCATTTCATGTAACGGGTTTGTATGGTCCTGGGATATGGGTGTCCGATCCTTATGGACTAACTGGAAAAGTACAAGCTGTAAATCCATGGGGTGTAGAAGGTTTTGATCCTTTTGTTCCGGGGGGAATAGCTTCTCATCATATTGCTGCGGGTACATTGGGCATATTAGCGGGCCTATTCCATCTTAGTGTCCGTCCGCCTCAACGTCTATACAAAGGATTACGTATGGGCAATATTGAAACTGTACTTTCCAGTAGTATCGCTGCTGTTTTTTTTGCAGCTTTCGTTGCCGGAACTATGTGGTATGGGTCAGCAACTACCCCAATCGAATTATTTGGGCCTACTCGTTATCAGTGGGATCAGGGATACTTTCAGCAAGAAATATATCGAAGAGTTAGCGATGGGTTAGCCGAAAATCTTAGTTTATCAGAAGCTTGGTCTAAAATTCCCGAAAAATTAGCCTTTTATGATTATATTGGTAATAATCCGGCAAAGGGGGGATTATTCAGAGCAGGCTCAATGGACAATGGGGATGGAATAGCTGTTGGATGGGGACATCCCGTCTTTAGAGATAAAGAAGGGCGCGAGCTTTTTGTACGCCGTATGCCTACTTTTTTTGAAACATTTCCGGTTGTTTTGGTAGATGAAGAGGGAATTGTGAGAGCGGACGTTCCTTTTAGAAGAGCAGAATCCAAATATAGTGTTGAACAAGTAGGCGTAACGGTGGAGTTCTATGGTGGCGAACTTAATGGAGTAAGTTATTCTGATCCTGCTACTGTAAAAAAATATGCGAGGCGTTCCCAATTAGGGGAAATTTTTGAATTAGATCGGGCTACTTTGAAATCGGATGGTGTTTTTCGCAGCAGTCCAAGGGGTTGGTTCACTTTTGGTCATGCTACCTTTGCTTTGCTCTTCTTTTTCGGACACATTTGGCATGGCGCTAGAACCTTGTTCCGAGATGTTTTTGCTGGTATTGATCCAGACTTGGATGCTCAAGTGGAATTTGGAACATTCCAAAAAGTTGGAGATCCAACAAGGAGACAGGCAG---------------------------------------TCTGA------------------------------------------ATGAAAATCTTATATTCCAGGAGGTTCTACCACGTGGAAACGCTCTTTAATGGAACTTTCGTTTTAGCTGGTCGTGACCAAGAAACCACCGGCTTTGCTTGGTGGGCTGGGAATGCCAGACTTATCAATTTGTCCGGTAAACTACTTGGAGCTCACGTAGCCCATGCCGGATTAATCGTATTCTGGGCCGGAGCAATGAACCTATTTGAAGTGGCCCATTTCGTACCAGAAAAGCCCATGTATGAACAAGGGTTGATTTTACTTCCGCACTTAGCTACTCTAGGTTGGGGAGTAGGGCCGGGGGGAGAAGTTCTAGATACTTTTCCGTACTTTGTATCTGGAGTACTTCACCTAATTTCCTCCGCAGTCTTAGGCTTCGGTGGCATTTATCACGCGCTTCTGGGACCCGAGACTCTTGAAGAATCTTTTCCATTCTTTGGTTATGTATGGAAAGATAGAAATAAAATGACTACAATTTTGGGTATTCACTTAATTTTGTTAGGTGGTGCTTTTCTTCTAGTACTCAAGGCTCTTTATTTTGGCGGTGTATATGATACCTGGGCCCCAGGGGGGGGAGTAAGAAAAATTACCAATTTGACCCTTAGCCCCGTTATATTTGGTTATTTACTAAAATCCCCCTTTGGGGGAGAAGGGTGGATTGTTAGTGTGGATGATTTAGAAGATATAATTGGGGGACATGTATGGTTGGGTTTCATTTGTGTAGGCGGAATTTGGCATATCTTAACCAAACCCTTCGCATGGGCTCGCCGTGCATTTGTATGGTCTGGAGAAGCTTACTTGTCTTATAGTTTAGCTTTATCTGTCTTTGGTTTTATCGCTTGTTGTTTTGTCTGGTTCAATAATACGGCTTATCCGAGTGAGTTTTATGGACCCACCGGGCCAGAAGCTTCTCAAGCTCAAGCATTTACTTTTCTAGTTAGAGACCAGCGTCTTGGAGCTAATGTGGGATCTGCCCAAGGACCCACAGGTTTGGGTAAATATCTAATGCGTTCCCCAACGGGAGAGGTTATTTTTGGAGGGGAAACTATGCGTTTTTGGGACCTTCGTGCTCCATGGTTAGAACCTCTAAGGGGCCCCAACGGTTTGGACTTGAGTAGGTTGAAAAAAGACATACAACCTTGGCAAGAACGACGTTCGGCAGAATATATGACCCATGCTCCTTTAGGCTCTTTAAATTCCGTGGGTGGCGTAGCTACCGAGATCAATGCAGTTAATTATGTCTCTCCTAGAAGTTGGTTAGCGACCTCCCATTTTGTTCTAGGATTCTTCTTTTTTGTGGGCCATTTGTGGCATGCAGGAAGAGCCCGGGCTGCTGCAGCAGGCTTTGAAAAGGGAATCGATCGTGATTTGGAACCTGTTCTTATGAATCCTCTTAAC---ATGACTATAGCCCTTGGTAGAACTAAAGAAGAAAATGATCTATTTGATATTATGGACGACTGGTTACGAAGGGACCGTTTCGTTTTTGTAGGATGGTCCGGCCTATTGCTCTTTCCTTGTGCTTATTTCGCTTTAGGGGGTTGGTTTACAGGGACAACTTTTGTAACTTCTTGGTATACCCATGGATTGGCTAGTTCCTATTTGGAAGGTTGTAATTTCTTAACCGCGGCAGTTTCCCCTGCCAATAGTTTAGCACACTCTTTGTTGCTACTATGGGGCCCGGAAGCGCAAGGGGATTTTACTCGTTGGTGTCAATTAGGGGGTCTGTGGACTTTTGTCGCTCTCCATGGGGCTTTTGCACTAATAGGTTTCATGTTACGTCAATTTGAACTTGCTCGGTCTGTTCAATTGCGACCTTATAATGCAATTTCATTCTCTGCTCCAATCGCTGTTTTTGTTTCCGTATTCCTTATTTATCCACTGGGGCAATCTGGTTGGTTCTTTGCGCCGAGTTTTGGCGTAGCAGCGATATTTCGATTCATCCTCTTTTTCCAAGGATTTCATAATTGGACGTTGAACCCATTTCATATGATGGGAGTTGCCGGAGTATTAGGCGCGGCTCTGCTATGCGCTATTCATGGGGCGACCGTAGAAAACACTCTATTCGAGGATGGTGATGGTGCAAATACCTTCCGCGCTTTTAACCCAACTCAAGCTGAAGAAACTTATTCAATGGTCACTGCTAACCGCTTTTGGTCCCAAATCTTTGGTGTTGCTTTTTCCAATAAACGTTGGTTACATTTCTTTATGCTATTTGTACCCGTCACCGGTTTATGGATGAGTGCTATTGGCGTAGTCGGCCTGGCTCTGAACCTACGTGCCTATGACTTCGTTTCCCAGGAAATCCGTGCAGCGGAAGATCCTGAATTTGAGACTTTCTACACCAAAAATATTCTTTTAAACGAGGGTATTCGTGCGTGGATGGCAGCTCAGGATCAGCCTCATGAAAATCTTATATTCCCTGAGGAGGTTCTACCACGTGGAAACGCTCTTTAAATGTCTGGAAGCACGGGAGAACGTTCTTTTGCTGATATTATTACCAGTATTCGATACTGGGTTATTCATAGCATTACTATACCTTCCCTATTCATTGCGGGTTGGTTATTTGTCAGTACGGGTTTAGCTTATGACGTGTTTGGAAGTCCTCGGCCAAACGAGTATTTCACGGAAAGCCGACAAGGAATTCCGTTAATAACCGACCGTTTTGATTCTTTAGAACAACTCGATGAATTTAGTAGATCCTTT------------TAGATGACCATAGACCG---AACCTATCCTATTTTTACAGTCCGATGGCTGGCTGTTCACGGACTAGCCGTACCTACTGTTTTTTTCTTGGGATCAATATCAGCAATGCAGTTCATCCAACGATAAATGGCTACACAAACCGTTGAAGATAGTTCTAGACCTGGG---CCAAGAACTCGCGCAGGTAGTTTATTGAAACCCTTGAATTCGGAATATGGGAAAGTAGCTCCGGGTTGGGGGACTACTCCTTTTATGGGGGTCGCAATGGCTTTATTCGCGATATTCCTATCTATCATTTTAGAAATTTATAATTCTTCTGTTTTACTGGACGGAATTTTAATGAATTAG------------------------------------ATGCTTACTCTCAAACTTTTTGTTTATACAGTAGTGATATTCTTTGTTTCCCTCTTTATCTTTGGATTCTTATCTAATGACCCAGGACGTAATCCTGGGCGTGAGGAGTAAATGGCCGATACTACTGGAAGAATTCCTCTTTGGCTGATAGGTACTGTAACTGGTATTGTGATTGGTTTAGGTGTTTTCTTTTACGGTTCATATTCTGGATTGGGTTCATCTCTATAG---------ATGCCTAATATACTTAGTTTAACCTGTATCTGT------TTTAATTCTTATCCG------ACTAGTTTCTTCGCCAAATTGCCCGAAGCTTATGCCTTCAACCCAATCGTGGATATGCCTGTCATACCTGTACTCTTTTTTCTATTAGCCTTTGTTTGGCAAGCTGCTGTAAGTTTTCGA---ATGACACAATCAAACCCGAATGAACAAAATGTTGAATTGAATCGTACCAGTCTATACTGGGGTTTATTACTCATTTTTGTACTTGCTGTTTTATTTTCCAATTACTTCTTCAATTGAATGGAAGTCAATATTCTCGCATTTATTGCTACTGCACTGTTCATTCTACCTACTGCCTTTTTACTTATTATTTATGTAAAAACAGTCAGCCAAAATTAAATGGAAACAGCAACTTTAGTCGCCATCTCCATATCTGGTTTACTTGTAAGCTTTACTGGGTATGCCTTATATACCGCGTTTGGGCAACCCTCTCAACAATTAAGAGATCCATTCGAAGAACACGGGGACTAA---------ATGGAAGCATTGGTTTATACGTTCCTTTTAGTTTCGACTTTAGGGATAATTTTTTTCGCTATCTTCTTCCGAGAACCACCTAAGGTTCCG---------ACTAAAAAAATGAAATAAATGACTATTGCTTTCCAATTAGCTGTTTTTGCATTAATTGCGACTTCCTCAGTGTTAGTAATTAGTGTACCCCTTGTATTTGCTTCTCCTGATGGTTGGTCAAATAATAAAAACGTTGTATTTTCCGGTACATCATTATGGATTGGACTAGTCTTTCTGGTAGCTATTCTGAATTCTCTCATTTCTTAAATGTCACCACAAACAGAAACTAAAGCAGTTGGATTTGCTGGTGTTAAGGATTATAAATTGACTTACTACACCCCGGAGTATGAAACCAAGGATACTGATATCTTGGCAGCATTCCGAGTAACTCCTCAGCCGGGGGTTCCGCCCGAAGAAGCAGGGGCTGCAGCTGCCGAATCTTCTACTGGTACATGGACAACTGTTTGGACTGATGGACTTACCAGTCTTGATCGTTACAAAGGACGATGCTATCACATCGAGCCCGTTGGGGAGGAACAAATCTATGCTTATCCATTAGACCTATTTGAAGAGGGTTCTGTTACTAACATGTTTTCCATTGTGTTTTTC---AAAGCCCTACGTCTGGAGGATCTGCGAATTCCCTATAAAACTTTCCTAGGTCCGCCTCATGGTATCCAAGAAAGGGATAAGTTGAACAAGTACGGCCGTCCTTTTTTGGGATGTACTATTAAACCAAAATTGGGATTATCCGCAAAAAATTATGGTAGAGCGTATGAGTGTCTACGCGGTGGACTTGATTTTACCAAAGATGATGAAAACGTAAACTCACAACCATTTATGCGCTGGAGGGACCGTTTTTTTGCCGAAGCTTATAAACAGGCCGAAACCGGTGAAATCAAGGGGCATTACTTGAATGCGACTGCAACAGAAGAAATGAAGAGAGCTGTATTTGCGAGGGAATTAGGGGCTCCTATTGTAATGCATGACTACTTAACTGGGGGATTCACTGCAAATACTTTGCATTATTGCCGCGACAATGGCCTACTTCTTCACATTCACCGGGCAATGCATGCAGTTATTGATAGACAGAAAAATCATGGTATGCATTTTCGTGTATTAGCTAAAGCATTGCGTATGTCTGGGGGAGATCATCACGGTACAGTAGTAGGTAAGTTAGAAGGGGAACGCGAAATGACTTTAGGTTTTGTTGATTTATTGCGCGATGATTTTATTGAAAAAGATCGTCGCGGTTTTTTCACTCAGGACTGGGTATCCATGCCAGGTGTTATACCGGTGGCTTCAGGGGGTATTCATGTTTGGCATATGCCAGCTCTGACCGAAATCTTTGGAGATGATTCTGTATTATTTGGTGGAGGAACTTTAGGACATCCTTGGGGAAATGCACCTGGTGCAGCTAATCGGGTGGCTTTAGAAGCTTGTGTACAAGCTCGTAATGAAGGACGCGATCTTGCTCGTGAAGGTAATGAAATCGCTAAATGGAGTCCTGAACTAGCCGCAGCTTGTGAATGGAAGGCGATCAAATTC---GAGCCGGATCTAGAT---------------------------------------------ACGGCGAAACATTTATACAAAACACCTATCCCGAGCACACGCAAGGGAACCGACAGGCAAGTGAAATCCAATCCACGAAATAATTTGATCCATGGACGGCACGGTAAAGGTAATTCCAGAGGAATCATTACCAGGAGAGGGGGAGGTCATAAGCGCCTATACCGTAAAATCGATTTTCGACGGAATCAAAAAGACATATCTGGTAGAATCGTAACCATAGAATACGACCCTAATCGAAATGCATACATTTGTCTCATACACTATGGGGATGGTGAGAAGAGATATATTTTACATCCCAGAGGGGCTATAATTGGAGATACTATTGTTTCTGGTACAAAAGTTCCTATATCAATGGGAAATGCCCTACCTTTGACC---ATGCCCTTAGGCACGGCCATACATAACATAGAAATCACACGTGGAAGGGGTGGGCAATTAGCTAGAGCAGCAGGTGCTGTAGCGAAACTGATTGCAAAAGAGGGTAAAGCCACTTTAAGATTACCATCTGGGGAGGTCCGTTTGGTATCCCAAAATTGCTTAGCAACAGTCGGACAAGTGGGTAATGTTGGGGTGAACCAAAAAAGTTTGGGTAGAGCCGGATCTAAGTGTTGGCTAGGTAAACGCCCCGTAAGAGGGGTAGTTATGAACCCTGTGGACCACCCCCATGGGGGCGGTGAAGGGAAAGCCCCCATTGGTAGAAAAAAACCCACAACCCCTTGGGGTTATCCTGCGCTTGGAAGAAGAACTAGGAAAAGGAAAAAATATAGTGATAGTTTTATTCTTCGTCGCCGTAAG---ATGATTCAACCTCAGACCCTTTTAAATGTAGCAGATAACAGTGGAGCTCGAAAATTGATGTGTATTCGAGTCATAGGAGCTGCTAGTAATCAGCGATATGCTCGTATTGGTGATGTTATTGTTGCTGTAATCAAAGACGCAGTGCCCCAAATGCCTCTAGAAAGAGAAGTAATTCGAGCTGTAATTGTACGTACATGTAAAGAGTTCAAATGCGACGGTATAATAATACGCTATGATGACAATGCAGCCGTTATCATTGATCAAAAAGGAAATCCAAAAGGAACTCGAGTTTTTGGCGCGATCGCCGAGGAATTGAGAGAGTTGAATTTTACTAAAATAGTTTCATTAGCTCCTGAAGTATTA---AGTCCCAAAAGAACCAGATTTCGTAAACAACATAGAGGAAGAATGAAGGGAAAATCCTGCCGAGGCAATCGTATTTGTTTTGGTAGATATGCTCTTCAAGCACTTGAACCCGCTTGGATCACGTCGAGACAGATAGAAGCAGGACGAAGAGCAATGACACGATATGCACGTCGTGGTGGAAAACTATGGGTACGTATATTTCCCGACAAACCGGTTACAAGACCCACGGAAACACGTATGGGCTCAGGAAAGGGATCCCCCGAATATTGGGTAGCCGTTAAACCAGGTCGAATACTTTATGAAATGGGCGGAGTATCCGAAACTGTAGCTAGAGCAGCTATCATAGCTGCCAGTAAAATGCCCATACGAAGTCAATTTCGATTAGAGATA---------------------------------------------------------------------------------ATGACCAGAGTTCCGCGAGGATATATAGCTCGGAGACGACGAACAAAAATGCGTTCATTTGCCTCAAACTTTAGAGGGGCTCATTTAAGACTTAATCGAATGATTACTCAACAAGTAAGAAGAGCTTTTGTTTCCTCTCATCGAGATAGAGGCAGGCAAAAGAGGGATTTTCGTCGTTTGTGGATCACTCGGATAAACGCAGCAACGCGGATATATAAAGTA---------------TTCAGTTATAGTAAATTAATACACAATCTGTACAAGAAGGAATTGATTCTTAATCGTAAAATGCTTGCACAAGTAGCTGTACCAAATAATCTTTACACGATTTCCAATAAAATAAAGA----TCATCAAT--------------------ATGACAAGTTTCAAACTGGTAAAGTATACCCCTAGAATAAAGAAGAAGAAGAGTGGGCTAAGGAAACTCGCAAGGAAAGTTCCAACCGATCGTCTAATTAAGTTCGAACGGGTTTTCAAAGCACAAAAACGCATCCATATGTCTGTTTTCAAAGCACAAAGAGTTCTTGATGAGATTCGCTGGCGTTACTACGAAGAAACTATGATACTGAACCTCATGCCTTATCGAGCATCTTATCCCATCCTAAAGTTGGTTTATTCGGCAGCAGCAAATGCTACTCATTATAGGGATTTCGACAAAGCGAATTTATTCATCACTAAAGCCGAAGTCAGTAGGAGTACTATTATGAAAAAATTCAGACCTCGAGCTCGAGGACGTAGTTCTCCCATAAAAAAAACCATGTGTCATATAACAATTGTACTAAATATAGTAAAGAAATCTAAA---------------------------ATGGATGGAATCAAATACGCAGTATTTACAGAAAAAAGTCTTCGTTTATTGGGAAAGAATCAATATACTAATGTCGAATCGGGATTCACTAAGACAGAAATAAAGCATTGGGTCGAACTCTTCTTTGGTGTTAAGGTAGTAGCTGTGAATAGCCATCGACTACCCAGAAAGGGTAGAAGAATGGGACCTATTCTGGGACATACAATGCATTACAGACGTATGATCATTACCCTTCAACCGGGTTATTCTATTCCACTTC---TAGATAGAGAAAAA---AAC------------------ATGGCAGTTCCAAAAAAACGTACTTCGATGTCAAAAAAGCGTATTCGTAAAAATCTTTGGAAGAAAAAGACTTATTTTTCCATAGTA------CAATCTTATTTAGCAAAATCAAGATCATTTTCCAGCGGCAGCAAG---CATAAACCAAAGGGTTTTTCTGGG---CAACAAAATAAT------------------------------------------ATGGCCAAGGGGAAAGATGTTAGAATCAGACTTATTTTGGAATGTATCAGTTGTGTTCGAAAAGGTAATAAGGAATCGACGGGGATTTCTAGATATACTCAAAAGAATCGCCACAATACACCTGGACAATTATTCAAAAAATTTTGTCGTTATTGTCGCAAGCATACGACTCATGGCGAAATAAAAAAA---ATGAAAATAAGAGCTTCTGTTCGTAAAATTTGTACAAAATGTCGACTGATTCGTAGGCGTGGACGAATTAGAGTCATTTGTTCCAACCCGAAGCATAAACAAAGACAGGGG---ATGGTTGAGGAGGTAGGAACTCAAACACTATGGAAGTGTGTTGAATCAAGAGTAGATAGTAAGCGTCTTTATTATGGTCGTTTCATTTTGTCCCCGCTTAGAAAAGGTCAAGCGGATACCGTCGGTATTGCCTTGCGAAGAGCTTTACTTGGAGAAATAGAAGGAACATGTATCACACGTGCAAAATTTAGCGTGCCACACGAATATTCTACAATAGCAGGTATTGAAGAATCCGTACAAGAAATTTTACTAAATTTGAAAGAAATTGTATTGAGAAGTAATCTCTATGGAGTTAGAGACGCATCAATTTGTGTCAAAGGTCCTAGATACATAACTGCTCAAGATATCATCTTACCCCCTTCCGTAGAGATCGTTGATATGCAACCTATAGCTAACTTGACAGAGCCCGATTTCATTGAGTTAATCAAGAGAGATCGCGGATAT------CACACGGAACTCAGAAAGAACTCTCAAGATGGAAGTTATCCCATAGATGCTGTATCCATGCCTCGAAATGTGAATTATAGTATTTTTTGTGGGAATGGAAAT---AAACACGAGATACTTTTTCTAGAAATATGGACGAATGGAAGTTTAACCCCTAAGGAAGCGCTTTATGAGGCTTCTCGTAATTTGATTGATTTTCTTCCTTTTCTACACGCG---GAGGAAGAGGGCACTTTCGAAGAAAATAAA---------------------------------------------------------------------------------------------------------------------------------------------------------AACAGGCCACCCCTTTTAACCTTTCAAAAAAAAACTAATCTAAAGAACAAAAAA---------------TTGAATTGTATTTTTATTGATCAATTAGAATTGCCTTCTAGAACGTATAATTGTCTCAAAAGGGCCAATATACATACACTATTGGACCTTTTGAGTAAGACTGAAGAAGATCTTATGAGAATTGACAGTTTTATGGAAGATCAGATAGACCTAGAGAAGCATCCAATTGATCCTAAT---------------------ATGCTCCGGAATGGAAATGAGATGTCCACAATACCCGGATTTAGTCAGATCCAATTCGAGGGATTTAGGTTCATTAATCAAGGCTTGGCAGAAGAACTTGAGAAGTTTCCAACAATTAAAGATCCAGATCACGAAATTGCATTTCAATTATTTGCGAAAGGATATCAATTGCTAGAACCCTCAATAAAAGAAAGGGATGCTGTGTATGAATCACTCACCTATTCTTCCGAATATGTATCTGCGAGAATTTTTGGTTTCGATGTGCAAAAGCAAACCATTTCTATTGGAAACATTCCTATAATGAATTCCTTAGGAACCTTTATAATAAATGGAATATACCGAATTGTGATCAATCAAATATTGCTAAGTCCTGGTATTTACTACCGCTCGGAATTAGACCATAAGGGAATTTCTATCTACACCGGGACTATAATATCAGATTGGGGAGGAAGATCGGAATTAGCAATTGATAAAAAAGAAAGGATATGGGCTCGCGTAAGTAGAAAACAAAAGATATCTATTCTAGTTCTATCAGCTATGGGTTCGAATCTAAGAGAAATTCTAGATAATGTTTCCTACCCTGAAATTCTCTTGTCTTTCCCGAATGCTAAGAAGAAG------AGGATTGAGTCAAAAGAAAAAGCTATTTTGGAGTTTTATCAACAATTTGCTTGTGTAGGTGGGGACCTGGTATTTTCGGAGTCCTTATGTGAGGAATTACAAAAGAAATTTTTTCAAAAATGTGAATTAGGAAGGATTGGTCGACGAAATATGAATCGGAGACTGAATCTTGATATACCTCAGAACAATACATTCTTGTTACCACGAGATGTATTGGCCGCTACGGATCATTTGATTGGAATGAAATTTGGAACGGGTATACTTGACGATGACGATATGAATCACTTGAAAAATAAACGTATTCGTTCGGTTGCGGATCTGTTACAAGATCAATTCGGACTGGCTCTTGATCGTTTACAACATGCGGTTCAAAAAACTATCCGTAGAGTATTCATACGTCAATCGAAACCGACTCCACAAACTTTGGTAACTCCAACTTCAACTTCGATTTTATTAATAACTACTTATGAGACCTTTTTTGGCACATACCCCTTATCTCAAGTTTTTGATCAAACTAATCCATTGACACAAACTGTTCATGGGCGAAAAGTGAGTTGTTTGGGTCCTGGAGGATTGACGGGGAGGACTGCAAGTTTTCGGAGCCGAGATATTCATCCGAGTCACTATGGGCGTATTTGTCCAATTGACACGTCCGAAGGAATCAATGTTGGACTTACTGGATCCTTAGCTATTCATGCGATTGATCACTGGTGGGGATCCATAGAGAGTCCATTTTATGAAATATCT------------AAAAAAAAAGAGAAACAGGTGGTTTATTTATCACCAAATAGAGATGAATATTATATGATAGCAGCAGGAAATTCTTTGTTGAATCAGGGTATTCAGGAAGAACAGGTTGTTCCAGCTAGATACCGTCAAGAATTCCTGACTATTGCATGGGAACAGATTCATGTTAGAAGTATTTTTCCTTTCCAATATTTTTCTATTGGAGGTTCTCTCATTCCTTTTATTGAGCATAATGATGCGAATCGGGCTTTAATGAGTTCTAATATGCAGCGCCAAGCAGTTCCGCTTTCTTCTGAGAAGTGCATTGTTGGAACTGGATTGGAACGCCAAACAGCTCTATCGAGGGTTTCCATAGCCGAACGCGAGGGAAAGATCTCTACTGATAGTCACAAGATCTTATCAAGTAGTGGGAAGACTATAAGTATTTTACGC---AAATGTATGCACCAAAAACCTCGG---CCAGGTAAATCCATTAAAAAAGGACAAATTTTAGCAGAGGGAGCTGCTACAGTTGGTGGGGAACTTGCTTTAGGAAAAAACGTATTAGTAGCTTATATGCCATGGGAAGGTTACAATTTTGAAGACGCAGTACTAATTAGCGAACGTTTGGTATATGAGGATTATACTTCTTTTCACATCCGAAAATATGAAATTCAGACGGATACGACAAGCCAAGGCTCCGCTGAAAAAATCACTAAAGAAATACCACATCTAGAAGAACATTTACTCCGCAATTTGGACAGAAATGGAGTTGTTAGGTTGGGATCCTGGGTAGAAACTGGCGATATTTTAGTAGGTAAATTAACGCCTCAGATAGCGAGCGAATCGTCGTATATCGCGGAAGCTGGATTATTACGGGCCATATTTGGTCTTGAGGTATCCACTTCAAAAGAAACTTCTCTCAAACTACCTATAGGTGGAAGAGGGCGCATCGATAAATGGATCCAGAGGGACCCCCTAGACATAATGGTTCGTGTATATATTTTACAGAAACGTGAAATCAAAGTTGGGGATAAAGTAGCCGGAAGACACGGGAATAAGGGGATCATTTCCATTTTGCCTAGGCAAGATATGCCCTATTTGCAAGATGGAACACCTGTTGATATGGTCTTCAATCCCTTAGGAGTACCCTCACGAATGAATGTGGGACAAATATTTGAAAGCTCGCTCGGATTAGCAGGGGATCTGCTAAAGAAACATTATAGAATAGCACCCTTTGATGAGAGATATGAGCAAGAGGCTTCAAGAAAACTTGTGTTTTCAGAATTATATGAAGCCAGTAAACAAACAAAAAATCCATGGGTATTTGAACCCGAGTACCCGGGAAAAAGTAGAATATTTGATGGAAGAACAGGAGACCCCTTCGAACAACCTGTTCTAATAGGGTCCTATATCTTAAAATTAATTCATCAAGTTGATGAGAAAATCCATGGACGTTCTACTGGGCCCTACTCACTTGTTACACAACAACCCGTTAGAGGAAGAGCCAAGCAAGGGGGACAACGAGTAGGAGAAATGGAAGTTTGGGCTTTAGAAGGATTTGGTGTTGCTCATATTTTACAAGAGATACTTACTTATAAATCTGATCATCTTATAGCTCGCCAAGGAATACTTAATGCTACGATCTGGGGAAAAAGAGTACCTAATCACGAGGATCCTCCAGAATCTTTTCGAGTGCTCGTTCGAGAACTACGATCTTTGGCTCTAGAACTGAATTTCCTTTCTAAGTTCCAGGTTAATAGGGAGGAA---ATGATTGACCAATATAAACATCAACAACTCATTGGACTCGTTTCCCCTCAACAAATAAAGGCTTGGGCTAACAAAAACCTACCTAATGGGGAAGTCGGCGAAGTCACAAGGCCCTCTACTTTTCATTATAAAACCGATAAACCAGAAAAAGATGGATTGTTTTGCGAAAGAATCTTTGGACCCATAAAAAGCAGAATTTGTGCTGGAAATTCTCGAGCGAGCGTAGCTGAAAACGAAGACGAAAGATTTTGCCAAAAATGCGGGGTAGAATTTGTTGATTCTCGGATACGAAGATATCAAATGGGATACATCAAACTCGCATGTCCCGTGACTCATGTGTGGTATTTGAAAGGTCTTCCTAGTTATATCGCGAACCTTTTAGATAAACCCCTTAAGAAATTGGAGGGCCTAGTATACGGCGAT---------TTCTCTTTTGCTAGGCCCAGCAAAAAACCCACTTTCTTACGATTACGAGGTTTATTCGAAGATGAAATTTCCTGTAACCACAGCATTTCTCCCTTTTTTTCTACCCCAGGCTTTGCAACATTTCGAAATCGGGAAATTGCGACAGGAGCAGGTGCTATTAGAGAACAATTAGCAGATTTGGATTTGATTATTATAGAGAATTCCTTGGTCGAATGGAAGGAATTAGAAGACGAGGGGTATAGTGGAGATGAATGGGAAGATAGAAAAAGACGAATAAGAAAAGTTTTTTTGATTAGACGCATGCAATTGGCGAAACATTTTATTCAAACAAATGTAGAACCAGAATGGATGGTTTTGTGCTTATTACCGGTTCTTCCTCCCGAATTGAGACCCATTTATAGGTCTGGGGATAAAGTA------GTGACTTCGGATATTAATGAACTTTATAAGAGAGTTATCCGTCGGAACAACAACCTTGCCTATCTATTAAAAAGAAGTGAATTAGCGCCAGCAGATTTAGTAATGTGCCAGGAAAAGTTGGTACAAGAAGCCGTGGATACACTTCTTGATAGTGGGTCCCGCGGGCAACCAACGAGGGATGGTCACAAT------AAAGTATACAAATCACTTTCAGATGTAATTGAAGGTAAAGAGGGAAGGTTTCGCGAGACTCTGCTTGGGAAGCGGGTCGATTACTCGGGGCGTTCTGTCATTGTTGTGGGTCCTTCACTTTCATTACATCAATGTGGATTACCTCTAGAGATAGCAATAAAGCTTTTTCAGCTATTTGTAATTCGCGATTTAATCACGAAACGCGCTACTTCTAATGTCAGGATTGCTAAAAGGAAAATTGAAAAGGAACCCGTATGGGAAATACTTCAAGAAGTTATGCGGGGACATCCTGTACTGTTGAATAGAGCACCTACCCTGCATAGATTAGGCATACAGGCCTTCCAACCCACTTTAGTAGAGGGGCGTACTATTTGTTTACACCCATTAGTGTGTAAGGGTTTCAATGCGGACTTTGATGGGGATCAAATGGCTGTTCATCTACCTTTATCCTTGGAAGCTCAGGCGGAAGCCCGTTTACTTATGTTTTCTCATATGAATCTCCTATCTCCTGCTATTGGAGATCCTATTTGCGTACCGACCCAAGACATGCTTATAGGACTTTATGTATTAACGATTGGAAACCGTCGGGGTATTTGTGCAAATAGATAT------AAT------AGTTGCAACTATAAT---------AGTAATTATACGAAAGATAAAGAACCCTTTTCTAGTTCCTATGATGCACTGGCTTATAGACAGAAACGAATCTTAGACAGTCCCTTGTGGCTCCGATGGAAACTAGATCAACGCGTCGGGAGAGAAGTTCCGATTGAAGTTCAATATGAATCTGGGACTTATCATGAGATTTATGCCCACTATCTAATAGTGGGAAATAGAAAAAAAGAACGTTCTATATACATTCGAAGCACTCTTGGTCATATTTCTTTTTATAGAGAAATAGAGGAAGCCATACAAGGATTTAGTCAGGCCTATTCATACACTATC---ATGGCGGAACGGGCCAATCTGGTCTTTAATAAAGAGATAGACGGAACTGCTATGAAACGACTTATTAGCAGATTAATAGATCATTTCGGAATGGGATATACATCCCATATACTGGATCAAAAGACTGGCTTTCATCAAGCCACTACTACATCGATTTCATTAGGAATCGAGGATCTTTTAACAATACCCTCTAAGGGATGGTTAGTCCAAGACGCGGAACAACAGAGTTTTCTTTTGGAGAAACACTATTATTATGGGGCTCACGCGGTAGAAAAATTACGCCAATCCGTTGAGATATGGTATGCTACAAGTGAATATTTGAAACAAGAAATGTCGAATTTTCGGATAACGGATCCTTCTAATCCAGTCTATCTAATGTCTTTTTCAGGAGCTAGAGGAAATGCATCTCAAGTACACCAATTAGTAGGTATGAGAGGATTAATGGCGGATCCTCAAGGACAAATGATTGATTTACCTATTCAAAGCAATTTACGCGAGGGACTTTCTTTGACAGAAATAATTTCCTGCTACGGAGCCCGTAAAGGGGTTGTAGATACTGCTGTACGAACAGCGGATGCTGGATATCTTACACGTAGACTTGTTGAAGTAGTTCAACATATTATTGTGCGTAGAAGAGATTGTGGTACTATCCGAGGTATTTCTGTGAGTCCTCAAAATGGGATGACGGAAAAACTTTTTGTCCAAACACTAATTGGTCGTGTATTAGCAGACGATATATATATCGGTTCACGATGCATTGCCGCTCGAAATCAAGATATTGGAATTGGATTAGTCAATCGATTCATAACTGCCTTTGCACAACCATTTCGAGCACAACCAATATATATTAGAACCCCCTTTACTTGCCGGAGCACATCTTGGATCTGTCAATGTTATGGTCGGAGTCCCACTCATGGCGATCTGGTCGAATTAGGGGAAGCCGGTATTATTGCGGGTCAATCAATTGGGGAGCCAGGGACTCAACTAACATTAAGAACTTTTCATACTGGTGGAGTATTCACAGGGGGTACTGCCGACCTTGTACGATCCCCTTCGAATGGAAAAATCCAATTCAATGAGGATTTGGTTCACCCCACACGTACCCGTCATGGGCAGCCTGCTTTTCTATGTTATATAGACTTGGTAACTATTCAGAGTCAGGATATTCTATATAGTGTGAATATTCCCTCAAAAAGCTTGATTCTAGTGCAAAATGATCAATATGTAGAATCCGAACAAGTAATTGCGGAGATTCGTGCCGGAACGTCCTTGCATTTTAAAGAAAGGGTACAAAAGCATATTTATTCCGAATCAGACGGGGAAATGCACTGGAGTACTGATGTTTACCATGCGCCCGAATATCAATATGGTAATCTTCGTCGATTACCAAAAAGCCATTTATGGATATTGTCAGTAAGTATGTGCTCCAGTATAGCGTCTTTTTCGCTCCACAAGGATCAAGATCAAATGAATACTTAT------TTTGTTAGATATTTTCTCTCAATGGCTAATGAT---CAAAGACATCTGTTGGATACTTTTAAAAAAGATAGGATTCTTGAT------TATTCAACGCCGAGAATCATGAACGGCCATTGGAATTTTTATCCTTCTATT------CAAAATTCGGATTTATTGGCGAAAAAGCGAAGAAATAGGTTCGTCATTCCATTACAATAT------CATCAAGAAATATCCTGTGGGATTTCTATTGAAATACCCATGGGTGTTTTACGTAGAAATACTATTTTTGCTTATTTTGACGATCCACGATACAGAAAAGATAAAAAGGGTTCAGGAATTGTGAAATTTAGATATAGGACCCTAGAGGACGAATATAGG---------ACC---------------------GAA---------------------------------GACGAATATAGGACT---------------------------------------------------------------------GAG------------GAG------GAA------------GGA------------------------------------------------------------------------------------------------------------------------------------------------------------------------------------------------------------------------------------------------------------------------------------------------------------------------------------------GATGAATCAGAAGACGAATATGGGAGCCCGGAGGAA---GGGACTTCAGAAGAC------------------------------------------------------TCAGAGGACGAATACGGGAGCCCAGAGGAAGATTCCATCAAAAAAGAGGGTTTGATTGAGCATCGAGGAACAAAAGAATTTAGTCTAAAATACCAA------AAAGAAGATCGGTTTTTTTTCATTCTTCAAGAACTGCATATCTTGCCCAGATCCTCATCCCTAAAGGTAGATAGTATCATTGGAGTGGATACACAACTCACAAAAAATACAAGAAGTCGACTAGGTGGATTGGTCCGAGTGAATAGAAAAAAAAGCCATACGGAACTCAAAATCTTTTCCGGAGATATTTTTCCTGAAGAAGCAGATAAGATAGGTGGTAGTTTGCCACCAGAAAGAAAGAAAGAATCTAAG------TCAAAAAAA------------------AGGAAAAATTGGGTCTATGTTCAACGGAAAAAAATTCTCAAGAGC---AAGGAAAAGTATTTTGTTTCGGTTCGACCTGTCGCATATATGGAAGGGAATTTAGCACTTTTCCCGCAGGATCTCTTGCAAGAAGAGGATAATCAACTTCGACTTGTCAATCTTCATGAAAATAGCAAGACTCAAAGAATTTATCAC---------------------------------------ACGAATAGTCAATTTGTTCGAACTTGCTTAGTAGTGAATTGGGAACAAGAAGAAAAAGAGGAGGCTCGTGCTTCCCTTGTTGAGGTAAGAGCAAATGATCTGATTCGTGATTTCCTAAGAATTGAGTTAGTCAAGTCCACT------ATTTCGTATACACGAAGGTATGATAGGAGTGCAGGACCGATTCCC---------AATAATAGGTTAGAT------ACCAATAATTCCTTTTATTCCAAGGCGAAGATT------CTTAGCCAACATCAAGAAGCTATTGGCACCTTGTTGAATAATAAAGAATACCAATCTTTGATGATTTTGTTGGCATCCAACTGTTCTATTGGTTTATTCAAGAATTCGAAATATCCCAATGCGAAA------GAATCGAATCCTAGAATTATT------------------CGAGATTTTGGG---------------------CCCTTAGCTATT---------------------GTACCTAGTATATCGAATTTTTCATCTTACTATTTACTAACGCATAATATCCTGTTAAAAAAATATTTGTTCCTT------------AATTTGAAACAAACCTTCGTACTTCAAGGGCTTAAATACTCTATAGATGAAAATAGGTCGAATTTCGATAGTAACATCATGTTGGATTTCCATTTGAATTGGTTTCTCCATCATGATTCTTGGGAGGAG------ACAGCAATAATTCACCTTGGACAATTTATTTGCGAAAATTGTCTATTTAAATCG------CACATAAAAAAATCTGGTCAAATTTTCGTTAATATTGATTCCTTTATAAGAGCAGCTAAGCCTTATTTGGCCACTACAGGAGCAACTGTTCATGGTCATTATGGAGAAATCCTTTACAAAGGAGATAGGTTAGTTACGTTTATATATGAAAAATCGAGATCTAGTGACATAACGCAAGGTCTTCCAAAAGTAGAACAAATCTTTGAAGCGCGTTCAATTGATTCACTATCGCCGAATCTCGAAAGGAGAATTGAGGATTGGAATGAGCGTATACCAAGAATTCTTGGGGTCCCCTGGGGATTCTTGATTGGAGCTGAGCTAACCATAGCCCAAAGTCGTATCTCTTTGGTTAATAAGATCCAAAAGGTTTATCGATCCCAAGGGGTACAGATCCATAATAGACATATAGAGATTATTATACGCCAAGTAACATCAAAAGTGCGGGTTTCCGAAGATGGAATGTCTAATGTTTTTCCTGGGGAATTAATCGGATTATTGCGAGCGGAACGAGCAGGGCGATTGGATGAATCGATCTATTATCGGGCAATCTTATTGGGAATAACAAGGGCTTCCCTGAATACCCAAAGTTTCATATCTGAAGCAAGTTTTCAAGAAACTCGAGTTTTAGCAAAAGCTGCCCTACGAGGTCGTATTGATTGGTTGAAAGGCCTGAAAGAAAACGTAGTTCTGGGGGGGATTATACCTGTTGGTACCGGATTCAAATTTGTGCATTCCCCACAAGACAAGAACCTTTATTTCGAAAAATTCGCGATGAGAGATCTCCATACAGAATTAGTTTCTTCTGATTCT------GAC------ACAAAC---------------AATTTCTATGAGTCAGAACCCTTTCCCAATATGACAAGAAGATATTGGAACATCTTGAAAGAGATGATAGAAGCGGGAGTTCATTTTGGTCATGGTATTAAGAAATGGAATCCTAAAATGCCTTACATCTCGGCAAAGCGTAAAGGTACTCATATTACAAATCTCGCTAGAACGGCTCGCTTTTTATCAGAAGCTTGTGATTTAGTTTTTGATGCAGCAAGTGGAAAAAGCTTCTTAATTGTTGGTACCAAAAAAAGAGCAGCGTATTTAGTAGCATCAGCTGCAATAAGGGCTCGTTGTCATTATGTTAATAAAAAGTGGTTCAGTGGTATGTTAACGAATTGGTCGATTACGAAAACTAGACTTTCTCAATTTAGAGACTTAAGAGCAGAAGAAAAGATGGGAAAATTCCACCATCTCCCAAAAAGAATCTTGAAGAAATTATCGACCTTGCAAAGATATCTCGGCGGGATCAAATATATGACGAGGTTGCCGGACATTGTGATCGTCCTCGATCAGCAAAAAGAGTATATAGCTCTTCGGGAATGTGCCATTTTGGGGATTCCTACTATTTCTTTAGTCGATACAAATTGTGACCCAGATCTCGCGAATATATCGATTCCAGCCAACGATGACACTATGACTTCAATTCGATTGATTCTTAACAAATTAGTATTTGCAATTTGTGAGGGCCGTTCTTATAGAAAT------------------------------------------------------------ATGGGACAAAAAATAAATCCACTCGGTTTCAGACTTGGTACAACCCAAAATCACCATTCCTTTTGGTTCGCACAACCAAAAAATTATTCTGAAGGTCTACAGGAAGATAAAAAAATACGGAATTGTATCAAGAACTATATACAAAATAGGAAAAAAGGCTCG---------------------------------------------AATAGAAAAATAGAATCAGACTCAAGTTCCGAAGTAATTACACATAATAGAAAAATGGACTCAGGCTCAAGTTCCGAAGTAATTACACATATAGAAATTCAAAAAGAAATCGATACGATCCACGTCATAATCCATATTGGATTCCCCAATTTAAAGAAAAAAGGAGCAATCGAAGAATTAGAGAAAGATCTACAAAAGGAAGTTAATTCTGTAAACAGACTTAATATTGCTATTGAAAAAGTTAAAGAACCTTATAGACAACCTAACATTCTTGCAGAATATATAGCTTTCCAATTAAAAAATAGAGTTTCATTCCGAAAGGCAATGAAAAAAGCCATTGAATTAACTAAAAAAGCAGATATAAGGGGAGTAAAAGTAAAAATTGCAGGTCGTCTCGCAGGGAAAGAAATTGCACGTGCCGAATGCATCAAAAAGGGTCTTCCCCTCCAAACAATTCGCGCTAAAATTGATTATTGCTGCTATCCAATTCGAACTATCTATGGAGTATTAGGTGTAAAAATTTGGATATTCGTAGACGAAGAA---ATGTCCCGTTATCGAGGACCTCGTAAAAAAATACGCCGTCTGGGAGCTTTACCAGGACTCACTAGAAAAACACCTAAATCCAGTAATCTGAAAAAGAAATTCCATTCTGGGAAAAAAGAGCAATATCGTATTCGTCTTCAAGAAAAAAAATTGCGTTTTCATTATGGTCTGACAGAACGACAATTACTTAGATATGTACATATCGCTGGAAAAGCAAAAAGGTCAACAGGTGTTTTACTACAATTACTTGAAATGCGTTTGGATAATATCCTTTTTCGATTGGGTATGGCTTCAACCATTCCTGAGGCCCGGCAATTAGTTAACCATAGACATATTTTAGTTAATCGTCGTATAGTCGATATACCAAGTTTTCGTTGCAAACCCCGAGATATTATTACTACGAAGGATAACCAAAGATCAAAATGTCTGCAAAATATTTCATCCGACCCGGGGAAATTGCCACATTTGACGATTGACACATTGCAATATAAAGGACTAGTTAAAATCCTAGATAGGAAGTGGGTCGGTCTCAAAATAAATGAGTTGTTAGTTGTAGAATATTACTCTCGTAAGACT---ATGTCACGTCGAGGTACTGCAGAAAAAAGAACTGCAAAATCCGATCCAATTTTTCGTAATCGATTAGTTAACATGGTGGTTAACATTATGAAAGACGGAAAAAAATCATTGGCTTATCAAATTCTCTATCGAGCCGTGAAAAAGATTCAACAAAAGACAGAAACAAATCCACTATTGGTTTTACGTCAAGCAATACGTAGAGTAACTCCCAATATAGGAGTAAAAACAAGACGTAATAAAAAAGGATCGACGCGGAAAGTTCCGATTGAAATAGGATCTAAACAAGGAAGAGCACTTGCCATTCGTTGGTTATTAGAAGCATCCCAAAAGCGTCCGGGTCGAAATATGGCTTTCAAATTAAGTTCCGAATTAGTAGATGCTGCCAAAGGGAGTGGGGGTGCCATACGCAAAAAGGAAGCGACTCATAGAATGGCAGAGGCAAATAGAGCTCTTGCACATTTTCGTTAAATGGGCAAGGACACTATTGCTGATTTACTAACCTCTATAAGAAACGCGGACATGAATAAAAAAGGAACAGTTCGAGTAGTATCTACAAATATTACCGAAAACATTGTTAAAATACTTCTACGAGAGGGTTTTATTGAAAGTGTTCGGAAACATCAGGAAAACAGATATTTCTTGGTTTCAACTTTGCGACATCAAAAGAGAAAGACTAGAAAAGGAATATATAGAACTAGAACCTTTTTAAAGCGTATCAGCCGACCCGGCTTACGAATTTATGCCAACTATCAAGGAATTCCTAAAGTTTTGGGCGGAATGGGAATTGCTATTCTTTCTACTTCTCGAGGTATAATGACAGATCGAGAAGCTCGACTAAACAGAATTGGGGGAGAAGTCTTATGTTATATATGGTAA------ATGACAAAAGCTATACCAAAAATTGGTTCACGTAGGGTGCGTATTGGTTTGCGTAGGAATGCGCGTTTTAGTTTACGGAAGAGTGCACGTAGAATAACAAAAGGAGTTATTCATGTTCAAGCTAGTTTCAACAATACCATTATAACTGTTACAGACCCGCAGGGTCGGGTGGTTTTCTGGTCCTCCGCGGGTACTTGTGGATTCAAAAGCTCAAGAAAAGCATCACCCTATGCTGGTCAAAGAACAGCAGTAGATGCTATTCGTACAGTGGGTTTGCAACGAGCAGAAGTTATGGTAAAGGGTGCTGGTAGTGGAAGAGATGCCGCATTACGAGCCATTGCTAAAAGTGGTGTACGATTAAGTTGTATACGCGATGTAACACCTATGCCGCATAATGGATGTCGACCTCCTAAAAAAAGACGTCTGTAAATGCCAACGAAACAACTTATTAGAAACGCAAGACAGCCAATACGAAATGCTAGAAAATCGGCCGCGCTTAAGGGATGTCCTCAGCGTCGAGGAACATGTGCTAGGGTGTATACTATCAACCCCAAAAAACCCAACTCTGCCTTACGTAAAGTTGCCAGAGTACGATTAACCTCTGGATTTGAAATCACTGCTTATATACCAGGTATTGGCCATAATTTACAAGAACATTCTGTAGTATTAGTAAGAGGAGGAAGGGTTAAGGATTTACCCGGTGTGAGATATCGCATTATTCGAGGAACCCTAGATGCTGTCGCAGTAAAGAATCGTCAACAAGGGCGTTCTAAATATGGGGTCAAAAAGCCAAAA---AAATAAATGGCAAAAAAAAGTTTGATTCAGAGGGAGAAGAAGCGGCAGAAATTAGAACAGAAATATCATTTGATTCGTTCTTC---AAAAAAAAAGATAAGAAGCAAAGTTTCCCCCTTGAGTTTGAGTGAAAAAACGAAAATGCGAGAAAAATTGCAATCCCTACCACGTAATAGTGCACCTACACGCCTTAATCGACGTTGTTTTTTGACCGGAAGACCTAGAGCTAACTATCGAGACTTTGGACTATCCGGACACATACTTCGAGAAATGGTTTACGCATGTTTGTTACCGGGTGCAACAAGATCCAGTTGGTAA------------------------------------ATGGTTAAAGAAGAAAAAGAAGAAAACAGGGGTTCTGAATTTCAAGTATTCAGTTTCACCAATAAGATACGGAGACTTGCTTCACATTTGGAATTACACAAAAAAGATTTTTCATCGGAAAGAGGTCTACGAAGACTTTTGGGAAAACGTCGTTTGCTAGCTTATTTGGCAAAGAATAGAGTATATAAGAAAATCAGTCAGTTGGATATTAGGGAG---------ATGGTGAAACTTCGTTTAAAAGGTGCT---GTCTATCGAATCGTTGCAATTGATGTTCGACGAAGAGAAGGAAGAGATCTTCGAAAAGTAGGTTTTTATGATCCGATAAAGAATCAAACTTTAAATGTTCCAGCTATTCTCTATTTCCTTGAAAAGGGTGCTCAACCTAGAACTGTTTATGATATTTTAAGGAAGGCAGAATTCTTT------AAAGGATTGAGT------------------------------------TCTAAACAACCTTCTAAGCAACCCTCCAAGACTTTTAAATCCAAGCAAACTTTTTCCAAGCAATTTAAATCCAAACAACCTTTTCGTAAATCCAAACAACCTTTTCGTAGGCGTCCTCGGATTGGCCCGGGGGATCCAATTGATTATAGAAACATGAGTTTAATTAATCGATTTATTAGTGAACAAGGAAAAATATTATCGAGACGAATAAATAGATTAACCTTGAAACAACAACGATTAATTACTCTTGCTATAAAACAGGCTCGTATTTTATCTTTCTTACCATTTCGTAACTATGAGAATGAG------AAGCAATTTCAAGCCCAGATTTCA---ATA---ATTACTGGTCCTAGACCCAGA------AAAAATAGACATATTCCTCAATTAACGCAAAAGTTCAATTCCAAT------CGAAACTTAAGAAACAATAGAAATAACAGTGAT---GTGACA------CGAAAAAAAACGAATCCTTTTGTAGCTCATCATTTATTGGCAAAAATCGAAAAGGTCAATATGAAGGAGGAGAAAGAAACAATAGTAACGTGGTCCCGGGCATCTAGCATTCTACCCGCAATGGTTGGCCATACAATCGCGATTCATAATGGAAAGGAACATATACCTATTTACATAACAAATCCTATGGTAGGTCGCAAATTGGGGGAATTCGTGCCTACTCGGCATTTCACGAGTTATGAAAGTGCAA------------------GAAAAGATACTAAATCTCGTCGT---------------------------ATGCCTTCCCGTAATGGAAATTTCATTGATAAGACCTCCTCAATTGTAGCCAATATTTTATTGCGAATAATTCCGACAACCTCAGGGGAAAAAAGGGCATTTACTTATTATAGAGATGG-ATGTTGGCTCAATCCGAAGGAAATTATGCGGAAGCTTTGCAGAATTATTATGAAGCTCGACTAGAAATTGATCCCTATGATCGAAGTTATATACTCTATAACATAGGCCTTATACACACAAGCAATGGAGAGCATACAAAGGCTTTGGAATATTATTTCCGGGCACTAGAACGAAACCCCTTCTTACCGCAAGCTTTTAATAATATGGCCGTGATCTGTCATT---ACCGAGGAGAACAGGCCATTCTACAGGGTGATTCGGAAATTGCGGAAGCTTGGTTTGATCAAGCTGCTGAGTATTGGAAACAAGCTATAGCGCTTACTCCGGGAAATTATATTGAAGCACAGAACTGGTTGAAGATTACGAAGCGC------TTTGAATTTGAA---ATGAATTGGCGATCAGAACACATATGGATAGAACTTCTAAAAGGTTCTCGAAAAAGAGGTAATTTTTGGGCCATTCTTTTTCTAGGTTCACTAGGATTCTTATCGGTTGGGGCTTCCAGTTATGGTAAGAATATGATATCTCTTCCATCTCAACAAATTCTTTTTTTTCCACAGGGGGTCGTGATGTCTTTCTACGGAATCGCGGGCCTATTCATTAGCTCCTACTTGTGGTGCACTATTTTGTGGAATGTAGGCAGTGGTTATGACCGATTCGATAGAAAAGAGGGAATAGTGTGCATTTTTCGTTGGGGATTCCCTGGAATAAAACGTCGCGTCTTCCTTTTCCTTATGGATATCCAATCAATTAGAATTCAGGTTAAAGAGGGTCTTTATCCTCGTCGTATCCTTTATATGGAAATCCGGGGCCAGGGGGTCATTCCCTTGACTCGTACTGATGAGAAGTTTTTTACTCCACGAGAAATAGAACAAAAAGCTGCCGAATTGGCCTATTTCTTGCGTGTACCAATTGAATT---T---
Triticum_urartu ATGGCAACCCTTCGAGTCGACGAAATTAAAATTCTCCGCGAACGTATTGAACAATATAATAGGAAAGTAGGGATTGAGAATATAGGTCGCGTAGTTCAAGTGGGGGATGGGATTGCTCGTATTATAGGTCTTGGTGAAATAATGTCAGGTGAATTAGTCGAATTTGCAGAAGGTACTAGGGGTATTGCTCTGAATTTGGAATCCAAAAATGTTGGGATTGTATTAATGGGCGATGGGTTGATGATACAAGAGGGAAGTTTTGTAAAAGCAACAGGAAGAATTGCTCAGATACCCGTGAGTGAGGCTTACTTGGGTCGTGTTGTAAATGCTCTGGCTAAACCTATTGATGGGGGCGAAATTATAGCTGAATCTCGCTTAATTGAATCTGCTCCAAGTATAATTTCCAGGCGTTCCGTATACGAACCTCTTCAAACAGGGCTTATTGCTATCGATTCGATGATCCCTATAGGGCGCGGTCAGCGAGAGTTAATTATTGGGGACAGACAGACTGGCAAAACAGCAGTAGCCACAGATACAATTCTCAATCAAAAAGGGCAAGTAATATGTGTTTATGTAGCTATCGGTCAAAGAGCATCCTCCGTAGCTCAAGTAGTAACTACTTTCCATGAGGAGGGGGCCATGGAATACACTATTGTAGCTGAAATGGCGGATTCACCTGCTACATTACAATACCTCGCTCCTTATACGGGAGCAGCCCTGGCTGAGTATTTTATGTACGAACGGCATACTTTAATAATTTATGATGATCTCTCCAAACAGGCACAAGCTTATCGCCAAATGTCCCTTCTATTAAGAAGACCTCCCGGACGTGAGGCTTATCCAGGGGATGTTTTTTATTTGCATTCACGCCTTTTAGAAAGAGCCGCTAAATTAAATTCTCTTTTAGGCGAAGGAAGTATGACCGCTTTACCAATAGTTGAGACTCAATCTGGAGACGTTTCCGCCTATATTCCTACTAATGTAATCTCCATTACAGATGGACAAATATTCTTATCTGCGGATCTATTCAATGCCGGAATTCGACCCGCTATTAATGTGGGTATTTCTGTTTCCAGAGTAGGATCCGCGGCTCAAATTAAAGCCATGAAACAAGTAGCTGGCAAATCAAAATTGGAACTAGCGCAATTCGCAGAGTTACAAGCCTTTGCACAATTCGCCTCTGCTCTCGATAAAACAAGTCAGAATCAATTGGCAAGGGGTCGACGATTAAGGGAATTGCTTAAACAATCCCAGAATCCTCTCGTGGAAGAGCAGATAGCTACTATTTATACCGGAACAAGAGGATATCTTGATTCGTTAGAAATTCAGGTAAATTTTCTGGATGAGTTACGTAAACATCTAAAAGATACTAAACCTCAATTCCAAGAAATTATATCTTCTAGCAAGACATTCACCGAGCAAGCGGAAATCCTTTTGAAGGAAGCTATTCAGGAACTGGAACGGTTTTCTCTT---------------ATGAGAACC---AATCCTACTACTTCTCCTCCCGGGTCCATTGAAGAAAAAAGTACAGGTCGTATCGATCAAATTATTGGACCCGTGCTGGATGTCACTTTTCCCCCAGGCAAGTTACCTTATATTTATAACGCTTTGGTAGTCAGAGACACTGCCGATAAGCAAATTAATGTGACTTGTGAGGTACAACAATTATTAGGAAATAATCGAGTTAGAGCTGTAGCTATGAGTACGGACGGGTTGATGAGAGGAATGGAAGTGATTGACACGGGAGCTCCTCTCAGTGTTCCGGTCGGTGGAACTCTCGGACGAATTTTCAACGTTCTTGGGGAGCCTGTTGACAATTTGGGTCCTGTAGATAGTAGTGCAACGTTCCCTATTCATAGATCTGCGCCTGCCTTTATCGAGTTAGATACGAAATTATCCATCTTTGAAACAGGTATTAAGGTCGTCGATCTTTTAGCTCCTTATCGACGTGGAGGAAAAATAGGACTATTT---GGGGGGGCTGGAGTAGGTAAAACAGTACTGATCATGGAATTAATCAATAACATTGCTAAAGCTCATGGGGGCGTATCCGTATTCGGTGGAGTAGGGGAACGGACTCGTGAAGGAAATGATCTTTATATGGAAATGAAGGAATCCGGAGTAATTAATGAAAAAAATATTGAGGAATCAAAGGTAGCTCTAGTCTATGGCCAAATGAATGAACCACCGGGAGCTCGTATGAGAGTTGGTTTAACTGCCCTAACTATGGCGGAATATTTCCGAGATGTTAATAAGCAAGACGTGCTTTTATTTATCGATAATATCTTTCGTTTTGTTCAAGCAGGATCAGAGGTATCCGCTTTATTAGGGAGAATGCCCTCCGCAGTGGGTTATCAACCTACTCTTAGTACAGAAATGGGTTCTTTGCAAGAAAGAATTGCTTCTACTAAAAAGGGATCTATAACTTCGATTCAAGCAGTTTATGTACCTGCAGACGATTTGACCGACCCTGCCCCTGCCACAACATTTGCACATTTGGATGCTACTACCGTACTTTCCAGAGGATTAGCTTCCAAGGGTATTTATCCAGCAGTAGATCCTTTAGATTCAACCTCGACTATGTTACAGCCTCGGATCGTTGGCAACGAACATTATGAAACTGCGCAAAGAGTTAAGACTTTACAACGTTACAAAGAACTTCAGGACATTATCGCAATTCTTGGCTTGGATGAATTATCGGAAGAGGATCGTTTAACTGTAGCAAGAGCAAGAAAAATTGAGCGTTTCTTATCACAACCGTTCTTTGTGGCAGAAGTTTTTACTGGTTCTCCAGGAAAGTATGTTGCTCTTGCGGAAACTATTAGGGGATTTCAACTAATCCTTTCCGGAGAATTAGACGGCCTACCTGAACAGGCTTTTTATTTGGTGGGTAACATCGATGAAGCTAGCACGAAAGCTATAACCTTAGAAGAGGAGAACAAATCGAAATGAATGAAATTAAATCTTTATGTACTGACTCCTAAGCGAATTATTTGGGATTGTGAAGTGAAAGAAATCATTTTATCCACTAATAGTGGCCAAATTGGCGTATTACCAAACCACGCCCCCATTAACACAGCAGTAGATATGGGTCCTTTGAGAATACGCCTCCTCGACCAATGGTTAACAGCGATTCTGTGGAGCGGTTTTGCGAGAATAGTTAATAATGAGATCATCATTTTAGGAAATGATGCGGAACTGGGTAGTGATATTGATCCGGAAGAAGCTCAAAAGGCACTTGAAATAGCCGAAGCTAACTTGAGTGCT---GAGGGTACGAAAGATTTGGTTGAAGCGAAGCTCGCTCTCAGACGAGCTAGGATACGAATCGAGGCTGTCAATTGGATTCCCCCATCCAATTGAATGAAAAATGTAACCCATTCTTTCGTTTTTTTAGCTCACTGGCCATCCGCTGGCAGTTTCGGGCTTAATACCGATATTTTAGCAACAAATCTAATAAATCTAACTGTAGTGGTTGGTGTTTTGATTTTTTTTGGAAAGGGAGTGTGTGCGAGTTGTC---TATTAAAAGATTTATTAGATAATCGAAAACAGAGGATCTTGAGTACTATTCGAAATTCAGAAGAATTGCGTAGAGGGACCATTGAGCAACTCGAAAAAGCTCGGATTCGATTACAGAAAGTCGAAGAAGCGGATGAGTATCGAATGAATGGATACTCTGAGATAGAACGAGAAAAAAATTTGATTAATGCTACTTCTATTAGTTTGGAACAATTGGAAAAGTCTAAAAACGAAACCCTTTTTGAAAAACAAAGGGCAATGAATCAGGTCCGACAGCGGGTTTTCCAACAGGCCGTACAAGGAGCTCTAGGACTGAATAGTTGTTTGAATACCGAGTTACATTTCCGTACGATTCGTGCTAATATTGGCATTCTCGGGTCCCTGGAATGGAAG------------ATGAATCCACTAATTGCTGCTGCTTCTGTTATTGCTGCTGGATTGGCCGGGCTTGCTTCTATTGGACCTGGAGTTGGTCAAGGTACTGCTGCAGGACAAGCTGTAGAAGGTATTGCGAGACAGCCAGAAGCAGAAGGTAAAATACGAGGTACTTTATTGCTTAGTCTAGCTTTTATGGAAGCTTTAACAATTTATGGACTAGTTGTGGCACTAGCGCTTTTATTTGCGAACCCTTTTGTTTAAATGAATATTATACCTTGTTCCATTAAAACACTCAAGGGGTTATACGATATATCGGGTGTAGAAGTAGGCCAACACTTCTATTGGCAAATAGGAGGTTTCCAAATTCATGCCCAAGTACTCATCACTTCTTGGGTCGTAATTACTATCTTGCTAGGTTCAGTTGTCATAGCTGTTCGGAATCCACAAACCATCCCGACCGACGGTCAGAATTTTTTTGAATATGTCCTTGAGTTTATTCGAGACTTGAGCAAAACTCAGATTGGAGAAGAATATGGTCCCTGGGTTCCCTTTATTGGAACTATGTTCCTTTTTTTTGTTTCGAATTGGTCGGGTGCTCTTTTACCTTGGAAAATTATATTACCCCATGGGGAATTAGCAGCGCCCACGAATGATATAAATACTACTGTTGCTTTAGCTTTACTCACGTCAGCGGCATATTTTTATGCTGGTCTTAGCAAAAAAGGATTGAGCTATTTCAAATATATTAAACCAACTCCAATCCTTTTACCAATTAACATCCTAGAAGATTTCACAAAACCATTATCGCTTAGCTTTCGACTTTTCGGGAATATATTGGCGGATGAATTAGTCGTTGTTGTTCTTGTTTCTTTAGTCCCCTTAGTAATCCCTATACCGGTCATGTTTCTTGGATTATTTACAAGCGGTATTCAAGCTCTTATTTTTGCAACATTAGCCGCAGCCTATATAGGTGAATCCATGGAGGGTCATCAT---ATGCTATTTACTTTAGAACATATACTAACTCATATCTCTTTCTCAACGATTTCAATTGTGATTACGATTCATTTTATAACCTTATTAGAA------CTTGGAGGATTACGCGATTCGTCAGAAAAAGGAATGATAGTTACTTTTTCTATAACAGGATTCTTAGTTTCTCGTTGGTCCTCGGGACATTTTCCATTAAGTAATTTATATGAGTCATTGATCTTCCTTTCATGGGCCCTGTATATTCTTCATACCATTCCTAAAATACAGAACTCTAAAAATGATTTAAGCACAATAACTACGCCAAGTACTATTTTAACGCAAGGCTTTGCCACATCGGGTCTTTTAACTGAAATGCATCAATCCACGATACTAGTACCTGCTCTACAATCTCAGTGGTTAATGATGCATGTCAGTATGATGTTATTAAGCTATGCAACTCTTTTGTGCGGATCCTTATTATCTGCCGCTATTCTAATCATTAGATTTCGA---AATTTCTTCTTTTCTAAAAAAAATGTT------A------CATTTTTC---------TTTAGTATTTTTT------ATGCAAAAAGTGCTAAAAGAACCGTCCCTTTTCCAAATTATTACAAATATCAATTAACGGAGCGTTTGGATTCTTGGAGTTATCGTGTCATTAGCGGATTTACCCTTTTAACCGTAGGTATTCTTTGTGGAGCAGTATGGGCTAATGAGGCCTGGGGATCCTATTGGAATTGGGATCCTAAGGAAACTTGGGCATTTATTACTTGGACCATATTCGCAATTTATTTACATAGTAGAACAAATAATTGGAAGGGTACGAATTCTGCACTTATAGCTTTGATAGGATTTCTTATAATTTGGATTTGTTATTTTGGTATAAATCTATTAGGAATAGGCTTACATAGTTATGGTTCGTTTTTAACAAAATGAATGAAAAAAAAGAAAGCATTGCCTTCTTTACTATATCTTTTTATCGTACTTTTGCCTTGGGGGGTCTCTTCCTCATTTAACAAATGTCTGGAACTTTGGATTAAGAATTGGTGGAATACCAGGCAATCCGAAACTCTCTTAACT---------GATATTCAAGAGAAAAGGATTCTAGAAAGATTCATAGAATTAGAAGAACTTTCTTTGGACGAGATGATAAAAGGGCTAAAGACACATGTACAAAAACCTCCT------ACAGGAATACACGAAATAATACAATGGGTCAAAATAAATAATGAGGATCATCTCCATACCATTTTGCATTTCTCGACAAATATAATCTGTTTGATTCTAAGTGGTTCTTTTTTTGGTAAAGAGGAACTTATTAATTCTTGGCAGGAATTCTTCTATAATTTAAATGACTCAATAAAAGCTTTTTTTATTCTTTTAGTTACTGATTTTGTTGGATTTCACTCCACCCGTGGTTGGGAACTAGTAATTCGTTGGGTCTACAACGATTTTGGATGGGCTCCTAACGAGCTTTTCACTATTTTTTGTAGTTTTCCAGTAATTCTAACATGTTTGAAATTTTGGGTCTTTTTTTTAAATCGTCTATCTCCTTCGCTTGTAGTCTATCATTCAATTGAATAAATGCCCATTGGTGTTCCAAAAGTACCTTACCGGATTCCTGGAGATGAAGAAGCGACTTGGGTTGACTTATACAATGTTATGTATCGAGAAAGGACACTTTTTTTAGGTCAAGAGATTCGTGAGATCACGCATATTACAGGTCTCATGGTATATCTGAGTATAGAAGATGGAAGTGATATTTTTTTGTTTATAAACTCCCCAGGCGGGTGGCTAATCTCAGGAATGGCTATTTTTGATACGATGCAAACGGTGACACCAGATATAACAATATGCCTCGGAATAGCCGCCTCCATGGCGTCCTTCATTCTGGGAGGAGAACCCACCCGTATAGCATTCCCTCACGCGAGGATTATGCTTCACCAACCTAGTGCTTATTATCGGGCAAGGACACCAGAATTTCTAGAAGTAGAAGAGTTACACAAAGTTCGCGAAATGATCACAAGGTATGCAGTAAGAACAGGCAAGCCTTTTTGGGTTGTATCCGAAGACATGGAAAGGGATTTTATGTCAGCAGACGAAGCCAAAGCTTATGGACTTGTCGATGTAGGGGAAATGGACAAGCACTGC---GATACTGATCCAGTGTGGTTT---CCAGAAATGAAGGAT------------TGG---ATGACAGAAAAAAAAGAAAAAAAAAGAGAAGCAAAAGTAACTTTCGAAGGTTTAGTTACGGAAGCCCTACCCAATGGAATGTTCCGCGTTCGGCTAGAGAATGACACCATCATCCTAGGCTATATTTCAGGAAAGATACGGTCTAGTTCTATACGAATACTGATGGGGGATAGGGTCAAAATTGAAGTAAGTCGTTATGATTCAAGCAAGGGACGTATAATTTATAGACTTCCC---AAG---------TCGAAGCGTATCGAAGACTCGAAGAGCGAAGATAAGAGCGATTTGAAGTCAGAT------------------------------------------------------------------------------------------------------------------------------------------------------------------------------ATG------AAATTCGAAGGGTCAAAAAAATCTCGTTACTTTGTCTACCCACTTCTCTTTGAATTTGCCCACCATTATGGATTAAAT------GGTTCTGAACCTGTGGAAATAGTTAGTAATAAC---AAGAAATTTAGTTCACTACTTGTGAAACGTTTAATTCGAATGTATCAGCAGAATTTTTTGAACTCGGTTAATCATAACCAA---------GATCGATTAGATTACAAAAAT------TTTTATTCTGAGTTTTATTCTCAGATTCTATCTGAAGGGTTTGCGATCGTTGTGGAAATCCCATTCTCGCGGGAATTTTGT------CTGAAAGAAAAAGAAATACCAAAGTTTCAGAATTTACGCTCTATTCATTCATTTCCCTTTTTAGAAGACTTTCATTTGGATTATCTATCACATATAGAAATACCCTATCCTATCCATTTGGAAATCCTGGTTCAACTCCTTCAATACCGTATCCAAGATGTTCCATCTTTGCATTTGCGATTCTTTCTCAACTATTATTCGAATTGGAATAGTTTTATTACTTCAATGAAA------TCCTTTTTT------AAAGAAAATAAAAGACTATTTTTCCTATATAACTCTTATGTATCAGAATATGAATTTTTTTTGTTTCTTAAACAATCTTGCTTACCATTAGCATCTTCTTTTCTGGAACGAATCTTTAAGATGGAACATTTTGGGATGTACCCTGGTTTTTCTCGGAAAACC------TGGTTCTTTATGGATCCTCTTATGCATTATCGATATCAAGGAAAGGCAATTGCATCAAAAGGCACTTTTAAGAAGAAATGGAAATACCTTATCTTCTGGTATTATTTCTTTTGGACTCAGCCGAGAATCCATATAAACTTAAACTCTTGCTTCGATTTTATGGGGTACCTTTCAAGTGTACAAAGTTCTTTGGTAAGGAATATGCTGGAGAATTCATTTCTAATAATGAAAAAATTCGATACCGTCCCCGCTACTCTCCTCATAGGATACTTAAAAGCTCAATTTTGTACTGGATCGGGGCATCCTATTAGTAAACCCTGGACATTATCAGATTGGGATATTCTTGATCGATTTGGTCGGATATGTAGAAATCTTTTTCATTATCATAGTGGATCTTCGAAAAAAACTTTGTATCGAAAGTATATACTTCGACTTTCATGTGCTAGAACTTTAGCTCGTAAACATAAAAGCACGGTACGATTTATGCAACGAGGTTCGGCATTTTTAGAAGAATTTTTTATGGAAGAAGAG---CAAGTTTTTTTGATGTTC------AAAACA------ACTTCTTGTGGATCACACACTGAGCGTATTTGGTATTTGGATATTATAAATGACCTGAACCCT------ATGATAATAGAT------AGGGTAGAGGTAGAAACTATCAATTCTTTTTCGAAATTGGAAAAAGAAGTCTATGGACTGATATCGATT---CCCATTTTGACCCTCCTTTTGGGAATAACAATAGAGGTACTCGTAATTGTGTGGTTAGAAAGAGAAATATCTGCGTCGATACAACAACGTATTGGTCCTGAATATGCTGGCCCCCTGGGCCTGCTTCAAGCTATAGCAGATGGGACTAAGCTATTTAAAGAAGATATTCTGCCATCCCGAGGAGATATTTCTTTATTTATTGGACCCTCTATAGCAGTCATATCATTATTAAGTTTTTTAGTTATCCCTGGATATTTTGTTTTAGCCGATCTTAGTATTGGTGTTTTTTTATGGATTGCCATTTCAAGTATAGCTCCTATTGGTCTTCTTATGGCAGGATATAGCTCAAATAATAAATATTCTTTTGGCGGTCTACGAGCTGCTGCTCAATCCATTAGTTATGAAATACCATTAACTTTTTGTGTGCTAGCAATATCTCTA---------TCTAACAGTAGTACAGTTGATATAGTTGAAGCACAGTCAAAATACGGTTTTGGATGGAATTGGCGTCAGCCTATAGGTTTTCTGGTTTTTTTAATTTCTTCTTTGGCAGAATGTGAAAGATTACCCTTTGATTTACCAGAAGCGGAGGAAGAATTAGTAGCAGGTTACCAAACTGAATATTCCGGTATCAAATATGGTTTATTTTATCTTGTTTCTTACCTAAATTTATTAGTTTCTTCTTTATTTGTAACAGTTCTCTACTTGGGCGGGTGG---------------AATTTATCTATTCCCTATATATCCGATTTTTTCATGAATAAAGCAGGAATTTTGGAAATGATGGGTATAATTACATTAACTAAAGCTTATTTATTTCTCTTCATTTCTATCACAATAAGATGGACTTTACCGAGGATGAGAATGGATCAGTTATTAAATCTTGGATGGAAATTTCTTTTACCTATTTCCCTGGGCAATCTCTTATTAACAACCTCTTCTCAACTTGTTTCACTATAAATGATCTGGCATGTACAGAATGAAAACTTCATTCTCGATTCTACGAGAATTTTTATGAAAGCGTTTCATTTGCTTCTCTTCGGAAGTTTCATTTTCCCAGAATGTATCCTAATTTTTGGCCTAATTCTTCTTCTGATGATCGATACCTCTGATCAAAAAGATAGACCTTGGTTCTATTTCATCTCTTCAACAAGTTTAGTAATAAGCATAACGGCCCTATTGTTCCGATGGAGAGAAGAACCTATAATTAGCTTTTCGGGAAATTTCCAAACGAACAATTTCAACGAAATCTTTCAATTTCTCATTTTATTATGTTCAACTTTATGTATTCCTCTATCCGTAGAGTACATTGAATGTACAGAAATGGCTATAACAGAGTTTCTGTTATTCTTAACAGCTACTCTAGGGGGAATGTTTTTATGTGGTGCTAACGATTTAATAACTATCTTTGTAGCTCCAGAATGTTTCAGTTTATGTTCCTACCTATTGTCTGGATATACCAAGAGAGATCTACGGTCTAATGAGGCTACTATGAAATATTTACTCATGGGTGGGGCAAGCTCTTCTATTCTGGTTCATGGTTTCTCTTGGCTATATGGTTCATCTGGGGGGGAGATCGAGCTTCAAGAAATTGTGAACGGTCTTATCAATACACAAATGTATAACTCCCCAGGAATTTCAATTGCGCTTATATCCATCACTGTAGGACTTGGGTTTAAGCTTTCCCTAGCCCCTTTTCATCAATGGA------CTCCTGTCTACGAAGGA---TCCCCCACTCCAGTCGTTGCTTTTCTTTCTGTTACTTCGAAAGTAGCTGCTTCAGCTTCAGCCACGCGAATTCTCGATATTCCTTTTTATTTCTCATCAAACGAATGGCATCTTCTTCTGGAAATCCTAGCTATTCTTAGCATGATTGGGAATCTCCTTGCTATTACTCAAACAAGCATGAAACGTATGCTTGCATATTCGTCCATAGGGCAAATCGGATATGTAATTATTGGAATAATTGTTGGAGACTCAAATGATGGATATGCAAGCATGATAACTTATATGCTGTTCTATATCTCCATGAATCTAGGAACTTTTGCTTGCATTGTATTATTTGGTCTACGTACCGGAACTGATAACATTCGAGATTATGCAGGATTATACACGAAAGATCCTTTTTTGGCTCTCTCTTTAGCCCTATGTCTCTTATCCCTAGGAGGCCTTCCTCCACTAGCAGGTTTCTTCGGAAAACTCTATCTATTCTGGTGTGGATGGCAAGCAGGCCTATATTTCTTGGTTTCAATAGGACTCCTTACGAGCGTTCTTTCTATCTACTATTATCTAAAAATAATCAAGTTATTAATGACTGGACGAAACCAAGAAATAACCCCTTATGTGCGAAATTATAGAAGATCCCCTTTAAGATCAAACAATTCCATCGAATTGAGTATGACTGTATGTGTGATAGCATCTACTATACCAGGAATATCAATGAACCCCATTCTTGCAATTGCTCAGGATACCCTCTTTTAGATGTTTCTGCTTCACGAATATGATATTTTTTGGACATTTCTAATAATAGCAAGCCTTATTCCTATTTTGGCATTTTCGATTTCAGGACTTTTAGCCCCGGGACCAGAGAAGCTTTCTAGTTATGAATCGGGTATAGAACCCATGGGAGGGGCTTGGGTACAATTCCGAATACGCTATTATATGTTTGCGCTCGTTTTTGTTGTTTTTGATGTGGAAACCGTCTTTCTATACCCTTGGGCAATGAGTTTCGACGTATTGGGTGTATCCGTTTTTATCGAAGCTTTGATTTTCGTGCTTATCGTTGTTGGTGTTTATGCATGGCGAAAAGGAGCCTTGGAATGGTCTTAAATGAGTTATTTTCCTTGGTTAACAATACTTGTTGTTCCGATATTTGCAGGTTCAATTTTTTTACCTCATAAGGGAAACAAAGTCGTTAGGTGGTATACTATATCTATTTGTTTATTAGAATTCCTTATGACTTATGCGTTCTGTTATCATTTCCAACTGGAGGATCCCTTAATCCAATTAAAGGAGGATTATTGGATAGATGTCTTCGATTTCCACTGGAGATTGGGAATCGATGGACTTTCATTAGGATCTATTTTATTGACAGGATTTATCACTACTTTAGCTACTTTAGCAGCTTGGCCAACACGGAATTCGCGATTATTCTATTTCCTGATGCTCGCAATGTATAGTGGTCAAATAGGATTATTTTCTTCGCGAGACCTTTTACTTTTTTTTATCATGTGGGAGTTAGAATTAATTCCTGTTTACTTACTTTTATCCATGTGGGGGGGGAAGAGGCGTCTATATTCAGCTACAAAGTTTATTTTGTATACTGCAGGCGGTTCCATTTTTTTCTTAATCGGAGTTCTGGGTATGGGCTTA------TATGGTTCCAACGAACCATTAGATTTGGAAAGATTAATTAATCAATCATACCCTGCAACCTTGGAAATACTTTTATATTTTGGCTTCCTTATTGCTTATGCTGTCAAATTGCCGATTATACCCCTACATACGTGGTTACCAGATACCCATGGGGAAGCACATTATAGTACATGTATGCTTTTAGCGGGAATATTATTAAAGATGGGAGCATATGGATTGATTCGGATCAACATGGAATTGTTACCTCATGCTCATTATCTATTTTCGCCCTGGTTAGTAATAATAGGAGCGATCCAAATAATCTATGCAGCTTCAACTTCTCTTGGTCAACGAAATTTCAAAAGAATAGCTTATTCCTCTGTATCTCACATGGGTTTCATAATTATAGGAATTGGTTCCATAACCAACATTGGACTCAATGGAGCTTTACAAATATTATCCCATGGATTTATTGGTGCTACACTTTTTTTCTTGGCAGGAACCGCTTCTGATAGAATGCGTCTTGTTTATCTCGAAGAACTGGGGGGAATATCTATCCCAATGCCTAAAATTTTTACCATGTTTAGTAGCTTTTCAATGGCTTCTCTTGCCTTACCAGGAATGAGTGGTTTTGTCGCAGAATTAGTAGTATTTTTTGGACTAATTACTAGTCCAAAATTTCTGTTAATGCCAAAAACACTAATTACTTTTGTAATGGCAATTGGAATGATATTAACTCCTATTTATTTATTATCTATGTTACGCCAGATGTTCTATGGATACAAGCTATTTGTTCCAAACGCAAATTTTGATTCTGGACCACGAGAACTCTTTTTAATCTGTATCTTTTTACCAGTAATAGGAATTGGTATTTATCCAGATTTTGTTCTCTCCCTATCCGTTGACAGGGTAGAGGCTCTCTTATCCAATTATTATAAATAGATGATGTTTGAGCATGTACTTTTTTTGAGTGTCTATTTATTTTCGATTGGTATCTATGGATTGATCACAAGCCGAAACATGGTTAGAGCTCTAATATGTCTTGAACTTATACTGAATTCAATTAATCTAAATCTCGTAACATTTTCTGATCTATTTGATAGTCGCCAATTAAAAGGAGATATTTTCGCAATTTTTGTTATAGCCCTTGCA------------------------------GCTGCTGAAGCCGCTATTGGACTATCCATTCTTTCTTCCATCCATCGTAATAGGAAATCCACTATCCAATCTAATTTATTGAAT---ATGGAACATACATATCAATATGCATGGATCCCTCTTCTCCCACTTCCAATTATGTCAATGGGAGGCCTTATTCTTATTCCGACAGCAACAAAAAATCGTCGCATATGGGCTTTTCCTAGTGTTTTACTCTTAAGTATAGCTATGGTATTCTCAGTTCAACTGTCTATTCAACAAATAAATGGAAGTTCGATCTATCAATATCTATGGTCTTGGACCGTCAATAATGATTTTTCTTTAGAATTTGGATACTTGATTGACCCACTTACTTCTATTATGTTAATACTAATTACTACTGTAGGAATCCTGGTTCTTATTTATAGTGATGGTTATATGTCTCACGATGAAGGATATTTGAGATTTTTTTATATAAGTTTTTTCAATACTTCCATGTTGGGATTGGTTACTAGCTCCAATTTGATACAAATTTATTTTTTTTGGGAACTCGTGGGAATGTGTTCTTATTTATTGATAGGCTTTTGGTTTACACGACCAATCGCAGCGAGTGCTTGTCAAAAAGCTTTTGTAACTAATCGTGTAGGGGATTTTGGTCTATTATTAGGAATTTTAGGTTTTTTTTGGATAACAGGTAGTTTAGAGTTTAGGGATTTGTTCAAAATAGCTAATAACTGGATTCCTAATAATGGAATTAACTCTTTACTTACTACTTTGTGTGCTTTTTTATTATTCCTTGGTGCAGTTGCGAAATCCGCACAATTCCCTCTTCACGTATGGTTACCCGATGCTATGGAAGGGCCCACTCCTATTTCGGCTCTTATACACGCAGCAACTATGGTTGCTGGAATTTTTCTTGCTCGACTTCCTCTTTTCATATCTTTACCTATAATGAGTTTTATTTCTTTAGTAGGTACAATAACACTATTCTTAGGAGCTACTTTAGCTCTTGCTCAGAGAGATATTAAAAGAAGCTTAGCCTATTCTACAATGTCTCAATTGGGTTATATGATGTTAGCTCTAGGTATAGGTTCTTATCAAGCTGCTTTATTCCATTTGATCACTCATGCTTATTCAAAAGCTTTATTGTTCTTGGGATCCGGATCCATTCATTCAATGGAACCTCTTGTTGGATATTCACCAGATAAAAGTCAAAATATGGTTCTTATGGGCGGTTTAAGAAAATACCCAATCACAAGAACTACTTTTTTAGGTACACTTTCTCTTTGTGGTATTCCACCTCTTGCTTGCTTCTGGTCCAAAGATGAAATCCTTAGTAATAGTTGGTTGTATTCGCCCTTTTTTGGAATAATAGCCTCCTTTACTGGATTAACTGCCTTTTATATGTTTCGGATATATTTACTTACATTTGATGGGTATTTGCGTGTTTTTAATTACAGTAGC------ACT---AAAGAGAGTTCC---TTGTCA------ATATCCTTATGGGGAAAAAGGCCCAAAGGAGTGAATAGGTTCTTATCAACGAAG------------------GGAGTTTCTTTTTTTTCACCA------ATT------------CAAAAT------ACAAGAAATAGGGGATCCTTTACT------ACGTTT---GGG---GCT------AAAAAAACTTTTGCCTATCCGCATGAAACGGGAAATACTATGTTATTTCCTCTTCTTATATTACTATTCACTTTGTTCATTGGATTCATAGGAATCTTTAAT------GGAATTAATGGAGCAGAGTTAACCATATTATCAAAGTGGTTAACTTCAATAAACACCCAGGAAAGTAATTTTGTAAATTCATATGAATTTACTAATATTTCTTCTGTAAGTCTAGCTATCTTTGGTTTATTCATATTCTCTTTTCAGTTGTTAAAC---------TCTTTT------------AAA------GGAAAT------CCTAAA------TTTTTAGAT------GTA------AAAAAAAATATATACAGTTGGTCATATAATCGTGGTTATATAGATATTTTCTATACTAGGTTTCTCGGTATAAGAGGGTTAACCGAACTCACGGAGTTTTTTGATAAGGGTGTTATTGATGGAATTAATGGAGTGGGTCTTGCTAGTTTTTGTATAGGAGAGGAAATTAAATATGTAGGGGGAGGTCGAATCTCGTCTTATTTATTCTTT---TATTCTGTGTTTTTCTTTTTT---------------------------------------------------------------ATGGATTTACCTGGACCAATACATGAGATTCTTATGCTATTTGGATTTCTTCTACTAGGGGGTCTAGGAGTAGTATTACTTACCAACCCCATTTATTCTGCCTTTTCGCTGGGATTAGTTCTTGTTTGTATATCCTTATTCTATTTTTTATTAAATTCCTACTTTGTAGCTGTCGCACAACTTCTTATTTATGTGGGAGCCATAAATGTCTTGATCATATTCGCTGTAATGTTCAATGGCTCAGAATGGTCTAAAGATAAGAATTGGACTATTGGAGATGGGTTCACTCTCTGTATAACTATTGTTTTTTCACTAATGACTACTATCCCAGATACGTCGTGGTATGGAATTCTTTGGACTACAAGATCAAACCAAATAGTAGAACAGGGTCTCAATAATGTTCAACAAATTGGAATTCATTTAGCAACCGATTTTTATCTTCCGTTTGAACTCATTTCCATAATTCTTCTAGTTTCTTTAATAGGTGCAATTACTATGGCTCGGCA---ATAA------------------------------------------------------------------------------------------------------------------------------------------------------------------------------------------------TGGGATTATTTAGCTACTATGTTTACAGAAGCAATAACAGTAAATGCACCAGAATTCTTGGAGAATATTCAAATACCACAAAGAGCCAGCTATATTAGGGTAATTATGTTAGAATTAAGCCGGATAGCTTCTCACTTGCTATGGCTTGGACCTTTTATGGCGGATCTCGGCGCACAGACTCCTTTTTTCTATATTTTTAGAGAGAGAGAATTAATATATGATCTATTTGAAGCTGCTACAGGTATGCGAATGATGCACAATTACTTTCGCATCGGAGGAGTAGCCGCCGATTTACCTTATGGATGGATCGATAAATGTTTAGATTTCTGTGATTATTTTTTACGCGGAGTTGTGGAACAACAACTTATTACACAGAATCCAATTTTTTTAGAGCGAGTTGAAGGAGTAGGTTTTATTAGCGGAGAAGAAGCAGTAAATTGGGGCTTATCGGGACCGATGTTACGAGCTTCTGGAATACAATGGGATCTTCGTAAAGTAGATTATGAGTCTTACAACCAATTTGATTGGAAAGTCCAATGGCAAAAAGAAGGGGATTCGTTAGCTCGCTATTTAGTACGAATTGGTGAAATGAGGGAATCCATCAAAATAATTCAACAAGCTGTAAAAATTCCTGGAGGACCTTATGAAAATTTAGAAGTCCGACGCTTTAAGAATAATTCT---GAATGGAATGATTTTGAGTATAAATTTCTTGGTAAAAAACCTTCGCCCAATTTTGAATTGTCAAGACAAGAGCTTTATGTAAGAGTAGAAGCCCCAAAAGGTGAATTAGGGATTTATCTAGGAGATGATAGCCTTTTCCCCTGGAGATGGAAAATCCGTCCACCCGGGTTTAATTTGCAAATTCTTCCTCAGCTAGTTAAAAAAATGAAATTGGCTGATATCATGACGATATTAGGTAGTATAGATATCATTATGGGGGAAGTTGATCGTTGAATGTTCCCTATGGTAACTGGGTTCATGAGTTATGGTCAACAAACAATACGTGCTACAAGGTACATAGGTCAATTCATAACTACCTTATCCCACACAAATCGTTTACCTATAACGATTCACTACCCTTATGAAAAATCAATTACACCAGAGCGTTTCCGAGGGCGAATCCACTTTGAATTTGATAAATGTATTGCTTGTGAAGTATGTGTTCGCGTATGTCCGATAGATTTACCCGTTGTGGATTGGAGATTTGAAAAGGATATTAAAAGAAAACAATTGAATTATAGTATTGATTTCGGAGTTTGTATATTTTGTGGCAATTGTGTTGAGTACTGTCCAACAAGCTGTTTATCAATGACTGAAGAATATGAACTTTCTACCTATGATCGTCATGAATTGAATTACAATCAAATTGCTTTAAGTCGGTTACCAATCTCCATAATGGGAGATTACACAATTCAAA------------------------------------------CAATTAGGAATTCGTC------TGAAAGTAAAATAAACAAAGAATCTTCGAATTCAAGAACGATTACTGATTACTAAATGCAGCAGGGTTGGTTATCTAATTGGCTAGTCAAACATGAGGTGGTTCATAGATCTTTGGGCTTTGATCACCGAGGAATAGAGACTTTACAAATAAAAGCAGGGGATTGGGATTCCATTGCTGTCATTTTATATGTATATGGTTACAATTATTTACGCTCCCAATGTGCTTATGATGTAGCACCCGGTGGATCTTTAGCTAGCGTGTATCATCTTACGAGAATACAATATGGTATAGATAATCCAGAAGAAGTCTGCATAAAAGTCTTTGCCCAAAAGGATAATCCTAGAATTCCGTCTGTCTTCTGGATTTGGAGAAGTGCCGATTTTCAAGAACGCGAATCTTATGATATGGTGGGAATCTATGATAATCATCCGCGCCTTAAACGTATCCTAATGCCTGAAAGTTGGATAGGCTGGCCCTTACGTAAGGATTATATAACCCCCAATTTTTATGAAATACAAGATGCTCATTGA---------------------------------------------------------------------------------------------------------------ATGGTCTTAACTGAATATTTAGAC---A---AAAAAAAAGAAGGAAAAGATTCTGAGACAGTTATGAATTTGATTGAGTTTCCCTTACTTGACCAAACAAGTTCCAATTCTGTTATTTCAACTACAAATGATCTTAATTGGTCAAGACTCTCCAGTTTATGGCCCCTTCTATACGGTACCAGTTGTTGTTTCATTGAATTTGCTTCATTAATAGGCTCACGATTCGACTTTGATCGTTATGGATTGGTACCAAGATCAAGTCCTAGGCAAGCAGACCTAATTTTAACAGCCGGTACGGTAACAATGAAAATGGCTCCCTCTTTAGTGTTATACGAGCAAATGCCTGAACCAAAATACGTCATTGCTATGGGAGCCTGTACTATTACAGGGGGAATGTTCAGTACGGATTCCTATAGTACTGTTCGGGGAGTTGATAAGTTAATTCCTGTGGATGTCTACTTGCCGGGCTGCCCACCTAAACCGGAGGCAGTTATAGATGCCCTAACAAAACTTCGTAAGAAGATATCGCGAGAAATAGTTGAGGATCAAACTCTATCTCAA------AATAATAGATGTTTTACTACCAGTCACAAGCTTTATGTTAGGCGCAGTACTCATACAGGAACTTATGAGCAAGAATTGCTCTATCAATCACCATCTACATTAGATATATCTTC------------------TGAAACTTTTTTCAAATCCAAAAGTTCAGTA---CCTTCCTACAAAGTGAAT---ATGGAAAATAGAAATACTT---TTTCTTGGGTAAAGGAACAGATAACTCGATCGATTTCTATCATGATATACATAACTCGGACATCTTCAAATGCATATCCCATTTTTGCGCAGCAGGGTTATGAAAACCCACGAGAAGCAACTGGACGAATTGTATGTGCCAATTGCCATTTAGCTAGCAAGCCCGTCGATATTGAAGTTCCCCAAGCTGTGCTTCCCGATACTGTATTTGAAGCAGTTCTTCGAATTCCTTATGATATGCAATTGAAACAAGTTCTTGCTAATGGAAAAAAGGGAGGGTTGAATGTAGGTGCTGTTCTTATTTTGCCCGAGGGATTCGAATTAGCGCCGCCCGATCGTATTTCCCCTGAGTTAAAAGAAAAGATAGGAAATCTTGCTTTTCAGAGTTATCGTGATAAAAACATTCTTGTGATAGGCCCTGTTCCCGGTAAGAAATATAGTGAAATTGTCTTTCCCATTCTTTCCCCTGATCCTGCTACGAAGAAAGATTTCTTAAAATATCCCATATATGTAGGGGGAAACCGAGGAAGAGGACAGATCTATCCTGATGGTAGCAAGAGTAACAATACAGTCTATAATGCTACGTCAACAGGTATAGTAAGAAAAATACTACGTAAAGAAAAGGGGGGGTATGAAATATCCATAGTTGATGCATCAGATGGACGCCAAGTGATTGATATTATACCTCCCGGACCAGAACTTCTTGTTTCAGAGGGGGAATCCATCAAGCTTGATCAACCATTAACAAGCAATCCTAATGTGGGAGGTTTTGGTCAGGGGGACGCAGAAATCGTGCTTCAGGATCCATTACGTGTCCAAGGCCTTTTGTTCTTCTTCGCATCCGTTATTTTGGCACAAGTTTTTTTGGTTCTCAAAAAGAAACAGTTTGAAAAGGTTCAATTGTACGAAATGAATTTCTAG------ATGAAATTTTATCTTAGAGGGGGACTCGGGTTAGTTAATAAAGTATATGATTGGTTTGAGGAACGTCTTGAGATTCAGGCAATTGCAGATGATATAACTAGTAAATATGTTCCTCCCCATGTCAACATATTTTATTGTTTAGGGGGAATTACACTTACTTGTTTTCTAGTACAAGTCGCTACCGGTTTTGCTATGACTTTTTACTACCGACCAACCGTTACAGAGGCTTTTTCCTCGGTTCAATACATAATGACCGAGGCCAAC---TTTGGTTGGTTAATCCGATCAGTTCATCGATGGTCAGCAAGTATGATGGTTTTAATGATGATCCTGCATGTATTTCGTGTGTATCTCACAGGGGGATTTAAAAAACCCCGCGAATTAACTTGGGTCACAGGTGTGGTTTTGGTTTTGACTGCATCATTTGGTGTAACTGGTTATTCTTTGCCTTGGGATCAAATTGGCTATTGGGCAGTCAAAATTGTGACAGGTGTACCTGACGCCATTCCGGTAATAGGATCGCCTTTAGTGGAGTTATTACGCGGAAGTGCTAGTGTGGGCCAATCCACTTTGACTCGTTTTTATAGTTTACATACCTTTGTACTGCCTCTGCTTACTGCCGTATTTATGTTAATGCACTTTATGATACGTAAGCAAGGTATTTCGGGTCCTTTA---------------------------------------------ATGG---------------------------------------------------TAAAGAAACCAGACTTAAATGATCCTGTATTAAGAGCTAAATTAGCTAAAGGGATGGGACATAATTATTACGGGGAACCCGCATGGCCCAACGATCTTTTATATATTTTTCCAGTAGTAATTCTAGGTACTATTGCATGTAATGTAGGTTTAGCGGTTCTCGAGCCATCAATGATTGGTGAACCGGCAGATCCGTTTGCAACTCCTCTGGAAATATTACCCGAGTGGTACTTCTTTCCCGTGTTTCAAATACTCCGTACGGTACCCAATAAGTTATTGGGCGTTCTTTTAATGGTTTCTGTGCCAACAGGCTTATTGGTACCTTTTCTAGAGAATGTCAATAAATTCCAAAATCCATTTCGCCGCCCAGTAGCTACGACCGTTTTTTTAATCGGTACTGTAGTAGCTCTTTGGTTAGGTATTGGAGCAACATTACCCATTAAATCATTAACTTTAGGTCTTTTT---ATGATTGAAGTTTTTCTATTTGGAATCGTCTTACTAATTCCTATTACTTTAGCGGGATTATTCGTGACTGCGTATTTGCAATACAGGCGTGGGGATCAGTTGGATCTTTGAATGCTTACTTTAACTAGTTATTTTGGTTTTCTACTGGCTGCTTTAACTATAACCCCAGCTCTATTTATTGGCTTGAACAAGATACGCCTTATTTGA------ATGGATATAGTAAGTCTCGCTTGGGCTGCTTTAATGGTAGTCTTTACATTTTCTCTTTCACTAGTAGTATGGGGAAGGAGTGGACTCTAGATGATTATTCGTTCGCCGGAACCAGAAGTAAAAATTGTGGATAGGGATCCTGTAAAAACATCTTTTGAGGAATGGGCCAGACCCGGCCATTTCTCAACACTAGCTAAGGGCCCTGATACTACCACTTGGATCTGGAACCTACATGCTGATGCTCACGATTTCGATAGTCATACTGGTGATTTGGAGGAGATTTCTCGAAAAGTCTTTGCTCATTTCGGGCAACTTTCCATTATCTTTCTTTGGTTGAGTGGCATGTTTGCC---CGTTTTTCCAATTATGAAGCATGGCTAAGTGATCCTACTCACATTGGACCCAGTGCTCAGGTAGTTTGGCCTATAGTAGGGCAAGAAATATTGAATGGTGATGTAGGCGGGGGTTTCCGAGGAATCCAAATAACCTCTGGTTTTTTTCAGTGGCGAGCATCTGGAATAACTGAATTACAACTCTATTGTACTGCAATTGGTGCATTGATTTTTGCAGCGTTAATGCTTTTTGCTGGTTGGTTCCATTATCACAAAGCCGCTCCCAAATTGGCCTGGTTCCAAGATGTAGAATCCATGTTGAATCACCACTTAGCGGGATTATTAGGACTTGGGTCTCTTTCTTGGGCGGGGCACCAAATTCATGTATCTTTACCAATTAACCAATTTCTTGACGCTGGGGTGGAT---CCTAAACCACTTCCTCATGAATTTATCTTGAATCGGGACCTTTTGGCTCAACTTTATCCTAGTTTTGCCGAAGGAGCAACCCCTTTTTTCACTTTAAATTGGTCCAAATACGCAGAATTTCTGTTTCGCGGAGGACTAGATCCAGTAACCGGTGGTCTCTGGCTGACCGATATTGCGCACCATCATTTAGCTATTGCTATTCTTTTCCTAATCGCAGGTCATATGTATAGGACCAATTGGGGTATTGGCCATGGACTTAAAGATATTTTGGAGGCTCACAAGGGCCCATTTACAGGACAAGGCCATAAGGGTCTTTATGAAATCTTAACAACGTCATGGCATGCTCAATTATCTCTTAACCTAGCTATGCTAGGCTCTACCATTGTTGTAGCTCATCATATGTATATGCCTCCCTATCCATACCTAGCTACTGACTATGGTACACAACTTTCCTTGTTCACACACCACATGTGGATTGGCGGATTTCTAATAGTCGGTGCTGCTGCACATGCAGCAATTTTTATGGTAAGAGACTATGATCCAACTACTCGATACAACGATCTATTAGATCGCGTCCTTAGACACCGCGATGCAATCATATCCCACCTTAACTGGGTATGTATATTTCTAGGTTTTCACAGTTTTGGCTTGTACATTCATAATGATACCATGAGTGCTTTAGGCCGTCCACAAGATATGTTTTCGGATACTGCCATACAATTACAACCTATCTTTGCTCAATGGGTACAAAATATCCATGCTGCGCCTGGCGTAACAGCTCCTGGTGCAACAACAAGTACTAGCTTAACGTGGGGAGGCGGCGAGTTAGTAGCAGTAGGTGGCAAAGTGGCTTTGTTACCTATTCCATTAGGAACCGCAGATTTTTTAGTCCATCACATTCATGCATTTACCATACATGTGACTGTATTAATACTTTTGAAAGGTGTTTTATTTGCTCGGAGTTCCCGTTTGATACCCGATAAAGCAAATCTAGGTTTTCGCTTTCCTTGCGATGGGCCTGGCCGAGGGGGAACATGTCAAGTATCCGCCTGGGATCATGTTTTCTTAGGTTTATTCTGGATGTACAATATTTCGGTAGTCATTTTCCATTTCAGTTGGAAAATGCAGTCGGATGTTTGGGGTACTATAAGTGATCAAGGGGTGGTAACTCATATTACAGGGGGAAACTTTGCACAGAGTTCCATTACGATTAATGGGTGGCTTCGAGATTTCTTGTGGGCACAGGCATCGCAAGTCATTCAGTCTTATGGTTCTTCATTATCTGCATATGGTCTTTTTTTCTTAGGTGCTCATTTTGTCTGGGCCTTCAGTTTAATGTTTTTATTCAGCGGCCGTGGTTATTGGCAAGAACTCATTGAATCTATCGTTTGGGCTCATAACAAATTAAAAGTTGCTCCTGCTACTCAGCCTAGAGCCTTGAGCATTATACAAGGACGCGCTGTAGGAGTAACCCATTACCTTCTGGGTGGAATTGCCACGACATGGGCATTCTTCTTAGCGAGAATTATTGCAGTAGGA---------ATGGAATTAAGATTTCCCAGGTTTAGCCAAGGCTTAGCTCAGGACCCCACTACTCGTCGTATTTGGTTTGGTATTGCTACCGCACATGATTTCGAAAGTCATGATGATATTACTGAAGAACGTCTTTATCAGAACATTTTTGCTTCTCACTTTGGGCAATTAGCAATAATCTTTCTATGGACGTCCGGAAATCTGTTTCATGTAGCTTGGCAAGGAAATTTTGAATCATGGATACAGGATCCTTTACACGTAAGACCTATTGCTCATGCGATTTGGGATCCTCATTTTGGTCAACCCGCTGTGGAAGCCTTTACTCGAGGAGGTGCTGCTGGTCCAGTGAATATTGCTTATTCTGGAGTTTATCAGTGGTGGTATACAATAGGATTACGCACCAATGAGGATCTTTATACTGGAGCTCTTTTTCTATTATTTCTTTCTACGCTGTCCTTAATAGCGGGTTGGTTACATCTACAACCCAAATGGAAACCAAGCCTTTCGTGGTTCAAAAACGCGGAATCTCGTCTCAATCATCATTTGTCAGGACTTTTCGGGGTAAGTTCTTTGGCTTGGACAGGACATTTAGTTCATGTTGCTATTCCCTCCAGGGGGGAGTACGTTCGATGGAATAATTTCTTAGATGTATTACCCTATCCCCAGGGGTTGGGACCCCTTTTGACGGGTCAATGGAATCTTTATGCCCAAAACCCTGATTCGAGTAATCATTTATTTGGTACCGCTCAAGGAGCGGGAACTGCCATTCTAACTCTTCTTGGGGGATTCCATCCACAAACACAAAGTTTGTGGCTGACCGATATGGCTCACCATCATTTAGCTATTGCATTTATTTTTCTCATTGCCGGTCACATGTATCGAACTAACTTCGGAATTGGGCACAGTATTAAAGATCTTTTAGAAGCGCATACTCCTCCGGGGGGTCGATTAGGGCGTGGGCATAAGGGCCTTTATGACACAATCAACAATTCGCATTTTCAGTTAGGTCTTGCTCTAGCTTCTTTAGGGGTTATTACTTCCTTAGTAGCTCAACATATGTACTCTCCTCCTTATGCATTCATAGCACAAGACTTTACTACTCAAGCTGCTTTATATACTCATCACCAATATATTGCAGGGTTCATCATGACAGGGGCTTTTGCTCATGGAGCTATTTTTTTCATTAGGGATTACAATCCGGAACAGAATGAGGATAATGTATTGGCAAGAATGTTAGACCATAAAGAAGCTATCATATCTCATTTAAGTTGGGCTAGCCTCTTTCTAGGATTCCATACCTTGGGCCTTTATGTTCATAACGACGTCATGCTTGCTTTTGGTACTCCAGAAAAGCAAATCTTGATCGAACCTATATTTGCCCAATGGATACAATCTGCTCATGGCAAGACGACATATGGGTTCGATATACTCTTATCTTCAACGAATGGCCCCGCTTTCAATGCGGGTCGAAGCCTATGGTTGCCCGGATGGTTGAATGCTGTTAATGAGAATAGTAATTCGCTTTTCTTAACAATAGGACCTGGGGATTTCTTGGTTCATCATGCTATTGCTCTAGGTTTGCATACAACTACATTGATTTTAGTAAAGGGCGCTGATGCACGCGGTTCCAAATTAATGCCAGATAAAAAGGATTTTGGATATAGTTTTCCTTGTGACGGCCCAGGGCGCGGCGGTACTTGTGATATTTCTGCTTGGGACGCATTTTATTTGGCAGTTTTCTGGATGTTAAATACCATTGGGTGGGTTACTTTTTATTGGCATTGGAAACATATCACATTATGGCAGGGCAACGTTTCACAATTTAATGAATCCTCCACTTATTTGATGGGATGGTTAAGAGATTACCTATGGTTAAACTCTTCACAACTTATCAATGGATATAATCCTTTTGGGATGAATAGTTTATCGGTATGGGCGTGGATGTTCTTATTTGGACATCTTGTTTGGGCTACTGGATTTATGTTCTTAATTTCCTGGCGGGGGTATTGGCAGTTAATTGAGACTTTAGCATGGGCTCATGAACGCACACCTTTAGCTAATTTAATTCGCTGGAGAGATAAGCCCGTGGCTCTTTCCATTGTGCAAGCAAGATTGGTTGGATTAGCTCACTTTTCCGTGGGTTATATATTCACTTATGCAGCTTTCTTGATTGCCTCAACATCAGGCAAGTTTGGTTAAATGTCACATTCCGTAAAAATTTACGATACATGTATAGGATGCACTCAATGTGTACGAGCTTGTCCAACAGATGTATTAGAAATGATACCCTGGGATGGATGTAAAGCCAAGCAAATTGCTTCCGCGCCGAGAACCGAAGATTGTGTGGGTTGTAAGAGATGTGAATCTGCCTGCCCGACAGATTTTTTAAGTGTCCGCGTTTATTTAGAAACAACACGTAGCATGGCTCTATCTTATTGAATGACGTTA---TTACCTTCTATTTTCGTGCCTTTAGTAGGCTTAGTATTTCCGGCAATTGCAATGTCTTTATTTCTTTATGTGCAAAAAAATAAGATTGTC---ATGCGGGATATAAAAACATATCTCTCTGTAGCACCCGTGAGTACTCTATGGTTTGGTGCTTTAGCAGGTTTATTGATAGAAATTAATCGTTTATTCCCAGATGCTTTGTCATTCCCTTTTTTT---------ATGACTGCAATTTTAGAGAGACGCGAAAGTACAAGCTGGGGTTTCAACTGGATAACTAGCACTGAAAATCGTCTTTACATCGGATGGTTCGGTGTTTTGATGATCCCTACCTTATTGACCGCAACTTCTGTATTTATTATCGCCTTCATCGCTGCCCCTCCAGTAGATATTGATGGTATTCGTGAGCCTGTTTCTGGTTCTTTACTTTATGGAAACAATATTATCTCTGGTGCTATTATCCCTACTTCTGCGGCGATCGGATTGCACTTTTACCCAATTTGGGAAGCTGCATCTGTTGATGAGTGGTTATACAATGGTGGTCCTTATGAGCTAATTGTTCTACACTTCTTACTTGGTGTAGCTTGTTATATGGGTCGTGAGTGGGAATTCCGTCTGGGTATGCGTCCTTGGATTGCTGTTGCATATTCAGCTCCTGTTGCAGCTGCTACTGCTGTTTTCTTGATTTACCCTGGTCAAGGAAGCTTTTCTGATGGTATGCCTTTAGGAATCTCTGGTACTTTCAACTTTATGATTGTATTCCAGGCAGAGCACAACATCCTTATGCATCCATTCCACATGTTAGGTGTAGCTGGTGTATTCGGCGGTTCCCTATTCAGTGCTATGCATGGTTCCTTGGTAACCTCTAGTTTGATCAGGGAAACTACTGAAAATGAATCCGCTAATGAGGGTTACAAATTTGGTCAAGAGGAAGAAACTTATAATATTGTGGCTCATGGTTATTTTGGCCGATTAATCTTCCAATATGCTAGTTTCAACAACTCTCGTTCTTTACACTTCTTCTTGGCTGCTTGGCCTGTAGTAGGAATCTGGTTCACTGCTTTAGGTATTAGTACTATGGCTTTCAACCTAAATGGTTTCAATTTCAACCAATCTGTAGTTGATAGTCAAGGTCGCGTTATTAATACTTGGGCTGATATCATCAACCGTGCTAACCTTGGTATGGAAGTAATGCACGAACGTAATGCTCACAACTTCCCTCTAGACTTAGCTGCTGTTGAAGTTCCATCTAATGGA---ATGGGTTTGCCTTGGTATCGTGTTCATACTGTCGTATTGAATGATCCGGGTCGATTGCTTGTGCATATAATGCACACAGCTCTAGTTTCTGGTTGGGGCTCAATGGCTTTATACGAATTAGCAGTTTTTGATCCCTCTGATCCTGTTCTGGATCCAATGTGGAGACAAGGTATGTTCGTAATTCCCTTCATGACTCGTTTAGGAATAACGGATTCGTGGGGTGGTTGGAGTATTTCAGGAGGAACTGTAAATCCGGGTATTTGGAGTTATGAAGGTGTGGCAGGTACGCATATTGTGTTTTCTGGCTTCTTGGCAGCGATCTGGCATTGGGTATATTGGGACCTAATATTCGATCGGACGGGAAAACCCTCTTTGGATTTGCCCAAGATCTTTGGAATTCATTTATTTCTTGCAGGGGTGGCTTGCTTTGGCTTTGGGGCATTTCATGTAACGGGTTTGTATGGTCCTGGGATATGGGTATCCGATCCTTATGGACTAACTGGAAAAGTACAAGCTGTAAATCCATGGGGTGCAGAAGGTTTTGATCCTTTTGTTCCGGGGGGAATAGCTTCTCATCATATTGCTGCGGGTACATTGGGTATATTAGCGGGCTTATTCCATCTTAGTGTCCGTCCGCCTCAACGTCTATATAAAGGATTACGTATGGGCAATATTGAAACTGTACTTTCCAGTAGTATCGCTGCTGTTTTTTTTGCAGCTTTCGTTGCTGGAACTATGTGGTATGGGTCAGCAACGACCCCAATCGAATTATTTGGGCCTACTCGTTATCAGTGGGATCAGGGATACTTTCAGCAAGAAATATATCGAAGAGTTAGCAATGGTTTAGCCGAAAATCTTAGTTTATCAGAAGCTTGGTCTAAAATTCCCGAAAAATTAGCCTTTTATGATTATATTGGTAATAATCCGGCAAAAGGGGGATTATTCAGAGCAGGCTCAATGGACAATGGGGATGGAATAGCTGTTGGATGGGGACATCCCGTCTTTAGAGATAAAGAAGGACGTGAGCTTTTTGTACGCCGTATGCCTACTTTTTTTGAAACATTTCCGGTTGTTTTGGTAGATGAGGAGGGAATTGTTAGAGCAGACGTTCCTTTTAGAAGAGCAGAATCCAAATATAGTGTTGAACAAGTAGGTGTAACGGTGGAGTTCTATGGTGGCGAACTTAATGGAGTAAGTTATTCTGATCCTGCTACTGTAAAAAAATATGCGAGGCGTTCTCAATTAGGGGAAATTTTTGAATTAGACCGGGCTACTTTGAAATCTGATGGTGTTTTTCGCAGCAGTCCAAGGGGTTGGTTCACTTTTGGTCATGCTACCTTTGCTTTGCTCTTCTTTTTCGGACACATTTGGCATGGCGCTAGAACATTGTTCCGAGATGTTTTTGCTGGTATTGATCCAGATTTGGATGCTCAAGTGGAATTTGGAACATTCCAAAAAGTGGGAGATCCAACAAGGAAACAGGCAG---------------------------------------TCTGA------------------------------------------ATGAAAATCTTATATTCCAGGAGGTTCTACCACGTGGAAACGCTCTTTAATGGAACTTTCGTTTTAGCTGGTCGTGACCAAGAAACCACCGGCTTTGCTTGGTGGGCTGGGAATGCCAGACTTATCAATTTGTCCGGTAAACTGCTTGGAGCTCATGTAGCTCATGCCGGATTAATCGTATTCTGGGCCGGAGCAATGAACCTATTTGAAGTGGCCCATTTCGTACCAGAAAAGCCCATGTATGAACAAGGGTTGATTTTACTTCCACACTTAGCTACTCTAGGTTGGGGAGTAGGGCCAGGGGGGGAAGTTCTAGATACTTTTCCGTACTTTGTATCTGGCGTACTTCACCTAATTTCCTCCGCAGTCTTAGGCTTCGGTGGCATTTATCACGCGCTTCTGGGACCCGAGACTCTTGAGGAATCTTTTCCATTCTTTGGTTATGTCTGGAAAGATAGAAATAAAATGACTACAATTTTGGGTATTCACTTAATTTTGTTAGGTGGTGCTTTTCTTCTAGTACTCAAGGCTCTTTATTTTGGCGGTGTATATGATACCTGGGCCCCTGGGGGGGGAGTAAGAAAAATTACCAATTTGACCCTTAGTCCCGTTATATTTGGTTATTTACTAAAATCTCCTTTTGGTGGAGAAGGGTGGATTGTTAGTGTAGATGATTTAGAAGATATAATTGGTGGGCATGTATGGTTGGGTTTTATTTGTGTAGGCGGAATTTGGCATATTTTAACCAAACCCTTCGCATGGGCTCGCCGTGCATTTGTATGGTCTGGAGAAGCTTACTTGTCTTATAGTTTAGCTTTATCTGTCTTTGGTTTTATCGCTTGTTGTTTTGTATGGTTCAATAATACAGCTTATCCGAGTGAGTTTTATGGACCCACCGGGCCAGAAGCTTCTCAAGCTCAAGCATTTACTTTTCTAGTTAGAGACCAGCGTCTTGGAGCTAATGTGGGATCCGCTCAAGGACCCACAGGTTTAGGTAAATATCTAATGCGTTCCCCAACTGGGGAGGTTATCTTTGGAGGGGAAACTATGCGTTTTTGGGACCTTCGTGCTCCATGGTTAGAACCTCTAAGGGGCCCCAACGGTTTGGACTTGAGTAGGTTGAAAAAAGACATACAACCTTGGCAAGAACGACGCTCAGCAGAATATATGACCCACGCTCCTTTAGGCTCTTTAAATTCCGTGGGTGGCGTAGCTACCGAGATCAATGCAGTTAATTATGTCTCTCCTAGAAGTTGGTTATCAACTTCTCATTTTGTTCTAGGATTCTTCTTTTTTGTGGGCCATTTATGGCATGCAGGAAGAGCCCGAGCTGCTGCAGCAGGTTTTGAAAAGGGAATCGATCGTGATTTGGAACCTGTTCTTATGAACCCTCTTAAC---ATGACTATAGCCCTTGGTAGACCTAAAGAAGAAAATGATCTATTTGATACTATGGATGACTGGTTACGAAGGGACCGTTTCGTTTTTGTAGGATGGTCTGGCCTATTGCTCTTTCCTTGTGCTTATTTCGCTTTAGGGGGTTGGTTTACAGGGACAACTTTTGTAACTTCTTGGTATACCCATGGATTGGCTAGTTCCTATTTGGAAGGTTGTAATTTCTTAACCGCAGCAGTTTCTCCTGCCAATAGTTTAGCACACTCTTTGTTGCTACTATGGGGGCCCGAAGCACAAGGAGATTTTACTCGTTGGTGTCAATTAGGCGGTCTATGGACTTTTGTAGCTCTCCACGGGGCTTTTGCACTAATAGGTTTCATGTTACGCCAATTTGAACTTGCTCGGTCTGTTCAATTGCGGCCTTATAATGCAATCTCATTCTCTGGTCCAATTGCTGTTTTTGTTTCTGTATTCCTTATTTATCCACTGGGGCAATCTGGTTGGTTCTTTGCGCCGAGTTTTGGCGTAGCAGCGATATTTCGATTCATCCTTTTCTTCCAAGGATTTCATAATTGGACGTTGAACCCATTTCATATGATGGGAGTTGCCGGAGTATTAGGTGCGGCTCTGCTATGCGCTATTCATGGAGCGACCGTAGAAAACACTCTATTTGAGGACGGTGATGGTGCAAATACCTTCCGTGCTTTTAACCCAACTCAAGCTGAAGAAACTTATTCAATGGTCACTGCTAACCGCTTTTGGTCCCAAATCTTTGGTGTTGCTTTTTCCAATAAACGTTGGTTACATTTCTTTATGCTATTTGTACCCGTCACCGGTTTATGGATGAGTGCTATTGGCGTAGTTGGCTTGGCTCTGAACTTACGTGCCTATGACTTTGTTTCCCAGGAAATCCGTGCAGCGGAAGATCCTGAATTTGAGACTTTCTACACCAAAAATATTCTTTTAAACGAGGGTATTCGTGCGTGGATGGCAGCTCAGGATCAGCCTCATGAAAATCTTATATTCCCTGAGGAGGTTCTACCACGTGGAAACGCTCTTTAAATGTCTGGAAGCACGGGAGAACGTTCTTTTGCTGATATTATTACCAGTATTCGATACTGGGTTATTCATAGCATTACTATACCTTCCCTATTCATTGCGGGTTGGTTATTTGTCAGTACGGGTTTAGCTTATGACGTGTTTGGAAGTCCTAGGCCAAACGAGTATTTCACGGAAAGCCGACAAGGAATTCCGTTAATAACCGACCGTTTTGATTCTTTAGAACAACTCGATGAATTTAGTAGATCCTTT------------TAGATGACCATAGATCG---AACCTATCCTATTTTTACAGTGCGATGGCTGGCTATTCACGGACTAGCTGTACCTACTGTTTTTTTCTTGGGATCAATATCAGCAATGCAGTTCATCCAACGATAAATGGCTACACAAACCGTTGAAGATAGTTCTAAACCTAGG---CCAAAAACTGGTGCAGGTAGTTTACTGAAACCCTTGAATTCGGAATATGGGAAAGTCGCCCCGGGTTGGGGGACTACTCCTTTTATGGGGATCGCAATGGCTTTATTCGCTATATTCCTATCTATCATTTTAGAAATTTATAATTCTTCCGTTTTACTGGACGGAATTTTAACCAATTAG------------------------------------ATGCTTACTCTCAAACTTTTTGTTTATACAGTAGTGATATTCTTTGTTTCACTCTTTATCTTTGGATTCTTATCTAATGACCCAGGACGGAATCCTGGACGCGAGGAGTAAATGGCCGATACTACTGGAAGAATTCCTCTTTGGCTGATAGGTACTGTAGCTGGTATTGTGATTGGTTTAGGTGTTTTCTTTTATGGTTCATATTCTGGATTGGGTTCATCTCTATAG---------ATGCCTAATATACTTAGTTTAACCTGTATCTGT------TTTAATTCTTATCCT------ACTAGTTTCTTTGCCAAATTACCCGAAGCTTATGCTTTCAATCCAATCGTGGATATGCCTGTTATACCTCTATTCTTTTTTCTATTAGCCTTTGTTTGGCAAGCTGCTGTAAGTTTTCGA---ATGACACAATCAAACCCGAATGAACAAAATGTTGAATTGAATCGTACCAGTCTATACTGGGGTTTATTACTCATTTTTGTACTTGCTGTTTTATTTTCCAATTACTTCTTCAATTGAATGGAAGTCAATATTCTCGCATTTATTGCTACTGCACTGTTCATTCTACCTACTTCTTTTTTACTTATTATTTATGTAAAAACAGTCAGCCAAAATTAAATGGAAACAGCAACTTTAGTCGCCATCTCCATATCTGGTTTACTTGTAAGCTTTACTGGGTATGCCTTATATACCGCGTTTGGGCAACCCTCTCAACAATTAAGAGATCCATTCGAAGAACACGGAGACTAA---------ATGGAAGCATTGGTTTATACGTTCCTTTTAGTTTCGACTTTAGGGATAATTTTTTTCGCTATCTTCTTCCGAGAACCACCTAAGGTTCCACCAACTCCAACTAAAAGAATAAAATAAATGACTATTGCTTTCCAATTAGCTGTTTTTGCATTAATTGCGACTTCCTCAGTCTTAGTAATTAGTGTACCCCTTGTATTTGCTTCTCCTGATGGTTGGTCAAATAATAAAAATGTTGTATTTTCCGGTACATCATTATGGATTGGACTAGTCTTTCTCGTAGCTATTCTGAATTCTCTCATTTCTTAAATGTCACCACAAACAGAAACTAAAGCAGTTGGATTTGCTGGTGTTAAAGATTATAAATTGACTTACTACACCCCAGAGTATGAAACTAAGGATACTGATATCTTGGCAGCATTCCGAGTAAGTCCTCAGCCTGGGGTTCCGCCCGAAGAAGCAGGGGCTGCAGCTGCCGAATCTTCTACTGGTACATGGACAACTGTTTGGACTGATGGACTTACCAGTCTTGATCGTTACAAAGGACGATGCTATCACATCGAGCCTGTTGGGGAAGACCAAATCTATGCTTATCCATTAGACCTATTTGAAGAGGGTTCCGTTACTAACATGTTTTCCATTGTATTTTTC---AAAGCCCTACGTTTGGAGGATCTACGAATTCCCTATAAAACTTTCCAAGGCCCGCCTCATGGTATCCAAGAAAGAGATAAGTTGAACAAGTACGGTCGTCCTTTATTGGGATGTACTATTAAACCAAAATTGGGATTATCCGCAAAAAATTATGGTAGAGCGTATGAGTGTCTACGTGGTGGACTTGATTTTACCAAAGATGATGAAAACGTAAACTCACAACCATTTATGCGCTGGAGAGACCGTTTTTTTGCCGAAGCTTATAAACAGGCCGAAACCGGTGAAATCAAGGGGCATTACTTGAATGCGACTGCGACAGAAGAAATGAAGAGAGCTGTATTTGCAAGAGAATTAGGGGTTCCTATTGTAATGCATGACTACTTAACTGGGGGATTCACCGCAAATACTTTGCATTATTGCCGCGACAATGGCCTACTTCTTCACATTCACCGTGCAATGCATGCAGTTATTGATAGACAGAAAAATCATGGTATGCATTTCCGTGTATTAGCTAAAGCATTGCGTATGTCTGGGGGAGATCATCACGGTACAGTAGTAGGTAAGTTAGAAGGGGAACGCGAAATGACTTTAGGTTTTGTTGATTTATTGCGCGATGATTTTATTGAAAAAGATCGTCGCGGTTTTTTCACTCAGGACTGGGTATCCATGCCAGGTGTTATACCGGTAGCTTCAGGTGGTATTCATGTTTGGCATATGCCAGCTCTGACCGAAATCTTTGGGGACGATTCTGTATTATTTGGTGGAGGAACTTTAGGACATCCTTGGGGAAATGCACCTGGTGCAGCTAATCGAGTGGCTTTAGAAGCCTGTGTACAAGCTCGTAACGAAGGGCGCGATCTTGCTCGCGAAGGTAATGAAATCGCTAAATGGAGTCCTGAACTAGCCGCAGCTTGTGAATGGAAGGCGATCAAATTC---GAGCCGGATATTGAT---------------------------------------------ACGGCGAAACATTTATACAAAACACCTATCCCGAGCACACGCAAGGGAACCGACAGGCAAGTGAAATCCAATCCACGAAATAATTTGATCCATGGACGGCACGGTAAAGGTAATTCCAGAGGAATCATTACCAGGAGAGGGGGAGGTCATAAGCGCCTATACCGTAAAATAGATTTTCGACGGAATCAAAAAGACATATCTGGTAGAATCGTAACCATAGAATACGACCCTAATCGAAATGCATACATTTGTCTCATACACTATGGGGATGGTGAGAAGAGATATATTTTACATCCCAGAGGGGCTATAATTGGAGATACTATTGTTTCTGGTACAAAAGTTCCTATATCAATGGGAAATGCCCTACCTTTGAGT---ATGCCCTTAGGCACGGCCATGCATAACATAGAAATCACACGTGGAAGGGGTGGGCAATTAGCTAGAGCAGCAGGTGCTGTAGCGAAACTCATTGCAAAAGAGGGTAAAGCCACTTTAAGATTACCATCTGGGGAGGTCCGTTTAGTATCCCAAAACTGCTTAGCAACAGTCGGACAAGTGGGTAATGTTGGGGTGAACCAAAAAAGTTTGGGTAGAGCCGGATCTAAGTGTTGGCTAGGTAAACGCCCCGTAAGAGGGGTAGTTATGAACCCTGTGGACCACCCCCATGGGGGCGGTGAAGGGAAAGCTCCCATTGGTAGAAAAAAACCCACAACCCCTTGGGGTTATCCTGCGCTTGGAAGAAGAACTAGGAAAAGGAAAAAATATAGCGATAGTTTTATTCTTCGTCGCCGTAAG---ATGATTCAACCTCAGACCCTTTTAAATGTAGCAGATAATAGTGGAGCTCGAAAATTGATGTGTATTCGAGTCATAGGAGCTGCTGGTAATCAGCGATATGCTCGTATTGGTGATGTTATTGTTGCTGTAATCAAAGACGCATTGCCCCAAATGCCTCTAGAAAGAGAAGTAATTCGAGCTGTAATTGTACGTACATGTAAAGAGTTCAAATGCGACGGTATAATAATCCGCTATGATGACAATGCTGCGGTTATAATTGATCAAAAAGGCAATCCAAAAGGAACTCGAGTTTTTGGCGCGATTGCCGAGGAATTGAGAGAATTGAATTTTACCAAAATAGTTTCATTAGCTCCTGAAGTATTA---AACCCCAAAAGAACCAGATTTCGCAAACAACATAGAGGAAGAATGAAAGGAAAATCCTGCCGAGGCAATCGTATTTGTTTTGGTAGATATGCTCTTCAAGCACTTGAACCCGCTTGGATCACGGCGAGACAGATAGAAGCAGGACGAAGAGCAATAACACGATATGCACGTCGTGGTGGAAAAATATGGGTACGTATATTTCCCGACAAACCGGTTACAAGACCCACGGAAACACGTATGGGCTCGGGAAAGGGGTCCCCCGAATATTGGGTATCCGTTAAACCTGGTCGTATACTTTATGAAATGGGGGGAGTATCTGAAACTGTAGCTAGAGCAGCTATCATAGCTGCCAGTAAAATGCCCATACGAAGTCAATTTCGATTAGAGATA---------------------------------------------------------------------------------ATGACCAGAGTTCCGCGAGGATATATAGCCCGGAGACGACGAACAAAAATGCGTTCATTTGCCTCAAACTTTAGAGGGGCTCATTTAAGACTTAATCGAATGATTACCCAACAGGTAAAAAGAGCTTTTGTTTCCTCTCATCGAGATAGAGGTAGGCAAAAGAGGGATTTTCGTCGTTTGTGGATCACTCGGATAAACGCAGCAACGCGGGTATATAAAGTA---------------TTCAGTTATAGTAAATTAATACACAACCTGTACAAGAAGAAATTGATTCTTAATCGTAAAATGCTTGCACAAGTAGCTGTACCAAATAATCTTTACACGATTTCCAATAAAATAAAGA----TCATCAAT--------------------ATGACAAGTTTCAAACTAGTAAAGTATATCCCTAGGATAAAGAAGAAGAAAAGTGGGCTAAGGAAACTCGCAAGGAAAGTTCCAACCGATCGTCTACTTAAGTTCGAGAGAGTTTTCAAAGCACAAAAACGTATCCCTATGTCTGTTTTCAAAGCACAAAGAGTTCTTGACGAGATTCGCTGGCGTTACTACGAGGAAACTATGATACTGAACCTCATGCCCTATCGAGCATCTTATCCCATCTTAAAGTTGGTTTATTCGGCAGCCGCAAATGCTACTCATTATAGGGATTTCGACAAAGCGAATTTATTTATTACTAAAGCCGAAGTCAGTAGGAGTACTATTATGAAGAAATTCAGACCTCGAGCTCGAGGACGTAGTTTCCCCATAAAAAAAAGCATGTGTCATATAACAATTGTACTAAATATAGTAAAGAAATCTAAA---------------------------------------------------------------------------------------------------------------------------------------------------------------------------------------------------------------------------------------------------------------------------------------------------------------------------------------ATGGCAGTTCCAAAAAAACGTACTTCAATGTCAAAAAAGCGTATTCGTAAAAATATTTGGAAGAAAAAGACTTATTTTTCCATAGTA------CAATCTTATTTAGTAAAATCAAGATCATTTTCGAGCGGTAATGAG---CATAAACCAAAGGGTTTTTCTGGG---CAACAAAATAAT------------------------------------------ATGGCCAAGGGAAAAGATGTTAGAATCAGAGTTATTTTGGAATGCATCAGTTGTGTTCGAAAAGGTAATGAGGAATCGACGGGGATTTCTAGATATACTCAAAAGAATCGCCACAATACACCCGGACAATTATTCAAAAAATTTTGTCGTTATTGTCGCAAGCATACGACTCATCACGAAATAAAGAAA---ATGAAAATAAGAGCTTCCGTTCGTAAAATTTGTACAAAATGTCGACTGATTCGTAGGCGTGGACGAATTAGAGTCATTTGCTCTAATCCGAAGCATAAACAAAGACAGGGG---ATGGTTGAGGAGGTAGGAACTCAAACACTATGGAAGTGTGTTGAATCAAGAGTAGATAGTAAGCGCCTTTATTATGGTCGTTTCATTCTGTCCCCGCTTAGAAAAGGTCAAGCGGACACCGTCGGTATTGCCTTGCGAAGAGCTTTACTTGGAGAAATAGAAGGAACATGTATCACACGTGCAAAATTTAGCGTGCCGCACGAGTATTCTACAATAGCAGGTATTGAAGAATCCGTACAAGAAATTTTACTAAATTTGAAAGAAATTGTATTGAGAAGTAATCTCTATGGAGTTAGAGACGCATCCATTTGCGTCAAAGGTCCTAGATACATAACTGCTCAAGATATCATCTTACCGCCTTCCGTAGAAATCGTTGATACGCAACCTATAGCTAACTTGACAGAGCCCGATTTCATTGATTTAATCAAGAGAGATCGTGGATAT------CAGACAGAACTCAGAAAGAACTATCAAGATGGAAGTTATCCTATAGATGCTGTATCCATGCCTCGAAATGTGAATTATAGTATTTTTTGTGGGAATGGAAAT---AAACACGAGATACTTTTTCTAGAAATATGGACTAATGGAAGTTTAACCCCTAAGGAAGCACTTTATGAGGCTTCTCGTAATTTGATTGATTTTCTTCCTTTTCTACACGCG---GAGGAAGAGGGCGCTTTCGAAGAAAATAAA---------------------------------------------------------------------------------------------------------------------------------------------------------AACAGGCCACCCCTTTTTACTTTTCAAAAAAGAACTAATCTAAAGAACAAAAAA---------------TTGAATTGTATTTTTATTGATCAATTAGAATTGACTTCTAGAACGTATAATTGTCTAAAAAGGGCCAATATACATACACTATTGGACCTTTTGAGTAAGACTGAAGAAGATCTTCTGAGAATTGACAGTTTTATGGAAGATCATATAGACCTAGAGAAGCATCCAATTGATCTTAAT---------------------ATGCTCCGGAATGGAAACGAGATGTCCACAATACCCGGATTTAGTCAGATCCAATTCGAGGGATTTAGGTTCATTAATCAAGCCTTGGCAGAAGAACTTGACAAGTTTCCAACAATTAAAGATCCAGATCACGAAATTGCATTTCAATTATTTGCGAAAGGATATCAACTGCTAGAACCCTCGATAAAAGAAAGAGATGCTGTGTATGAATCACTCACCTATTCTTCCGAATATGTATCTGCGAGAATTTTTGGTTTCGATGTGCAAAAGCAAACCATTTCTATCGGAAACATTCCTATAATGAATTCCTTAGGAACCTTTATTATAAATGGAATATACCGAATTGTGATCAATCAAATATTGCTAAGTCCTGGTATTTACTACCGCTCGGAATTAGATCATAAGGGAATTTCTATCTACACTGGCACTATAATATCAGATTGGGGGGGGAGATCGGAATTAGCAATTGATAAAAAAGAAAGGATATGGGCTCGCGTGAGTAGAAAACAAAAGATATCTATTCTAGTTCTATCAGCTATGGGTTCGAATCTAAGAGAAATTCTAGATAATGTTTCCTACCCTGAAATTTTCTTGTCTTTCCCGAATGCTAAAAAGAAG------AGGATTGAGTCAAAAGAAAAAGCTATTTTGGAGTTTTATCAACAATTTGCTTGTGTAGGTGGGGACCTGGTATTTTCGGAGTCCTTATGCGAGGAATTACAAAAGAAATTTTTTCAAAAATGTGAATTAGGAAGGATTGGTCGACGAAATATGAATCGGAGACTTAATCTTGATATTCCTCAGAACAATACATTCTTGTTACCACGAGATGTATTGGCCGCTACGGATCATTTGATTGGAATGAAATTTGGAACGGGTATACTTGACGATGACGATATGAATCACTTGAAAAATAAACGTATTCGTTCGGTTGCGGATCTGTTACAAGATCAATTCGGATTGGCTCTTGGTCGTTTACAACATGCAGTTCAAAAAACTATTCGTAGAGTATTCATACGTCAATCGAAACCGACTCCCCAAACTTTGGTAACTCCAACTTCAACTTCAATTTTATTAATAACTACTTATGAGACCTTTTTTGGCACATACCCGTTATCTCAAGTTTTTGATCAAACGAATCCATTGACACAAACTGTTCATGGGCGAAAAGTGAGTTGTTTAGGTCCTGGAGGGTTGACGGGGAGAACCGCAAGTTTTCGGAGCCGAGATATTCATCCGAGTCACTATGGGCGTATTTGTCCAATTGACACGTCTGAAGGAATCAATGTTGGACTTACTGGATCCTTAACAATTCATGCGATTGATCACTTGTGGGGATCCATAGAGAGTCCGTTTTATGAAATATCTGCT---------AAAAAAAAAGAGAGACAGGTGGTTTATCTATCACCAAATAGAGATGAATATTATATGATAGCAGCAGGAAATTCTTTGTTGAATCAAGGTATTCAGGAAGAACAGGTTGTTCCGGCTAGATACCGTCAAGAATTCTTGACTATTGCATGGGAACAGATTCATGTTAGAAGTATTTTTCCTTTCCAATATTTTTCTATTGGGGGTTCTCTCATTCCTTTTATTGAGCACAATGATGCGAATCGGGCTTTAATGAGTTCTAATATGCAGCGCCAAGCAGTTCCGCTTTCTTCCGAGAAATGCATTGTTGGAACTGGATTGGAACGCCAAACAGCTCTATCGAGGGTTTCCATAGCCGAACGCGAGGGAAAGATCTCTACTGATAGTCATAAGATATTATCAAGTAGTGGGAAGACTATAAGTATTTTACGC---AAATGTATGCACCAAAAACCCCGG---CCAGGTAAATCCATTAAAAAAGGACAAATTTTAGCAGAAGGAGCTGCTACAATTGGGGGCGAACTTGCTTTAGGAAAAAACGTATTAGTAGCTTATATGCCATGGGAAGGTTACAATTTTGAAGACGCAGTACTAATTAGCGAACGTTTGGTATATGAAGATTATACCTCTTTTCACATCCGGAAATATGAAATTCAGACGGATACGACAAGCCAGGGCTCCGCTGAAAAAATCACTAAAGAAATACCACATCTAGAAGAACATTTACTCCGCAATTTGGACAGAAATGGAGTTGTTAGGTTGGGATCCTGGGTAGAAACTGGTGATATTTTAGTAGGTAAATTAACGCCTCAGATAGCGAGCGAATCATCTTATATCGCGGAAGCTGGATTATTACGGGCCATATTTGGCCTTGAGGTTTCCACTTCAAAAGAAACTTCTCTGAAATTACCTATAGGTGGAAGAGGGCGCATCGATAAATGGATCCAAAGGGACCCGCTCGACATAATGGTTCGTGTATATATTTTACAGAAACGTGAAATCAAAGTTGGGGATAAAGTAGCCGGAAGACATGGGAATAAAGGGATCATTTCCATTTTGCCTAGGCAAGATATGCCCTATTTGCAAGATGGAACACCCGTTGATATGGTCTTCAATCCCTTAGGAGTACCCTCCCGAATGAATGTGGGACAAATATTTGAAAGCTCGCTCGGATTAGCGGGGGATCTGCTAAAGAAACATTATAGAATAGCACCCTTTGATGAGAGATATGAGCAAGAGGCTTCAAGAAAACTTGTGTTTTCAGAATTATATGAAGCCAGTAAAGAAACAAAAAATCCATGGGTATTTGAACCCGAGTACCCGGGAAAAAGCAGAATATTTGATGGAAGAACAGGCGACCCCTTTGAGCAACCTGTTCTAATAGGGTCCTATATCTTAAAATTAATTCATCAAGTTGATGAGAAAATTCATGGGCGTTCTACTGGGCCCTACTCACTTGTTACACAACAACCGGTTAGAGGAAGAGCCAAGCAAGGGGGACAACGAGTAGGAGAAATGGAAGTTTGGGCTTTAGAAGGATTTGGTGTTGCTCATATTTTACAAGAGATACTTACTTATAAATCTGACCATCTTATAGCTCGCCAAGAAATACTTAATGCTACGATCTGGGGAAAAAGAATACCTAATCATGAGGATCCTCCAGAATCTTTTCGAGTGCTCGTTCGAGAACTACGATCTTTGGCTCTAGAACTGAATTTCCTTTCTAAGTTCCAGGTTAATAGGGAGGAA---ATGATTGACCAATATAAACATCAACAACTTATTGGACTCGTTTCCCCTCAACAAATAAAGGCTTGGGCTAACAAAAACCTACCTAATGGAGAAGTCGGCGAAGTCACAAGGCCCTCTACTTTTCATTATAAAACCGATAAACCAGAAAAAGATGGATTGTTTTGCGAAAGAATCTTTGGACCCATAAAAAGCGGGATTTGCGCTGGCAATTCTCGAGCGAGCGGAGCTGAAAACGAAGACGAAAGATTTTGCCAAAAATGCGGGGTCGAATTTGTGGATTCTCGGATACGAAGATATCAAATGGGATACATCAAACTCGCATGTCCCGTGACTCATGTGTGGTATTTGAAAGGTCTTCCTAGTTATATCGCGAATCTTTTAGATAAACCTCTTAAGAAGTTGGAGGGCCTAGTATACGGCGAT---------TTCTCTTTTGCTAGGCCCAGCAAAAAACCCACTTTTTTACGATTACGAGGTTTATTCGAAGAGGAAATTTCCTGTAACCACAGCATTTCTCCCTTTTTTTCTACCCCAGGCTTTGCAACATTTCGAAATCGGGAAATTGCGACAGGAGCAGGTGCTATTAGAGAACAATTAGCAGATTTGGATTTGATTATTATAGAGAATTCTTTGGTCGAATGGAAGGAATTAGAAGACGAGGGGTATAGTGGAGATGAGTGGGAAGATAGAAAAAGACGAATAAGAAAAGTTTTTTTGATTAGACGCATGCAATTGGCGAAACATTTTATTCAAACAAATGTAGAACCAGAATGGATGGTTTTGTGCTTATTACCGGTTCTTCCTCCCGAATTGAGACCTATTTATAGGTCTGGAGATAAAGTA------GTGACTTCAGACATTAATGAACTTTATAAGAGAGTTATCCGTCGGAACAACAATCTTGCCTATCTATTAAAAAGAAGTGAATTAGCGCCAGCAGATTTAGTAATGTGCCAGGAAAAATTGGTACAAGAAGCCGTGGATACACTTCTTGATAGTGGGTCCCGCGGGCAACCGACGAGGGATGGTCACAAT------AAAGTATACAAATCACTTTCAGATGTAATTGAAGGTAAAGAGGGAAGGTTTCGCGAGACTCTGCTTGGGAAACGGGTCGATTACTCGGGGCGTTCTGTCATTGTTGTGGGTCCTTCGCTTTCATTACATCAATGTGGATTACCTCTAGAGATAGCAATAAAGCTTTTTCAGCTATTTGTAATTCGCGATTTAATCACGAAACGCGCCACTTCTAATGTAAGGATTGCTAAAAGGAAAATTGAAAAAGAACCCGTATGGGAAATACTTCAAGAAGTTATGCGGGGACATCCTGTACTGTTAAATAGAGCACCTACCCTGCATAGATTAGGCATACAGGCCTTTCAACCCACTTTAGTAGAGGGGCGTACTATTTCTTTACACCCATTAGTGTGTAAGGGTTTCAATGCGGACTTTGATGGAGATCAAATGGCTGTTCATCTACCTTTATCCTTGGAAGCTCAGGCAGAAGCCCGTTTACTTATGTTTTCTCATATGAATCTCTTATCTCCCGCTATTGGGGATCCTATTTGCGTACCAACCCAAGACATGCTTATCGGGCTTTATGTATTAACGATTGGAAAGCGTCGAGGTATTTGTGCAAATAGATAT------AAT------AGTTGCAACTACAATGTAAATAAT---AATTATAGGAAAGATAAAGAACCCTTTTCTAGTTCTTATGATGCACTGGCTTATAGACAAAAACTAATCTTAGATAGTCCCTTGTGGCTACGATGGAACCTGGATCAACGCGTCGGGAGAGAAGTTCCGATTGAAGTTCAATATGAATCTGGGACTTATCATGAGATTTATGCCCACTATCTAATAATGGGAAATAGAAAAAAAGAACGTTCGATATACATTCGAACCACTCTTGGTCATATTTCTTTTTATAGAGAAATAGAGGAAGCCATACAAGGATTTAGTCAGGCCTATTCATACACTACC---ATGGCGGAACGGGCCAATCTGGTCTTTAATAAAGAGATAGACGGAACTGGTATGAAACGACTTATTAGCAGATTAATAGATCATTTTGGAATGGGATATACATCCCATATACTGGATCAAAAGACTGGCTTCCATCAAGCCACTACTACATCGATTTCGTTAGGAATCGAGGATCTTTTAACAATACCCTCTAAGGGATGGTTAGTCCAAGACGCGGAACAACAGAGTTTTCTTTTGGAGAAACACTATTATTATGGGGCTCACGCGGTAGAAAAATTACGCCAATCTGTTGAGATATGGTATGCGACAAGTGAATATTTGAAACAAGAAATGTCAAATTTTCGGATAACGGATCCTTCTAATCCAGTCTATCTAATGTCTTTTTCAGGAGCCAGAGGAAATGCATCTCAAGTACACCAATTAGTAGGTATGAGAGGATTAATGTCGGACCCTCAAGGACAAATGATTGATTTACCTATTCAAAGCAATTTACGCGAGGGACTTTCTTTGACAGAAATAATTTCCTGCTATGGAGCCCGCAAAGGGGTTGTAGATACTGCTGTGCGAACAGCAGATGCTGGATATCTTACACGTAGACTTGTTGAAGTAGTTCAACATATTATTGTGCGTAGAAGAGATTGTGGTACTATCCGAGGTATTTCTGTAAGTCCTCAAAATGGGATGACGGAAAAACTTTTTGTCCAAACACTAATTGGTCGTGTATTAGCAGACGATATATATATCGGTTCACGATGCATTGCCGCGCGAAATCAAGATATTGGAATTGGATTAGTCAATCGATTCATAACTGCCTTTGCACAACCATTTCGAGCACAACCAATATATATTAGAACCCCCTTTACTTGCCGAAGCACTTCTTGGATCTGTCAATGCTATGGCCGGAGTCCTACTCATAGTGATCTGGTCGAATTGGGAGAAGCCGGTATTATTGCAGGTCAATCAATTGGGGAGCCAGGGACTCAACTAACATTAAGAACTTTTCATACTGGCGGAGTATTCACAGGGGGTACTGCCGACCTTGTACGATCCCCTTCGAATGGAAAAATAAAATTCAATGAGAATTTGGTTCACCCCACACGTACCCGTCATGGGCAGCCTGCTTTTCTATGTTATATAGACTTGGTAACTATTCAGAGTCAAGATATTCTATATAGTGTGAATATTCCCTCAAAAAGCTTGATTCTAGTGCAAAATGATCAATATGTAAAATCCGAACAAGTAATTGCGGAGATTCGTGCCGGAACGTCCTTACATTTTAAAGAAAGGGTACAAAAGCATATTTATTCTGAATCAGACGGCGAAATGCACTGGAGTACTGATGTTTACCATGCGCCCGAATATCAATATGGTAATCTTCGCCGATTACCAAAAAGCCATTTATGGATATTGTCAGTAAGTATGTGCTCCAGTATAGCGTCTTTTTCACTCCACAAGGATCAAGAT------------------------------------------------------------------CAAATGAATACTTATAAAAAAGATAGGATTCTTGAT------TATTCAACGTCGCGAATCATGAATGGCCATTGGAATTTTTATCCTTCTATT------CAAAATTCAGATTTGTTGGCGAAAAAGCGAAGAAATAGGTTCGTCATTCCATTACAATAT------CATCAAGAAATATCCTGTGGGATTTCGATTGAAATCCCCATGGGTGTTTTACGTAGAAATACTATTTTTGCTTATTTTGACGATCCCCGATACAGAAAAGATAAAAAGGGTTCAGGAATTGTTAAATTTAGATATAGGACCCTAGAAGAAGAATATAGG---------ACT---------------------------------------------------------------------------------------------------------------------------------------------GAA------------GAG------GAA------------------------------------------TATACCGAA---------GAATCTAAATATATCGAA------GAATACGAATATGAAGAAGACTATGGGAGC---------------------AACGAATATCCAGAGAACGAATATAGGACTGAC---TATGGGAGCCCAGAGTATAGGACCCAAGAG---GAA------CTA---------------------------------------------------------------------------------------------------------------------------------GAGGAATCAGAAGACGAATATGGCAGCCCCGGGGAA---GGTACTTCAGAAGAT------------------------------------------------------TCAGAGGACGAATACGAGAGCCCAGAGGAAGATTCCATCAAAAAAGAGGGTTTGATTGAGCATCGAGGAACAAAAGAATTTAGTCTAAAATACCAA------AAAGAAGATCGGTTTTTTTTCATTCTTCAAGAACTTCATATCTTGCCGAGATCTTCATCCCTAAAGATAGACAGTATTATTGGAGTGAATACACAACTCACAAAAAATACAAGAAGTCGACTAGGCGGACTGGTCCGAGTGAAGAGAAAAAAAAGCCATACGGAACTCAAAATATTTTCCGGAGATATTTTTCCTGAAGAGGCGGATAAGATAGGTGGCTGTTTGCCGCCAGAAAGAAAAAAAGATTCTAAG------TCAAAAAAA------------------AGGAAAAATTGGGTCTATGTTCAACGGAAAAAAATTCTCAAGAGC---AAGGAAAAGTATTTTGTTTCCGTTCGCCCTGTGGCATATATGGAAGGAAATTTAGCACTTTTCCCGCAGGATCTCTTGCAAGAAGAAAATAATCAAATTCGACTTGTCAATATTCATGAAAATAGCAAGACTCAAAGAATTTATCAC---------------------------------------ACAAATAGTCAATTTGTTAGAACTTGCTTAGTAGTGAATTGGGAACAAGAAGAAAAAGAAAAGGCTGGTGCTTCCCTTGTTGAGGTAAGAGCAAATGATCTTATTCGCGATTTCCTAAGAATTGAGTTAGTCAAGTCCACT------ATTTCGTATACACGAAGGTATGGTAGGAGTGCAGGACCGATTCCC---------CATAATAGGTTAGAT------GCCAATAATTCTTTTTATTCCAAGGCGAAGATT------CTTAGCCAACATCCAGAAGCTATTGGCACTTTGTTGAATAATAAAGAATACCACTCTTTGATGATTTTGTCGGCATCCAACTGTTCTATTGGTTTATTCAAGAATTCAAAACATCCCAATGCGAAA------GAATGGAATCCTAGAATTATT------------------CGAGAATTTGGG---------------------CCCTTAGGCATT---------------------GTAGCTAGTATATCGCATTTTTCATCTTACTATTTACTAACGCATAATATCCTGTTAAAAAAATATTTGTTCGTT------------AATTTAAAACAAACCTTCGTACTTCAAGAACTTAAATACTCTATAGATGAAAATAGGTCTAATTTCGATAGTAACATAATGTTGGATTTCCTTTTGAATTGTTTTGTCCATCATGATTCTTGGGAAGAG------ACAGCAATAATTCACCTTGGACAATTTATTTGTGAAAATTGTCTATTTAAATCG------CACATAAAAAAATCCGGTCAAATTTTCGTAAATATGAATTCCTTTATAAGAGCAGCTAAACCTTATTTGGCCACTACAGGAGCAACTGTTAATGGTCATTATGGAGAAATCCTTTACAAGGGAGATAGGTTAGTTACGTTTATATATGAAAAATCGAGATCTAGTGACATAACGCAAGGTCTTCCAAAAGTGGAACAAATCTTTGAAGCGCGTTCAATTGATTCATTATCCCCGAATCTCGAAAGGAGAATTGAGGATTGGAATGAGCGTATACCAAGAATTCTTGGGGTCCCTTGGGGATTCTTGATTGGAGCTGAGCTAACCATAGCCCAAAGTCGTATCTCTTTGGTTAATAAAATCCAAAAGGTTTATCGATCCCAAGGGGTACAGATCCATAATAGACATATAGAGATTATTATACGCCAAGTAACATCAAAAGTGCGGGTTTCCGAAGATGGAATGTCTAATGTTTTTCCTGGGGAATTAATCGGACTATTGCGAGCGGAACGAGCAGGACGATTGGATGAATCGATCTATTATCGGGCAATCTTATTGGGAATAACAAGGGCTTCCCTGAATACCCAAAGTTTCATATCTGAAGCAAGTTTTCAAGAAACTCGAGTTTTAGCAAAAGCTGCCCTACGAGGTCGCATTGATTGGTTGAAAGGCTTGAAAGAAAACGTAGTTCTGGGGGGGATTATACCTGTTGGTACCGGATTCAAATTTGTGCATTCCCCACAAGACAAGAACCTTTATTTCGAAAAATTCGCGATGAGAGATCTCCATACAGAATTAGTTTCTTCAGATTCT------GAC------ACAAAC---------------AATTTTTATGAG------------------ATGACAAGAAGATATTGGAACATTTTGAAAGAGATGATAGAAGCAGGAGTTCATTTTGGTCATGGTATTAAGAAATGGAATCCTAAAATGCCTTACATTTCGGCAAAGCGTAAAGGTACTCATATTATAAATCTCGCTAGAACGGCTCGTTTTTTATCAGAAGCTTGTGATTTAGTTTTTGATGCAGCAAGTGGAAAAAGTTTCTTAATTGTTGGTACCAAAAAAAGAGCAACAGATTTAGTAGCATCAGCTGCAATAAGGGCTCGTTGTCATTATGTTAATAAAAAGTGGTTCAGTGGTATGTTAACGAATTGGTCGATTACGAAAACTAGACTTTCTCAATTTAGAGACTTAAGAGCAGAAGAAAAAATGGGAAAATTCCACCATCTCCCAAAAAGAATCTTGAAGAAATTATCTACTTTGCAAAGGTATCTCGGCGGGATCAAATATATGACGAGATTGCCAGACATTGTGATCGTCCTTGATCAGCAAAAAGAGTATATAGCTCTTCGGGAATGTGCCATTTTGGGGATTCCTACTATTTCTTTAGTCGATACAAATTGTGACCCGGATCTCGCGAATATATCGATTCCAGCCAACGATGACACTATGACTTCAATTCGATTGATTCTTAACAAATTAGTATTTTCAATTTGTGAGGGCCGTTCTTATAGAAAT------------------------------------------------------------ATGGGACAAAAAATAAATCCACTCGGTTTCAGACTTGGTACAACCCAAAAACACCATTCCTTTTGGTTCGCACAACCAAAAAATTATTCTGAAGGTCTACAGGAAGATAAAAAAATAAGGGATTGTATCAAGAACTATATACAAAATAGGAAAAAGGGCTCG---------------------------------------------AATAGAAAAATAGAATCAGACTCAAGTTCCGAAGTAATTACACATAATAGAAAAATGGACTCAGGTTCAAGTTCCGAAGTAATTACACATATAGAAATCCAAAAAGAAATCGATACGATCCACGTCATAATCCATATTGGATTCCCAAATTTAAAGAAAAAAGGAGCAATCGAAGAATTAGAGAAAGATCTACAAAAGGAAATTAACTCTGTAAACAGATTTAATATTTCTATCGAAAAAGTTAAAGAACCTTATAGACAGCCTAACATTCTTGCAGAATATATAGCTTTCCAATTAAAAAATAGAGTTTCATTCCGAAAGGCAATGAAAAAAGCCATTGAATTAACTAAAAAAGCAGATATAAGGGGAGTAAAAGTAAAAATTGCGGGTCGTCTCGGAGGAAAAGAAATTGCACGCGCCGAATCTATTAAAAAGGGTCTTCCCCTCCAAACAATTCGCGCTAAAATTGATTATTGCTGCTATCCAATTCGGACTATCTATGGAGTATTAGGTGTAAAAATTTGGATATTCGTAGACGAAGAA---ATGTCCCGTTATCGAGGACCTCGTAAAAAAATACGCCGTCTGGGAGCTTTACCAGGACTCACTAGAAAAACACCTAAATCCAGTAATCTTAAAAAAAAATTCAATTCTGGGAAAAAGGAGCAATATCGTATTCGTCTTCAAGAAAAAAAATTGCGTTTTCATTATGGTCTGACAGAACGACAATTACTTAGATATGTACATATCGCTGGAAAAGCAAAAAGGTCAACAGGCGTTTTACTACAATTACTTGAAATGCGTTTGGATAATATCCTTTTTCGATTGGGTATGGCTTCAACCATTCCTGGGGCCCGCCAATTAGTCAACCATAGACATATTTTAGTTAATGGTCGTATAGTCAATATACCAAGTTTTCGTTGCAAACCCCGAGATATTATTACTACGAAAGATAACCAAAGATCAAAAGGTCTGCAAAATATTTCATCGGACCCGGGGAAATTGCCACATTTGGCGATTGACACGTTGGAATATAAAGGACTAGTAAAAATCCTAGATAGGAAGTGGGTCGGTCTCAAAATAAATGAGTTGTTAGTTGTAGAATATTACTCTCGTCAGACT---ATGTCACGTCGAGGTACTGCAGAAAAAAGAACTGCAAAATCCGATCCAATTTTTCGTAATCGATTAGTTAACATGGTGGTTAACATTATGAAAGACGGAAAAAAATCATTGGCTTATCAAATTCTCTATCGAGCCGTGAAAAAGATTCAACAAAAGACAGAAACAAATCCACTATTGGTTTTACGTCAAGCAATACGTAGAGTAACTCCCAATATAGGAGTAAAAACAAGACGTAATAAAAAAGGATCGACGCGGAAAGTTCCGATTGAAATAGGATCTAAACAAGGAAGAGCACTTGCCATTCGTTGGTTATTAGAAGCATCCCAAAAGCGTCCGGGTCGAAATATGGCTTTCAAATTAAGTTCCGAATTAGTAGATGCTGCCAAAGGGAGTGGGGGTGCCATACGCAAAAAGGAAGCGACTCATAGAATGGCAGAGGCAAATAGAGCTCTTGCACATTTTCGTTAAATGGGCAAGGACACTATTGCTGATTTACTAACCTCTATAAGAAATGCGGACATGAATAAAAAAGGAACAGTTCGAGTAGTATCTACAAATATTACCGAAAACATTGTTAAAATACTTCTACGAGAGGGTTTTATTGAAAGTGTTCGGAAACATCAGGAAAACAGATATTTCTTGGTTTCAACTTTGCGACATCAAAAGAGAAAGACTAGAAAAGGAATATATAGAACAAGAACCTTTTTAAAGCGTATCAGCCGACCCGGCTTACGAATTTATACCAACTATCAAGGAATTCCTAAAGTTTTGGGTGGAATGGGAATTGCTATTCTTTCTACTTCTCGAGGAATAATGACAGATCGAGAAGCTCGACTAAACAGAATTGGGGGAGAAGTCTTATGTTATATATGGTAA------ATGGCAAAAGCTATACCAAAAATTGGTTCACGTAAGGTGCGTATTGGTTTACGTAGGAATGCACGTTTTAGTTTACGGAAGAGTGCACGTAGAATAACAAAAGGGGTTATTCATGTTCAAGCTAGTTTCAACAATACCATTATAACTGTTACAGACCCACAAGGTCGGGTGGTTTTTTGGTCCTCGGCCGGTACTTGTGGATTCAAAAGCTCAAGAAAAGCATCACCCTATGCTGGTCAAAGAACAGCAGTAGATGCTATTCGTACAGTAGGTTTGCAACGAGCAGAAGTTATGGTAAAGGGCGCTGGTAGTGGAAGAGATGCCGCATTACGAGCCATTGCTAAAAGTGGTGTGCGATTAAGTTGTATACGCGATGTAACACCTATGCCGCATAATGGATGTCGACCGCCTAAAAAAAGACGTCTGTAAATGCCGACGAAACAACTTATTAGAAACGCAAGACAGCCAATACGAAATGCTCGAAAAACGGCCGCGCTTAAAGGATGCCCTCAGCGTCGAGGAACATGTGCTAGGGTGTATACTATCAACCCCAAAAAACCCAACTCTGCCTTACGTAAAGTTGCCAGAGTACGATTAACCTCTGGATTTGAAATCACTGCTTATATACCTGGTATTGGCCATAATTTACAAGAACATTCTGTAGTATTAGTAAGAGGAGGAAGGGTTAAGGATTTACCCGGTGTGAGATATCGCATTATTCGAGGAACCCTAGATGCTGTCGCAGTAAAGAATCGTCAACAAGGGCGTTCTAAATATGGGGTCAAAAAGCCAAAA---AAATAAATGGCAAAAAAAAGTTTGATTCAGAGGGAGAAGAAGCGGCAGAAATTAGAACAGAAATATCATTTGATTCGTTCTTT---AAAAAAAAAGATAAGAAGCAAAGTTTCTCCCTTGAGTTTGAGTGAAAAAACGAAAATGCGAGAAAAATTGCAATCCCTACCGCGTAATAGTGCACCTACACGCCTTCATCGACGTTGTTTTTTGACCGGAAGACCTAGAGCTAACTATCGACATTTTGGGCTATCCGGACACGTACTTCGAGAAATGGTTTATGAATGTTTGTTACCGGGTGCAACAAGATCCAGTTGGTAAATGAAAAAGAAAGGAGGTAGAAAAATTTTTGGATTTATGGTTAAAGAAGAAAAAGAAGAAAACAGGGGTTCTGAATTTCAAGTATTCAGTTTCACCAATAAGATACGGAGACTTGCTTCACATTTGGAATTACACAAAAAAGATTTTTCATCGGAAAGAGGTCTACGAAGACTTTTGGGAAAACGTCGTTTGCTGGCTTATTTGGCAAAGAATAGAGTATATAAGAAAATCGGTCAGTTGAATATTCGGGAG---------ATGGTAAAACTTCGTTTAAAAGGTGCG---GTCTATCGAATCGTTGCAATTGATGTTCGACGAAGAGAAGGAAGAGATCTTCAAAAAGTAGGTTTTTATGATCCGATAAAGAATCAAACTTTAAATGTTCCAGCTATTCTCTATTTCCTTGAAAAGGGTGCTCAACCAAGAACTGTTTATGATATTTTAAGGAAGGCAGAATTCTTT------AAAAGATTGAGT------------------------------------TCTAAACAACCTTCTAAGCAACCCTCCAAGACTTTTAAATCCAAGCAACCCTTTTCCAAGCAATTTAAATTCAAGCAACCTTTTCGTAAATCTAAACAACCTTTTCGTAGGCGTCCCCGGATTGGCCCGGGAGATCGAATTGATTATAGAAACATGAGTTTAATTAATAGATTTATTAGTGAACAAGGAAAAATATTATCGAGACGAATAAATAGATTAACCTTGAAACAACAACGATTAATTACTCTTGCTATAAAACAGGCTCGTATTTTATCTTTCTTACCGTTTCGTAACTATGAGAACGAA------AAGCAATTTCAAGCCCAGATTTCA---ATA---ATTACAGGTTCTAGACCCAGA------AAAAATAGACATATTCCTCAATTAACGCAAAAGTACAATTCCAAT------CGAAACTTAAGAAACAATAGAAACAACAGTGAT---GTGACA------CGAAAAAAAACGAATCCTTTTGTAGCTCATCATTTATTGGCAAAGATAGAAAAGGTCAATATGAAGGAGGAGAAAGAAACAATAGTAACGTGGTCCCGGGCATCTAGCATTCTACCCACAATGGTTGGCCATACAATCGCGATTCATAATGGAAAGGAACATATACCTATTTACATAACAAATCCTATGGTAGGTCGCAAATTGGGGGAATTCGTGCCTACTCGGCATTTCACGAGTTATGAAAATGCAA------------------GAAAGGATACTAAATCTCGTCGT---------------------------ATGCCTTCCCGTAATGGAAATTTCATTGATAAGACCTCCTCAATTGTAGCCAATATTTTATTGCGAATAATTCCGACAACCTCAGGAGAAAAAAAGGCATTTACTTATTATAGAGATGGTATGTTGGCTCAATCCGAAGGAAATTATGCGGAAGCTTTGCAAAATTATTATGAAGCTCGACTAGAAATCGATCCCTATGATCGAAGTTATATACTCTATAACATAGGCCTTATACACACAAGCAATGGAGAGCATACAAAGGCTTTGGAATATTATTTCCGGGCACTAGAACGAAACCCCTTCTTACCGCAAGCTTTTAATAATATGGCCGTGATCTGTCATT---ACCGAGGAGAACAGGCCATTCTACAGGGTGATTCGGAAATTGCGGAAGCTTGGTTTGATCAAGCTGCTGAATATTGGAAACAAGCTATAGCGCTTACTCCGGGAAATTATATTGAAGCACAGAACTGGTTGAAGATTACGAAGCGC------TTTGAATTTGAA---ATGAATTGGCGATCAGAACACATATGGGTAGAACTTCTAAAAGGTTCTCGAAAAAGGGGTAATTTTTGGGCCATTCTTTTTCTAGGTTCACTAGGATTCTTATCGGTTGGGATTTCCAGTTATGGTAAGAATATTATATCTCTTCCATCTCAAGAAATTCTTTTTTTTCCGCAGGGGGTCGTGATGTCTTTCTACGGAATCGCAGGCCTATTCATTAGCTCCTACTTGTGGTGTACTATTTTGTGGAATGTAGGTAGTGGTTATGACCGATTCGATAGAAAAGAGGGAATAGTGTGCATTTTTCGTTGGGGATTCCCTGGAATAAAACGTCGCGTCTTCCTTTTCCTTATGGATATCCAATCAATTAGAATTCAGGTTAAAGAGGGTCTTTATCCTCGTCGTATTCTTTATATGGAAATCCGGGGCCAGGGGATCATTCCCTTGACTCGTACTGATGATAAATTTTTTACTCCACGAGAAATTGAACAAAAAGCTGCCGAATTGGCCTATTTCTTGCGCGTACCAATTGAATT---T---
Eriocoma_hymenoides ATGGCAACCCTTCGAGTCGACGAAATTAAAATTCTTCGCGAACGTATTGAACAATATAATAGGAAAGTAGGGATTGAGAATATTGGTCGCGTAGTTCAAGTGGGGGATGGGATTGCTCGTATTATAGGTCTTGGTGAAATAATGTCAGGTGAATTAGTTGAATTTGCGGAAGGGACTAGGGGTATTGCTCTGAATTTGGAATCCAAAAATGTTGGGATTGTATTAATGGGCGATGGGTTGATGATACAAGAGGGAAGTTTTGTAAAAGCAACAGGAAGAATTGCTCAGATACCCGTGAGCGAGGCTTACTTGGGTCGTGTTATAAATGCTCTGGCTAAACCTATTGATGGGGGCGAAATTATAGCTGAATCTCGCTTAATTGAATCTGCTCCAAGTATAATTTCCAGGCGTTCCGTATATGAACCCCTTCAAACAGGGCTTATTGCTATCGATTCGATGATCCCTATAGGGCGCGGTCAGCGAGAGTTAATTATTGGGGACAGACAGACTGGCAAAACAGCAGTAGCTACAGATACAATTCTCAATCAAAAAGGGCAAGTAATATGTGTTTATGTAGCTATCGGTCAAAGAGCATCCTCCGTGGCTCAAGTAGTTACTACTTTCCAAGAGGAGGGGGCCATGGAATACACTATTGTAGCTGAAATGGCGGATTCACCTGCTACATTACAATACCTCGCTCCTTATACGGGAGCAGCCCTGGCTGAGTTTTTTATGTACGAACGGCATACTTTAATAATTTATGATGATCTCTCCAAACAGGCACAAGCTTATCGCCAAATGTCCCTTCTATTAAGAAGACCTCCCGGCCGTGAAGCTTATCCAGGGGATGTTTTTTATTTGCATTCACGCCTTTTAGAAAGAGCCGCTAAATTAAATTCTCTTTTAGGCGAAGGAAGTATGACCGCTTTACCAATAGTTGAGACTCAATCTGGAGACGTTTCTGCCTATATTCCTACTAATGTAATCTCCATTACAGATGGACAAATATTCTTATCCGCGGATCTATTCAATGCCGGAATTCGACCTGCTATTAATGTGGGTATTTCTGTTTCCAGAGTAGGATCTGCGGCTCAAATTAAAGCCATGAAACAAGTAGCTGGCAAATCAAAATTGGAACTAGCTCAATTCGCAGAGTTACAAGCCTTTGCACAATTCGCCTCTGCTCTCGATAAAACAAGTCAGAATCAATTGGCAAGGGGTCGACGATTACGGGAATTGCTTAAACAATCCCAGAACCCTCTCGTAGAAGAGCAGATAGCTACTATTTATACCGGAACGAGAGGATATCTTGATTCGTTAGAAATTCAGGTAAATTTTCTGGATGAGTTACGTAAACACCTAAAAGATACTAAACCTCAATTCCAAGAAATTATATCTTCTAGCAAGACATTCACCGAACAAGCGGAAATCCTTTTGAAGGAAGCTATTCAGGAACTCGAGCGGTTTTCCCTTCAACAAA---CA---ATGAGAAAC---AATCCTACTACGTCTCGCCCCGGGTCCATTGACGAAAAAAGCACAGGTCGTATCGATCAAATTATTGGACCCGTGCTGGATGTCACTTTTCCCCCGGGCAAGTTACCTTATATTTATAACGCTTTGGTAGTCAGAGACACTGCCGATAAGCAAATTAATGTGACTTGTGAGGTACAACAATTATTAGGAAATAATCGAGTTAGAGCTGTAGCTATGAGTACAGACGGGTTGATGAGAGGATTGGAAGTGATTGACACGGGAGCTCCTCTCAGTGTTCCGGTCGGTGGAACTCTCGGACGAATTTTCAACGTTCTTGGGGAGCCTGTTGACAATTTGGGTCCTGTAGATAGTAGTGCAACGTTCCCTATTCATAGATCTGCGCCTGCCTTTATCGAGTTAGATACGAAATTATCTATCTTTGAAACAGGTATTAAGGTGGTCGATCTTTTAGCTCCTTATCGACGCGGAGGAAAAATAGGACTATTT---GGGGGGGCTGGAGTAGGTAAAACAGTACTCATTATGGAATTAATCAACAACATAGCTAAAGCTCATGGGGGCGTATCCGTATTTGGTGGAGTAGGGGAACGGACTCGTGAAGGAAATGATCTTTATATGGAAATGAAGGAATCCGGAGTAATTAATGAAAAAAATATCGAGGAATCAAAGGTAGCTCTAGTCTATGGTCAAATGAATGAACCACCGGGAGCTCGTATGAGAGTTGGTTTAACTGCCCTAACTATGGCAGAATATTTCCGAGATGTTAATAAGCAAGATGTGCTTCTATTCATCGATAATATCTTTCGTTTTGTTCAAGCAGGATCAGAGGTCTCTGCTTTATTAGGGAGAATGCCCTCTGCAGTGGGTTATCAACCTACTCTTAGTACAGAAATGGGTTCTTTGCAAGAAAGAATTGCTTCTACTAAAAAGGGATCTATAACCTCGATCCAAGCAGTTTATGTACCCGCGGATGATTTGACCGACCCTGCTCCCGCCACAACATTTGCACATTTGGATGCTACTACCGTACTTTCCAGAGGATTAGCTTCCAAGGGTATTTATCCAGCAGTAGATCCTTTAGATTCAACTTCAACTATGTTACAGCCTCGGATCGTTGGCAGCGAACATTATGAAACTGCGCAAAGAGTTAAGACTTTACAACGTTACAAAGAACTTCAGGACATTATCGCAATTCTTGGGTTGGATGAATTATCGGAGGAGGATCGTTTAACTGTAGCAAGAGCACGAAAAATTGAGCGTTTCTTATCACAACCGTTCTTTGTGGCAGAAGTTTTTACCGGTTCTCCAGGAAAGTATGTTGGTCTTGCAGAAACAATTAGGGGATTTCAACTAATCCTTTCCGGAGAATTAGACGGCCTACCCGAACAGGCTTTTTATTTGGTGGGTAACATCGATGAAGCTAGCACGAAAGCTATAACCTTAGAAGAGGAGAACAAATCGAAATGAATGAAATTAAATCTTTATGTACTGACTCCTAAGCGAATTATTTGGGATTGTGAAGTGAAAGAAATCATTTTATCCACTAATAGTGGCCAAATTGGCGTATTACCAAACCATGCCCCCATTAACACAGCAGTAGATATGGGTCCTTTGAGAATACGCCTCCTCGACCAATGGTTAACGGCGGTTCTGTGGAGCGGTTTTGCGAGAATAGTTAATAATGAGATCATCATTTTAGGAAATGATGCGGAACTGGGTAGTGACATTGATCCGGAAGAAGCTCAACAGGCACTTGAAATAGCCGAAGCTAACTTGAGTGCT---GAGGGTACGAAAGAATTGGTTGAAGCGAAGCTAGCTCTCAGACGAGCTAGGATACGAATCGAGGCTGTCAATTGGATTCCCCCATCCAATTGAATGAAAAATGTAACCCATTCTTTCGTTTTTTTAGCTCACTGGCCATCCGCTGGCAGTTTCGGGCTTAATACCGATATTTTAGCAACAAATCTAATAAATCTAACTGTAGTGGTGGGTGTTTTGATTTTTTTTGGAAAGGGAGTG------------------TTAAAAGATTTATTAGATAATCGAAAACAGAGGATCTTGAGTACTATTCGAAATTCGGAAGAACTGCGTAGAGGGACCATGGAGCAGCTCGAAAAAGCTCGGATTCGATTACAGAAAGTCGAAGAAGCGGATGAGTATCGAATGAATGGATACTCTGAGATAGAACGAGAAAAAAATTTGATTAATGCCACTTCTATTAGTTTGGAACAATTAGAAAAGTCTAAAAACGAAACCCTTTTTGAAAAACAAAGGGCAATGAATCAGGTGCGACAACGGGTTTTCCAACAGGCCGTACAAGGAGCTCTAGGACTGAATAGTTGTTTGAATACCGAGTTACATTTCCGTACGATTCGTGCTAATATTGGCATTCTCGGGTCCATGGAATGGAAG------------ATGAATCCACTAATTGCTGCTGCTTCTGTTATTGCTGCTGGATTGGCCGGGCTTGCTTCTATTGGGCCTGGAGTTGGCCAAGGTACTGCTGCAGGACAAGCTGTAGAAGGTATTGCGAGACAGCCAGAAGCAGAAGGTAAAATACGAGGTACTTTATTGCTTAGTCTAGCTTTTATGGAAGCTTTAACAATTTATGGACTAGTTGTGGCACTAGCGCTTTTATTTGCGAACCCTTTTGTTTAAATGAATATTATACCTTGTTCCATTAAAACACTCAAGGGGTTATACGATATATCGGGTGTAGAAGTAGGCCAACACTTATATTGGCAAATAGGAGGTTTACAAATTCATGCCCAAGTACTCATCACTTCTTGGGTCGTAATTGCTATCTTGCTAGGTTCAGTTGTCATAGCTGTTCGGAATCCACAAACCATCCCGACCGACGGTCAGAATTTCTTTGAATATGTCCTTGAGTTTATTCGAGATTTGAGCAAAACTCAGATTGGAGAAGAATATGGTCCCTGGGTTCCCTTTATTGGAACTATGTTCCTTTTTTTTGTTTCTAATTGGTCAGGTGCTCTTTTACCTTGGAAAATTATATTACCTCATGGGGAATTAGCAGCGCCCACGAATGATATAAATACTACTGTTGCTTTAGCTTTACTCACGTCAGCGGCATATTTTTATGCGGGTCTTAGCAAAAAAGGATTGAGTTATTTCAAATATATTAAACCAACTCCAATCCTTTTACCAATTAACATCCTAGAAGATTTCACAAAACCATTATCGCTTAGCTTTCGACTTTTCGGGAATATATTGGCGGATGAATTAGTCGTTGTTGTTCTTGTTTCTTTAGTCCCCTTAGTAGTCCCTATACCGGTCATGTTTCTTGGATTATTTACAAGCGGTATTCAAGCTCTTATTTTTGCAACATTAGCCGCAGCCTATATAGGTGAATCCATGGAGGGTCATCAT---ATGCTATTTACTTTAGAACATATACTAACTCACATCTCTTTCTCAACAATTTCAATTGTGATTACGATTCATTTGATAACCTTATTAGAA------CTTGGGGGATTACGTGATTCGTTAGAAAAAGGAATGATAGCTACTTTTTCTATAACAGGATTCCTAGTTTCTCGTTGGTCTTCGGGACATTTTCCATTAAGTAATTTATATGAGTCATTGATCTTCCTTTCATGGGCTCTGTATATTCTTCATATGATTCCTAGGATACAGAACTCTAAAAATGATTTAAGCAGAATAACAACGCCAAGTACTATTTTAACGCAAGGCTTTGCCACGTCGAGTCTTTTAACTGAAATGCATCAATCCACAATACTAGTACCTGCTTTACAATCTCAGTGGTTAATGATGCATGTCAGTATGATGTTACTAAGCTATGCAACTCTTTTGTGCGGATCCTTATTATCCGCCGCTCTTCTAATCATTAGATTTCGA---AATTTCTTCTTTTCTAAAAAAAATGTT------A------CATTTTTC---------TTTAGTATTTTCT------ATGCAAAAAGTGCTAAAAGCACCTTTCCTTTTCCAAATTATTACAAATATCAATTAACTGAGCGTTTGGATTCTTGGAGTTATCGTGTCATTAGCGGATTTACCCTTTTAACCATAGGTATTCTTTGTGGAGCAGTATGGGCTAATGAGGCGTGGGGATCCTATTGGAATTGGGACCCTAAGGAAACTTGGGCATTTATTACTTGGACCATATTCGCAATTTATTTACATAGTAGAACAAATAATTGGAAGGGTACGAATTCCGCACTTGTAGCTTCAATAGGATTTCTTATAATTTGGATCTGCTATTTTGGTATCAATCTATTAGGAATAGGTTTACATAGTTATGGTTCGTTTTTAACAAAATGAATGAAAAAAAAGAAAGCATTGCCTTCTTTACTATATCTTTTTATGGTACTTTTGCCTTGGGGGGTCTCTTTCTCTTTTAACAAATGTCTGGAACTTTGGGTTAAGAATTGGTGGAATACCAGGCAATCCGAAACTCTCTTAACT---------GATATTCAAGAGAAAAGGATTCTAGAAAGATTCATAGAATTAGAAGAACTTTTTTTGGACGAAATGATAAAAGAGCCGA---------------AACCTCCT------ATAGGAATACACGAAATAATACAATTGGTCAAAATAGATAATGAGGATCATCTCCATATCATTTTGCATTTCTCGACAAATATAATCTGTTTGATTCTAAGTGGTTCTTTTTTTGGTAAAGAGGAACTTATTAATTCTTGGCAGGAATTCTTCTATAACTTAAATGACTCAATAAAAGCTTTTTTTATTCTTTTAGTTACTGATTTTGTTGGATTTCACTCCACCCGCGGTTGGGAACTAGTAATTCGTTGGGTCTACAACGATCTTGGATGGGCTCCTAATGAGCTATTCACTATTTTTTGTAGTTTTCCAGTAATTCTAACATGTTTGAAATTTTGGGTCTTTTTTTTAAACCGTCTATCTCCTTCGCTTGTAGTCTATCATTCAATTGAATAAATGCCCATTGGTGTTCCAAAAGTACCTTACCGGATTCCCGGAGATGAAGAAGCGACTTGGGTTGACTTATACAATGTTATGTATCGAGAAAGGACACTTTTTTTAGGTCAAGAGATTCGTGAGATCACGCATATTACAGGTCTCATGGTATATCTCAGTATAGAAGATGGAAGTGATATTTTTTTGTTTATAAACTCCCCAGGCGGGTGGCTAATCTCGGGAATGGCGATTTTTGATACGATGCAAACGGTGACACCAGATATAACAATATGCCTCGGAATAGCCGCGTCCATGGCGTCCTTCATTCTGGGAGGAGAACCCACCCGTATAGCATTCCCTCACGCGAGGATTATGCTTCACCAACCTAGTGCTTATTATCGGGCAAGGACACCTGAATTTCTAGAAGTAGAAGAGTTACACAAAGTTCGCGAAATGATCACAAGGTATGCACTAAGAACAGGCAAGCCTTTTTGGGTTGTATCCGAAGACATGGAAAGGGATTTTATGTCAGCAGACGAAGCCAAAGCTTATGGACTTGTTGATGTAGGGGAAATGGACGAGCACTGC---GATACTGATCCAGTGTGGTTT---CCAGAAATGAAGGAT------------TGG---ATGACAGAAAAAAAAGAAAAAAAAAGAGAAGCAAAAGTCACTTTCGAAGGTTTAGTTACGGAAGCTCTACCCAACGGAATGTTCCGCGTTCGCCTAGAGAATGACACCATCATCCTGGGCTATATTTCAGGAAAGATCCGGTCTAGTTCTATACGAATACTGATGGGGGATAGGGTAAAAATTGAAGTAAGTCGTTATGATTCAAGCAAGGGACGTATAATTTATAGACTTCCA---AAG---------TCGAAGCGTACCGAAGACTTGAAGATCGAAGATAAGAGCGATTTGAAGTCAGAT------------------------------------------------------------------------------------------------------------------------------------------------------------------------------ATG------AAATTCGAAGGGTCAAAAAAATCTCGTTACTTCGTCTACCCACTTCTCTTTGAGTTTGCCCATGATTATGGATTAAAT------GGTTCCGAACCTGTGGAAATT---AGTAATAAC---AAGAAATTTAGTTCACTACTTGTGAAACGTTTAATTCGAATGTATCAGCAGAATTTTTGGAACTCGGTTAATCATAACCAA---------GATCGATTGGATTACAAAAAT------TTTTATTCTGAGTTTTATTCTCAGATTCTATCTGAGGGGTTTGCGATCGTTGTAGAAATCCCATTCTCGCGAGAATTACGT------CCGAAAGAAAAAGAAATACCAAAGTTTCAGAATTTACGCTCTATTCATTCATTTCCCTTTTTAGAAGACTTTCATTTGGATTATCTATCACATATAGAAATACCCTATCCTATCCATTTGGAAATCTTGGTTCAACTCCTTCAATACCATATCCAAGATGTTCCATCTTTGCATTTGCGATTCTTTCTCAACTACTATTCAAATTGGAATACTCTTATTACTTCAATGAAA------TCGTTTCTT------AAAGAAAATAAAAGACTATTTTTCCTATACAACTCTTATGTATCAGAATATGAATTTTTCTTGCTTCTTAAACAATCTTGGTTATCATTAACATCTTCTTTTCTAGAACGAATCTTTAAGATGGAACATTTTGGGATGTACCCAGGTTTTTTTCGGAAAACA------TGGTTCTTTATGGATCCTCTTATGCATTATCGATATCAAGGAAAGGCAATTGCATCAAAAGGAACTTTTAAGAAGAAATGGAAATACCTTGCCTTCTGGTATTCTTTCTTTTGGACTCAACCGAGGATCCATCTAAACTTAAACTCTTGCTTCGATTTTCTGGGGTACCTTTCAAGTGTACCAAGTCCTTTGGTAAGGAATATGCTGGAGAATTCTTTTCTAATAATGAAAAATTTTGATACCGTCCCCACTACTCCCCTCATTGGATCCTTAAAAGCTCAATTTTGTACTGGATCGGGGCATCCCATTAGTAAACCCTGGACCTTATCAGATTGGGATATTCTTGATCGATTTGGTCGGATATGTAGAAATCTTTTTCATTACCATAGTGGATCTTCGAAAAAAACTTTGTATCGGAAGTATATACTTCGACTTTCATGCGCTAGAACTTTAGCTCGTAAACATAAAAGCACGGTACGATTTATGCAACGGGGTTCGGTATTTTTAGAAGAATTTTTTACGGAAGAAGAG---CAAGTTTTTTTGATGTTC------AAAACA------ACCTCTCGCGGATCACACAGTGAGCGTATTTGGTATTTAGATATTATCAACGACCTGGACCCT------ATGATAATAGAT------AGGGTAGAGGTAGAAACTATCAATTCTTTTTCGAAATCGGAAAAAGAAGTCTATGGACTAATATGGATT---CCCATTTTGACCCTCCTTTTGGGAATCACAATAGAGGTACTCGTAATTGTGTGGTTAGAAAGAGAAATATCTGCATCGATACAACAACGTATTGGTCCTGAATATGCAGGCCCCCTGGGACTGCTTCAAGCTATAGCAGATGGGACTAAGCTATTTAAAGAGGATATCCTGCCATCCCGAGGAGATATTCCTTTATTTATTGGACCCTCTATAGCAGTCATATCCTTATTAAGTTTTTTAGTTATTCCTGGATATTTTGTTTTAGCCGATCTTAGTATTGGTGTTTTTTTATGGATTGCCATTTCAAGTATTGCTCCTATTGGTCTTCTTATGGCGGGATATAGCTCAAATAATAAATATTCTTTTGGCGGTCTACGAGCTGCTGCTCAATCCATTAGTTATGAAATACCATTAACTTTTTGTGTGCTAGCAATATCTCTA---------TCTAACAGTAGTACAGTTGATATAGTTGAAGCACAGTCAAAATATGGTTTTGGATGGAATTGGCGTCAGCCTATAGGTTTTCTGGTTTTTCTAATTTCTTCTTTGGCAGAATGTGAAAGATTACCCTTTGATTTACCAGAAGCGGAGGAAGAATTAGTAGCAGGTTATCAAACAGAATATTCCGGTATCAAATATGGTTTATTTTATCTTGTTTCTTACCTAAATTTATTAGTTTCCTCTTTATTTGTAACAGTTCTTTACTTAGGCGGGTGG---------------AATTTCTCTATTCCCTTTATATCCGAATTTTTTATGAATAAAGCAGGAATTTTGGAAATGATGGGTATCATTACATTAACTAAAGCTTATTTATTTCTCTTCATTTCTATCACAATAAGATGGACTTTACCCAGGATGAGAATGGACCAGTTATTAAATCTTGGATGGAAATTTCTTTTACCTATTTCCCTGGGCAATCTCTTATTAACAACTTCTTCCCAACTTGTTTCACTATAAATGATCTGGCATGTACAGAATGAAAACTTCATTCTCGATTCTACGAGAATTTTTATGAAAGCGTTTCATTTGCTTCTCTTCGGAAGTTTCATTTTCCCAGAATGTATCCTAATTTTTGGCCTAATTCTTCTTCTGATGATCGATACCTCTGATCAAAAAGATAGACCTTGGTTCTATTTCATCTCTTCAACAAGTTTAGTAATAAGCATAACGGCCCTATTGTTCCGATGGAGAGAAGAACCTATAATTAGCTTTTCGGGAAATTTCCAAACGAACAATTTCAACGAAATCTTTCAATTTCTCATTTTATTATGTTCAACTTTATGTATTCCTCTATCCGTAGAGTACATTGAATGTACAGAAATGGCTATAACAGAGTTTCTGTTATTCTTAACAGCTACTCTAGGGGGAATGTTTTTATGTGGTGCTAACGATTTAATAACTATCTTTGTAGCTCCAGAATGTTTCAGTTTATGTTCCTACCTATTGTCTGGATATACCAAGAGAGATCTACGCTCTAATGAGGCTACTATGAAATATTTACTCATGGGTGGGGCAAGCTCTTCTATTCTGGTTCATGGTTTCTCTTGGCTATATGGTTCATCTGGGGGGGAGATCGAGCTTCAAGAAATAGTGAATGGTCTTATCAATACACAAATGTATAACTCCCCAGGAATTTCAATTGCGCTTATATCCATCACTGTAGGACTTGGGTTCAAGCTTTCCCCAGCCCCTTTTCATCAATGGA------CTCCTGTCTACGAAGGA---TCCCCCACTCCAGTCGTTGCTTTTCTTTCTGTTACTTCGAAAGTAGCTGCTTCAGCTTCAGCCACGCGAATTCTCGATATTCCTTTTTATTTCTCATCAAACGAATGGCATCTTCTTCTGGAAATCCTAGCTATTCTTAGCATGATAGGGAATCTCCTTGCTATTACTCAAACAAGCATGAAACGTATGCTTGCATATTCGTCCATAGGGCAAATCGGATATGTAATTATTGGAATAATTGTTGGAGACTCAAATGATGGATATGCAAGCATGATAACTTATATGCTGTTCTATATCTCCATGAATCTAGGAACTTTTGCTTGCATTGTATTATTTGGTCTACGTACCGGAACTGATAACATTCGAGATTATGCAGGATTATACACGAAAGATCCTTTTTTGGCTCTCTCTTTAGCCCTATGTCTCTTATCCCTAGGAGGCCTTCCTCCACTAGCAGGTTTCTTCGGAAAACTCTATCTATTCTGGTGTGGATGGCAAGCAGGCCTATATTTCTTGGTTTCAATAGGACTCCTTACGAGCGTTCTTTCTATCTACTATTATCTAAAAATAATCAAGTTATTAATGACTGGACGAAACCAAGAAATAACCCCTTATGTGCGAAATTATAGAAGATCCCCTTTAAGATCAAACAATTCCATCGAATTGAGTATGACTGTATGTGTGATAGCATCTACTATACCAGGAATATCAATGAACCCCATTCTTGCAATTGCTCAGGATACCCTCTTTTAGATGTTTCTGCTTCACGAATATGATATTTTTTGGACATTTTTAATAATAGCAAGCCTTATTCCTATTTTGGCATTTTGGATTTCAGGACTTTTAGCCCCGGGACCAGAGAAGCTTTCTAGTTATGAATCGGGTATAGAACCCATGGGAGGGGCTTGGCTACAATTCCGAATACGCTATTACATGTTTGCGCTAGTTTTTGTTGTTTTTGATGTGGAAACGGTCTTTCTCTACCCTTGGGCAATGAGTTTCGACGTATTGGGTGTATCCGTTTTTATCGAAGCTTTCATTTTCGTGCTTATCGTTGTTGGTGTTTATGCATGGCGAAAAGGAGCTTTGGAATGGTCTTAAATGAGTTATTTTCCTTGGTTAACAATACTTGTTGTTCCGATATTTGCAGGTTCAATTTTTTTACCTCATAGGGGAAACAAAATCGTTAGGTGGTATACTATATCTATTTGTTTATTAGAATTCCTTATGACTTATGCATTCTGTTACCATTTCCAACTGGAGGATCCCTTAATCCAATTAAAGGAGGATTCTTGGATAGATGTCTTCGATTTCCACTGGAGATTGGGAATCGATGGACTTTCATTAGGATCTATTTTATTGACAGGATTTATCACTACTTTAGCTACTTTAGCAGCTTGGCCAACCCGGAATTCGCGATTATTCTATTTCCTGATGTTAGCAATGTATAGTGGTCAAATAGGATTATTTTCTTCGCGAGACCTTTTACTTTTTTTTATCATGTGGGAGTTAGAATTAATTCCTGTTTACTTACTTTTATCCATGTGGGGGGGAAAGAGGCGTCTATATTCAGCTACAAAGTTTATTTTGTATACTGCGGGCGGTTCCATTTTTTTCTTAATCGGAGTTCTGGGTATGGGCTTA------TATGGTTCCAACGAACCATTAGATTTGGAAAGATTAATTAATCAATCATACCCTGCAACTTTGGAAATACTTTTATATTTAGGATTCCTTATTGCTTATGCTGTCAAATTGCCGATTATACCCCTACATACGTGGTTACCAGATACCCATGGGGAAGCGCATTATAGTACATGTATGCTTTTAGCGGGAATCCTATTAAAGATGGGAGCATATGGATTGATTCGGATCAACATGGAATTGTTACCGCATGCTCATTATCTATTTTCGCCCTGGTTGGTAATAATAGGAGCGATCCAAATAATCTATGCAGCTTCAACTTCTCTTGGTCAACGAAATTTCAAAAGAATAGCCTATTCCTCTGTATCTCACATGGGTTTCATAATTATAGGAATTGGTTCCATAACCAACATTGGACTCAATGGAGCTTTACAAATATTATCCCATGGATTTATTGGTGCTACACTTTTTTTCTTGGCAGGAACGGCTTGTGATAGAATGCGTCTTGTTTATCTCGAAGAACTGGGGGGGATATCTATCCCAATGCCGAAAATTTTTACCATGTTTAGCAGCTTTTCAATGGCTTCTCTTGCCTTACCAGGAATGAGCGGTTTTGTCGCAGAATTAGTAGTATTTTTTGGGCTAATTACTAGTCCAAAATTTCTGTTAATGCCAAAAACCCTAATTACTTTTGTAATGGCAATTGGAATGATATTAACTCCTATTTATTTATTATCTATGTTACGCCAGATGTTCTACGGATACAAGCTATTTGTTCCAAATGCAAATTTTGATTCTGGACCACGAGAACTCTTTTTAATCTGTATCTTTTTACCAGTAATAGGAATTGGTATTTATCCAGATTTTGTTCTCTCCCTATCCGTTGACAGGGTAGAGGCTCTCTTATCCAATTATTATAAATAGATGATGTTTGAGCATGTACTTTTTTTGAGTGTCTATTTATTTTCGATTGGTATCTATGGATTGATCACAAGCCGAAACATGGTTAGAGCTCTAATATGTCTTGAACTTATACTGAATTCAATTAATCTAAATCTCGTAACATTTTCTGATCTATTTGATAGTCGCCAATTAAAAGGAGACATTTTCGCAATTTTTGTTATAGCCCTTGCG------------------------------GCTGCTGAAGCCGCTATTGGACTATCCATTCTTTCTTCCATCCATCGTAACAGGAAATCCACTATCCAATCTAATTTTTTGAAT---ATGGAACATACATATCAATATGCATGGATCCCTCTTCTCCCACTTCCAATTATGTCAATGGGGGGTCTTTTTCTTATTCCGACCGCAACAAAAAATCGTCGTATATGGGCTTTTCCTAGTGTTTTACTCTTAAGTATAGCTATGGTATTCTCAGTTCAACTGTCTATTCAACAAATAAATGGAAGTTCTATCTATCAATATCTGTGGTCTTGGACCGTCAATAATGATTTTTCCTTAGAATTTGGATACTTGATTGACCCGCTTACTTCTATTATGTTAATACTAATTACTACTGTAGGAATCCTGGTTCTTATTTATAGTGACGGTTATATGTCTCACGATGAAGGATATTTGAGATTTTTTTATATAAGTTTTTTCAATACTTCCATGTTGGGATTAGTTACTAGCTCCAATTTGATACAAATTTATTTTTTTTGGGAACTTGTGGGAATGTGTTCCTATTTATTGATAGGCTTTTGGTTTACACGACCAATCGCAGCGAGTGCTTGTCAAAAAGCTTTTGTAACTAATCGTGTAGGGGATTTTGGTCTGTTATTGGGAATTTTAGGTTTTTTTTGGGTAACAGGTAGTTTAGAGTTTCGGGATTTGTTCCAAATAGCTAATAACTGGATTCCTAATAATGGGATTAATTCTTTACTTACTACTTTGTGTGCTTTTTTATTATTCCTTGGTGCAGTTGCGAAATCTGCACAATTCCCTCTTCACGTATGGTTACCCGATGCTATGGAAGGACCCACTCCCATTTCGGCTCTTATACACGCAGCAACTATGGTTGCTGGGATTTTTCTTGCTCGACTTCCTCTTTTCATATCTTTACCTATAATGAGTTTTATTTCTTTAGTAGGTACAATAACACTCTTCTTAGGGGCTACTTTAGCTCTTGCTCAGAGAGATATTAAAAGAAGCTTAGCCTATTCTACAATGTCTCAATTGGGTTATATGATGTTAGCTCTAGGTATAGGTTCTTATCAAGCTGCTTTATTCCATTTGATCACTCATGCTTATTCAAAAGCTTTATTATTCTTGGGATCCGGATCCATTCATTCAATGGAACCTCTTGTTGGATATTCACCAGATAAAAGTCAGAATATGGTTCTTATGGGCGGTTTAAGAAAATACCCAATTACAAGAACTACTTTTTTAGGTACACTTTCTCTTTGTGGTATTCCACCTCTTGCTTGCTTCTGGTCCAAAGATGAAATCCTTAGTAATAGTTGGTTGTATTCGCCCTTTTTTGGAATAATAGCCTCCTTTACTGGATTAACTGCGTTTTATATGTTTCGGATATATTTACTTACGTTTGATGGGTATTTGCGTGTTTTTAATTACAGTAGC------ACT---AAAAAGGGTTCG---TTGTCA------ATATCCTTATGGGGAAAAAGGACCAAAGGAGTGAATAGGTTCTTACCAACGAAA------------------AGAGTTTCTTTTTTTTCATCC------ATT------------CATAAT------ACAAGAAATAGGGGATCCTTTAGT------ACCTTT---GGA---GCT------AAAAACATTTTAGCCTATCCGCATGAAACGGGAAATACTATGTTATTTCCTCTTCTTATATTGCTGTTTACTTTGTTCATTGGATTCATAGGAATCTTTAAT------GGAATAAATGGAGCAGAGTTAACCATATTATCAAAGTGGTTAACTTCAATAAACATCCAGGAAAGTAATTTTATAAATTCATATGAATTTACTAATATTTCTTCTGTAAGTATAGCTATCTTCGGTTTATTCATATTCTGTTTTCAGTTGTTAAAT---------TTCTTT------------AAA------GGGAGT------CCGAAG------TTTTTTGAT------GTA------AAAAAAAAGATATACAGTTGGTCATATAATCGTGGTTATATAGATATTTTCTATACTAGGTTTTTCGGTATAAGAGGATTAACCGAACTAACTGAGTTTTTCGATAAGGGTGTTATTGATGGAATTAATGGAGTGGGTCTTGCTAGTTTTTGTATAGGAGAAGAAATTAAATATGTAGGGGGAGGGCGAATCTCGTCTTATTTATTCTTT---TATTCCGTGTTTTTCTTTTTT---------------------------------------------------------------ATGGATTTACCTGGACCAATACATGAGATTCTTGTGCTATTTGGATTTCTTCTACTAGGGGGTCTAGGAGTAGTATTACTTACCAACCCAATTTATTCTGCCTTTTCGCTGGGATTAGTTCTTGTTTGTATATCCTTATTCTATTTTTTATTGAATTCCTACTTTGTAGCTGTCGCACAACTTCTTATTTATGTGGGAGCCATAAATGTCTTGATCATATTCGCTGTAATGTTCAATGGCTCAGAATGGTCTAAAGATAAGAATTGGACTATTGGAGACGGGTTCACTCTCTGTATAACTATTGTTTTTTCACTAATGACTACTATCCCAGATACATCATGGTATGGAATTCTTTGGACTACAAGATCAAACCAAATAGTAGAACAGAGTCTCAATAATGTTCAACAAATTGGGATTCATTTAGCAACCGATTTTTATCTTCCGTTTGAACTCATTTCCATAATTCTTCTAGTTTCTTTAATAGGTGCTATTACTATGGCTCGGCA---ATAA------ATGACAAGAAAAGATATGATAGTCAATATGGGCCCTCACCCATCAATGCATGGTGTTCTTCGACTGATCGTTACTCTCGATGGTGAAGATGTTATTGATTGTGAACCCATATTAGGCTATTTACACAGAGGAATGGAAAAAATCGCGGAACGAACTATTATACAATATTTACCCTATGTAACACGGTGGGATTATTTAGCTACTATGTTTACAGAAGCAATAACGGTAAATGCACCTGAATTCTTGGAGAATATTCAAATACCCCAAAGAGCCAGCTATATTAGGGTAATTATGTTAGAGTTGAGCCGTATAGCCTCTCACTTGTTATGGCTTGGTCCTTTTATGGCGGATCTCGGCGCACAGACTCCTTTTTTCTATATTTTTAGAGAGAGAGAATTAATATATGATCTATTTGAAGCTGCTACAGGTATGCGAATGATGCACAATTACTTTCGCATCGGGGGAGTAGCCGCCGATCTACCTTATGGATGGATCGATAAATGTTTAGATTTCTGTGATTATTTTTTACGCGGAGTTGTTGAACAACAACTTATTACAGAGAATCCTATTTTTTTAGAACGAGTTGAAGGAGTAGGTTTTATTAGCGGAGAAGAAGCAGTAAATTGGGGCTTATCGGGACCGATGTTACGAGCTTCTGGAATACAATGGGATCTTCGTAAAGTTGATTATGAGTCTTACAACCAATTCGATTGGAAAGTCCAATGGCAAAAAGAAGGGGATTCGTTAGCTCGCTATTTAGTACGAGTTGGTGAAATGAGGGAATCCATCAAAATTATTCAACAGGCTGTAAAAATTCCTGGAGGACCTTACGAGAATTTAGAAGTCCGACGCTTTAAGAAGAATTCC---GAATGGAATGATTTTGAATATAGATTTCTTGGTAAAAAACCTTCGCCAAATTTTCAATTGTCAAAGCAAGAGCTTTATGTAAGAGTGGAAGCTCCAAAAGGTGAATTAGGAATTTATCTGGGAGATGATAGTCTTTTCCCCTGGAGATGGAAAATTAGGCCACCCGGTTTTAATTTGCAAATTCTTCCTCAGCTAGTTAAAAAAATGAAATTGGCTGATATCATGACGATATTAGGTAGTATAGATATCATTATGGGGGAAGTTGATCGTTGAATGTTACCTATGGTAACTGGGTTCATGAGTTATGGTCAACAAACAATACGCGCTACAAGGTACATTGGTCAATTCATAACTACCTTATCCCACACAAATCGTTTACCTATAACGATTCACTACCCTTACGAAAAATCAATTACACCGGAGCGTTTCCGAGGGCGAATCCACTTTGAATTTGATAAATGTATTGCTTGTGAAGTCTGTGTTCGCGTATGTCCAATAGATCTACCCCTTGTGGATTGGAGATTTGAAAAGGATATTAAAAGGAAACAATTGAATTATAGTATTGATTTCGGAGTTTGTATATTTTGTGGTAATTGTGTTGAGTACTGTCCAACAAGCTGTTTATCAATGACGGAAGAATATGAACTTTCTACTTATGATCGTCATGAATTGAATTACAATCAAATTGCTTTGAGTCGGTTACCAATCTCCGTAATGGGGGATTACACAATTCAAA------------------------------------------CAATTAGGAATTCGAC------TGAAAGTAAAATAAACGAAGATTCTTCGAATTCAAGAACGATTACTGATTACTAGATGCAGCAGGGTTGGTTATCTAATTGGCTAGTCAAACATGAAGTGGTTCATAGATCTTTGGGCTTTGATCACCGAGGAATAGAGACTTTACAAATAAAAGCAGGGGATTGGGATTCCATTGCTGTCATTTTATATGTATATGGTTACAATTATTTACGCTCCCAATGTGCTTATGATGTAGCACCCGGTGGATCTTTAGCTAGCGTGTATCATCTTACGAGAATACAGTATGGCATAGATAACCCAGAAGAAGTATGCATAAAAGTCTTTGCCCAAAAGGATAATCCTAGAATCCCGTCTGTCTTCTGGATTTGGAGAAGTGCCGATTTTCAAGAACGCGAATCTTATGATATGGTGGGAATCTATGATAATCATCCACGCCTTAAACGTATCCTAATGCCTGAAAGTTGGATAGGCTGGCCCTTACGTAAGGACTATATAACCCCCAATTTCTATGAAATACAAGATGCTCATTGA---------------------------------------------------------------------------------------------------------------ATGGTCTTAACTGAATATTTAGACAAAA---AAAAAAAAGAAGAAAAAGATTCCGAGACAGTTATGAATTTGATTGAGTTTCCCTTACTTGACCAAACAAGTTCCAATTCTGTTATTTCAACTACAAATGATCTTAATTGGTCAAGACTCTCCAGTTTATGGCCCCTTCTATACGGTACCAGTTGCTGTTTCATTGAATTTGCTTCATTAATAGGCTCACGATTCGACTTTGATCGTTATGGCTTGGTACCAAGATCCAGTCCTAGGCAAGCGGACCTAATTTTAACAGCCGGTACGGTAACAATGAAAATGGCTCCCTCTTTAGTGTTATACGAGCAAATGCCTGAACCAAAATACGTCATTGCTATGGGAGCCTGTACTATTACAGGGGGTATGTTCAGTACGGATTCCTATAGTACTGTTCGGGGAGTTGATAAGTTAATTCCTGTGGATGTCTACTTGCCGGGCTGCCCACCTAAACCGGAAGCAGTTATAGATGCCCTAACAAAACTTCGTAAGAAGATATCGCGAGAAATAGTTGAGGATCGAACTCTATCTCAA------AATAATAGATGTTTTACTACCAGTCACAAGCTTTATGTTAGGCGCAGTACTCATACTGGAACTTACGAGCAAGAATTGCTCTATCAATCACCATCTACTTTAGACATATCTTC------------------TGAAACTTTTTTCAAATCCAAAAGTTCAGTA---CCTTCCTACAAAGTGAAT---ATGGAAAATAGAAATACTT---TTTCTTGGGTAAAGGAACAGATGACTCGATCGATTTCTATCATGATATACATAACTCGGACATCTTCAAATGCATATCCCATTTTTGCGCAGCAGGGTTATGAAAACCCACGAGAAGCTACTGGACGAATTGTATGTGCCAATTGCCATTTAGCTAACAAGCCTGTGGATATTGAAGTTCCCCAAGCTGTGCTTCCCGATACTGTATTTGAAGCAGTTCTTCGAATTCCTTATGATATGCAACTGAAACAAGTTCTTGCTAATGGGAAAAAGGGAGGGTTGAATGTGGGTGCTGTTCTTATTTTGCCCGAGGGATTCGAATTAGCGCCGCCCGACCGTATTTCTCCTGAGTTGAAAGAAAAGATAGGAAATCTCTCTTTTCAGAGTTATCGTGATAAAAATATTCTTGTGATAGGCCCTGTTCCCGGTAAGAAATATAGTGAAATCGTCTTTCCCATTCTTTCCCCTGATCCTGCTACCAAGAAAGATTTCTTAAAATATCCCATATATGTAGGGGGAAACAGAGGAAGAGGACAGATCTATCCTGATGGTAGCAAGAGTAACAATACGGTCTATAATGCTACGTCAACAGGTATAGTAAGAAAAATACTACGTAAAGAAAAGGGGGGATATGAAATATCCATACTCGATGCATCGGATGGGCGCGAAGTGATTGATATTATACCTCCCGGGCCAGAACTTCTGGTTTCAGAGGGGGAATCCATCAAGCTTGATCAACCGTTAACAAGCAATCCTAATGTGGGAGGGTTTGGTCAGGGGGATGCAGAAATAGTCCTTCAGGATCCATTACGCGTCCAAGGCCTTTTGTTCTTCTTCGCATCCGTTATTTTGGCACAAGTTTTTTTGGTTCTCAAAAAGAAACAGTTTGAAAAGGTTCAATTGTACGAAATGAATTTCTAG------------------------------------------AGTAAAGTATATGATTGGTTTGAGGAACGTCTTGAGATTCAGGCAATTGCAGATGATATAACTAGTAAATATGTTCCTCCTCATGTCAACATATTTTATTGTTTAGGGGGAATTACACTTACTTGTTTTCTAGTACAAGTCGCTACCGGTTTTGCTATGACTTTTTACTACCGCCCAACCGTTACAGAAGCTTTTTCCTCGGTTCAATACATAATGACCGAGGCCAAC---TTTGGTTGGTTAATTCGATCAGTTCATCGATGGTCAGCAAGTATGATGGTTCTAATGATGATCCTGCATGTATTTCGTGTGTACCTCACAGGTGGATTTAAAAAACCCCGCGAATTAACTTGGGTCACAGGTGTGGTTTTGGTATTGACTGCATCGTTTGGTGTAACTGGTTATTCTTTGCCTTGGGATCAAATTGGTTATTGGGCAGTCAAAATTGTGACAGGCGTACCTGACGCGATTCCGGTAATAGGATCGCCTTTAGTGGAGTTATTACGTGGAAGTGCTAGTGTGGGCCAATCCACTTTGACTCGTTTTTATAGTTTACATACCTTTGTACTGCCTCTGCTTACTGCCGTATTTATGTTAATGCACTTTATGATACGTAAGCAAGGTATTTCGGGTCCTTTA---------------------------------------------ATGG---------------------------------------------------TAAAGAAACCTGACTTAAATGATCCTGTATTAAGAGCAAAATTAGCTAAAGGGATGGGACATAATTATTACGGGGAACCCGCGTGGCCCAACGATCTTTTATATATTTTTCCAGTAGTAATTCTAGGTACTATTGCATGTAATGTAGGTTTAGCGGTTCTCGAGCCGTCGATGATTGGTGAACCGGCGGATCCGTTTGCAACTCCTCTGGAAATATTACCCGAGTGGTACTTCTTTCCCGTGTTTCAAATACTTCGTACGGTACCCAATAAGTTATTGGGCGTTCTCTTAATGGTTTCTGTGCCAACAGGCTTATTGGTCCCCTTTCTAGAGAATGTCAATAAATTCCAAAATCCATTTCGTCGCCCAGTAGCTACGACCGTTTTTTTAATTGGTACTGCAGTAGCTCTTTGGTTAGGTATTGGAGCAACATTACCCATTAAATCCTTAACTTTAGGTCTTTTT---ATGATTGAAGTTTTTCTATTTGGAATCGTCTTACTAATTCCTATTACTTTAGCCGGATTATTCGTGACTGCGTATTTGCAATACAGGCGTGGGGATCAGTTGGATCTTTGAATGCTTACTATAACTAGTTATTTCGGTTTTCTACTGGCTGCTTTAACTATAACCCCAGCTCTATTTATTGGCTTGAACAAGATACGTCTTATTTGA------ATGGATATAGTAAGTCTCGCTTGGGCTGCTTTAATGGTAGTCTTTACATTTTCTCTTTCACTAGTAGTATGGGGGAGGAGTGGACTCTAGATGATTATTCGTTCGCCGGAACCAGAAGTAAAAATTGTGGATAGGGATCCTGTAAAAACATCTTTTGAGGAATGGGCCAGACCCGGCCATTTCTCAACAATAGCTAAGGGCCCTGATACTACCACTTGGATCTGGAACCTACATGCTGATGCTCACGATTTCGATAGTCATACCGGTGATTTGGAGGAGATCTCTCGAAAAGTCTTTGCTCATTTTGGGCAACTCTCCATTATCTTTCTTTGGTTGAGTGGCATGTTCGCC---CGTTTTTCCAATTATGAAGCATGGCTAAGTGATCCTACTCACATTGGACCCAGTGCTCAGGTAGTTTGGCCAATAGTAGGGCAAGAAATATTGAATGGTGATGTAGGCGGGGGTTTCCGAGGAATCCAAATAACCTCTGGGTTTTTTCAGTGGCGAGCATCTGGAATAACTGAATTACAACTCTATTGTACCGCAATTGGTGCACTGATTTTTGCAGCGTTAATGCTTTTTGCTGGTTGGTTCCATTATCACAAAGCCGCTCCAAAATTGGCCTGGTTCCAAGATGTAGAATCCATGTTGAATCACCACTTAGCGGGGTTATTAGGACTTGGGTCTCTTTCTTGGGCGGGACACCAAATCCATGTATCTTTACCGATTAACCAATTTCTTGACGCTGGGGTTGAT---CCTAAACCACTTCCTCATGAATTTATCTTGAATCGCGACCTTTTGGCTCAACTTTATCCTAGTTTTGCCGAAGGAGCAACCCCCTTTTTCACCTTGAATTGGTCCAAATACGCAGAATTTCTGTTTCGCGGAGGACTAGATCCAGTAACCGGTGGTCTATGGCTGACCGATATTGCGCACCATCATTTAGCTATTGCTATTCTTTTCCTGATCGCAGGTCATATGTATAGGACCAACTGGGGTATTGGCCATGGACTTAAAGATATTTTGGAGGCTCACAAGGGCCCATTTACAGGACAAGGCCATAAGGGTCTCTATGAAATCTTAACAACGTCATGGCATGCTCAATTATCTCTTAACCTAGCTATGCTAGGCTCTACCATTGTTGTAGCTCATCATATGTATATGCCCCCCTATCCATACCTAGCTACTGACTATGGTACACAACTTTCCTTGTTCACACACCACATGTGGATTGGCGGATTTCTAATAGTCGGTGCTGCTGCACATGCAGCCATTTTTATGGTAAGAGACTATGATCCAACTACTCGATACAACGATCTATTAGATCGCGTCCTTAGACACCGCGATGCAATCATATCCCACCTTAACTGGGTATGTATATTTCTAGGTTTTCACAGTTTTGGCTTGTACATTCATAATGATACCATGAGTGCTTTAGGCCGTCCGCAAGATATGTTTTCCGATACCGCCATACAATTACAACCTATCTTTGCTCAATGGGTACAAAATATCCATGCTGCGCCTGGCGTAACAGCTCCTGGTGCAACAACAAGTACTAGCTTAACGTGGGGAGGTGGCGAGTTAGTAGCAGTAGGCGGCAAAGTCGCTTTGTTACCTATTCCATTAGGAACCGCAGATTTTTTAGTCCATCACATTCACGCATTTACCATCCATGTGACTGTATTAATACTTTTGAAAGGTGTTTTATTTGCTCGCAGTTCCCGTTTGATACCCGATAAAGCAAATCTTGGTTTTCGCTTCCCTTGCGATGGGCCTGGGCGAGGGGGAACATGTCAAGTATCTGCCTGGGATCATGTTTTCTTAGGTCTATTCTGGATGTACAATATTTCGGTAGTCATTTTCCATTTCAGTTGGAAAATGCAATCAGATGTTTGGGGTACTATAAGTGATCAAGGGATGGTAACTCATATCACAGGGGGAAACTTTGCACAGAGTTCCATTACGATTAATGGGTGGCTACGAGATTTCTTGTGGGCACAGGCATCGCAAGTAATTCAGTCTTATGGTTCTTCATTATCTGCATATGGTCTTTTTTTCTTAGGTGCTCATTTTGTCTGGGCCTTCAGTTTAATGTTTTTATTCAGCGGCCGTGGTTATTGGCAAGAACTCATTGAATCTATCGTTTGGGCTCATAACAAATTAAAAGTTGCTCCTGCTACTCAGCCTAGAGCCTTGAGCATTATACAAGGACGTGCTGTAGGAGTAACCCATTACCTTCTGGGTGGAATTGCCACAACATGGGCATTCTTCTTAGCGAGAATTATTGCAGTAGGA---------ATGGAATTAAGATTTCCCAGGTTTAGCCAAGGCTTAGCTCAGGACCCCACTACTCGTCGTATTTGGTTTGGTATTGCTACCGCACATGATTTCGAAAGTCATGATGATATTACTGAGGAACGTCTTTATCAGAACATTTTTGCTTCTCACTTTGGGCAGTTAGCAATAATCTTTCTATGGACGTCCGGAAATCTGTTTCATGTAGCTTGGCAAGGAAATTTTGAATCATGGATACAGGATCCTTTACACGTAAGACCTATTGCTCATGCGATTTGGGATCCTCATTTTGGTCAACCCGCTGTGGAAGCCTTTACTCGAGGAGGTGCTGCTGGTCCAGTGAATATCGCCTATTCTGGGGTTTATCAGTGGTGGTATACAATAGGATTACGCACCAATGAAGATCTTTATACTGGAGCTCTTTTTCTATTATTTCTTTCTACGCTATCCTTAATAGCGGGTTGGTTACATCTACAACCCAAATGGAAACCAAGCCTTTCGTGGTTCAAAAACGCGGAATCTCGTCTCAATCATCATTTGTCAGGACTTTTCGGGGTAAGTTCTTTGGCTTGGACAGGGCATTTAGTTCATGTTGCTATTCCCTCCAGGGGGGAGTACGTTCGATGGAATAATTTCTTAGATGTATTACCCTATCCCCAGGGGTTGGGACCCCTTTTGACGGGTCAGTGGAATCTTTATGCCCAAAACCCCGATTCGAGTAATCATTTATTTGGTACCGCTCAAGGAGCGGGAACTGCCATTCTAACTCTTCTTGGGGGATTCCATCCACAAACACAAAGTTTGTGGCTGACCGATATTGCTCACCATCATTTAGCTATTGCATTCATTTTTCTCATTGCCGGTCACATGTATCGAACTAACTTCGGAATTGGGCACAGTATCAAAGATCTTTTAGAAGCGCATACTCCTCCGGGGGGTCGATTAGGGCGTGGGCATAAGGGCCTTTACGACACAATCAATAATTCGCATTTTCAATTAGGTCTTGCTCTAGCTTCTTTAGGGGTTATTACTTCCTTAGTAGCTCAACATATGTACTCTCCTGCTTATGCATTCATAGCACAAGACTTTACTACTCAAGCTGCTTTATATACTCATCACCAATATATTGCAGGGTTCATCATGACAGGGGCTTTTGCTCATGGAGCTATTTTTTTCATTAGGGATTACAATCCGGAACAGAATGAGGATAATGTATTGGCAAGAATGTTAGACCATAAAGAAGCTATCATATCTCATTTAAGTTGGGCTAGTCTCTTTCTAGGATTCCATACCTTGGGCCTTTATGTTCATAACGATGTCATGCTTGCTTTTGGTACTCCAGAAAAGCAAATCTTGATTGAACCTATATTTGCCCAATGGATACAATCTGCTCATGGCAAGACGACATATGGGTTCGATATACTCTTATCTTCAACGAATGGCCCCGCTTTCAATGCAGGTCGAAGCCTATGGTTGCCCGGATGGTTGAATGCTGTTAATGAGAATAGTAATTCGCTTTTCTTAACAATAGGACCTGGGGATTTCTTGGTTCATCATGCTATTGCTCTAGGTTTGCATACAACTACATTGATTTTAGTAAAGGGCGCTGATGCACGTGGTTCCAAATTAATGCCGGATAAAAAGGATTTTGGGTATAGTTTTCCTTGTGACGGCCCTGGGCGCGGCGGTACTTGTGATATTTCTGCTTGGGACGCGTTTTATTTGGCGGTTTTCTGGATGTTAAATACCATTGGATGGGTTACTTTTTATTGGCATTGGAAACATATCACATTATGGCAGGGCAACGTTTCACAATTTAATGAATCCTCCACTTATTTGATGGGATGGTTAAGAGATTACCTATGGTTAAACTCTTCACAACTTATCAATGGATATAATCCTTTTGGGATGAACAGTTTATCGGTATGGGCGTGGATGTTCTTATTTGGACATCTTGTTTGGGCTACTGGATTTATGTTCTTAATTTCCTGGCGTGGATATTGGCAGTTAATTGAGACTTTAGCATGGGCTCATGAACGCACACCTTTGGCTAATTTAATTCGCTGGAGAGATAAGCCCGTGGCCCTTTCCATTGTGCAAGCAAGATTGGTTGGATTAGCTCACTTTTCCGTGGGTTATATATTCACTTATGCAGCTTTCTTGATTGCCTCAACATCAGGCAAGTTTGGTTAAATGTCACATTCCGTAAAAATTTATGATACATGTATAGGATGCACTCAATGTGTACGAGCTTGTCCAACAGATGTATTAGAAATGATACCCTGGGATGGATGTAAAGCCAAGCAAATTGCTTCCGCGCCGAGAACCGAAGATTGTGTGGGTTGTAAGAGATGCGAATCTGCCTGCCCAACAGATTTTTTAAGTGTCCGCGTTTATTTAGAAACAACCCGTAGCATGGCTCTATCTTATTGAATGACGTTA---TTACCTTCTATTTTCGTGCCTTTTGTAGGCTTAGTGTTTCCGGCAATTGCAATGTCTTTATTTCTTTATGTGCAGAAAAATAAGATTGTC---ATGCGGGATATAAAAACATATCTCTCTGTAGCACCCGTGAGTACTCTATGGTTTGGTGCTTTAGCAGGTTTATTGATAGAAATTAATCGTTTATTCCCAGATGCTTTGTCATTCCCTTTTTTT---------ATGACTGCAATTTTAGAGAGACGCGAAAGTACAAGCTGGGGTTTCAACTGGATAACTAGCACCGAAAATCGTCTTTACATCGGATGGTTCGGTGTTTTGATGATCCCTACCTTATTGACCGCAACTTCCGTATTTATTATCGCCTTCATCGCAGCCCCTCCAGTAGATATTGATGGTATTCGTGAGCCTGTTTCTGGTTCTTTACTTTATGGAAACAATATTATCTCTGGTGCCATTATTCCTACTTCTGCGGCGATCGGATTGCACTTTTACCCAATTTGGGAAGCTGCATCTGTTGATGAGTGGTTATACAACGGTGGTCCTTATGAGCTAATTGTTCTACACTTCTTACTTGGTGTAGCTTGTTATATGGGTCGTGAGTGGGAATTCCGTCTGGGTATGCGTCCTTGGATTGCTGTTGCATATTCAGCTCCTGTTGCGGCTGCTACTGCTGTTTTCTTGATTTACCCTGGTCAAGGAAGCTTCTCTGATGGTATGCCTTTAGGAATTTCTGGTACTTTCAACTTTATGATTGTATTCCAGGCAGAGCACAACATCCTTATGCATCCATTTCACATGTTAGGTGTAGCTGGTGTTTTCGGCGGTTCCCTATTCAGTGCTATGCATGGTTCCTTGGTAACCTCTAGTTTGATCAGGGAAACTACTGAAAATGAATCTGCTAATGAGGGTTACAAATTTGGTCAAGAGGAAGAGACTTATAATATTGTGGCTCATGGTTATTTTGGCCGATTAATCTTCCAATATGCTAGTTTCAACAACTCTCGTTCTTTACACTTCTTCTTGGCTGCTTGGCCTGTAGTAGGGATCTGGTTCACTGCTTTAGGTATTAGTACTATGGCTTTCAACCTAAATGGATTCAATTTCAACCAATCTGTAGTTGATAGTCAAGGTCGCGTTATTAATACTTGGGCTGATATCATCAACCGTGCTAATCTTGGTATGGAAGTAATGCACGAACGTAATGCTCACAACTTCCCTCTAGATCTAGCTGCTCTTGAAGTTCCATCTAACGGG---ATGGGTTTGCCTTGGTATCGTGTTCATACTGTCGTATTGAATGATCCGGGTCGATTGCTTGTGCATATAATGCACACAGCTCTAGTTTCTGGTTGGGGCTCGATGGCTTTATACGAATTAGCGGTTTTTGATCCCTCTGATCCTGTTCTGGATCCAATGTGGAGACAAGGTATGTTCGTCATTCCCTTCATGACTCGTTTAGGAATAACCGATTCGTGGGGTGGTTGGAGTATTTCAGGAGGAACTGTAAATCCGGGTATTTGGAGTTATGAAGGTGTGGCAGGTGCGCATATTGTGTTTTCTGGCTTCTTGGCAGCTATCTGGCATTGGGTATATTGGGACCTAATATTCGATCGGACGGGAAAACCCTCTTTGGATTTGCCCAAGATCTTTGGAATTCATTTATTTCTTGCAGGGGTGGCCTGCTTTGGCTTTGGCGCATTCCATGTAACGGGTTTGTATGGTCCTGGGATATGGGTGTCCGATCCTTATGGACTAACTGGAAAAGTACAAGCTGTAAATCCATGGGGTGCAGAAGGTTTTGATCCTTTTGTTCCGGGGGGAATAGCTTCTCATCATATTGCTGCGGGTACATTGGGCATATTAGCGGGTCTATTCCATCTTAGTGTCCGTCCGCCTCAACGTCTATACAAAGGATTACGTATGGGCAATATTGAAACTGTACTTTCCAGTAGTATCGCTGCTGTTTTTTTTGCAGCTTTCGTTGCTGGAACTATGTGGTATGGGTCAGCAACGACCCCAATCGAATTATTTGGGCCTACTCGTTATCAGTGGGATCAGGGATACTTTCAGCAAGAAATATATCGAAGAGTTAGCAATGGGTTAGCCGAAAATCTTAGTTTATCAGAAGCTTGGTCTAAAATTCCCGAAAAATTAGCCTTTTATGATTATATTGGTAATAATCCGGCAAAAGGGGGATTATTCAGAGCAGGCTCAATGGACAATGGGGATGGAATAGCTGTTGGATGGGGACATCCCGTCTTTAGAGATAAAGAAGGACGCGAGCTTTTTGTACGCCGTATGCCTACTTTTTTTGAAACATTTCCGGTTGTTTTGGTAGATGAAGAGGGAATTGTGAGAGCGGACGTTCCTTTTAGAAGAGCAGAATCCAAATATAGTGTTGAACAAGTAGGCGTAACGGTGGAGTTCTATGGTGGCGAACTTAATGGAGTAAGTTATTCTGACCCTGCTACCGTAAAAAAATATGCGAGGCGTTCTCAATTAGGGGAAATTTTTGAATTAGATCGGGCTACTTTGAAATCAGATGGTGTTTTTCGCAGCAGTCCAAGGGGTTGGTTCACTTTTGGTCATGCTACCTTTGCTTTGCTCTTCTTTTTCGGGCACATTTGGCATGGCGCTAGAACCTTGTTCCGAGATGTTTTTGCTGGTATTGATCCAGATTTGGATGCTCAAGTGGAATTTGGAACATTCCAAAAAGTTGGAGATCCAACAAGGAAACAGACAG---------------------------------------TCTGA------------------------------------------ATGAAAATCTTATATTCCAGGAGGTTCTACCACGTGGAAACGCTCTTTAATGGAACTTTCGTTTTAGCTGGTCGTGACCAAGAAACCACCGGCTTTGCTTGGTGGGCTGGGAATGCCAGACTTATCAATTTGTCCGGTAAACTACTTGGAGCTCACGTAGCCCATGCCGGATTAATCGTATTCTGGGCCGGAGCAATGAACCTATTTGAAGTGGCCCATTTCGTACCAGAAAAGCCCATGTATGAACAAGGGTTGATTTTACTTCCACACTTAGCTACTCTAGGTTGGGGAGTAGGGCCTGGGGGAGAAGTTCTAGATACTTTTCCGTACTTTGTATCTGGAGTACTTCACCTAATTTCCTCCGCAGTCTTAGGCTTCGGTGGCATTTATCACGCGCTTCTGGGACCCGAGACTCTTGAGGAATCTTTTCCATTCTTTGGTTATGTATGGAAAGATAGAAATAAAATGACTACAATTTTGGGTATTCACTTAATTTTGTTAGGTGGTGCTTTTCTTCTAGTACTCAAGGCTCTTTATTTTGGTGGTGTATATGATACCTGGGCCCCTGGGGGGGGAGTAAGAAAAATTACCAATTTGACCCTTAGCCCCGTTATATTTGGTTATTTACTAAAATCCCCTTTTGGGGGAGAAGGGTGGATTGTTAGTGTGGATGATTTAGAAGATATAATTGGTGGACATGTATGGTTGGGTTTCATTTGTGTAGGCGGAATTTGGCATATCTTAACCAAACCCTTCGCATGGGCTCGCCGTGCACTTGTATGGTCTGGAGAAGCTTACTTGTCTTATAGTTTAGCTTTATCTGTCTTTGGTTTTATCGCTTGTTGTTTTGTCTGGTTCAATAATACGGCTTATCCGAGTGAGTTTTATGGACCCACTGGGCCAGAAGCTTCTCAAGCTCAAGCATTTACTTTTCTAGTTAGAGACCAGCGTCTTGGAGCTAATGTGGGATCTGCTCAAGGACCCACAGGTTTAGGTAAATATTTAATGCGTTCCCCAACAGGGGAGGTTATCTTTGGAGGGGAAACTATGCGTTTTTGGGACCTTCGTGCTCCATGGTTAGAACCTCTAAGGGGCCCCAACGGTTTGGACTTGAGTAGGTTGAAAAAGGACATACAACCTTGGCAAGAACGACGTTCAGCAGAATATATGACCCATGCTCCTTTAGGCTCTTTAAATTCCGTGGGTGGCGTAGCTACCGAGATCAATGCAGTTAATTATGTCTCTCCTAGAAGTTGGTTAGCGACCTCTCATTTTGTTCTAGGATTCTTCCTTTTTGTGGGCCATTTGTGGCATGCAGGAAGAGCCCGAGCTGCTGCAGCAGGTTTTGAAAAGGGAATCGATCGTGATTTAGAACCTGTTCTTATGAACCCTCTTAAC---ATGACTATAGCCCTTGGTAGACCTAAAGAAGAAAATGATCTATTTGATACTATGGACGACTGGTTACGAAGGGACCGTTTCGTTTTTGTAGGATGGTCCGGCCTATTGCTCTTTCCTTGTGCTTATTTCGCTTTAGGGGGTTGGTTTACAGGGACAACTTTTGTAACTTCTTGGTATACCCATGGATTGGCTAGTTCCTATTTGGAAGGTTGTAATTTCTTAACCGCGGCAGTTTCTCCCGCCAATAGTTTAGCACACTCTTTGTTGCTACTATGGGGCCCGGAAGCACAAGGAGATTTTACTCGTTGGTGTCAATTAGGCGGTCTATGGACTTTTGTCGCTCTCCACGGGGCTTTTGCACTAATAGGTTTCATGTTACGCCAATTTGAACTTGCTCGGTCTGTTCAATTGCGGCCTTATAATGCAATCTCATTCTCTGGTCCAATCGCTGTTTTTGTTTCTGTATTCCTTATTTATCCACTGGGGCAATCTGGTTGGTTCTTTGCGCCGAGTTTTGGCGTAGCAGCGATATTTCGATTCATCCTCTTCTTCCAAGGATTTCATAATTGGACGTTGAACCCATTTCATATGATGGGAGTTGCCGGAGTATTAGGCGCGGCTCTGCTATGCGCTATTCATGGGGCGACCGTAGAAAACACTCTATTCGAGGACGGTGATGGTGCAAATACCTTCCGCGCTTTTAACCCAACTCAAGCTGAAGAAACTTATTCAATGGTCACTGCTAACCGCTTTTGGTCCCAAATCTTTGGTGTTGCTTTTTCCAATAAACGTTGGTTACATTTCTTTATGCTATTTGTACCCGTCACCGGTTTATGGATGAGTGCTATTGGCGTAGTTGGCCTGGCTCTGAACTTACGTGCCTATGACTTCGTTTCCCAGGAAATCCGTGCAGCGGAAGATCCTGAATTTGAGACTTTCTACACCAAAAATATTCTTTTAAACGAGGGTATTCGTGCGTGGATGGCAGCTCAGGATCAGCCTCATGAAAATCTTATATTCCCTGAGGAGGTTCTACCACGTGGAAACGCTCTTTAAATGTCTGGAAGCACGGGAGAACGTTCTTTTGCTGATATTATTACCAGTATTCGATACTGGGTTATTCATAGCATTACTATACCTTCCCTATTCATTGCGGGTTGGTTATTTGTCAGTACGGGTTTAGCTTATGACGTGTTTGGAAGTCCTCGGCCAAACGAGTATTTCACGGAAAGCCGACAAGGAATTCCGTTAATAACCGACCGTTTTGATTCTTTAGAACAACTCGATGAATTTAGTAGATCCTTT------------TAGATGACCATAGATCG---AACCTATCCTATTTTTACAGTGCGATGGCTGGCTATTCACGGACTAGCTGTACCTACTGTTTTTTTCTTGGGATCAATATCAGCAATGCAGTTCATCCAACGATAAATGGCTACACAAACCGTTGAAGATAGTTCTAAACCTAGG---CCAAAAACTGGTGCAGGTAGTTTATTGAAACCCTTGAATTCGGAATATGGGAAAGTCGCTCCGGGTTGGGGGACTACTCCTTTTATGGGGGTCGCTATGGCTTTATTCGCGATATTCCTATCTATCATTTTAGAAATTTATAATTCTTCTGTTTTACTGGACGGAATTTTAACGAATTAG------------------------------------ATGCTTACTCTCAAACTTTTTGTTTATACAGTAGTGATATTCTTTGTTTCCCTCTTTATCTTTGGATTCTTATCTAATGACCCAGGACGTAATCCTGGGCGCGAGGAGTAAATGGCCGATACTACTGGAAGAATTCCTCTTTGGCTGATAGGTACTGTAGCTGGTATTGTGATTGGTTTAGGTGTTTTCTTTTACGGTTCATATTCTGGATTGGGTTCATCTCTATAG---------ATGCCTAATATACTTAGTTTAACCTGTATCTGT------TTTAATTCTTATCCG------ACTTGTTTCTTTGCCAAATTGCCCGAAGCTTATGCTTTCAACCCAATCGTGGATATGCCTGTCATACCTCTATTCTTTTTTCTATTAGCCTTTGTTTGGCAAGCTGCTGTAAGTTTTCGA---ATGACACAATCAAACCCGAATGAACAAAATGTTGAATTGAATCGTACCAGTCTATACTGGGGTTTATTACTCATTTTTGTACTTGCTGTTTTATTTTCCAATTACTTCTTCAATTGAATGGAAGTCAATATTCTCGCATTTATTGCTACTGCACTGTTCATTCTACCTACTGCCTTTTTACTTATTATTTATGTAAAAACAGTCAGCCAAAATTAAATGGAAACAGCAACTTTAGTCGCCATCTCCATATCTGGTTTACTTGTAAGCTTTACTGGGTATGCCTTATATACCGCGTTTGGGCAACCCTCTCAACAATTAAGAGATCCATTCGAAGAACACGGGGACTAA---------ATGGAAGCATTGGTTTATACGTTCCTTTTAGTTTCGACTTTAGGGATAATTTTTTTCGCTATCTTCTTCCGAGAACCGCCAAAGGTTCCG---------ACTAAAAGAACAAAATAAATGACTATTGCTTTCCAATTAGCTGTTTTTGCATTAATTGCGACTTCCTCAGTTTTAGTAATTAGTGTACCCCTTGTATTTGCTTCTCCTGATGGTTGGTCAAATAATAAAAACGTTGTATTTTCCGGTACATCATTATGGATTGGACTAGTCTTTCTCGTAGCTATTCTGAATTCTCTCATTTCTTAAATGTCACCACAAACAGAAACTAAAGCAGTTGGATTTGCTGGTGTTAAAGATTATAAATTGACTTACTACACCCCGGAGTATGAAACCAAGGATACTGATATCTTGGCAGCATTCCGAGTAACTCCTCAGCCCGGGGTTCCGCCCGAAGAAGCGGGGGCTGCAGCTGCCGAATCTTCTACTGGTACATGGACTACTGTTTGGACTGATGGACTTACCAGTCTTGATCGTTACAAAGGACGATGCTATCACATCGAGCCTGTTGGGGAAGAGCAAATCTATGCTTATCCATTAGACCTATTTGAAGAGGGTTCCGTTACTAACATGTTTTCCATTGTGTTTTTC---AAAGCCCTACGTCTGGAGGATCTACGAATTCCCTATAAAACTTTCCAAGGCCCGCCTCATGGTATCCAAGAAAGAGATAAGTTGAACAAGTATGGTCGTCCTTTATTGGGATGTACTATTAAACCAAAATTGGGATTATCCGCAAAAAATTACGGTAGAGCGTATGAGTGTCTACGTGGTGGACTTGATTTTACCAAAGATGATGAAAACGTAAACTCACAACCATTTATGCGCTGGAGGGACCGTTTTTTTGCCGAAGCTTATAAACAGGCCGAAACCGGTGAAATCAAGGGGCATTACTTGAATGCGACTGCAACAGAAGACATGAAGAGAGCTGTATTTGCGAGGGAATTAGGGGTTCCTATTGTAATGCATGACTACTTAACAGGGGGATTCACCGCAAATACTTTGCATTATTGCCGCGACAATGGCCTACTTCTTCACATTCACCGTGCAATGCATGCAGTTATTGATAGACAGAAAAATCACGGTATGCATTTCCGTGTATTAGCTAAAGCATTGCGTATGTCTGGGGGAGATCATCACGGTACAGTAGTAGGTAAGTTAGAAGGGGAACGCGAAATGACTTTAGGTTTTGTTGATTTATTGCGCGATGATTTTATTGAAAAAGATCGTCGCGGTTTTTTCACCCAGGACTGGGTATCCATGCCAGGTGTTATACCGGTGGCTTCTGGTGGTATTCATGTTTGGCATATGCCAGCTCTGACCGAAATCTTTGGGGATGATTCCGTATTATTTGGTGGAGGAACTTTAGGACATCCTTGGGGAAATGCACCTGGTGCAGCTAATCGAGTGGCTTTAGAAGCTTGTGTACAAGCTCGTAACGAAGGGCGCGATCTTGCTCGTGAAGGTAATGAAATCGCTAAATGGAGTCCTGAACTAGCCGCAGCTTGTGAATGGAAGGCGATCAAATTC---GAGCCGGATATCGAT---------------------------------------------ACGGCGAAACATTTATACAAAACACCTATCCCGAGCACACGCAAGGGAACCGACAGGCAAGTGAAATCCAATCCACGAAATAATTTGATCCATGGACGGCACGGTAAAGGTAATTCCAGAGGAATCATTACCAGGAGAGGGGGAGGTCATAAGCGCCTATACCGTAAAATCGATTTTCGACGGAATCAAAAAGACATATCTGGTAGAATCGTAACCATAGAATACGACCCTAATCGAAATGCATACATTTGTCTCATACACTATGGGGATGGTGAGAAGAGATATATTTTACATCCCAGAGGGGCTATAATTGGAGATACTATTGTTTCTGGTACAAAAGTTCCTATATCAATGGGAAATGCCCTACCTTTGACC---ATGCCCTTAGGCACGGCCATGCATAACATAGAAATCACACGAGGAAGGGGTGGGCAATTAGCTAGAGCAGCAGGTGCTGTAGCGAAACTGATTGCAAAAGAGGGTAAAGCCACTTTAAGATTACCATCTGGGGAGGTCCGTTTAGTATCCCAAAACTGCTTAGCAACAGTCGGACAAGTGGGTAATGTTGGGGTGAACCAAAAAAGTTTGGGTAGAGCCGGATCTAAGTGTTGGCTAGGTAAACGCCCCGTAAGGGGGGTAGTTATGAACCCTGTGGACCACCCCCATGGGGGCGGTGAAGGGAAAGCCCCTATTGGTAGAAAAAAACCCACAACCCCTTGGGGTTATCCTGCGCTTGGAAGAAGAACTAGGAAAAGGAAAAAATATAGCGATAGTTTTATTCTTCGTCGCCGTAAG---ATGATTCAACCCCAGACCCTTTTAAATGTAGCAGATAATAGTGGAGCGCGAAAATTGATGTGTATTCGAGTCATAGGAGCTGCTGGTAATCAGCGATATGCTCGTATTGGTGATGTTATTGTTGCTGTAATCAAAGACGCAGTGCCCCAAATGCCTCTAGAAAGAGAAGTAATTCGAGCTGTAATTGTACGTACATGTAAAGAGTTCAAATGCGACGGTATAATAATCCGCTATGATGACAACGCAGCGGTTATAATTGATCAAAAAGGAAACCCAAAAGGAACTCGAGTTTTTGGCGCGATCGCCGAGGAATTGAGAGAATTGAATTTTACTAAAATAGTTTCATTAGCTCCTGAAGTATTA---AGTCCCAAAAGAACCAGATTTCGCAAACAACATAGAGGAAGAATGAAGGGAAAATCCTGCCGAGGCAATCGTATTTGTTTTGGTAGATATGCTCTTCAAGCACTTGAACCCGCTTGGATCACGGCGAGACAGATAGAAGCGGGACGAAGAGGAATAACACGATATGCACGTCGTGGTGGAAAAATATGGGTACGTATATTTCCCGACAAACCGGTTACAAGACCCACGGAAACACGTATGGGCTCAGGAAAGGGGTCCCCCGAATATTGGGTAGCCGTTAAACCAGGTCGAATACTTTATGAAATGGGCGGAGTATCCGAAACTGTAGCTAGAGCAGCTATCATAGCTGCCAGTAAAATGCCCATACGAAGTCAATTTCGATTAGAGATA---------------------------------------------------------------------------------ATGACCAGAGTTCCGCGAGGATATATAGCCCGGAGACGACGAACAAAAATGCGTTCATTTGCCTCAAACTTTAGAGGGGCTCATTTAAGACTTAATCGAATGATTACTCAACAGGTAAAAAGAGCTTTTGTTTCCTCTCATCGAGATAGAGGTAGACAAAAGAGGGATTTTCGTCGTTTGTGGATCACTCGGATAAACGCAGCAACACGGACATATAAAGTA---------------TTCAGTTATAGTAAATTAATACACAACCTCTACAAGAAGAAATTGATTCTTAATCGTAAAATGCTTGCACAAGTAGCTGTACCAAATAATCTTTACACGATTTCCAATAAAATAAAGA----TCATCAAT--------------------ATGACAAGTTTCAAACTAGTAAAGTATATCCCTAGGATAAAGAAAAAGAAAAGTGGGCTAAGGAAACTCGCAAGGAAAGTTCCAACCGATCGTCTACTTAAGTTCGAGCGAGTTTTCAAAGCACAAAAACGCATCCATATGTCTGTTTTCAAAGCACAAAGAGTTCTTGATGAGATTCGCTGGCGTTACTACGAGGAAACTATGATACTGAACCTCATGCCTTATCGAGCATCTTATCCCATCTTAAAGTTGGTTTATTCGGCAGCAGCAAATGCTACTCATTATAGGGATTTCGACAAAGCTAATTTATTCATCACTAAAGCCGAAGTCAGTAGGAGTACTATTATGAAAAAATTCAGACCCCGGGCTCGAGGACGTAGTTTTCCCATAAAAAAAACCATGTGTCATATAACAATTGTACTAAATATAGTAAAGAAATCTAAA---------------------------ATGGATGGAATCAAACACGCAGTATTTACAGAAAAAAGTCTTCGTTTATTGGGAAAGAATCAATATACTAATGTCGAATCGGGATTCACTAAGACAGAAATAAAGCATTGGGTCGAACTCTTCTTTGGTGTTAAGGTAGTAGCTGTGAATAGCCATCGACTACCCGGAAAGGGTAGAAGAATAGGACCTATTCTGGGACATACAATGCATTACAGACGTATGATCATTACCCTTCAACCGGGTTATTCTATTCCACTTC---TAGATAGAGAAAAA---AAC------------------ATGGCAGTTCCAAAAAAACGTACTTCAATGTCAAAAAAGCGTATTCGTAAAAATCTTTGGAAGAAAAAGACTTATTTTTCCATAGTA------CAATCTTATTTAGCAAAATCAAGATCATTTTCTAGCGGCAACGAG---CATAAACCAAAGGGTTTTTCTGGG---CAACAAAACAAA------------------------------------------ATGGCTAAGGGGAAAGATGTTAGAATCAGAGTTATTTTGGAATGTATCAGTTGTGTTCGAAAAGGTAATGAGGAATCGACGGGGATTTCTAGATATACTCAAAAGAATCGTCACAATACACCCGGACAATTATTCAAAAAATTTTGTCGTTATTGTCGCAAGCATACGACTCATCACGAAATAAAGAAA---ATGAAAATAAGAGCTTCCGTTCGTAAAATTTGTACAAAATGTCGACTGATTCGTAGGCGTGGACGAATTAGAGTCATTTGTTCCAATCCGAAGCATAAACAAAGACAGGGG---ATGGTTGAGGAGGTAGGAACTCAAACACTATGGAAGTGTGTTGAATCAAGAGTAGATAGTAAGCGTCTTTATTATGGCCGTTTCATTCTGTCCCCGCTTAGAAAAGGTCAAGCGGACACCGTTGGTATTGCCTTGCGAAGAGCTTTACTTGGAGAAATAGAAGGAACATGTATCACACGTGCAAAATTTAGCGTGCCACACGAATATTCTACAATAGCAGGTATTGAAGAATCCGTACAAGAAATTTTACTAAATTTGAAAGAAATTGTATTGAGAAGTAATCTCTATGGAGTTAGAGACGCATCAATTTGGGTCAAAGGTCCTAGATACATAACTGCTCAAGATATCATCTTACCACCTTCCGTAGAAATCGTTGATACGCAACCTATAGCTAACTTGACAGAGCCCGATTTCATTGAGTTAATCCAGAGAGATCGTGGATAT------CAGACTGAACTCAGAAATAACTATCAAGATGGAAGTTATCCTATAGATGCTGTATCCATGCCTCGAAATGTGAATTATAGTATTTTTTGTGGGAATGGAAAT---AAACACGAGATACTTTTTCTAGAAATATGGACTAATGGAAGTTTAACCCCTAAGGAAGCGCTTTATGAGGCTTCTCGTAATTTGATTGATTTTCTTCCTTTTCTACACGCG---GAGGAAGAGGGCGCTTTCGAAGAAAATAAA---------------------------------------------------------------------------------------------------------------------------------------------------------AACAGGCCACCCCTTTTTACTTTTCAAAAAAAAACTAATCTAAAGAACAAAAAA---------------TTGAATTGTATTTTTATTGATCAATTAGAATTGCCTTCTAGAACGTATAATTGTCTCAAAAGGGCCAATATACATACACTATTGGACCTTTTGAGTAAGACTGAAGAAGATCTTATGAGAATTGACAGTTTTATGGAAGATCAGATAGACCTAGAGAAGCATCCAATTGATCTTAAT---------------------ATGCTCCGGAATGGAAATGAGATGTCCACAATACCCGGATTTAGTCAGATCCAATTCGAGGGATTTAGGTTCATTAATCAAGGCTTGGCAGAAGAACTTGAGAAGTTTCCAACAATTAAAGATCCAGATCACGAAATTGCATTTCAATTATTTGCGAAAGGATATCAATTGCTAGAACCCTCGATAAAAGAAAGGGATGCTGTGTATGAATCACTCACCTATTCTTCCGAATATGTATCTGCGAGAATTTTTGGTTTCGATGTGCAAAAGCAAACCATTTCTATTGGAAACATTCCTATAATGAATTCCTTAGGAACCTTTATAATAAATGGAATATACCGAATTGTGATCAATCAAATATTGCTAAGTCCTGGTATTTACTACCGCTCGGAATTAGACCATAAGGGAATTTCTATCTACACCGGGACTATAATATCAGATTGGGGAGGAAGATTGGAATTAGCAATTGATAAAAAAGAAAGGATATGGGCTCGTGTGAGTAGAAAACAAAAGATATCTATTCTAGTTCTATCAGCTATGGGTTCGAATCTAAGAGAAATTCTAGATAATGTTTCCTACCCTGAAATTTTCTTGTCTTTCCCGAATGCTAAGAAGAAG------AGGATTGAGTCAAAAGAAAAAGCTATTTTGGAGTTTTATCAACAATTTGCTTGTGTAGGTGGGGACCTGGTATTTTCGGAGTCCTTATGTGAAGAATTACAAAAGAAATTTTTTCAAAAATGTGAATTAGGAAGGATTGGTCGACGAAATATGAATCGGAGACTGAATCTTGATATACCTCAGAACAATACATTCTTGTTACCACGAGATGTATTGGCCGCTACGGATCATTTGATTGGAATGAAATTTGGAACGGGTATACTTGACGATGACGATATGAATCACTTGAAAAATAAACGTATTCGTTCCGTTGCGGATCTGTTACAAGATCAATTCGGGCTGGCTCTTGGTCGTTTACAACATGCAGTTCAAAAAACTATCCGTAGAGTATTCATACGTCAATCGAAACCGACTCCCCAAACTTTGGTAACTCCAACTTCAACTTCGATTTTATTAATAACTACTTATGAGACCTTTTTTGGCACATACCCCTTATCTCAAGTTTTTGATCAAACGAATCCATTGACCCAAACTGTTCATGGGCGAAAAGTTAGTTGTTTGGGTCCTGGAGGGTTGACGGGGAGAACTGCAAGTTTTCGGAGCCGAGATATTCATCCGAGTCACTATGGGCGTATTTGTCCAATTGACACGTCCGAAGGAATCAATGTTGGACTTACAGGATCCTTAGCTATTCATGCGATTGATCACTTGTGGGGATCCGTAGAGAGTCCGTTTTATGAAATATCTGCT---------AAAAAAAAAGAGAGACAGGTGGTTTATCTATCACCAAATAGAGATGAATATTATATGATAGCAGCAGGAAATTCTTTGTTGAATCAGGGTATTCAGGAAGAGCAGGTTGTTCCTGCTAGATACCGTCAAGAATTCCTGACTATTGCATGGGAACAGATTCATGTTAGAAGTATTTTTCCTTTCCAATATTTTTCTATTGGGGGTTCTCTCATTCCTTTTATTGAGCACAATGATGCGAATCGGGCTTTAATGAGTTCTAATATGCAGCGCCAAGCAGTTCCACTTTCTTCCGAGAAGTGTATTGTTGGAACTGGATTGGAACGCCAAACAGCTCTATCGAGGGTTTCTATAGCCGAACGCGAGGGAAAGATCTCTACTGATAGTCATAAGATCTTATCAAGTAGTGGGAAGACTATAAGTATTTTACGC---AAATGTATGCACCAAAAACCTCGG---CCGGGTAAATCTATTAAAAAAGGACAAATTTTAGCAGAGGGAGCTGCTACAGTTGGGGGGGAACTTGCTTTAGGAAAAAATGTATTAGTAGCTTATATGCCATGGGAAGGTTACAATTTTGAAGACGCAGTACTAATTAGCGAACGTTTGGTATATGAGGATTATACCTCTTTTCACATCCGGAAATATGAAATTCAGACGGATACGACAAGCCAAGGCTCCGCTGAAAAAATCACTAAAGAAATACCACATCTAGAAGAACATTTACTCCGCAATTTGGACAGAAATGGAGTTGTTAGGTTGGGATCCTGGGTGGAAACTGGCGATATTTTAGTAGGTAAATTAACGCCTCAGATAGCGAGCGAATCGTCGTATATCGCGGAAGCTGGATTATTACGGGCCATATTTGGCCTTGAGGTATCCACTTCAAAAGAAACATCTCTCAAATTACCTATAGGTGGAAGAGGGCGTATCGATAAATGGATCCAGAGGGACCCCCTCGACATAATGGTTCGTGTATATATTTTACAGAAACGTGAAATCAAAGTTGGGGATAAAGTAGCCGGAAGACATGGGAATAAGGGAATCATTTCCATTTTGCCTAGGCAAGATATGCCCTATTTGCAAGATGGAACACCTGTTGATATGGTCTTCAATCCCTTAGGAGTACCCTCCCGAATGAATGTGGGACAAATATTTGAAAGCTCGCTCGGATTAGCGGGGGATCTGCTAAAGAAACATTATAGAATAGCACCCTTTGATGAGAGATATGAGCAAGAGGCTTCAAGAAAACTTGTGTTTTCAGAATTATATGAAGCCAGTAAACAAACAAAAAATCCATGGGTATTTGAACCCGAGTACCCGGGAAAAAGCAGAATATTTGATGGAAGAACAGGAGACCCCTTTGAACAACCTGTTCTAATAGGGTCCTATATCTTAAAATTAATTCATCAAGTTGATGAGAAAATTCATGGGCGTTCGACTGGGCCCTACTCACTTGTTACACAACAACCTGTTAGAGGAAGAGCCAAGCAAGGGGGACAACGAGTAGGAGAAATGGAAGTTTGGGCTTTAGAAGGATTTGGTGTTGCTCATATTTTACAAGAGATACTTACTTATAAATCTGACCATCTTATAGCTCGCCAAGAAATACTTAATGCTACGATCTGGGGAAAAAGAATACCTAATCACGAGGATCCTCCAGAATCTTTTCGAGTGCTCGTGCGAGAACTACGATCTTTGGCTCTAGAACTGAATTTCCTTTCTAAGTTCCAGGTTAATAGGGAGGAA---ATGATTGACCAATATAAACATCAACAACTTATTGGACTCGTTTCCCCTCAACAAATAAGGGCTTGGGCTAACAAAAACCTACCTAATGGAGAAGTCGGCGAAGTCACAAGGCCCTCTACTTTTCATTATAAAACCGATAAACCGGAAAAAGATGGATTGTTTTGCGAAAGAATCTTTGGACCCATAAAAAGCGGAATTTGCGCTGGAAATTCTCGAGCGAGCGGAGCTGAAAACGAAGAAGAAAGATTTTGCCAAAAATGCGGGGTAGAATTTGTTGATTCTCGGATACGAAGATATCAAATGGGATACATCAAACTCGCATGTCCCGTGACTCATGTATGGTATTTGAAAGGTCTTCCTAGTTATATCGCGAATCTTTTAGATAAACCTCTTAAGAAGTTGGAGGGCCTAGTATACGGCGAT---------TTCTCTTTTGCTAGGCCCAGCAAAAAACCCACTTTCTTACGATTACGAGGTTTATTCGAAGAGGAAATTTCCTGTAACCACAGCATTTCTCCCTTTTTTTCTACCCCGGGGTTTGCAACATTTCGAAATCGGGAAATTGCGACAGGAGCAGGTGCTATTAGAGAACAATTAGCAGATTTGGATTTGATTATTATAGAGAATTCCTTGGTCGAATGGAAGGAATTAGAAGATGAGGGTTATAGTGGAGATGAATGGGAAGATAGAAAAAGACGAATAAGAAAAGTTTTTTTAATTAGACGCATGCAATTGGCGAAACATTTTATTCAAACAAATGTAGAACCAGAATGGATGGTTTTGTGCTTATTACCGGTTCTTCCTCCCGAATTGAGACCCATTTATAGGTCTGGGGATAAAGTA------GTGACTTCGGACATTAATGAACTTTATAAGAGAGTTATCCGTCGGAACAACAACCTTGCCTATCTATTAAAAAGAAGTGAATTAGCGCCAGCAGATTTAGTAATGTGCCAGGAAAAATTGGTACAAGAAGCCGTGGATACACTTCTTGATAGTGGGTCTCGCGGGCAACCAACGAGGGATGGTCACAAT------AAAGTATACAAATCACTTTCAGATGTAATTGAAGGTAAAGAGGGAAGGTTTCGCGAGACTCTGCTTGGGAAACGGGTCGATTACTCTGGGCGTTCTGTCATTGTTGTGGGTCCTTCGCTTTCATTACATCAATGTGGATTACCTCTAGAGATAGCAATAAAGCTTTTTCAGCTATTTGTAATTCGCGATTTAATCACGAAACGCGCCACTTCTAATGTCAGGATTGCTAAAAGGAAAATTGAAAAGGAACCCGTATGGGAAATACTTCAAGAAGTTATGCGGGGACACCCTGTACTGTTAAATAGAGCACCTACCCTGCATAGATTAGGCATACAGGCCTTCCAACCCACTTTAGTAGAGGGGCGTACTATTTCTTTACACCCATTAGTGTGTAAGGGTTTCAATGCGGACTTTGATGGGGATCAAATGGCTGTTCATCTACCTTTATCCTTGGAAGCTCAGGCGGAAGCCCGTTTACTTATGTTTTCTCATATGAATCTCTTATCTCCCGCTATTGGAGATCCGATTTGCGTACCAACCCAAGACATGCTTATCGGACTTTATGTATTAACGATTGGAAACCGTCGAGGTATTTGTGCAAATAGATAT------AAT------AGTTGCAACTATAATGTAAATAATAATAATTATACGAAAGATAAAGAACCCTTTTCTAGTTCTTATGATGCACTGGCTTATAGACAGAAACTAATCTTAGACAGTCCCTTGTGGCTACGTTGGAAACTAGATCAACGCGTCGGGAGAGAAGTTCCGGTTGAAGTTCAATATGAATCTGGGACTTATCATGAGATTTATGCCCACTATTTAATAGTGGGAAATAGAAAAAAGGAACGTTCTATATACATTCGAACCACTCTTGGTCATATTTCTTTTTATAGAGAAATAGAGGAAGCCATACAAGGATTTAGTCAGGCCTATTCATACACTATC---ATGGCGGAACGGGCCAATCTGGTCTTTAATAAAGAGCTAGACGGAACTGGTATGAAACGACTTATTAGCAGATTAATAGATCATTTCGGAATGGGATATACATCCCATATACTGGATCAAAAGACTGGCTTCCATCAAGCCACTACTACATCGATTTCTTTAGGAATCGAGGATCTTTTAACAATACCCTCTAAGGGATGGTTAGTCCAAGACGCAGAACAGCAGAGTTTTCTTTTGGAGAAACACTATTATTATGGGGCTCACGCGGTAGAAAAATTACGCCAATCCGTTGAGATATGGTATGCTACAAGTGAATATTTGAAACAAGAAATGTCGAATTTTCGGATAACAGATCCTTCTAATCCAGTCTATCTAATGTCTTTTTCAGGAGCCAGAGGAAATGCATCTCAGGTACACCAATTAGTAGGTATGAGAGGATTAATGGCGGATCCTCAAGGACAAATGATTGATTTACCTATTCAAAGCAATTTACGCGAGGGACTTTCTTTGACAGAAATAATTTCCTGCTATGGAGCCCGCAAGGGGGTTGTAGATACTGCTGTACGAACAGCGGATGCTGGATATCTTACACGTAGACTTGTTGAAGTAGTTCAACATATTATTGTGCGTAGAAGGGATTGTGGTACTATCCGAGGTATTTCTGTGAGTCCTCAAAATGGCATGACGGAAAAACTTTTTGTCCAAACACTAATTGGTCGTGTATTAGCAGACGATATATATATCGGTTCACGATGCATTGCCGCTCGAAATCAAGATATTGGAATTGGATTAGTCAATCGATTCATAACTGCCTTTGCACAACCATTTCGAGCACAACCAATATATATTAGAACCCCCTTTACTTGCCGGAGCACTTCTTGGATCTGTCAATGTTATGGTCGGAGTCCTACTCATAGTGATCTGGTCGAATTGGGAGAAGCCGGTATTATTGCGGGTCAATCAATTGGGGAACCAGGGACTCAACTAACATTAAGAACTTTTCATACTGGCGGAGTATTCACAGGGGGTACTGCCGACCTTGTACGATCCCCTTCGAATGGAAAAATCCAATTCAATGAGAATTTGGTTCACCCCACACGTACCCGTCATGGACAGCCTGCTTTTCTATGTTATATAGACTTGGTAACTATTCAGAGTCAGGATATTCTATATAGTGTGAATATTCCCTCAAAAAGCTTGATTCTAGTGCAAAATGATCAATATGTGAAATCCGAACAAGTAATTGCGGAGATTCGTGCCGGAACGCCCTTACATTTTAAAGAAAGGGTACAAAAGCATATTTATTCCGAATCAGACGGCGAAATGCACTGGAGTACTGATGTTTACCATGCGCCCGAATATCAATATGGTAATCTTCGTCGATTACCAAAAAGCCATTTATGGATATTGTCAGTAAGTATGTGCTCCAGTATAGCGTCTTTTTCGCTCCACAAGGATCAAGATCAAATCAATACTTAT------TTTGTTAGATATTTTCTCTCAATGGCTAATGAT---CAAAGACATCTGTTGGATACTTTTAAAAAAGATAGGATTCTTGAT------TATTCAACGCCGCGAATCATGAACGGCCATTGGAATTTTTATCCTTCTATT------CAAAATTCGGATTTGTTGGCGAAAAAGCGAAGAAATAGGTTCGTCATTCCATTACAATAT------CATCAAGAAATATCCTGTGGGATTTCGATTGAAATACCCATGGGTGTTTTACGTAGAAATACTATTTTTGCTTATTTTGACGATCCACGATACAGAAAAGATAAAAAGGGTTCAGGAATTGTTAAATTTAGATATAGGACC---------------------------------------------------GAG---------------------------------GACGAATATAGGATT---------------------------------------------------------------------GAA------------GAG------GAA------------GAA---------------------------------------ATCCTAGAAGATAAAAAAATCGAG------GAATATGAA------GAAGACTATGGGAGCGAGAAC------------------GAATATCCAGAGAACGAATATAGGATTGAC---TATGGGAGTCCGGAGTATAGGACCCGAGAG---GAA------CTA---------------------------------------------------------------------------------------------------------------------------------GAGGAATCAGAAGACGAATATGGGAGCCCGGGGGAA---GGGACTTCCGAAGAC------------------------------------------------------TCAGAGGACGAATACGAGAGCCCAGAGGAAGATTCCATCAAAAAAGAGGGTTTGATTGAGCATCGAGGAACAAAAGAATTTAGTATAAAATACCAA------AAAGAAGATCGGTTTTTTTTCATTCTTCAAGAACTGCATATCTTGCCGAGATCTTCATCCTTAAAAGTAGACAGTATTATTGGGGTGGATACACAACTCACAAAAAATACAAGAAGTCGACTAGGTGGACTGGTCCGAGTGAAGAGAAAAAAAAGCCATACGGAACTCAAAATAGTTTCCGGAGATATTTTTCCTGAAGAGGCGGATAAGATAGGTGGCTGTTTGCCACCAGAAAGAAAAAAAGATTCTAAG------TCAAAAAAA------------------AGGAAAAATTGGGTCTATGTTCAACGGAAAAAAATTCTCAAGAGC---AAGGAAAAGTATTTTGTTTCGGTTCGCCCTGTCGCATATATGGAAGGTAATTTAGCACTTTTCCCGCAGGATCTCTTGCAAGAAGAAGATAATCAACTTCGACTTGTCAATATTCATGAAAATAGCAAGACTCAAAGAATTTATCAC---------------------------------------ACGAATAGTCAATTTGTTAGAACTTGCTTAGTAGTGAATTGGGAACAAGAAGAAAAGGAGGAGGCTCGTGCTTCCCTTGTTGAGGTAAGAGCAAATGACCTTATTCGCGATTTCCTAAGAATTGAGTTAGTCAAGTCCACT------ATTTCGTATACACGAAGGTATGATAAGAGTGCAGGACCGATTCCC---------CATAATAGGTTAGAT------ACCAATAATTCCTTTTATTCCAAGGCGAAGATT------CTTAGCCAACATCAAGAAGCTATTGGCACCTTGTTGAATAATAAAGAATACCAATCTTTGATGATTTTGTCGGCATCCAACTGTTCTATTGGTTTATTCAAGAATTCAAAACATCCCAATGCCAAA------GAATCGACTCCTAGAATTATT------------------CGAGAGTTTGGG---------------------CCTTTAGGCATT---------------------GTACCTAGTATATCGAATTTTTCATCTTACTATTTACTAACGCATAATATCCTGTTAAAAAAATATTTGTTCCTT------------AATTTGAAACAAACCTTCGTACTTCAAGGACTTAAATACTCTATAGATGAAAATAGGTCAAATTTCGATAGTAACATCATGTTGGATTTCTATTTGAATTGCTTTGTCCATCATGATTCTTGGGAGGAG------ACAGCAATAATTCACCTTGGACAATTTATTTGTGAAAATTGTCTATTTAAATCG------CACATAAAAAAATCTGGTCAAATTTTCGTTAATATGGATTCCTTTATAAGAGCAGCTAAGCCTTATTTGGCCACTACAGGAGCAACTGTTAATGGTCATTATGGAGAAATCCTTTACAAAGGAGATAGGTTAGTTACGTTTATATATGAAAAATCGAGATCTAGTGACATAACGCAAGGTCTTCCAAAAGTGGAACAAATCTTTGAAGCGCGTTCAATTGATTCACTATCCCCGAATCTCGAAAGGAGAATTGAGGATTGGAATGAGCGTATACCAAGAATTCTTGGGGTACCTTGGGGATTCTTGATTGGAGCTGAGCTAACCATAGCCCAAAGTCGTATCTCTTTGGTTAATAAAATCCAAAAGGTTTATCGATCCCAAGGGGTACAGATCCATAATAGGCATATAGAGATTATTATACGCCAAGTAACATCAAAAGTGCGGGTTTCCGAAGATGGAATGTCTAATGTTTTTCCTGGGGAATTAATCGGACTATTGCGAGCGGAACGAGCAGGGCGATTGGATGAATCGATCTATTATCGGGCAATCTTATTGGGAATAACAAGGGCTTCCCTGAATACCCAAAGTTTCATATCTGAAGCAAGTTTTCAAGAAACTCGAGTTTTAGCAAAAGCTGCCCTACGAGGTCGCATTGATTGGTTGAAAGGCTTGAAAGAAAACGTAGTTCTGGGGGGGATTATACCTGTTGGTACCGGATTCAAATTTGTGCATTCCCCACAAGACAAAAACCTTTATTTCGAAAAATTCGCGATGAGAGATCTCCATACAGAATTAGTTTCTTCTGATTCT------GAC------ACAAAC---------------AATTTATATGAGTCAGAACCCTTTCCCATTATGACAAGAAGATATTGGAACATCTTGAAAGAGATGATAGAAGCGGGAGTTCATTTTGGTCATGGTATTAAGAAATGGAATCCTAAAATGCCTTACATTTCGGCAAAGCGTAAAGGTACTCATATTACAAATCTCGCTAGAACGGCCCGTTTTTTATCAGAAGCTTGTGATTTAGTTTTTGATGCAGCAAGTGGAAAAAGTTTCTTAATTGTTGGTACCAAAAAAAGAGCAGCGGATTTAGTAGCATCAGCTGCAATAAGGGCTCGTTGTCATTATGTTAATAAAAAGTGGTTCAGTGGTATGTTAACGAATTGGTCGATTACGAAAACTAGACTTTCTCAATTTAGAGACTTAAGAGCAGAAGAAAAGATGGGAAAATTCCAGCATCTCCCAAAAAGAATCTTGAAGAAATTATCTACCTTGCAAAGATATCTCGGCGGGATCAAATATATGACGAGGTTGCCAGACATTGTGATCGTCCTTGATCAGCAAAAAGAGTATATAGCTCTTCGGGAATGTGCCATTTTGGGGATTCCTACTATTTCTTTAGTCGATACAAATTGTGACCCAGATCTCGCGAATATATCGATTCCAGCCAATGATGACACTATGACTTCAATTCGATTGATTCTTAACAAATTAGTATTTGCAATTTGTGAGGGCCGTTCTTCTAGAAAT------------------------------------------------------------ATGGGACAAAAAATAAATCCACTCGGTTTCAGACTTGGTACAACCCAAAAACACCATTCCTTTTGGTTCGCGCAACCAAAAAATTATTCTGAAGGTCTACAGGAAGATAAAAAAATAAGGAATTGTATCAAGAACTATATACAAAATAGGAAAAAGGGCTCG---------------------------------------------AATAGAAAAATAGAATCAGACTCAAGTTCCGAAGTAATTACACATAATAGAAAAACGGACTCAGGCTCAAGTTCTGAAGTAATTACACATATAGAAATTCAAAAAGAAATCGATACGATCCACGTCATAATCCATATAGGATTCCCTAATTTAAAGAAAAAAGGAGCAATCGAAGAATTAGAGAAAGATCTACAAAAGGAAGTTAACTCTGTAAACAGACTTAATATTGCTATCGAAAAAGTGAAAGAACCTTATAGACAACCTAACATTCTTGCAGAATATATAGCTTTCCAATTAAAAAATAGAGTTTCATTCCGAAAAGCAATGAAAAAAGCCATTGAATTAACTAAAAAAGCAGATATAAGGGGAGTAAAAGTAAAAATTGCGGGCCGTCTCGGAGGAAAAGAAATTGCACGTGCGGAATGCATCAAAAAAGGTCTTCCCCTCCAAACAATTCGCGCTAAAATTGATTATTGCTGCTATCCAATTCGAACTATCTATGGAGTATTAGGTGTAAAAATTTGGATATTCGTAGACGAAGAA---ATGTCCCGTTATCGAGGACCTCGTAAAATAATACGCCGTCTGGGAGCTTTACCAGGACTCACTAGAAAAACACCTAAATCGAGTAATCTGAAAAAGAAATTCCATTCTGGGAAAAAGGAGCAATATCGTATTCGTCTTCAAGAAAAAAAATTGCGTTTTCATTATGGTCTGACAGAACGACAATTACTTAGATATGTACATATCGCTGGAAAAGCAAAAAGGTCAACAGGTGTTTTACTACAATTGCTTGAAATGCGTTTGGATAATATCCTTTTTCGATTGGGTATGGCTTCAACCATTCCTGGGGCCCGCCAATTAGTCAACCATAGACATATTTTAGTTAATGGTCGTATAGTGAATATACCAAGTTTTCGTTGCAAACCCCGAGATATTATTACTACGAAAGATAACCAAAGATCAAAAGGTCTGCAAAATATTTCATCCGACCCGGGGAAATTGCCACATTTGACGATTGACACAGTGGAATATAAAGGACTAGTAAAAATCCTAGATAGGAAGTGGGTTGGTCTCAAAATAAATGAGTTGTTAGTTGTAGAATATTACTCTCGTCAGACT---ATGTCACGTCGAGGTACTGCAGAAAAAAGAACTGCAAAATCCGATCCAATTTTTCGTAATCGATTAGTTAACATGGTGGTTAACATTATGAAAGACGGAAAAAAATCATTGGCTTATCAAATTCTCTATCGAGCCGTGAAAAAGATTCAACAAAAGACAGAAACAAATCCACTATTGGTTTTACGTCAAGCAATACGTAGAGTAACTCCCAATATAGGAGTAAAAACAAGACGTAATAAAAAAGGATCGACGCGGAAAGTTCCGATTGAAATAGGATCTAAACAAGGAAGAGCACTTGCCATTCGTTGGTTATTAGAAGCATCCCAAAAGCGTCCGGGTCGAAATATGGCTTTCAAATTAAGTTCCGAATTAGTAGATGCTGCCAAAGGGAGTGGGGGTGCCATACGCAAAAAGGAAGCGACTCATAGAATGGCAGAGGCAAATAGAGCTCTTGCACATTTTCGTTAAATGGGCAAGGACACTATTGCTGATTTACTAACCTCTATAAGAAACGCGGACATGAATAAAAAAGGAACAGTTCGAGTAGTATCGACAAATATTACCGAAAACATTGTTAAAATACTTCTACGAGAGGGTTTTATTGAAAGTGTTCGGAAACATCAGGAAAACAGATATTTCTTGGTTTCAACTTTGCGACATCAAAAGAGAAAGACTAGAAAAGGAATATATAGAACAAGAACCTTTTTAAAGCGTATCAGCCGACCCGGCTTACGAATTTATACCAACTATCAAGGAATTCCTAAAGTTTTGGGTGGAATGGGAATTGCTATTCTTTCTACTTCTCGAGGGATAATGACAGATCGAGAGGCTCGACTAAACAAAATTGGGGGAGAAGTCTTATGTTATATATGGTAA------ATGGCAAAAGCTATACCAAAAATAGGTTCACGTAAGGTGCGTATTGGTTTACGTAGGAATGCACGTTTTAGTTTACGGAAGAGTGCACGTAGAATAACAAAAGGGGTTATTCATGTTCAAGCTAGTTTCAACAATACCATTATAACTGTTACAGACCCACAAGGTCGGGTGGTTTTCTGGTCCTCCGCGGGTACTTGTGGATTCAAAAGCTCACGAAAAGCATCACCCTATGCTGGCCAAAGAACAGCAGTAGATGCTATTCGTACAGTAGGTTTGCAACGAGCAGAAGTTATGGTAAAGGGCGCTGGTAGTGGAAGAGATGCCGCATTACGAGCCATTGCTAAAAGTGGTGTACGATTAAGTTGTATACGCGATGTAACACCTATGCCGCATAATGGATGTCGACCGCCTAAAAAAAGACGTCTGTAAATGCCAACGAAACAACTTATTAGAAACGCAAGACAGCCAATACGAAATCCTAGAAAATCGGCCGCGCTTAAGGGATGTCCTCAGCGTCGAGGAACATGTGCTAGGGTGTATACTATCAACCCCAAAAAACCCAACTCTGCCTTACGTAAAGTTGCCAGAGTACGATTAACCTCTGGATTTGAAATCACTGCTTATATACCTGGTATTGGCCATAATTTACAAGAACATTCTGTAGTATTAGTAAGAGGAGGAAGGGTTAAGGATTTACCCGGTGTGAGATATCGCATTATTCGAGGAACCCTAGATGCTGTCGCAGTAAAGAATCGTCAACAAGGGCGTTCTAAATATGGGGTCAAAAAGCCAAAA---AAATAAATGGCAAAAAAAAGTTTGATTCAGAGGGAAAAGAAGCGACAGAAATTAGAACAGAAATATCATTTGATTCGTTCTTT---AAAAAAAAAGATAAGAAGCAAAGTTTCTCCCTTGAGTTTGAGTGAAAAAACGAAAATGCGAGAAAAATTGCAATCCCTACCACGTAATAGTGCACCTACACGCCTTCATCGACGTTGTTTTTTGACCGGAAGACCTAGAGCTAACTATCGAGACTTTGGGCTATCAGGACACGTACTTCGAGAAATGGTTTATGAATGTTTGTTACCGGGTGCAACAAGATCTAGTTGGTAAATGAAAAAGAAAGGAGGTAGAAAAATTTTGGGATTTATGGTTAAAGAAGAAAAAGAAGAAAACAGGGGTTCTGAATTTCAAGTATTCAGTTTCACCAATAAGATACGGAGACTTGCTTCACATTTGGAATTACACAAAAAAGATTTTTCATCGGAAAGAGGTCTACGAAGACTTTTGGGAAAACGTCGTTTGCTGGCTTATTTGGCAAAGAATAGAGTATATAAGAAAATCAGTCAGTTGAATATCCGGGAG---------ATGGTAAAACTTCGTTTAAAAGGTGCT---GTCTATCGAATTGTTGCAATTGATGTTCGACGAAGAGAAGGAAGAGATCTGCGAAAAGTAGGTTTTTATGATCCGATAAAGAATCAAACTTTAAATGTTCCAGCTATTCTCTATTTCCTTGAAAAGGGTGCTCAACCTAGAACTGTTTATGATATTTTAAGGAAGGCGGAATTCTTT------AAAAGATTGAGT------------------------------------TCTAAACAACCTTCTAAGCAACCCTCCAAGACTTTTAAATCCAAGCAAACCTTTTCCAAGCAATTTAAATTCAAACAAACTTTTCGTAAATCCAAACAACCTTTTCGTAGGCGTCCTCGGATTGGCCCGGGAGATCGAATTGATTATAGAAACATGAGTTTAATTAATCGATTTATTAGTGAACAAGGAAAAATATTATCGAGACGAATAAATAGATTAACCTTGAAACAACAACGATTAATTACTCTTGCTATAAAACAGGCTCGTATTTTATCTTTCTTACCATTTCGTAACTATGAGAACGAA------AAGCAATTTCAAGCCCAGATTTCA---ATA---ATTACAGGTTCTAGACCCAGA------AAAAATAGACACATTCCTCAATTAACGCAAAAGTACAATTCCAAT------CGAAACTTAAGAAACAATAGAAATAACAGTGAT---GTGACA------CGAAAAAAAACGAATCCTTTTGTAGCTCATCATTTATTGGCAAAAATCGAAAAGGTCAATATGAAGGAGGAGAAAGAAACAATAGTAACGTGGTCCCGGGCATCTAGCATTCTACCCACAATGGTTGGCCATACAATCGCGATTCATAATGGAAAGGAACATATACCTATTTACATAACAAATCCTATGGTGGGTCGCAAATTGGGGGAATTCGTGCCTACTCGGCATTTCACGAGTTATGAAAACTCAA------------------GAAAAGATACTAAATCTCGTCGT---------------------------ATGCCTTCCCGCAATGGAAATTTCATTGATAAGACCTCCTCAATTGTAGCCAATATTTTATTGCGAATAATTCCGACAACCTCCGGGGAAAAAAGGGCATTTACTTATTATAGAGATGG-ATGTTGGCTCAATCCGAAGGAAATTATGCGGAAGCTTTGCAGAATTATTACGAAGCTCGACTAGAAATCGATCCCTATGATCGAAGTTATATACTCTATAACATAGGCCTTATACACACAAGCAATGGAGAGCATACAAAGGCTTTGGAATATTATTTCCGGGCACTAGAACGAAACCCCTTCTTACCGCAAGCTTTTAATAATATGGCCGTGATCTGTCATT---ACCGAGGAGAACAGGCCATTCTACAGGGTGATTCGGAAATTGCGGAAGCTTGGTTTGATCAAGCTGCTGAGTATTGGAAACAAGCTATAGCGCTTACTCCAGGAAATTATATCGAAGCACAGAACTGGTTGAAGATTACGAAGCGC------TTTGAATTTGAA---ATGAATTGGCGATCAGAACACATATGGGTAGAACTTCTAAAAGGTTCTCGAAAAAGAGGTAATTTTTGGGCCACTCTTTTTCTAGGTTCACTAGGATTCTTATCGGTTGGGGCTTCCAGTTATGGTAAGAATATGATATCTCTTCCATCTCAACAAATTCTTTTTTTTCCACAGGGGATCGTGATGTCTTTCTACGGAATCGCGGGCCTATTCATTAGCTCCTACTTGTGGTGCACTATTTTGTGGAATGTAGGTAGTGGTTATGACCGCTTCGATAGAAAAGAAGGAATAGTGTGCATTTTTCGTTGGGGATTCCCTGGAATAAAACGTCGCGTCTTCCTTTTCCTTATGGATATCCAATCAATTAGAATTCAGGTTAAAGAGGGTCTTTATCCTCGTCGTATCCTTTACATGGAAATCCGGGGCCAGGGGGTCATTCCCTTGACTCGTACTGATGAGAAGTTTTTTACTCCACGAGAAATTGAACAAAAAGCTGCCGAATTGGCCTATTTCTTGCGCGTACCAATGGAATT---T---
Acidosasa_purpurea ATGGCAACCCTTCGAGTCGACGAAATTAAAATTCTCCGCGAACGTATTGAACAATATAATAGGAAAGTAGGGATTGAGAATATCGGTCGCGTAATTCAAGTGGGGGATGGGATTGCTCGTATTATAGGTCTTGGTGGAATAATGTCAGGTGAATTAGTCGAATTTGCAGAAGGGACTAGGGGTATTGCTCTGAATTTGGAATCCAAAAATGTTGGGATTGTATTAATGGGCGATGGGTTGATGATACAAGAGGGAAGTTTTGTAAAAGCAACAGGAAGAATTGCTCAGATACCCGTGAGCGAGGCTTACTTGGGTCGTGTTATAAATGCTCTGGCTAAACCTATTGATGGGGGCGAAATTGTAGCTGAATCTCGCTTAATTGAATCTGCTCCGGGTATAATTTCCAGGCGTTCTGTATATGAACCCCTTCAAACAGGGCTTATTGCTATCGATTCGATGATCCCCATAGGGCGCGGTCAGCGAGAGTTAATTATTGGGGACAGACAGACTGGCAAAACAGCAGTAGCCACAGATACAATTCTCAATCAAAAAGGGCAAGTAATATGTGTTTATGTAGCTATCGGTCAAAGAGCATCCTCCGTGGCTCAAGTAGTAACTACTTTCCATGAAGAGGGGGCCATGGAATACACTATTGTAGCTGAAATGGCGGATTCACCTGCTACATTACAATACCTCGCCCCTTATACGGGAGCAGCCCTGGCTGAGTATTTTATGTATGAACGGCATACTTTAATAATTTATGATGATCTCTCCAAACAAGCACAAGCTTATCGCCAAATGTCCCTTCTATTAAGAAGACCCCCCGGCCGCGAAGCTTATCCAGGGGATGTTTTTTATTTGCATTCACGGCTTTTAGAAAGAGCCGCTAAATTAAGTTCTCTTTTAGGCGAAGGAAGTATGACCGCTTTACCAATAGTTGAGACTCAATCTGGAGACGTTTCCGCCTATATTCCTACTAATGTAATCTCCATTACAGATGGACAAATATTCTTATCCGCGGATCTATTTAATGCCGGAATTCGACCTGCTATTAATGTGGGTATTTCTGTTTCCAGAGTAGGATCCGCGGCTCAAATTAAAGCCATGAAACAAGTAGCTGGCAAATCAAAATTGGAACTAGCTCAATTCGCAGAATTACAAGCCTTTGCACAATTCGCCTCTGCTCTCGATAAAACAAGTCAGAATCAATTGGCAAGGGGTCGACGATTACGGGAATTGCTTAAACAATCCCAAAACCCTCTCGTGGAAGAGCAGATAGCTACTATTTATACCGGAACGAGAGGATATCTTGATTCGTTAGAAATTCAGGTAAAGTTTCTGGATGAGTTACGTAAACACCTAAAAGATACGAAACCTCAATTCCAAGAAATTATATCTTCTAGCAAGACATTCACCGAGCAAGCGGAAATCCTTTTGAAGGAAGCTATTCAGGAACTCGAAGGGTTTTCCCTTGAACAAA---CA---ATGAGAACC---AATCCTACTACTTCTCGTCCCGGGTCCATTGAAGAAAAAAGCACAGGGCGTATCGATCAAATTATTGGACCCGTGCTGGATATCACTTTTCCCCCGGGCAAGTTACCTTATATTTATAACGCTTTGGTAGTCAGAGACACTGCCGGTAAGGAAATTAATGTGACTTGTGAGGTACAACAATTATTAGGAAATAATCGAGTTAGAGCTGTAGCTATGAGTACAGACGGGTTGATGAGAGGATTGGAAGTGATTGACACGGGAGCTCCTCTCAGTGTTCCAGTCGGTGGAACTCTCGGACGAATTTTCAACGTTCTTGGGGAACCTATTGACAATTTGGGTCCTGTAGATATTAATGCAACATTCCCTATTCATAGATCTGCGCCTGCCTTTATCGAGCTAGATACGAAATTATCCATCTTTGAAACAGGTATTAAGGTGGTCGATCTTTTAGCTCCTTATCGACGTGGAGGAAAAATAGGATTATTT---GGGGGGGCTGGAGTAGGTAAAACAGTACTCATCATGGAATTAATCAACAACATTGCTAAAGCTCATGGAGGCGTATCCGTATTTGGCGGAGTAGGGGAACGGACTCGTGAAGGAAATGATCTTTATATGGAAATGAAGGAATCCGGAGTAATTAATGAAAAAAATTTTGAGGAATCAAAGGTAGCTCTAGTCTATGGTCAAATGAATGAACCGCCGGGAGCTCGTATGAGAGTTGGTTTAACTGCCCTAACTATGGCAGAATATTTCCGAGATGTTAATAAGCAAGACGTGCTTCTATTCATCGATAATATCTTTCGTTTTGTTCAAGCAGGATCGGAGGTATCCGCCTTATTAGGGAGAATGCCCTCCGCAGTGGGTTATCAACCTACTCTTAGTACAGAAATGGGTTCTTTGCAAGAAAGAATTGCTTCTACAAAAAAGGGATCCATAACTTCGATCCAAGCAGTTTATGTACCTGCGGACGATTTGACCGACCCTGCTCCTGCCACAACATTTGCACATTTGGATGCTACTACCGTACTTTCCAGAGGATTAGCTTCCAAGGGTATTTATCCAGCAGTAGATCCTTTAGATTCAACCTCAACTATGTTACAGCCTCGGATCGTTGGCAACGAACATTATGAAACTGCGCAAAGAGTTAAGACTTTACAACGTTACAAAGAACTTCAGGACATTATCGCAATTCTTGGGTTGGATGAATTATCAGAGGAGGATCGTTTAACTGTAGCAAGAGCACGAAAAATTGAACGTTTCTTATCACAACCGTTCTTTGTGGCAGAAGTTTTTACCGGTTCTGCAGGAAAGTATGTTGGTCTTGCAGAAACAATTAGGGGATTTCAACTAATCCTTTCCGGAGAATTAGACGGCCTACCCGAACAAGCTTTTTATTTGGTGGGTAACATCGATGAAGCTAGCACGAAAGCTATAAACTTAGAAGAGGAGAACAAATTGAAATGAATGAAATTAAATCTTTATGTACTAACTCCTAAGCGAATTATTTGGGATTGTGAAGTGAAAGAAATCATTTTATCTACTAATAGTGGCCAAATTGGCGTATTACCAAACCACGCCCCCATTAACACAGCTGTAGATATGGGTCCTTTGAGAATACGCCTCCTCGACCAATGGTTAACGGCGGTTCTGTGGAGCGGTTTTGCGAGAATAGTTAATAATGAGATCATCATTTTAGGAAATGATGCGGAACTGGGTAGTGACATTGATCCGGAAGAAGCTCAACAGGCACTTGAAATAGCCGAAGCTAACTTGAGTGCT---GAGGGTACGAAAGAGTTGGTTGAAGCGAAGCTAGCTCTCAGACGAGCTAGGATACGAGTCGAGGCTATCAATTGGATTCCCCCATCCAATTGAATGAAAAATGTAACCCATTCTTTCGTTTTTTTAGCTCACTGGCCATCCGCTGGGAGTTTCGGGCTTAATACCGATATTTTAGCAACAAATCTAATAAATCTAACTGTAGTGGTTGGTGTATTGATTTTTTTTGGAAAGGGAGTGTGTGCGAGTTGTC---TATTAAAAGATTTATTAGATAATCGAAAACAGAGAATCTTGAGTACTATTCGAAATTCGGAAGAATTGCGTAGAGGGACCATTGAGCAGCTCGAAAAAGCTCGGGTTCGATTACAGAAAGTCGAAGAAGCAGATGAGTATCGAATGAATGGATATTCTGAGATAGAACGAGAAAAAAATTTGATTAATGCTACTTCTATTAGTTTGGAACAATTAGAAAAGTCTAAAAACGAAATCCTTTTTGAAAAACAAAGGGCGATGAATCAGGTCCGACAACGGGTTTTCCAACAGGCCGTACAAGGAGCTCTAGGACTGAATAGTTGTTTGAATACCGAGTTACATTTCCGTACGATTCGTGCTAATATTGGCATTCTCGGGGCCATAGAATCGAAG------------ATGAATCCACTAATTGCTGCTGCTTCCGTTATTGCTGCTGGATTGGCCGGGCTTGCTTCTATTGGGCCTGGAGTTGGTCAAGGTACTGCTGCAGGACAAGCTGTAGAAGGTATTGCGAGACAGCCAGAAGCAGAAGGTAAAATACGAGGTACTTTATTGCTTAGTCTAGCTTTTATGGAAGCTTTAACAATTTATGGACTAGTTGTGGCACTAGCGCTTTTATTTGCGAACCCTTTTGTTTAAATGAATATTATACCATGTTCCGTTAAAACACTCAAGGGGTTATATGATATATCGGGTGTAGAAGTAGGCCAACACTTCTATTGGCAAATAGGAGGTTTCCAAATTCATGCCCAAGTACTCATCACTTCTTGGGTCGTAATTACTATCTTGCTAGGTTCAGTTATCATAGCTGTTCGGAATCCACAAACCATCCCGACCGACGGTCAGAATTTCTTCGAATATGTGCTTGAGTTTATTCGAGACTTGAGCAAAACTCAGATTGGAGAAGAATATGGTCCCTGGGTTCCCTTTATTGGAACTATGTTCCTTTTTTTTGTTTCGAATTGGTCGGGTGCTCTTTTACCTTGGAAAATTATATTACCCCATGGGGAATTAGCAGCACCCACGAATGATATAAATACTACTGTTGCTTTAGCTTTACTCACATCAGCGGCATATTTTTATGCGGGTCTTAGCAAAAAAGGATTGAGTTATTTCAAATATATTAAACCAACTCCAATTCTTTTACCAATTAACATCCTAGAAGATTTCACAAAACCATTATCGCTTAGTTTTCGACTTTTCGGGAATATATTGGCGGATGAATTAGTCGTTGTTGTTCTTGTTTCTTTAGTCCCCTTAGTAGTCCCTATACCGGTCATGTTTCTTGGATTATTTACAAGCGGTATTCAAGCTCTTATTTTTGCAACGTTAGCCGCAGCCTATATAGGTGAATCCATGGAAGGTCATCAT---ATGCTATTTACTTTAGAACATATACTAACTCATATCTCTTTCTCAACCATTTCAATTGTGATTACAATTCATTTGATAACCTTATTAGAA------CTTGGGGGATTACGTGATTCGTCAGAAAAAGGAATGATAGCTACTTTTTCTATAACAGGATTCTTAGTTTCTCGTTGGTCTTCGGGACATTTTCCATTAAGTAATTTATATGAGTCATTGATCTTCCTTTCATGGGCTCTGTATATTCTTCATACGATTCCTAAGATACAGAACTCTAAAAATGATTTAAGCACAATAACTACGCCAAGTACTATTTTAACGCAAGGCTTTGCCACGTCGGGTCTTTTAACTGAAATGCATCAATCCACAATACTAGTACCTGCTCTACAATCTCAGTGGTTAATGATGCATGTCAGTATGATGTTACTAAGCTATGCAACTCTTTTGTGCGGATCCTTATTATCCGCCGCTCTTCTAATCATTAAATTTCGA---AAGTTCTTTTTTTTAAAAAAAAATGTT------A------CATTTTTCTTTAGTGAGTTTAGTATTTTCT------ATGTAAAAAGTGCTAAAAACACCTTTCCTTTTCCAAATTATTACAAATATCAATTAATTGAGCGTTTGGATTCTTGGAGTTATCGTGTCATTAGCGGGTTTACCCTTTTAACCATAGGTATTCTTTGTGGAGCAGTATGGGCTAATGAGGCGTGGGGATCCTATTGGAATTGGGATCCTAAGGAAACTTGGGCATTTATTACTTGGACCATATTCGCAATTTATTTACATAGTAGAACAAATAATTGGAAGGGTACGAATTCCGCACTTGTAGCTTCGATAGGATTTCTTATAATTTGGATCTGCTATTTTGGTATCAATCTATTAGGAATAGGTTTACATAGTTATGGTGCATTTTTACCAAAATGAATGAAAAAAAAGAAAGCATTGCCTTCTTTCCTATATCTTTTTATCGTACTTTTGCCCTGGGGAGTCTCTTTCTCTTTTAACAAATGTCTGGAACTTTGGATTAAGAATTGGTGGAATACCAGGCAATCTGAAACTCTCTTAACT---------GATATTCAAGAGAAAAAGGTTCTAGAAAGATTCATAGAATTAGAAGAACTTTTTTTGGACGAAATGATAAAAGAGCCGAAGACACATGTACAAAAACCTCCT------ATAGGAATACACGAAATAATACAATTGGTCAAAATAGATAATGAGGATCATCTCCATATCATTTTGCATTTCTCGACAAATATAATCTGTTTGATTCTAAGTGGTTCTTTTTTTGGTAAAGAGGAACTTATTAATTCTTGGCAGGAATTCTTCTATAACTTAAATGACTCAATAAAAGCTTTTTTGATTCTTTTAGTTACTGATTTTGTTGGATTTCACTCCACCCGCGGTTGGGAACTACTAATTCGTTGGGTCTACAACGATCTTGGATGGGCTCCTAATGAGCTATTCACTATTTTTTGTAGTTTTCCAGTGATTCTAACATGTTTTAAATTTTGGATCTTTTTTTTAAACCGTCTATCTCCTTCGCTTGTAGTCTATCATTCAATTGAATAAATGCCCATTGGTGTTCCAAAAGTACCTTACCGGATTCCCGGAGATGAAGAAGCGACTTGGGTTGACTTATACAATGTTATGTATCGAGAAAGGACACTTTTTTTAGGTCAAGAGATTCGTGAGATCACGCATATTACAGGTCTCATGGTATATCTCAGTATAGAAGATGAACGCGATATTTTTTTGTTTATAAACTCCCCAGGCGGGTGGCTAATCTCAGGAATGGCGATTTTTGATACGATGCAAACGGTAACACCAGATATAACAATATGCCTCGGAATAGCTGCGTCCATGGCATCCTTCATTCTGGGAGGCGAACCCACCCGTATAGCATTCCCTCACGCGAGGATTATGCTTCACCAACCTAGTGCTTATTATCGGGCAAGGACACCAGAATTTCTAGAAGTGGAAGAGTTACACAAAGTTCGCGAAATGATCACAAGGTATGCACTAAGAACAGGCAAGCCTTTTTGGGTTGTATCCGAAGACATGGAAAGGGATTTTATGTCAGCAGACGAAGCCAAAGCTTATGGACTTGTCGATGTAGGGGAAATGGACGAGCACTAC---GATACTGATCCAGTGTGGTTT---CCAGAAATGAAGGAT------------TGG---ATGACAGAAAAAAAAGAAAAAAAAAGAGAAGCAAAAGTCACTTTCGAAGGTTTAGTTACGGAAGCCCTACCCAACGGAATGTTCCGCGTTCGCCTAGAGAATGACACCATCATCCTGGGCTATATTTCAGGAAAGATCCGGTCTAGTTCTATACGAATACTGATGGGGGATAGGGTCAAAATTGAAGTAAGTCGTTATGATTCAAGCAAAGGACGTATAATTTATAGACTTCCC---AAG---------TCGAAGCGTACCGAAGACTCGAAGACCGAAGATAAGACCGATTTGAAGTCAGAT------------------------------------------------------------------------------------------------------------------------------------------------------------------------------ATG------AAATTGGAAGGGTCAAAAAAATCTCGTTACTTCGTTTACCCACTTCTCTTTGAGTTTGCCCATGATTATGGATTAAAA------GGTTCCGAACCTGTGGAAATT---AGTAATAAC---AAGAAATTTAGTTCACTACTTGTGAAACGTTTAATTCGAATGTATCAGCAGAATTTTTGGAACTCGGTTAATCATAACCAA---------GATCGATTGGATTCCAACAAT------TTTTATTCTGAGTTTTATTCTCAGATTCTATCTGAGGGGTTTGCGATCGTTGTAGAAATCCCATTCTCGCGAGAATTATGT------CCGAAAGAAAAAGAAACACCAAAGTTTCAGAATTTACGATCTATTCATTCATTTCCCTTTTTAGAAGACTTTCATTTACATTATCTATCACATATAGAAATACCCTATCCTATCCATTTTGAAATCTTGGTTCAACTCCTTCAATACCGGATCAAAGATGTTCCATCTTTGCATTTGCGATTCTTTCTCAACTACTATTCGAATTGGAATAGTCTTATTACTTCAATGAAA------TCATTTCTT------AAAGAAAATAAAAGACTATTTTTCCTATATAACTCTTATGTATCAGAATATGAATTTTTCTTGTTTCTTAAACAATCTTGCTTACCATTAACATCTTCTTTTGTGGAACGAATCTTTAAGATGGAACATTTTGGGATGTACCCAGGTTTTTTTCGGAAAACC------TGGATCTTTATGGATCCTCTTATGCATTATCGATATCAAGGAAAGGCAATTGCATCAAAAGGAACTCTTAAGAAGAAATGGAAATACCTTGTCTTCTGGTATTCTTTTTTTTGGACTCAACCGAGGATCCATCTAAACTTAAACTCTTGCTTCGATTTTCTGGGGTACCTTTCAAGTGTACCAAATCCTTTGGTAAGGAATATGCTAGAGAATTCATTTCTAATAATGAAAAAATTCGATACCGTCCCTGCTACTCCCCTCATTGGATCCTTAAAAGCTCAATTTTGTACTGGATCGGGGCATCCTATTAGTAAACCCTGGACCTTATCAGATTGGGATATTCTTGATCGATTTGGTCGGATATGTAGAAATCTTTTTCATTATCATAGTGGATCCTCGAAAAAAACTTTGTATCGAAAGTATATACTTCGACTTTCATGCGCTAGAACTTTAGCTCGTAAACATAAAAGCACGGTACGATTTATGCAACGAGGTTCGGTATTTTTAGAAGAATTTTTTACGGAAGAAGAG---CAAGTTTTTTTGATGTTC------AAAACA------ACCTCTCGTGGATCACACAGTGACCGTATTTGGTATTTGGATATTATCAATGACCTGAACCCT------ATGATAATAGAT------AGGGTAGAGATAGAAACTATCAATTCTTTTTCGAAATCGGAAAAAGAAGTCTATGGACTGATATGGATT---CCCATTTTGACCCTCCTACTGGGAATCACAATAGAAGTACTCGTAATTGTGTGGTTAGAAAGAGAAATATCCGCATCGATACAACAACGTATTGGTCCTGAATATGCTGGCCCCCTGGGACTGCTTCAAGCTATAGCCGATGGAACTAAGCTATTTAAGGAGGATATCCTGCCATCCCGAGGAGATATTCCTTTATTTATTGGACCTTCTATAGCGGTCATATCATTATTAAGTTTTTTAGTTATCCCTGGATATTTTGTTTTAGCCGATCTTAGTATTGGTGTTTTTTTATGGATTGCCATTTCAAGTATTGCTCCTATTGGTCTTCTTATGGCAGGATATAGCTCAAATAATAAATATTCTTTTGGCGGTCTACGAGCTGCTGCTCAATCTATTAGTTATGAAATACCATTAACTTTTTGTGTGCTAGCAATATCTCTA---------TCTAACAGTAGTACAGTTGATATAGTTGAAGCACAGTCAAAATATGGTTTTGGATGGAATTGGCGTCAGCCTATAGGTTTTCTGGTTTTTCTAATTTCTTCTTTGGCAGAATGTGAAAGATTACCCTTTGATTTACCAGAAGCAGAGGAAGAATTAGTAGCAGGTTATCAAACCGAATATTCCGGTATCAAATATGGTTTATTTTATCTTGTTTCTTACCTAAATTTATTAGTTTCCTCTTTATTTGTAACAGTTCTCTACTTAGGCGGGTGG---------------AATTTCTCTATTCCCTATATATCCGAATTTTTCATGAATAAAATGGGAATTTTGGAAATGATGGGTATCATTACATTAACTAAAGCTTATTTATTTCTCTTCATTTCTATCACAATAAGATGGACTTTACCCAGGATGAGAATGGATCAGTTATTAAATCTTGGATGGAAATTTCTTTTACCTATTTCCCTGGGCAATCTCTTATTAACAACTTCTTCCCAACTTGTTTCACTATAAATGATCTGGCATGTACAGAATGAAAACTTCATTCTCGATTCTACGAGAATTTTTATGAAAGCGTTTCATTTGCTTCTCTTCGGAAGTTTCATTTTCCCAGAATGTATCCTAATTTTTGGCCTAATTCTTCTTCTGATGATCGATACCTCTGATCAAAAAGATAGACCTTGGTTCTATTTCATCTCTTCAACAAGTTTAGTAATAAGCATAACGGCCCTATTGTTCCGATGGAGAGAAGAACCTATAATTAGCTTTTCGGGAAATTTCCAAACGAACAATTTCAACGAAATCTTTCAATTTCTTATTTTATTATGTTCAACTTTATGTATTCCTCTATCCGTAGAGTACATTGAATGTACAGAAATGGCTATAACAGAGTTTCTGTTATTCTTAACAGCTACTCTAGGGGGAATGTTTTTATGTGGTGCTAACGATTTAATAACTATCTTTGTAGCTCCAGAATGTTTCAGTTTATGTTCCTACCTATTGTCTGGATATACCAAGAGAGATCTACGGTCTAATGAGGCTACTATGAAATATTTACTCATGGGTGGGGCAAGCTCTTCTATTCTGGTTCATGGTTTCTCTTGGCTATATGGTTCATCTGGGGGGGAGATCGAGCTTCAAGAAATTGTGAACGGTCTTATCAATACACAAATGTATAACTCCCCAGGAATTTCAATTGCGCTTATATCCATCACTGTAGGACTTGGGTTCAAGCTTTCCCCAGCCCCTTTTCATCAATGGA------CTCCTGTCTACGAAGGA---TCCCCCACTCCAGTCGTTGCTTTTCTTTCTGTTACTTCGAAAGTAGCTGCTTCAGCTTCAGCCACGCGAATTCTCGATATTCCTTTTTATTTCTCATCAAACGAATGGCATCTTCTTCTGGAAATCCTAGCTATTCTTAGCATGATAGGGAATCTCCTTGCTATTACTCAAACAAGCATGAAACGTATGCTTGCATATTCGTCCATAGGGCAAATCGGATATGTAATTATTGGAATAATTGTTGGAGACTCAAATGATGGATATGCAAGCATGATAACTTATATGCTGTTCTATATCTCCATGAATCTAGGAACTTTTGCTTGCATTGTATTATTTGGTCTACGTACCGGAACTGATAACATTCGAGATTATGCAGGATTATACACGAAAGATCCTTTTTTGGCTCTCTCTTTAGCCCTATGTCTCTTATCCCTAGGAGGCCTTCCTCCACTAGCGGGTTTCTTCGGAAAACTCTATCTATTCTGGTGTGGATGGCAAGCAGGCCTATATTTCTTGGTTTCAATAGGACTCCTTACGAGCGTTCTTTCTATCTACTATTATCTAAAAATAATCAAGTTATTAATGACTGGACGAAACCAAGAAATAACCCCTTATGTGCGAAATTATAGAAGATCCCCTTTAAGATCAAACAATTCCATCGAATTGAGTATGACTGTATGTGTGATAGCATCTACTATACCAGGAATATCAATGAACCCCATTCTTGCAATTGCTCAGGATACCCTCTTTTAGATGTTTCTGCTTCACGAATATGATATTTTTTGGACATTTCTAATAATAGCAAGCCTTATTCCTATTTTTGCATTTTGGATTTCAGGACTTTTAGCCCCGGGACCAGAGAAGCTTTCTAGTTATGAATCGGGTATAGAACCCATGGGAGGGGCTTGGTTACAATTCCGAATACGCTATTACATGTTTGCACTAGTTTTTGTTGTTTTTGATGTGGAAACGGTCTTTCTCTACCCTTGGGCAATGAGTTTCGACGTATTGGGTGTATCCGTTTTTATCGAAGCTTTCATTTTCGTGCTTATCGTTGTTGGTGTTTATGCATGGCGAAAAGGAGCCTTGGAATGGTCTTAAATGAGTTATTTTCCTTGGTTAACAATACTTGTTGTTCCGATATTTGCAGGTTCAATTTTTTTACCTCATAGGGGAAACAAAATCGTTAGGTGGTATACTATATCTATTTGTTTATTAGAATTCCTTATGACTTATGCATTCTGTTATCATTTCCAATTGGAGGATCCCTTAATCCAATTAAAGGAGGATTCTTGGATAGATGTCTTTGATTTCCACTGGAGATTGGGAATCGATGGACTTTCATTAGGATCTATTTTATTGACAGGATTTATCACTACTTTAGCTACTTTAGCAGCTTGGCCAACCCGGAATTCGCGATTATTCTATTTCCTGATGCTAGCAATGTATAGTGGTCAAATAGGATTATTTTCTTCGCGAGACCTTTTACTTTTTTTTATCATGTGGGAGTTAGAATTAATTCCTGTTTACTTACTTTTATCCATGTGGGGGGGAAAGAGGCGTCTGTATTCAGCTACAAAATTTATTTTGTATACTGCAGGCGGTTCCATTTTTTTCTTAATCGGAGTTCTAGGTATGGGCTTA------TATGGTTCCAACGAACCATTAGATTTGGAAAGATTAATTAATCGATCATACCCTGCAACATTGGAAATACTATTTTATTTTGGCTTCCTTATTGCTTATGCTGTCAAATTGCCGATTATACCCCTACATACGTGGTTACCAGATACCCATGGGGAAGCGCATTACAGTACATGTATGCTTTTAGCGGGAATCCTATTAAAGATGGGAGCATACGGATTGATTCGGATCAATATGGAATTGTTACCTCATGCCCATTATCTATTTTCCCCCTGGTTGGTAATAATAGGAGCGATGCAAATAATCTATGCAGCTTCAACTTCTCTTGGTCAACGAAATTTCAAAAGAATAGCCTACTCCTCCGTATCTCACATGGGTTTCATAATTATAGGAATTGGTTCCATAACCAACATTGGACTCAATGGAGCTTTACAAATACTATCCCATGGATTTATTGGTGCTACACTTTTTTTCTTGGCGGGAACGGCTTGTGATAGAATGCGTCTTGTTTATCTCGAAGAACTGGGGGGGATATCTATCCCAATGCCGAAAATTTTTACCATGTTTAGTAGCTTTTCAATGGCTTCTCTTGCCTTACCAGGAATGAGCGGTTTTGTTGCAGAATTAGTAGTATTTTTTGGACTAATTACTAGTCCAAAATTTCTGTTAATACCAAAAATGCTAATTACTTTTGTAATGGCAATTGGAATGATATTAACTCCTATTTTTTTATTATCTATGTTACGCCAGATGTTCTATGGATACAAGCTATTTGTTCCAAACGCAAATTTGGATTCTGGACCACGAGAACTCTTTTTAATCTGTATCTTTTTACCAGTAATAGGAATTGGTATTTATCCAGATTTTGTTCTCTCGCTATCGGTTGACAAGGTAGAGGCTCTCTTATCCAATTATTATAAATAAATGATGTTTGAGCATGTACTTTTTTTTAGTGTCTATTTATTTTCGATTGGTATCTATGGATTGATCACAAGCCGAAACATGGTTAGAGCTCTAATATGTCTTGAACTTATACTGAATTCAATTAATCTAAATCTCGTAACATTTTCTGATCTATTTGATAGTCGCCAATTAAAAGGAGACATTTTCGCAATTTTTGTTATAGCCCTTGCG------------------------------GCTGCTGAAGCAGCTATTGGACTATCCATTCTTTCTTCCATCCATCGTAACAAGAAATCAACTATCCAATCTAATTTTTTGAAT---ATGGAACATACATATCAATATGCATGGATCCCTCTTCTCCCACTTCCAATTATGTCAATGGGGGGACTTATTCTTATTCCGACAGCAACAAAAAATCGTCGCATATGGGCTTTTCCTTGTGTTTTACTCTTAAGTATAGCTATGGTATTCTCAGTTCACCTATCTATTCAACAAATAAATGGAAGTTCTATCTATCAATATCTATGGTCTTGGACCGTCAATAATGATTTTTCCTTAGAATTTGGATACTTGATCGACCCGCTTACTTCTATTATGTTAATACTAATTACTACTGTAGGAATCCTCGTTCTTATTTATAGTGACGATTATATGTCTCACGATGAAGGATATTTGAGATTTTTTTATATAAGTTTTTTCAATACTTCCATGTTGGGATTGGTTACTAGTTCCAATTTGATACAAATTTATTTTTTTTGGGAACTTGTGGGAATGTGTTCCTATTTATTGATAGGCTTTTGGTTTACACGGCCAATTGCAGCGAGTGCTTGTCAAAAAGCTTTTGTAACTAATCGTGTAGGGGATTTTGGTCTGTTATTAGGAATTTTAGGTTTTTTTTGGATAACAGGTAGTTTAGAGTTTCGGGATTTGTTCAAAATAGCTAATAACTGGATTCCTAATAATGGGATTAATTCCTTACTTACTACTTTGTGTGCTTTTTTATTATTCCTTGGTGCAGTTGCGAAATCTGCACAATTCCCTCTTCACGTATGGTTACCCGATGCTATGGAAGGACCCACTCCCATTTCGGCTCTTATACACGCAGCAACTATGGTTGCTGGGATTTTTCTTGCTCGACTTCCTCTTTTCATATCCCTACCTATAATGAGTTTCATTTCTTTAGTAGGTACAATAACACTCTTCTTAGGAGCTACTTTAGCTCTTGCTCAGAGAGATATTAAAAGAAGCTTAGCCTATTCTACAATGTCTCAATTGGGTTATATGATGTTAGCTCTAGGTATAGGTTCTTATCAAGCTGCTTTATTCCATTTGATCACTCATGCTTATTCGAAAGCTTTATTGTTCTTGGGATCCGGATCCATTCATTCAATGGAACCTCTTGTTGGATATTCACCAGATAAAAGTCAGAATATGGTTCTTATGGGTGGTTTAAGAAAATACCCAATTACAAGAACTACTTTTTTAGGTACGCTTTCTCTTTGTGGTATTCCACCTCTTGCTTGCTTCTGGTCCAAAGATGAAATCCTTAGTAATAGTTGGTTGTATTCACCCTTTTTTGGAATAATAGCCTCTTTTACTGGATTAACTGCGTTTTATATGTTTCGGATATATTTACTTACTTTTGATGGGTACCTGCGTGTTTTTAATTACAGTAGC------ACT---AAAGAGGGTTCG---TTGTCA------ATATCCTTATGGGGAAAAAGGCCCAAAGGAGTGAATAGATTCTTATCAACGAAG------------------GGAGTTTCTTTTTTTTCATCC------ATT------------CATAAT------ACAAGAAATAGGGGGTCCTTTAGT------ACTTTT---GGG---GCT------AAAAACACTTTTGTCTATCCTCATGAAACGGGAAATACTATGCTATTCCCTCTTTTTATATTACTGTTTACTTTGTTCATTGGATCCATAGGAATCTTTAAT------GGAATGAATGGAGCGGAGTTAACCATATTATCAAAGTGGTTAACTTCAATAAACTTCCAGGAAAGTAATTCCATAAATTCATATGAATTTACTAATATTTCTTCTGTAAGTCTAGCTATGTTTGGTCTATCCATATTCTCCTTTCAGTTGTTAAAT---------TCTCTT------------AAA------GAGAGT------CCGAAG------TTTTCGGAT------GTA------AAAAAAAAGATATACAGTTGGTCATATAATCGTGGTTATATAGATATTTTCTATACTAGGTTTCTGGGTATAAGAGGATTAACTGAACTAACGCAGTTTTTCGATAAGGGTGTCATTGATGGAATTAATGGAGTAGGTCTTGCTGGTTTTTGTATAGGAGAAGAAATTAAATATGTAGGGGGAGGGCGAATATCGTCTTATTTATTCTTT---TATTCCGTGTTCTTCTTTTTT---------------------------------------------------------------ATGGATTTACCTGGACCAATACATGAGATTCTTGTGCTATTTGGATTTCTTCTACTAGGAGGTCTAGGAGTAGTATTACTTACCAACCCAATTTATTCTGCCTTTTCGCTGGGATTAGTTCTTGTTTGTATATCCTTATTCTATATTTTATTGAATTCCTACTTTGTAGCTGTCGCACAACTTCTTATTTATGTGGGAGCTATAAATGTTTTGATCATATTTGCCGTAATGTTCAATGGCTCAGAATGGTCTAAAAATAAGAATTGGACTATTGGAGATGGGTTCACTCTCTGTATAACTATTCTTTTTTCACTAATGACTACTATCCCAGATACGTCATGGTATGGAATTCTTTGGACTACAAGATCAAACCAAATAGTAGAACAGGGTCTCAATAACGTTCAACAAATTGGGATTCATTTAGCAACTGATTTTTATCTTCCGTTTGAACTCATTTCCATAATTCTTCTAGTTTCTTTAATAGGTGCAATTACTATGGCTCGGCA---ATAA------ATGACAAGAAAAGATATGATAGTCAATATGGGCCCTCACCCATCAATGCATGGTGTTCTTCGACTGATCGTTACTCTCGATGGTGAAGATGTTATTGATTGTGAACCCATATTAGGCTATTTACACAGAGGAATGGAAAAAATCGCGGAACGAACTATTATACAATACTTACCTTATGTAACACGGTGGGATTATTTAGCTACTATGTTTACAGAAGCAATAACGGTAAATGCACCAGAATTCTTGGAGAATATTCAAATACCCCAAAGAGCCAGCTATATTAGGGTAATTATGTTAGAGTTGAGCCGTATAGCTTCTCACTTGTTATGGCTTGGACCTTTTATGGCGGATCTAGGCGCACAGACCCCTTTTTTCTATATTTTTAGAGAGAGAGAATTGATATATGATCTATTTGAAGCTGCTACAGGTATGCGAATGATGCATAATTACTTTCGCATCGGAGGGGTAGCCGCCGATCTACCTTATGGATGGGTCGATAAATGTTTAGATTTCTGTGATTATTTTTTACGAGGAGTTGTTGAACAACAACTTATTACACGGAATCCCGTTTTTTTAGAACGAGTTGAAGGAGTCGGTTTTATTAGCGGAGAAGAAGCAGTAAATTGGGGCTTATCGGGACCGATGTTACGAGCTTCTGGAATACAATGGGATCTTCGTAAAGTTGATTATGAGTCTTACAACCAATTCGATTGGAAAGTCCAATGGCAAAAAGAAGGGGATTCATTAGCTCGCTATTTAGTACGAATGGGTGAAATGAGGGAATCCATCAAAATTATTCAACAGGCTGTAAAAATTCCTGGAGGCCCTTATGAGAATTTAGAAGTCCGACGCTTTAAGAAGAATTCC---GAATGGAATGATTTTGAATATCGATTTCTTGGTAAAAAACCTTCGCCCAATTTTGAATTGTCAAAGCAAGAGCTTTATGTAAGAGTGGAAGCTCCAAAAGGTGAATTAGGAATTTATCTGGGAGATGATAGTCTTTTCCCCTGGAGATGGAAAATTCGTCCACCCGGTTTTAATTTGCAAATTCTTCCTCAACTAGTTAAAAAAATGAAATTGGCTGATATCATGACGATATTAGGTAGTATAGATATCATTATGGGGGAAGTTGATCGTTGAATGTTCCCTATGGTAACTGGGTTCATGAGTTATGGTCAACAAACAATACGCGCTGCAAGGTACATTGGTCAATTCATAATTACCTTATCCCACACAAATCGTTTACCTATAACGATTCACTACCCTTATGAAAAATCAATTACATCGGAGCGTTTCCGGGGGCGAATCCACTTTGAATTTGATAAATGTATTGCTTGTGAAGTATGTGTTCGCGTATGCCCGATAGATCTACCCCTTGTGGATTGGAGATTTGAAAAGGATATTAAAAGGAAACAATTGAATTATAGTATTGATTTCGGAGTTTGTATATTTTGTGGTAATTGTGTTGAGTACTGCCCGACAAGCTGTTTATCAATGACTGAAGAATATGAACTTTCTACTTATGATCGTCATGAATTGAATTACAATCAAATTGCTTTGAGTCGGTTACCAATCTCCATAATGGGAGATTACACAATTCAAA------------------------------------------CAATTAGGAATTCGAC------TCAAAGTAAAATAGACGAAGAATCTTGGAATTCAAGAACGGTTACTAATTATTAGATGCAGCAGGGTTGGTTATCTAATTGGCTAGTCAAACATGAGGTGGTTCATAGATCTTTGGGCTTCGATCACCGAGGAATAGAGACTTTACAAATAAAAGCAGGGGATTGGGATTCCATTGCTGTCATTTTATATGTATATGGTTACAATTATTTACGTTCCCAATGTGCTTATGACGTAGCACCCGGTGGATCTTTAGCTAGCGTGTATCATCTTACGAGAATACAGTATGGTATAGATAACCCAGAAGAAGTATGCATAAAAGTCTTTGCCCAAAAGGATAATCCTAGAATCCCGTCTGTCTTCTGGATTTGGAGAAGTGCCGATTTTCAAGAACGCGAATCTTATGATATGGTGGGAATCTATGATAATCATCCACGCCTTAAACGTATTCTAATGCCTGAAAGTTGGATAGGCTGGCCCTTACGTAAGGACTATATAACCCCCAATTTCTATGAAATACAAGATGCTCATTGA---------------------------------------------------------------------------------------------------------------ATGGTCTTAACTGAATATTCAGACAAAA---AAAAAAAAGAAGGAAAAGATTCCGAGACAGTTATGAGTTTGATTGAGTTTCCCTTACTTGACCAAACAAGTTCCAATTCCGTTATTTCAACTACAAATGATCTTAATTGGTCAAGACTCTCCAGTTTATGGCCCCTTCTATATGGTACCAGTTGTTGTTTCATTGAATTTGCTTCATTAATAGGCTCACGATTCGACTTTGATCGTTATGGATTGGTACCAAGATCAAGTCCTAGGCAAGCAGACCTAATTTTAACAGCTGGTACGGTAACAATGAAAATGGCTCCCTCTTTAGTGTTATACGAGCAAATGCCTGAACCAAAATACGTCATTGCTATGGGAGCCTGTACTATTACAGGGGGAATGTTCAGTACGGATTCCTATAGTACTGTTCGGGGAGTTGATAAGTTAATTCCTGTGGATGTCTACTTGCCGGGCTGCCCACCTAAACCGGAGGCAGTTATAGATGCCCTAACAAAACTTCGTAAGAAGATATCGCGAGAAATAGTTGAGGATCGAACTCTATCTCAA------AAGAATCGATGTTTTACTACCAGTCACAAGCTTTATGTTAGGCGTAGTACTCATACTGGAACTTACGAGCAAGAATTGCTCTATCAATCACCATCTACTTTAGACATATCTTC------------------TGAAACTTTTTTCAAATCCAAAAGTCCAGTA---TCTTCCTCCAAAGTGAAT---ATGGAAAATAGAAATACTT---TTTCTTGGGTAAAGGAACAGATGATTCGATCGATTTCTATCATGATATACATAACTCGGACATCTTCAAATGCATATCCCATTTTTGCGCAGCAGGGTTATGAAAACCCACGAGAAGCAACCGGACGAATTGTATGTGCCAATTGCCATTTAGCTAATAAGCCCGTGGATATTGAAGTTCCCCAAGCTGTGCTTCCCGATACTGTATTTGAAGCAGTTCTTCGAATTCCTTATGATATGCAACTGAAACAAGTTCTTGGTAATGGGAAAAAGGGAGGGTTAAATGTGGGTGCTGTTCTTATTTTGCCCGAGGGATTCGAATTAGCGCCGCCTGACCGTATTTCTCCTGAGTTGAAAGAAAAGATAGGAAATCTTTCTTTTCAGAGTTATCGTGATAAAAATATTCTTGTGATAGGCCCTGTTCCCGGTAAGAAATATAGTGAAATCGTCTTTCCCATTCTTTCCCCCGATCCTGCTACGAAGAAAGACTTCTTAAAATATCCCATATATGTAGGGGGAAACCGAGGAAGGGGACAGATCTATCCTGATGGTAGCAAGAGTAACAATACGGTCTATAATGCTACGTCAACAGGTATAGTAAGAAAAATACTACGTAAAGAAAAGGGGGGATATGAAATATCCATAGTCGATGCATCGGATGGACGCCAAGTGATTGATATTATACCTTCCGGGCCAGAACTTCTTGTTTCAGAAGGGGAATCGATCAAGCTTGATCAACCATTAACAAGCAATCCTAATGTGGGAGGGTTTGGTCAGGGGGATGCAGAAATCGTGCTTCAGGATCCATTACGCGTCCAAGGCCTTTTGTTCTTCTTCGCATCTGTTATTTTGGCACAAGTTTTTTTGGTTCTCAAAAAGAAACAGTTTGAAAAGGTTCAATTGTACGAAATGAATTTCTAG------------------------------------------AGTAAAGTATATGATTGGTTTGAGGAACGTCTTGAGATTCAGGCAATTGCGGATGATATAACTAGTAAATATGTTCCTCCTCATGTCAACATATTTTATTGTTTAGGGGGAATTACACTTACTTGTTTTCTAGTACAAGTCGCTACCGGTTTTGCTATGACTTTTTACTACCGCCCAACCGTTACAGAGGCTTTTTCCTCGGTTCAATACATAATGACCGAGGCCAAC---TTTGGTTGGTTAATCCGATCAGTTCATCGATGGTCAGCAAGTATGATGGTTCTAATGATGATCCTGCACGTATTTCGTGTGTATCTCACAGGTGGATTTAAAAAACCCCGCGAATTAACTTGGGTGACAGGTGTGGTTTTGGTATTGACTGCATCGTTTGGTGTAACTGGTTATTCTTTGCCTTGGGATCAAATTGGTTATTGGGCAGTCAAAATTGTGACAGGTGTACCTGAAGCGATTCCGGTAATAGGATCGCCTTTAGTGGAGTTATTACGTGGAAGTGCTAGTGTGGGCCAATCCACTTTGACTCGTTTTTATAGTTTACATACCTTTGTACTGCCTCTGCTTACTGCCGTATTTATGTTAATGCACTTTATGATACGTAAGCAAGGTATTTCGGGTCCTTTA---------------------------------------------ATGG---------------------------------------------------TAAAGAAACCTGACTTAAATGATCCTGTATTAAGAGCAAAATTAGCTAAAGGGATGGGACATAATTATTACGGGGAACCCGCGTGGCCCAACGATCTTTTATATATTTTTCCAGTAGTAATTCTAGGTACTATTGCATGTAATGTAGGTTTAGCGGTTCTCGAGCCGTCAATGATTGGTGAACCGGCGGATCCGTTTGCAACTCCTCTGGAAATATTACCCGAGTGGTACTTCTTTCCCGTCTTTCAAATACTCCGTACAGTACCCAATAAGTTATTGGGCGTTCTCTTAATGGTTTCTGTGCCAACGGGCTTATTGGTACCCTTTCTAGAGAATGTCAATAAATTCCAAAATCCATTTCGTCGCCCAGTAGCTACGACCGTTTTTTTAATCGGTACTGCAGTAGCTCTTTGGTTAGGTATTGGAGCAACATTACCCATTAAATCCTTAACTTTAGGTCTTTTT---ATGATTGAAGTTTTTCTATTTGGAATCGTCTTACTAATTCCTATTACTTTAGCGGGATTATTCGTGACTGCGTATTTGCAATACAGACGTGGGGATCAGTTGGATCTTTGAATGCTTACTATAACTAGTTATTTCGGTTTTCTACTGGCTGCTTTAACTATAACCCCAGCTCTATTTATTGGCTTGAACAAGATACGTCTTATTTGA------ATGGATATAGTAAGTCTCGCTTGGGCTGCTTTAATGGTAGTCTTTACATTTTCTCTTTCACTAGTAGTATGGGGGAGGAGTGGACTCTAGATGATTATTAGTTCGCCGGAACCAGAAGTAAAAATTGTGGATAGGGATCCTGTAAAAACATCTTTTGAGGAATGGGCCAAACCCGGCCATTTCTCAACAATAGCTAAGGGCCCTGATACTACCACTTGGATCTGGAACCTACATGCTGATGCTCACGATTTCGATAGTCATACCGGTGATTTGGAGGAGATCTCTCGAAAAGTCTTTGCTCATTTCGGTCAACTCTCCATTATCTTTCTTTGGTTGAGTGGCATGTTCGCC---CGTTTTTCCAATTATGAAGCATGGCTAAGTGATCCTACTCACATTGGACCCAGTGCTCAGGTAGTTTGGCCAATAGTAGGGCAAGAAATATTGAATGGTGATGTAGGCGGGGGTTTCCGAGGAATCCAAATAACCTCTGGGTTTTTTCAGTGGCGAGCATCTGGAATAACTGAATTACAACTCTATTGTACCGCAATCGGTGCATTGATTTTTGCATCGTTAATGCTTTTTGCTGGTTGGTTCCATTATCACAAGGCCGCTCCCAAATTGGCCTGGTTCCAAGATGTAGAATCCATGTTGAATCACCACTTAGCGGGGTTATTAGGACTTGGGTCTCTTTCTTGGGCGGGACACCAAATCCATGTATCTTTACCAATTAACCAATTTCTTGACGCTGGGGTTGAT---CCTAAACCACTTCCTCATGAATTTATCTTGAATCGCGACCTTTTGGCTCAACTTTATCCTAGTTTTGCCGAAGGAGCAACCCCCTTTTTCACCTTGAATTGGTCCAAATACGCAGAATTTCTGTTTCGCGGAGGACTAGACCCAATAACCGGAGGTCTATGGTTGAGCGATATTGCGCACCATCATTTAGCTATTGCTATTCTTTTCCTAATCGCAGGTCATATGTATAGGACCAACTGGGGTATTGGTCATGGACTTAAAGATATTTTGGAAGCTCATAAGGGCCCATTTACAGGACAAGGCCATAAGGGTCTCTATGAAATCCTAACAACGTCATGGCACGCTCAATTATCTCTTAACCTAGCTATGCTAGGCTCTACCATTGTTGTAGCTCATCATATGTACATGCCCCCCTATCCATACCTAGCTACTGACTATGGTACACAACTTTCCTTGTTCACACACCACATGTGGATTGGCGGATTTCTAATAGTCGGTGCTGCTGCACATGCAGCCATTTTTATGGTAAGAGACTATGATCCAACTACTCGATACAACGATCTATTAGATCGCGTCCTTAGACACCGCGATGCAATCATATCCCACCTTAACTGGGTGTGTATATTTCTAGGTTTTCACAGTTTTGGCTTGTACATTCATAATGATACCATGAGTGCTTTAGGCCGTCCCCAAGATATGTTTTCGGATACCGCCATACAATTACAACCCATCTTTGCTCAATGGGTACAAAATATCCATGCTGCGCCTGGCGTAACAGCTCCTGGTGCAACAACAAGTACCAGCTTAACGTGGGGAGGTGGCGAGTTAGTAGCAGTAGGCGGCAAAGTAGCTTTGTTACCTATTCCATTAGGAACCGCAGATTTTTTAGTCCATCACATTCACGCATTTACCATCCATGTGACTGTATTAATACTTTTGAAAGGTGTTTTATTTGCTCGCAGTTCCCGTTTGATACCCGATAAAGCAAATCTTGGTTTTCGCTTCCCTTGCGATGGGCCTGGGAGAGGGGGAACATGTCAAGTATCCGCCTGGGATCATGTTTTCTTAGGTCTATTCTGGATGTACAATATTTCGGTAGTCATTTTCCATTTCAGTTGGAAAATGCAGTCGGATGTTTGGGGTACTATAAGCGATGAAGGGATGGTAACTCATATCACAGGGGGAAACTTTGCACAGAGTTCCATTACGATTAATGGGTGGCTCCGAGATTTCTTGTGGGCACAGGCATCCCAAGTAATTCAGTCTTATGGTTCTTCATTATCTGCATATGGTCTTTTTTTCTTAGGTGCTCATTTTGTCTGGGCCTTCAGTTTAATGTTTTTATTCAGCGGCCGTGGTTATTGGCAAGAACTCATTGAATCTATCGTTTGGGCTCATAACAAATTAAAAGTTGCTCCTGCTACTCAGCCTAGAGCCTTGAGCATTATACAAGGACGTGCTGTAGGAGTAACCCATTACCTTCTGGGTGGAATTGCCACAACATGGGCATTCTTCTTAGCGAGAATTATTGCAGTAGGA---------ATGGAATTAAGATTTCCCAGGTTTAGCCAAGGCTTAGCTCAGGACCCCACTACTCGTCGTATTTGGTTTGGTATTGCTACCGCACATGATTTCGAAAGTCATGATGATATTACTGAGGAACGTCTTTATCAGAACATTTTTGCTTCTCACTTTGGGCAGTTAGCAATAATCTTTCTATGGACATCCGGAAATCTGTTTCATGTAGCTTGGCAAGGAAATTTTGAATCATGGATACAGGATCCTTTACACGTAAGGCCTATTGCTCATGCGATTTGGGATCCTCATTTTGGTCAACCCGCTGTGGAAGCCTTTACTCGAGGAGGTGCTGCCGGTCCAGTGAATATCGCCTATTCTGGGGTTTATCAGTGGTGGTATACAATTGGATTACGCACCAATGGAGATCTTTATACTGGAGCTCTGTTTCTATTATTTCTTTCTACGCTATCCTTAATAGGGGGTTGGTTACATCTACAACCCAAATGGAAACCAAGCCTTTCGTGGTTCAAAAACGCGGAATCTCGTCTCAATCATCATTTGTCAGGACTTTTCGGGGTAAGTTCTTTGGCTTGGACAGGACATTTAGTTCATGTCGCTATTCCCTCCAGGGGGGAGTACGTTCGATGGAATAATTTCTTAGATGTATTACCCTATCCCCAGGGGTTGGGACCCCTTCTGACGGGTCAGTGGAATCTTTATGCCCAAAACCCTGATTCGAGTAATCATTTATTTGGTACCGCTCAAGGAGCCGGAACTGCCATTCTAACTCTTCTTGGGGGATTCCATCCACAAACACAAAGTTTGTGGCTGACCGATATTGCTCACCATCATTTAGCTATTGCATTTATTTTTCTCATTGCCGGTCATATGTATCGAACTAACTTCGGAATTGGGCACAGTATCAAAGATCTTTTAGAAGCACATACTCCTCCGGGGGGTCGATTAGGGCGTGGGCATAAGGGCCTTTACGACACAATCAATAATTCGCATTTTCAATTAGGTCTTGCTCTAGCTTCTTTAGGGGTTATTACTTCCTTAGTAGCTCAACATATGTACTCTCCTGCTTATGCATTCATAGCACAAGACTTTACCACTCAAGCTGCTTTATATACTCATCACCAATATATTGCAGGGTTCATCATGACAGGGGCTTTTGCTCATGGAGCTATTTTTTTCATTAGGGATTACAATCCGGAACAGAATGAGGATAATGTATTGGCAAGAATGTTAGACCATAAAGAAGCTATCATATCTCATTTAAGTTGGGCTAGCCTCTTCCTAGGATTCCATACCTTGGGCCTTTATGTTCATAACGACGTCATGCTTGCTTTTGGTACTCCAGAAAAGCAAATCTTGATCGAACCTATATTTGCCCAATGGATACAATCTGCTCATGGTAAGACGACATATGGGTTCGATATACTCTTATCTTCAACGAGCGGCCCCGCTTTCAATGCAGGTCGAACCCTATGGTTGCCCGGATGGTTGAATGCTGTTAATGAGAATAGTAATTCTCTTTTCTTAACAATAGGACCTGGAGATTTCTTGGTTCATCATGCTATTGCTCTAGGTTTGCATACAACTACATTGATTTTAGTAAAGGGTGCTGATGCACGAGGTTCCAAATTAATGCCGGATAAAAAGGATTTTGGGTATAGTTTTCCTTGTGACGGCCCAGGGCGCGGCGGTACTTGTGATATTTCTGCTTGGGACGCGTTTTATTTGGCAGTTTTCTGGATGTTAAATACCATTGGATGGGTTACTTTTTATTGGCATTGGAAACACATCACATTATGGCAGGGCAACGTTTCACAATTTAATGAATCCTCCACTTATTTGATGGGATGGTTAAGAGATTACCTATGGTTAAACTCTTCACAACTTATCAATGGATATAATCCTTTTGGGATGAATAGTTTATCGGTATGGGCGTGGATGTTCTTATTTGGACATCTTGTTTGGGCTACTGGATTTATGTTCTTAATTTCCTGGCGTGGATATTGGCAGTTAATTGAGACTTTAGCATGGGCTCATGAACGCACACCTTTGGCTAATTTAATTCGCTGGAGAGATAAGCCCGTGGCTCTTTCCATTGTGCAAGCAAGATTGGTTGGATTAGCCCACTTTTCCGTGGGTTATATATTCACTTATGCAGCTTTCTTGATTGCCTCAACATCAGGCAAGTTTGGTTAAATGTCACATTCCGTAAAAATTTATGATACATGTATAGGATGCACTCAATGTGTACGAGCTTGTCCAACAGATGTATTAGAAATGATACCCTGGGATGGGTGTAAAGCCAAGCAAATTGCTTCCGCGCCGAGAACCGAAGATTGTGTGGGTTGTAAGAGATGCGAATCTGCCTGCCCAACAGATTTTTTAAGTGTCCGCGTTTATTTAGAAACAACCCGCAGCATGGCTCTATCTTATTGAATGACGTTT---TTACCTTCTATTTTCGTGCCTTTAGTAGGCTTAGTATTTCCGGCAATTGCAATGTCTTTATTTCTTTATGTGCAGAAAAATAAGATTGTC---ATGCGGGATATAAAAACATATCTCTCTGTAGCGCCCGTGAGTACTCTATGGTTTGGGGCTTTAGCAGGTTTATTGATAGAAATTAATCGTTTATTCCCAGATGCTTTGTCATTCCCTTTTTTT---------ATGACTGCAATTTTAGAGAGACGCGAAAGTACAAGCTGGGGTTTCAACTGGATAACTAGCACCGAAAATCGTCTTTACATCGGATGGTTCGGTGTTTTGATGATCCCTACCTTATTGACCGCAACTTCCGTATTTATTATCGCCTTCATCGCTGCTCCTCCAGTAGATATTGATGGTATTCGTGAGCCTGTTTCTGGTTCTTTACTTTATGGAAACAATATTATCTCTGGTGCCATTATTCCTACTTCTGCGGCGATCGGATTGCACTTTTACCCAATTTGGGAAGCTGCATCTGTTGATGAGTGGTTATACAACGGCGGTCCTTATGAACTAATTGTTCTACACTTCTTACTTGGTGTAGCTTGTTATATGGGTCGTGAGTGGGAATTCCGTCTGGGTATGCGTCCTTGGATTGCTGTTGCATATTCAGCTCCTGTTGCAGCTGCTACTGCTGTTTTCTTGATTTACCCTGGTCAAGGAAGTTTCTCTGATGGTATGCCTTTAGGAATATCTGGTACTTTCAACTTTATGATTGTATTCCAGGCAGAGCACAACATCCTTATGCATCCATTTCACATGTTAGGTGTAGCTGGTGTATTCGGCGGTTCCCTATTCAGTGCTATGCATGGTTCCTTGGTAACCTCTAGTTTGATCAGGGAAACCACTGAAAATGAATCTGCTAATGAGGGTTACAAATTTGGTCAAGAGGAAGAGACTTATAATATTGTGGCTCATGGTTATTTTGGCCGATTAATCTTCCAATATGCTAGTTTCAACAACTCTCGTTCTTTACACTTCTTCTTGGCTGCTTGGCCTGTAGTAGGGATCTGGTTCACTGCTTTAGGTATTAGTACTATGGCTTTCAACCTAAATGGTTTCAATTTCAACCAATCTGTAGTTGATAGCCAAGGTCGCGTTATTAATACTTGGGCTGATATCATCAACCGTGCTAATCTTGGTATGGAGGTAATGCACGAACGTAATGCTCACAACTTCCCTCTAGACCTAGCTGTTCTTGAAGTTCCATCTAATGGA---ATGGGTTTGCCTTGGTATCGTGTTCATACTGTTGTATTGAATGATCCGGGTCGATTGCTTGTGCATATAATGCACACAGCTTTAGTTTCTGGTTGGGGCTCGATGGCTTTATATGAATTAGCGGTTTTTGATCCCTCTGATCCTGTTCTGGATCCAATGTGGAGACAAGGTATGTTCGTCATTCCCTTCATGACTCGTTTAGGAATAACCAATTCGTGGGGTGGTTGGAGTATTTCAGGAGGAACTGTAAATCCGGGTATTTGGAGTTATGAAGGTGTGGCAGGTGCGCATATTGTGTTTTCTGGCTTCTTGGCAGCTATCTGGCATTGGGTATATTGGGACCTAATATTCGATCGGACAGGAAAACCCTCTTTGGATTTGCCCAAGATCTTTGGAATTCATTTATTTCTTGCAGGGGTGGCTTGCTTTGGCTTTGGCGCATTTCATGTAACGGGTTTGTATGGTCCTGGGATATGGGTGTCCGATCCTTATGGACTAACTGGAAAAGTACAAGCTGTAAATCCATGGGGTGTAGAAGGTTTTGATCCTTTTGTTCCGGGGGGAATAGCTTCTCATCATATTGCTGCGGGTACATTGGGCATATTAGCGGGCCTATTCCATCTTAGTGTCCGTCCGCCTCAACGTCTATACAAAGGATTACGTATGGGCAATATTGAAACTGTACTTTCCAGTAGTATCGCTGCTGTTTTTTTTGCAGCTTTCGTTGCCGGAACTATGTGGTATGGGTCAGCAACTACCCCAATCGAATTATTTGGGCCTACTCGTTATCAGTGGGATCAGGGATACTTTCAGCAAGAAATATATCGAAGAGTTAGCGATGGGTTAGCCGAAAATCTTAGTTTATCAGAAGCTTGGTCTAAAATTCCCGAAAAATTAGCCTTTTATGATTATATTGGTAATAATCCGGCAAAGGGGGGATTATTCAGAGCAGGCTCAATGGACAACGGGGATGGAATAGCTGTTGGATGGGGACATCCCGTCTTTAGAGATAAAGAAGGACGCGAGCTTTTTGTACGCCGTATGCCTACTTTTTTTGAAACATTTCCGGTTGTTTTGGTAGATGAAGAGGGAATTGTGAGAGCGGACGTTCCTTTTAGAAGAGCAGAATCCAAATATAGTGTTGAACAAGTAGGTGTAACGGTGGAGTTCTATGGTGGCGAACTTAATGGAGTAAGTTATTCTGATCCTGCTACTGTAAAAAAATATGCGAGGCGTTCCCAATTAGGGGAAATTTTTGAATTAGATCGGGCTACTTTGAAATCGGATGGTGTTTTTCGCAGCAGTCCAAGGGGTTGGTTCACTTTTGGTCATGCTACCTTTGCTTTGCTCTTCTTTTTCGGACACATTTGGCATGGCGCTAGAACCTTGTTCCGAGATGTTTTTGCTGGTATTGATCCAGACTTGGATGCTCAAGTGGAATTTGGAACATTCCAAAAAGTTGGAGATCCAACAAGGAGACAAGCAG---------------------------------------TCTGA------------------------------------------ATGAAAATCTTATATTCCAGGAGGTTCTACCACGTGGAAACGCTCTTTAATGGAACTTTCGTTTTAGCTGGTCGTGACCAAGAAACCACCGGCTTTGCTTGGTGGGCTGGGAATGCCAGACTTATCAATTTGTCCGGTAAACTACTTGGAGCTCACGTAGCCCATGCCGGATTAATCGTATTCTGGGCCGGAGCAATGAACCTATTTGAGGTGGCCCATTTCGTACCAGAAAAGCCCATGTATGAACAAGGGTTGATTTTACTTCCGCACTTAGCTACTCTAGGTTGGGGAGTAGGGCCGGGGGGAGAAGTTCTAGATACTTTTCCGTACTTTGTATCTGGAGTACTTCACCTAATTTCCTCCGCAGTCTTAGGCTTCGGCGGCATTTATCACGCGCTTCTGGGACCCGAGACTCTTGAAGAATCTTTTCCATTCTTTGGTTATGTATGGAAAGATAGAAATAAAATGACTACAATTTTGGGTATTCACTTAATTTTGTTAGGTGGTGCTTTTCTTCTAGTACTCAAGGCTCTTTATTTTGGCGGTGTATATGATACCTGGGCCCCGGGGGGGGGAGTAAGAAAAATTACCAATTTGACCCTTAGCCCCGTTATATTTGGTTATTTACTAAAATCCCCTTTTGGGGGAGAAGGGTGGATTGTTAGTGTGGATGATTTAGAAGATATAATTGGGGGACATGTATGGTTGGGTTTTATTTGTGTAGGCGGAATTTGGCATATCTTAACCAAACCCTTCGCATGGGCTCGCCGTGCATTTGTATGGTCTGGAGAAGCTTACTTGTCTTATAGTTTAGCTTTATCTGTCTTTGGTGTTATCGCTTGTTGTTTTGTCTGGTTCAATAATACGGCTTATCCGAGTGAGTTTTATGGACCCACTGGGCCAGAAGCTTCTCAAGCTCAAGCATTTACTTTTCTAGTTAGAGACCAGCGTCTTGGAGCTAATGTGGGATCTGCCCAAGGACCCACAGGTTTAGGTAAATATCTAATGCGTTCCCCAACGGGAGAGGTTATTTTTGGAGGGGAAACTATGCGTTTTTGGGACCTTCGTGCTCCATGGTTAGAACCTCTAAGGGGGCCCAACGGTTTGGACTTGAGTAGGTTGAAAAAAGACATACAACCTTGGCAAGAACGACGTTCGGCAGAATATATGACCCATGCTCCTTTAGGCTCTTTAAATTCCGTGGGTGGCGTAGCTACCGAGATCAATGCAGTTAATTATGTCTCTCCTAGAAGTTGGTTAGCGACCTCCCATTTTGTTCTAGGATTCTTCTTTTTTGTGGGCCATTTGTGGCATGCAGGAAGAGCCCGGGCTGCTGCAGCAGGCTTTGAAAAGGGAATCGATCGTGATTTGGAACCTGTTCTTATGAACCCTCTTAAC---ATGACTATAGCCCTTGGTAGAACTAAAGAAGAAAATGATCTATTTGATATTATGGACGACTGGTTACGAAGGGACCGTTTCGTTTTTGTAGGATGGTCCGGCCTATTGCTCTTTCCTTGTGCTTATTTCGCTTTAGGGGGTTGGTTTACAGGGACAACTTTTGTAACTTCTTGGTATACCCATGGATTGGCTAGTTCCTATTTGGAAGGTTGTAATTTCTTAACCGCGGCAGTTTCCCCTGCCAATAGTTTAGCACACTCTTTGTTGCTACTATGGGGCCCGGAAGCGCAAGGGGATTTTACTCGTTGGTGTCAATTAGGCGGTCTGTGGACTTTTGTCGCTCTCCATGGGGCTTTTGCACTAATAGGTTTCATGTTACGTCAATTTGAACTTGCTCGGTCTGTTCAATTGCGGCCTTATAATGCAATTTCATTCTCTGCTCCAATCGCTGTTTTCGTTTCCGTATTCCTTATTTATCCACTGGGGCAATCTGGTTGGTTCTTTGCGCCGAGTTTTGGCGTAGCAGCGATATTTCGATTCATCCTCTTTTTCCAAGGATTTCATAATTGGACATTGAACCCATTTCATATGATGGGAGTTGCCGGAGTATTAGGCGCAGCTCTGCTATGCGCTATTCATGGGGCGACCGTAGAAAACACTCTATTCGAGGACGGTGATGGTGCAAATACTTTCCGCGCTTTTAACCCAACTCAAGCTGAAGAAACTTATTCAATGGTCACTGCTAATCGCTTTTGGTCCCAAATCTTTGGTGTTGCTTTTTCTAATAAACGTTGGTTACATTTCTTTATGCTATTTGTACCCGTCACCGGTTTATGGATGAGTGCTATTGGCGTAGTCGGCCTGGCTCTGAACCTACGTGCCTATGACTTCGTTTCCCAGGAAATCCGTGCAGCGGAAGATCCTGAATTTGAGACTTTCTACACTAAAAATATTCTTTTAAACGAGGGTATTCGTGCGTGGATGGCAGCTCAGGATCAGCCTCATGAAAATCTTATATTCCCTGAGGAGGTTCTACCACGTGGAAACGCTCTTTAAATGTCTGGAAGCACGGGAGAACGTTCTTTTGCTGATATTATTACCAGTATTCGATACTGGGTTATTCATAGCATTACTATACCTTCCCTATTCATTGCGGGTTGGTTATTTGTCAGTACGGGTTTAGCTTATGACGTGTTTGGAAGTCCTCGGCCAAACGAGTATTTCACGGAAAGCCGACAAGGAATTCCCTTAATAACCGACCGTTTTGATTCTTTAGAACAACTCGATGAATTTAGTAGATCCTTT------------TAGATGACCATAGATCG---AACCTATCCTATTTTTACAGTCCGATGGCTGGCTGTTCACGGACTAGCCGTACCTACTGTTTTTTTCTTGGGATCAATATCAGCAATGCAGTTCATCCAACGATAAATGGCTACACAAACCGTTGAAGATAGTTCTAGACCTGGG---CCAAGAACTCGCGTAGGTAGTTTATTGAAACCCTTGAATTCGGAATATGGGAAAGTAGCTCCGGGTTGGGGGACTACTCCTTTTATGGGGGTCGCAATGGCTTTATTCGCGATATTCCTATCTATCATTTTAGAAATTTATAATTCTTCTGTTTTACTGGACGGAATTTTAATGAATTAG------------------------------------ATGCTTACTCTCAAACTTTTTGTTTATACAGTAGTGATATTCTTTGTTTCCCTCTTTATCTTTGGATTCTTATCTAATGACCCAGGACGTAATCCTGGGCGTGAGGAGTAAATGGCCGATACTACTGGAAGAATTCCTCTTTGGCTGATAGGTACTGTAACTGGTATTGTGATTGGTTTAGGTGTTTTCTTTTACGGTTCATATTCTGGATTGGGTTCATCTCTATAG---------ATGCCTAATATACTTAGTTTAACCTGTATCTGT------TTTAATTCTTATCCG------ACTAGTTTCTTCGCCAAATTGCCCGAAGCTTATGCCTTCAACCCCATCGTGGATATGCCTGTCATACCTATACTCTTTTTTCTATTAGCCTTTGTTTGGCAAGCTGCTGTAAGTTTTCGA---ATGACACAATCAAACCCGAATGAACAAAATGTTGAATTGAATCGTACCAGTCTATACTGGGGTTTATTACTCATTTTTGTACTTGCTGTTTTATTTTCCAATTACTTCTTCAATTGAATGGAAGTCAATATTCTCGCATTTATTGCTACTGCACTGTTTATTCTACCTACTGCCTTTTTACTTATTATTTATGTAAAAACAGTCAGCCAAAATTAAATGGAAACAGCAACTTTAGTCGCCATCTCCATATCTGGTTTACTTGTAAGCTTTACTGGGTATGCCTTATATACCGCGTTTGGGCAACCCTCTCAACAATTAAGAGATCCATTCGAAGAACACGGGGACTAA---------ATGGAAGCATTGGTTTATACGTTCCTTTTAGTTTCGACTTTAGGGATAATTTTTTTCGCTATCTTCTTCCGAGAACCACCTAAGGTTCCG---------ACTAAAAAAATGAAATAAATGACTATTGCTTTCCAATTAGCTGTTTTTGCATTAATTGCGACTTCCTCAGTGTTAGTAATTAGTGTACCCCTTGTATTTGCTTCTCCTGATGGTTGGTCAAATAATAAAAACGTTGTATTTTCCGGTACATCATTATGGATTGGACTAGTCTTTCTGGTAGCTATTCTGAATTCTCTCATTTCTTAAATGTCACCACAAACAGAAACTAAAGCAGTTGGATTTGCTGGTGTTAAGGATTATAAATTGACTTATTACACCCCGGAGTATGAAACCAAGGATACTGATATCTTGGCAGCATTCCGAGTAACTCCTCAGCCCGGGGTTCCGCCCGAAGAAGCAGGGGCTGCAGCTGCCGAATCTTCTACTGGTACATGGACAACTGTTTGGACTGATGGACTTACCAGTCTTGATCGTTACAAAGGGCGATGCTATCACATTGAGCCCGTTGGGGAGGAACAAATCTATGCTTATCCATTAGACCTATTTGAAGAGGGTTCTGTTACTAACATGTTTTCCATTGTGTTTTTC---AAAGCCCTACGTCTGGAGGATCTGCGAATTCCCTATAAAACTTTCCAAGGTCCGCCTCATGGTATCCAAGAAAGGGATAAGTTGAACAAGTACGGCCGTCCTTTTTTGGGATGTACTATTAAACCAAAATTGGGATTATCCGCAAAAAATTACGGTAGAGCGTATGAGTGTCTACGCGGTGGACTTGATTTTACCAAAGATGATGAAAACGTAAACTCACAACCATTTATGCGCTGGAGGGACCGTTTTTTTGCCGAAGCATATAAACAGGCCGAAACCGGTGAAATCAAGGGGCATTACTTGAATGCGACTGCAACAGAAGAAATGAAGAGAGCTATATTTGCGAGGGAATTAGGGGTTCCTATTGTAATGCATGACTACTTAACTGGGGGATTCACCGCAAATACTTTGCATTATTGCCGCGACAATGGCCTACTTCTTCACATTCACCGGGCAATGCATGCAGTTATTGATAGACAGAAAAATCATGGTATGCATTTTCGTGTATTAGCTAAAGCATTGCGTATGTCTGGGGGAGATCATCACGGTACAGTAGTAGGTAAGTTAGAAGGGGAACGCGAAATGACTTTAGGTTTTGTTGATTTATTGCGCGATGATTTTATTGAAAAAGATCGTCGCGGTTTTTTCACTCAGGACTGGGTATCTATGCCAGGTGTTATACCGGTGGCTTCAGGGGGTATTCATGTTTGGCATATGCCAGCTCTGACCGAAATCTTTGGAGATGATTCCGTATTATTTGGTGGAGGAACTTTAGGACATCCTTGGGGAAATGCACCTGGTGCAGCTAATCGGGTGGCTTTAGAAGCTTGTGTACAAGCTCGTAACGAAGGGCGCGATCTTGCTCGTGAAGGTAATGAAATCGCTAAATGGAGTCCTGAACTAGCCGCAGCTTGTGAATGGAAGGCGATCAAATTC---GAGCCGGATCTAGAT---------------------------------ATACTTAATAATACGGCGAAACATTTATACAAAACACCTATCCCGAGCACACGCAAGGGAACCGACAGGCAAGTGAAATCCAATCCACGAAATAATTTGATCCATGGACGGCACGGTAAAGGTAATTCCAGAGGAATCATTACCAGGAGAGGGGGAGGTCATAAGCGCCTATACCGTAAAATCGATTTTCGACGGAATCAAAAAGACATATCTGGTAGAATCGTAACCATAGAATACGACCCTAATCGAAATGCATACATTTGTCTCATACACTATGGGGATGGTGAGAAGAGATATATTTTACATCCCAGAGGGGCTATAATTGGAGATACTATTGTTTCTGGTACAAAAGTTCCTATATCAATGGGAAATGCCCTACCTTTGAGTGATATGCCCTTAGGCACGGCCATACATAACATAGAAATCACACGTGGAAGGGGTGGGCAATTAGCTAGAGCAGCAGGTGCTGTAGCGAAACTGATTGCAAAAGAGGGTAAAGCCACTTTAAGATTACCATCTGGGGAGGTCCGTTTGGTATCCCAAAATTGCTTAGCAACAGTCGGACAAGTGGGTAATGTTGGGGTGAACCAAAAAAGTTTGGGTAGAGCCGGATCTAAGTGTTGGCTAGGTAAACGCCCCGTAAGAGGGGTAGTTATGAACCCTGTGGACCACCCCCATGGGGGCGGTGAAGGGAAAGCCCCCATTGGTAGAAAAAAACCCACAACCCCTTGGGGTTATCCTGCGCTTGGAAGAAGAACTAGGAAAAGGAAAAAATATAGTGATAGTTTTATTCTTCGTCGCCGTAAG---ATGATTCAACCTCAGACCCTTTTAAATGTAGCAGATAACAGTGGAGCTCGAAAATTGATGTGTATTCGAGTCATAGGAGCTGCTAGTAATCAGCGATATGCTCGTATTGGTGATGTTATTGTTGCTGTAATCAAAGACGCAGTGCCCCAAATGCCTCTAGAAAGAGAAGTAATTCGAGCTGTAATTGTACGTACATGTAAAGAGTTCAAATGCGACGGTATAATAATACGCTATGATGACAATGCAGCGGTTATCATTGATCAAAAAGGAAATCCAAAAGGAACTCGAGTTTTTGGCGCGATCGCCGAGGAATTGAGAGAATTGAATTTTACTAAAATAGTTTCATTAGCTCCTGAAGTATTA---AGTCCCAAAAGAACCAGATTTCGTAAACAACATAGAGGAAGAATGAAGGGAAAATCCTGCCGAGGCAATCGTATTTGTTTTGGTAGATATGCTCTGCAAGCACTTGAACCCGCTTGGATCACGTCGAGACAGATAGAAGCAGGACGAAGAGCAATGACACGATATGCACGTCGTGGTGGAAAAATATGGGTACGTATATTTCCCGACAAACCGGTTACAAGACCCACGGAAACACGTATGGGCTCAGGAAAGGGATCCCCCGAATATTGGGTAGCCGTTAAACCAGGTCGAATACTTTATGAAATGGGCGGAGTATCCGAAACTGTAGCTAGAGCAGCTATCATAGCTGCCAGTAAAATGCCCATACGAAGTCAATTTCGATTAGAGATA---------------------------------------------------------------------------------ATGACCAGAGTTCCGCGAGGATATATAGCTCGGAGACGACGAACAAAAATGCGTTCATTTGCCTCAAACTTTAGAGGGGCTCATTTAAGACTTAATCGAATGATTACTCAACAAGTAAGAAGAGCTTTTGTTTCCTCTCATCGAGATAGAGGCAGGCAAAAGAGGGATTTTCGTCGTTTGTGGATCACTCGGATAAACGCAGCAACGCGGATATATAAAGTA---------------TTCAGTTATAGTAAATTAATACACAATCTGTACAAGAAGGAATTGATTCTTAATCGTAAAATGCTTGCACAAGTAGCTGTACCAAATAATCTTTACACGATTTCCAATAAAATAAAGA----TCCTCAAT--------------------ATGACAAGTTTCAAACTGGTAAAGTATACCCCTAGGATAAAGAAGAAGAAGAGTGGGCTAAGGAAACTCGCAAGGAAAGTTCCAACCGATCGTCTACTTAAGTTCGAACGGGTTTTCAAAGCACAAAAACGCATCCATATGTCTGTTTTCAAAGCACAAAGAGTTCTTGATGAGATTCGCTGGCGTTACTACGAGGAAACTATGATACTGAACCTCATGCCTTATCGAGCATCTTATCCCATCCTAAAGTTGGTTTATTCGGCAGCAGCAAATGCTACTCATTATAGGGATTTCGACAAAGCGAATTTATTCATCACTAAAGCCGAAGTCAGTAGGAGTACTATCATGAAAAAATTAAGACCTCGAGCTCGAGGACGTAGTTCTCCCATAAAAAAAACCATGTGTCATATAACAATTGTACTAAATATAGTAAAGAAATCTAAA---------------------------ATGGATGGAATCAAATACGCAGTATTTACAGAAAAAAGTCTTCGTTTATTGGGAAAGAATCAATATACTAATGTCGAATCGGGATTCACTAAGACAGAAATAAAGCATTGGGTCGAACTCTTCTTTGGTGTTAAGGTAGTAGCTGTGAATAGCCATCGACTACCCGGAAAGGGTAGAAGAATGGGACCTATTCTGGGACATACAATGCATTACAGACGTATGATCATTACCCTTCAACCGGGTTATTCTATTCCACTTC---TAGATAGAGAAAAA---AAC------------------ATGGCAGTTCCAAAAAAACGTACTTCGATGTCAAAAAAGCGTATTCGTAAAAATCTTTGGAAGAAAAAGACTTATTTTTCCATAGTA------CAATCTTATTTAGCAAAATCAAGATCATTTTCCAGCGGCAGCGAG---CATAAACCAAAGGGTTTTTCTGGG---CAACAAAACAAA------------------------------------------ATGGCCAAGGGGAAAGGTGTTAGAATCAGAGTTATTTTGGAATGTATCAGTTGTGTTCGAAAAGGTAATGAGGAATCGACGGGGATTTCTAGATATACTCAAAAGAATCGCCACAATACACCCGGACAATTATTAAAAAAATTTTGTCGTTATTGTCGCAAGCATACGACTCATGACGAAATAAAAAAA---ATGAAAATAAGAGCTTCCGTTCGTAAAATTTGTACAAAATGTCGACTGATTCGTAGGCGTGGACGAATTAGAGTCATTTGTTCCAATCCGAAGCATAAACAAAGGCAGGGG---ATGGTTGAGGAGGTAGGAACTCAAACACTATGGAAGTGTGTTGAATCAAGAGTAGATAGTAAGCGTCTTTATTATGGTCGTTTCATTTTGTCCCCGCTTAGAAAAGGTCAAGCGGATACCGTCGGTATTGCCTTGCGAAGAGCTTTACTTGGAGAAATAGAAGGAACATGTATCACACGTGCAAAATTTAGCGTGCCACACGAATATTCTACAATAGCTGGTATTGAAGAATCCGTACAAGAAATTTTACTAAATTTGAAAGAAATTGTATTGAGAAGTAATCTCTATGGAGTTAGAGACGCATCAATTTGCGTCAAAGGTCCTAGATACATAACTGCTCAAGATATCATCTTACCACCTTCCGTAGAGATCGTTGATACGCAACCTATAGCTAACTTGACAGAGCCCGATTTCATTGAGTTAATCAAGAGAGATCGCGGATAT------CACACGGAACTCAGAAAGAACTCTCAAGATGGAAGTTATCCCATAGATGCTGTATCCATGCCTCGAAATGTGAATTATAGTATTTTTTGTGGGAATGGAAAT---AAACACGAGATACTTTTTCTAGAAATATGGACGAATGGAAGTTTAACCCCTAAGGAAGCGCTTTATGAGGCTTCTCGTAATTTGATTGATTTTCTTCCTTTTCTACACGCG---GAGGAAGAGGGCACTTTCGAAGAAAATAAA---------------------------------------------------------------------------------------------------------------------------------------------------------AACAGGCCACCCCTTTTAACCTTTCAAAAAAGAACTAATCTAAAGAACAAAAAA---------------TTGAATTGTATTTTTATTGATCAATTAGAATTGCCTTCTAGAACGTATAATTGTCTCAAAAGGGCCAATATACATACACTATTGGACCTTTTGAGTAAGACTGAAGAAGATCTTATGAGAATTGACAGTTTTATGGAAGATCAGATAGACCTAGAGAAGCATCCAATCGATCCTAAT---------------------ATGCTCCGGAATGGAAATGAGATGTCCACAATACCCGGATTTAGTCAGATCCAATTCGAGGGATTTAGGTTCATTAATCAAGGCTTGGCAGAAGAACTTGAGAAGTTTCCAACAATTAAAGATCCAGATCACGAAATTGCATTTCAATTATTTGCTAAAGGATATCAATTGCTAGAACCCTCGATAAAAGAAAGGGATGCTGTGTATGAATCACTCACCTATTCTTCCGAATATGTATCTGCGAGAATTTTTGGTTTCGATGTGCAAAAGCAAACCATTTCTATTGGAAACATTCCTATAATGAATTCCTTAGGAACCTTTATAATAAATGGAATATACCGAATTGTGATCAATCAAATATTGCTAAGTCCTGGTATTTACTACCGCTCGGAATTAGACCATAAGGGAATTTCTATCTACACTGGGACTATAATATCAGATTGGGGAGGAAGATCGGAATTAGCAATTGATAAAAAAGAAAGGATATGGGCTCGCGTGAGTAGAAAACAAAAGATATCTATTCTAGTTCTATCAGCTATGGGTTCGAATCTAAAAGAAATTCTAGATAATGTTTCCTACCCTGAAATTTTCTTATCTTTCCCGAATGCTAAGAAGAAG------AGGATTGAGTCAAAAGAAAAAGCTATTTTGGAGTTTTATCAACAATTTGCTTGTGTAGGTGGGGACCTGGTATTTTCGGAGTCCTTATGTGAGGAATTACAAAAGAAATTTTTTCAAAAATGTGAATTAGGAAGGATTGGTCGACGAAATATGAATCGGAGACTGAATCTTGATATACCTCAGAACAATACATTCTTGTTACCACGAGATGTATTGGCCGCTACGGATCATTTGATTGGAATGAAATTTGGAACGGGTATACTTGACGATGACGATATGAATCATTTGAAAAATAAACGTATTCGTTCGGTTGCGGATCTGTTACAAGATCAATTCGGACTGGCTCTTGGTCGTTTACAACATGCGGTTCAAAAAACTATCCGTAGAGTATTCATACGTCAATCGAAACCGACTCCACAAACTTTGGTAACTCCAACTTCAACTTCGATTTTATTAATAACTACTTATGAGACCTTTTTTGGCACATACCCCTTATCTCAAGTTTTTGATCAAACCAATCCATTGACACAAACTGTTCATGGGCGAAAAGTGAGTTGTTTGGGTCCTGGAGGATTGACGGGGAGAACTGCAAGTTTTCGGAGCCGAGATATTCATCCGAGTCACTATGGGCGTATTTGTCCAATTGACACGTCCGAAGGAATCAATGTTGGACTTACTGGATCCTTAGCTATTCATGCGATTGACCACTGGTGGGGGTCCATAGAGAGTCCCTTTTATGAAATATCT------------AAAAAAAAAGAGAGACAGGTGGTTTATTTATCACCAAATAGAGATGAATATTATATGATAGCAGCAGGAAATTCTTTGTTGAATCAGGGTATTCAGGAAGAACAGGTTGTTCCAGCTAGATACCGTCAAGAATTCCTGACTATTGCATGGGAACAGATTCATGTTAGAAGTATTTTTCCTTTCCAATATTTTTCTATTGGAGGTTCTCTCATTCCTTTTATTGAGCATAATGATGCGAATCGGGCTTTAATGAGTTCTAATATGCAGCGCCAAGCAGTTCCGCTTTCTTCCGAGAAGTGCATTGTTGGAACTGGATTGGAACGCCAAACAGCTCTATCGAGGGTTTCCATAGCCGAACGCGAGGGAAAGATCTCTACTGATAGTCACAAGATCTTATCAAGTAGTGGGAAGACTATAAGTATTTTACGC---AAATGTATGCACCAAAAACCTCGG---CTGGGTAAATCCATTAAAAAAGGACAAATTTTAGCGGAGGGAGCTGCTACAGTTGGTGGGGAACTTGCTTTAGGAAAAAACGTATTAGTAGCTTATATGCCATGGGAAGGTTACAATTTTGAAGACGCAGTACTAATTAGCGAACGTTTGGTATATGAGGATTATACTTCTTTTCACATCCGAAAATATGAAATTCAGACGGATACGACAAGCCAAGGCTCCGCTGAAAAAATTACTAAAGAAATACCACATCTAGAAGAACATTTACTCCGCAATTTGGACAGAAATGGAGTTGTTAGGTTGGGATCCTGGGTAGAAACTGGCGATATTTTAGTAGGTAAATTAACGCCTCAGATAGCGAGCGAATCCTCGTATATCGCGGAAGCTGGGTTATTACGGGCCATATTTGGCCTTGAGGTATCCACTTCAAAAGAAACTTCTCTCAAACTACCTATAGGTGGAAGAGGGCGCATCGATAAATGGATCCAGAGGGACCCCCTAGACATAATGGTTCGTGTATATATTTTACAGAAACGCGAAATCAAAGTTGGGGATAAAGTAGCCGGAAGACACGGGAATAAGGGGATCATTTCCATTTTGCCCAGGCAAGATATGCCCTATTTGCAAGATGGAACACCTGTTGATATGGTCTTCAATCCCTTAGGAGTACCCTCACGAATGAATGTGGGACAAATATTTGAAAGCTCGCTCGGATTAGCCGGGGATCTGCTAAAGAAACATTATAGAATAGCACCCTTTGATGAGAGATATGAGCAAGAGGCTTCAAGAAAACTTGTGTTTTCAGAATTATATGAAGCCAGTAAACAAACAAAAAATCCATGGGTATTTGAACCCGAGTACCCGGGAAAAAGCAGAATATTTGATGGAAGAACAGGAGACCCCTTCGAACAACCTGTTCTAATAGGGTCCTATATCTTAAAATTAATTCATCAAGTTGATGAGAAAATCCATGGACGTTCTACTGGGCCCTACTCACTTGTTACACAACAACCCGTTAGAGGAAGAGCCAAGCAAGGGGGACAACGAGTAGGAGAAATGGAAGTTTGGGCTTTAGAAGGATTTGGTGTTGCTCATATTTTACAAGAGATACTTACTTATAAATCTGATCATCTTATAGCTCGCCAAGAAATACTTAATGCTACGATCTGGGGGAAAAGAGTACCTAATCACGAGTATCCTCCAGAATCTTTTCGAGTGCTCGTTCGAGAACTACGATCTTTGGCTCTAGAACTGAATTTCCTTTCTAAGTTCCAGGTTAATAGGGAGGAA---ATGATTGACCAATATAAACATCAACAACTTATTGGACTCGTTTCCCCTCAACAAATAAAGGCTTGGGCTAACAAAAACCTACCTAATGGGGAAGTCGGCGAAGTCACAAGGCCCTCTACTTTTCATTATAAAACCGATAAACCAGAAAAAGATGGATTGTTTTGCGAAAGAATCTTTGGACCCATAAAAAGCGGAATTTGTGCTGGAAATTCTCGAGCGAGCGGAGCTGAAAACGAGGAGGAAAGGTTTTGCCAAAAATGCGGGGTAGAATTTGTTGATTCTCGGATACGAAGATATCAAATGGGATACATCAAACTCGCATGTCCCGCGACTCATGTGTGGTATTTGAAAGGTCTTCCTAGTTATATCGCGAACCTTTTAGATAAACCCCTTAAGAAATTGGAGGGCCTAGTATACGGCGAT---------TTCTCTTTTGCTAGGCCCAGCAAAAAACCTACTTTCTTACGATTACGAGGTTTATTCGAAGATGAAATTTCCTGTAACCACAGCATTTCTCCCTTTTTTTCTACCCCAGGCTTTGCAACATTTCGAAATCGGGAAATTGCGACAGGAGCAGGTGCTATTAGAGAACAATTAGCAGATTTGGATTTGATTATTATAGAGAATTCCTTGGTCGAATGGAAGGAATTAGAAGACGAGGGGTATAGTGGAGATGAATGGGAAGATAGAAAAAGACGAATAAGAAAAGTTTTTTTGATTAGACGCATGCAATTGGCGAAACATTTTATTCAAACAAATGTAGAACCAGAATGGATGGTTTTGTGCTTATTACCAGTTCTTCCTCCCGAATTGAGACCCATTTATAGGTCTGGGGATAAAGTA------GTGACTTCGGATATTAATGAACTTTATAAGAGAGTTATTCGTCGGAACAACAACCTTGCCTATCTATTAAAAAGAAGTGAATTAGCGCCAGCAGATTTAGTAATGTGCCAGGAAAAATTGGTACAAGAAGCCGTGGATACACTTCTTGATAGTGGGTCCCGCGGGCAACCAACGAGGGATGGTCACAAT------AAAGTATACAAATCACTTTCAGATGTAATTGAAGGTAAAGAGGGAAGGTTTCGCGAGACTCTGCTTGGAAAACGGGTCGATTACTCGGGGCGTTCTGTCATTGTTGTGGGTCCTTCGCTTTCATTACATCAATGTGGATTACCTCTAGAGATAGCAATAAAGCTTTTTCAGCTATTTGTAATTCGCGATTTAATCACGAAACGCGCTACTTCTAATGTCAGGATTGCTAAAAGGAAAATTGAAAAGGAACCCGTATGGGAAATACTTCAAGAAGTTATGCGGGGACATCCTGTACTGTTGAATAGAGCACCTACCCTGCATAGATTAGGCATACAGGCCTTCCAACCTACTTTAGTGGAGGGGCGTACTATTTGTTTACACCCATTAGTGTGTAAGGGTTTCAATGCGGACTTTGATGGGGATCAAATGGCTGTTCATCTACCTTTATCCTTGGAAGCTCAGGCGGAAGCCCGTTTACTTATGTTTTCTCATATGAATCTCCTATCTCCCGCTATTGGGGATCCTATTTGCGTACCGACCCAAGACATGCTTATCGGACTTTATGTATTAACGATTGGAAACCGTCGGGGTATTTGTGCAAATAGATAT------AAT------AGTTGCAACTATAAT---------AATAATTATACAAAAGATAAAGAACCCTTTTCTAATTCCTATGATGCACTGGCTTATAGACAGAAACGAATCTTAGACAGTCCCTTGTGGCTCCGATGGAAACTAGATCAACGCGTCGGGAGAGAAGTTCCGATTGAAGTTCAATATGAATCTGGGACTTATCATGAGATTTATGCCCACTATCTAATAGTGGGAAATAGAAAAAAAGAACGTTCTATATACATTCGAAGCACTCTTGGTCATATTTCTTTTTATAGAGAAATAGAGGAAGCCATACAAGGATTTAGTCAGGCCTATTCATACACTATC---ATGGCGGAACGGGCCAATCTGGTCTTTAATAAAGAGATAGACGGAACTGCTATGAAACGACTTATTAGCAGATTAATAGATCATTTCGGAATGGGATATACATCCCATATACTGGATCAAAAGACTGGCTTTCATCAAGCCACTACTACATCGATTTCATTAGGAATCGAGGATCTTTTAACAATACCATCTAAGGGATGGTTAGTGCAAGACGCGGAACAACAGAGTTTTCTTTTGGAGAAACACTATTATTATGGGGCTCACGCGGTAGAAAAATTACGCCAATCCGTTGAGATATGGTATGCTACAAGTGAATATTTGAAACAAGAAATGTCGAATTTTCGGATAACGGATCCTTCTAATCCAGTCTATCTAATGTCTTTTTCAGGAGCCAGAGGAAATGCATCTCAGGTACACCAATTAGTAGGTATGAGAGGATTAATGGCGGATCCTCAAGGACAAATGATTGATTTACCTATTCAAAGCAATTTACGCGAGGGACTTTCTTTGACAGAAATAATTTCCTGCTACGGAGCCCGCAAAGGGGTTGTAGATACTGCTGTACGAACAGCAGATGCTGGATATCTTACACGTAGACTTGTTGAAGTAGTTCAACATATTATTGTGCGTAGAAGAGATTGTGGTACTATCCGAGGTATTTCTTTGAGTCCTCAAAATGGGATGACGGAAAAACTTTTTGTCCAAACACTAATTGGTCGTGTATTAGCAGACGATATATATATTGGTTCACGATGCATTGCCGCTCGAAATCAAGATATTGGAATTGGATTAGTCAATCGATTCATAACTGCCTTTGCACAACCATTTCGAGCACAACCAATATATATTAGAACCCCCTTTACTTGCCGGAGCACATCTTGGATCTGTCAATGTTATGGTCGGAGTCCCACTCATGGCGATCTGGTCGAATTGGGGGAAGCCGGTATTATTGCAGGTCAATCAATTGGGGAGCCAGGGACTCAACTAACATTAAGAACTTTTCATACTGGCGGAGTATTCACAGGGGGTACTGCCGACCTTGTACGATCCCCTTCGAATGGAAAAATCCAATTCAATGAAGATTTGGTTCACCCCACACGTACCCGTCATGGGCAGCCTGCTTTTCTATGTTATATAGACTTGGTAACTATTCAGAGTCAGGATATTCTATATAGTGTGAATATTCCCTCAAAAAGCTTGATTCTAGTGCAAAATGATCAATATGTAGAATCCGAACAAGTAATTGCGGAGATTCGTGCCGGAACGTCCTTGCATTTTAAAGAAAAAGTACAAAAGCATATTTATTCCGAATCAGACGGGGAAATGCACTGGAGTACTGATGTTTACCATGCGCCCGAATATCAATATGGTAATCTTCGTCGATTACCAAAAAGCCATTTATGGATATTGTCAGTAAGTATGTGCTCCAGTATAGCGTCTTTTTCGCTCCACAAGGATCAAGATCAAATGAATACTTAT------TTTGTTAGATATTTTCTCTCAATGGCTAATGAT---CAAAGACATCTGTTGGATACTTTTAAAAAAGATAGGATTCTTGAT------TATTCAACGCCGCGAATCATGAATGGCCATTGGAATTTTTATCCTTCTATT------CAAAATTCGGATTTGTTGGCGAAAAAGCGAAGAAATGGGTTCGTCATTCCATTACAATAT------CATCAAGAAATATCCTGTGGGATTTCGATTGAAATACCCATGGGTGTTTTACGTAGAAATACTATTTTTGCTTATTTTGACGATCCACGATACAGAAAAGATAAAAAGGGTTCAGGAATTGTTAAATTTAGATATAGGACC---------------------------------------------------GAG---------------------------------GACGAATATAGGACT---------------------------------------------------------------------GAG------------GAG------GAA------------GAA------GAA---GAC------------TATACTGAGGAAGAAACCGAAGATGAATATATCGAG------GAATATGAA------------------------------------------GACGAATATCTAGAGGATGAATATAGGACTGAC---TATGGGAGCCCAGAGTATAGAACCCGAGAG---GAA------CGA---GAGGACGAA---GGA---------------------------------------------------------------------------------------------------------------GAGGAATCAGAGGACGAATATGGGAGCCCGGAGGAA---GGGACTTCAGAAGAC------------------------------------------------------TCAGAGGACGAATACGGGAGCCCAGAGGAAGATTCCATCAAAAAAGAGGGTTTGATTGAGCATCGAGGAACAAAAGAATTTAGTCTAAAATACCAA------AAAGAAGATCGGTTTTTTTTCATTCTTCAAGAACTGCATATCTTGCCGAGATCCTCATCCCTAAAGGTAGATAGTATCATTGGAGTGGATACACAACTCACAAAAAATACAAGAAGTCGACTAGGTGGATTGGTCCGAGTGAAGAGAAAAAAAAGCCATACGGAACTCAAAATCTTTTCCGGAGATATTTTTCCTGAAGAGGCGGATAAGATAGGTGGTAGTTTGCCACCAGAAAGAAAGAAAGATTCTAAG------TCAAAAAAA------------------AGGAAAAATTGGGTCTATGTTCAACGGAAAAAAATTCTCAAGAGC---AAGGAAAAGTATTTTGTTTCGGTTCGACCTGTCGCATATATGGAAGGGAATTTAGCACTTTTCCCGCAAGATCTCTTGCAAGAAGAGGATAATCAACTTCGACTTGTCAATATTCATGAAAATAGCAAGACTCAAAGAATTTATCAT---------------------------------------ACGAATAGTCAATTTGTTCGAACTTGCTTAGTAGTGAATTGGGAACAAGAAGAAAAAGAGGAGGCTCGTGCTTCCCTTGTTGAGGTAAGAGCAAATGATCTGATTCGCGATTTCCTAAGAATTGAGTTAGTCAAGTCCACT------ATTTCGTATACACGAAGGTATGATAGGAGTGCAGGACCGATTCCC---------AATAATAGGTTAGAT------------AATTCCTTTTATTCCAAGGCGAAGATT------CTTAGCCAACATCAAGAAGCTATTGGCACCTTGTTGAATAATAAAGAATACCAATCTTTGATGATTTTGTCGGCATCCAACTGTTCTATTGGTTTATTCAAGAATTCGAAATATCCCAATGCGAAA------GAATCGAATCCTAGAATTATT------------------CGAGATTTTGGG---------------------CCCTTAGCCATT---------------------GTACCTAGTATATCGAATTTTTCATCTTACTATTTACTAACGCATAATATCCTGTTAAAAAAATATTTGTTCCTT------------AATTTGAAACAAACCCTCGTACTTCAAGGGCTTAAATACTCTATAGATGAAAATAGGTCGAATTTCGATAGTAACATCATGTTGGATTTCCATTTGAATTGGTTTCTCCATCATGATTCTTGGGAGGAG------ACAGCAATAATTCACCTTGGACAATTTATTTGCGAAAATTGTCTATTTAAATCG------CACATAAAAAAATCTGGTCAAATTTTCGTTAATATTGATTCCTTTATAAGAGCAGCTAAGCCTTATTTGGCCACTACAGGAGCAACTGTTCATGGTCATTATGGAGAAATCCTTTACAAAGGAGATAGGTTAGTTACGTTTATATATGAAAAATCGAGATCTAGTGACATAACGCAAGGTCTTCCAAAAGTAGAACAAATCTTTGAAGCGCGTTCAATTGATTCACTATCGCCGAATCTCGAAAGGAGAATTGAGGATTGGAATGAGCGTATACCAAGAATTCTTGGGGTCCCCTGGGGATTCTTGATTGGAGCTGAGCTAACCATAGCCCAAAGTCGTATCTCTTTGGTTAATAAGATCCAAAAGGTTTATCGATCCCAAGGGGTACAGATCCATAATAGACATATAGAGATTATTATACGCCAAGTAACATCAAAAGTGCGGGTTTCCGAAGATGGAATGTCTAATGTTTTTCCTGGGGAATTAATCGGACTATTACGAGCAGAACGAGCAGGACGATTGGATGAATCGGTCTATTATCGGGCAATCTTATTGGGAATAACAAGGGCTTCCCTGAATACCCAAAGTTTCATATCTGAAGCAAGTTTTCAAGAAACTCGAGTTTTAGCAAAAGCTGCCCTACGAGGTCGTATTGATTGGTTGAAAGGCCTGAAAGAAAACGTAGTTCTGGGGGGGATTATACCTGTTGGTACCGGATTCAAATTTGTGCATTCCCCACAAGACAAGAACCTTTATTTCGAAAAATTCGCGATGAGAGATCTCCATACAGAATTAGTTTCTTCTGATTCT------GAT------ACAAAC---------------AATTTCTATGAGTCAGAACCCTTTCCCATTATGACAAGAAGATATTGGAACATCTTGAAAGAGATGATAGAAGCGGGAGTTCATTTTGGTCATGGTATTAAGAAATGGAATCCTAAAATGCCTTACATCTCGGCAAAGCGTAAAGGTACTCATATTACAAATCTCGCTAGAACGGCTCGTTTTTTATCAGAAGCTTGTGATTTAGTTTTTGATGCAGCAAGTGGAAAAAGCTTCTTAATTGTTGGTACCAAAAAAAGAGCAGCGGATTTAGTAGCATCAGCTGCAATAAGGGCTCGTTGTCATTATGTTAATAAAAAGTGGTTCAGTGGTATGTTAACGAATTGGTCGATTACGAAAACTAGACTTTCTCAATTTAGAGACTTAAGAGCAGAAGAAAAGATGGGAAAATTCCACCATCTCCCAAAAAGAATCTTGAAGAAATTATCTACCTTGCAAAGATATCTCGGCGGGATCAAATATATGACGAGGTTGCCGGACATTGTGATCGTCCTTGATCAGCAAAAAGAGTATATAGCTCTTCGGGAATGTGCCATTTTGGGGATTCCTACTATTTCTTTAGTCGATACAAATTGTGACCCAGATCTCGCAAATATATCGATTCCAGCCAACGATGACACTATGACTTCAATTCGATTGATTCTTAACAAATTAGTATTTGCAATTTGTGAGGGCCGTTCTTATAGAAAT------------------------------------------------------------ATGGGACAAAAAATAAATCCACTCGGTTTCAGACTTGGTACAACCCAAAATCACCATTCCTTTTGGTTCGCACAACCAAAAAATTATTCTGAAGGTCTACAGGAAGATAAAAAAATACGGAATTGTATCAAGAACTATATACAAAATAGGAAAAAAGGCTCG---------------------------------------------AATAGAAAAATAGAATCAGACTCAAGTTCCGAAGTAATTACACATAATAGAAAAATGGACTCAGGCTCAAGTTCTGAAGTAATTACACGTATAGAAATTCAAAAAGAAATCGATACGATCCACGTCATAATCCATATTGGATTCCCCAATTTAAAGAAAAAAGGAGCAATCGAAGAATTAGAGAAAGATCTACAAAAGGAAGTTAATTCTGTAAACAGACTTAATATTGCTATTGAAAAAGTTAAAGAACCTTATAGACAACCTAACATTCTTGCAGAATATATAGCTTTCCAATTAAAAAATAGAGTTTCATTCCGAAAGGCAATGAAAAAAGCCATTGAATTAACTAAAAAAGCAGATATAAGGGGGGTAAAAGTAAAAATTGCAGGTCGTCTCGCAGGGAAAGAAATTGCACGTGCCGAATGCATCAAAAAGGGTCTTCCCCTCCAAACAATTCGCGCTAAAATTGATTATTGCTGCTATCCAATTCGAACTATCTATGGAGTATTAGGTGTAAAAATTTGGATATTCGTAGACGAAGAA---ATGTCCCGTTATCGAGGACCTCGTAAAAAAATACGCCGTCTGGGAGCTTTACCAGGACTCACTAGAAAAACACCTAAATCCAGTAATCTGAAAAAGAAATTCCATTCTGGGAAAAAAGAGCAATATCGTATTCGTCTTCAAGAAAAAAAATTGCGTTTTCATTATGGTCTGACAGAACGACAATTACTTAGATATGTACATATCGCTGGAAAAGCAAAAAGGTCAACAGGTGTTTTACTACAATTACTTGAAATGCGTTTGGATAATATCCTTTTTCGATTGGGTATGGCTTCAACCATTCCTGGGGCCCGGCAATTAGTTAACCATAGACATATTTTAGTTAATGGTCGTATAGTCGATATACCAAGTTTTCGTTGCAAACCCCGAGATATTATTACTACGAAGGATAACCAAAGATCAAAACGTCTGCAAAATATTTCATCCGACCCGGGGAAATTGCCACATTTGACGATTGACACATTGCAATATAAAGGACTAGTTAAAATCCTAGATAGGAAGTGGGTCGGTCTCAAAATAAATGAGTTGTTAGTTGTAGAATATTACTCTCGTCAGACT---ATGTCACGTCGAGGTACTGCAGAAAAAAGAACTGCAAAATCCGATCCAATTTTTCGTAATCGATTAGTTAACATGGTGGTTAACATTATGAAAGACGGAAAAAAATCATTGGCTTATCAAATTCTCTATCGAGCCGTGAAAAAGATTCAACAAAAGACAGAAACAAATCCACTATTGGTTTTACGTCAAGCAATACGTAGAGTAACTCCCAATATAGGAGTAAAAACAAGACGTAATAAAAAAGGATCGACGCGGAAAGTTCCGATTGAAATAGGATCTAAACAAGGAAGAGCACTTGCCATTCGTTGGTTATTAGAAGCATCCCAAAAGCGTCCGGGTCGAAATATGGCTTTCAAATTAAGTTCTGAATTAGTAGATGCTGCCAAAGGGAGTGGGGGTGCCATACGCAAAAAGGAAGCGACTCATAGAATGGCAGAGGCAAATAGAGCTCTTGCACATTTTCGTTAAATGGGCAAGGACACTATTGCTGATTTACTAACCTCTATAAGAAACGCGGACATGAATAAAAAAGGAACAGTTCGAGTAGTATCTACAAATATTACCGAAAACATTGTTAAAATACTTCTACGAGAGGGTTTTATTGAAAGTGTTCGGAAACATCAGGAAAACAGATATTTCTTGGTTTCAACTTTGCGACATCAAAAGAGAAAGACTAGAAAAGGAATATATAGAACTAGAACCTTTTTAAAGCGTATCAGCCGACCCGGCTTACGAATTTATGCCAACTATCAAGGAATTCCTAAAGTTTTGGGCGGAATGGGAATTGCTATTCTTTCTACTTCTCGAGGTATAATGACAGATCGAGAAGCTCGACTAAACAGAATTGGGGGAGAAGTCTTATGTTATATATGGTAA------ATGACAAAAGCTATACCAAAAATTGGTTCACGTAGGGTGCGTATTGGTTTGCGTAGGAATGCGCGTTTTAGTTTACGGAAAAGTGCACGTAGAATAACAAAAGGAGTTATTCATGTTCAAGCTAGTTTCAACAATACCATTATAACTGTTACAGACCCGCAAGGTCGGGTGGTTTTCTGGTCCTCCGCGGGTACTTGTGGATTCAAAAGCTCAAGAAAAGCATCACCCTATGCTGGTCAAAGAACAGCAGTAGATGCTATTCGTACAGTGGGTTTGCAACGAGCAGAAGTTATGGTAAAGGGTGCTGGTAGTGGAAGAGATGCCGCATTACGAGCCATTGCTAAAAGTGGTGTACGATTAAGTTGTATACGCGATGTAACACCTATGCCGCATAATGGATGTCGACCTCCTAAAAAAAGACGTCTGTAAATGCCAACGAAACAACTTATTAGAAACGCAAGACAGCCAATACGAAATGCTAGAAAATCGCCCGCGCTTAAGGGATGTCCTCAGCGTCGAGGAACATGTGCTAGGGTGTATACTATCAACCCCAAAAAACCCAACTCTGCCTTACGTAAAGTTGCCAGAGTACGATTAACCTCTGGATTTGAAATCACTGCTTATATACCAGGTATTGGCCATAATTTACAAGAACATTCTGTAGTATTAGTAAGAGGAGGAAGGGTTAAGGATTTACCCGGTGTGAGATATCGCATTATTCGAGGAACCCTAGATGCTGTCGCAGTAAAGAATCGTCAACAAGGGCGTTCTAAATATGGGGTCAAAAAGCCAAAA---AAATAAATGGCAAAAAAAAGTTTGATTCAGAGGGAGAAGAAGCGGCAGAAATTAGAACAGAAATATCATTTGATTCGTTCTTC---AAAAAAAAAGATAAGAAGCAAAGTTTCCCCCTTGAGTTTGAGTGAAAAAACGAAAATGCGAGAAAAATTGCAATCCCTACCACGTAATAGTGCACCTACACGCCTTCATCGACGTTGTTTTTTGACCGGAAGACCTAGAGCTAACTATCGAGACTTTGGACTATCCGGACACATACTTCGAGAAATGGTTTATGCATGTTTGTTACCGGGTGCAACAAGATCCAGTTGGTAAATGAAAAAGAAAGGAGGTAGAAAAATTTTGGGATTTATGGTTAAAGAAGAAAAAGAAGAAAACAGGGGTTCTGAATTTCAAGTATTCAGTTTCACCAATAAGATACGGAGACTTGCTTCACATTTGGAATTACACAAAAAAGATTTTTCATCGGAAAGAGGTCTACGAAGACTTTTGGGAAAACGTCGTTTGCTGGCTTATTTGGCAAAGAATAGAGTATATAAGAAAATCAGTCAGTTGGATATTCGGGAG---------ATGGTAAAACTTCGTTTAAAAGGTGCT---GTCTATCGAATCGTTGCAATTGATGTTCGACGAAGAGAAGGAAGAGATCTTCGAAAAGTAGGTTTTTATGATCCGATAAAGAATCAAACTTTAAATGTTCCAGCTATTCTCTATTTCCTTGAAAAGGGTGCTCAACCTAGAACTGTTTATGATATTTTAAGGAAGGCAGAATTCTTT------AAAGGATTGAGT------------------------------------------------TCTAAACAACCTTCTAAGACTTTTAAATCCAAGCAAACTTTTTCCAAGCAATTTAAATCCAAGCAAACTTTTCGTAAATCCAAACAACCTTTTCGTAGGCGTCCTCGGATTGGCCCGGGGGATCGAATTGATTATAGAAACATGAGTTTAATTAATCGATTTATTAGTGAACAAGGAAAAATATTATCGAGACGAATAAATAGATTAACCTTGAAACAACAACGATTAATTACTCTTGCTATAAAACAGGCTCGTATTTTATCTTTCTTACCATTTCGTAACTATGAGAATGAG------AAGCAATTTCAAGCCCAGATTTCA---ATA---ATTACTGGTCCTAGACCCAGA------AAGAATAGACATATTCCTCAATTAATGCAAAAGTTCAATTCCAAT------CGAAACTTAAGAAACAATAGAAATAACAGTGAT---GTGACA------CGAAAAAAAACGAATCCTTTTGTAGCTCATCATTTATTGGCAAAAATCGAAAAGGTCAATATGAAGGAGGAGAAAGAAACAATAGTAACGTGGTCCCGGGCATCTAGCATTCTACCCGCAATGGTTGGCCATACAATCGCGATTCATAATGGAAAGGAACATATACCTATTTACATAACAAATCCTATGGTAGGTCGCAAATTGGGGGAATTCGTGCCTACTCGGCATTTCACGAGTTATGAAAGTGCAA------------------GAAAAGATACTAAATCTCGTCGT---------------------------ATGCCTTCCCGTAATGGAAATTTCATTGATAAGACCTCTTCAATTGTAGCCAATATTTTATTGCGAATAATTCCGACAACCTCAGGGGAAAAAAGGGCATTTACTTATTATAGAGATGGTATGTTGGCTCAATCCGAAGGAAATTATGCGGAAGCTTTGCAGAATTATTATGAAGCTCGACTAGAAATTGATCCCTATGATCGAAGTTATATACTCTATAATATAGGCCTTATACACACAAGCAATGGAGAGCATACAAAGGCTTTGGAATATTATTTCCGGGCACTAGAACGAAACCCCTTCTTACCGCAAGCTTTTAATAATATGGCCGTGATCTGTCATT---ACCGAGGAGAACAGGCCATTCTACAGGGTGATTCGGAAATTGCGGAAGCTTGGTTTGATCAAGCTGCTGAGTATTGGAAACAAGCTATAGCGCTTACTCCGGGAAATTATATTGAAGCACAGAACTGGTTGAAGATTACGAAGCGC------TTTGAATTTGAA---ATGAATTGGCGATCAGAACACATATGGATAGAACTTCTAAAAGGTTCTCGAAAAAGAGGTAATTTTTGGGCCATTCTTTTTCTAGGTTCACTAGGATTTTTATCGGTTGGGGCTTCCAGTTATGGTAAGAATATGATATCTCTTCCATCTCAACAAATTCTTTTTTTTCCACAGGGGGTCGTGATGTCTTTCTACGGAATCGCGGGCCTATTCATTAGCTCCTACTTGTGGTGCACTATTTTGTGGAATGTAGGCAGTGGTTATGACCGATTCGATAGAAAAGAGGGAATAGTGTGCATTTTTCGTTGGGGATTCCCTGGAATAAAACGTCGCGTCTTCCTTTTCCTTATGGATATCCAATCAATTAGAATTCAGGTTAAAGAGGGTCTTTATCCTCGTCGTATCCTTTATATGGAAATCCGGGGCCAGGGGGTCATTCCCTTGACTCGTACTGATGAGAAGTTTTTTACTCCACGAGAAATTGAACAAAAAGCTGCCGAATTGGCCTATTTCTTGCGCGTACCAATTGAATT---T---
Aegilops_bicornis ATGGCAACCCTTCGAGTCGACGAAATTAAAATTCTCCGCGAACGTATTGAACAATATAATAGGAAAGTAGGGATTGAGAATATAGGTCGCGTAGTTCAAGTGGGGGATGGGATTGCTCGTATTATAGGTCTTGGTGAAATAATGTCAGGTGAATTAGTCGAATTTGCAGAAGGTACTAGGGGTATTGCTCTGAATTTGGAATCCAAAAATGTTGGGATTGTATTAATGGGCGATGGGTTGATGATACAAGAGGGAAGTTTTGTAAAAGCAACAGGAAGAATTGCTCAGATACCCGTGAGTGAGGCTTACTTGGGTCGTGTTGTAAATGCTCTGGCTAAACCTATTGATGGGGGCGAAATTATAGCTGAATCTCGCTTAATTGAATCTGCTCCAAGTATAATTTCCAGGCGTTCCGTATACGAACCTCTTCAAACAGGGCTTATTGCTATCGATTCGATGATCCCTATAGGGCGCGGTCAGCGAGAGTTAATTATTGGGGACAGACAGACTGGCAAAACAGCAGTAGCCACAGATACAATTCTCAATCAAAAAGGGCAAGTAATATGTGTTTATGTAGCTATCGGTCAAAGAGCATCCTCCGTAGCTCAAGTAGTAACTACTTTCCATGAGGAGGGGGCCATGGAATACACTATTGTAGCTGAAATGGCGGATTCACCTGCTACATTACAATACCTCGCTCCTTATACGGGAGCAGCCCTGGCTGAGTATTTTATGTACGAACGGCATACTTTAATAATTTATGATGATCTTTCCAAACAGGCACAAGCTTATCGCCAAATGTCCCTTCTATTAAGAAGACCTCCCGGCCGTGAGGCTTATCCAGGGGATGTTTTTTATTTGCATTCACGCCTTTTAGAAAGAGCCGCTAAATTAAATTCTCTTTTAGGCGAAGGAAGTATGACCGCTTTACCAATAGTTGAGACTCAATCTGGAGACGTTTCCGCCTATATTCCTACTAATGTAATCTCCATTACAGATGGACAAATATTCTTATCTGCGGATCTATTCAATGCCGGAATTCGACCCGCTATTAATGTGGGTATTTCTGTTTCCAGAGTAGGATCCGCGGCTCAAATTAAAGCCATGAAACAAGTAGCTGGCAAATCAAAATTGGAACTAGCGCAATTCGCAGAGTTACAAGCCTTTGCACAATTCGCCTCTGCTCTCGATAAAACAAGTCAGAATCAATTGGCAAGGGGTCGACGATTAAGGGAATTGCTTAAACAATCCCAGAATCCTCTCGTGGAAGAGCAGATAGCTACTATTTATACCGGAACAAGAGGATATCTTGATTCGTTAGAAATTCAGGTAAATTTTCTGGATGAGTTACGTAAACATCTAAAAGATACTAAACCTCAATTCCAAGAAATTATATCTTCTAGCAAGACATTCACCGAGCAAGCGGAAATCCTTTTGAAGGAAGCTATTCAGGAACTGGAACGGTTTTCTCTT---------------ATGAGAACC---AATCCTACTACTTCTCCTCCCGGGTCCATTGAAGAAAAAAGTACAGGTCGTATCGATCAAATTATTGGACCCGTGCTGGATGTCACTTTTCCCCCAGGCAAGTTACCTTATATTTATAACGCTTTGGTAGTCAGAGACACTGCCGATAAGCAAATTAATGTGACTTGTGAGGTACAACAATTATTAGGAAATAATCGAGTTAGAGCTGTAGCTATGAGTACGGACGGGTTGATGAGAGGAATGGAAGTGATTGACACGGGAGCTCCTCTCAGTGTTCCGGTCGGTGGAACTCTCGGACGAATTTTCAACGTTCTTGGGGAGCCTGTTGACAATTTGGGTCCTGTAGATAGTAGTGCAACGTTCCCTATTCATAGATCTGCGCCTGCCTTTATCGAGTTAGATACGAAATTATCCATCTTTGAAACAGGTATTAAGGTCGTCGATCTTTTAGCTCCTTATCGACGTGGAGGAAAAATAGGACTATTT---GGGGGGGCTGGAGTAGGTAAAACAGTACTGATCATGGAATTAATCAATAACATTGCTAAAGCTCATGGGGGCGTATCCGTATTCGGTGGAGTAGGGGAACGGACTCGTGAAGGAAATGATCTTTATATGGAAATGAAAGAATCCGGAGTAATTAATGAAAAAAATATTGAGGAATCAAAGGTAGCTCTAGTCTATGGCCAAATGAATGAACCACCGGGAGCTCGTATGAGAGTTGGTTTAACTGCCCTAACTATGGCGGAATATTTCCGAGATGTTAATAAGCAAGACGTGCTTTTATTTATCGATAATATCTTTCGTTTTGTTCAAGCAGGATCAGAAGTATCCGCTTTATTAGGGAGAATGCCCTCCGCAGTGGGTTATCAACCTACTCTTAGTACAGAAATGGGTTCTTTGCAAGAAAGAATTGCTTCTACTAAAAAGGGATCTATAACTTCGATTCAAGCAGTTTATGTACCTGCAGACGATTTGACCGACCCTGCCCCTGCCACAACATTTGCACATTTGGATGCTACTACCGTACTTTCCAGAGGATTAGCTTCCAAGGGTATTTATCCAGCAGTAGATCCTTTAGATTCAACCTCGACTATGTTACAGCCTCGGATCGTTGGCAACGAACATTATGAAACTGCGCAAAGAGTTAAGACTTTACAACGTTACAAAGAACTTCAGGACATTATCGCAATTCTTGGCTTGGATGAATTATCGGAAGAGGATCGTTTAACTGTAGCAAGAGCAAGAAAAATTGAGCGTTTCTTATCACAACCGTTCTTTGTGGCAGAAGTTTTTACTGGTTCTCCAGGAAAGTATGTTGCTCTTGCGGAAACTATTAGGGGATTTCAACTAATCCTTTCCGGAGAATTAGACGGCCTACCTGAACAGGCTTTTTATTTGGTGGGTAACATCGATGAAGCTAGCACGAAAGCTATAACCTTAGAAGAGGAGAACAAATCGAAATGAATGAAATTAAATCTTTATGTACTGACTCCTAAGCGAATTATTTGGGATTGTGAAGTGAAAGAAATCATTTTATCCACTAATAGTGGCCAAATTGGCGTATTACCAAACCACGCCCCCATTAACACAGCAGTAGATATGGGTCCTTTGAGAATACGCCTCCTCGACCAATGGTTAACAGCGGTTCTGTGGAGCGGTTTTGCGAGAATAGTTAATAATGAGATCATCATTTTAGGAAATGATGCGGAACTGGGTAGTGATATTGATCCGGAAGAAGCTCAAAAGGCACTTGAAATAGCCGAAGCTAACTTGAGTGCT---GAGGGTACGAAAGATTTGGTTGAAGCGAAGCTCGCTCTCAGACGAGCTAGGATACGAATCGAGGCTGTCAATTGGATTCCCCCATCCAATTGAATGAAAAATGTAACCCATTCTTTCGTTTTTTTAGCTCACTGGCCATCCGCTGGCAGTTTCGGGCTTAATACCGATATTTTAGCAACAAATCTAATAAATCTAACTGTAGTGGTTGGTGTTTTGATTTTTTTTGGAAAGGGAGTGTGTGCGAGTTGTC---TATTAAAAGATTTATTAGATAATCGAAAACAGAGGATCTTGAGTACTATTCGAAATTCAGAAGAATTGCGTAGAGGGACCATTGAGCAACTCGAAAAAGCTCGGATTCGATTACAGAAAGTCGAAGAAGCGGATGAGTATCGAATGAATGGATACTCTGAGATAGAACGAGAAAAAAATTTGATTAATGCTACTTCTATTAGTTTGGAACAATTGGAAAAGTCTAAAAATGAAACCCTTTTTGAAAAACAAAGGGCAATGAATCAGGTCCGACAGCGGGTTTTCCAACAGGCCGTACAAGGAGCTCTAGGACTGAATAGTTGTTTGAATACCGAGTTACATTTCCGTACGATTCGTGCTAATATTGGCATTCTCGGGTCCCTGGAATGGAAG------------ATGAATCCACTAATTGCTGCTGCTTCTGTTATTGCTGCTGGATTGGCCGGGCTTGCTTCTATTGGACCTGGAGTTGGTCAAGGTACTGCTGCAGGACAAGCTGTAGAAGGTATTGCGAGACAGCCAGAAGCAGAAGGTAAAATACGAGGTACTTTATTGCTTAGTCTAGCTTTTATGGAAGCTTTAACAATTTATGGACTAGTTGTGGCACTAGCGCTTTTATTTGCGAACCCTTTTGTTTAAATGAATATTATACCTTGTTCCATTAAAACACTCAAGGGGTTATACGATATATCGGGTGTAGAAGTAGGCCAACACTTCTATTGGCAAATAGGAGGTTTCCAAATTCATGCCCAAGTACTCATCACTTCTTGGGTCGTAATTACTATCTTGCTAGGTTCAGTTGTCATAGCTGTTCGGAATCCACAAACCATCCCGACCGACGGTCAGAATTTTTTTGAATATGTCCTTGAGTTTATTCGAGACTTGAGCAAAACTCAGATTGGAGAAGAATATGGTCCCTGGGTTCCCTTTATTGGAACTATGTTCCTTTTTTTTGTTTCGAATTGGTCGGGTGCTCTTTTACCTTGGAAAATTATATTACCCCATGGGGAATTAGCAGCGCCCACGAATGATATAAATACTACTGTTGCTTTAGCTTTACTCACGTCAGCGGCATATTTTTATGCTGGTCTTAGCAAAAAAGGATTGAGCTATTTCAAATATATTAAACCAACTCCAATCCTTTTACCAATTAACATCCTAGAAGATTTCACAAAACCATTATCGCTTAGCTTTCGACTTTTCGGGAATATATTGGCGGATGAATTAGTCGTTGTTGTTCTTGTTTCTTTAGTCCCCTTAGTAATCCCTATACCGGTCATGTTTCTTGGATTATTTACAAGCGGTATTCAAGCTCTTATTTTTGCAACATTAGCCGCAGCCTATATAGGTGAATCCATGGAGGGTCATCAT---ATGCTATTTACTTTAGAACATATACTAACTCATATCTCTTTCTCAACGATTTCAATTGTGATTACGATTCATTTTATAACCTTATTAGAA------CTTGGAGGATTACGTGATTCGTCAGAAAAAGGAATGATAGTTACTTTTTCTATAACAGGATTCTTAGTTTCTCGTTGGTCCTCGGGACATTTTCCATTAAGTAATTTATATGAGTCATTGATCTTCCTTTCATGGGCCCTGTATATTCTTCATACCATTCCTAAAATACAGAACTCTAAAAATGATTTAAGCACAATAACTACGCCAAGTACTATTTTAACGCAAGGCTTTGCCACATCGGGTCTTTTAACTGAAATGCATCAATCCACGATACTAGTACCTGCTCTACAATCTCAGTGGTTAATGATGCATGTCAGTATGATGTTATTAAGCTATGCAACTCTTTTGTGCGGATCCTTATTATCTGCCGCTATTCTAATCATTAGATTTCGA---AATTTCTTCTTTTCTAAAAAAAATGTT------A------CATTTTTC---------TTTAGTATTTTTT------ATGCAAAAAGTGCTAAAAGAACCGTCCCTTTTCCAAATTATTACAAATATCAATTAACGGAGCGTTTGGATTCTTGGAGTTATCGTGTCATTAGCGGATTTACCCTTTTAACCGTAGGTATTCTTTGTGGAGCAGTATGGGCTAATGAGGCCTGGGGATCCTATTGGAATTGGGATCCTAAGGAAACTTGGGCATTTATTACTTGGACCATATTCGCAATTTATTTACATAGTAGAACAAATAATTGGAAGGGTACGAATTCTGCACTTATAGCTTCGATAGGATTTCTTATAATTTGGATTTGTTATTTTGGTATAAATCTATTAGGAATAGGCTTACATAGTTATGGTTCGTTTTTAACAAAATGAATGAAAAAAAAGAAAGCATTGCCTTCTTTACTATATCTTTTTATCGTACTTTTGCCTTGGGGGGTCTCTTCCTCATTTAACAAATGTCTGGAACTTTGGATTAAGAATTGGTGGAATACCAGGCAATCCGAAACTCTCTTAACT---------GATATTCAAGAGAAAAGGATTCTAGAAAGATTCATAGAATTAGAAGAACTTTCTTTGGACGAGATGATAAAAGGGCTAAAGACACATGTACAAAAACCTCCT------ACAGGAATACACGAAATAATACAATGGGTCAAAATAAATAATGAGGATCATCTCCATACCATTTTGCATTTCTCGACAAATATAATCTGTTTGATTCTAAGTGGTTCTTTTTTTGGTAAAGAGGAACTTATTAATTCTTGGCAGGAATTCTTCTATAATTTAAATGACTCAATAAAAGCTTTTTTTATTCTTTTAGTTACTGATTTTGTTGGATTTCACTCCACCCGTGGTTGGGAACTAGTAATTCGTTGGGTCTACAACGATTTTGGATGGGCTCCTAACGAGCTTTTCACTATTTTTTGTAGTTTTCCAGTAATTCTAACATGTTTGAAATTTTGGGTCTTTTTTTTAAATCGTCTATCTCCTTCGCTTGTAGTCTATCATTCAATTGAATAAATGCCCATTGGTGTTCCAAAAGTACCTTACCGGATTCCTGGAGATGAAGAAGCGACTTGGGTTGACTTATACAATGTTATGTATCGAGAAAGGACACTTTTTTTAGGTCAAGAGATTCGTGAGATCACGCATATTACAGGTCTCATGGTATATCTGAGTATAGAAGATGGAAGTGATATTTTTTTGTTTATAAACTCCCCAGGCGGGTGGCTAATCTCAGGAATGGCTATTTTTGATACGATGCAAACGGTGACACCAGATATAACAATATGCCTCGGAATAGCCGCCTCCATGGCGTCCTTCATTCTGGGAGGAGAACCCACCCGTATAGCATTCCCTCACGCGAGGATTATGCTTCACCAACCTAGTGCTTATTATCGGGCAAGGACACCAGAATTTCTAGAAGTAGAAGAGTTACACAAAGTTCGCGAAATGATCACAAGGTATGCAGTAAGAACAGGCAAGCCTTTTTGGGTTGTATCCGAAGACATGGAAAGGGATTTTATGTCAGCAGACGAAGCCAAAGCTTATGGACTTGTCGATGTAGGGGAAATGGACAAGCACTGC---GATACTGATCCAGTGTGGTTT---CCAGAAATGAAGGAT------------TGG---------------------------------------------------------------------------------ATGTTCCGCGTTCGGCTAGAGAATGACACCATCATCCTAGGCTATATTTCAGGAAAGATACGGTCTAGTTCTATACGAATACTGATGGGGGATAGGGTCAAAATTGAAGTAAGTCGTTATGATTCAAGCAAGGGACGTATAATTTATAGACTTCCC---AAG---------TCGAAGCGTATCGAAGACTCGAAGAGCGAAGATAAGAGCGATTTGAAGTCAGAT------------------------------------------------------------------------------------------------------------------------------------------------------------------------------ATG------AAATTCGAAGGGTCAAAAAAATCTCGTTACTTTGTCTACCCACTTCTCTTTGAATTTGCCCACCATTATGGATTAAAT------GGTTCTGAACCTGTGGAAATAGTTAGTAATAAC---AAGAAATTTAGTTCACTACTTGTGAAACGTTTAATTCGAATGTATCAGCAGAATTTTTTGAACTCGGTTAATCATAACCAA---------GATCGATTAGATTACAAAAAT------TTTTATTCTGAGTTTTATTCTCAGATTCTATCTGAAGGGTTTGCGATCGTTGTGGAAATCCCATTCTCGCGGGAATTATGT------CCGAAAGAAAAAGAAATACCAAAGTTTCAGAATTTACGCTCTATTCATTCATTTCCCTTTTTAGAAGACTTTCATTTGGATTATCTATCACATATAGAAATACCCTATCCTATCCATTTGGAAATCCTGGTTCAACTCCTTCAATACCGTATCCAAGATGTTCCATCTTTGCATTTGCGATTCTTTCTCAACTATTATTCGAATTGGAATAGTTTTATTACTTCAATGAAA------TCCTTTTTT------AAAGAAAATAAAAGACTATTTTTCCTATATAACTCTTATGTATCAGAATATGAATTTTTTTTGTTTCTTAAACAATCTTGCTTACCATTAGCATCTTCTTTTCTGGAACGAATCTTTAAGATGGAACATTTTGGGATGTACCCTGGTTTTTCTCGGAAAACC------TGGTTCTTTATGGATCCTCTTATGCATTATCGATATCAAGGAAAGGCAATTGCATCAAAAGGCACTTTTAAGAAGAAATGGAAATACCTTATCTTCTGGTATTATTTCTTTTGGACTCAGCCGAGAATCCATATAAACTTAAACTCTTGCTTCGATTTTATGGGGTACCTTTCAAGTGTACCAAGTTCTTTGGTAAGGAATATGCTGGAGAATTCATTTCTAATAATGAAAAAATTCGATACCGTCCCCGCTACTCTCCTCATAGGATACTTAAAAGCTCAATTTTGTACTGGATCGGGGCATCCTATTAGTAAACCCTGGACATTATCAGATTGGGATATTCTTGATCGATTTGGTCGGATATGTAGAAATCTTTTTCATTATCATAGTGGATCTTCGAAAAAAACTTTGTATCGAAAGTATATACTTCGACTTTCATGCGCTAGAACTTTAGCTCGTAAACATAAAAGCACGGTACGATTTATGCAACGAGGTTCGGCATTTTTAGAAGAATTTTTTATGGAAGAAGAG---CAAGTTTTTTTGATGTTC------AAAACA------ACTTCTAGTGGATCACACACTGAGCGTATTTGGTATTTGGATATTATAAATGACCTGAACCCT------ATGATAATAGAT------AGGGTAGAGGTAGAAACTATCAATTCTTTTTCGAAATTGGAAAAAGAAGTCTATGGACTGATATCGATT---CCCATTTTGACCCTCCTTTTGGGAATAACAATAGAGGTACTCGTAATTGTGTGGTTAGAAAGAGAAATATCTGCGTCGATACAACAACGTATTGGTCCTGAATATGCTGGCCCCCTGGGCCTGCTTCAAGCTATAGCAGATGGGACTAAGCTATTTAAAGAAGATATTCTGCCATCCCGAGGAGATATTTCTTTATTTATTGGACCCTCTATAGCAGTCATATCATTATTAAGTTTTTTAGTTATCCCTGGATATTTTGTTTTAGCCGATCTTAGTATTGGTGTTTTTTTATGGATTGCCATTTCAAGTATAGCTCCTATTGGTCTTCTTATGGCAGGATATAGCTCAAATAATAAATATTCTTTTGGCGGTCTACGAGCTGCTGCTCAATCCATTAGTTATGAAATACCATTAACTTTTTGTGTGCTAGCAATATCTCTA---------TCTAACAGTAGTACAGTTGATATAGTTGAAGCACAGTCAAAATACGGTTTTGGATGGAATTGGCGTCAGCCTATAGGTTTTCTGGTTTTTTTAATTTCTTCTTTGGCAGAATGTGAAAGATTACCCTTTGATTTACCAGAAGCGGAGGAAGAATTAGTAGCAGGTTACCAAACTGAATATTCCGGTATCAAATATGGTTTATTTTATCTTGTTTCTTACCTAAATTTATTAGTTTCTTCTTTATTTGTAACAGTTCTCTACTTGGGCGGGTGG---------------AATTTATCTATTCCCTATATATCCGATTTTTTCATGAATAAAGCAGGAATTTTGGAAATGATGGGTATAATTACATTAACTAAAGCTTATTTATTTCTCTTCATTTCTATCACAATAAGATGGACTTTACCGAGGATGAGAATGGATCAGTTATTAAATCTTGGATGGAAATTTCTTTTACCTATTTCCCTGGGCAATCTCTTATTAACAACCTCTTCTCAACTTGTTTCACTATAAATGATCTGGCATGTACAGAATGAAAACTTCATTCTCGATTCTACGAGAATTTTTATGAAAGCGTTTCATTTGCTTCTCTTCGGAAGTTTCATTTTCCCAGAATGTATCCTAATTTTTGGCCTAATTCTTCTTCTGATGATCGATACCTCTGATCAAAAAGATAGACCTTGGTTCTATTTCATCTCTTCAACAAGTTTAGTAATAAGCATAACGGCCCTATTGTTCCGATGGAGAGAAGAACCTATAATTAGCTTTTCGGGAAATTTCCAAACGAACAATTTCAACGAAATCTTTCAATTTCTCATTTTATTATGTTCAACTTTATGTATTCCTCTATCCGTAGAGTACATTGAATGTACAGAAATGGCTATAACAGAGTTTCTGTTATTCTTAACAGCTACTCTAGGGGGAATGTTTTTATGTGGTGCTAACGATTTAATAACTATCTTTGTAGCTCCAGAATGTTTCAGTTTATGTTCCTACCTATTGTCTGGATATACCAAGAGAGATCTACGGTCTAATGAGGCTACTATGAAATATTTACTCATGGGTGGGGCAAGCTCTTCTATTCTGGTTCATGGTTTCTCTTGGCTATATGGTTCATCTGGGGGGGAGATCGAGCTTCAAGAAATTGTGAACGGTCTTATCAATACACAAATGTATAACTCCCCAGGAATTTCAATTGCGCTTATATCCATCACTGTAGGACTTGGGTTTAAGCTTTCCCCAGCCCCTTTTCATCAATGGA------CTCCTGTCTACGAAGGA---TCCCCCACTCCAGTCGTTGCTTTTCTTTCTGTTACTTCGAAAGTAGCTGCTTCAGCTTCAGCCACGCGAATTCTCGATATTCCTTTTTATTTCTCATCAAACGAATGGCATCTTCTTCTGGAAATCCTAGCTATTCTTAGCATGATTGGGAATCTCCTTGCTATTACTCAAACAAGCATGAAACGTATGCTTGCATATTCGTCCATAGGGCAAATCGGATATGTAATTATTGGAATAATTGTTGGAGACTCAAATGATGGATATGCAAGCATGATAACTTATATGCTGTTCTATATCTCCATGAATCTAGGAACTTTTGCTTGCATTGTATTATTTGGTCTACGTACCGGAACTGATAACATTCGAGATTATGCAGGATTATACACGAAAGATCCTTTTTTGGCTCTCTCTTTAGCCCTATGTCTCTTATCCCTAGGAGGCCTTCCTCCACTAGCAGGTTTCTTCGGAAAACTCTATCTATTCTGGTGTGGATGGCAAGCAGGCCTATATTTCTTGGTTTCAATAGGACTCCTTACGAGCGTTCTTTCTATCTACTATTATCTAAAAATAATCAAGTTATTAATGACTGGACGAAACCAAGAAATAACCCCTTATGTGCGAAATTATAGAAGATCCCCTTTAAGATCAAACAATTCCATCGAATTGAGTATGACTGTATGTGTGATAGCATCTACTATACCAGGAATATCAATGAACCCCATTCTTGCAATTGCTCAGGATACCCTCTTTTAGATGTTTCTGCTTCACGAATATGATATTTTTTGGACATTTCTAATAATAGCAAGCCTTATTCCTATTTTGGCATTTTCGATTTCTGGACTTTTAGCCCCGGGACCAGAGAAGCTTTCTAGTTATGAATCGGGTATAGAACCCATGGGAGGGGCTTGGGTACAATTCCGAATACGCTATTATATGTTTGCGCTCGTTTTTGTTGTTTTTGATGTGGAAACCGTCTTTCTATACCCTTGGGCAATGAGTTTCGACGTATTGGGTGTATCTGTTTTTATCGAAGCTTTGATTTTCGTGCTTATCGTTGTTGGTGTTTATGCATGGCGAAAAGGAGCCTTGGAATGGTCTTAAATGAGTTATTTTCCTTGGTTAACAATACTTGTTGTTCCGATATTTGCAGGTTCAATTTTTTTACCTCATAAGGGAAACAAAGTCGTTAGGTGGTATACTATATCTATTTGTTTATTAGAATTCCTTATGACTTATGCGTTCTGTTATCATTTCCAACTGGAGGATCCCTTAATCCAATTAAAGGAGGATTATTGGATAGATGTCTTCGATTTCCACTGGAGATTGGGAATCGATGGACTTTCATTAGGATCTATTTTATTGACAGGATTTATCACTACTTTAGCTACTTTAGCAGCTTGGCCAACACGGAATTCGCGATTATTCTATTTCCTGATGCTCGCAATGTATAGTGGTCAAATAGGATTATTTTCTTCGCGAGACCTTTTACTTTTTTTTATCATGTGGGAGTTAGAATTAATTCCTGTTTACTTACTTTTATCCATGTGGGGGGGGAAGAGGCGTCTATATTCAGCTACAAAGTTTATTTTGTATACTGCAGGCGGTTCCATTTTTTTCTTAATCGGAGTTCTGGGTATGGGCTTA------TATGGTTCCAACGAACCATTAGATTTGGAAAGATTAATTAATCAATCATACCCTGCAACCTTGGAAATACTTTTATATTTTGGCTTCCTTATTGCTTATGCTGTCAAATTGCCGATTATACCCCTACATACGTGGTTACCAGATACCCATGGGGAAGCACATTATAGTACATGTATGCTTTTAGCGGGAATATTATTAAAGATGGGAGCATATGGATTGATTCGGATCAACATGGAATTGTTACCTCATGCTCATTATCTATTTTCGCCCTGGTTAGTAATAATAGGAGCGATCCAAATAATCTATGCAGCTTCAACTTCTCTTGGTCAACGAAATTTCAAAAGAATAGCTTATTCCTCTGTATCTCACATGGGTTTCATAATTATAGGAATTGGTTCCATAACCAACATTGGACTCAATGGAGCTTTACAAATATTATCCCATGGATTTATTGGTGCTACACTTTTTTTCTTGGCAGGAACCGCTTCTGATAGAATGCGTCTTGTTTATCTCGAAGAACTGGGGGGAATATCTATCCCAATGCCTAAAATTTTTACCATGTTTAGTAGCTTTTCAATGGCTTCTCTTGCCTTACCAGGAATGAGTGGTTTTGTCGCAGAATTAGTAGTATTTTTTGGACTAATTACTAGTCCAAAATTTCTGTTAATGCCAAAAACACTAATTACTTTTGTAATGGCAATTGGAATGATATTAACTCCTATTTATTTATTATCTATGTTACGCCAGATGTTCTATGGATACAAGCTATTTGTTCCAAACGCAAATTTTGATTCTGGACCACGAGAACTCTTTTTAATCTGTATCTTTTTACCAGTAATAGGAATTGGTATTTATCCAGATTTTGTTCTCTCCCTATCCGTTGACAGGGTAGAGGCTCTCTTATCCAATTATTATAAATAGATGATGTTTGAGCATGTACTTTTTTTGAGTGTCTATTTATTTTCGATTGGTATCTATGGATTGATCACAAGCCGAAACATGGTTAGAGCTCTAATATGTCTTGAACTTATACTGAATTCAATTAATCTAAATCTCGTAACATTTTCTGATCTATTTGATAGTCGCCAATTAAAAGGAGATATTTTCGCAATTTTTGTTATAGCCCTTGCG------------------------------GCTGCTGAAGCCGCTATTGGACTATCCATTCTTTCTTCCATCCATCGTAATAGGAAATCCACTATCCAATCTAATTTATTGAAT---ATGGAACATACATATCAATATGCATGGATCCCTCTTCTCCCACTTCCAATTATGTCAATGGGAGGCCTTATTCTTATTCCGACAGCAACAAAAAATCGTCGCATATGGGCTTTTCCTAGTGTTTTACTCTTAAGTATAGCTATGGTATTCTCAGTTCAACTGTCTATTCAACAAATAAATGGAAGTTCGATCTATCAATATCTATGGTCTTGGACCGTCAATAATGATTTTTCTTTAGAATTTGGATACTTGATTGACCCACTTACTTCTATTATGTTAATACTAATTACTACTGTAGGAATCCTGGTTCTTATTTATAGTGATGGTTATATGTCTCACGATGAAGGATATTTGAGATTTTTTTATATAAGTTTTTTCAATACTTCCATGTTGGGATTGGTTACTAGCTCCAATTTGATACAAATTTATTTTTTTTGGGAACTCGTGGGAATGTGTTCTTATTTATTGATAGGCTTTTGGTTTACACGACCAATCGCAGCGAGTGCTTGTCAAAAAGCTTTTGTAACTAATCGTGTAGGGGATTTTGGTCTATTATTAGGAATTTTAGGTTTTTTTTGGATAACAGGTAGTTTAGAGTTTAGGGATTTGTTCAAAATAGCTAATAACTGGATTCCTAATAATGGAATTAACTCTTTACTTACTACTTTGTGTGCTTTTTTATTATTCCTTGGTGCAGTTGCGAAATCCGCACAATTCCCTCTTCACGTATGGTTACCCGATGCTATGGAAGGGCCCACTCCTATTTCGGCTCTTATACACGCAGCAACTATGGTTGCTGGAATTTTTCTTGCTCGACTTCCTCTTTTCATATCTTTACCTATAATGAGTTTTATTTCTTTAGTAGGTACAATAACACTATTCTTAGGAGCTACTTTAGCTCTTGCTCAGAGAGATATTAAAAGAAGCTTAGCCTATTCTACAATGTCTCAATTGGGTTATATGATGTTAGCTCTAGGTATAGGTTCTTATCAAGCTGCTTTATTCCATTTGATCACTCATGCTTATTCAAAAGCTTTATTGTTCTTGGGATCCGGATCCATTCATTCAATGGAACCTCTTGTTGGATATTCACCAGATAAAAGTCAAAATATGGTTCTTATGGGCGGTTTAAGAAAATACCCAATCACAAGAACTACTTTTTTAGGTACACTTTCTCTTTGTGGTATTCCACCTCTTGCTTGCTTCTGGTCCAAAGATGAAATCCTTAGTAATAGTTGGTTGTATTCGCCCTTTTTTGGAATAATAGCCTCCTTTACTGGATTAACTGCCTTTTATATGTTTCGGATATATTTACTTACATTTGATGGGTATTTGCGTGTTTTTAATTACAGTAGC------ACT---AAAGAGAGTTCC---TTGTCA------ATATCCTTATGGGGAAAAAGGCCCAAAGGAGTGAATAGGTTCTTATCAACGAAG------------------GGAGTTTCTTTTTTTTCACCA------ATT------------CAAAAT------ACAAGAAATAGGGGATCCTTTACT------ACGTTT---GGG---GCT------AAAAACACTTTTGCCTATCCGCATGAAACGGGAAATACTATGTTATTTCCTCTTCTTATATTACTATTCACTTTGTTCATTGGATTCATAGGAATCTTTAAT------GGAATTAATGGAGCAGAGTTAACCATATTATCAAAGTGGTTAACTTCAATAAACACCCAGGAAAGTAATTTTGTAAATTCATATGAATTTACTAATATTTCTTCTGTAAGTCTAGCTATCTTTGGTTTATTCATATTCTCTTTTCAGTTGTTAAAC---------TCTTTT------------AAA------GGAAAT------CCTAAA------TTTTTAGAT------GTA------AAAAAAAATATATACAGTTGGTCATATAATCGCGGTTATATAGATATTTTCTATACTAGGTTTCTCGGTATAAGAGGGTTAACCGAACTCACGGAGTTTTTTGATAAGGGTGTTATTGATGGAATTAATGGAGTGGGTCTTGCTAGTTTTTGTATAGGAGAGGAAATTAAATATGTAGGGGGAGGTCGAATCTCGTCTTATTTATTCTTT---TATTCTGTGTTTTTCTTTTTT---------------------------------------------------------------ATGGATTTACCTGGACCAATACATGAGATTCTTATGCTATTTGGATTTCTTCTACTAGGGGGTCTAGGAGTAGTATTACTTACCAACCCCATTTATTCTGCCTTTTCGCTGGGATTAGTTCTTGTTTGTATATCCTTATTCTATTTTTTATTAAATTCCTACTTTGTAGCTGTCGCACAACTTCTTATTTATGTGGGAGCCATAAATGTCTTGATCATATTCGCTGTAATGTTCAATGGCTCAGAATGGTCTAAAGATAAGAATTGGACTATTGGAGATGGGTTCACTCTCTGTATAACTATTGTTTTTTCACTAATGACTACTATCCCAGATACGTCGTGGTATGGAATTCTTTGGACTACAAGATCAAACCAAATAGTAGAACAGGGTCTCAATAATGTTCAACAAATTGGAATTCATTTAGCAACCGATTTTTATCTTCCGTTTGAACTCATTTCCATAATTCTTCTAGTTTCTTTAATAGGTGCAATTACTATGGCTCGGCA---ATAA------ATGACAAGAAAAGATATGATAGTCAATATGGGCCCTCACCCATCAATGCATGGTGTTCTTCGACTGATCGTTACTCTCGATGGTGAGGATGTTATTGATTGTGAACCCATATTAGGCTATTTACACAGAGGAATGGAAAAAATCGCGGAACGAACTATTATACAATACTTACCTTATGTAACAAGGTGGGATTATTTAGCTACTATGTTTACAGAAGCAATAACAGTAAATGCACCAGAATTCTTGGAGAATATTCAAATACCACAAAGAGCCAGCTATATTAGGGTAATTATGTTAGAATTAAGCCGGATAGCTTCTCACTTGCTATGGCTTGGACCTTTTATGGCGGATCTCGGCGCACAGACTCCTTTTTTCTATATTTTTAGAGAGAGAGAATTAATATATGATCTATTTGAAGCTGCTACAGGTATGCGAATGATGCACAATTACTTTCGCATCGGAGGAGTAGCCGCCGATCTACCTTATGGATGGATCGATAAATGTTTAGATTTCTGTGATTATTTTTTACGCGGAGTTGTTGAACAACAACTTATTACACAGAATCCAATTTTTTTAGAGCGAGTTGAAGGAGTAGGTTTTATTAGCGGAGAAGAAGCAGTAAATTGGGGCTTATCGGGACCGATGTTACGAGCTTCTGGAATACAATGGGATCTTCGTAAAGTAGATTATGAGTCTTACAACCAATTTGATTGGAAAGTCCAATGGCAAAAAGAAGGGGATTCGTTAGCTCGCTATTTAGTACGAATTGGTGAAATGAGGGAATCCATCAAAATAATTCAACAAGCTGTAAAAATTCCTGGAGGACCTTATGAGAATTTAGAAGTCCGACGCTTTAAGAAGAATTCT---GAATGGAATGATTTTGAGTATAAATTTCTTGGTAAAAAACCTTCGCCCAATTTTGAATTGTCAAGACAAGAGCTTTATGTAAGAGTAGAAGCCCCAAAAGGTGAATTAGGGATTTATCTAGGAGATGATAGCCTTTTCCCCTGGAGATGGAAAATCCGTCCACCCGGGTTTAATTTGCAAATTCTTCCTCAGCTAGTTAAAAAAATGAAATTGGCTGATATCATGACGATATTAGGTAGTATAGATATCATTATGGGGGAAGTTGATCGTTGAATGTTCCCTATGGTAACTGGGTTCATGAGTTATGGTCAACAAACAATACGTGCTACAAGGTACATAGGTCAATTCATAACTACCTTATCCCACACAAATCGTTTACCTATAACGATTCACTACCCTTATGAAAAATCAATTACACCAGAGCGTTTCCGAGGGCGAATCCACTTTGAATTTGATAAATGTATTGCTTGTGAAGTATGTGTTCGCGTATGTCCGATAGATTTACCCGTTGTGGATTGGAGATTTGAAAAGGATATTAAAAGAAAACAATTGAATTATAGTATTGATTTCGGAGTTTGTATATTTTGTGGCAATTGTGTTGAGTACTGTCCAACAAGCTGTTTATCAATGACTGAAGAATATGAACTTTCTACCTATGATCGTCATGAATTGAATTACAATCAAATTGCTTTAAGTCGGTTACCAATCTCCATAATGGGAGATTACACAATTCAAA------------------------------------------CAATTAGGAATTCGTC------TGAAAGTAAAATAAACAAAGAATCTTCGAATTCAAGAACGATTACTGATTACTAAATGCAGCAGGGTTGGTTATCTAATTGGCTAGTCAAACATGAGGTGGTTCATAGGTCTTTGGGCTTTGATCACCGAGGAATAGAGACTTTACAAATAAAAGCAGGGGATTGGGATTCCATTGCTGTCATTTTATATGTATATGGTTACAATTATTTACGCTCCCAATGTGCTTATGATGTAGCACCCGGTGGATCTTTAGCTAGCGTGTATCATCTTACGAGAATACAATATGGTATAGATAATCCAGAAGAAGTCTGCATAAAAGTCTTTGCCCAAAAGGATAATCCTAGAATTCCGTCTGTCTTCTGGATTTGGAGAAGTGCCGATTTTCAAGAACGCGAATCTTATGATATGGTGGGAATCTATGATAATCATCCGCGCCTTAAACGTATCCTAATGCCTGAAAGTTGGATAGGCTGGCCCTTACGTAAGGATTATATAACCCCCAATTTTTATGAAATACAAGATGCTCATTGA---------------------------------------------------------------------------------------------------------------ATGGTCTTAACTGAATATTTAGAC---A---AAAAAAAAGAAGGAAAAGATTCTGAGACAGTTATGAATTTGATTGAGTTTCCCTTACTTGACCAAACAAGTTCCAATTCTGTTATTTCAACTACAAATGATCTTAATTGGTCAAGACTCTCCAGTTTATGGCCCCTTCTATACGGTACCAGTTGTTGTTTCATTGAATTTGCTTCATTAATAGGCTCACGATTCGACTTTGATCGTTATGGATTGGTACCAAGATCAAGTCCTAGGCAAGCAGACCTAATTTTAACAGCCGGTACGGTAACAATGAAAATGGCTCCCTCTTTAGTGTTATACGAGCAAATGCCTGAACCAAAATACGTCATTGCTATGGGAGCCTGTACTATTACAGGGGGAATGTTCAGTACGGATTCCTATAGTACTGTTCGGGGAGTTGATAAGTTAATTCCTGTGGATGTCTACTTGCCGGGCTGCCCACCTAAACCGGAGGCAGTTATAGATGCCCTAACAAAACTTCGTAAGAAGATATCGCGAGAAATAATTGAGGATCGAACTCTATCTCAA------AATAATAGATGTTTTACTACCAGTCACAAGCTTTATGTTAGGCGCAGTACTCATACAGGAACTTATGAGCAAGAATTGCTCTATCAATCACCATCTACATTAGATATATCTTC------------------TGAAACTTTTTTCAAATCCAAAAGTTCAGTA---CCTTCCTACAAAGTGAAT---ATGGAAAATAGAAATACTT---TTTCTTGGGTAAAGGAACAGATAACTCGATCGATTTCTATCATGATATACATAACTCGGACATCTTCAAATGCATATCCCATTTTTGCGCAGCAGGGTTATGAAAACCCACGAGAAGCAACTGGACGAATTGTATGTGCCAATTGCCATTTAGCTAGCAAGCCCGTCGATATTGAAGTTCCCCAAGCTGTGCTTCCCGATACTGTATTTGAAGCAGTTCTTCGAATTCCTTATGATATGCAATTGAAACAAGTTCTTGCTAATGGAAAAAAGGGAGGGTTGAATGTAGGTGCTGTTCTTATTTTGCCCGAGGGATTCGAATTAGCGCCGCCCGATCGTATTTCCCCTGAGTTAAAAGAAAAGATAGGAAATCTTGCTTTTCAGAGTTATCGTGATAAAAACATTCTTGTGATAGGCCCTGTTCCCGGTAAGAAATATAGTGAAATTGTCTTTCCCATTCTTTCCCCTGATCCTGCTACGAAGAAAGATTTCTTAAAATATCCCATATATGTAGGGGGAAACCGAGGAAGAGGACAGATCTATCCTGATGGTAGCAAGAGTAACAATACAGTCTATAATGCTACGTCAACAGGTATAGTAAGAAAAATACTACGTAAAGAAAAGGGGGGGTATGAAATATCCATAGTTGATGCATCAGATGGACGCCAAGTGATTGATATTATACCTCCCGGACCAGAACTTCTTGTTTCAGAGGGGGAATCCATCAAGCTTGATCAACCATTAACAAGCAATCCTAATGTGGGAGGTTTTGGTCAGGGGGACGCAGAAATCGTGCTTCAGGATCCATTACGTGTCCAAGGCCTTTTGTTCTTCTTCGCATCCGTTATTTTGGCACAAGTTTTTTTGGTTCTCAAAAAGAAACAGTTTGAAAAGGTTCAATTGTACGAAATGAATTTCTAG------ATGAAATTTTATCTTAGAGGGGGACTCGGGTTAGTTAATAAAGTATATGATTGGTTTGAGGAACGTCTTGAGATTCAGGCAATTGCAGATGATATAACTAGTAAATATGTTCCTCCCCATGTCAACATATTTTATTGTTTAGGGGGAATTACACTTACTTGTTTTCTAGTACAAGTCGCTACCGGTTTTGCTATGACTTTTTACTACCGACCAACCGTTACAGAGGCTTTTTCCTCGGTTCAATACATAATGACCGAGGCCAAC---TTTGGTTGGTTAATCCGATCAGTTCATCGATGGTCAGCAAGTATGATGGTTTTAATGATGATCCTGCATGTATTTCGTGTGTATCTCACAGGGGGATTTAAAAAACCCCGTGAATTAACTTGGGTCACAGGTGTGGTTTTGGTTTTGACTGCATCATTTGGTGTAACTGGTTATTCTTTGCCTTGGGATCAAATTGGCTATTGGGCAGTCAAAATTGTGACAGGTGTACCTGACGCCATTCCGGTAATAGGATCGCCTTTAGTGGAGTTATTACGCGGAAGTGCTAGTGTGGGCCAATCCACTTTGACTCGTTTTTATAGTTTACATACCTTTGTACTGCCTCTGCTTACTGCCGTATTTATGTTAATGCACTTTATGATACGTAAGCAAGGTATTTCGGGTCCTTTA---ATGTCCGGTTCCT-----------------------------TTGG----------------------ATGGATCCTAAAGAGTTCACCTATCCCAATAAAGAAACCAGACTTAAATGATCCTGTATTAAGAGCTAAATTAGCTAAAGGGATGGGACATAATTATTACGGGGAACCCGCATGGCCCAACGATCTTTTATATATTTTTCCAGTAGTAATTCTAGGTACTATTGCATGTAATGTAGGTTTAGCGGTTCTCGAGCCATCAATGATTGGTGAACCGGCAGATCCGTTTGCAACTCCTCTGGAAATATTACCCGAGTGGTACTTCTTTCCCGTGTTTCAAATACTCCGTACGGTACCCAATAAGTTATTGGGCGTTCTTTTAATGGTTTCTGTGCCAACAGGCTTATTGGTACCTTTTCTAGAGAATGTCAATAAATTCCAAAATCCATTTCGCCGCCCAGTAGCTACGACCGTTTTTTTAATCGGTACTGTAGTAGCTCTTTGGTTAGGTATTGGAGCAACATTACCCATTAAATCATTAACTTTAGGTCTTTTT---ATGATTGAAGTTTTTCTATTTGGAATCGTCTTACTAATTCCTATTACTTTAGCGGGATTATTCGTGACTGCGTATTTGCAATACAGGCGTGGGGATCAGTTGGATCTTTGAATGCTTACTTTAACTAGTTATTTTGGTTTTCTACTGGCTGCTTTAACTATAACCCCAGCTCTATTTATTGGCTTGAACAAGATACGCCTTATTTGA------ATGGATATAGTAAGTCTCGCTTGGGCTGCTTTAATGGTAGTCTTTACATTTTCTCTTTCACTAGTAGTATGGGGAAGGAGTGGACTCTAGATGATTATTCGTTCGCCGGAACCAGAAGTAAAAATTGTGGATAGGGATCCTGTAAAAACATCTTTTGAGGAATGGGCCAGACCCGGCCATTTCTCAACACTAGCTAAGGGCCCTGATACTACCACTTGGATCTGGAACCTACATGCTGATGCTCACGATTTCGATAGTCATACTGGTGATTTGGAGGAGATTTCTCGAAAAGTCTTTGCTCATTTCGGGCAACTTTCCATTATCTTTCTTTGGTTGAGTGGCATGTTTGCC---CGTTTTTCCAATTATGAAGCATGGCTAAGTGATCCTACTCACATTGGACCCAGTGCTCAGGTAGTTTGGCCTATAGTAGGGCAAGAAATATTGAATGGTGATGTAGGCGGGGGTTTCCGAGGAATCCAAATAACCTCTGGTTTTTTTCAGTGGCGAGCATCTGGAATAACTGAATTACAACTCTATTGTACTGCAATTGGTGCATTGATTTTTGCAGCGTTAATGCTTTTTGCTGGTTGGTTCCATTATCACAAAGCCGCTCCCAAATTGGCCTGGTTCCAAGATGTAGAATCCATGTTGAATCACCACTTAGCGGGATTATTAGGACTTGGGTCTCTTTCTTGGGCGGGGCACCAAATTCATGTATCTTTACCAATTAACCAATTTCTTGACGCTGGGGTGGAT---CCTAAACCACTTCCTCATGAATTTATCTTGAATCGGGACCTTTTGGCTCAACTTTATCCTAGTTTTGCCGAAGGAGCAACCCCTTTTTTCACTTTAAATTGGTCCAAATACGCAGAATTTCTGTTTCGCGGAGGACTAGATCCAGTAACCGGTGGTCTCTGGCTGACCGATATTGCGCACCATCATTTAGCTATTGCTATTCTTTTCCTAATCGCAGGTCATATGTATAGGACCAATTGGGGTATTGGCCATGGACTTAAAGATATTTTGGAGGCTCACAAGGGCCCATTTACAGGACAAGGCCATAAGGGTCTTTATGAAATCTTAACAACGTCATGGCATGCTCAATTATCTCTTAACCTAGCTATGCTAGGCTCTACCATTGTTGTAGCTCATCATATGTATATGCCTCCCTATCCATACCTAGCTACTGACTATGGTACACAACTTTCCTTGTTCACACACCACATGTGGATTGGCGGATTTCTAATAGTCGGTGCTGCTGCACATGCAGCAATTTTTATGGTAAGAGACTATGATCCAACTACTCGATACAACGATCTATTAGATCGCGTCCTTAGACACCGCGATGCAATCATATCCCACCTTAACTGGGTATGTATATTTCTAGGTTTTCACAGTTTTGGCTTGTACATTCATAATGATACGATGAGTGCTTTAGGCCGTCCACAAGATATGTTTTCGGATACTGCCATACAATTACAACCTATCTTTGCTCAATGGGTACAAAATATCCATGCTGCGCCTGGCGTAACAGCTCCTGGTGCAACAACAAGTACTAGCTTAACGTGGGGAGGCGGCGAGTTAGTAGCAGTAGGTGGCAAAGTGGCTTTGTTACCTATTCCATTAGGAACCGCAGATTTTTTAGTCCATCACATTCATGCATTTACCATACATGTGACTGTATTAATACTTTTGAAAGGTGTTTTATTTGCTCGGAGTTCCCGTTTGATACCCGATAAAGCAAATCTAGGTTTTCGCTTTCCTTGCGATGGGCCTGGCCGAGGGGGAACATGTCAAGTATCCGCCTGGGATCATGTTTTCTTAGGTTTATTCTGGATGTACAATATTTCGGTAGTCATTTTCCATTTCAGTTGGAAAATGCAGTCGGATGTTTGGGGTACTATAAGTGATCAAGGGGTGGTAACTCATATTACAGGGGGAAACTTTGCACAGAGTTCCATTACGATTAATGGGTGGCTTCGAGATTTCTTGTGGGCACAGGCATCGCAAGTCATTCAGTCTTATGGTTCTTCATTATCTGCATATGGTCTTTTTTTCTTAGGTGCTCATTTTGTCTGGGCCTTCAGTTTAATGTTTTTATTCAGCGGCCGTGGTTATTGGCAAGAACTCATTGAATCTATCGTTTGGGCTCATAACAAATTAAAAGTTGCTCCTGCTACTCAGCCTAGAGCCTTGAGCATTATACAAGGACGCGCTGTAGGAGTAACCCATTACCTTCTGGGTGGAATTGCCACGACATGGGCATTCTTCTTAGCGAGAATTATTGCAGTAGGA---------ATGGAATTAAGATTTCCCAGGTTTAGCCAAGGCTTAGCTCAGGACCCCACTACTCGTCGTATTTGGTTTGGTATTGCTACCGCACATGATTTCGAAAGTCATGATGATATTACTGAAGAACGTCTTTATCAGAACATTTTTGCTTCTCACTTTGGGCAATTAGCAATAATCTTTCTATGGACGTCCGGAAATCTGTTTCATGTAGCTTGGCAAGGAAATTTTGAATCATGGATACAGGATCCTTTACACGTAAGACCTATTGCTCATGCGATTTGGGATCCTCATTTTGGTCAACCCGCTGTGGAAGCCTTTACTCGAGGAGGTGCTGCTGGTCCAGTGAATATTGCTTATTCTGGAGTTTATCAGTGGTGGTATACAATAGGATTACGCACCAATGAGGATCTTTATACTGGAGCTCTTTTTCTATTATTTCTTTCTACGCTGTCCTTAATAGCAGGTTGGTTACATCTACAACCCAAATGGAAACCAAGCCTTTCGTGGTTCAAAAACGCAGAATCTCGTCTCAATCATCATTTGTCAGGACTTTTCGGGGTAAGTTCTTTGGCTTGGACAGGACATTTAGTTCATGTTGCTATTCCCTCCAGGGGGGAGTACGTTCGATGGAATAATTTCTTAGATGTATTACCCTATCCCCAGGGGTTGGGACCCCTTTTGACGGGTCAATGGAATCTTTATGCCCAAAACCCTGATTCGAGTAATCATTTATTTGGTACCGCTCAAGGAGCGGGAACTGCCATTCTAACTCTTCTTGGGGGATTCCATCCACAAACACAAAGTTTGTGGCTGACCGATATGGCTCACCATCATTTAGCTATTGCATTTATTTTTCTCATTGCCGGTCACATGTATCGAACTAACTTCGGAATTGGGCACAGTATTAAAGATCTTTTAGAAGCGCATACTCCTCCGGGGGGTAGATTAGGGCGTGGGCATAAGGGCCTTTATGACACAATCAACAATTCGCATTTTCAGTTAGGTCTTGCTCTAGCTTCTTTAGGGGTTATTACTTCCTTAGTAGCTCAACATATGTACTCTCCTCCTTATGCATTCATAGCACAAGACTTTACTACTCAAGCTGCTTTATATACTCATCACCAATATATTGCAGGGTTCATCATGACAGGGGCTTTTGCTCATGGAGCTATTTTTTTCATTAGGGATTACAATCCGGAACAGAATGAGGATAATGTATTGGCAAGAATGTTAGACCATAAAGAAGCTATCATATCTCATTTAAGTTGGGCTAGCCTCTTTCTAGGATTCCATACCTTGGGCCTTTATGTTCATAACGACGTCATGCTTGCTTTTGGTACTCCAGAAAAGCAAATCTTGATCGAACCTATATTTGCCCAATGGATACAATCTGCTCATGGCAAGACGACATATGGGTTCGATATACTCTTATCTTCAACGAATGGCCCCGCTTTCAATGCGGGTCGAAGCCTATGGTTGCCCGGATGGTTGAATGCTGTTAATGAGAATAGTAATTCGCTTTTCTTAACAATAGGACCTGGGGATTTCTTGGTTCATCATGCTATTGCTCTAGGTTTGCATACAACTACATTGATTTTAGTAAAGGGCGCTGATGCACGCGGTTCCAAATTAATGCCAGATAAAAAGGATTTTGGATATAGTTTTCCTTGTGACGGCCCAGGGCGCGGCGGTACTTGTGATATTTCTGCTTGGGACGCATTTTATTTGGCAGTTTTCTGGATGTTAAATACCATTGGGTGGGTTACTTTTTATTGGCATTGGAAACATATCACATTATGGCAGGGCAACGTTTCACAATTTAATGAATCCTCCACTTATTTGATGGGATGGTTAAGAGATTACCTATGGTTAAACTCTTCACAACTTATCAATGGATATAATCCTTTTGGGATGAATAGTTTATCGGTATGGGCGTGGATGTTCTTATTTGGACATCTTGTTTGGGCTACTGGATTTATGTTCTTAATTTCCTGGCGGGGGTATTGGCAGTTAATTGAGACTTTAGCATGGGCTCATGAACGCACACCTTTAGCTAATTTAATTCGCTGGAGAGATAAGCCCGTGGCTCTTTCCATTGTGCAAGCAAGATTGGTTGGATTAGCTCACTTTTCCGTGGGTTATATATTCACTTATGCAGCTTTCTTGATTGCCTCAACATCAGGCAAGTTTGGTTAAATGTCACATTCCGTAAAAATTTACGATACATGTATAGGATGCACTCAATGTGTACGAGCTTGTCCAACAGATGTATTAGAAATGATACCCTGGGATGGATGTAAAGCCAAGCAAATTGCTTCCGCGCCGAGAACCGAAGATTGTGTGGGTTGTAAGAGATGTGAATCTGCCTGCCCGACAGATTTTTTAAGTGTCCGCGTTTATTTAGAAACAACACGTAGCATGGCTCTATCTTATTGAATGACGTTA---TTACCTTCTATTTTCGTGCCTTTAGTAGGCTTAGTATTTCCGGCAATTGCAATGTCTTTATTTCTTTATGTGCAAAAAAATAAGATTGTC---ATGCGGGATATAAAAACATATCTCTCTGTAGCACCCGTGAGTACTCTATGGTTTGGTGCTTTAGCAGGTTTATTGATAGAAATTAATCGTTTATTCCCAGATGCTTTGTCATTCCCTTTTTTT---------ATGACTGCAATTTTAGAGAGACGCGAAAGTACAAGCTGGGGTTTCAACTGGATAACTAGCACTGAAAATCGTCTTTACATCGGATGGTTCGGTGTTTTGATGATCCCTACCTTATTGACCGCAACTTCTGTATTTATTATCGCCTTCATCGCTGCCCCTCCAGTAGATATTGATGGTATTCGTGAGCCTGTTTCTGGTTCTTTACTTTATGGAAACAATATTATCTCTGGTGCTATTATCCCTACTTCTGCGGCGATCGGATTGCACTTTTACCCAATTTGGGAAGCTGCATCTGTTGATGAGTGGTTATACAATGGTGGTCCTTATGAGCTAATTGTTCTACACTTCTTACTTGGTGTAGCTTGTTATATGGGTCGTGAGTGGGAATTCCGTCTGGGTATGCGTCCTTGGATTGCTGTTGCATATTCAGCTCCTGTTGCAGCTGCTACTGCTGTTTTCTTGATTTACCCTGGTCAAGGAAGCTTTTCTGATGGTATGCCTTTAGGAATCTCTGGTACTTTCAACTTTATGATTGTATTCCAGGCAGAGCACAACATCCTTATGCATCCATTCCACATGTTAGGTGTAGCTGGTGTATTCGGCGGTTCCCTATTCAGTGCTATGCATGGTTCCTTGGTAACCTCTAGTTTGATCAGGGAAACTACTGAAAATGAATCTGCTAATGAGGGTTACAAATTTGGTCAAGAGGAAGAAACTTATAATATTGTGGCTCATGGTTATTTTGGCCGATTAATCTTCCAATATGCTAGTTTCAACAACTCTCGTTCTTTACACTTCTTCTTGGCTGCTTGGCCTGTAGTAGGAATCTGGTTCACTGCTTTAGGTATTAGTACTATGGCTTTCAACCTAAATGGTTTCAATTTCAACCAATCTGTAGTTGATAGTCAAGGTCGCGTTATTAATACTTGGGCTGATATCATCAACCGTGCTAACCTTGGTATGGAAGTAATGCACGAACGTAATGCTCACAACTTCCCTCTAGACTTAGCTGCTGTTGAAGTTCCATCTAATGGA---ATGGGTTTGCCTTGGTATCGTGTTCATACTGTCGTATTGAATGATCCGGGTCGATTGCTTGTGCATATAATGCACACAGCTCTAGTTTCTGGTTGGGGCTCAATGGCTTTATACGAATTAGCAGTTTTTGATCCCTCTGATCCTGTTCTGGATCCAATGTGGAGACAAGGTATGTTCGTAATTCCCTTCATGACTCGTTTAGGAATAACGGATTCGTGGGGTGGTTGGAGTATTTCAGGAGGAACTGTAAATCCGGGTATTTGGAGTTATGAAGGTGTGGCAGGTACGCATATTGTGTTTTCTGGCTTCTTGGCAGCGATCTGGCATTGGGTATATTGGGACCTAATATTCGATCGGACGGGAAAACCCTCTTTGGATTTGCCCAAGATCTTTGGAATTCATTTATTTCTTGCAGGGGTGGCTTGCTTTGGCTTTGGGGCATTTCATGTAACGGGTTTGTATGGTCCTGGGATATGGGTATCCGATCCTTATGGACTAACTGGAAAAGTACAAGCTGTAAATCCATGGGGTGCAGAAGGTTTTGATCCTTTTGTTCCGGGGGGAATAGCTTCTCATCATATTGCTGCGGGTACATTGGGTATATTAGCGGGCTTATTCCATCTTAGTGTCCGTCCGCCTCAACGTCTATATAAAGGATTACGTATGGGCAATATTGAAACTGTACTTTCCAGTAGTATCGCTGCTGTTTTTTTTGCAGCTTTCGTTGCTGGAACTATGTGGTATGGGTCAGCAACGACCCCAATCGAATTATTTGGGCCTACTCGTTATCAGTGGGATCAGGGATACTTTCAGCAAGAAATATATCGAAGAGTTAGCAATGGTTTAGCCGAAAATCTTAGTTTATCAGAAGCTTGGTCTAAAATTCCCGAAAAATTAGCCTTTTATGATTATATTGGTAATAATCCGGCAAAAGGGGGATTATTCAGAGCAGGCTCAATGGACAATGGGGATGGAATAGCTGTTGGATGGGGACATCCCGTCTTTAGAGATAAAGAAGGACGTGAGCTTTTTGTACGCCGTATGCCTACTTTTTTTGAAACATTTCCGGTTGTTTTGGTAGATGAGGAGGGAATTGTTAGAGCAGACGTTCCTTTTAGAAGAGCAGAATCCAAATATAGTGTTGAACAAGTAGGTGTAACGGTGGAGTTCTATGGTGGCGAACTTAATGGAGTAAGTTATTCTGATCCTGCTACTGTAAAAAAATATGCGAGGCGTTCTCAATTAGGGGAAATTTTTGAATTAGACCGGGCTACTTTGAAATCTGATGGTGTTTTTCGCAGCAGTCCAAGGGGTTGGTTCACTTTTGGTCATGCTACCTTTGCTTTGCTCTTCTTTTTCGGACACATTTGGCATGGCGCTAGAACATTGTTCCGAGATGTTTTTGCTGGTATTGATCCAGATTTGGATGCTCAAGTGGAATTTGGAACATTCCAAAAAGTGGGAGATCCAACAAGGAAACAGGCAG---------------------------------------TCTGA------------------------------------------ATGAAAATCTTATATTCCAGGAGGTTCTACCACGTGGAAACGCTCTTTAATGGAACTTTCGTTTTAGCTGGTCGTGACCAAGAAACCACCGGCTTTGCTTGGTGGGCTGGGAATGCCAGACTTATCAATTTGTCCGGTAAACTGCTTGGAGCTCATGTAGCCCATGCCGGATTAATCGTATTCTGGGCCGGAGCAATGAACCTATTTGAAGTGGCCCATTTCGTACCAGAAAAGCCCATGTATGAACAAGGGTTGATTTTACTTCCACACTTAGCTACTCTAGGTTGGGGAGTAGGGCCAGGGGGGGAAGTTCTAGATACTTTTCCGTACTTTGTATCTGGCGTACTTCACCTAATTTCCTCCGCAGTCTTAGGCTTCGGTGGCATTTATCACGCGCTTCTGGGACCCGAGACTCTTGAGGAATCTTTTCCATTCTTTGGTTATGTCTGGAAAGATAGAAATAAAATGACTACAATTTTGGGTATTCACTTAATTTTGTTAGGTGGTGCTTTTCTTCTAGTACTCAAGGCTCTTTATTTTGGCGGTGTATATGATACCTGGGCCCCTGGGGGGGGAGTAAGAAAAATTACCAATTTGACCCTTAGTCCCGTTATATTTGGTTATTTACTAAAATCTCCTTTTGGTGGAGAAGGGTGGATTGTTAGTGTAGATGATTTAGAAGATATAATTGGTGGGCATGTATGGTTGGGTTTTATTTGTGTAGGCGGAATTTGGCATATTTTAACCAAACCCTTCGCATGGGCTCGCCGTGCATTTGTATGGTCTGGAGAAGCTTACTTGTCTTATAGTTTAGCTTTATCTGTCTTTGGTTTTATCGCTTGTTGTTTTGTATGGTTCAATAATACAGCTTATCCGAGTGAGTTTTATGGACCCACCGGGCCAGAAGCTTCTCAAGCTCAAGCATTTACTTTTCTAGTTAGAGACCAACGTCTTGGAGCTAATGTGGGATCCGCTCAAGGACCCACAGGTTTAGGTAAATATCTAATGCGTTCCCCAACTGGGGAGGTTATCTTTGGAGGGGAAACTATGCGTTTTTGGGACCTTCGTGCTCCATGGTTAGAACCTCTAAGGGGCCCCAACGGTTTGGACTTGAGTAGGTTGAAAAAAGACATACAACCTTGGCAAGAACGACGCTCAGCAGAATATATGACCCACGCTCCTTTAGGCTCTTTAAATTCCGTGGGTGGCGTAGCTACCGAGATCAATGCAGTTAATTATGTCTCTCCTAGAAGTTGGTTATCAACTTCTCATTTTGTTCTAGGATTCTTCTTTTTTGTGGGCCATTTATGGCATGCAGGAAGAGCCCGAGCTGCTGCAGCAGGTTTTGAAAAGGGAATCGATCGTGATTTGGAACCTGTTCTTATGAACCCTCTTAAC---ATGACTATAGCCCTTGGTAGACCTAAAGAAGAAAATGATCTATTTGATACTATGGATGACTGGTTACGAAGGGACCGTTTCGTTTTTGTAGGATGGTCTGGCCTATTGCTCTTTCCTTGTGCTTATTTCGCTTTAGGGGGTTGGTTTACAGGGACAACTTTTGTAACTTCTTGGTATACCCATGGATTGGCTAGTTCCTATTTGGAAGGTTGTAATTTCTTAACCGCAGCAGTTTCTCCTGCCAATAGTTTAGCACACTCTTTGTTGCTACTATGGGGGCCCGAAGCACAAGGAGATTTTACTCGTTGGTGTCAATTAGGCGGTCTATGGACTTTTGTAGCTCTCCACGGGGCTTTTGCACTAATAGGTTTCATGTTACGCCAATTTGAACTTGCTCGGTCTGTTCAATTGCGGCCTTATAATGCAATCTCATTCTCTGGTCCAATTGCTGTTTTTGTTTCTGTATTCCTTATTTATCCACTGGGGCAATCTGGTTGGTTCTTTGCGCCGAGTTTTGGCGTAGCAGCGATATTTCGATTCATCCTTTTCTTCCAAGGATTTCATAATTGGACGTTGAACCCATTTCATATGATGGGAGTTGCCGGAGTATTAGGTGCGGCTCTGCTATGCGCTATTCATGGAGCGACCGTAGAAAACACTCTATTTGAGGACGGTGATGGTGCAAATACCTTCCGTGCTTTTAACCCAACTCAAGCTGAAGAAACTTATTCCATGGTCACTGCTAACCGCTTTTGGTCCCAAATCTTTGGTGTTGCTTTTTCCAATAAACGTTGGTTACATTTCTTTATGCTATTTGTACCCGTCACCGGTTTATGGATGAGTGCTATTGGCGTAGTTGGCTTGGCTCTGAACTTACGTGCCTATGACTTTGTTTCCCAGGAAATCCGTGCAGCGGAAGATCCTGAATTTGAGACTTTCTACACCAAAAATATTCTTTTAAACGAGGGTATTCGTGCGTGGATGGCAGCTCAGGATCAGCCTCATGAAAATCTTATATTCCCTGAGGAGGTTCTACCACGTGGAAACGCTCTTTAAATGTCTGGAAGCACGGGAGAACGTTCTTTTGCTGATATTATTACCAGTATTCGATACTGGGTTATTCATAGCATTACTATACCTTCCCTATTCATTGCGGGTTGGTTATTTGTCAGTACGGGTTTAGCTTATGACGTGTTTGGAAGTCCTAGGCCAAACGAGTATTTCACGGAAAGCCGACAAGGAATTCCGTTAATAACCGACCGTTTTGATTCTTTAGAACAACTCGATGAATTTAGTAGATCCTTT------------TAGATGACCATAGATCG---AACCTATCCTATTTTTACAGTGCGATGGCTGGCTATTCACGGACTAGCTGTACCTACTGTTTTTTTCTTGGGATCAATATCAGCAATGCAGTTCATCCAACGATAAATGGCTACACAAACCGTTGAAGATAGTTCTAAACCTAGG---CCAAAAACTGGTGCAGGTAGTTTACTGAAACCCTTGAATTCGGAATATGGGAAAGTCGCCCCGGGTTGGGGGACTACTCCTTTTATGGGGATCGCAATGGCTTTATTCGCTATATTCCTATCTATCATTTTAGAAATTTATAATTCTTCCGTTTTACTGGACGGAATTTTAACCAATTAG------------------------------------ATGCTTACTCTCAAACTTTTTGTTTATACAGTAGTGATATTCTTTGTTTCACTCTTTATCTTTGGATTCTTATCTAATGACCCAGGACGGAATCCTGGACGCGAGGAGTAAATGGCCGATACTACTGGAAGAATTCCTCTTTGGCTGATAGGTACTGTAGCTGGTATTGTGATTGGTTTAGGTGTTTTCTTTTATGGTTCATATTCTGGATTGGGTTCATCTCTATAG---------ATGCCTAATATACTTAGTTTAACCTGTATCTGT------TTTAATTCTTATCCT------ACTAGTTTCTTTGCCAAATTACCCGAAGCTTATGCTTTCAATCCAATCGTGGATATGCCTGTTATACCTCTATTCTTTTTTCTATTAGCCTTTGTTTGGCAAGCTGCTGTAAGTTTTCGA---ATGACACAATCAAACCCGAATGAACAAAATGTTGAATTGAATCGTACCAGTCTATACTGGGGTTTATTACTCATTTTTGTACTTGCTGTTTTATTTTCCAATTACTTCTTCAATTGAATGGAAGTCAATATTCTCGCATTTATTGCTACTGCACTGTTCATTCTACCTACTTCTTTTTTACTTATTATTTATGTAAAAACAGTCAGCCAAAATTAAATGGAAACAGCAACTTTAGTCGCCATCTCCATATCTGGTTTACTTGTAAGCTTTACTGGGTATGCCTTATATACCGCGTTTGGGCAACCCTCTCAACAATTAAGAGATCCATTCGAAGAACACGGAGACTAA---------ATGGAAGCATTGGTTTATACGTTCCTTTTAGTTTCGACTTTAGGGATAATTTTTTTCGCTATCTTCTTCCGAGAACCACCTAAGGTTCCACCAACTCCAACTAAAAGAATAAAATAAATGACTATTGCTTTCCAATTAGCTGTTTTTGCATTAATTGCGACTTCCTCAGTCTTAGTAATTAGTGTACCCCTTGTATTTGCTTCTCCTGATGGTTGGTCAAATAATAAAAATGTTGTATTTTCCGGTACATCATTATGGATTGGACTAGTCTTTCTCGTAGCTATTCTGAATTCTCTCATTTCTTAAATGTCACCACAAACAGAAACTAAAGCAGTTGGATTTGCTGGTGTTAAAGATTATAAATTGACTTACTACACCCCAGAGTATGAAACTAAGGATACTGATATCTTGGCAGCATTCCGAGTAAGTCCTCAGCCTGGGGTTCCGCCCGAAGAAGCAGGGGCTGCAGCTGCCGAATCTTCTACTGGTACATGGACAACTGTTTGGACTGATGGACTTACCAGTCTTGATCGTTACAAAGGACGATGCTATCACATCGAGCCTGTTGGGGAAGACCAAATCTATGCTTATCCATTAGACCTATTTGAAGAGGGTTCCGTTACTAACATGTTTTCCATTGTATTTTTC---AAAGCCCTACGTTTGGAGGATCTACGAATTCCCTATAAAACTTTCCAAGGCCCGCCTCATGGTATCCAAGAAAGAGATAAGTTGAACAAGTATGGTCGTCCTTTATTGGGATGTACTATTAAACCAAAATTGGGATTATCCGCAAAAAATTATGGTAGAGCGTATGAGTGTCTACGTGGTGGACTTGATTTTACCAAAGATGATGAAAACGTAAACTCACAACCATTTATGCGCTGGAGAGACCGTTTTTTTGCCGAAGCTTATAAACAGGCCGAAACCGGTGAAATCAAGGGGCATTACTTGAATGCGACTGCGACAGAAGAAATGAAGAGAGCTGTATTTGCAAGAGAATTAGGGGTTCCTATTGTAATGCATGACTACTTAACTGGGGGATTCACCGCAAATACTTTGCATTATTGCCGCGACAATGGCCTACTTCTTCACATTCACCGTGCAATGCATGCAGTTATTGATAGACAGAAAAATCATGGTATGCATTTCCGTGTATTAGCTAAAGCATTGCGTATGTCTGGGGGAGATCATCACGGTACAGTAGTAGGTAAGTTAGAAGGGGAACGCGAAATGACTTTAGGTTTTGTTGATTTATTGCGCGATGATTTTATTGAAAAAGATCGTCGCGGTTTTTTCACTCAGGACTGGGTATCCATGCCAGGTGTTATACCGGTAGCTTCAGGTGGTATTCATGTTTGGCATATGCCAGCTCTGACCGAAATCTTTGGGGACGATTCTGTATTATTTGGTGGAGGAACTTTAGGACATCCTTGGGGAAATGCACCTGGTGCAGCTAATCGAGTGGCTTTAGAAGCCTGTGTACAAGCTCGTAACGAAGGGCGCGATCTTGCTCGCGAAGGTAATGAAATCGCTAAATGGAGTCCTGAACTAGCCGCAGCTTGTGAATGGAAGGCGATCAAATTC---GAGCCGGATATTGAT---------------------------------------------ACGGCGAAACATTTATACAAAACACCTATCCCGAGCACACGCAAGGGAACCGACAGGCAAGTGAAATCCAATCCACGAAATAATTTGATCCATGGACGGCACGGTAAAGGTAATTCCAGAGGAATCATTACCAGGAGAGGGGGAGGTCATAAGCGCCTATACCGTAAAATAGATTTTCGACGGAATCAAAAAGACATATCTGGTAGAATCGTAACCATAGAATACGACCCTAATCGAAATGCATACATTTGTCTCATACACTATGGGGATGGTGAGAAGAGATATATTTTACATCCCAGAGGGGCTATAATTGGAGATACTATTGTTTCTGGTACAAAAGTTCCTATATCAATGGGAAATGCCCTACCTTTGAGT---ATGCCCTTAGGCACGGCCATGCATAACATAGAAATCACACGTGGAAGGGGTGGGCAATTAGCTAGAGCAGCAGGTGCTGTAGCGAAACTCATTGCAAAAGAGGGTAAAGCCACTTTAAGATTACCATCTGGGGAGGTCCGTTTAGTATCCCAAAACTGCTTAGCAACAGTCGGACAAGTGGGTAATGTTGGGGTGAACCAAAAAAGTTTGGGTAGAGCCGGATCTAAGTGTTGGCTAGGTAAACGCCCCGTAAGAGGGGTAGTTATGAACCCTGTGGACCACCCCCATGGGGGCGGTGAAGGGAAAGCTCCCATTGGTAGAAAAAAACCCACAACCCCTTGGGGTTATCCTGCGCTTGGAAGAAGAACTAGGAAAAGGAAAAAATATAGCGATAGTTTTATTCTTCGTCGCCGTAAG---ATGATTCAACCTCAGACCCTTTTAAATGTAGCAGATAATAGTGGAGCTCGAAAATTGATGTGTATTCGAGTCATAGGAGCTGCTGGTAATCAGCGATATGCTCGTATTGGTGATGTTATTGTTGCTGTAATCAAAGACGCATTGCCCCAAATGCCTCTAGAAAGAGAAGTAATTCGAGCTGTAATTGTACGTACATGTAAAGAGTTCAAATGCGACGGTATAATAATCCGCTATGATGACAATGCTGCGGTTATAATTGATCAAAAAGGCAATCCAAAAGGAACTCGAGTTTTTGGCGCGATTGCCGAGGAATTGAGAGAATTGAATTTTACCAAAATAGTTTCATTAGCTCCTGAAGTATTA---AACCCCAAAAGAACCAGATTTCGCAAACAACATAGAGGAAGAATGAAAGGAAAATCCTGCCGAGGCAATCGTATTTGTTTTGGTAGATATGCTCTTCAAGCACTTGAACCCGCTTGGATCACGGCGAGACAGATAGAAGCAGGACGAAGAGCAATAACACGATATGCACGTCGTGGTGGAAAAATATGGGTACGTATATTTCCCGACAAACCGGTTACAAGACCCACGGAAACACGTATGGGCTCGGGAAAGGGGTCCCCCGAATATTGGGTATCCGTTAAACCTGGTCGTATACTTTATGAAATGGGGGGAGTATCTGAAACTGTAGCTAGAGCAGCTATCATAGCTGCCAGTAAAATGCCCATACGAAGTCAATTTCGATTAGAGATA---------------------------------------------------------------------------------ATGACCAGAGTTCCGCGAGGATATATAGCCCGGAGACGACGAACAAAAATGCGTTCATTTGCCTCAAACTTTAGAGGGGCTCATTTAAGACTTAATCGAATGATTACCCAACAGGTAAAAAGAGCTTTTGTTTCCTCTCATCGAGATAGAGGTAGGCAAAAGAGGGATTTTCGTCGTTTGTGGATCACTCGGATAAACGCAGCAACGCGGGTATATAAAGTA---------------TTCAGTTATAGTAAATTAATACACAACCTGTACAAGAAGAAATTGATTCTTAATCGTAAAATGCTTGCACAAGTAGCTGTACCAAATAATCTTTACACGATTTCCAATAAAATAAAGA----TCATCAAT--------------------ATGACAAGTTTCAAACTAGTAAAGTATATCCCTAGGATAAAGAAGAAGAAAAGTGGGCTAAGGAAACTCGCAAGGAAAGTTCCAACCGATCGTCTACTTAAGTTCGAGAGAGTTTTCAAAGCACAAAAACGTATCCCTATGTCTGTTTTCAAAGCACAAAGAGTTCTTGACGAGATTCGCTGGCGTTACTACGAGGAAACTATGATACTGAACCTCATGCCCTATCGAGCATCTTATCCCATCTTAAAGTTGGTTTATTCGGCAGCCGCAAATGCTACTCATTATAGGGATTTCGACAAAGCGAATTTATTTATTACTAAAGCCGAAGTCAGTAGGAGTACTATTATGAAGAAATTCAGACCTCGAGCTCGAGGACGTAGTTTCCCCATAAAAAAAAGCATGTGTCATATAACAATTGTACTAAATATAGTAAAGAAATCTAAA---------------------------ATGGATGGAATCAAATACGCAGTATTTACAGAAAAAAGTCTTCGTTTATTGGGAAAGAATCAATATACTAATGTCGAATCGGGATTCACTAAGACAGAAATAAAGCATTGGGTCGAACTCTTCTTTGGTGTTAAGGTGGTAGCTGTGAATAGCCATCGACTACCTGGAAAAGGTAGAAGAATAGGACCTATTCTGGGCCATACAATGCATTACAGACGTATGATCATTACCCTTCAACCGGGTTATTCTATTCCACTTC---TAGATAGAGAAAAA---AAC------------------ATGGCAGTTCCAAAAAAACGTACTTCAATGTCAAAAAAGCGTATTCGTAAAAATATTTGGAAGAAAAAGACTTATTTTTCCATAGTA------CAATCTTATTTAGTAAAATCAAGATCATTTTCGAGCGGTAATGAG---CATAAACCAAAGGGTTTTTCTGGG---CAACAAGATAAT------------------------------------------ATGGCCAAGGGAAAAGATGTTAGAATCAGAGTTATTTTGGAATGCATCAGTTGTGTTCGAAAAGGTAATGAGGAATCGACGGGGATTTCTAGATATACTCAAAAGAATCGCCACAATACACCCGGACAATTATTCAAAAAATTTTGTCGTTATTGTCGCAAGCATACGACTCATCACGAAATAAAGAAA---ATGAAAATAAGAGCTTCCGTTCGTAAAATTTGTACAAAATGTCGACTGATTCGTAGGCGTGGACGAATTAGAGTCATTTGCTCTAATCCGAAGCATAAACAAAGACAGGGG---ATGGTTGAGGAGGTAGGAACTCAAACACTATGGAAGTGTGTTGAATCAAGAGTAGATAGTAAGCGCCTTTATTATGGTCGTTTCATTCTGTCCCCGCTTAGAAAAGGTCAAGCGGACACCGTCGGTATTGCCTTGCGAAGAGCTTTACTTGGAGAAATAGAAGGAACATGTATCACACGTGCAAAATTTAGCGTGCCGCACGAGTATTCTACAATAGCAGGTATTGAAGAATCCGTACAAGAAATTTTACTAAATTTGAAAGAAATTGTATTGAGAAGTAATCTCTATGGAGTTAGAGACGCATCCATTTGCGTCAAAGGTCCTAGATACATAACTGCTCAAGATATCATCTTACCGCCTTCCGTAGAAATCGTTGATACGCAACCTATAGCTAACTTGACAGAGCCCGATTTCATTGATTTAATCAAGAGAGATCGTGGATAT------CAGACAGAACTCAGAAAGAACTATCAAGATGGAAGTTATCCTATAGATGCTGTATCCATGCCTCGAAATGTGAATTATAGTATTTTTTGTGGGAATGGAAAT---AAACACGAGATACTTTTTCTAGAAATATGGACTAATGGAAGTTTAACCCCTAAGGAAGCACTTTATGAGGCTTCTCGTAATTTGATTGATTTTCTTCCTTTTCTACACGCG---GAGGAAGAGGGCGCTTTCGAAGAAAATAAA---------------------------------------------------------------------------------------------------------------------------------------------------------AACAGGCCACCCCTTTTTACTTTTCAAAAAAGAACTAATCTAAAGAACAAAAAA---------------TTGAATTGTATTTTTATTGATCAATTAGAATTGACTTCTAGAACGTATAATTGTCTAAAAAGGGCCAATATACATACACTATTGGACCTTTTGAGTAAGACTGAAGAAGATCTTCTGAGAATTGACAGTTTTATGGAAGATCATATAGACCTAGAGAAGCATCCAATTGATCTTAAT---------------------ATGCTCCGGAATGGAAACGAGATGTCCACAATACCCGGATTTAGTCAGATCCAATTCGAGGGATTTAGGTTCATTAATCAAGCCTTGGCAGAAGAACTTGACAAGTTTCCAACAATTAAAGATCCAGATCACGAAATTGCATTTCAATTATTTGCGAAAGGATATCAATTGCTAGAACCCTCGATAAAAGAAAGAGATGCTGTGTATGAATCACTCACCTATTCTTCCGAATATGTATCTGCGAGAATTTTTGGTTTCGATGTGCAAAAGCAAACCATTTCTATCGGAAACATTCCTATAATGAATTCCTTAGGAACCTTTATTATAAATGGAATATACCGAATTGTGATCAATCAAATATTGCTAAGTCCTGGTATTTACTACCGCTCGGAATTAGATCATAAGGGAATTTCTATCTACACTGGCACTATAATATCAGATTGGGGGGGGAGATCGGAATTAGCAATTGATAAAAAAGAAAGGATATGGGCTCGCGTGAGTAGAAAACAAAAGATATCTATTCTAGTTCTATCAGCTATGGGTTCGAATCTAAGAGAAATTCTAGATAATGTTTCCTACCCTGAAATTTTCTTGTCTTTCCCGAATGCTAAGAAGAAG------AGGATTGAGTCAAAAGAAAAAGCTATTTTGGAGTTTTATCAACAATTTGCTTGTGTAGGTGGGGACCTGGTATTTTCGGAGTCCTTATGCGAGGAATTACAAAAGAAATTTTTTCAAAAATGTGAATTAGGAAGGATTGGTCGACGAAATATGAATCGGAGACTTAATCTTGATATACCTCAGAACAATACATTCTTGTTACCACGAGATGTATTGGCCGCTACGGATCATTTGATTGGAATGAAATTTGGAACGGGTATACTTGACGATGACGATATGAATCACTTGAAAAATAAACGTATTCGTTCGGTTGCGGATCTGTTACAAGATCAATTCGGATTGGCTCTTGGTCGTTTACAACATGCAGTTCAAAAAACTATTCGTAGAGTATTCATACGTCAATCGAAACCGACTCCCCAAACTTTGGTAACTCCAACTTCAACTTCAATTTTATTAATAACTACTTATGAGACCTTTTTTGGCACATACCCGTTATCTCAAGTTTTTGATCAAACGAATCCATTGACACAAACTGTTCATGGGCGAAAAGTGAGTTGTTTAGGTCCTGGAGGGTTGACGGGGAGAACCGCAAGTTTTCGGAGCCGCGATATTCATCCGAGTCACTATGGGCGTATTTGTCCAATTGACACGTCTGAAGGAATCAATGTTGGACTTACTGGATCCTTAGCAATTCATGCGATTGATCACTTGTGGGGATCCATAAAGAGTCCGTTTTATGAAATATCTGCT---------AAAAAAAAAGAGAGACAGGTGGTTTATCTATCACCAAATAGAGATGAATATTATATGATAGCAGCAGGAAATTCTTTGTTGAATCAAGGTATTCAGGAAGAACAGGTTGTTCCGGCTAGATACCGTCAAGAATTCTTGACTATTGCATGGGAACAGATTCATGTTAGAAGTATTTTTCCTTTCCAATATTTTTCTATTGGGGGTTCTCTCATTCCTTTTATTGAGCACAATGATGCGAATCGGGCTTTAATGAGTTCTAATATGCAGCGCCAAGCAGTTCCGCTTTCTTCCGAGAAATGCATTGTTGGAACTGGATTGGAACGCCAAACAGCTCTATCGAGGGTTTCCATAGCCGAACGCGAGGGAAAGATCTCTACTGATAGTCATAAGATATTATCAAGTAGTGGGAAGACTATAAGTATTTTACGC---AAATGTATGCACCAAAAACCCCGG---CCGGGTAAATCCATTAAAAAAGGACAAATTTTAGCAGAAGGAGCTGCTACAGTTGGGGGCGAACTTGCTTTAGGAAAAAACGTATTAGTAGCTTATATGCCATGGGAAGGTTACAATTTTGAAGACGCAGTACTAATTAGCGAACGTTTGGTATATGAAGATTATACCTCTTTTCACATCCGGAAATATGAAATTCAGACGGATACGACAAGCCAGGGCTCCGCTGAAAAAATCACTAAAGAAATACCACATCTAGAAGAACATTTACTCCGCAATTTGGACAGAAATGGAGTTGTTAGGTTGGGATCCTGGGTAGAAACTGGTGATATTTTAGTAGGTAAATTAACGCCTCAGATAGCGAGCGAATCATCTTATATCGCGGAAGCTGGATTATTACGGGCCATATTTGGCCTTGAGGTTTCCACTTCAAAAGAAACTTCTCTGAAATTACCTATAGGTGGAAGAGGGCGCATCGATAAATGGATCCAAAGGGACCCGCTCGACATAATGGTTCGTGTATATATTTTACAGAAACGTGAAATCAAAGTTGGGGATAAAGTAGCCGGAAGACATGGGAATAAAGGGATCATTTCCATTTTGCCTAGGCAAGATATGCCCTATTTGCAAGATGGAACACCCGTTGATATGGTCTTCAATCCCTTAGGAGTACCCTCCCGAATGAATGTGGGACAAATATTTGAAAGCTCGCTCGGATTAGCGGGGGATCTGCTAAAGAAACATTATAGAATAGCACCCTTTGATGAGAGATATGAGCAAGAGGCTTCAAGAAAACTTGTGTTTTCAGAATTATATGAAGCCAGTAAAGAAACAAAAAATCCATGGGTATTTGAACCCGAGTACCCGGGAAAAAGCAGAATATTTGATGGAAGAACAGGCGACCCCTTTGAGCAACCTGTTCTAATAGGGTCCTATATCTTAAAATTAATTCATCAAGTTGATGAGAAAATTCATGGGCGTTCTACTGGGCCCTACTCACTTGTTACACAACAACCCGTTAGAGGAAGAGCCAAGCAAGGGGGACAACGAGTAGGAGAAATGGAAGTTTGGGCTTTAGAAGGATTTGGTGTTGCTCATATTTTACAAGAGATACTTACTTATAAATCTGACCATCTTATAGCTCGCCAAGAAATACTTAATGCTACGATCTGGGGAAAAAGAATACCTAATCATGAGGATCCTCCAGAATCTTTTCGAGTGCTCGTTCGAGAACTACGATCTTTGGCTCTAGAACTGAATTTCCTTTCTAAGTTCCAGGTTAATAGGGAGGAA---ATGATTGACCAATATAAACATCAACAACTTATTGGACTCGTTTCCCCTCAACAAATAAAGGCTTGGGCTAACAAAAACCTACCTAATGGAGAAGTCGGCGAAGTCACAAGGCCCTCTACTTTTCATTATAAAACCGATAAACCAGAAAAAGATGGATTGTTTTGCGAAAGAATCTTTGGACCCATAAAAAGCGGGATTTGCGCTGGCAATTCTCGAGCGAGCGGAGCTGAAAACGAAGACGAAAGATTTTGCCAAAAATGCGGGGTAGAATTTGTGGATTCTCGGATACGAAGATATCAAATGGGATACATCAAACTCGCATGTCCCGTGACTCATGTGTGGTATTTGAAAGGTCTTCCTAGTTATATCGCGAATCTTTTAGATAAACCTCTTAAGAAGTTGGAGGGCCTAGTATACGGCGAT---------TTCTCTTTTGCTAGGCCCAGCAAAAAACCCACTTTTTTACGATTACGAGGTTTATTCGAAGAGGAAATTTCCTGTAACCACAGCATTTCTCCCTTTTTTTCTACCCCAGGCTTTGCAACATTTCGAAATCGGGAAATTGCGACAGGAGCAGGTGCTATTAGAGAACAATTAGCAGATTTGGATTTGATTATTATAGAGAATTCTTTGGTCGAATGGAAGGAATTAGAAGACGAGGGGTATAGTGGAGATGAGTGGGAAGATAGAAAAAGAAGAATAAGAAAAGTTTTTTTGATTAGACGCATGCAATTGGCGAAACATTTTATTCAAACAAATGTAGAACCTGAATGGATGGTTTTGTGCTTATTACCGGTTCTTCCTCCCGAATTGAGACCTATTTATAGGTCTGGAGATAAAGTA------GTGACTTCAGACATTAATGAACTTTATAAGAGAGTTATCCGTCGGAACAACAATCTTGCCTATCTATTAAAAAGAAGTGAATTAGCGCCAGCAGATTTAGTAATGTGCCAGGAAAAATTGGTACAAGAAGCCGTGGATACACTTCTTGATAGTGGGTCCCGCGGGCAACCGACGCGGGATGGTCACAAT------AAAGTATACAAATCACTTTCAGATGTAATTGAAGGTAAAGAGGGAAGGTTTCGCGAGACTCTGCTTGGGAAACGGGTCGATTACTCGGGGCGTTCTGTCATTGTTGTGGGTCCTTCGCTTTCATTACATCAATGTGGATTACCTCTAGAGATAGCAATAAAGCTTTTTCAGCTATTTGTAATTCGCGATTTAATCACGAAACGCGCCACTTCTAATGTAAGGATTGCTAAAAGGAAAATTGAAAAAGAACCCGTATGGGAAATACTTCAAGAAGTTATGCGGGGACATCCTGTACTGTTAAATAGAGCACCTACCCTGCATAGATTAGGCATACAGGCCTTTCAACCCACTTTAGTAGAGGGGCGTACTATTTCTTTACACCCATTAGTGTGTAAGGGTTTCAATGCGGACTTTGATGGAGATCAAATGGCTGTTCATCTACCTTTATCCTTGGAAGCTCAGGCAGAAGCCCGTTTACTTATGTTTTCTCATATGAATCTCTTATCTCCCGCTATTGGGGATCCTATTTGCGTACCAACCCAAGACATGCTTATCGGGCTTTATGTATTAACGATTGGAAAGCGTCGAGGTATTTGTGCAAATAGATAT------AAT------AGTTGCAACTACAATGTAAATAAT---AATTATAGGAAAGATAAAGAACCCTTTTCTAGTTCTTATGATGCACTGGCTTATAGACAAAAACTAATCTTAGATAGTCCCTTGTGGCTACGATGGAACCTGGATCAACGCGTCGGGAGAGAAGTTCCGATTGAAGTTCAATATGAATCTGGGACTTATCATGAGATTTATGCCCACTATCTAATAATGGGAAATAGAAAAAAAGAACGTTCGATATACATTCGAACCACTCTTGGTCATATTTCTTTTTATAGAGAAATAGAGGAAGCCATACAAGGATTTAGTCAGGCCTATTCATACACTACC---ATGGCGGAACGGGCCAATCTGGTCTTTAATAAAGAGATAGACGGAACTGGTATGAAACGACTTATTAGCAGATTAATAGATCATTTTGGAATGGGATATACATCCCATATACTGGATCAAAAGACTGGCTTCCATCAAGCCACTACTACATCGATTTCGTTAGGAATCGAGGATCTTTTAACAATACCCTCTAAGGGATGGTTAGTCCAAGACGCGGAACAACAGAGTTTTCTTTTGGAGAAACACTATTATTATGGGGCTCACGCGGTAGAAAAATTACGCCAATCTGTTGAGATATGGTATGCGACAAGTGAATATTTGAAACAAGAAATGTCAAATTTTCGGATAACGGATCCTTCTAATCCAGTCTATCTAATGTCTTTTTCAGGAGCCAGAGGAAATGCATCTCAAGTACACCAATTAGTAGGTATGAGAGGATTAATGTCGGACCCTCAAGGACAAATGATTGATTTACCTATTCAAAGCAATTTACGCGAGGGACTTTCTTTGACAGAAATAATTTCCTGCTATGGAGCCCGCAAAGGGGTTGTAGATACTGCTGTGCGAACAGCAGATGCTGGATATCTTACACGTAGACTTGTTGAAGTAGTTCAACATATTATTGTGCGTAGAAGAGATTGTGGTACTATCCGAGGTATTTCTGTAAGTCCTCAAAATGGGATGACGGAAAAACTTTTTGTCCAAACACTAATTGGTCGTGTATTAGCAGACGATATATATATCGGTTCACGATGCATTGCCGCGCGAAATCAAGATATTGGAATTGGATTAGTCAATCGATTCATAACTGCCTTTGCACAACCATTTCGAGCACAACCAATATATATTAGAACCCCCTTTACTTGCCGAAGCACTTCTTGGATCTGTCAATGCTATGGCCGGAGTCCTACTCATAGTGATCTGGTCGAATTGGGAGAAGCCGGTATTATTGCAGGTCAATCAATTGGGGAGCCGGGGACTCAACTAACATTAAGAACTTTTCATACTGGCGGAGTATTCACAGGGGGTACTGCCGACCTTGTACGATCCCCTTCGAATGGAAAAATAAAATTCAATGAGAATTTGGTTCACCCCACACGTACCCGTCATGGGCAGCCTGCTTTTCTATGTTATATAGACTTGGTAACTATTCAGAGTCAAGATATTCTATATAGTGTGAATATTCCCTCAAAAAGCTTGATTCTAGTGCAAAATGATCAATATGTAAAATCCGAACAAGTAATTGCGGAGATTCGTGCCGGAACGTCCTTACATTTTAAAGAAAGGGTACAAAAGCATATTTATTCTGAATCAGACGGCGAAATGCACTGGAGTACTGATGTTTACCATGCGCCCGAATATCAATATGGTAATCTTCGCCGATTACCAAAAAGCCATTTATGGATATTGTCAGTAAGTATGTGCTCCAGTATAGCGTCTTTTTCACTCCACAAGGATCAAGAT------------------------------------------------------------------CAAATGAATACTTATAAAAAAGATAGGATTCTTGAT------TATTCAACGTCGCGAATCATGAATGGCCATTGGAATTTTTATCCTTCTATT------CAAAATTCAGATTTGTTGGCGAAAAAGCGAAGAAATAGGTTCGTCATTCCATTACAATAT------CATCAAGAAATATCCTGTGGGATTTCGATTGAAATCCCCATGGGTGTTTTACGTAGAAATACTATTTTTGCTTATTTTGACGATCCCCGATACAGAAAAGATAAAAAGGGTTCAGGAATTGTTAAATTTAGATATAGGACCCTAGAAGAAGAATATAGG---------ACT---------------------------------------------------------------------------------------------------------------------------------------------GAA------------GAG------GAA------------------------------------------TATACCGAA---------GAATCTAAATATATCGAA------GAATACGAATATGAAGAAGACTATGGGAGC---------------------AACGAATATCCAGAGAACGAATATAGGACTGAC---TATGGGAGCTCAGAGTATAGGACCCAAGAG---GAA------CTA---------------------------------------------------------------------------------------------------------------------------------GAGGAATCAGAAGACGAATATGGGAGCCCCGGGGAA---GGTACTTCAGAAGAT------------------------------------------------------TCAGAGGACGAATACGAGAGCCCAGAGGAAGATTCCATCAAAAAAGAGGGTTTGATTGAGCATCGAGGAACAAAAGAATTTAGTCTAAAATACCAA------AAAGAAGATCGGTTTTTTTTCATTCTTCAAGAACTTCATATCTTGCCGAGATCTTCATCCCTAAAGATAGACAGTATTATTGGAGTGGATACACAACTCACAAAAAATACAAGAAGTCGACTAGGCGGACTGGTCCGAGTGAAGAGAAAAAAAAGCCATACGGAACTCAAAATATTTTCCGGAGATATTTTTCCTGAAGAGGCGGATAAGATAGGTGGCTGTTTGCCGCCAGAAAGAAAAAAAGATTCTAAG------TCAAAAAAA------------------AGGAAAAATTGGGTCTATGTTCAACGGAAAAAAATTCTCAAGAGC---AAGGAAAAGTATTTTGTTTCCGTTCGCCCTGTGGCATATATGGAAGGAAATTTAGCACTTTTCCCGCAGGATCTCTTGCAAGAAGAAAATAATCAAATTCGACTTGTCAATATTCATGAAAATAGCAAGACTCAAAGAATTTATCAC---------------------------------------ACAAATAGTCAATTTGTTAGAACTTGCTTAGTAGTGAATTGGGAACAAGAAGAAAAAGAAAAGGCTGGTGCTTCCCTTGTTGAGGTAAGAGCAAATGATCTTATTCGCGATTTCCTAAGAATTGAGTTAGTCAAGTCCACT------ATTTCGTATACACGAAGGTATGGTAGGAGTGCAGGACCGATTCCC---------CATAATAGGTTAGAT------GCCAATAATTCTTTTTATTCCAAGGCGAAGATT------CTTAGCCAACATCCAGAAGCTATTGGCACTTTGTTGAATAATAAAGAATACCACTCTTTGATGATTTTGTCGGCATCCAACTGTTCTATTGGTTTATTCAAGAATTCAAAACATCCCAATGCGAAA------GAATGGAATCCTAGAATTATT------------------CGAGAATTTGGG---------------------CCCTTAGGCATT---------------------GTAGCTAGTATATCGCATTTTTCATCTTACTATTTACTAACGCATAATATCCTGTTAAAAAAATATTTGTTCGTT------------AATTTAAAACAAACCTTCGTACTTCAAGAACTTAAATACTCTATAGATGAAAATAGGTCTAATTTCGATAGTAACATAATGTTGGATTTCCTTTTGAATTGTTTTGTCCATCATGATTCTTGGGAAGAG------ACAGCAATAATTCACCTTGGACAATTTATTTGTGAAAATTGTCTATTTAAATCG------CACATAAAAAAATCTGGTCAAATTTTCGTAAATATGAATTCCTTTATAAGAGCAGCTAAACCTTATTTGGCCACTACAGGAGCAACTGTTAATGGTCATTATGGAGAAATCCTTTACAAGGGAGATAGGTTAGTTACGTTTATATATGAAAAATCGAGATCTAGTGACATAACGCAAGGTCTTCCAAAAGTGGAACAAATCTTTGAAGCGCGTTCAATTGATTCATTATCCCCGAATCTCGAAAGGAGAATTGAGGATTGGAATGAGCGTATACCAAGAATTCTTGGGGTCCCTTGGGGATTCTTGATTGGAGCTGAGCTAACCATAGCCCAAAGTCGTATCTCTTTGGTTAATAAAATCCAAAAGGTTTATCGATCCCAAGGGGTACAGATCCATAATAGACATATAGAGATTATTATACGCCAAGTAACATCAAAAGTGCGGGTTTCCGAAGATGGAATGTCTAATGTTTTTCCTGGGGAATTAATCGGACTATTGCGAGCGGAACGAGCAGGACGATTGGATGAATCGATCTATTATCGGGCAATCTTATTGGGAATAACAAGGGCTTCCCTGAATACCCAAAGTTTCATATCTGAAGCAAGTTTTCAAGAAACTCGAGTTTTAGCAAAAGCTGCCCTACGAGGTCGCATTGATTGGTTGAAAGGCTTGAAAGAAAACGTAGTTCTGGGGGGGATTATACCTGTTGGTACCGGATTCAAATTTGTGCATTCCCCACAAGACAAGAACCTTTATTTCGAAAAATTCGCGATGAGAGATCTCCATACAGAATTAGTTTCTTCAGATTCT------GAT------ACAAAC---------------AATTTTTATGAG------------------ATGACAAGAAGATATTGGAACATTTTGAAAGAGATGATAGAAGCAGGAGTTCATTTTGGTCATGGTATTAAGAAATGGAATCCTAAAATGCCTTACATTTCGGCAAAGCGTAAAGGTACTCATATTATAAATCTCGCTAGAACGGCTCGTTTTTTATCAGAAGCTTGTGATTTAGTTTTTGATGCAGCAAGTGGAAAAAGTTTCTTAATTGTTGGTACCAAAAAAAGAGCAACAGATTTAGTAGCATCAGCTGCAATAAGGGCTCGTTGTCATTATGTTAATAAAAAGTGGTTCAGTGGTATGTTAACGAATTGGTCGATTACGAAAACTAGACTTTCTCAATTTAGAGACTTAAGAGCAGAAGAAAAAATGGGAAAATTCCACCATCTCCCAAAAAGAATCTTGAAGAAATTATCTACCTTGCAAAGGTATCTCGGCGGGATCAAATATATGACGAGATTGCCAGACATTGTGATCGTCCTTGATCAGCAAAAAGAGTATATAGCTCTTCGGGAATGTGCCATTTTGGGGATTCCTACTATTTCTTTAGTCGATACAAATTGTGACCCGGATCTCGCGAATATATCGATTCCAGCCAACGATGACACTATGACTTCAATTCGATTGATTCTTAACAAATTAGTATTTTCAATTTGTGAGGGCCGTTCTTATAGAAAT------------------------------------------------------------ATGGGACAAAAAATAAATCCACTCGGTTTCAGACTTGGTACAACCCAAAAACACCATTCCTTTTGGTTCGCACAACCAAAAAATTATTCTGAAGGTCTACAGGAAGATAAAAAAATAAGGGATTGTATCAAGAACTATATACAAAATAGGAAAAAGGGCTCG---------------------------------------------AATAGAAAAATAGAATCAGACTCAAGTTCCGAAGTAATTACACATAATAGAAAAATGGACTCAGGTTCAAGTTCCGAAGTAATTACACATATAGAAATCCAAAAAGAAATCGATACGATCCACGTCATAATCCATATTGGATTCCCAAATTTAAAGAAAAAAGGAGCAATCGAAGAATTAGAGAAAGATCTACAAAAGGAAATTAACTCTGTAAACAGATTTAATATTTCTATCGAAAAAGTTAAAGAACCTTATAGACAGCCTAACATTCTTGCAGAATATATAGCTTTCCAATTAAAAAATAGAGTTTCATTCCGAAAGGCAATGAAAAAAGCCATTGAATTAACTAAAAAAGCAGATATAAGGGGAGTAAAAGTAAAAATTGCGGGTCGTCTCGGAGGAAAAGAAATTGCACGCGCCGAATCTATTAAAAAGGGTCTTCCCCTCCAAACAATTCGCGCTAAAATTGATTATTGCTGCTATCCAATTCGGACTATCTATGGAGTATTAGGTGTAAAAATTTGGATATTCGTAGACGAAGAA---ATGTCCCGTTATCGAGGACCTCGTAAAAAAATACGCCGTCTGGGAGCTTTACCAGGACTCACTAGAAAAACACCTAAATCCAGTAATCTTAAAAAAAAATTCAATTCTGGGAAAAAGGAGCAATATCGTATTCGTCTTCAAGAAAAAAAATTGCGTTTTCATTATGGTCTGACAGAACGACAATTACTTAGATATGTACATATCGCTGGAAAAGCAAAAAGGTCAACAGGCGTTTTACTACAATTACTTGAAATGCGTTTGGATAATATCCTTTTTCGATTGGGTATGGCTTCAACCATTCCTGGGGCCCGCCAATTAGTCAACCATAGACATATTTTAGTTAATGGTCGTATAGTCAATATACCAAGTTTTCGTTGCAAACCCCGAGATATTATTACTACGAAAGATAACCAAAGATCAAAAGGTCTGCAAAATATTTCATCGGACCCGGGGAAATTGCCACATTTGGCGATTGACACGTTGGAATATAAAGGACTAGTAAAAATCCTAGATAGGAAGTGGGTCGGTCTCAAAATAAATGAGTTGTTAGTTGTAGAATATTACTCTCGTCAGACT---ATGTCACGTCGAGGTACTGCAGAAAAAAGAACTGCAAAATCCGATCCAATTTTTCGTAATCGATTAGTTAACATGGTGGTTAACATTATGAAAGACGGAAAAAAATCATTGGCTTATCAAATTCTCTATCGAGCCGTGAAAAAGATTCAACAAAAGACAGAAACAAATCCACTATTGGTTTTACGTCAAGCAATACGTAGAGTAACTCCCAATATAGGAGTAAAAACAAGACGTAATAAAAAAGGATCGACGCGGAAAGTTCCGATTGAAATAGGATCTAAACAAGGAAGAGCACTTGCCATTCGTTGGTTATTAGAAGCATCCCAAAAGCGTCCGGGTCGAAATATGGCTTTCAAATTAAGTTCCGAATTAGTAGATGCTGCCAAAGGGAGTGGGGGTGCCATACGCAAAAAGGAAGCGACTCATAGAATGGCAGAGGCAAATAGAGCTCTTGCACATTTTCGTTAAATGGGCAAGGACACTATTGCTGATTTACTAACCTCTATAAGAAATGCGGACATGAATAAAAAAGGAACAGTTCGAGTAGTATCTACAAATATTACCGAAAACATTGTTAAAATACTTCTACGAGAGGGTTTTATTGAAAGTGTTCGGAAACATCAGGAAAACAGATATTTCTTGGTTTCAACTTTGCGACATCAAAAGAGAAAGACTAGAAAAGGAATATATAGAACAAGAACCTTTTTAAAGCGTATCAGCCGACCCGGCTTACGAATTTATACCAACTATCAAGGAATTCCTAAAGTTTTGGGTGGAATGGGAATTGCTATTCTTTCTACTTCTCGAGGAATAATGACAGATCGAGAAGCTCGACTAAACAGAATTGGGGGAGAAGTCTTATGTTATATATGGTAA------ATGGCAAAAGCTATACCAAAAATTGGTTCACGTAAGGTGCGTATTGGTTTACGTAGGAATGCACGTTTTAGTTTACGGAAGAGTGCACGTAGAATAACAAAAGGGGTTATTCATGTTCAAGCTAGTTTCAACAATACCATTATAACTGTTACAGACCCACAAGGTCGGGTGGTTTTTTGGTCCTCGGCCGGTACTTGTGGATTCAAAAGCTCAAGAAAAGCATCACCCTATGCTGGTCAAAGAACAGCAGTAGATGCTATTCGTACAGTAGGTTTGCAACGAGCAGAAGTTATGGTAAAGGGCGCTGGTAGTGGAAGAGATGCCGCATTACGAGCCATTGCTAAAAGTGGTGTGCGATTAAGTTGTATACGCGATGTAACACCTATGCCGCATAATGGATGTCGACCGCCTAAAAAAAGACGTCTGTAAATGCCGACGAAACAACTTATTAGAAACGCAAGACAGCCAATACGAAATGCTCGAAAAACGGCCGCGCTTAAAGGATGCCCTCAGCGTCGAGGAACATGTGCTAGGGTGTATACTATCAACCCCAAAAAACCCAACTCTGCCTTACGTAAAGTTGCCAGAGTACGATTAACCTCTGGATTTGAAATCACTGCTTATATACCTGGTATTGGCCATAATTTACAAGAACATTCTGTAGTATTAGTAAGAGGAGGAAGGGTTAAGGATTTACCCGGTGTGAGATATCGCATTATTCGAGGAACCCTAGATGCTGTCGCAGTAAAGAATCGTCAACAAGGGCGTTCTAAATATGGGGTCAAAAAGCCAAAA---AAATAAATGGCAAAAAAAAGTTTGATTCAGAGGGAGAAGAAGCGGCAGAAATTAGAACAGAAATATCATTTGATTCGTTCTTT---AAAAAAAAAGATAAGAAGCAAAGTTTCTCCCTTGAGTTTGAGTGAAAAAACGAAAATGCGAGAAAAATTGCAATCCCTACCGCGTAATAGTGCACCTACACGCCTTCATCGACGTTGTTTTTTGACCGGAAGACCTAGAGCTAACTATCGACATTTTGGGCTATCCGGACACGTACTTCGAGAAATGGTTTATGAGTGTTTGTTACCGGGTGCAACAAGATCCAGTTGGTAAATGAAAAAGAAAGGAGGTAGAAAAATTTTTGGATTTATGGTTAAAGAAGAAAAAGAAGAAAACAGGGGTTCTGAATTTCAAGTATTCAGTTTCACCAATAAGATACGGAGACTTGCTTCACATTTGGAATTACACAAAAAAGATTTTTCATCGGAAAGAGGTCTACGAAGACTTTTGGGAAAACGTCGTTTGCTGGCTTATTTGGCAAAGAATAGAGTATATAAGAAAATCGGTCAGTTGAATATTCGGGAG---------ATGGTAAAACTTCGTTTAAAAGGTGCGGCTGTCTATCGAATCGTTGCAATTGATGTTCGACGAAGAGAAGGAAGAGATCTTCAAAAAGTAGGTTTTTATGATCCGATAAAGAATCAAACTTTAAATGTTCCAGCTATTCTCTATTTCCTTGAAAAGGGTGCTCAACCAAGAACTGTTTATGATATTTTAAGGAAGGCGGAATTCTTT------AAAAGATTGAGT------------------------------------TCTAAACAACCTTCTAAGCAACCCTCCAAGACTTTTAAATCCAAGCAACCCTTTTCCAAGCAATTTAAATTCAAGCAACCTTTTCGTAAATCTAAACAACCTTTTCGTAGGCGTCCCCGGATTGGCCCGGGAGATCGAATTGATTATAGAAACATGAGTTTAATTAATAGATTTATTAGTGAACAAGGAAAAATATTATCGAGACGAATAAATAGATTAACCTTGAAACAACAACGATTAATTACTCTTGCTATAAAACAGGCTCGTATTTTATCTTTCTTACCGTTTCGTAACTATGAGAACGAA------AAGCAATTTCAAGCCCAGATTTCA---ATA---ATTACAGGTTCTAGACCCAGA------AAAAATAGACATATTCCTCAATTAACGCAAAAGTACAATTCCAAT------CGAAACTTAAGAAACAATAGAAACAACAGTGAT---GTGACA------CGAAAAAAAACGAATCCTTTTGTAGCTCATCATTTATTGGCAAAGATAGAAAAGGTCAATATGAAGGAGGAGAAAGAAACAATAGTAACGTGGTCCCGGGCATCTAGCATTCTACCCACAATGGTTGGCCATACAATCGCGATTCATAATGGAAAGGAACATATACCTATTTACATAACAAATCCTATGGTAGGTCGCAAATTGGGGGAATTCGTGCCTACTCGGCATTTCACGAGTTATGAAAATGCAA------------------GAAAGGATACTAAATCTCGTCGT---------------------------ATGCCTTCCCGTAATGGAAATTTCATTGATAAGACCTCCTCAATTGTAGCCAATATTTTATTGCGAATAATTCCGACAACCTCAGGAGAAAAAAAGGCATTTACTTATTATAGAGATGGTATGTTGGCTCAATCCGAAGGAAATTATGCGGAAGCTTTGCAAAATTATTATGAAGCTCGACTAGAAATCGATCCCTATGATCGAAGTTATATACTCTATAACATAGGCCTTATACACACAAGCAATGGAGAGCATACAAAGGCTTTGGAATATTATTTCCGGGCACTAGAACGAAACCCCTTCTTACCGCAAGCTTTTAATAATATGGCCGTGATCTGTCATT---ACCGAGGAGAACAGGCCATTCTACAGGGTGATTCGGAAATTGCGGAAGCTTGGTTTGATCAAGCTGCTGAATATTGGAAACAAGCTATAGCGCTTACTCCGGGAAATTATATTGAAGCACAGAACTGGTTGAAGATTACGAAGCGC------TTTGAATTTGAA---ATGAATTGGCGATCAGAACACATATGGGTAGAACTTCTAAAAGGTTCTCGAAAAAGGGGTAATTTTTGGGCCATTCTTTTTCTAGGTTCACTAGGATTCTTATCGGTTGGGATTTCCAGTTATGGTAAGAATATTATATCTCTTCCATCTCAAGAAATTCTTTTTTTTCCGCAGGGGGTCGTGATGTCTTTCTACGGAATCGCAGGCCTATTCATTAGCTCCTACTTGTGGTGTACTATTTTGTGGAATGTAGGTAGTGGTTATGACCGATTCGATAGAAAAGAGGGAATAGTGTGCATTTTTCGTTGGGGATTCCCTGGAATAAAACGTCGCGTCTTCCTTTTCCTTATGGATATCCAATCAATTAGAATTCAGGTTAAAGAGGGTCTTTATCCTCGTCGTATTCTTTATATGGAAATCCGGGGCCAGGGGATCATTCCCTTGACTCGTACTGATGATAAATTTTTTACTCCACGAGAAATTGAACAAAAAGCTGCCGAATTGGCCTATTTCTTGCGCGTACCAATTGAATT---T---
[truncated: 13,576,969 more chars]
