# Supplementary material for: A 250 plastome phylogeny of the grass family (Poaceae): topological support under different data partitions
Source: PeerJ. 2018 Feb 2;6:e4299. doi: 10.7717/peerj.4299 (PMC5798404; doi:10.7717/peerj.4299)
Supplement: Supplemental Information 11 [file peerj-06-4299-s011.phy]

 250 44975
Shibataea_kumasaca__stripped_ ATGGCAACCCTTCGAGTCGACGAAATTAAAATTCTCCGCGAACGTATTGAACAATATAATAGGAAAGTAGGGATTGAGAATATTGGTCGCGTAATTCAAGTGGGGGATGGGATTGCTCGTATTATAGGTCTTGGTGGAATAATGTCAGGTGAATTAGTCGAATTTGCAGAAGGGACTAGGGGTATTGCTCTGAATTTGGAATCCAAAAATGTTGGGATTGTATTAATGGGCGATGGGTTGATGATACAAGAGGGAAGTTTTGTAAAAGCAACAGGAAGAATTGCTCAGATACCCGTGAGCGAGGCTTACTTGGGTCGTGTTATAAATGCTCTGGCTAAACCTATTGATGGGGGCGAAATTGTAGCTGAATCTCGCTTAATTGAATCTGCTCCGGGTATCAAATTAAAGCCATGAATGAGAACCAATCCTACTACTTCTCGTCCCGGGTCCTGAAGAAAAAAGCACAGGGCGTATCGATCAAATTATTGGACCCGTGCTGGATATCACTTTTCCCCCGGGCAAGTTACCTTATATTTATAACGCTTTGGTAGTCAGAGACACTGCCGGTAAGCAAATTAATGTTTGTGAGGTACAACAATTATTAGGAAATAATCGAGTTAGAGCTGTAGCTATGAGTACAGAAGGGTTGATGAGAGGATTGGAAGTGATTGACACGGGAGCTCCTCTCAGTGTTCCAGTCGGTGGAACTCTCGGACGAATTTTCAACGTTCTTGGGGAACCTATTGACAATTTGGGTCCTGTAGATATTAATGCAACATTCCCTATTCATAGATCTGCGCCTGCCTTTATCGAGCTAGATACGAAATTATCCATCTTTGAAACAGGTATTAAGGTGGTCGATCTTTTAGCTCCTTATCGACGTGGAGGAAAAATAGGACTATTTGGGGGGGCTGGAGTAGGTAAAACAGTACTCATCATGGAATTAATCAACAACATTGCTAAAGCTCATGGAGGCGTATCCGTATTTGGCGGAGTAGGGGAACGGACTCGTGAAGGAAATGATCTTTATATGGAAATGAAGGAATCCGGAGTAATTAATGAAAAAAATTTGGAGGAATCAAAGGTAGCTCTAGTCTATGGTCAAATGAATGAACCGCCGGGAGCTCGTATGAGAGTTGGTTTAACTGCCCTAACTATGGCAGAATATTTCCGAGATGTTAATAAGCAAGACGTGCTTCTATTCATCGATAATATCTTTCGTTTTGTTCAAGCAGGATCGGAGGTATCCGCCTTATTAGGGAGAATGCCCTCCGCAGTGGGTTATCAACCTACTCTTAGTACAGAAATGGGTTCTTTGCAAGAAAGAATTGCTTCTACAAAAAAGGGATCCATAACTTCGATCCAAGCAGTTTATGTACCTGCGGACGATTTGACCGACCCTGCTCCTGCCACAACATTTGCACATTTGGATGCTACTACCGTACTTTCCAGAGGATTAGCTTCCAAGGGTATTTATCCAGCAGTAGATCCTTTAGATTCAACCTCAACTATGTTACAGCCTCGGATCGTTGGCAACGAACATTATGAAACTGCGCAAAGAGTTAAGACTTTACAACGTTACAAAGAACTTCAGGACATTATCGCAATTCTTGGGTTGGATGAATTATCAGAGGAGGATCGTTTAACTGTAGCAAGAGCACGAAAAATTGAACGTTTCTTATCACAACCGTTCTTTGTGGCAGAAGTTTTTACCGGTTCTGCAGGAAAGTATGTTGGTCTTGCAGAAACAATTAGGGGATTTCAACTAATCCTTTCCGGAGAATTAGACGGCCTACCCGAACAAGCTTTTTATTTGGTGGGTAACATCGATGAAGCTAGCACGAAAGCTATAAACTTAGAAGAGGAGAACAAATTGAAATGAATGAAATTAAATCTTTATGTACTAACTCCTAAGCGAATTATTTGGGATTGTGAAGTGAAAGAAATCATTTTATCTACTAATAGTGGCCAAATTGGCGTATTACCAAACCACGCCCCCATTAACACAGCTGTAGATATGGGTCCTTTGAGAATACGCCTCCTCGACCAATGGTTAACGGCGGTTCTGTGGAGCGGTTTTGCGAGAATAGTTAATAATGAGATCATCATTTTAGGAAATGATGCGGAACTGGGTAGTGACATTGATCCGGAAGAAGCTCAACAGGCACTTGAAATAGCCGAAGCTAACTTGAGTGCTGAGGGTACGAAAGAATTGGTTGAAGCGAAGCTAGCTCTCAGACGAGCTAGGATACGAGTCGAGGCTATCAATTGGATTCCCCCATCCAATTGAATGAAAAATGTAACCCATTCTTTCGTTTTTTTAGCTCACTGGCCATCCGCTGGGAGTTTCGGGCTTAATACCGATATTTTAGCAACAAATCTAATAAATCTAACTGTAGTGGTTGGTGTATTGATTTTTTTTGGAAAGGGAGTTAAAAGATTTATTAGATAATCGAAAACAGAGAATCTTGAGTACTATTCGAAATTCGGAAGAATTGCGTAGAGGGACCATTGAGCAGCTCGAAAAAGCTCGGGTTCGATTACAGAAAGTCGAAGAAGCAGATGAGTATCGAATGAATGGATACTCTGAGATAGAACGAGAAAAAAATTTGATTAATGCTACTTCTATTAGTTTGGAACAATTAGAAAAGTCTAAAAACGAAATCCTTTTTGAAAAACAAAGGGCGATGAATCAGGTCCGACAACGGGTTTTCCAACAGGCCGTACAAGGAGCTCTAGGACTGAATAGTTGTTTGAATACCGAGTTACATTTCCGTACGATTCGTGCTAATATTGGCATTCTCGGGGCCATAGAATCGAAGATGAATCCACTAATTGCTGCTGGATGCCGGGCTTGCTTCTATTGGGCCTGGAGTTGGTCAAGGTACTGCTGCAGGACAAGCTGTAGAAGGTATTGCGAGACAGCCAGAAGCAGAAGGTAAAATACGAGGTACTTTATTGCTTAGTCTAGCTTTTATGGAAGCTTTAACAATTTATGGACTAGTTGTGGCACTAGCGCTTTTATTTGCGAACCCTTTTGTTTAAATGAATATTATACCATGTTCCGTTAAAACACTCAAGGGGTTATATGATATATCGGGTGTAGAAGTAGGCCAACACTTCTATTGGCAAATAGGAGGTTTCCAAATTCATGCCCAAGTACTCATCACTTCTTGGGTCGTAATTACTATCTTGCTAGGTTCAGTTATCATAGCTGTTCGGAATCCACAAACCATCCCGACCGACGGTCAGAATTTCTTCGAATATGTGCTTGAGTTTATTCGAGACTTGAGCAAAACTCAGATTGGAGAAGAATATGGTCCCTGGGTTCCCTTTATTGGAACTATGTTCCTTTTTTTTGTTTCGAATTGGTCGGGTGCTCTTTTACCTTGGAAAATTATATTACCCCATGGGGAATTAGCAGCACCCACGAATGATATAAATACTACTGTTGCTTTAGCTTTACTCACATCAGCGGCATATTTTTATGCGGGTCTTAGCAAAAAAGGATTGAGTTATTTCAAATATATTAAACCAACTCCAATTCTTTTACCAATTAACATCCTAGAAGATTTCACAAAACCATTATCGCTTAGTTTTCGACTTTTCGGGAATATATTGGCGGATGAATTAGTTGTTGTTCTTGTTTCTTTAGTCCCCTTAGTAGTCCCTATACCGGTCATGTTTCTTGGATTATTTACAAGCGGTATTCAAGCTCTTATTTTTGCAACGTTAGCCGCAGCCTATATAGGTGAATCCATGGAAGGTCATCATATGATAGCTACTTTTTCCATAACAGGATTCTTAGTTTCTCGTTGGTCTTCGGGACATTTTCCATTAAGTAATTTATATGAGTCATTGATCTTCCTTTCATGGGCTCTGTATATTCTTCATACGATTCCTAAGATACAGAACTCTAAAAATGATTTAAGCACAATAACTACGCCAAGTACTATTTTAACGCAAGGCTTTGCCACGTCGGGTCTTTTAACTGAAATGCATCAATCCACAATACTAGTACCTGCTCTACAATCTCAGTGGTTAATGATGCATGTCAGTATGATGTTACTAAGCTATGCAACTCTTTTGTGCGGATCCTTATTATCCGCCGCTCTTCTAATCATTAAATTTCGAAAGTTCTTCGTTTCTCTTTTCCAAATTATTACAAATATCAATTAATTGAGCGTTTGGATTCTTGGAGTTATCGTGTCATTAGCGGGTTTACCCTTTTAACCATAGGTATTCTTTGTGGAGCAGTATGGGCTAATGAGGCGTGGGGATCCTATTGGAATTGGGATCCTAAGGAAACTTGGGCATTTATTACTTGGACCATATTCGCAATTTATTTACATAGTAGAACAAATAATTGGAAGGGTACGAATTCCGCACTTGTAGCTTCGATAGGATTTCTTATAATTTGGATCTGCTATTTTGGTATCAATCTATTAGGAATAGGTTTACATAGTTATGGTGCATTTTTAATGAAAAAAAAGAAAGCATTGCCTTCTTTCCTATATCTTTTTATCGTACTTTTGCCCTGGGGAGTCTCTTTCTCTTTTAACAAATGTCTGGAACTTTGGATTAAGAATTGGTGGAATACCAGGCAATCTGAAACTCTCTTAACTGATATTCAAGAGAAAAAGGTTCTAGAAAGATTCATAGAATTAGAAGAACTTTTTTTGGACGAAATGATAAAGCCCCTCCTATAGGAATACACGAAATAATACAATTGGTCAAAATAGATAATGAGGATCATCTCCATATCATTTTGCATTTCTCGACAAATATAATCTGTTTGATTCTAAGTGGTTCTTTTTTTGGTAAAGAGGAACTTATTAATTCTTGGCAGGAATTCTTCTATAACTTAAATGACTCAATAAAAGCTTTTTTGATTCTTTTAGTTACTGATTTTGTTGGATTTCACTCCACCCGCGGTTGGGAACTACTAATCCGTTGGGTCTACAACGATCTTGGATGGGCTCCTAATGAGCTATTCACTATTTTTTGTAGTTTTCCAGTGATTCTAACATGTTTTAAATTTTGGATCTTTTTTTTAAACCGTCTATCTCCTTCGCTTGTAGTCTATCATTCAATTGAATAAATGCCCATTGGTGTTCCAAAAGTACCTTACCGGATTCCCGGAGATGAAGAAGCGACTTGGGTTGACTTATACAATGTTATGTATCGAGAAAGGACACTTTTTTTAGGTCAAGAGATTCGTGAGGTCACGCATATTACAGGTCTCATGGTATATCTCAGTATAGAAGATGGAAGCGATATTTTTTTGTTTATAAACTCCCCAGGCGGGTGGCTAATCTCAGGAATGGCGATTTTTGATACGATGCAAACGGTGACACCAGATATAACAATATGCCTCGGAATGGCTGCGTCCATGGCATCCTTCATTCTGGGAGGCGAACCCACCCGTATAGCATTCCCTCACGCGAGGATTATGCTTCACCAACCTAGTGCTTATTATCGGGCAAGGACACCAGAATTTCTAGAAGTGGAAGAGTTACACAAAGTTCGCGAAATGATCACAAGGTATGCACTAAGAACAGGCAAGCCTTTTTGGGTTGTATCCGAAGACATGGAAAGGGATTTTATGTCAGCAGACGAAGCCAAAGCTTATGGACTTGTCGATGTAGGGGAAATGGACGAGCACTGTGATCCAGTGTGGCCAGAAATGAAGGATTGGATGTTCCGCGTTCGCCTAGAGAATGACACCATCATCCTTGGCTATATTTCAGGAAAGATCCGGTCTAGTTCTATACGAATACTGATGGGGGATAGGGTCAAAATTGAAGTAAGTCGTTATGATTCAAGCAAAGGACGTATAATTTATAGACTTCCCAAGTCGAAGCGTACCGACTCGAAGACCGAAGATAAGATGAAATTGGAAGGGTCAAAAAAATCTCGTTACTTCGTTTACCCACTTCTCTTTGAGTTTGCCCATGATAAAGGTTCCGAACCTGTGGAAATTAGTAATAACAAGAAATTTAGTTCACTACTTGTGAAACGTTTAATTCGAATGTATCAGCAGAATTTTTGGAACTCGGTTAATCATAACCAAGATCGATTGGATTACAATTTTTATTCTGAGTTTTATTCTCAGATTCTATCTGAGGGGTTTGCGATCGTTGTAGAAATCCCATTCTCGCGAGAATTATGTCCGGAAACACCAAAGTTTCAGAATTTACGATCTATTCATTCATTTCCCTTTTTAGAAGACTTTCATTTACATTATCTATCACATATAGAAATACCCTATCCTATCCATTTTGAAATCTTGGTTCAACTCCTTCAATACCGGATCAAAGATGTTCCATCTTTGCATTTGCGATTCTTTCTCAACTACTATTCGAATTGGAATAGTCTTATTACTTCAATGAAATCGTTTCTTAAAGAAAATAAAAGACTATTTTTCCTATATAACTCTTATGTATCAGAATATGAATTTTTCTTGTTTCTTAAACAATCTTGCTTACCATTAACATCTTCTTTTGTGGAACGAATCTTTAAGATGGAACATTTTGGGATGTACCCATTTCGGAAAACCTGGATCTTTATGGATCCTCTTATGCATTATCGATATCAAGGAAAGGCAATTGCATCAAAAGGAACTCTTAAGAAGAAATGGAAATACCTTGTCTTCTGGTATTCTTTTTTTTGGACTCAACCGAGGATCCATCTAAACTTAAACTCTTGCTTCGATTTTCTGGGGTACCTTTCAAGTGTACCAAATCCTTTGGTAAGGAATATGCTAGAGAATTCATTTCTAATAATGAAAAAATTCGATACCGTCCCTGCTACTCCCCTCATTGGATCCTTAAAAGCTCAATTTTGTACTGGATCGGGGCATCCTATTAGTAAACCCTGGACCTTATCAGATTGGGATATTCTTGATCGATTTGGTCGGATATGTAGAAATCTTTTTCATTATCATAGTGGATCCTCGAAAAAAACTTTGTATCGAAAGTATATACTTCGACTTTCATGCGCTAGAACTTTAGCTCGTAAACATAAAAGCACGGTACGATTTATGCAACGAGGTTCGGTATTTTTAGAAGAATTTTTTACGGAAGAAGAGGTTTTTTTGATGTTCAAAACAACCTCTCGTGGATCACACAGTGACCGTATTTGGTATTTGGATATTATCAATGACCTGTAGAGATAGAAACTATCAATTCTTTTTCGAAATCGGAAAAAGAAGTCTATGGACTGATATGGATTCCCATTTTGACCCTCCTACTGGGAATCACAATAGAAGTACTCGTAATTGTGTGGTTAGAAAGAGAAATATCCGCATCGATACAACAACGTATTGGTCCTGAATATGCTGGCCCCCTGGGACTGCTTCAAGCTATAGCCGATGGAACTAAGCTATTTAAGGAGGATATCCTGCCATCCCGAGGAGATATTCCTTTATTTATTGGACCTTCTATAGCAGTCATATCATTATTAAGTTTTTTAGTTATCCCTGGATATTTTGTTTTAGCCGATCTTAGTATTGGTGTTTTTTTATGGATTGCCATTTCAAGTATTGCTCCTATTGGTCTTCTTATGGCAGGATATAGCTCAAATAATAAATATTCTTTTGGCGGTCTACGAGCTGCTGCTCAATCTATTAGTTATGAAATACCATTAACTTTTTGTGTGCTAGCAATATCTCTGGTTATCAAACCGAATATTCTGGTATCAAATATGGTTTATTTTATCTTGTTTCTTACCTAAATTTATTAGTTTCCTCTTTATTTGTAACAGTTCTCTACTTAGGCGGGTGGAATTTCTCTATTCCCTATATATCCGAATTTTTCAAAATGGGAATTTTGGAAATGATGGGTATCATTACATTAACTAAAGCTTATTTATTTCTCTTCATTTCTATCACAATAAGATGGACTTTACCCAGGATGAGAATGGATCAGTTATTAAATCTTGGATGGAAATTTCTTTTACCTATTTCCCTGGGCAATCTCTTATTAACAACTTCTTCCCAACTTGTTTCACTATAAAAAGCGTTTCATTTGCTTCTCTTCGGAAGTTTCATTTTCCCAGAATGTATCCTAATTTTTGGCCTAATTCTTCTTCTGATGATCGATACCTCTGATCAAAAAGATAGACCTTGGTTCTATTTCATCTCTTCAACAAGTTTAGTAATAAGCATAACGGCCCTATTGTTCCGATGGAGAGAAGAACCTATAATTAGCTTTTCGGGAAATTTCCAAACGAACAATTTCAACGAAATCTTTCAATTTCTTATTTTATTATGTTCAACTTTATGTATTCCTCTATCCGTAGAGTACATTGAATGTACAGAAATGGCTATAACAGAGTTTCTGTTATTCTTAACAGCTACTCTAGGGGGAATGTTTTTATGTGGTGCTAACGATTTAATAACTATCTTTGTAGCTCCAGAATGTTTCAGTTTATGTTCCTACCTATTGTCTGGATATACCAAGAGAGATCTACGGTCTAATGAGGCTACTATGAAATATTTACTCATGGGTGGGGCAAGCTCTTCTATTCTGGTTCATGGTTTCTCTTGGCTATATGGTTCATCTGGGGGGGAGATCGAGCTTCAAGAAATTGTGAACGGTCTTATCAATACACAAATGTATAACTCCCCAGGAATTTCAATTGCGCTTATATCCATCACTGTAGGACTTGGGTTCAAGCTTTCCCCAGCCCCTTTTCATCAATGGACTCCTGTCTACGATCCCCCACTCCAGTCGTTGCTTTTCTTTCTGTTACTTCGAAAGTAGCTGCTTCAGCTTCAGCCACGCGAATTCTCGATATTCCTTTTTATTTCTCATCAAACGAATGGCATCTTCTTCTGGAAATCCTAGCTATTCTTAGCATGATAGGGAATCTCCTTGCTATTACTCAAACAAGCATGAAACGTATGCTTGCATATTCGTCCATAGGGCAAATCGGATATGTAATTATTGGAATAATTGTTGGAGACTCAAATGATGGATATGCAAGCATGATAACTTATATGCTGTTCTATATCTCCATGAATCTAGGAACTTTTGCTTGCATTGTATTATTTGGTCTACGTACCGGAACTGATAACATTCGAGATTATGCAGGATTATACACGAAAGATCCTTTTTTGGCTCTCTCTTTAGCCCTATGTCTCTTATCCCTAGGAGGCCTTCCTCCACTAGCGGGTTTCTTCGGAAAACTCTATCTATTCTGGTGTGGATGGCAAGCAGGCCTATATTTCTTGGTTTCAATAGGACTCCTTACGAGCGTTCTTTCTATCTACTATTATCTAAAAATAATCAAGTTATTAATGACTGGACGAAACCAAGAAATAACCCCTTATGTGCGAAATTATAGAAGATCCCCTTTAAGATCAAACAATTCCATCGAATTGAGTATGACTGTATGTGTGATAGCATCTACTATACCAGGAATATCAATGAACCCCATTCTTGCAATTGCTCAGGATACCCTCTTTTAGATGTTTCTGCTTCACGAATATGATATTTTTTGGACATTTCTAATAATAGCAAGCCTTATTCCTATTTTTGCATTTTGGATTTCAGGACTTTTAGCCCCGGGACCAGAGAAGCTTTCTAGTTATGAATCGGGTATAGAACCCATGGGAGGGGCTTGGTTACAATTCCGAATACGCTATTACATGTTTGCACTAGTTTTTGTTGTTTTTGATGTGGAAACGGTCTTTCTCTACCCTTGGGCAATGAGTTTCGACGTATTGGGTGTATCCGTTTTTATCGAAGCTTTCATTTTCGTGCTTATCGTTGTTGGTGTTTATGCATGGCGAAAAGGAGCCTTGGAATGGTCTTAAATGAGTTATTTTCCTTGGTTAACAATACTTGTTGTTCCGATATTTGCAGGTTCAATTTTTTTACCTCATAGGGGAAACAAAATCGTTAGGTGGTATACTATATCTATTTGTTTATTAGAATTCCTTATGACTTATGCATTCTGTTATCATTTCCAATTGGAGGATCCCTTAATCCAATTAAAGGAGGATTCTTGGATAGATGTCTTTGATTTCCACTGGAGATTGGGAATCGATGGACTTTCATTAGGATCTATTTTATTGACAGGATTTATCACTACTTTAGCTACTTTAGCAGCTTGGCCAACCCGGAATTCGCGATTATTCTATTTCCTGATGCTAGCAATGTATAGTGGTCAAATAGGATTATTTTCTTCGCGAGACCTTTTACTTTTTTTTATCATGTGGGAGTTAGAATTAATTCCTGTTTACTTACTTTTATCCATGTGGGGGGGAAAGAGGCGTCTGTATTCAGCTACAAAATTTATTTTGTATACTGCAGGCGGTTCCATTTTTTTCTTAATCGGAGTTCTAGGTATGGGCTTATATGGTTCCAACGAACCATTAGATTTGGAAAGATTAATTAATCGATCATACCCTGCAACATTGGAAATACTATTTTATTTTGGCTTCCTTATTGCTTATGCTGTCAAATTGCCGATTATACCCCTACATACGTGGTTACCAGATACCCATGGGGAAGCGCATTACAGTACATGTATGCTTTTAGCGGGAATCCTATTAAAGATGGGAGCATACGGATTGATTCGGATCAATATGGAATTGTTACCTCATGCTCATTATCTATTTTCCCCCTGGTTGGTAATAATAGGAGCGATGCAAATAATCTATGCAGCTTCAACTTCTCTTGGTCAACGAAATTTCAAAAGAATAGCCTACTCCTCCGTATCTCACATGGGTTTCATAATTATAGGAATTGGTTCCATAACCAACATTGGACTCAATGGAGCTTTACAAATACTATCCCATGGATTTATTGGTGCTACACTTTTTTTCTTGGCGGGAACGGCTTGTGATAGAATGCGTCTTGTTTATCTCGAAGAACTGGGGGGGATATCTATCCCAATGCCGAAAATTTTTACCATGTTTAGTAGCTTTTCAATGGCTTCTCTTGCCTTACCAGGAATGAGCGGTTTTGTTGCAGAATTAGTAGTATTTTTTGGACTAATTACTAGTCAAAAATTTCTGTTAATACCAAAAATGCTAATTACTTTTGTAATGGCAATTGGAATGATATTAACTCCTATTTTTTTATTATCTATGTTACGCCAGATGTTCTATGGATACAAGCTATTTGTTCCAAACGCAAATTTGGATTCTGGACCACGAGAACTCTTTTTAATCTGTATCTTTTTACCAGTAATAGGAATTGGTATTTATCCAGATTTTGTTCTCTCGCTATCGGTTGACAAGGTAGAGGCTCTCTTATCCAATTATTATAAATAAATGTTTGAGCATGTACTTTTTTTTAGTGTCTATTTATTTTCGATTGGTATCTATGGATTGATCACAAGCCGAAACATGGTTAGAGCTCTAATATGTCTTGAACTTATACTGAATTCAATTAATCTAAATCTCGTAACATTTTCTGATCTATTTGATAGTCGCCAATTAAAAGGAGACATTTTCGCAATTTTTGTTGCTGCTGAAGCAGCTATTGGACTATCCATTCTTTCTTCCATCCATCGTAACAAGAAATCAACTATCCAATCTATGGAACATACATATCAATATGCATGGATCCCTCTTCTCCCACTTCCAATTATGTCAATGGGGGGACTTATTCTTATTCCGACAGCAACAAAAAATCGTCGCATATGGGCTTTTCCTTGTGTTTTACTCTTAAGTATAGCTATGGTATTCTCAGTTCACCTATCTATTCAACAAATAAATGGAAGTTCTATCTATCAATATCTATGGTCTTGGACCGTCAATAATGATTTTTCCTTAGAATTTGGATACTTGATCGACCCGCTTACTTCTATTATGTTAATACTAATTACTACTGTAGGAATCCTCGTTCTTATTTATAGTGACGATTATATGTCTCACGATGAAGGATATTTGAGATTTTTTTATATAAGTTTTTTCAATACTTCTATGTTGGGATTGGTTACTAGTTCCAATTTGATACAAATTTATTTTTTTTGGGAACTTGTGGGAATGTGTTCCTATTTATTGATAGGCTTTTGGTTTACACGGCCAATTGCAGCGAGTGCTTGTCAAAAAGCTTTTGTAACTAATCGTGTAGGGGATTTTGGTCTGTTATTAGGAATTTTAGGTTTTTTTTGGATAACAGGTAGTTTAGAGTTTCGGGATTTGTTCAAAATAGCTAATAACTGGATTCCTAATAATGGGATTAATTCCTTACTTACTACTTTGTGTGCTTTTTTATTATTCCTTGGTGCAGTTGCGAAATCTGCACAATTCCCTCTTCACGTATGGTTACCCGATGCTATGGAAGGACCCACTCCCATTTCGGCTCTTATACACGCAGCAACTATGGCTGGGATTTTTCTTGCTCGACTTCCTCTTTTCATATCCCTACCTATAATGAGTTTCATTTCTTTAGTAGGTACAATAACACTCTTCTTAGGAGCTACTTTAGCTCTTGCTCAGAGAGATATTAAAAGAAGCTTAGCCTATTCTACAATGTCTCAATTGGGTTATATGATGTTAGCTCTAGGTATAGGTTCTTATCAAGCTGCTTTATTCCATTTGATCACTCATGCTTATTCGAAAGCTTTATTGTTCTTGGGATCCGGATCCATTCATTCAATGGAACCTCTTGTTGGATATTCACCAGATAAAAGTCAGAATATGGTTCTTATGGGTGGTTTAAGAAAATACCCAATTACAAGAACTACTTTTTTAGGTACGCTTTCTCTTTGTGGTATTCCACCTCTTGCTTGCTTCTGGTCCAAAGATGAAATCCTTAGTAATAGTTGGTTGTATTCACCCTTTTTTGGAATTATAGCCTCTTTTACTGGATTAACTGCGTTTTATATGTTTCGGATATATTTACTTACTTTTGATGGGTACCTGCGTGTTTTTAATTACAGTAGCACTAAAGAGGGTTCGTTGTCAATATCCTTATGGGGAAAAAGGCCCAAAATTCATAATACAAGAGGGTCCTTTAGTACTTTTGGGGCTAAAAACACTTTTGTCTATCCTCATGAAACGGGAAATACTATGCTATTCCCTCTTTTTATATTACTGTTTACTTTGTTCATTGGATCCATAGGAATCTTTGAGTTAACCATATTATCAAAGTGGTTAACTTCAATAAACTTCCAGGAATCCATAAATTCATATGAATTTACTAATATTTCTTCTGTAAGTCTAGCTATGTTTGGTCTATCCATATTCTCCTTTCAGTTGTTAAATTCTAAAGAGAGTCCGAAGTTTTCGGATGTAAAAAAAAAGATATACAGTTGGTCATATAATCGTGGTTATATAGATATTTTCTATACTAGGTTTCTGGGTATAAGAGGATTAACTGAACTAACGCAGTTTTTCGATAAGGGTGTCATTGATGGAATTAATGGAGTAGGTCTTGCTGGTTTTTGTATAGGAGAAGAAATTAAATATGTAGGGGGAGGGCGAATATCGTCTTATTTATTCTTTTATTCCGTGTTCTTCTTTTTTATGGATTTACCTGGACCAATACATGAGATTCTTGTGCTATTTGGATTTCTTCTACTAGGAGGTCTAGGAGTAGTATTACTTACCAACCCAATTTATTCTGCCTTTTCGCTGGGATTAGTTCTTGTTTGTATATCCTTATTCTATATTTTATTGAATTCCTACTTTGTAGCTGTCGCACAACTTCTTATTTATGTGGGAGCTATAAATATTTTGATCATATTTGCCGTAATGTTCAATGGCTCAGAATGGTCTAAAAATAATAATTGGACTATTGGAGATGGGTTCACTCTCTGTATAACTATTCTTTTTTCACTAATGACTACTATCCCAGATACGTCATGGTATGGAATTCTTTGGACTACAAGATCAAACCAAATAGTAGAACAGGGTCTCAATAACGTTCAACAAATTGGGATTCATTTAGCAACTGATTTTTATCTTCCGTTTGAACTCATTTCCATAATTCTTCTAGTTTCTTTAATAGGTGCAATTACTATGGCTCGGCAATAAATGTTTACAGAAGCAATAACGGTAAATGCACCAGAATTCTTGGAAAATATTCAAATACCCCAAAGAGCCAGCTATATTAGGGTAATTATGTTAGAGTTGAGCCGTATAGCTTCTCACTTGTTATGGCTTGGACCTTTTATGGCGGATCTAGGCGCACAGACCCCTTTTTTCTATATTTTTAGAGAGAGAGAATTGATATATGATCTATTTGAAGCTGCTACAGGTATGCGAATGATGCATAATTACTTTCGCATCGGAGGGGTAGCCGCCGATCTACCTTATGGATGGGTCGATAAATGTTTAGATTTCTGTGATTATTTTTTACGAGGAGTTGTTGAACAACAACTTATTACACGGAATCCCGTTTTTTTAGAACGAGTTGAAGGAGTCGGTTTTATTAGCGGAGAAGAAGCAGTAAATTGGGGCTTATCGGGACCGATGTTACGAGCTTCTGGAATACAATGGGATCTTCGTAAAGTTGATTATGAGTCTTACAACCAATTCGATTGGAAAGTCCAATGGCAAAAAGAAGGGGATTCATTAGCTCGCTATTTAGTACGAATGGGTGAAATGAGGGAATCCATCAAAATTATTCAACAGGCTGTAAAAATTCCTGGAGGCCCTTATGAGAATTTAGAAGTCCGACGCTTTAAGAAGAATTCCGAATGGAATGATTTTGAATATCGATTTCTTGGTAAAAAACCTTCGCCCAATTTCGAATTGTCAAAGCAAGAGCTTTATGTAAGAGTGGAAGCTCCAAAAGGTGAATTGGGAATTTATCTGGGAGATGATAGTCTTTTCCCCTGGAGATGGAAAATTCGTCCACCCGGTTTTAATTTGCAAATTCTTCCTCAACTAGTTAAAAAAATGAAATTGGCTGATATCATGACGATATTAGGTAGTATAGATATCATTATGGGGGAAGTTGATCGTTGAATGTTCCCTATGGTAACTGGGTTCATGAGTTATGGTCAACAAACAATACGCGCTGCAAGGTACATTGGTCAATTCCTAATTACCTTATCCCACACAAATCGTTTACCTATAACGATTCACTACCCTTATGAAAAATCAATTACATCGGAGCGTTTCCGGGGGCGAATCCACTTTGAATTTGATAAATGTATTGCTTGTGAAGTATGTGTTCGCGTATGCCCGATAGATCTACCCCTTGTGGATTGGAGATTTGAAAAGGATATTAAAAGGAAACAATTGAATTATAGTATTGATTTCGGAGTTTGTATATTTTGTGGTAATTGTGTTGAGTACTGTCCGACAAGCTGTTTATCAATGACTGAAGAATATGAACTTTCTACTTATGATCGTCATGAATTGAATTACAATCAAATTGCTTTGAGTCGGTTACCAATCTCCATAATGGGAGATTACACAATTCAAACAATTAGGAATTCGACTCATAAAAATCTTGGAATTCAAGAACGGTTACTAATTATTAGATGCAGCAGGGTTGGTTATCTAATTGGCTAGTCAAACATGAGGTGGTTCATAGATCTTTGGGCTTCGATCACCGAGGAATAGAGACTTTACAAATAAAAGCAGGGGATTGGGATTCCATTGCTGTCATTTTATATGTATATGGTTACAATTATTTACGTTCCCAATGTGCTTATGACGTAGCACCCGGTGGATCTTTAGCTAGCGTGTATCATCTTACGAGAATACAGTATGGTATAGATAACCCAGAAGAAGTATGCATAAAAGTTTTTGCCCAAAAGGATAATCCTAGAATCCCGTCTGTCTTCTGGATTTGGAGAAGTGCCGATTTTCAAGAACGCGAATCTTATGATATGGTGGGAATCTATGATAATCATCCACGCCTTAAACGTATTCTAATGCCTGAAAGTTGGATAGGCTGGCCCTTACGTAAGGACTATATAACCCCCAATTTCTATGAAATACAAGATGCTCATTGAATGAGTTTGATTGAGTTTCCCTTACTTGACCAAACAAGTTCCAATTCCGTTATTTCAACTACAAATGATCTTAATTGGTCAAGACTCTCCAGTTTATGGCCCCTTCTATATGGTACCAGTTGTTGTTTCATTGAATTTGCTTCATTAATAGGCTCACGGTTCGACTTTGATCGTTATGGATTGGTACCAAGATCAAGTCCTAGGCAAGCAGACCTAATTTTAACAGCTGGTACGGTAACAATGAAAATGGCTCCCTCTTTAGTGTTATACGAGCAAATGCCTGAACCAAAATACGTCATTGCTATGGGAGCCTGTACTATTACAGGGGGAATGTTCAGTACGGATTCCTATAGTACTGTTCGGGGAGTTGATAAGTTAATTCCTGTGGATGTCTACTTGCCGGGCTGCCCACCTAAACCGGAGGCAGTTATAGATGCCCTAACAAAACTTCGTAAGAAGATATCGCGAGAAATAGTTGAGGATCGAACTCTATCTCAAAAGAATCGATGTTTTACTACCAGTCACAAGCTTTATGTTAGGCGCAGTACTCATACTGGAACTTACGAGCAAGAATTGCTCTATCAATCACCATCTACTTTAGACATATCTTCTATGGAAAATAGAAATACTTTTTCTTGGGTAAAGGAACAGATGATTCGATCGATTTCTATCATGATATACATAACTCGGACATCTTCAAATGCATATCCCATTTTTGCGCAGCAGGGTTATGAAAACCCACGAGAAGCAACCGGACGAATTGTATGTGCCAATTGCCATTTAGCTAATAAGCCCGTGGATATTGAAGTTCCCCAAGCTGTGCTTCCCGATACTGTATTTGAAGCAGTTCTTCGAATTCCTTATGATATGCAACTGAAACAAGTTCTTGGTAATGGGAAAAAGGGAGGGTTAAATGTGGGTGCTGTTCTTATTTTGCCCGAGGGATTCGAATTAGCGCCGCCCGACCGTATTTCTCCTGAGTTGAAAGAAAAGATAGGAAATCTTTCTTTTCAGAGTTATCGTGATAAAAATATTCTTGTGATAGGCCCTGTTCCCGGTAAGAAATATAGTGAAATCGTCTTTCCCATTCTTTCCCCCGATCCTGCTACGAAGAAAGACTTCTTAAAATATCCCATATATGTAGGGGGAAACCGAGGAAGGGGACAGATCTATCCTGATGGTAGCAAGAGTAACAATACGGTCTATAATGCTACGTCAACAGGTATAGTAAGAAAAATACTACGTAAAGAAAAGGGGGGATATGAAATATCCATAGTCGAGGATGGACGCCAAGTGATTGATATTATACCTTCCGGGCCAGAACTTCTTGTTTCAGAAGGGGAATCGATCAAGCTTGATCAACCATTAACAAGCAATCCTAATGTGGGAGGGTTTGGTCAGGGGGATGCAGAAATCGTGCTTCAGGATCCATTACGCGTCCAAGGCCTTTTGTTCTTCTTCGCATCTGTTATTTTGGCACAAGTTTTTTTGGTTCTCAAAAAGAAACAGTTTGAAAAGGTTCAATTGTACGAAATGAATTTCTAGATGACTTTTTACTACCGCCCAACCGTTACAGAGGCTTTTTCCTCGGTTCAATACATAATGACCGAGGCCAACTTTGGTTGGTTAATCCGATCAGTTCATCGATGGTCAGCAAGTATGATGGTTCTAATGATGATCCTGCACGTATTTCGTGTGTATCTCACAGGTGGATTTAAAAAACCCCGCGAATTAACTTGGGTGACAGGTGTGGTTTTGGTATTGACTGCATCGTTTGGTGTAACTGGTTATTCTTTGCCTTGGGATCAAATTGGTTATTGGGCAGTCAAAATTGTGACAGGTGTACCTGAAGCGATTCCGGTAATAGGATCGCCTTTAGTGGAGTTATTACGTGGAAGTGCTAGTGTGGGCCAATCCACTTTGACTCGTTTTTATAGTTTACATACCTTTGTACTGCCTCTGCTTACTGCCGTATTTATGTTAATGCACTTTATGATACGTAAGCAAGGTATTTCGGGTCCTTTAGTACCTGTATTAAGAGCAAAATTAGCTAAAGGGATGGGACATAATTATTACGGGGAACCCGCGTGGCCCAACGATCTTTTATATATTTTTCCAGTAGTAATTCTAGGTACTATTGCATGTAATGTAGGTTTAGCGGTTCTCGAGCCGTCAATGATTGGTGAACCGGCGGATCCGTTTGCAACTCCTCTGGAAATATTACCCGAGTGGTACTTCTTTCCCGTCTTTCAAATACTCCGTACAGTACCCAATAAGTTATTGGGCGTTCTCTTAATGGTTTCTGTGCCAACGGGCTTATTGGTACCCTTTCTAGAGAATGTCAATAAATTCCAAAATCCATTCCGTCGCCCAGTAGCTACGACCGTTTTTTTAATCGGTACTGCAGTAGCTCTTTGGTTAGGTATTGGAGCAACATTACCCATTAAATCCTTAACTTTAGGTCTTTATGATTGAAGTTTTTCTATTTGGAATCGTCTTACTAATTCCTATTACTTTAGCGGGATTATTCGTGACTGCGTATTTGCAATACAGACGTGGGGATCAGTTGGATCTTTGAATGCTTACTATAACTAGTTATTTCGGTTTTCTACTGGCTGCTTTAACTATAACCCCAGCTCTATTTATTGGCTTGAACAAGATACGTCTTATTTGAATGGATATAGTAAGTCTCGCTTGGGCTGCTTTAATGGTAGTCTTTACATTTTCTCTTTCACTAGTAGTATGGGGGAGGAGTGGACTCTAGATGATTATTCGTTCGCCGGAACCAGAAGTAAAAATTGTGGATAGGGATCCTGTAAAAACATCTTTTGAGGAATGGGCCAAACCCGGCCATTTCTCAACAATAGCTAAGGGCCCTGATACTACCACTTGGATCTGGAACCTACATGCTGATGCTCACGATTTCGATAGTCATACCGGTGATTTGGAGGAGATCTCTCGAAAAGTCTTTGCTCATTTCGGTCAACTCTCCATTATCTTTCTTTGGTTGAGTGGCATGTTCGCCCGTTTTTCCAATTATGAAGCATGGCTAAGTGATCCTACTCACATTGGACCCAGTGCTCAGGTAGTTTGGCCAATAGTAGGGCAAGAAATATTGAATGGTGATGTAGGCGGGGGTTTCCGAGGAATCCAAATAACCTCTGGGTTTTTTCAGTGGCGAGCATCTGGAATAACTGAATTACAACTCTATTGTACCGCAATCGGTGCATTGATTTTTGCATCGTTAATGCTTTTTGCTGGTTGGTTCCATTATCACAAGGCCGCTCCCAAATTGGCCTGGTTCCAAGATGTAGAATCCATGTTGAATCACCACTTAGCGGGGTTATTAGGACTTGGGTCTCTTTCTTGGGCGGGACACCAAATCCATGTATCTTTACCAATTAACCAATTTCTTGACGCTGGGGTTGATCCTAAACCACTTCCTCATGAATTTATCTTGAATCGCGACCTTTTGGCTCAACTTTATCCTAGTTTTGCCGAAGGAGCAACCCCCTTTTTCACCTTGAATTGGTCCAAATACGCAGAATTTCTGTTTCGCGGAGGACTAGACCCAATAACCGGAGGTCTATGGTTGAGCGATATTGCGCACCATCATTTAGCTATTGCTATTCTTTTCCTGATCGCAGGTCATATGTATAGGACCAACTGGGGTATTGGTCATGGACTTAAAGATATTTTGGAAGCTCATAAGGGCCCATTTACAGGACAAGGCCATAAGGGTCTCTATGAAATCCTAACAACGTCATGGCACGCTCAATTATCTCTTAACCTAGCTATGCTAGGCTCTACCATTGTTGTAGCTCATCATATGTACATGCCCCCCTATCCATACCTAGCTACTGACTATGGTACACAACTTTCCTTGTTCACACACCACATGTGGATTGGCGGATTTCTAATAGTCGGTGCTGCTGCACATGCAGCCATTTTTATGGTAAGAGACTATGATCCAACTACTCGATACAACGATCTATTAGATCGCGTCCTTAGACACCGCGATGCAATCATATCCCACCTTAACTGGGTATGTATATTTCTAGGTTTTCACAGTTTTGGCTTGTACATTCATAATGATACCATGAGTGCTTTAGGCCGTCCCCAAGATATGTTTTCGGATACCGCCATACAATTACAACCCATCTTTGCTCAATGGGTACAAAATATCCATGCTGCGCCTGGCGTAACAGCTCCTGGTGCAACAACAAGTACCAGCTTAACGTGGGGAGGTGGCGAGTTAGTAGCAGTAGGCGGCAAAGTAGCTTTGTTACCTATTCCATTAGGAACCGCAGATTTTTTAGTCCATCACATTCACGCATTTACCATCCATGTGACTGTATTAATACTTTTGAAAGGTGTTTTATTTGCTCGCAGTTCCCGTTTGATACCCGATAAAGCAAATCTTGGTTTTCGCTTCCCTTGCGATGGGCCTGGGAGAGGGGGAACATGTCAAGTATCCGCCTGGGATCATGTTTTCTTAGGTCTATTCTGGATGTACAATATTTCGGTAGTCATTTTCCATTTCAGTTGGAAAATGCAGTCGGATGTTTGGGGTACTATAAGCGATGAAGGGATGGTAACTCATATCACAGGGGGAAACTTTGCACAGAGTTCCATTACGATTAATGGGTGGCTCCGAGATTTCTTGTGGGCACAGGCATCCCAAGTAATTCAGTCTTATGGTTCTTCATTATCTGCATATGGTCTTTTTTTCTTAGGTGCTCATTTTGTCTGGGCCTTCAGTTTAATGTTTTTATTCAGCGGCCGTGGTTATTGGCAAGAACTCATTGAATCTATCGTTTGGGCTCATAACAAATTAAAAGTTGCTCCTGCTACTCAGCCTAGAGCCTTGAGCATTATACAAGGACGTGCTGTAGGAGTAACCCATTACCTTCTGGGTGGAATTGCCACAACATGGGCATTCTTCTTAGCGAGAATTATTGCAGTAGGAATGGAATTAAGATTTCCCAGGTTTAGCCAAGGCTTAGCTCAGGACCCCACTACTCGTCGTATTTGGTTTGGTATTGCTACCGCACATGATTTCGAAAGTCATGATGATATTACTGAGGAACGTCTTTATCAGAACATTTTTGCTTCTCACTTTGGGCAGTTAGCAATAATCTTTCTATGGACATCCGGAAATCTGTTTCATGTAGCTTGGCAAGGAAATTTTGAATCATGGATACAGGATCCTTTACACGTAAGGCCTATTGCTCATGCGATTTGGGATCCTCATTTTGGTCAACCCGCTGTGGAAGCCTTTACTCGAGGAGGTGCTGCCGGTCCAGTGAATATCGCCTATTCTGGGGTTTATCAGTGGTGGTATACAATTGGATTACGCACCAATGGAGATCTTTATACTGGAGCTCTGTTTCTATTATTTCTTTCTACGCTATCCTTAATAGGGGGTTGGTTACATCTACAACCCAAATGGAAACCAAGCCTTTCGTGGTTCAAAAACGCGGAATCTCGTCTCAATCATCATTTGTCAGGACTTTTCGGGGTAAGTTCTTTGGCTTGGACAGGACATTTAGTTCATGTCGCTATTCCCTCCAGGGGGGAGTACGTTCGATGGAATAATTTCTTAGATGTATTACCCTATCCCCAGGGGTTGGGACCCCTTCTGACGGGTCAGTGGAATCTTTATGCCCAAAACCCTGATTCGAGTAATCATTTATTTGGTACCGCTCAAGGAGCCGGAACTGCCATTCTAACTCTTCTTGGGGGATTCCATCCACAAACACAAAGTTTATGGCTGACCGATATTGCTCACCATCATTTAGCTATTGCATTTATTTTTCTCATTGCCGGTCATATGTATCGAACTAACTTCGGAATTGGGCACAGTATCAAAGATCTTTTAGAAGCACATACTCCTCCGGGGGGTCGATTAGGGCGTGGGCATAAGGGCCTTTACGACACAATCAATAATTCGCATTTTCAATTAGGTCTTGCTCTAGCTTCTTTAGGGGTTATTACTTCCTTAGTAGCTCAACATATGTACTCTCCTGCTTATGCATTCATAGCACAAGACTTTACCACTCAAGCTGCTTTATATACTCATCACCAATATATTGCAGGGTTCATCATGACAGGGGCTTTTGCTCATGGAGCTATTTTTTTCATTAGGGATTACAATCCGGAACAGAATGAGGATAATGTATTGGCAAGAATGTTAGACCATAAAGAAGCTATCATATCTCATTTAAGTTGGGCTAGCCTCTTCCTAGGATTCCATACCTTGGGCCTTTATGTTCATAACGACGTCATGCTTGCTTTTGGTACTCCAGAAAAGCAAATCTTGATCGAACCTATATTTGCCCAATGGATACAATCTGCTCATGGTAAGACGACATATGGGTTCGATATACTCTTATCTTCAACGAGCGGCCCCGCTTTCAATGCAGGTCGAACCCTATGGTTGCCCGGATGGTTGAATGCTGTTAATGAGAATAGTAATTCTCTTTTCTTAACAATAGGACCTGGAGATTTCTTGGTTCATCATGCTATTGCTCTAGGTTTGCATACAACTACATTGATTTTAGTAAAGGGTGCTGATGCACGCGGTTCCAAATTAATGCCGGATAAAAAGGATTTTGGGTATAGTTTTCCTTGTGACGGTCCAGGGCGCGGCGGTACTTGTGATATTTCTGCTTGGGACGCGTTTTATTTGGCAGTTTTCTGGATGTTAAATACCATTGGATGGGTTACTTTTTATTGGCATTGGAAACACATCACATTATGGCAGGGCAACGTTTCACAATTTAATGAATCCTCCACTTATTTGATGGGATGGTTAAGAGATTACCTATGGTTAAACTCTTCACAACTTATCAATGGATATAATCCTTTTGGGATGAATAGTTTATCGGTATGGGCGTGGATGTTCTTATTTGGACATCTTGTTTGGGCTACTGGATTTATGTTCTTAATTTCCTGGCGTGGATATTGGCAGCTAATTGAGACTTTAGCATGGGCTCATGAACGCACACCTTTGGCTAATTTAATTCGCTGGAGAGATAAGCCCGTGGCTCTTTCCATTGTGCAAGCAAGATTGGTTGGATTAGCCCACTTTTCCGTGGGTTATATATTCACTTATGCAGCTTTCTTGATTGCCTCAACATCAGGCAAGTTTGGTTAAATGTCACATTCCGTAAAAATTTATGATACATGTATAGGATGCACTCAATGTGTACGAGCTTGTCCAACAGATGTATTAGAAATGATACCCTGGGATGGGTGTAAAGCCAAGCAAATTGCTTCCGCGCCGAGAACCGAAGATTGTGTGGGTTGTAAGAGATGCGAATCTGCCTGCCCAACAGATTTTTTAAGTGTCCGCGTTTATTTAGAAACAACCCGCAGCATGGCTCTATCTTATTGATTTTTACCTATTTTCGTGCCTTTAGTAGGCTTAGTATTTCCGGCAATTGCAATGTCTTTATTTCTTTATGTGCAGAAAAATAAGATTGTCATGCGGGATATAAAAACATATCTCTCTGTAGCGCCCGTGAGTACTCTATGGTTTGGGGCTTTAGCAGGTTTATTGATAGAAATTAATCGTTTATTCCCAGATGCTTTGTCATTCCCTTTTTTTATGACTGCAATTTTAGAGAGACGCGAAAGTACAAGCTGGGGTTTCAACTGGATAACTAGCACCGAAAATCGTCTTTACATCGGATGGTTCGGTGTTTTGATGATCCCTACCTTATTGACCGCAACTTCCGTATTTATTATCGCCTTCATCGCTGCTCCTCCAGTAGATATTGATGGTATTCGTGAGCCTGTTTCTGGTTCTTTACTTTATGGAAACAATATTATCTCTGGTGCCATTATTCCTACTTCTGCGGCGATCGGATTGCACTTTTACCCAATTTGGGAAGCTGCATCTGTTGATGAGTGGTTATACAACGGCGGTCCTTATGAGCTAATTGTTCTACACTTCTTACTTGGTGTAGCTTGTTATATGGGTCGTGAGTGGGAATTCCGTCTGGGTATGCGTCCTTGGATTGCTGTTGCATATTCAGCTCCTGTTGCAGCTGCTACTGCTGTTTTCTTGATTTACCCTGGTCAAGGAAGTTTCTCTGATGGTATGCCTTTAGGAATATCTGGTACTTTCAACTTTATGATTGTATTCCAGGCAGAGCACAACATCCTTATGCATCCATTTCACATGTTAGGTGTAGCTGGTGTATTCGGCGGTTCCCTATTCAGTGCTATGCATGGTTCCTTGGTAACCTCTAGTTTGATCAGGGAAACCACTGAAAATGAATCTGCTAATGAGGGTTACAAATTTGGTCAAGAGGAAGAGACTTATAATATTGTGGCTCATGGTTATTTTGGCCGATTAATCTTCCAATATGCTAGTTTCAACAACTCTCGTTCTTTACACTTCTTCTTGGCTGCTTGGCCTGTAGTAGGGATCTGGTTCACTGCTTTAGGTATTAGTACTATGGCTTTCAACCTAAATGGTTTCAATTTCAACCAATCTGTAGTTGATAGCCAAGGTCGCGTTATTAATACTTGGGCTGATATCATCAACCGTGCTAATCTTGGTATGGAGGTAATGCACGAACGTAATGCTCACAACTTCCCTCTAGACCTAGCTGTTCTTGAAGTTCCATCTAATGGAATGGGTTTGCCTTGGTATCGTGTTCATACTGTTGTATTGAATGATCCGGGTCGATTGCTTGTGCATATAATGCACACAGCTTTAGTTTCTGGTTGGGGCTCGATGGCTTTATATGAATTAGCGGTTTTTGATCCCTCTGATCCTGTTCTGGATCCAATGTGGAGACAAGGTATGTTCGTCATTCCCTTCATGACTCGTTTAGGAATAACCAATTCGTGGGGTGGTTGGAGTATTTCAGGAGGAACTGTAAATCCGGGTATTTGGAGTTATGAAGGTGTGGCAGGTGCGCATATTGTGTTTTCTGGCTTCTTGGCAGCTATCTGGCATTGGGTATATTGGGACCTAATATTCGATCGGACAGGAAAACCCTCTTTGGATTTGCCCAAGATCTTTGGAATTCATTTATTTCTTGCAGGGGTGGCTTGCTTTGGCTTTGGCGCATTTCATGTAACGGGTTTGTATGGTCCTGGGATATGGGTGTCCGATCCTTATGGACTAACTGGAAAAGTACAAGCTGTAAATCCATGGGGTGTAGAAGGTTTTGATCCTTTTGTTCCGGGGGGAATAGCTTCTCATCATATTGCTGCGGGTACATTGGGCATATTAGCGGGCCTATTCCATCTTAGTGTCCGTCCGCCTCAACGTCTATACAAAGGATTACGTATGGGCAATATTGAAACTGTACTTTCCAGTAGTATCGCTGCTGTTTTTTTTGCAGCTTTCGTTGCCGGAACTATGTGGTATGGGTCAGCAACTACCCCAATCGAATTATTTGGGCCTACTCGTTATCAGTGGGATCAGGGATACTTTCAGCAAGAAATATATCGAAGAGTTAGCGATGGGTTAGCCGAAAATCTTAGTTTATCAGAAGCTTGGTCTAAAATTCCCGAAAAATTAGCCTTTTATGATTATATTGGTAATAATCCGGCAAAGGGGGGATTATTCAGAGCAGGCTCAATGGACAACGGGGATGGAATAGCTGTTGGATGGGGACATCCCGTCTTTAGAGATAAAGAAGGACGCGAGCTTTTTGTACGCCGTATGCCTACTTTTTTTGAAACATTTCCGGTTGTTTTGGTAGATGAAGAGGGAATTGTGAGAGCGGACGTTCCTTTTAGAAGAGCAGAATCCAAATATAGTGTTGAACAAGTAGGTGTAACGGTGGAGTTCTATGGTGGCGAACTTAATGGAGTAAGTTATTCTGATCCTGCTACTGTAAAAAAATATGCGAGGCGTTCCCAATTAGGGGAAATTTTTGAATTAGATCGGGCTACTTTGAAATCGGATGGTGTTTTTCGCAGCAGTCCAAGGGGTTGGTTCACTTTTGGTCATGCTACCTTTGCTTTGCTCTTCTTTTTCGGACACATTTGGCATGGCGCTAGAACCTTGTTCCGAGATGTTTTTGCTGGTATTGATCCAGACTTGGATGCTCAAGTGGAATTTGGAACATTCCAAAAAGTTGGAGATCCAACAAGGAAAGCAGTCTGAATGAAAATCTTATATTCCAGGAGGTTCTACCACGTGGAAACGCTCTTTAATGGAACTTTCGTTTTAGCTGGTCGTGACCAAGAAACCACCGGCTTTGCTTGGTGGGCTGGGAATGCCAGACTTATCAATTTGTCCGGTAAACTACTTGGAGCTCACGTAGCCCATGCCGGATTAATCGTATTCTGGGCCGGAGCAATGAACCTATTTGAGGTGGCCCATTTCGTACCAGAAAAGCCCATGTATGAACAAGGGTTGATTTTACTTCCGCACTTAGCTACTCTAGGTTGGGGAGTAGGGCCGGGGGGAGAAGTTCTAGATACTTTTCCGTACTTTGTATCTGGAGTACTTCACCTAATTTCCTCCGCAGTCTTAGGCTTCGGCGGCATTTATCACGCGCTTCTGGGACCCGAGACTCTTGAAGAATCTTTTCCATTCTTTGGTTATGTATGGAAAGATAGAAATAAAATGACTACAATTTTGGGTATTCACTTAATTTTGTTAGGTGGTGCTTTTCTTCTAGTACTCAAGGCTCTTTATTTTGGCGGTGTATATGATACCTGGGCCCCGGGGGGAATGACTATAGCCCTTGGTAGAACTAAAGAAGAAAATGATCTATTTGATATTATGGACGACTGGTTACGAAGGGACCGTTTCGTTTTTGTAGGATGGTCCGGCCTATTGCTCTTTCCTTGTGCTTATTTCGCTTTAGGGGGTTGGTTTACAGGGACAACTTTTGTAACTTCTTGGTATACCCATGGATTGGCTAGTTCCTATTTGGAAGGTTGTAATTTCTTAACCGCGGCAGTTTCCCCTGCCAATAGTTTAGCACACTCTTTGTTGCTACTATGGGGCCCGGAAGCGCAAGGGGATTTTACTCGTTGGTGTCAATTAGGCGGTCTGTGGACTTTTGTCGCTCTCCATGGGGCTTTTGCACTAATAGGTTTCATGTTACGTCAATTTGAACTTGCTCGGTCTGTTCAATTGCGGCCTTATAATGCAATTTCATTCTCTGCTCCAATCGCTGTTTTTGTTTCCGTATTCCTTATTTATCCACTGGGGCAATCTGGTTGGTTCTTTGCGCCGAGTTTTGGTGTAGCAGCGATATTTCGATTCATCCTCTTTTTCCAAGGATTTCATAATTGGACATTGAACCCATTTCATATGATGGGAGTTGCCGGAGTATTAGGCGCGGCTCTGCTATGCGCTATTCATGGGGCGACCGTAGAAAACACTCTATTCGAGGACGGTGATGGTGCAAATACTTTCCGCGCTTTTAACCCAACTCAAGCTGAAGAAACTTATTCAATGGTCACTGCGAATCGCTTTTGGTCCCAAATCTTTGGTGTTGCTTTTTCTAATAAACGTTGGTTACATTTCTTTATGCTATTTGTACCCGTCACCGGTTTATGGATGAGTGCTATTGGCGTAGTCGGCCTGGCTCTGAACCTACGTGCCTATGACTTCGTTTCCCAGGAAATCCGTGCAGCGGAAGATCCTGAATTTGAGACTTTCTACACTAAAAATATTCTTTTAAACGAGGGTATTCGTGCGTGGATGGCAGCTCAGGATCAGCCTCATGAAAATCTTATATTCCCTGAGGAGGTTCTACCACGTGGAAACGCTCTTTAAATGTCTGGAAGCACGGGAGAACGTTCTTTTGCTGATATTATTACCAGTATTCGATACTGGGTTATTCATAGCATTACTATACCTTCCCTATTCATTGCGGGTTGGTTATTTGTCAGTACGGGTTTAGCTTATGACGTGTTTGGAAGTCCTCGGCCAAACGAGTATTTCACGGAAAGCCGACAAGGAATTCCCTTAATAACCGACCGTTTTGATTCTTTAGAACAACTCGATGAATTTAGTACCTTTTAGATGACCATAGATCGAACCTATCCTATTTTTACAGTCCGATGGCTGGCTGTTCACGGACTAGCCGTACCTACTGTTTTTTTCTTGGGATCAATATCAGCAATGCAGTTCATCCAACGATAAATGGCTACACAAACCGTTGAAGATAGTTCTAGACCTGGGCCAAGAACTCGCGTAGGTAGTTTATTGAAACCCTTGAATTCGGAATATGGGAAAGTAGCTCCGGGTTGGGGGACTACTCCTTTTATGGGGGTCGCAATGGCTTTATTCGCGATATTCCTATCTATCATTTTAGAAATTTATAATTCTTCTGTTTTACTGGACGGAATTTTAATGAATTAGATGCTTACTCTCAAACTTTTTGTTTATACAGTAGTGATATTCTTTGTTTCCCTCTTTATCTTTGGATTCTTATCTAATGACCCAGGACGTAATCCTGGGCGTGAGGAGTAAATGGCCGATACTACTGGAAGAATTCCTCTTTGGCTGATAGGTACTGTAACTGGTATTGTGATTGGTTTAGGTGTTTTCTTTTATGGTTCATATTCTGGATTGGGTTCATCTCTATAGATGCCTAATATACTTAGTTTAACCTGTATCTGTTTTAATTCTTATCCGACTAGTTTCTTCCTTGCCCGAAGCTTATGCCTTCACCCAATCGTGGATATGCCTGTCATACCTATACTCTTTTTTCTATTAGCCTTTGTTTGGCAAGCTGCTGTAAGTTTTCGAATGACACAATCAAACCCGAATGAACAAAATGTTGAATTGAATCGTACCAGTCTATACTGGGGTTTATTACTCATTTTTGTACTTGCTGTTTTATTTTCCAATTACTTCTTCAATTGAATGGAAGTCAATATTCTCGCATTTATTGCTACTGCACTGTTTATTCTACCTACTGCCTTTTTACTTATTATTTATGTAAAAACAGTCAGCCAAAATTAAATGGAAACAGCAACTTTAGTCGCCATCTCCATATCTGGTTTACTTGTAAGCTTTACTGGGTATGCCTTATATACCGCGTTTGGGCAACCCTCTCAACAATTAAGAGATCCATTCGAAGAACACGGGGACTAAATGGAAGCATTGGTTTATACGTTCCTTTTAGTTTCGACTTTAGGGATAATTTTTTTCGCTATCTTCTTCCGAGAACCACCTAAGGTTCCGACTAAAAAATAAATGACTATTGCTTTCCAATTAGCTGTTTTTGCATTAATTGCGACTTCCTCAGTGTTAGTAATTAGTGTACCCCTTGTATTTGCTTCTCCTGATGGTTGGTCAAATAATAAAAACGTTGTATTTTCCGGTACATCATTATGGATTGGACTAGTCTTTCTGATGTCACCACAAACAGAAACTAAAGCAGTTGGATTTGCTGGTGTTAAGGATTATAAATTGACTTATTACACCCCGGAGTATGAAACCAAGGATACTGATATCTTGGCAGCATTCCGAGTAACTCCTCAGCCCGGGGTTCCGCCCGAAGAAGCAGGGGCTGCAGCTGCCGAATCTTCTACTGGTACATGGACAACTGTTTGGACTGATGGACTTACCAGTCTTGATCGTTACAAAGGGCGATGCTATCACATCGAGCCCGTTGGGGAGGACCAAATCTATGCTTATCCATTAGACCTATTTGAAGAGGGTTCTGTTACTAACATGTTTTCCATTGTGTTTTTCAAAGCCCTACGTCTGGAGGATCTGCGAATTCCCTATAAAACTTTCCAAGGTCCGCCTCATGGTATCCAAGAAAGGGATAAGTTGAACAAGTACGGCCGTCCTTTTTTGGGATGTACTATTAAACCAAAATTGGGATTATCCGCAAAAAATTACGGTAGAGCGTATGAGTGTCTACGCGGTGGACTTGATTTTACCAAAGATGATGAAAACGTAAACTCACAACCATTTATGCGCTGGAGGGACCGTTTTTTTGCCGAAGCATATAAACAGGCCGAAACCGGTGAAATCAAGGGGCATTACTTGAATGCGACTGCAACAGAAGAAATGAAGAGAGCTATATTTGCGAGGGAATTAGGGGTTCCTATTGTAATGCATGACTACTTAACTGGGGGATTCACCGCAAATACTTTGCATTATTGCCGCGACAATGGCCTACTTCTTCACATTCACCGGGCAATGCATGCAGTTATTGATAGACAGAAAAATCATGGTATGCATTTTCGTGTATTAGCTAAAGCATTGCGTATGTCTGGGGGAGATCATCACGGTACAGTAGTAGGTAAGTTAGAAGGGGAACGCGAAATGACTTTAGGTTTTGTTGATTTATTGCGCGATGATTTTATTGAAAAAGATCGTCGCGGTTTTTTCACTCAGGACTGGGTATCTATGCCAGGTGTTATACCGGTGGCTTCAGGGGGTATTCATGTTTGGCATATGCCAGCTCTGACCGAAATCTTTGGAGATGATTCCGTATTATTTGGTGGAGGAACTTTAGGACATCCTTGGGGAAATGCACCTGGTGCAGCTAATCGGGTGGCTTTAGAAGCTTGTGTACAAGCTCGTAACGAAGGGCGCGATCTTGCTCGTGAAGGTAATGAAATCGCTAAATGGAGTCCTGAACTAGCCGCAGCTTGTGAATGGAAGGCGATCAAATTCGAGCCGGATCTAGCGAAACATTTATACAAAACACCTATCCCGAGCACACGCAAGGGAACCGACAGGCAAGTGAAATCCAATCCACGAAATAATTTGATCCATGGACGGCACGGTAAAGGTAATTCCAGAGGAATCATTACCAGGAGAGGGGGAGGTCATAAGCGCCTATACCGTAAAATCGATTTTCGACGGAATCAAAAAGACATATCTGGTAGAATCGTAACCATAGAATACGACCCTAATCGAAATGCATACATTTGTCTCATACACTATGGGGATGGTGAGAAGAGATATATTTTACATCCCAGAGGGGCTATAATTGGAGATACTATTGTTTCTGGTACAAAAGTTCCTATATCAATGGGAAATGCCCTAATGCCCTTAGGCACGGCCATACATAACATAGAAATCACACGTGGAAGGGGTGGGCAATTAGCTAGAGCAGCAGGTGCTGTAGCGAAACTGATTGCAAAAGAGGGTAAAGCCACTTTAAGATTACCATCTGGGGAGGTCCGTTTGGTATCCCAAAATTGCTTAGCAACAGTCGGACAAGTGGGTAATGTTGGGGTGAACCAAAAAAGTTTGGGTAGAGCCGGATCTAAGTGTTGGCTAGGTAAACGCCCCGTAAGAGGGGTAGTTATGAACCCTGTGGACCACCCCCATGGGGGCGGTGAAGGGAAAGCCCCCATTGGTAGAAAAAAACCCACAACCCCTTGGGGTTATCCTGCGCTTGGAAGAAGAACTAGGAAAAGGAAAAAATATAGTGATAGTTTTATTCTTCGTCGCCGTAAGATGACCAGAGTTCCGCGAGGATATATAGCTCGGAGACGACGAACAAAAATGCGTTCATTTGCCTCAAACTTTAGAGGGGCTCATTTAAGACTTAATCGAATGATTACTCAACAAGTAAGAAGAGCTTTTGTTTCCTCTCATCGAGATAGAGGCAGGCAAAAGAGGGATTTTCGTCGTTTGTGGATCACTCGGATAAACGCAGCAACGCGGATATATAAAGTATTCAGTTATAGTAAATTAATACACAATCTGTACAAGAAGGAATTGATTCTTAATCGTAAAATGCTTGCACAAGTAGCTGTACCAAATAATCTTTACACGATTTCCAATAAAATAATGACAAGTTTCAAACTGGTAAAGTATACCCCTAGGATAAAGAAGAAGGGCTAAGGAAACTCGCAAGGAAAGTTCCAACCGATCGTCTACTTAAGTTCGAACGGGTTTTCAAAGCACAAAAACGCATCCATATGTCTGTTTTCAAAGCACAAAGAGTTCTTGATGAGATTCGCTGGCGTTACTACGAGGAAACTATGATACTGAACCTCATGCCTTATCGAGCATCTTATCCCATCCTAAAGTTGGTTTATTCGGCAGCAGCAAATGCTACTCATTATAGGGATTTCGACAAAGCGAATTTATTCATCACTAAAGCCGAAGTCAGTAGGAGTACTATCATGAAAAAATTCAGACCTCGAGCTCGAGGACGTAGTTCTCCCATAAAAAAAACCATGTGTCATATAACAATTGTACTAAATATAGTAATGTCAAAAAAGCGTATTCGTAAAAATCTTTGGAAGAAAAAGACTTATTTTTCCATAGTACAATCTTATTTAGCAAAATCAAGATCATTTTCCAGCGGCAGCGAGCATAAACCAAAGGGTTTTTCTGGGATGAAAATAAGAGCTTCCGTTCGTAAAATTTGTACAAAATGTCGACTGATTCGTAGGCGTGGACGAATTAGAGTCATTTGTTCCAATCCGAAGCATAAACAAAGGCAGGGGATGGTTGAGGAGGTAACTCAAACACTATGGAAGTGTGTTGAATCAAGAGTAGATAGTAAGCGTCTTTATTATGGTCGTTTCATTTTGTCCCCGCTTAGAAAAGGTCAAGCGGATACCGTCGGTATTGCCTTGCGAAGAGCTTTACTTGGAGAAATAGAAGGAACATGTATCACACGTGCAAAATTTAGCGTGCCACACGAATATTCTACAATAGCTGGTATTGAAGAATCCGTACAAGAAATTTTACTAAATTTGAAAGAAATTGTATTGAGAAGTAATCTCTATGGAGTTAGAGACGCATCAATTTGCGTCAAAGGTCCTAGATACATAACTGCTCAAGATATCATCTTACCACCTTCCGTAGAGATCGTTGATACGCAACCTATAGCTAACTTGACAGAGCCCGATTTCATTGAGTTAATCAAGAGAGATCGCGGATATCACACGGAACTCAGAAAGAACTCTCAAGATGGAAGTTATCCCATAGATGCTGTATCCATGCCTCGAAATGTGAATTATAGTATTTTTTGTGGGAATGGAAATAAACACGAGATACTTTTTCTAGAAATATGGACGAATGGAAGTTTAACCCCTAAGGAAGCGCTTTATGAGGCTTCTCGTAATTTGATTGATTTTCTTCCTTTTCTACACGCGGAGGAAGAGGGCACTTTCGAAGAAAATAAAATGCTCCGGAATGGAAATGAGATGTCCACAATACCCGGATTTAGTCAGATCCAATTCGAGGGATTTAGGTTCATTAATCAAGGCTTGGCAGAAGAACTTGAGAAGTTTCCAACAATTAAAGATCCAGATCACGAAATTGCATTTCAATTATTTGCGAAAGGATATCAATTGCTAGAACCCTCGATAAAAGAAAGGGATGCTGTGTATGAATCACTCACCTATTCTTCCGAATATGTATCTGCGAGAATTTTTGGTTTCGATGTGCAAAAGCAAACCATTTCTATTGGAAACATTCCTATAATGAATTCCTTAGGAACCTTTATAATAAATGGAATATACCGAATTGTGATCAATCAAATATTGCTAAGTCCTGGTATTTACTACCGCTCGGAATTAGACCATAAGGGAATTTCTATCTACACTGGGACTATAATATCAGATTGGGGAGGAAGATCGGAATTAGCAATTGATAAAAAAGAAAGGATATGGGCTCGCGTGAGTAGAAAACAAAAGATATCTATTCTAGTTCTATCAGCTATGGGTTCGAATCTAAAAGAAATTCTAGATAATGTTTCCTACCCTGAAATTTTCTTATCTTTCCCGAATGCTAAGAAGAGGATTGAGTCAAAAGAAAAAGCTATTTTGGAGTTTTATCAACAATTTGCTTGTGTAGGTGGGGACCTGGTATTTTCGGAGTCCTTATGTGAGGAATTACAAAAGAAATTTTTTCAAAAATGTGAATTAGGAAGGATTGGTCGACGAAATATGAATCGGAGACTGAATCTTGATATACCTCAGAACAATACATTCTTGTTACCACGAGATGTATTGGCCGCTACGGATCATTTGATTGGAATGAAATTTGGAACGGGTATACTTGACGATGACGATATGAATCACTTGAAAAATAAACGTATTCGTTCGGTTGCGGATCTGTTACAAGATCAATTCGGACTGGCTCTTGGTCGTTTACAACATGCGGTTCAAAAAACTATCCGTAGAGTATTCATACGTCAATCGAAACCGACTCCACAAACTTTGGTAACTCCAACTTCAACTTCGATTTTATTAATAACTACTTATGAGACCTTTTTTGGCACATACCCCTTATCTCAAGTTTTTGATCAAACCAATCCATTGACACAAACTGTTCATGGGCGAAAAGTGAGTTGTTTGGGTCCTGGAGGATTGACGGGGAGAACTGCAAGTTTTCGGAGCCGAGATATTCATCCGAGTCACTATGGGCGTATTTGTCCAATTGACACGTCCGAAGGAATCAATGTTGGACTTACTGGATCCTTAGCTATTCATGCGATTGACCACTGGTGGGGGTCCATAGAGAGTCCCTTTTATGAAATATCTAAAAAAGAGAGACAGGTGGTTTATTTATCACCAAATAGAGATGAATATTATATGATAGCAGCAGGAAATTCTTTGTTGAATCAGGGTATTCAGGAAGAACAGGTTGTTCCAGCTAGATACCGTCAAGAATTCCTGACTATTGCATGGGAACAGATTCATGTTAGAAGTATTTTTCCTTTCCAATATTTTTCTATTGGAGGTTCTCTCATTCCTTTTATTGAGCATAATGATGCGAATCGGGCTTTAATGAGTTCTAATATGCAGCGCCAAGCAGTTCCGCTTTCTTCCGAGAAGTGCATTGTTGGAACTGGATTGGAACGCCAAACAGCTCTATCGAGGGTTTCCATAGCCGAACGCGAGGGAAAGATCTCTACTGATAGTCACAAGATCTTATCAAGTAGTGGGAAGACTATAAGTATTTTACGCAAATGTATGCACCAAAAACCTCGGCTGGGTAAATCCATTAAAAAAGGACAAATTTTAGCGGAGGGAGCTGCTACAGTTGGTGGGGAACTTGCTTTAGGAAAAAACGTATTAGTAGCTTATATGCCATGGGAAGGTTACAATTTTGAAGACGCAGTACTAATTAGCGAACGTTTGGTATATGAGGATTATACTTCTTTTCACATCCGAAAATATGAAATTCAGACGGATACGACAAGCCAAGGCTCCGCTGAAAAAATTACTAAAGAAATACCACATCTAGAAGAACATTTACTCCGCAATTTGGACAGAAATGGAGTTGTTAGGTTGGGATCCTGGGTAGAAACTGGCGATATTTTAGTAGGTAAATTAACGCCTCAGATAGCGAGCGAATCCTCGTATATCGCGGAAGCTGGGTTATTACGGGCCATATTCGGCCTTGAGGTATCCACTTCAAAAGAAACTTCTCTCAAACTACCTATAGGTGGAAGAGGGCGCATCGATAAATGGATCCAGAGGGACCCCCTAGACATAATGGTTCGTGTATATATTTTACAGAAACGCGAAATCAAAGTTGGGGATAAAGTAGCCGGAAGACACGGGAATAAGGGGATCATTTCCATTTTGCCCAGGCAAGATATGCCCTATTTGCAAGATGGAACACCTGTTGATATGGTCTTCAATCCCTTAGGAGTACCCTCACGAATGAATGTGGGACAAATATTTGAAAGCTCGCTCGGATTAGCCGGGGATCTGCTAAAGAAACATTATAGAATAGCACCCTTTGATGAGAGATATGAGCAAGAGGCTTCAAGAAAACTTGTGTTTTCAGAAGCCAGTAAACAAACAAAAAATCCATGGGTATTTGAACCCGAGTACCCGGGAAAAAGCAGAATATTTGATGGAAGAACAGGAGACCCCTTCGAACAACCTGTTCTAATAGGGTCCTATATCTTAAAATTAATTCATCAAGTTGATGAGAAAATCCATGGACGTTCTACTGGGCCCTACTCACTTGTTACACAACAACCCGTTAGAGGAAGAGCCAAGCAAGGGGGACAACGAGTAGGAGAAATGGAAGTTTGGGCTTTAGAAGGATTTGGTGTTGCTCATATTTTACAAGAGATACTTACTTATAAATCTGATCATCTTATAGCTCGCCAAGAAATACTTAATGCTACGATCTGGGGAAAAAGAGTACCTAATCACGAGTATCCTCCAGAATCTTTTCGAGTGCTCGTTCGAGAACTACGATCTTTGGCTCTAGAACTGAATTTCCTTTCTAAGATGATTGACCAATATAAACATCAACAACTTATTGGACTCGTTTCCCCTCAACAAATAAAGGCTTGGGCTAACAAAAACCTACCTAATGGGGAAGTCGGCGAAGTCACAAGGCCCTCTACTTTTCATTATAAAACCGATAAACCAGAAAAAGATGGATTGTTTTGCGAAAGAATCTTTGGACCCATAAAAAGCGGAATTTGTGCTGGAAATTCTCGAGCGAGCGGAGCTGAAAACGAAGAGGAAAGATTTTGCCAAAAATGCGGGGTAGAATTTGTTGATTCTCGGATACGAAGATATCAAATGGGATACATCAAACTCGCATGTCCCGCGACTCATGTGTGGTATTTGAAAGGTCTTCCTAGTTATATCGCGAACCTTTTAGATAAACCCCTTAAGAAATTGGAGGGCCTAGTATACGGTGATTTCTCTTTTGCTAGGCCCAGCAAAAAACCTACTTTCTTACGATTACGAGGTTTATTCGAAGATGAAATTTCCTGTAACCACAGCATTTCTCCCTTTTTTCCAGGCTTTGCAACATTTCGAAATCGGGAAATTGCGACAGGAGCAGGTGCTATTAGAGAACAATTAGCAGATTTGGATTTGATTATTATAGAGAATTCCTTGGTCGAATGGAAGGAATTAGAAGACGAGGGGTATAGTGGAGATGAATGGGAAGATAGAAAAAGACGAATAAGAAAAGTTTTTTTGATTAGACGCATGCAATTGGCGAAACATTTTATTCAAACAAATGTAGAACCAGAATGGATGGTTTTGTGCTTATTACCAGTTCTTCCTCCCGAATTGAGACCCATTTATAGGTCTGGGGATAAAGTAGTGACTTCGGATATTAATGAACTTTATAAGAGAGTTATTCGTCGGAACAACAACCTTGCCTATCTATTAAAAAGAAGTGAATTAGCGCCAGCAGATTTAGTAATGTGCCAGGAAAAATTGGTACAAGAAGCCGTGGATACACTTCTTGATAGTGGGTCCCGCGGGCAACCAACGAGGGATGGTCACAATAAAGTATACAAATCACTTTCAGATGTAATTGAAGGTAAAGAGGGAAGGTTTCGCGAGACTCTGCTTGGAAAACGGGTCGATTACTCGGGGCGTTCTGTCATTGTTGTGGGTCCTTCGCTTTCATTACATCAATGTGGATTACCTCTAGAGATAGCAATAAAGCTTTTTCAGCTATTTGTAATTCGCGATTTAATCACGAAACGCGCTACTTCTAATGTCAGGATTGCTAAAAGGAAAATTGAAAAGGAACCCGTATGGGAAATACTTCAAGAAGTTATGCGGGGACATCCTGTACTGTTGAATAGAGCACCTACCCTGCATAGATTAGGCATACAGGCCTTCCAACCTACTTTAGTGGAGGGGCGTACTATTTGTTTACACCCATTAGTGTGTAAGGGTTTCAATGCGGACTTTGATGGGGATCAAATGGCTGTTCATCTACCTTTATCCTTGGAAGCTCAGGCAGCCCGTTTACTTATGTTTTCTCATATGAATCTCCTATCTCCCGCTATTGGGGATCCTATTTGCGTACCGACCCAAGACATGCTTATCGGACTTTATGTATTAACGATTGGAAACCGTCGGGGTATTTGTGCAAATAGATATAATAGTTGCAACTATAATAAAGAACCCTTTTCTAATTCCTATGATGCACTGGCTTATAGACAGAAACGAATCTTAGACAGTCCCTTGTGGCTCCGATGGAAACTAGATCAACGCGTCGGGAGAGAAGTTCCGATTGAAGTTCAATATGAATCTGGGACTTATCATGAGATTTATGCCCACTATCTAATAGTGGGAAATAGAAAAAAAGAACGTTCTATATACATTCGAAGCACTCTTGGTCATATTTCTTTTTATAGAGAAATAGAGGAAGCCATACAAGGATTTAGTCAGGCCATATCCTGTGGGATTTCAATTGAAATACCCATGGGTGTTTTACGTAGAAATACTATTTTTGCTTATTTTGACGATCCACGATACAGAAAAGATAAAAAGGGTTCAGGAATTGTTAAATTTAGAGAGGAAGATTCCATTAAAAAGGAGGGTTTGATTGAGCATCGAGGAACAAAAGAATTTAGTCTAAAATACCAAAAAGAAGATCGGTTTTTTTTCATTCTTCAAGAACTGCATATCTTGCCGAGATCCTCATCCCTAAAGGTAGATAGTATCATTGGAGTGGATACACAACTCACAAAAAATACAAGAAGTCGACTAGGTGGATTGGTCCGAGTGAAGAGAAAAAAAAGCCATACGGAACTCAAAATCTTTTCCGGAGATATTTTTCCTGAAGAGGCGGATAAGATAGGTGGTAGTTTGCCACCAGAAAGAAAGAAAGATTCTAAGTCAAAAAATTGGGTCTATGTTCAACGGAAAAAAATTTTCAAGAGCAAGGAAAAGTATTTTGTTTCGGTTCGACCTGTCGCATATATGGAAGGGAATTTAGCACTTTTCCCGCAAGATCTCTTGCAAGAAGAGGATAATCAACTTCGACTTGTCAATATTCATGAAAATAGCAAGACTCAAAGAATTTATCATACGAATAGTCAATTTGTTCGAACTTGCTTAGTAGTGAATTGGGAACAAGAAGAAAAAGAGGAGGCTCGTGCTTCCCTTGTTGAGGTAAGAGCAAATGATCTGATTCGCGATTTCCTAAGAATTGAGTTAGTCAAGTCCACTATTTCGTATACACGAAGGTATGATAGGAGTGCAGGACCGATTCCCAATAGGTTAGATAATGCGAAGATTCTTAGCCAAGCTATTGGCACCTTGTTGAATAATAAACAATCTTTGATGATTTTGTCGGCATCCAACTGTTCTATTGGTTTATTCAAGAATTCGAAATATCCCAATGCGAAAGAATCGAATCCTAGAATTCGAGATTTTGGGCCCTTAGCCATTGTACCTAGTATATCGAATTTTTCATCTTACTATTTACTAACGCATAATATCCTGTTAAAAAAATATCTTAATTTGAAACAAACCCTCGTACTTCAAGGGCTTAAATACTCTATAGATGAAAATAGGTCGAATTTCGATAGTAACATCATGTTGGATTTCCATTTGAATTGGTTTCTCCATCATGATTCTTGGGAGGAGACAGCAATAATTCACCTTGGACAATTTATTTGCGAAAATTGTCTATTTAAAATAAAAAAATCTGGTCAAATTTTCGTTAATATTGATTCCTTTATAAGAGCAGCTAAGCCTTATTTGGCCACTACAGGAGCAACTGTTCATGGTCATTATGGAGAAATCCTTTACAAAGGAGATAGGTTAGTTACGTTTATATATGAAAAATCGAGATCTAGTGACATAACGCAAGGTCTTCCAAAAGTAGAACAAATCTTTGAAGCGCGTTCAATTGATTCACTATCGCCGAATCTCGAAAGGAGAATTGAGGATTGGAATGAGCGTATACCAAGAATTCTTGGGGTCCCCTGGGGATTCTTGATTGGAGCTGAGCTAACCATAGCCCAAAGTCGTATCTCTTTGGTTAATAAGATCCAAAAGGTTTATCGATCCCAAGGGGTACAGATCCATAATAGACATATAGAGATTATTATACGCCAAGTAACATCAAAAGTGCGGGTTTCCGAAGATGGAATGTCTAATGTTTTTCCTGGGGAATTAATCGGACTATTACGAGCAGAACGAGCAGGACGATTGGATGAATCGGTCTATTATCGGGCAATCTTATTGGGAATAACAAGGGCTTCCCTGAATACCCAAAGTTTCATATCTGAAGCAAGTTTTCAAGAAACTCGAGTTTTAGCAAAAGCTGCCCTACGAGGTCGTATTGATTGGTTGAAAGGCCTGAAAGAAAACGTAGTTCTGGGGGGGATTATACCTGTTGGTACCGGATTCAAATTTGTGCATTCCCCACAAGACAAGAACCTTTATTTCGAATTCGCGATGAGAGATCTCATGACAAGAAGATATTGGAACATCTTGAAAGAGATGATAGAAGCGGGAGTTCATTTTGGTCATGGTATTAAGAAATGGAATCCTAAAATGCCTTACATCTCGGCAAAGCGTAAAGGTACTCATATTACAAATCTCGCTAGAACGGCTCGTTTTTTATCAGAAGCTTGTGATTTAGTTTTTGATGCAGCAAGTGGAAAAAGCTTCTTAATTGTTGGTACCAAAAAAAGAGCAGCGGATTTAGTAGCATCAGCTGCAATAAGGGCTCGTTGTCATTATGTTAATAAAAAGTGGTTCAGTGGTATGTTAACGAATTGGTCGATTACGAAAACTAGACTTTCTCAATTTAGAGACTTAAGAGCAGAAGAAAAGATGGGAAAATTCCACCATCTCCCAAAAAGAATCTTGAAGAAATTATCTACCTTGCAAAGATATCTCGGCGGGATCAAATATATGACGAGGTTGCCGGACATTGTGATCGTCCTTGATCAGCAAAAAGAGTATATAGCTCTTCGGGAATGTGCCATTTTGGGGATTCCTACTATTTCTTTAGTCGATACAAATTGTGACCCAGATCTCGCAAATATATCGATTCCAGCCAACGATGACACTATGACTTCAATTCGATTGATTCTTAACAAATTAGTATTTGCAATTTGTGAGGGCCGTTCTATGGGACAAAAAATAAATCCACTCGGTTTCAGACTTGGTACAACCCAAAATCACCATTCCTTTTGGTTCGCACAACCAAAAAATTATTCTGAAGGTCTACAGGAAGATAAAAAAATACGGAATTGTATCAAGAACTATATACAAAATAGGATAGAAATTCAAAAAGAAATCGATACGATCCACGTCATAATCCATATTGGATTCCCCAATTTAAAGAAAAAAGGAGCAATCGAAGAATTAGAGAAAGATCTACAAAAGGAAGTTAATTCTGTAAACAGACTTAATATTGCTATTGAAAAAGTTAAAGAACCTTATAGACAACCTAACATTCTTGCAGAATATATAGCTTTCCAATTAAAAAATAGAGTTTCATTCCGAAAGGCAATGAAAAAAGCCATTGAATTAACTAAAAAAGCAGATATAAGGGGGGTAAAAGTCAAAATTGCAGGTCGTCTCGCAGGGAAAGAAATTGCACGTGCCGAATGCATCAAAAAGGGTCTTCCCCTCCAAACAATTCGCGCTAAAATTGATTATTGCTGCTATCCAATTCGAACTATCTATGGAGTATTAGGTGTAAAAATTTGGATATTCGTAGACGAAATGTCCCGTTATCGAGGACCTCGTAAAAAAATACGCCGTCTGGGAGCTTTACCAGGACTCACTAGAAAAACACCTAAATCCAGTAATCTGAAAAAGAAATTCCATTCTGGGAAAAAAGAGCAATATCGTATTCGTCTTCAAGAAAAAAAATTGCGTTTTCATTATGGTCTGACAGAACGACAATTACTTAGATATGTACATATCGCTGGAAAAGCAAAAAGGTCAACAGGTGTTTTACTACAATTACTTGAAATGCGTTTGGATAATATCCTTTTTCGATTGGGTATGGCTTCAACCATTCCTGGGGCCCGGCAATTAGTTAACCATAGACATATTTTAGTTAATGGTCGTATAGTCGATATACCAAGTTTTCGTTGCAAACCCCGAGTTACTACGAAGGATAACCAAAGATCAAAACGTCTGCAAAATATTTCATCCGACCCGGGGAAATTGCCACATTTGACGATTGACACATTGCAATATAAAGGACTAGTTAAAATCCTAGATAGGAAGTGGGTCGGTCTCAAAATAAATGAGTTGTTAGTTGTAGAATATTACTCTCGTATGTCACGTCGAGGTACTGCAGAAAAAAGAACTGCAAAATCCGATCCAATTTTTCGTAATCGATTAGTTAACATGGTGGTTAACATTATGAAAGACGGAAAAAAATCATTGGCTTATCAAATTCTCTATCGAGCCGTGAAAAAGATTCAACAAAAGACAGAAACAAATCCACTATTGGTTTTACGTCAAGCAATACGTAGAGTAACTCCCAATATAGGAGTAAAAACAAGACGTAATAAAAAAGGATCGACGCGGAAAGTTCCGATTGAAATAGGATCTAAACAAGGAAGAGCACTTGCCATTCGTTGGTTATTAGAAGCATCCCAAAAGCGTCCGGGTCGAAATATGGCTTTCAAATTAAGTTCCGAATTAGTAGATGCTGCCAAAGGGAGTGGGGGTGCCATACGCAAAAAGGAAGCGACTCATAGAATGGCAGAGGCAAATAGAGCTCTTGCACATTTTCGTTAAATGGGCAAGGACACTATTGCTGATTTACTAACCTCTATAAGAAACGCGGACATGAATAAAAAAGGAACAGTTCGAGTAGTATCTACAAATATTACCGAAAACATTGTTAAAATACTTCTACGAGAGGGTTTTATTGAAAGTGTTCGGAAACATCAGGAAAACAGATATTTCTTGGTTTCAACTTTGCGACATCAAAAGAGAAAGACTAGAAAAGGAATATATAGAACTAGAACCTTTTTAAAGCGTATCAGCCGACCCGGCTTACGAATTTATGCCAACTATCAAGGAATTCCTAAAGTTTTGGGCGGAATGGGAATTGCTATTCTTTCTACTTCTCGAGGTATAATGACAGATCGAGAAGCTCGACTAAACAGAATTGGGGGAGAAGTCTTATGTTATATATGGTAAATGACAAAAGCTATACCAAAAATTGGTTCACGTAGGGTGCGTATTGGTTTGCGTAGGAATGCGCGTTTTAGTTTACGGAAAAGTGCACGTAGAATAACAAAAGGAGTTATTCATGTTCAAGCTAGTTTCAACAATACCATTATAACTGTTACAGACCCGCAAGGTCGGGTGGTTTTCTGGTCCTCCGCGGGTACTTGTGGATTCAAAAGCTCAAGAAAAGCATCACCCTATGCTGGTCAAAGAACAGCAGTAGATGCTATTCGTACAGTGGGTTTGCAACGAGCAGAAGTTATGGTAAAGGGTGCTGGTAGTGGAAGAGATGCCGCATTACGAGCCATTGCTAAAAGTGGTGTACGATTAAGTTGTATACGCGATGTAACACCTATGCCGCATAATGGATGTCGACCTCCTAAAAAAAGACGTCTGTAAATGCCAACGAAACAACTTATTAGAAACGCAAGACAGCCAATACGAAATGCTAGAAAATCGCCCGCGCTTAAGGGATGTCCTCAGCGTCGAGGAACATGTGCTAGGGTGTATACTATCAACCCCAAAAAACCCAACTCTGCCTTACGTAAAGTTGCCAGAGTACGATTAACCTCTGGATTTGAAATCACTGCTTATATACCAGGTATTGGCCATAATTTACAAGAACATTCTGTAGTATTAGTAAGAGGAGGAAGGGTTAAGGATTTACCCGGTGTGAGATATCGCATTATTCGAGGAACCCTAGATGCTGTCGCAGTAAAGAATCGTCAACAAGGGCGTTCTAAATATGGGGTCAAAAAGCCAAAAAAATAAATGGCAAAAAAAAGTTTGATTCAGAGGGAGAAGAAGCGGCAGAAATTAGAACAGAAATATCATTTGATTCGTTCTTCAAAAAAGATAAGTAAAGTTTCTAGTGAAAAAACGAAAATGCGAGAAAAATTGCAATCCCTACCACGTAATAGTGCACCTACACGCCTTCATCGACGTTGTTTTTTGACCGGAAGACCTAGAGCTAACTATCGAGACTTTGGACTATCCGGACACATACTTCGAGAAATGGTTTATGCATGTTTGTTACCGGGTGCAACAAGATCCAGTTGGTAAGTTCGACGAAGAGAAGGAAGAGATCTTCGAAAAGTAGGTTTTTATGATCCGATAAAGAATCAAACTTTAAATGTTCCAGCTATTCTCTATTTCCTTGAAAAGGGTGCTCAACCTAGAACTGTTTATGATATTTTAAGGAAGGCAGAATTCTTTATGCCTTCCCGTAATGGAAATTTCATTGATAAGACCTCTTCAATTGTAGCCAATATTTTATTGCGAATAATTCCGACAACCTCAGGGGAAAAAAGGGCATTTACTTATTATAGAGATGGATGTTGGCTCAATCCGAAGGAAATTATGCGGAAGCTTTGCAGAATTATTATGAAGCTCGACTAGAAATTGATCCCTATGATCGAAGTTATATACTCTATAATATAGGCCTTATACACACAAGCAATGGAGAGCATACAAAGGCTTTGGAATATTATTTCCGGGCACTAGAACGAAACCCCTTCTTACCGCAAGCTTTTAATAATATGGCCGTGATCTGTCATTACGGAGAACAGGCCATTCTACAGGGTGATTCGGAAATTGCGGAAGCTTGGTTTGATCAAGCTGCTGAGTATTGGAAACAAGCTATAGCGCTTACTCCGGGAAATTATATTGAAGCACAGAACTGGTTGAAGATTACGAAGCGCTTTATGAATTGGCGATCAGAACACATATGGATAGAACTTCTAAAAGGTTCTCGAAAAAGAGGTAATTTTTGGGCCATTCTTTTTCTAGGTTCACTAGGATTTTTATCGGTTGGGGCTTCCAGTTATGGTAAGAATATGATATCTCTTCCATCTCAACAAATTCTTTTTTTTCCACAGGGGGTCGTGATGTCTTTCTACGGAATCGCGGGCCTATTCATTAGCTCCTACTTGTGGTGCACTATTTTGTGGAATGTAGGCAGTGGTTATGACCGATTCGATAGAAAAGAGGGAATAGTGTGCATTTTTCGTTGGGGATTCCCTGGAATAAAACGTCGCGTCTTCCTTTTCCTTATGGATATCCAATCAATTAGAATTCAGGTTAAAGAGGGTCTTTATCCTCGTCGTATCCTTTATATGGAAATCCGGGGCCAGGGGGTCATTCCCTTGACTCGTACTGATGAGAAGTTTTTTACTCCA
Bambusa_oldhamii__stripped_ ATGGCAACCCTTCGAGTCGACGAAATTAAAATTCTCCGCGAACGTATTGAACAATATAATAGGAAAGTAGGGATTGAGAATATCGGTCGCGTAGTTCAAGTGGGGGATGGGATTGCTCGTATTATAGGTCTTGGTGAAATAATGTCAGGTGAATTAGTCGAATTTGCAGAAGGGACTAGGGGTATTGCTCTGAATTTGGAATCCAAAAATGTTGGGATTGTATTAATGGGCGATGGGTTGATGATACAAGAGGGAAGTTTTGTAAAAGCAACAGGAAGAATTGCTCAGATACCCGTGAGCGAGGCTTACTTGGGTCGTGTTATAAATGCTCTGGCTAAACCTATTGATGGGGGCGAAATTGTAGCTGAATCTCGCTTAATTGAATCTGCTCCGGGTATCAAATTAAAGCCATGAATGAGAACCAATCCTACTACTTCTCGTCCCGGGTCCTGAGGAAAAAAGCACAGGGCGTATCGATCAAATTATTGGGCCCGTGCTGGATATCACTTTTCCCCCAGGCAAGTTACCTTATATTTATAACGCTTTGGTAGTCAGAGACACTGCCGGTAAGCAAATTAATGTTTGTGAGGTACAACAATTATTGGGAAATAATCGAGTTAGAGCTGTAGCTATGAGTACAGACGGGTTGATGAGAGGAATGGAAGTGATTGACACGGGAGCTCCTCTCAGTGTTCCAGTCGGTGGAACTCTCGGACGAATTTTCAACGTTCTTGGGGAACCTATTGACAATTTGGGTCCTGTAGATACTAGTGCAACATTCCCTATTCATAGATCTGCGCCTGCCTTTATCGAGTTAGATACGAAATTATCCATCTTTGAAACAGGTATTAAGGTGGTCGATCTTTTAGCTCCTTATCGACGTGGGGGAAAAATCGGACTATTTGGGGGGGCTGGAGTAGGGAAAACAGTACTCATCATGGAATTAATCAACAACATTGCTAAAGCTCATGGAGGCGTATCCGTATTTGGCGGAGTAGGGGAACGGACTCGTGAAGGAAATGATCTTTATATGGAAATGAAGGAATCCGGAGTAATTAATGAAAAAAATATTGAGGAATCAAAGGTAGCTCTAGTCTATGGCCAAATGAATGAACCGCCGGGAGCTCGTATGAGAGTTGGTTTAACTGCCCTAACTATGGCAGAATATTTCCGAGATGTTAATAAGCAAGACGTGCTTCTATTCATCGATAATATCTTTCGTTTTGTTCAAGCAGGATCGGAGGTATCCGCTTTATTAGGGAGAATGCCCTCCGCAGTGGGTTATCAACCTACTCTTAGTACAGAAATGGGTTCTTTGCAAGAAAGAATTACTTCTACCAAAAAGGGATCTATAACTTCGATCCAAGCGGTTTATGTACCTGCGGACGATTTGACCGACCCTGCTCCTGCCACAACATTTGCACATTTGGATGCTACTACCGTACTTTCCAGAGGATTAGCTTCCAAGGGTATTTATCCAGCAGTAGATCCTTTAGATTCAACCTCAACTATGTTACAGCCTCGGATCGTTGGCAACGAACATTATGAAACTGCGCAAAGAGTTAAGACTTTACAACGTTACAAAGAACTTCAGGACATTATCGCAATTCTTGGGTTGGATGAATTATCGGAGGAGGATCGTTTAACTGTAGCAAGAGCACGAAAAATTGAACGTTTCTTATCACAACCGTTCTTTGTGGCAGAAGTTTTTACCGGTTCTGCAGGAAAGTATGTTGGTCTTGCAGAAACAATTAGGGGATTTCAACTAATCCTTTCCGGAGAATTAGACGGCCTACCCGAACAGGCTTTTTATTTGGTGGGTAACATCGATGAAGCTAGCACGAAAGCTATAAACTTAGAAGAGGAGAACAAATTGAAATGAATGAAATTAAATCTTTATGTACTAACTCCTAAGCGAATTATTTGGGATTGTGAAGTGAAAGAAATCATTTTATCTACTAATAGTGGCCAAATTGGCGTATTACCAAACCACGCCCCCATTAACACAGCTGTAGATATGGGTCCTTTGAGAATACGCCTCCTCGACCAATGGTTAACGGCGGTTCTGTGGAGCGGTTTTGCGAGAATAGTTAATAATGAGATCATCATTTTAGGAAATGATGCGGAACTGGGTAGTGACATTGATCCGGAAGAAGCTCAACAGGCACTTGAAATAGCCGAAGCTAACTTGAGTGCTGAGGGTACGAAAGAATTGGTTGAAGCGAAGCTAGCTCTCAGACGAGCTAGGATACGAGTCGAGGCTATCAATTGGATTCCCCCATCCAATTGAATGAAAAATGTAACCCATTCTTTCGTTTTTTTAGCTCACTGGCCATCCGCTGGGAGTTTCGGGCTTAATACCGATATTTTAGCAACAAATCTAATAAATCTAACTGTAGTGGTTGGTGTATTGATTTTTTTTGGAAAGGGAGTTAAAAGATTTATTAGATAATCGAAAACAGAGGATCTTGAGCACTATTCGAAATTCGGAAGAATTGCGTAGAGGGACCATTGAGCAGCTCGAAAAAGCTCGGGTTCGATTACAGAAAGTCGAAGAAGCAGATGAGTATCGAATGAATAGATACTCTGAGATAGAACGAGAAAAAAATTTGATTAATGCTACTTCTATTAGTTTGGAACAATTAGAAAAGTCTAAAAACGAAACCCTTTTTGAAAAACAAAGGGCAATGAATCAGGTCCGACAACGGGTTTTCCAACAGGCCGTGCAAGGAGCTCTAGGACTGAATAGTTGTTTGAATACCGAGTTACATTTCCGTACGATTCGTGCTAATATTGGCATTCTCGGGGCCATAGAATCGAAGATGAATCCACTAATTGCTGCTGGATGACGGGCTTGCTTCTATTGGCCCTGGAGTTGGTCAAGGTACTGCTGCAGGACAAGCTGTAGAAGGTATTGCGAGACAGCCAGAAGCAGAAGGTAAAATACGAGGTACTTTATTGCTTAGTCTAGCTTTTATGGAAGCTTTAACAATTTATGGACTAGTTGTGGCACTAGCACTTTTATTTGCGAACCCTTTTGTTTAAATGAATATTATACCATGTTCCATTAAAACACTCAACGGGTTATACGATATATCGGGTGTAGAAGTAGGCCAACACTTCTATTGGCAAATAGGAAGTTTCCAAATTCATGCCCAAGTACTCATCACTTCTTGGGTCGTAATTACTATCTTGCTAGGTTCAGTTATCATAGCTGTTCGGAATCCACAAACCATCCCGACCGACGGTCAGAATTTCTTCGAATATGTGCTTGAGTTTATTCGAGACTTGAGCAAAACTCAGATTGGAGAAGAATATGGTCCCTGGGTTCCCTTTATTGGAACTATGTTCCTTTTTTTTGTTTCGAATTGGTCGGGTGCTCTTTTACCTTGGAAAATTATATTACCCCATGGGGAATTAGCAGCGCCCACGAATGATATAAATACTACTGTTGCTTTAGCTTTACTCACGTCAGCGGCATATTTTTATGCGGGTCTTAGCAAAAAAGGATTGAGTTATTTCAAATATATTAAACCAACTCCAATCCTTTTACCAATTAACATCCTAGAAGATTTCACAAAACCATTATCGCTTAGTTTTCGACTTTTCGGGAATATATTGGCGGATGAATTAGTTGTTGTTCTTGTTTCTTTAGTCCCCTTAGTAGTCCCTATACCGGTCATGTTTCTTGGATTATTTACAAGCGGTATTCAAGCTCTTATTTTTGCAACGTTAGCCGCAGCCTATATAGGTGAATCCATGGAGGGTCATCATATGATAGCAACTTTTTCTATAACAGGATTCTTAGTTTCTCGTTGGTCTTCGGGACATTTTCCATTAAGTAATTTATATGAGTCATTGATCTTCCTTTCATGGGCTCTGTATATTCTTCATACGATTCCTAAGATACAGAACTCTAAAAATGATTTAAGCACAATAACTACGCCAAGTACTATTTTAACGCAAGGCTTTGCCACGTCGGGTCTTTTAACTGAAATGCATCAATCCACAATACTAGTACCTGCTCTACAATCTCAGTGGTTAATGATGCATGTCAGTATGATGTTACTAAGCTATGCAACTCTTTTGTGCGGATCCTTATTATCCGCCGCTCTTCTAATCATTAAATTTCGAAAGTTCTTCATTTCTCTTTTTCAAATTATTACAAATATCAATTAACTGAGCGTTTGGATTCTTGGAGTTATCGTGTCATTAGCGGGTTTACCCTTTTAACCATAGGTATTCTTTGTGGAGCAGTATGGGCTAATGAGGCGTGGGGATCCTATTGGAATTGGGATCCTAAGGAAACTTGGGCATTTATTACTTGGACCATATTCGCAATTTATTTACATAGTAGAACAAATAATTGGAAGGGTACGAATTCCGCACTTGTAGCTTCAATAGGATTTCTTATAATTTGGATCTGCTATTTTGGTATCAATCTATTAGGAATAGGTTTACATAGTTATGGTTCATTTTTAATGAAAAAAAAGAAAGCATTGCCTTCTTTCCTATATCTTTTTATCGTACTTTTGCCCTGGGGGGTCTCTTTCTCTTTTAACAAATGTCTGGAACTTTGGATTAAGAATTGGTGGAATACCAGGCAATCCGAAACTCTCTTAACTGATATTCAAGAGAAAAAGGTTCTAGAAAGATTCATAGAATTAGAAGAACTTTTTTTGGACGAAATGATAAAGCCCCTCCTATAGGAATACACGAAATAATACAATTGGCCAAAATAGATAATGAGGATCATCTCCATATCATTTTGCATTTCTCGACAAATATAATCTGTTTGATTCTAAGTGGTTCTTTTTTTGGTAAAGAGGAACTTATTAATTCTTGGCAGGAATTCTTCTATAACTTAAATGACTCAATAAAAGCTTTTAGTATTCTTTTAGTTACTGATTTTGTTGGATTTCACTCCACCCGCGGTTGGGAACTACTAATTCGTTGGGTCTACAATGATCTTGGATGGGCTCCTAACGAGCTATTCACTATTTTTTGTAGTTTTCCAGTGATTCTAACATGTTTGAAATTTTGGGTCTTTTTTTTAAACCGTCTATCTCCTTCGCTTGTAGTCTATCATTCAATTGAATAAATGCCCATTGGTGTTCCAAAAGTACCTTACCGGATTCCCGGAGATGAAGAAGCGACTTGGGTTGACTTATACAATGTTATGTATCGAGAAAGGACACTTTTTTTAGGTCAAGAGATTCGTGAGATCACGCATATTACAGGTCTCATGGTATATCTCAGTATAGAAGATGGAAGCGATATTTTTTTGTTTATAAACTCCCCAGGCGGGTGGCTAATCTCAGGAATGGCAATTTTTGATACGATGCAAACGGTGACACCAGATATAACAATATGCCTCGGAATAGCTGCGTCCATGGCATCCTTCATTCTGGGAGGAGAACCCACCCGTATAGCATTCCCTCACGCGAGGATTATGCTTCACCAACCTAGTGCTTATTATCGGGCAAGGACACCAGAATTTCTAGAAGTGGAAGAGTTACACAAAGTTCGCGAAATGATCACAAGGTATGCACTAAGAACAGGCAAGCCTTTTTGGGTTGTATCCGAAGACATGGAAAGGGATTTTATGTCAGCAGACGAAGCCAAAGCTTATGGACTTGTCGATGTAGGGGAAATGGACGAGCACTGTGATCCAGTGTGGCCGGAAATGAAGGATTGGATGTTCCGCGTTCGCCTAGAGAATGACACCATCATTCTGGGCTATATTTCAGGAAAGATCCGGTCTAGTTCTATACGAATACTGATGGGGGATAGGGTCAAAATTGAAGTAAGTCGTTATGATTCAAGCAAGGGACGTATAATTTATAGACTTCCCAAGTCGAAGCGTACCGACTCGAAGACCGAAGATAAGATGAAATTCGAAGGGTCAAAAAAATCTCGTTACTTCGTCTACCCACTTCTCTTTGAGTTTGCCCATGATAATGATTCCGAGCCTGTGGAAATTAGTAATAACAAGAAATTTAGTTCACTACTTGTGAAACGTTTAATTCGAATGTATCAGCAGAATTTTTGGAACTCGGTTAATCATAACCAAGATCGATTGGATTACAATTTTTATTCTGAGTTTTATTCTCAGATTCTATCTGAGGGGTTTGCGATCGTTGTAGAAATCCCATTCTCGCGAGAATTATGTCCGGAAACAACAAAGTTTCAGAATTTACGATCTATTCATTCATTTCCCTTTTTAGAAGACTTTCATTTACATTATCTATCACATATAGAAATACCCTATCCTATCCATTTGGAAATTTTGGTTCAACTCCTTCAATACCGGATCCAAGATGTTCCATCTTTGCATTTGCGATTCTTTCTCAACTACTATTCGAATTGGAATAGTCTTATTACTTCAATGAAATCGTTTCTTAAAGAAAATAAAAGACTATTTTTCTTATATAACTCTTATGTATCAGAATATGAATTTTTCTTGTTTCTTAAACAATCTTGCTTACCATTAACATCTTCTTTTGTGGAACGAATCTTTAAGATGGAACATTTTGGGATGTACCCATTTCGGAAAACCTGGTTCTTTATGGATCCTCTTATGCATTATCGATATCAAGGAAAGGCAATTGCATCAAAAGGAACTCTTAAGAAGAAATGGAAATACCTTGTCTTCTGGTATTCTTTCTTTTGGACTCAACCGAGGATCCATCTAAACTTAAACTCTTGCTTCGATTTTCTGGGGTACCTTTCAAGTGTACCAAATCCTTTGGTAAGGAATATGCTAGAGAATTCATTTCTAATAATGAAAAAATTCGATACCGTCCCCGCTACTCCCCTCATTCGATCCTTAAAAGCTCAATTTTGTACTGGATCGGGGCATCCTATTAGTAAACCATGGACCTTATCAGATTGGGATATTCTTGATCGATTTGGTCGGATATGTAGAAATCTTTTTCATTATCATAGTGGATCTTCGAAAAAAACTTTGTATCGAAAGTATATACTTCGACTTTCATGCGCTAGAACTTTAGCTCGTAAACATAAAAGCACGGTACGATTTATGCAACGAGGTTCGGTATTTTTAGAAGAATTTTTTATGGAAGAAGAAGTTTTTTTGATGTTCAAAACAACCTCTCGTGGATCACACAGTGAGCGTATTTGGTATTTGGATATTATCAATGACCTGTAGAGGTAGAAACTATCAATTCTTTTTCGAAATCGGAAAAAGAAGTCTATGGACTGATATGGATTCCTATTTTGACCCTCCTACTGGGAATCACAATAGAAGTACTGGTAATTGTGTGGTTAGAAAGAGAAATATCCGCATCGATACAACAACGTATTGGTCCTGAATATGCTGGCCCCCTGGGACTGCTTCAAGCTATAGCCGATGGAACTAAGCTCTTTAAGGAGGATATCCTGCCATCCCGAGGAGATATTCCTTTATTTATTGGACCCTCTATAGCAGTCATATCATTATTAAGTTTTTTAGTTATCCCTGGATATTTTGTTTTAGCCGATCTTAGTATTGGTGTTTTTTTATGGATTGCCATTTCAAGTATTGCTCCTATTGGTCTTCTTATGGCAGGATATAGCTCAAATAATAAATATTCTTTTGGCGGTCTACGAGCTGCTGCTCAATCTATTAGTTATGAAATACCATTAACTTTTTGTGTGCTAGCAATATCTCTGGTTATCAAACCGAATATTCCGGTATCAAATATGGTTTATTTTATCTTGTTTCTTACCTAAATTTATTAGTTTCCTCTTTATTTGTAACAGTTCTCTACTTAGGCGGGTGGAATTTATCTATTCCCTATATATCCAGATTTTTCAAAATGGGAATTTTGGAAATGATGGGTATCATTACATTAACTAAAGCTTATTTATTTCTCTTCATTTCTATCACAATAAGATGGACTTTACCCAGGATGAGAATGGATCAGTTATTAAATCTTGGATGGAAATTTCTTTTACCTATTTCCCTGGGCAATCTCTTATTAACAACTTCTTCCCAACTTGTTTCACTATAAAAAGCGTTTCATTTGCTTCTCTTCGGAAGTTTCATTTTCCCAGAATGTATCCTAATTTTTGGCCTAATTCTTCTTCTGATGATCGATACCTCTGATCAAAAAGATAGACCTTGGTTCTATTTCATCTCTTCAACAAGTTTAGTAATAAGCATAACGGCCCTATTGTTCCGATGGAGAGAAGAACCTATAATTAGCTTTTCGGGAAATTTCCAAACGAACAATTTCAACGAAATCTTTCAATTTCTTATTTTATTATGTTCCACTTTATGTATTCCTCTATCCGTAGAGTACATTGAATGTACAGAAATGGCTATAACAGAGTTTCTGTTATTCTTAACAGCTACTCTAGGGGGAATGTTTTTATGTGGTGCTAACGATTTAATAACTATCTTTGTAGCTCCAGAATGTTTCAGTTTATGTTCCTACCTATTGTCTGGATATACCAAGAGAGATCTACGGTCTAATGAGGCTACTATGAAATATTTACTCATGGGTGGGGCAAGCTCTTCTATTCTGGTTCATGGTTTCTCTTGGCTATATGGTTCATCTGGGGGGGAGATCGAGCTTCAAGAAATTGTGAACGGTCTTATCAATACACAAATGTATAACTCCCCAGGAATTTCAATTGCGCTTATATCCATCACTGTAGGACTTGGGTTCAAGCTTTCCCCAGCCCCTTTTCATCAATGGACTCCTGTCTACGATCCCCCACTCCAGTCGTTGCTTTTCTTTCTGTTACTTCGAAAGTAGCTGCTTCAGCTTCAGCCACGCGAATTCTCGATATTCCTTTTTATTTCTCATCAAACGAATGGCATCTTCTTCTGGAAATCCTAGCTATTCTTAGCATGATAGGGAATCTCCTTGCTATTACTCAAACAAGCATGAAACGTATGCTTGCATATTCGTCCATAGGGCAAATCGGATATGTAATTATTGGAATAATTGTTGGAGACTCAAATGATGGATATGCAAGCATGATAACTTATATGCTGTTCTATATCTCCATGAATCTAGGAACTTTTGCTTGCATTGTATTATTTGGTCTACGTACCGGAACTGATAACATTCGAGATTATGCAGGATTATACACGAAAGATCCTTTTTTGGCTCTCTCTTTAGCCCTATGTCTCTTATCCCTAGGAGGCCTTCCTCCACTAGCGGGTTTCTTCGGAAAACTCTATCTATTCTGGTGTGGATGGCAAGCAGGCCTATATTTCTTGGTTTCAATAGGACTCCTTACGAGCGTTCTTTCTATCTACTATTATCTAAAAATAATCAAGTTATTAATGACTGGACGAAACCAAGAAATAACCCCTTATGTGCGAAATTATAGAAGATCCCCTTTAAGATCAAACAATTCCATCGAATTGAGTATGACTGTATGTGTGATAGCATCTACTATACCAGGAATATCAATGAACCCCATTGTTGCAATTGCTCAGGATACCCTCTTTTAGATGTTTCTGCTTCACGAATATGATATTTTTTGGACATTTCTAATAATAGCAAGCCTTATTCCTATTTTGGCATTTTGGATTTCAGGACTTTTAGCCCCGGGACCAGAGAAGCTTTCTAGTTATGAATCGGGTATAGAACCCATGGGAGGGGCTTGGTTACAATTCCGAATACGCTATTACATGTTTGCGCTAGTTTTTGTTGTTTTTGATGTGGAAACAGTCTTTCTCTACCCTTGGGCAATGAGTTTCGACGTATTGGGTGTATCCGTTTTTATTGAAGCTTTCATTTTCGTGCTTATCGTTGTTGGTGTTTATGCATGGCGAAAAGGAGCCTTGGAATGGTCTTAAATGAGTTATTTTCCTTGGTTAACAATACTTGTTGTTCCGATATTTGCAGGTTCAATTTTTTTACCTCATAGGGGAAACAAAATCGTTAGGTGGTATACTATATCTATTTGTTTATTAGAATTCCTTATGACTTATGCATTCTGTTATCATTTCCAATTGGAGGATCCCTTAATCCAATTAAAGGAGGATTCTTGGATAGATGTCTTTGATTTCCACTGGAGATTGGGAATCGATGGACTTTCATTAGGATCTATTTTATTGACAGGATTTATCACTACTTTAGCTACTTTAGCAGCTTGGCCGACCCGGAATTCGCGATTATTCTATTTCCTGATGCTAGCAATGTATAGTGGTCAAATAGGATTATTTTCTTCGCGAGACCTTTTACTTTTTTTTATCATGTGGGAGTTAGAATTAATTCCTGTTTACTTACTTTTATCCATGTGGGGGGGAAAGAGGCGTCTGTATTCAGCTACAAAGTTTATTTTGTATACTGCAGGCGGTTCCATTTTTTTCTTAATCGGAGTTCTAGGTATGGGCTTATATGGTTCCAACGAACCATTAGATTTGGAAAGATTAATTAATCGATCATACCCTGCAACATTGGAAATACTATTTTATTTGGGCTTCCTTATTGCTTATGCTGTCAAATTGCCAATTATACCCCTACATACGTGGTTACCAGATACCCATGGGGAAGCGCATTACAGTACATGTATGCTTTTAGCGGGAATCCTATTAAAGATGGGAGCATACGGATTGATTCGGATCAATATGGAATTGTTACCTCATGCTCATTATCTATTTTCCCCCTGGTTGGTAATAATAGGAGCGATGCAAATAATCTATGCAGCTTCAACTTCTCTTGGTCAACGAAATTTCAAAAGAATAGCCTATTCCTCCGTATCTCACATGGGTTTCATAATTATAGGAATTGGTTCCATAACCAACATTGGACTCAATGGAGCTTTACAAATACTATCCCATGGATTTATTGGTGCTACACTTTTTTTCTTGGCGGGAACGGCTTGTGATAGAATGCGTCTTGTTTATCTCGAAGAACTGGGGGGGATATCTATCCCAATGCCGAAAATTTTTACCATGTTTAGTAGCTTTTCAATGGCTTCTCTTGCCTTACCAGGAATGAGCGGTTTTGTTGCAGAATTAGTAGTATTTTTTGGACTAATTACTAGTCCCAAATTTCTGTTAATGCCAAAAATCCTAATTACTTTTGTAATGGCAATTGGAATGATATTAACTCCTATTTATTTATTATCTATGTTACGCCAGATGTTCTATGGATACAAGCTATTTGTTCCAAACGCAAATTTTGATTCTGGACCGCGAGAACTCTTTTTAATCTGTATCTTTTTACCAGTAATAGGAATTGGTATTTATCCAGATTTTGTTCTCTCGCTATCCGTTGACAGGGTAGAGGCTCTCTTATCCAATTATTATAAATAGATGTTTGAGCATGTACTTTTTTTGAGTGTCTATTTATTTTCGATTGGTATCTATGGATTGATCACAAGCCGAAACATGGTTAGAGCTCTAATATGTCTTGAACTTATACTGAATTCAATTAATCTAAATCTCGTAACATTTTCTGATCTATTTGATAGTCGCCAATTAAAAGGAGACATTTTCGCAATTTTTGTTGCTGCTGAAGCAGCTATTGGACTATCCATTCTTTCTTCCATCCATCGTAACAGGAAATCAACTATCCAATCTATGGAACATACATATCAATATGCATGGATCCCTCTTCTCCCACTTCCAATTATGTCAATGGGGGGACTTATTCTTATTCCGACAGCAACAAAAAATCGTCGAATATGGGCTTTTCCTAGTGTTTTACTCTTAAGTATAGCTATGGTATTCTCAGTTCACCTATCTATTCAACAAATAAATGGAAGTTCTATCTATCAATATCTATGGTCGTGGACCGTCAATAATGATTTTTCCTTAGAATTTGGATACTTGATCGACCCGCTTACTTCTATTATGTTAATACTAATTACTACAGTAGGAATCCTCGTTCTTATTTATAGTGACGATTATATGTCTCACGATGAAGGATATTTGAGATTTTTTTATATAAGTTTTTTCAATACTTCCATGTTGGGATTGGTTACTAGTTCCAATTTGATACAAATTTATTTTTTTTGGGAACTTGTGGGAATGTGTTCCTATTTATTGATAGGCTTTTGGTTTACACGGCCAATTGCAGCGAGTGCTTGTCAAAAAGCTTTTGTAACTAATCGTGTAGGGGATTTTGGTCTGTTATTAGGAATTTTAGGTTTTTTTTGGATAACAGGTAGTTTAGAGTTTCGGGATTTGTTCAAAATAGCTAATAACTGGATTCCTAATAATGGGATTAATTCCTTACTTACTACTTTGTGTGCTTTTTTATTATTCCTTGGTGCAGTTGCAAAATCTGCACAATTCCCTCTTCACGTATGGTTACCCGATGCTATGGAAGGACCCACTCCCATTTCGGCTCTTATACACGCAGCAACTATGGCTGGGATTTTTCTTGCTCGACTTCCTCTTTTCATATCCCTACCCATAATGAGTTTCATTTCTTTAGTAGGTACAATAACACTCTTCTTAGGAGCTACTTTAGCTCTTGCTCAGAGAGATATTAAAAGAAGCTTAGCCTATTCTACAATGTCTCAATTGGGTTATATGATGTTAGCTCTAGGTATAGGTTCTTATCAAGCTGCTTTATTCCATTTGATCACTCATGCTTATTCTAAAGCTTTATTGTTCTTGGGATCCGGATCCATTCATTCAATGGAACCTCTTGTTGGATATTCACCAGATAAAAGTCAGAATATGGTTCTTATGGGTGGTTTAAGAAAATACCCAATTACAAGAACGACTTTTTTAGGTACGCTTTCTCTTTGTGGTATTCCACCTCTTGCTTGCTTCTGGTCCAAAGATGAAATCCTTAGTAATAGTTGGTTGTATTCACCCTTTTTTGGAATAATAGCCTCTTTTACTGGATTAACTGCGTTTTATATGTTTCGGATATATTTACTTACTTTTGATGGGTACCTGCGTGTTTTTAATTACAGTAGCACTAAAGAGGGCTCGTTGTCAATATCCTTATGGGGAAAAAGGCCCAAAATTCATAATACAAGAGGGTCCTTTAGTACTTTTGGGGTTAAAAACACTTTTGTCTATCCTCATGAAACGGGAAATACTATGCTATTCCCTCTTTTTATATTACTGTTTACTTTGTTCATTGGATCCATAGGAATCTTTGAGTTAACCATATTATCAAAGTGGTTAACTTCAATAAGCTTCCAGGAATCCATAAATTCATATGAATTTACTAATATTTCTTCTGTAAGTCTAGCTATGTTTGGTCTATTCATATTCTCTTTTCAGTTATTTAATTCCAAAGAGAGTCCGAAGTTTTTGGATGTAAAAAAAAAGATATACAGTTGGTCATATAATCGTGGTTATATAGATATTTTCTATACTAGGTTTCTGGGTATAAGAGGATTAACCGAACTAACGCAGTTTTTCGATAAGGGTGTCATTGATGGAATTAATGGGGTAGGTCTTGCTGGTTTTTGTATAGGAGAAGAAATTAAATATGTAGGGGGAGGGCGAATATCGTCTTATTTATTCTTTTATTCCGTGTTCTTCTTTTTTATGGATTTACCTGGACCAATACATGAGATTCTTGTGCTATTTGAATTTCTTCTACTAGGGGGCATAGGAGTAGTATTACTTACCAACCCAATTTATTCTGCCTTTTCGCTGGGATTAGTTCTTATTTGTATATCCTTATTCTATATTTTATTGAATTCCTACTTTGTAGCTGTCGCACAACTTCTTATTTATGTGGGAGCCATAAATGTCTTGATCATATTTGCCGTAATGTTCGATGGCTCAGAATGGTCTAAAAATAAGAATTGGACTATTGGAGATGGGTTCACTCTCTGTATAACTATTCTTTTTTCACTAATGACTACTATCCCAGATACGTCATGGTATGGAATTCTTTGGACTACAAGATCAAACCAAATAGTAGAACAGGGTCTCAATAACGTTCAACAAATTGGGATTCATTTAGCAACTGATTTTTATCTTCCGTTTGAACTCATTTCTATAATTCTTCTAGTTTCTTTAATAGGTGCAATTACTATGGCTCGGCAATAAATGTTTACAGAAGCAATAACGGTAAATGCACCAGAATTCTTGGAGAATATTCAAATACCCCAAAGAGCCAGCTATATTAGGGTAATTATGTTAGAGTTGAGCCGTATAGCTTCTCACTTGTTATGGCTTGGACCTTTTATGGCAGATCTCGGCGCACAGACTCCTTTTTTCTATATTTTTAGAGAGAGAGAATTGATATACGATCTATTTGAAGCTGCTACAGGTATGCGAATGATGCATAATTACTTTCGCATCGGAGGAGTAGCCGCCGATCTACCTTATGGATGGATCGATAAATGTTTAGATTTCTGTGATTATTTTTTACGAGGAGTTGTTGAACAACAACTTATTACACAGAATCCCATTTTTATAGAACGAGTTGAAGGAGTCGGTTTTATTAGCGGAGAAGAAGCAGTAAATTGGGGCTTATCGGGACCGATGTTACGAGCTTCTGGAATACAATGGGATCTTCGTAAAGTTGATTATGAGTCTTACAACCAATTTGATTGGAAAATCCAATGGCAAAAAGAAGGGGATTCATTAGCTCGCTATTTAGTACGAATGGGTGAAATGAGGGAATCCATCAAAATTATTCAACAGGCTGTAAAAATTCCTGGGGGTCCTTATGAGAATTTAGAAGTCCGACGCTTTAAGAAGAATTCCGAATGGAATGATTTTGAATATCGATTTCTTGGTAAAAAACCTTCGCCCAATTTTGAATTGTCAAAGCAAGAGCTTTATGTAAGAGTGGAAGCTCCAAAAGGTGAATTAGGAATTTATCTGGGAGATGATAGTCTTTTCCCCTGGAGATGGAAAATTCGTCCACCTGGTTTTAATTTGCAAATTCTTCCTCAACTAGTTAAAAAAATGAAATTGGCTGATATCATGACGATATTAGGTAGTATAGATATCATTATGGGGGAAGTTGATCGTTGAATGTTCCCTATGGTAACTGGGTTCATGAGTTATGGTCAACAAACAATACGCGCTGCAAGGTACATTGGTCAATTCATAATTACCTTATCCCACACAAATCGTTTACCTATAACGATTCACTACCCTTATGAAAAATCAATTACATCGGAGCGTTTCCGGGGGCGAATCCACTTTGAATTTGATAAATGTATTGCTTGTGAAGTATGTGTTCGCGTATGCCCGATAGATCTACCCCTTGTGGATTGGAGATTTGAAAAGGATATTAAAAGGAAACAATTGAATTATAGTATTGATTTTGGAGTTTGTATATTTTGTGGTAATTGTGTTGAGTACTGTCCGACAAGCTGTTTATCAATGACTGAAGAATATGAACTTTCTACTTATGATCGTCATGAATTGAATTACAATCAAATTGCTTTGAGTCGGTTACCAATCTCCATAATGGGAGATTACACAATTCAAACAATTAGGAATTCGACTCATAAAAATCTTTGAATTCAAGAACGATTACTAATTACTAGATGCAGCAGGGTTGGTTATCTAATTGGCTAGTCAAACATGAGGTGGTTCATAGATCTTTGGGCTTCGATCACCGAGGAATAGAGACTTTACAAATAAAAGAAGGGGATTGGGATTCCATTGCTGTCATTTTATATGTATATGGTTACAATTATTTACGTTCCCAATGTGCTTATGATGTAGCACCCGGTGGATCTTTAGCTAGCGTGTATCATCTTACGAGAATACAGTATGGTATAGATAACCCAGAAGAAATATGCATAAAAGTCTTTGCCCAAAAGGATAATCCTAGAATCCCGTCTGTCTTCTGGATTTGGAAAAGTGCCGATTTTCAAGAACGTGAATCTTATGATATGGTGGGAATCTATGATAATCATCCACGCCTTAAACGTATCCTAATGCCTGAAAGTTGGATAGGCTGGCCCTTACGTAAGGACTATATAACCCCCAATTTCTATGAAATACAAGATGCTCATTGATTGAGTTTGATTGAGTTTCCCTTACTTGACCAAACAAGTTCCAATTCCGTTTTTTCAACTACCAATGATTTTAATTGGTCAAAACTCTCCAGTTTATGGCCCCTTCTATATGGTACCAGTTGTTGTTTCATTGAATTTGCTTCATTAATAGGCTCGCGATTCGACTTTGATCGTTATGGATGGGTACCAAAATCAAGTCCTAGGCAAGCAAACCTAATTTTAACAGCCGGCCCGGAAACAATGAAAATGGCTCCTTCTTTAGTGTTTTACAAGCAAAGGCCTGAACCAAAATATGTCATTGCTAGGGGAGCCTGTACTATTACAGGGGGAATGTTCAGTACGGATTCCTATAGTACTGTTCGGGGAGTTGATAAGTTAAATCCTGTGGATGTCTACTTGCCAGGCTGCCCACCTAAACCGGAGGCAGTTATAGATGCCCTAACAAAACTTCGTAAGAAGATATCGCGAGAAATAGTTGAGGATCGAACTCTATCTCAAAAGAATCGATGTTTTACTACCAGTCACAAGCTTTATGTAAGGCGCAGTACTCATACTGGAACTTACGAGCAAGAATTGCTCTATCAATCACCATCTACTTTAGACATATCGTCTATGGAAAATAGAAATACTTTTTCTTGGGTAAAGGAACAGATGATTCGATCTATTTCTATCATGATATATATAACTCGGACATCTTCAAATGCATATCCCATTTTTGCGCAGCAGGGTTATGAAAACCCACGAGAAGCAACCGGACGAATTGTATGTGCCAATTGCCATTTAGCTAATAAGCCCGTGGATATTGAAGTTCCCCAAGCTGTGCTTCCCGATACTGTATTTGAAGCAGTTCTTCGAATTCCTTATGATATGCAACTGAAACAAGTTCTTGCTAATGGGAAAAAGGGAGGGTTAAATGTGGGTGCTGTTCTTATTTTGCCCGAGGGATTCGAATTAGCGCCGCCCGACCGTATTTCTCCTGAGTTGAAAGAAAAGATAGGAAATCTCTCTTTTCAGAGTTATCGTGATAAAAATATTCTTGTGATAGGCCCTGTTCCCGGTCAGAAATATAGTGAAATCGTCTTTCCCATTCTTTCCCCCGATCCTGCTACGAAGAAAGACTTCTTAAAATATCCCATATATGTAGGGGGAAACCGAGGAAGGGGACAGATCTATCCTGATGGTAGTAAGAGTAACAATACGGTCTATAATGCTACGTCAACAGGTATAGTAAGAAAAATACTACGTAAAGAAAAAGGGGGATATGAAATATCCATAGTCGAGGATGGACGCCAAGTGATTGATATTATACCTCCCGGGCCAGAACTTCTTGTTTCAGAAGGGGAATCAATCAAGCTTGATCAACCATTAACAAGCAATCCTAATGTGGGAGGGTTTGGTCAGGGGGATGCAGAAATAGTGCTTCAGGATCCATTACGTGTCCAAGGCCTTTTATTCTTCTTCGCATCTGTTATTTTGGCACAAGTTTTTTTGGTTCTCAAAAAGAAACAGTTTGAAAAGGTTCAATTGTACGAAATGAATTTCTAGATGACTTTTTACTACCGCCCAACCGTTACAGAGGCTTTTTCCTCGGTTCAATACATAATGACCGAGGCCAACTTTGGTTGGTTAATCCGATCAGTTCATCGATGGTCAGCAAGTATGATGGTTCTAATGATGATCCTGCACGTATTTCGTGTGTATCTCACAGGTGGATTTAAAAAACCCCGCGAATTAACTTGGGTCACAGGTGTGGTTTTGGTATTGACTGCATCGTTTGGTGTAACTGGTTATTCTTTGCCTTGGGATCAAATTGGTTATTGGGCAGTCAAAATTGTGACAGGTGTACCTGAAGCGATTCCGGTAATAGGATCGCCTTTAGTGGAGTTATTGCGTGGAAGTGCTAGTGTGGGCCAATCCACTTTGACTCGTTTTTATAGTTTACATACTTTTGTACTGCCTCTGCTTACCGCCGTATTTATGTTAATGCACTTTATGATACGTAAGCAAGGTATTTCGGGTCCTTTAGTACCTGTATTAAGAGCAAAATTAGCTAAAGGGATGGGACATAATTATTACGGGGAACCCGCGTGGCCCAACGATCTTTTATATATTTTTCCAGTAGTAATTCTAGGTACTATTGCATGTAATGTAGGTTTAGCGGTTCTTGAGCCGTCAATGATTGGTGAACCGGCGGATCCGTTTGCAACTCCTCTGGAAATATTACCCGAGTGGTACTTCTTTCCCGTGTTTCAAATACTCCGTACAGTACCCAATAAGTTATTGGGCGTTCTCTTAATGGTTTCTGTGCCAACGGGCTTATTGGTACCCTTTCTAGAGAATGTCAATAAATTCCAAAATCCATTTCGTCGCCCAGTAGCTACGACAGTTTTTTTAATCGGTACTGCGGTAGCTCTTTGGTTAGGTATTGGAGCAACATTACCCATTAAATCCTTAACTTTAGGTCTTTATGATTGAAGTTTTTCTATTTGGAATCGTCTTACTAATTCCTATTACTTTAGCGGGATTATTCGTGACTGCGTATTTGCAATACAGGCGTGGGGATCAGTTGGATCTTTGAATGCTTACTATAACTAGTTATTTCGGTTTTCTACTGGCTGCTTTAACTATAACCCCAGCTCTATTTATTGGTTTGAACAAGATACGTCTTATTTGAATGGATATAGTAAGTCTCGCTTGGGCTGCTTTAATGGTAGTCTTTACATTTTCTTTTTCACTAGTAGTATGGGGGAGGAGTGGACTCTAGATGATTATTCGTTCGCCGGAACCAGAAGTAAAAATTGTGGATAGGGATCCTGTAAAAACATCTTTTGAGGAATGGGCCAAACCCGGCCATTTCTCAACAATAGCTAAGGGCCCTGATACTACCACTTGGATCTGGAACCTACATGCTGATGCTCACGATTTCGATAGTCATACCGGTGATTTGGAGGAGATCTCTCGAAAAGTCTTTGCTCATTTCGGTCAACTCTCCATTATCTTTCTTTGGTTGAGTGGCATGTTCGCCCGTTTTTCCAATTATGAAGCATGGCTAAGTGATCCTACTCACATTGGACCCAGTGCTCAGGTAGTTTGGCCAATAGTAGGGCAAGAAATATTGAATGGTGATGTAGGCGGGGGTTTCCGAGGAATCCAAATAACCTCTGGGTTTTTTCAGTGGCGAGCATCTGGAATAACTGAATTACAACTCTATTGTACCGCAATCGGTGCATTGATTTTTGCATCGTTAATGCTTTTTGCTGGTTGGTTCCATTATCACAAGGCCGCTCCCAAATTGGCCTGGTTCCAAGATGTAGAATCCATGTTGAATCACCACTTAGCGGGGTTATTAGGACTTGGGTCTCTTTCTTGGGCGGGACACCAAATCCATGTATCTTTACCGATTAACCAATTTCTTGACGCTGGGGTTGATCCTAAACCACTTCCTCATGAATTTATCTTGAATCGCGACCTTTTGGCTCAACTTTATCCTAGTTTTGCCGAAGGAGCAACCCCCTTTTTCACCTTGAATTGGTCCAAATACGCAGAATTTCTGTTTCGCGGAGGACTAGACCCAATAACCGGCGGTCTATGGTTGAGCGATATTGCGCACCATCATTTAGCTATTGCTATTCTTTTCCTGATCGCAGGTCATATGTATAGGACCAACTGGGGTATTGGTCATGGACTTAAAGATATTTTGGAGGCTCATAAGGGCCCGTTTACAGGACAAGGCCATAATGGTCTCTATGAAATCCTAACAACGTCATGGCATGCTCAATTATCTCTTAACTTAGCTATGCTAGGCTCTACCATTGTTGTAGCTCATCATATGTATATGCCCCCCTATCCATACCTAGCTACTGACTATGGTACACAACTTTCCTTGTTCACACACCACATGTGGATTGGCGGATTTCTAATAGTCGGTGCTGCTGCACATGCAGCCATTTTTATGGTAAGAGACTATGATCCAACTACTCGATACAACGATCTATTAGATCGCGTCCTTAGACACCGCGATGCAATCATATCCCACCTTAACTGGGTATGTATATTTCTAGGTTTTCACAGTTTTGGCTTGTACATTCATAATGATACCATGAGTGCTTTAGGCCGTCCCCAAGATATGTTTTCGGATACCGCCATACAATTACAACCCATCTTTGCTCAATGGGTACAAAATATCCATGCTGCGCCTGGCGTAACAGCTCCTGGTGCAACAACAAGTACCAGCTTAACGTGGGGAGGTGGCGAGTTAGTAGCAGTAGGCGGCAAAGTAGCTTTGTTACCTATTCCATTAGGAACCGCAGATTTTTTAGTCCATCACATTCACGCATTTACCATCCATGTGACTGTATTAATACTTTTGAAAGGTGTTTTATTTGCTCGCAGTTCCCGTTTGATACCCGATAAAGCAAATCTTGGTTTTCGCTTCCCTTGCGATGGGCCTGGGAGAGGGGGAACATGTCAAGTATCCGCCTGGGATCATGTTTTCTTAGGTCTATTCTGGATGTACAATATTTCGGTAGTCATTTTCCATTTCAGTTGGAAAATGCAGTCGGATGTTTGGGGTACTATAAGTGATCAAGGGATGGTAACTCATATCACAGGGGGAAACTTTGCACAGAGTTCCATTACGATTAATGGGTGGCTCCGAGATTTCTTGTGGGCACAGGCATCCCAAGTAATTCAGTCTTATGGTTCTTCATTATCTGCATATGGCCTTTTTTTCTTAGGTGCTCATTTTGTCTGGGCCTTCAGTTTAATGTTTTTATTCAGCGGCCGTGGTTATTGGCAAGAACTCATTGAATCTATCGTTTGGGCTCATAACAAATTAAAAGTTGCTCCCGCTACTCAGCCTAGAGCCTTGAGCATTATACAAGGACGTGCTGTAGGAGTAACCCATTACCTTCTGGGTGGAATTGCCACAACATGGGCATTCTTCTTAGCGAGAATTATTGCAGTAGGAATGGAATTAAGATTTCCCAGGTTTAGCCAAGGCTTAGCTCAGGACCCCACTACTCGTCGTATTTGGTTTGGTATTGCTACCGCACATGATTTCGAAAGTCATGATGATATTACTGAGGAACGTCTTTATCAGAACATTTTTGCTTCTCACTTTGGGCAGTTAGCAATAATCTTTCTATGGACGTCCGGAAATCTGTTTCATGTAGCTTGGCAAGGAAATTTTGAATCATGGATACAGGATCCTTTACACGTAAGACCTATTGCTCATGCGATTTGGGATCCTCATTTTGGTCAACCCGCTGTGGAAGCCTTTACTCGAGGAGGTGCTGCCGGTCCAGTGAATATCGCCTATTCTGGGGTTTATCAGTGGTGGTATACAATTGGATTACGCACCAATCAAGATCTTTATACTGGAGCTCTGTTTCTATTATTTCTTTCTACGCTATCCTTAATAGCAGGTTGGTTACATCTACAACCCAAATGGAAACCAAGCCTTTCGTGGTTCAAAAACGCGGAATCTCGTCTCAATCATCATTTGTCAGGACTTTTCGGGGTAAGTTCTTTGGCTTGGACAGGACATTTAGTTCATGTCGCTATTCCCTCCAGGGGGGAGTACGTTCGATGGAATAATTTCTTAGATGTATTACCCTATCCCCAGGGGTTGGGACCCCTTCTGACGGGTCAGTGGAATCTTTATGCCCAAAACCCAGATTCGAGTAATCATTTATTTGGTACCGCTCAAGGAGCCGGAACTGCCATTCTAACTCTTCTTGGGGGATTCCATCCACAAACACAAAGTTTGTGGCTGACCGATATTGCTCACCATCATTTAGCTATTGCATTTATTTTTCTCATTGCCGGTCATATGTATCGAACTAACTTCGGAATTGGGCACAGTATCAAAGATCTTTTAGAAGCACATACTCCTCCGGGAGGTCGATTAGGGCGTGGGCATAAGGGCCTTTACGACACAATCAATAATTCGCATTTTCAATTAGGTCTTGCTCTAGCTTCTTTAGGGGTTATTACTTCCTTAGTAGCTCAACATATGTACTCTCCTGCTTATGCATTCATAGCACAAGACTTTACCACTCAAGCTGCTTTATATACTCATCACCAATATATTGCAGGGTTCATCATGACAGGGGCTTTTGCTCATGGAGCTATTTTTTTCATTAGGGATTACAATCCGGAACAGAATGAGGATAATGTATTGGCAAGAATGTTAGACCATAAAGAAGCTATCATATCTCATTTAAGTTGGGCTAGCCTCTTCCTAGGATTCCATACCTTGGGCCTTTATGTTCATAACGACGTCATGCTTGCTTTTGGTACTCCAGAAAAGCAAATCTTGATCGAACCTATATTTGCCCAATGGATACAATCTGCTCATGGTAAGACGACATATGGGTTCGATATACTCTTATCTTCAACGAGTGGCCCCGCTTTCAATGCGGGTCGAACCTTATGGTTGCCCGGATGGTTGAATGCTGTTAATGAGAATAGTAATTCTCTTTTCTTAACAATAGGACCTGGGGATTTCTTGGTTCATCATGCTATTGCTCTAGGTTTGCATACAACTACATTGATTTTAGTAAAGGGTGCTGATGCACGCGGTTCCAAATTAATGCCGGATAAAAAGGATTTTGGGTATAGTTTTCCTTGTGACGGCCCAGGGCGCGGCGGTACTTGTGATATTTCTGCTTGGGACGCGTTTTATTTGGCAGTTTTCTGGATGTTAAATACCATTGGATGGGTTACTTTTTATTGGCATTGGAAACACATCACATTATGGCAGGGCAACGTTTCACAATTTAATGAATCCTCCACTTATTTGATGGGATGGTTAAGAGATTACCTATGGTTAAACTCTTCACAACTTATCAATGGATATAATCCTTTTGGGATGAATAGTTTATCGGTATGGGCGTGGATGTTCTTATTTGGACATCTTGTTTGGGCTACTGGATTTATGTTCTTAATTTCCTGGCGTGGATATTGGCAGTTAATTGAGACTTTAGCATGGGCTCATGAACGCACACCTTTGGCTAATTTAATTCGCTGGAGAGATAAGCCCGTGGCTCTTTCCATTGTGCAAGCAAGATTGGTTGGATTAGCCCACTTTTCCGTGGGTTATATATTCACTTATGCAGCTTTCTTGATTGCCTCAACATCAGGCAAGTTTGGTTAAATGTCACATTCCGTAAAAATTTATGATACATGTATAGGATGCACTCAATGTGTACGAGCTTGTCCAACAGATGTATTAGAAATGATACCCTGGGATGGGTGTAAAGCCAAGCAAATTGCTTCTGCCCCGAGAACCGAAGATTGTGTGGGTTGTAAGAGATGCGAATCTGCCTGCCCAACAGATTTTTTAAGTGTCCGCGTTTATTTAGAAACAACCCGCAGCATGGCTCTATCTTATTGATTTTTACCTATTTTCGTGCCTTTAGTAGGCTTAGTATTTCCGGCAATTGCAATGTCTTTATTTCTTTATGTGCAGAAAAATAAGATTGTCATGCGGGATATAAAAACATATCTCTCTGTAGCACCCGTGAGTACTCTATGGTTTGGGGCTTTAGCAGGTTTATTGATAGAAATTAATCGTTTATTCCCAGATGCTTTGTCATTCCCTTTTTTTATGACTGCAATTTTAGAGAGACGCGAAAGTACAAGCTGGGGTTTCAACTGGATAACTAGCACCGAAAATCGTCTTTACATCGGATGGTTCGGTGTTTTGATGATCCCTACCTTATTGACCGCAACTTCCGTATTTATTATCGCCTTCATCGCAGCCCCTCCAGTAGATATTGATGGTATTCGTGAGCCTGTTTCTGGTTCTTTACTTTATGGAAACAATATTATCTCTGGTGCCATTATTCCTACTTCTGCGGCGATCGGATTGCACTTTTACCCAATTTGGGAAGCTGCATCTGTTGATGAGTGGTTATACAATGGCGGTCCTTATGAGCTAATTGTTCTACACTTCTTACTTGGTGTAGCTTGTTATATGGGTCGTGAGTGGGAATTCCGTCTGGGTATGCGTCCTTGGATTGCTGTTGCATATTCAGCTCCTGTTGCAGCTGCTGCTGCTGTTTTCTTGATTTACCCTGGTCAAGGAAGTTTCTCTGATGGTATGCCTTTAGGAATATCTGGTACTTTCAACTTTATGATTGTATTCCAGGCAGAGCACAACATCCTTATGCATCCATTTCACATGTTAGGTGTAGCTGGTGTATTCGGCGGTTCCCTATTCAGTGCTATGCATGGTTCCTTGGTAACCTCTAGTTTGATCAGGGAAACCACTGAAAATGAATCTGCTAATGAGGGTTACAAATTTGGTCAAGAGGAAGAGACTTATAATATTGTGGCTCATGGTTATTTTGGCCGATTAATCTTCCAATATGCTAGTTTCAACAACTCTCGTTCTTTACACTTCTTCTTGGCTGCTTGGCCTGTAGTAGGGATCTGGTTCACTGCTTTAGGTATTAGTACTATGGCTTTCAACCTAAATGGTTTCAATTTCAACCAATCCGTAGTTGATAGCCAAGGTCGCGTTATTAATACTTGGGCTGATATCATCAACCGTGCTAATCTTGGTATGGAGGTAATGCACGAACGTAATGCTCACAACTTCCCTCTAGACCTAGCTGCTCTTGAAGTTCCATCTAATGGAATGGGTTTGCCTTGGTATCGTGTTCATACTGTTGTATTGAATGATCCGGGTCGATTGCTTGTGCATATAATGCACACAGCTCTAGTTTCTGGTTGGGGCTCGATGGCTTTATACGAATTAGCGGTTTTTGATCCCTCTGATCCTGTTCTGGATCCAATGTGGAGACAAGGTATGTTCGTCATTCCCTTCATGACTCGTTTAGGAATAACCAATTCGTGGGGTGGTTGGAGTATTTCAGGAGGAACTGTAAATCCGGGTATTTGGAGTTATGAAGGTGTGGCAGGTGCGCATATTGTGTTTTCTGGCTTCTTGGCAGCTATCTGGCATTGGGTATATTGGGACCTAATATTCGATCGGACGGGAAAACCCTCTTTGGATTTGCCCAAGATCTTTGGAATTCATTTATTTCTTGCAGGGGTGGCTTGCTTTGGCTTTGGCGCATTTCATGTAACGGGTTTGTATGGTCCTGGGATATGGGTGTCCGATCCTTATGGACTAACTGGAAAAGTACAAGCTGTAAATCCATGGGGTGTAGAAGGTTTTGATCCTTTTGTTCCGGGGGGAATAGCTTCTCATCATATTGCTGCGGGTACATTGGGCATATTAGCGGGCCTATTCCATCTTAGTGTCCGTCCGCCTCAACGTCTATACAAAGGATTACGTATGGGCAATATTGAAACTGTACTTTCCAGTAGTATCGCTGCTGTTTTTTTTGCAGCTTTCGTTGCCGGAACTATGTGGTATGGGTCAGCAACTACCCCAATCGAATTATTTGGGCCTACTCGTTATCAGTGGGATCAGGGATACTTTCAGCAAGAAATATATCGAAGAGTTAGCGATGGATTAGCCGAAAATCTTAGTTTATCAGAAGCTTGGTCTAAAATTCCCGAAAAATTAGCCTTTTATGATTATATTGGTAATAATCCGGCAAAGGGGGGATTATTCAGAGCAGGCTCAATGGACAATGGGGATGGAATAGCTGTTGGATGGGGACATCCCGTCTTTAGAGATAAAGAAGGGCGCGAGCTTTTTGTACGCCGTATGCCTACTTTTTTTGAAACATTTCCGGTTGTTTTGGTAGATGAAGAGGGAATTGTGAGAGCGGACGTTCCTTTTAGAAGAGCAGAATCCAAATATAGTGTTGAACAAGTAGGCGTAACGGTGGAGTTCTATGGTGGCGAACTTAATGGTGTAAGTTATTCTGATCCTGCTACTGTAAAAAAATATGCGAGGCGTTCCCAATTAGGGGAAATTTTTGAATTAGATCGGGCTACTTTGAAATCGGATGGTGTTTTTCGCAGCAGTCCAAGGGGTTGGTTCACTTTTGGTCATGCTACCTTTGCTTTGCTCTTCTTTTTCGGACACATTTGGCATGGCGCTAGAACCTTGTTCCGAGATGTTTTTGCTGGTATTGATCCAGACTTGGATGCTCAAGTGGAATTTGGAACATTCCAAAAAGTTGGAGATCCAACAAGGAAGGCAGTCTGAATGAAAATCTTATATTCCAGGAGGTTCTACCACGTGGAAACGCTCTTTAATGGAACTTTCGTTTTAGCTGGTCGTGACCAAGAAACCACCGGCTTTGCTTGGTGGGCTGGGAATGCCAGACTTATCAATTTGTCCGGTAAACTACTTGGAGCTCACGTAGCCCATGCCGGATTAATCGTATTCTGGGCCGGAGCAATGAACCTATTTGAAGTGGCCCATTTCGTACCAGAAAAGCCCATGTATGAACAAGGGTTGATTTTACTTCCGCACTTAGCTACTCTAGGTTGGGGAGTAGGGCCGGGGGGAGAAGTTCTAGATACTTTTCCGTACTTTGTATCTGGAGTACTTCACCTAATTTCCTCCGCAGTCTTAGGCTTCGGTGGCATTTATCACGCGCTTCTGGGACCCGAGACTCTTGAAGAATCTTTTCCATTCTTTGGTTATGTATGGAAAGATAGAAATAAAATGACTACAATTTTGGGTATTCACTTAATTTTGTTAGGTGGTGCTTTTCTTCTAGTACTCAAGGCTCTTTATTTTGGCGGTGTATATGATACCTGGGCCCCAGGGGGAATGACTATAGCCCTTGGTAGAACTAAAGAAGAAAATGATCTATTTGATATTATGGACGACTGGTTACGAAGGGACCGTTTCGTTTTTGTAGGATGGTCCGGCCTATTGCTCTTTCCTTGTGCTTATTTCGCTTTAGGGGGTTGGTTTACAGGGACAACTTTTGTAACTTCTTGGTATACCCATGGATTGGCTAGTTCCTATTTGGAAGGTTGTAATTTCTTAACCGCGGCAGTTTCCCCTGCCAATAGTTTAGCACACTCTTTGTTGCTACTATGGGGCCCGGAAGCGCAAGGGGATTTTACTCGTTGGTGTCAATTAGGGGGTCTGTGGACTTTTGTCGCTCTCCATGGGGCTTTTGCACTAATAGGTTTCATGTTACGTCAATTTGAACTTGCTCGGTCTGTTCAATTGCGACCTTATAATGCAATTTCATTCTCTGCTCCAATCGCTGTTTTTGTTTCCGTATTCCTTATTTATCCACTGGGGCAATCTGGTTGGTTCTTTGCGCCGAGTTTTGGCGTAGCAGCGATATTTCGATTCATCCTCTTTTTCCAAGGATTTCATAATTGGACGTTGAACCCATTTCATATGATGGGAGTTGCCGGAGTATTAGGCGCGGCTCTGCTATGCGCTATTCATGGGGCGACCGTAGAAAACACTCTATTCGAGGATGGTGATGGTGCAAATACCTTCCGCGCTTTTAACCCAACTCAAGCTGAAGAAACTTATTCAATGGTCACTGCTAACCGCTTTTGGTCCCAAATCTTTGGTGTTGCTTTTTCCAATAAACGTTGGTTACATTTCTTTATGCTATTTGTACCCGTCACCGGTTTATGGATGAGTGCTATTGGCGTAGTCGGCCTGGCTCTGAACCTACGTGCCTATGACTTCGTTTCCCAGGAAATCCGTGCAGCGGAAGATCCTGAATTTGAGACTTTCTACACCAAAAATATTCTTTTAAACGAGGGTATTCGTGCGTGGATGGCAGCTCAGGATCAGCCTCATGAAAATCTTATATTCCCTGAGGAGGTTCTACCACGTGGAAACGCTCTTTAAATGTCTGGAAGCACGGGAGAACGTTCTTTTGCTGATATTATTACCAGTATTCGATACTGGGTTATTCATAGCATTACTATACCTTCCCTATTCATTGCGGGTTGGTTATTTGTCAGTACGGGTTTAGCTTATGACGTGTTTGGAAGTCCTCGGCCAAACGAGTATTTCACGGAAAGCCGACAAGGAATTCCGTTAATAACCGACCGTTTTGATTCTTTAGAACAACTCGATGAATTTAGTACCTTTTAGATGACCATAGACCGAACCTATCCTATTTTTACAGTCCGATGGCTGGCTGTTCACGGACTAGCCGTACCTACTGTTTTTTTCTTGGGATCAATATCAGCAATGCAGTTCATCCAACGATAAATGGCTACACAAACCGTTGAAGATAGTTCTAGACCTGGGCCAAGAACTCGCGCAGGTAGTTTATTGAAACCCTTGAATTCGGAATATGGGAAAGTAGCTCCGGGTTGGGGGACTACTCCTTTTATGGGGGTCGCAATGGCTTTATTCGCGATATTCCTATCTATCATTTTAGAAATTTATAATTCTTCTGTTTTACTGGACGGAATTTTAATGAATTAGATGCTTACTCTCAAACTTTTTGTTTATACAGTAGTGATATTCTTTGTTTCCCTCTTTATCTTTGGATTCTTATCTAATGACCCAGGACGTAATCCTGGGCGTGAGGAGTAAATGGCCGATACTACTGGAAGAATTCCTCTTTGGCTGATAGGTACTGTAACTGGTATTGTGATTGGTTTAGGTGTTTTCTTTTACGGTTCATATTCTGGATTGGGTTCATCTCTATAGATGCCTAATATACTTAGTTTAACCTGTATCTGTTTTAATTCTTATCCGACTAGTTTCTTCCTTGCCCGAAGCTTATGCCTTCACCCAATCGTGGATATGCCTGTCATACCTGTACTCTTTTTTCTATTAGCCTTTGTTTGGCAAGCTGCTGTAAGTTTTCGAATGACACAATCAAACCCGAATGAACAAAATGTTGAATTGAATCGTACCAGTCTATACTGGGGTTTATTACTCATTTTTGTACTTGCTGTTTTATTTTCCAATTACTTCTTCAATTGAATGGAAGTCAATATTCTCGCATTTATTGCTACTGCACTGTTCATTCTACCTACTGCCTTTTTACTTATTATTTATGTAAAAACAGTCAGCCAAAATTAAATGGAAACAGCAACTTTAGTCGCCATCTCCATATCTGGTTTACTTGTAAGCTTTACTGGGTATGCCTTATATACCGCGTTTGGGCAACCCTCTCAACAATTAAGAGATCCATTCGAAGAACACGGGGACTAAATGGAAGCATTGGTTTATACGTTCCTTTTAGTTTCGACTTTAGGGATAATTTTTTTCGCTATCTTCTTCCGAGAACCACCTAAGGTTCCGACTAAAAAATAAATGACTATTGCTTTCCAATTAGCTGTTTTTGCATTAATTGCGACTTCCTCAGTGTTAGTAATTAGTGTACCCCTTGTATTTGCTTCTCCTGATGGTTGGTCAAATAATAAAAACGTTGTATTTTCCGGTACATCATTATGGATTGGACTAGTCTTTCTGATGTCACCACAAACAGAAACTAAAGCAGTTGGATTTGCTGGTGTTAAGGATTATAAATTGACTTACTACACCCCGGAGTATGAAACCAAGGATACTGATATCTTGGCAGCATTCCGAGTAACTCCTCAGCCGGGGGTTCCGCCCGAAGAAGCAGGGGCTGCAGCTGCCGAATCTTCTACTGGTACATGGACAACTGTTTGGACTGATGGACTTACCAGTCTTGATCGTTACAAAGGACGATGCTATCACATCGAGCCCGTTGGGGAGGAACAAATCTATGCTTATCCATTAGACCTATTTGAAGAGGGTTCTGTTACTAACATGTTTTCCATTGTGTTTTTCAAAGCCCTACGTCTGGAGGATCTGCGAATTCCCTATAAAACTTTCCTAGGTCCGCCTCATGGTATCCAAGAAAGGGATAAGTTGAACAAGTACGGCCGTCCTTTTTTGGGATGTACTATTAAACCAAAATTGGGATTATCCGCAAAAAATTATGGTAGAGCGTATGAGTGTCTACGCGGTGGACTTGATTTTACCAAAGATGATGAAAACGTAAACTCACAACCATTTATGCGCTGGAGGGACCGTTTTTTTGCCGAAGCTTATAAACAGGCCGAAACCGGTGAAATCAAGGGGCATTACTTGAATGCGACTGCAACAGAAGAAATGAAGAGAGCTGTATTTGCGAGGGAATTAGGGGCTCCTATTGTAATGCATGACTACTTAACTGGGGGATTCACTGCAAATACTTTGCATTATTGCCGCGACAATGGCCTACTTCTTCACATTCACCGGGCAATGCATGCAGTTATTGATAGACAGAAAAATCATGGTATGCATTTTCGTGTATTAGCTAAAGCATTGCGTATGTCTGGGGGAGATCATCACGGTACAGTAGTAGGTAAGTTAGAAGGGGAACGCGAAATGACTTTAGGTTTTGTTGATTTATTGCGCGATGATTTTATTGAAAAAGATCGTCGCGGTTTTTTCACTCAGGACTGGGTATCCATGCCAGGTGTTATACCGGTGGCTTCAGGGGGTATTCATGTTTGGCATATGCCAGCTCTGACCGAAATCTTTGGAGATGATTCTGTATTATTTGGTGGAGGAACTTTAGGACATCCTTGGGGAAATGCACCTGGTGCAGCTAATCGGGTGGCTTTAGAAGCTTGTGTACAAGCTCGTAATGAAGGACGCGATCTTGCTCGTGAAGGTAATGAAATCGCTAAATGGAGTCCTGAACTAGCCGCAGCTTGTGAATGGAAGGCGATCAAATTCGAGCCGGATCTAGCGAAACATTTATACAAAACACCTATCCCGAGCACACGCAAGGGAACCGACAGGCAAGTGAAATCCAATCCACGAAATAATTTGATCCATGGACGGCACGGTAAAGGTAATTCCAGAGGAATCATTACCAGGAGAGGGGGAGGTCATAAGCGCCTATACCGTAAAATCGATTTTCGACGGAATCAAAAAGACATATCTGGTAGAATCGTAACCATAGAATACGACCCTAATCGAAATGCATACATTTGTCTCATACACTATGGGGATGGTGAGAAGAGATATATTTTACATCCCAGAGGGGCTATAATTGGAGATACTATTGTTTCTGGTACAAAAGTTCCTATATCAATGGGAAATGCCCTAATGCCCTTAGGCACGGCCATACATAACATAGAAATCACACGTGGAAGGGGTGGGCAATTAGCTAGAGCAGCAGGTGCTGTAGCGAAACTGATTGCAAAAGAGGGTAAAGCCACTTTAAGATTACCATCTGGGGAGGTCCGTTTGGTATCCCAAAATTGCTTAGCAACAGTCGGACAAGTGGGTAATGTTGGGGTGAACCAAAAAAGTTTGGGTAGAGCCGGATCTAAGTGTTGGCTAGGTAAACGCCCCGTAAGAGGGGTAGTTATGAACCCTGTGGACCACCCCCATGGGGGCGGTGAAGGGAAAGCCCCCATTGGTAGAAAAAAACCCACAACCCCTTGGGGTTATCCTGCGCTTGGAAGAAGAACTAGGAAAAGGAAAAAATATAGTGATAGTTTTATTCTTCGTCGCCGTAAGATGACCAGAGTTCCGCGAGGATATATAGCTCGGAGACGACGAACAAAAATGCGTTCATTTGCCTCAAACTTTAGAGGGGCTCATTTAAGACTTAATCGAATGATTACTCAACAAGTAAGAAGAGCTTTTGTTTCCTCTCATCGAGATAGAGGCAGGCAAAAGAGGGATTTTCGTCGTTTGTGGATCACTCGGATAAACGCAGCAACGCGGATATATAAAGTATTCAGTTATAGTAAATTAATACACAATCTGTACAAGAAGGAATTGATTCTTAATCGTAAAATGCTTGCACAAGTAGCTGTACCAAATAATCTTTACACGATTTCCAATAAAATAATGACAAGTTTCAAACTGGTAAAGTATACCCCTAGAATAAAGAAGAAGGGCTAAGGAAACTCGCAAGGAAAGTTCCAACCGATCGTCTACTTAAGTTCGAACGGGTTTTCAAAGCACAAAAACGCATCCATATGTCTGTTTTCAAAGCACAAAGAGTTCTTGATGAGATTCGCTGGCGTTACTACGAAGAAACTATGATACTGAACCTCATGCCTTATCGAGCATCTTATCCCATCCTAAAGTTGGTTTATTCGGCAGCAGCAAATGCTACTCATTATAGGGATTTCGACAAAGCGAATTTATTCATCACTAAAGCCGAAGTCAGTAGGAGTACTATTATGAAAAAATTCAGACCTCGAGCTCGAGGACGTAGTTCTCCCATAAAAAAAACCATGTGTCATATAACAATTGTACTAAATATAGTAATGTCAAAAAAGCGTATTCGTAAAAATCTTTGGAAGAAAAAGACTTATTTTTCCATAGTACAATCTTATTTAGCAAAATCAAGATCATTTTCCAGCGGCAGCGAGCATAAACCAAAGGGTTTTTCTGGGATGAAAATAAGAGCTTCTGTTCGTAAAATTTGTACAAAATGTCGACTGATTCGTAGGCGTGGACGAATTAGAGTCATTTGTTCCAACCCGAAGCATAAACAAAGACAGGGGATGGTTGAGGAGGTAACTCAAACACTATGGAAGTGTGTTGAATCAAGAGTAGATAGTAAGCGTCTTTATTATGGTCGTTTCATTTTGTCCCCGCTTAGAAAAGGTCAAGCGGATACCGTCGGTATTGCCTTGCGAAGAGCTTTACTTGGAGAAATAGAAGGAACATGTATCACACGTGCAAAATTTAGCGTGCCACACGAATATTCTACAATAGCAGGTATTGAAGAATCCGTACAAGAAATTTTACTAAATTTGAAAGAAATTGTATTGAGAAGTAATCTCTATGGAGTTAGAGACGCATCAATTTGTGTCAAAGGTCCTAGATACATAACTGCTCAAGATATCATCTTACCCCCTTCCGTAGAGATCGTTGATATGCAACCTATAGCTAACTTGACAGAGCCCGATTTCATTGAGTTAATCAAGAGAGATCGCGGATATCACACGGAACTCAGAAAGAACTCTCAAGATGGAAGTTATCCCATAGATGCTGTATCCATGCCTCGAAATGTGAATTATAGTATTTTTTGTGGGAATGGAAATAAACACGAGATACTTTTTCTAGAAATATGGACGAATGGAAGTTTAACCCCTAAGGAAGCGCTTTATGAGGCTTCTCGTAATTTGATTGATTTTCTTCCTTTTCTACACGCGGAGGAAGAGGGCACTTTCGAAGAAAATAAAATGTTCCGGAATGGAAATGAGATGTCCACAATACCCGGATTTAGTCAGATCCAATTCGAGGGATTTAGGTTCATTAATCAAGGCTTGGCAGAAGAACTTGAGAAGTTTCCAACAATTAAAGATCCAGATCACGAAATTGCATTTCAATTATTTGCGAAAGGATATCAATTGCTAGAACCCTCAATAAAAGAAAGGGATGCTGTGTATGAATCACTCACCTATTCTTCCGAATATGTATCTGCGAGAATTTTTGGTTTCGATGTGCAAAAGCAAACCATTTCTATTGGAAACATTCCTATAATGAATTCCTTAGGAACCTTTATAATAAATGGAATATACCGAATTGTGATCAATCAAATATTGCTAAGTCCTGGTATTTACTACCGCTCGGAATTAGACCATAAGGGAATTTCTATCTACACCGGGACTATAATATCAGATTGGGGAGGAAGATCGGAATTAGCAATTGATAAAAAAGAAAGGATATGGGCTCGCGTAAGTAGAAAACAAAAGGTATCTATTCTAGTTCTATCAGCTATGGGTTCGAATCTAAGAGAAATTCTAGATAATGTTTCCTACCCTGAAATTCTCTTGTCTTTCCCGAATGCTAAGAAGAGGATTGAGTCAAAAGAAAAAGCTATTTTGGAGTTTTATCAACAATTTGCTTGTGTAGGTGGGGACCTGGTATTTTCGGAGTCCTTATGTGAGGAATTACAAAAGAAATTTTTTCAAAAATGTGAATTAGGAAGGATTGGTCGACGAAATATGAATCGGAGACTGAATCTTGATATACCTCAGAACAATACATTCTTGTTACCACGAGATGTATTGGCCGCTACGGATCATTTGATTGGAATGAAATTTGGAACGGGTATACTTGACGATGACGATATGAATCACTTGAAAAATAAACGTATTCGTTCGGTTGCGGATCTGTTACAAGATCAATTCGGACTGGCTCTTGATCGTTTACAACATGCGGTTCAAAAAACTATCCGTAGAGTATTCATACGTCAATCGAAACCGACTCCACAAACTTTGGTAACTCCAACTTCAACTTCGATTTTATTAATAACTACTTATGAGACCTTTTTTGGCACATACCCCTTATCTCAAGTTTTTGATCAAACTAATCCATTGACACAAACTGTTCATGGGCGAAAAGTGAGTTGTTTGGGTCCTGGAGGATTGACGGGGAGGACTGCAAGTTTTCGGAGCCGAGATATTCATCCGAGTCACTATGGGCGTATTTGTCCAATTGACACGTCCGAAGGAATCAATGTTGGACTTACTGGATCCTTAGCTATTCATGCGATTGATCACTGGTGGGGATCCATAGAGAGTCCATTTTATGAAATATCTAAAAAAGAGAAACAGGTGGTTTATTTATCACCAAATAGAGATGAATATTATATGATAGCAGCAGGAAATTCTTTGTTGAATCAGGGTATTCAGGAAGAACAGGTTGTTCCAGCTAGATACCGTCAAGAATTCCTGACTATTGCATGGGAACAGATCCATGTTAGAAGTATTTTTCCTTTCCAATATTTTTCTATTGGAGGTTCTCTCATTCCTTTTATTGAGCATAATGATGCGAATCGGGCTTTAATGAGTTCTAATATGCAGCGCCAAGCAGTTCCGCTTTCTTCCGAGAAGTGCATTGTTGGAACTGGATTGGAACGCCAAACAGCTCTATCGAGGGTTTCCATAGCCGAACGCGAGGGAAAGATCTCTACTGATAGTCACAAGATCTTATCAAGTAGTGGGAAGACTATAAGTATTTTACGCAAATGTATGCACCAAAAACCTCGGCCAGGTAAATCCATTAAAAAAGGACAAATTTTAGCAGAGGGAGCTGCTACAGTTGGTGGGGAACTTGCTTTAGGAAAAAACGTATTAGTAGCTTATATGCCATGGGAAGGTTACAATTTTGAAGACGCAGTACTAATTAGCGAACGTTTGGTATATGAGGATTATACTTCTTTTCACATCCGAAAATATGAAATTCAGACGGATACGACAAGCCAAGGCTCCGCTGAAAAAATCACTAAAGAAATACCACATCTAGAAGAACATTTACTCCGCAATTTGGACAGAAATGGAGTTGTTAGGTTGGGATCCTGGGTAGAAACTGGCGATATTTTAGTAGGTAAATTAACGCCTCAGATAGCGAGCGAATCGTCGTATATCGCGGAAGCTGGATTATTACGGGCCATATTTGGTCTTGAGGTATCCACTTCAAAAGAAACTTCTCTCAAACTACCTATAGGTGGAAGAGGGCGCATCGATAAATGGATCCAGAGAGACCCCCTAGACATAATGGTTCGTGTATATATTTTACAGAAACGTGAAATCAAAGTTGGGGATAAAGTAGCCGGAAGACACGGGAATAAGGGGATCATTTCCATTTTGCCTAGGCAAGATATGCCCTATTTGCAAGATGGAACACCTGTTGATATGGTCTTCAATCCCTTAGGAGTACCCTCACGAATGAATGTGGGACAAATATTTGAAAGCTCGCTCGGATTAGCAGGGGATCTGCTAAAGAAACATTATAGAATAGCACCCTTTGATGAGAGATATGAGCAAGAGGCTTCAAGAAAACTTGTGTTTTCAGAAGCCAGTAAACAAACAAAAAATCCATGGGTATTTGAACCCGAGTACCCGGGAAAAAGTAGAATATTTGATGGAAGAACAGGAGACCCCTTCGAACAACCTGTTCTAATAGGGTCCTATATCTTAAAATTAATTCATCAAGTTGATGAAAAAATCCATGGACGTTCTACTGGGCCCTACTCACTTGTTACACAACAACCCGTTAGAGGAAGAGCCAAGCAAGGGGGACAACGAGTAGGAGAAATGGAAGTTTGGGCTTTAGAAGGATTTGGTGTTGCTCATATTTTACAAGAGATACTTACTTATAAATCAGATCATCTTATAGCTCGCCAAGGAATACTTAATGCTACGATCTGGGGAAAAAGAGTACCTAATCACGAGGATCCTCCAGAATCTTTTCGAGTGCTCGTTCGAGAACTACGATCTTTGGCTCTAGAACTGAATTTCCTTTCTAAGATGATTGACCAATATAAACATCAACAACTCATTGGACTCGTTTCCCCTCAACAAATAAAGGCTTGGGCTAACAAAAACCTACCTAATGGGGAAGTCGGCGAAGTCACAAGGCCCTCTACTTTTCATTATAAAACCGATAAACCAGAAAAAGATGGATTGTTTTGCGAAAGAATCTTTGGACCCATAAAAAGCAGAATTTGTGCTGGAAATTCTCGAGCGAGCGTAGCTGAAAACGAAGACGAAAGATTTTGCCAAAAATGCGGGGTAGAATTTGTTGATTCTCGGATACGAAGATATCAAATGGGATACATCAAACTCGCATGTCCCGTGACTCATGTGTGGTATTTGAAAGGTCTTCCTAGTTATATTGCGAACCTTTTAGATAAACCCCTTAAGAAATTGGAGGGCCTAGTATACGGCGATTTCTCTTTTGCTAGGCCCAGCAAAAAACCCACTTTCTTACGATTACGAGGTTTATTCGAAGATGAAATTTCCTGTAACCACAGCATTTCTCCCTTTTTTCCAGGCTTTGCAACATTTCGAAATCGGGAAATTGCGACAGGAGCAGGTGCTATTAGAGAACAATTAGCAGATTTGGATTTGATTATTATAGAGAATTCCTTGGTCGAATGGAAGGAATTAGAAGACGAGGGGTATAGTGGAGATGAATGGGAAGATAGAAAAAGACGAATAAGAAAAGTTTTTTTGATTAGACGCATGCAATTGGCGAAACATTTTATTCAAACAAATGTAGAACCAGAATGGATGGTTTTGTGCTTATTACCGGTTCTTCCTCCCGAATTGAGACCCATTTATAGGTCTGGGGATAAAGTAGTGACTTCGGATATTAATGAACTTTATAAGAGAGTTATCCGTCGGAACAACAACCTTGCCTATCTATTAAAAAGAAGTGAATTAGCGCCAGCAGATTTAGTAATGTGCCAGGAAAAGTTGGTACAAGAAGCCGTGGATACACTTCTTGATAGTGGGTCCCGCGGGCAACCAACGAGGGATGGTCACAATAAAGTATACAAATCACTTTCAGATGTAATTGAAGGTAAAGAGGGAAGGTTTCGTGAGACTCTGCTTGGGAAACGGGTCGATTACTCGGGGCGTTCTGTCATTGTTGTGGGTCCTTCACTTTCATTACATCAATGTGGATTACCTCTAGAGATAGCAATAAAGCTTTTTCAGCTATTTGTAATTCGCGATTTAATCACGAAACGCGCTACTTCTAATGTCAGGATTGCTAAAAGGAAAATTGAAAAGGAACCCGTATGGGAAATACTTCAAGAAGTTATGCGGGGACATCCTGTACTGTTGAATAGAGCACCTACCCTGCATAGATTAGGCATACAGGCCTTCCAACCCACTTTAGTAGAGGGGCGTACTATTTGTTTACACCCATTAGTGTGTAAGGGTTTCAATGCGGACTTTGATGGGGATCAAATGGCTGTTCATCTACCTTTATCCTTGGAAGCTCAGGCGGCCCGTTTACTTATGTTTTCTCATATGAATCTCCTATCTCCTGCTATTGGAGATCCTATTTGCGTACCGACCCAAGACATGCTTATAGGACTTTATGTATTAACGATTGGAAACCGTCGGGGTATTTGTGCAAATAGATATAATAGTTGCAACTATAATAAAGAACCCTTTTCTAGTTCCTATGATGCACTGGCTTATAGACAGAAACGAATCTTAGACAGTCCCTTGTGGCTCCGATGGAAACTAGATCAACGCGTCGGGAGAGAAGTTCCGATTGAAGTTCAATATGAATCTGGGACTTATCATGAGATTTATGCCCACTATCTAATAGTGGGAAATAGAAAAAAAGAACGTTCTATATACATTCGAAGCACTCTTGGTCATATTTCTTTTTATAGAGAAATAGAGGAAGCCATACAAGGATTTAGTCAGGCCATATCCTGTGGGATTTCTATTGAAATACCCATGGGTGTTTTACGTAGAAATACTATTTTTGCTTATTTTGACGATCCACGATACAGAAAAGATAAAAAGGGTTCAGGAATTGTGAAATTTAGAGAGGAAGATTCCATCAAAAAAGAGGGTTTGATTGAGCATCAAGGAACAAAAGAATTTAGTCTAAAATACCAAAAAGAAGATCGGTTTTTTTTCATTCTTCAAGAACTGCATATCTTGCCCAGATCCTCATCCCTAAAGGTAGATAGTATCATTGGAGTGGATACACAACTCACAAAAAATACAAGAAGTCGACTAGGTGGATTGGTCCGAGTGAATAGAAAAAAAAGCCATACGGAACTCAAAATCTTTTCCGGAGATATTTTTCCTGAAGAAGCAGATAAGATAGGTGGTAGTTTGCCACCAGAAAGAAAGAAAGAATCTAAGTCAAAAAATTGGGTCTATGTTCAACGGAAAAAAATTCTCAAGAGCAAGGAAAAGTATTTTGTTTCGGTTCGACCTGTCGCATATATGGAAGGGAATTTAGCACTTTTCCCGCAGGATCTCTTGCAAGAAGAGGATAATCAACTTCGACTTGTCAATCTTCATGAAAATAGCAAGACTCAAAGAATTTATCACACGAATAGTCAATTTGTTCGAACTTGCTTAGTAGTGAATTGGGAACAAGAAGAAAAAGAGGAGGCTCGTGCTTCCCTTGTTGAGGTAAGAGCAAATGATCTGATTCGTGATTTCCTAAGAATTGAGTTAGTAAAGTCCACTATTTCGTATACACGAAGGTATGATAGGAGTGCAGGACCGATTCCCAATAGGTTAGATAATGCGAAGATTCTTAGCCAAGCTATTGGCACCTTGTTGAATAATAAACAATCTTTGATGATTTTGTTGGCATCCAACTGTTCTATTGGTTTATTCAAGAATTCGAAATATCCCAATGCGAAAGAATCGAATCCTAGAATTCGAGATTTTGGGCCCTTAGCTATTGTACCTAGTATATCGAATTTTTCATCTTACTATTTACTAACGCATAATATCCTGTTAAAAAAATATCTTAATTTGAAACAAACCTTCGTACTTCAAGGGCTTAAATACTCTATAGATGAAAATAGGTCGAATTTCGATAGTAACATCATGTTGGATTTCCATTTGAATTGGTTTCTCCATCATGATTCTTGGGAGGAGACAGCAATAATTCACCTTGGACAATTTATTTGCGAAAATTGTCTATTTAAAATAAAAAAATCTGGTCAAATTTTCGTTAATATTGATTCCTTTATAAGAGCAGCTAAGCCTTATTTGGCCACTACAGGAGCAACTGTTCATGGTCATTATGGAGAAATCCTTTACAAAGGAGATAGGTTAGTTACGTTTATATATGAAAAATCGAGATCTAGTGACATAACGCAAGGTCTTCCAAAAGTAGAACAAATCTTTGAAGCGCGTTCAATTGATTCACTATCGCCGAATCTCGAAAGGAGAATTGAGGATTGGAATGAGCGTATACCAAGAATTCTTGGGGTCCCCTGGGGATTCTTGATTGGAGCTGAGCTAACCATAGCCCAAAGTCGTATCTCTTTGGTTAATAAGATCCAAAAGGTTTATCGATCCCAAGGGGTACAGATCCATAATAGACATATAGAGATTATTATACGCCAAGTAACATCAAAAGTGCGGGTTTCCGAAGATGGAATGTCTAATGTTTTTCCTGGGGAATTAATCGGATTATTGCGAGCGGAACGAGCAGGGCGATTGGATGAATCGATCTATTATCGGGCAATCTTATTGGGAATAACAAGGGTTTCCCTGAATACCCAAAGTTTCATATCTGAAGCAAGTTTTCAAGAAACTCGAGTTTTAGCAAAAGCTGCCCTACGAGGTCGTATTGATTGGTTGAAAGGCCTCAAAGAAAACGTAGTTCTGGGGGGGATTATACCTGTTGGTACCGGATTCAAATTTGTGCATTCCCCACAAGACAAGAACCTTTATTTCGAATTCGCGATGAGAGATCTCATGACAAGAAGATATTGGAACATCTTGAAAGAGATGATAGAAGCGGGAGTTCATTTTGGTCATGGTATTAAGAAATGGAATCCTAAAATGCCTTACATCTCGGCAAAGCGTAAAGGTACTCATATTACAAATCTCGCTAGAACGGCTCGCTTTTTATCAGAAGCTTGTGATTTAGTTTTTGATGCAGCAAGTGGAAAAAGCTTCTTAATTGTTGGTACCAAAAAAAGAGCAGCGTATTTAGTAGCATCAGCTGCAATAAGGGCTCGTTGTCATTATGTTAATAAAAAGTGGTTCAGTGGTATGTTAACGAATTGGTCGATTACGAAAACTAGACTTTCTCAATTTAGAGACTTAAGAGCAGAAGAAAAGATGGGAAAATTCCACCATCTCCCAAAAAGAATCTTGAAGAAATTATCGACCTTGCAAAGATATCTCGGCGGGATCAAATATATGACGAGGTTGCCAGACATTGTGATCGTCCTCGATCAGCAAAAAGAGTATATAGCTCTTCGGGAATGTGCCATTTTGGGGATTCCTACTATTTCTTTAGTCGATACAAATTGTGACCCAGATCTCGCGAATATATCGATTCCAGCCAACGATGACACTATGACTTCAATTCGATTGATTCTTAACAAATTAGTATTTGCAATTTGTGAGGGCCGTTCTATGGGACAAAAAATAAATCCACTCGGTTTCAGACTTGGTACAACCCAAAATCACCATTCCTTTTGGTTCGCACAACCAAAAAATTATTCTGAAGGTCTACAGGAAGATAAAAAAATACGGAATTGTATCAAGAACTATATACAAAATAGGATAGAAATTCAAAAAGAAATCGATACGATCCACGTAATAATCCATATTGGATTCCCCAATTTAAAGAAAAAAGGAGCAATCGAAGAATTAGAGAAAGATCTACAAAAGGAAGTTAATTCTGTAAACAGACTTAATATTGCTATTGAAAAAGTTAAAGAACCTTATAGACAACCTAGCATTCTTGCAGAATATATAGCTTTCAAATTAAAAAATAGAGTTTCATTCCGAAAGGCAATGAAAAAAGCCATTGAATTAACTCAAAAAGCAGATATAAGGGGAGTAAAAGTAAAAATTGCAGGTCGTCTCGCAGGGAAAGAAATTGCACGTGCCGAATGCATCAAAAAGGGTCTTCCCCTCCAAACAATTCGCGCTAAAATTGATTATTGCTGCTATCCAATTCGAACTATCTATGGAGTATTAGGTGTAAAAATTTGGATATTCATAGACGAAATGTCCCGTTATCGAGGACCTCGTAAAAAAATACGCCGTCTGGGAGCTTTACCAGGACTCACTAGAAAAACACCTAAATCCAGTAATCTGAAAAAGAAATTCCATTCTGGGAAAAAAGAGCAATATCGTATTCGTCTTCAAGAAAAAAAATTGCGTTTTCATTATGGTCTGACAGAACGACAATTACTTAGATATGTACATATCGCTGGAAAAGCAAAAAGGTCAACAGGTGTTTTACTACAATTACTTGAAATGCGTTTGGATAATATCCTTTTTCGATTGGGTATGGCTTCAACCATTCCTGAGGCCCGGCAATTAGTTAACCATAGACATATTTTAGTTAATCGTCGTATAGTCGATATACCAAGTTTTCGTTGCAAACCCCGAGTTACTACGAAGGATAACCAAAGATCAAAATGTCTGCAAAATATTTCATCCGACCCGGGGAAATTGCCACATTTGACGATTGACACATTGCAATATAAAGGACTAGTTAAAATCCTAGATAGGAAGTGGGTCGGTCTCAAAATAAATGAGTTGTTAGTTGTAGAATATTACTCTCGTATGTCACGTCGAGGTACTGCAGAAAAAAGAACTGCAAAATCCGATCCAATTTTTCGTAATCGATTAGTTAACATGGTGGTTAACATTATGAAAGACGGAAAAAAATCATTGGCTTATCAAATTCTCTATCGAGCCGTGAAAAAGATTCAACAAAAGACAGAAACAAATCCACTATTGGTTTTACGTCAAGCAATACGTAGAGTAACTCCCAATATAGGAGTAAAAACAAGACGTAATAAAAAAGGATCGACGCGGAAAGTTCCGATTGAAATAGGATCTAAACAAGGAAGAGCACTTGCCATTCGTTGGTTATTAGAAGCATCCCAAAAGCGTCCGGGTCGAAATATGGCTTTCAAATTAAGTTCCGAATTAGTAGATGCTGCCAAAGGGAGTGGGGGTGCCATACGCAAAAAGGAAGCGACTCATAGAATGGCAGAGGCAAATAGAGCTCTTGCACATTTTCGTTAAATGGGCAAGGACACTATTGCTGATTTACTAACCTCTATAAGAAACGCGGACATGAATAAAAAAGGAACAGTTCGAGTAGTATCTACAAATATTACCGAAAACATTGTTAAAATACTTCTACGAGAGGGTTTTATTGAAAGTGTTTGGAAACATCAGGAAAACAGATATTTTTTGGTTTCAACTTTGCGACATCAAAAGAGAAAGACTAGAAAAGGAATATATAGAACTAGAACCTTTTTAAAGCGTATCAGCCGACCCGGCTTTCGAATTTATGCCCACTATCAAGGAATTCCTAAAGTTTTGGGCGGAATGGGAATTGCTATTCTTTTTACTTCTCGAGGTATAATGACAGATCGAGAAGCTCGACTAAACAGAATTGGGGGGGAAGTCTTATGTTATATATGGTAAATGACAAAAGCTATACCAAAAATTGGTTCACGTAGGGTGCGGATTGGTTTGCGTAGGAATGCGCGTTTTAGTTTACGGAAGAGTGCACGTAGAATAACAAAAGGAGTTATTCATGTTCAAGCTAGTTTCAACAATACCATTATAACTGTTACAGACCCGCAGGGTCGGGTGGTTTTCTGGTCCTCCGCGGGTACTTGTGGATTCAAAAGCTCAAGAAAAGCATCACCCTATGCTGGTCAAAGAACAGCAGTAGATGCTATTCGTACAGTGGGTTTGCAACGAGCAGAAGTTATGGTAAAGGGTGCTGGTAGTGGAAGAGATGCCGCATTACGAGCCATTGCTAAAAGTGGTGTACGATTAAGTTGTATACGCGATGTAACACCTATGCCGCATAATGGATGTCGACCTCCTAAAAAAAGACGTCTGTAAATGCCAACGAAACAACTTATTAGAAACGCAAGACAGCCAATACGAAATGCTAGAAAATCGGCCGCGCTTAAGGGATGTCCTCAGCGTCGAGGAACATGTGCTAGGGTGTATACTATCAACCCCAAAAAACCCAACTCTGCCTTACGTAAAGTTGCCAGAGTACGATTAACCTCTGGATTTGAAATCACTGCTTATATACCAGGTATTGGCCATAATTTACAAGAACATTCTGTAGTATTAGTAAGAGGAGGAAGGGTTAAGGATTTACCCGGTGTGAGATATCGCATTATTCGAGGAACCCTAGATGCTGTCGCAGTAAAGAATCGTCAACAAGGGCGTTCTAAATATGGGGTCAAAAAGCCAAAAAAATAAATGGCAAAAAAAAGTTTGATTCAGAGGGAGAAGAAGCGGCAGAAATTAGAACAGAAATATCATTTGATTCGTTCTTCAAAAAAGATAAGCAAAGTTTCTAGTGAAAAAACGAAAATGCGAGAAAAATTGCAATCCCTACCACGTAATAGTGCACCTACACGCCTTAATCGACGTTGTTTTTTGACCGGAAGACCTAGAGCTAACTATCGAGACTTTGGACTATCCGGACACATACTTCGAGAAATGGTTTACGCATGTTTGTTACCGGGTGCAACAAGATCCAGTTGGTAAGTTCGCCGAAGAGAAGGAAGAGATCTTCGAAAAGTAGGTTTTTATGATCCGATAAAGAATCAAACTTTAAATGTTCCAGCTATTCTCTATTTCCTTGAAAAGGGTGCTCAACCTAGAACTGTTTATGATATTTTAAGGAAGGCAGAATTCTTTATGCCTTCCCGTAATGGAAATTTCATTGATAAGACCTCCTCAATTGTAGCCAATATTTTATTGCGAATAATTCCGACAACCTCAGGGGAAAAAAGGGCATTTACTTATTATAGAGATGGATGTTGGCTCAATCCGAAGGAAATTATGCGGAAGCTTTGCAGAATTATTATGAAGCTCGACTAGAAATTGATCCCTATGATCGAAGTTATATACTCTATAACATAGGCCTTATACACACAAGCAATGGAGAGCATACAAAGGCTTTGGAATATTATTTCCGGGCACTAGAACGAAACCCCTTCTTACCGCAAGCTTTTAATAATATGGCCGTGATCTGTCATTACGGAGAACAGGCCATTCTACAGGGTGATTCGGAAATTGCGGAAGCTTGGTTTGATCAAGCTGCTGAGTATTGGAAACAAGCTATAGCGCTTACTCCGGGAAATTATATTGAAGCACAGAACTGGTTGAAGATTACGAAGCGCTTTATGAATTGGCGATCAGAACACATATGGATAGAACTTCTAAAAGGTTCTCGAAAAAGAGGTAATTTTTGGGCCATTCTTTTTCTAGGTTCACTAGGATTCTTATCGGTTGGGGCTTCCAGTTATGGTAAGAATATGATATCTCTTCCATCTCAACAAATTCTTTTTTTTCCACAGGGGGTCGTGATGTCTTTCTACGGAATCGCGGGCCTATTCATTAGCTCCTACTTGTGGTGCACTATTTTGTGGAATGTAGGCAGTGGTTATGACCGATTCGATAGAAAAGAGGGAATAGTGTGCATTTTTCGTTGGGGATTCCCTGGAATAAAACGTCGCGTCTTCCTTTTCCTTATGGATATCCAATCAATTAGAATTCAGGTTAAAGAGGGTCTTTATCCTCGTCGTATCCTTTATATGGAAATCCGGGGCCAGGGGGTCATTCCCTTGACTCGTACTGATGAGAAGTTTTTTACTCCA
Bambusa_arnhemica__stripped_ ATGGCAACCCTTCGAGTCGACGAAATTAAAATTCTCCGCGAACGTATTGAACAATATAATAGGAAAGTAGGGATTGAGAATATCGGTCGCGTAGTTCAAGTGGGGGATGGGATTGCTCGTATTATAGGTCTTGGTGAAATAATGTCAGGTGAATTAGTCGAATTTGCAGAAGGGACTAGGGGTATTGCTCTGAATTTGGAATCCAAAAATGTTGGGATTGTATTAATGGGCGATGGGTTGATGATACAAGAGGGAAGTTTTGTAAAAGCAACAGGAAGAATTGCTCAGATACCCGTGAGCGAGGCTTACTTGGGTCGTGTTATAAATGCTCTGGCTAAACCTATTGATGGGGGCGAAATTGTAGCTGAATCTCGCTTAATTGAATCTGCTCCGGGTATCAAATTAAAGCCATGAATGAGAACCAATCCTACTACTTCTCGTCCCGGGTCCTGAGGAAAAAAGCACAGGGCGTATCGATCAAATTATTGGGCCCGTGCTGGATATCACTTTTCCCCCAGGCAAGTTACCTTATATTTATAACGCTTTGGTAGTCAGAGACACTGCCGGTAAGCAAATTAATGTTTGTGAGGTACAACAATTATTGGGAAATAATCGAGTTAGAGCTGTAGCTATGAGTACAGACGGGTTGATGAGAGGAATGGAAGTGATTGACACGGGAGCTCCTCTCAGTGTTCCAGTCGGTGGAACTCTCGGACGAATTTTCAACGTTCTTGGGGAACCTATTGACAATTTGGGTCCTGTAGATACTAGTGCAACATTCCCTATTCATAGATCTGCGCCTGCCTTTATCGAGTTAGATACGAAATTATCCATCTTTGAAACAGGTATTAAGGTGGTCGATCTTTTAGCTCCTTATCGACGTGGGGGAAAAATCGGACTATTTGGGGGGGCTGGAGTAGGGAAAACAGTACTCATCATGGAATTAATCAACAACATTGCTAAAGCTCATGGAGGCGTATCCGTATTTGGCGGAGTAGGGGAACGGACTCGTGAAGGAAATGATCTTTATATGGAAATGAAGGAATCCGGAGTAATTAATGAAAAAAATATTGAGGAATCAAAGGTAGCTCTAGTCTATGGCCAAATGAATGAACCGCCGGGAGCTCGTATGAGAGTTGGTTTAACTGCCCTAACTATGGCAGAATATTTCCGAGATGTTAATAAGCAAGACGTGCTTCTATTCATCGATAATATCTTTCGTTTTGTTCAAGCAGGATCGGAGGTATCCGCTTTATTAGGGAGAATGCCCTCCGCAGTGGGTTATCAACCTACTCTTAGTACAGAAATGGGTTCTTTGCAAGAAAGAATTACTTCTACCAAAAAGGGATCTATAACTTCGATCCAAGCGGTTTATGTACCTGCGGACGATTTGACCGACCCTGCTCCTGCCACAACATTTGCACATTTGGATGCTACTACCGTACTTTCCAGAGGATTAGCTTCCAAGGGTATTTATCCAGCAGTAGATCCTTTAGATTCAACCTCAACTATGTTACAGCCTCGGATCGTTGGCAACGAACATTATGAAACTGCGCAAAGAGTTAAGACTTTACAACGTTACAAAGAACTTCAGGACATTATCGCAATTCTTGGGTTGGATGAATTATCGGAGGAGGATCGTTTAACTGTAGCAAGAGCACGAAAAATTGAACGTTTCTTATCACAACCGTTCTTTGTGGCAGAAGTTTTTACCGGTTCTGCAGGAAAGTATGTTGGTCTTGCAGAAACAATTAGGGGATTTCAACTAATCCTTTCCGGAGAATTAGACGGCCTACCCGAACAGGCTTTTTATTTGGTGGGTAACATCGATGAAGCTAGCACGAAAGCTATAAACTTAGAAGAGGAGAACAAATTGAAATGAATGAAATTAAATCTTTATGTACTAACTCCTAAGCGAATTATTTGGGATTGTGAAGTGAAAGAAATCATTTTATCTACTAATAGTGGCCAAATTGGCGTATTACCAAACCACGCCCCCATTAACACAGCTGTAGATATGGGTCCTTTGAGAATACGCCTCCTCGACCAATGGTTAACGGCGGTTCTGTGGAGCGGTTTTGCGAGAATAGTTAATAATGAGATCATCATTTTAGGAAATGATGCGGAACTGGGTAGTGACATTGATCCGGAAGAAGCTCAACAGGCACTTGAAATAGCCGAAGCTAACTTGAGTGCTGAGGGTACGAAAGAATTGGTTGAAGCGAAGCTAGCTCTCAGACGAGCTAGGATACGAGTCGAGGCTATCAATTGGATTCCCCCATCCAATTGAATGAAAAATGTAACCCATTCTTTCGTTTTTTTAGCTCACTGGCCATCCGCTGGGAGTTTCGGGCTTAATACCGATATTTTAGCAACAAATCTAATAAATCTAACTGTAGTGGTTGGTGTATTGATTTTTTTTGGAAAGGGAGTTAAAAGATTTATTAGATAATCGAAAACAGAGGATCTTGAGCACTATTCGAAATTCGGAAGAATTGCGTAGAGGGACCATTGAGCAGCTCGAAAAAGCTCGGGTTCGATTACAGAAAGTCGAAGAAGCAGATGAGTATCGAATGAATAGATACTCTGAGATAGAACGAGAAAAAAATTTGATTAATGCTACTTCTATTAGTTTGGAACAATTAGAAAAGTCTAAAAACGAAACCCTTTTTGAAAAACAAAGGGCAATGAATCAGGTCCGACAACGGGTTTTCCAACAGGCCGTGCAAGGAGCTCTAGGACTGAATAGTTGTTTGAATACCGAGTTACATTTCCGTACGATTCGTGCTAATATTGGCATTCTCGGGGCCATAGAATCGAAGATGAATCCACTAATTGCTGCTGGATGCCGGGCTTGCTTCTATTGGCCCTGGAGTTGGTCAAGGTACTGCTGCAGGACAAGCTGTAGAAGGTATTGCGAGACAGCCAGAAGCAGAGGGTAAAATACGAGGTACTTTATTGCTTAGTCTAGCTTTTATGGAAGCTTTAACAATTTATGGACTAGTTGTGGCACTAGCACTTTTATTTGCGAACCCTTTTGTTTAAATGAATATTATACCATGTTCCATTAAAACACTCAAGGGGTTATACGATATATCGGGTGTAGAAGTAGGCCAACACTTCTATTGGCAAATAGGAAGTTTCCAAATTCATGCCCAAGTACTCATCACTTCTTGGGTCGTAATTACTATCTTGCTAGGTTCAGTTATCATAGCTGTTCGGAATCCACAAACCATCCCGACCGACGGTCAGAATTTCTTCGAATATGTGCTTGAGTTTATTCGAGACTTGAGCAAAACTCAGATTGGAGAAGAATATGGTCCCTGGGTTCCCTTTATTGGAACTATGTTCCTTTTTTTTGTTTCGAATTGGTCGGGTGCTCTTTTACCTTGGAAAATTATATTACCCCATGGGGAATTAGCAGCGCCCACGAATGATATAAATACTACTGTTGCTTTAGCTTTACTCACGTCAGCGGCATATTTTTATGCGGGTCTTAGCAAAAAAGGATTGAGTTATTTCAAATATATTAAACCAACTCCAATCCTTTTACCAATTAACATCCTAGAAGATTTCACAAAACCATTATCGCTTAGTTTTCGACTTTTCGGGAATATATTGGCGGATGAATTAGTTGTTGTTCTTGTTTCTTTAGTCCCCTTAGTAGTCCCTATACCGGTCATGTTTCTTGGATTATTTACAAGCGGTATTCAAGCTCTTATTTTTGCAACGTTAGCCGCAGCCTATATAGGTGAATCCATGGAGGGTCATCATATGATAGCAACTTTTTCTATAACAGGATTCTTAGTTTCTCGTTGGTCTTCGGGACATTTTCCATTAAGTAATTTATATGAGTCATTGATCTTCCTTTCATGGGCTCTGTATATTCTTCATACGATTCCTAAGATACAGAACTCTAAAAATGATTTAAGCACAATAACTACGCCAAGTACTATTTTAACGCAAGGCTTTGCCACGTCGGGTCTTTTAACTGAAATGCATCAATCCACAATACTAGTACCTGCTCTACAATCTCAGTGGTTAATGATGCATGTCAGTATGATGTTACTAAGCTATGCAACTCTTTTGTGCGGATCCTTATTATCCGCCGCTCTTCTAATCATTAAATTTCGAAAGTTCTTCGTTTCTCTTTTTCAAATTATTACAAATATCAATTAACTGAGCGTTTGGATTCTTGGAGTTATCGTGTCATTAGCGGGTTTACCCTTTTAACCATAGGTATTCTTTGTGGAGCAGTATGGGCTAATGAGGCGTGGGGATCCTATTGGAATTGGGATCCTAAGGAAACTTGGGCATTTATTACTTGGACCATATTCGCAATTTATTTACATAGTAGAACAAATAATTGGAAGGGTACGAATTCCGCACTTGTAGCTTCAATAGGATTTCTTATAATTTGGATCTGCTATTTTGGTATCAATCTATTAGGAATAGGTTTACATAGTTATGGTTCATTTTTAATGAAAAAAAAGAAAGCATTGCCTTCTTTCCTATATCTTTTTATCGTACTTTTGCCCTGGGGGGTCTCTTTCTCTTTTAACAAATGTCTGGAACTTTGGATTAAGAATTGGTGGAATACCAGGCAATCCGAAACTCTCTTAACTGATATTCAAGAGAAAAAGGTTCTAGAAAGATTCATAGAATTAGAAGAACTTTTTTTGGACGAAATGATAAAGCCCCTCCTATAGGAATACACGAAATAATACAATTGGCCAAAATAGATAATGAGGATCATCTCCATATCATTTTGCATTTCTCGACAAATATAATCTGTTTGATTCTAAGTGGTTCTTTTTTTGGTAAAGAGGAACTTATTAATTCTTGGCAGGAATTCTTCTATAACTTAAATGACTCAATAAAAGCTTTTAGTATTCTTTTAGTTACTGATTTTGTTGGATTTCACTCCACCCGCGGTTGGGAACTACTAATTCGTTGGGTCTACAATGATCTTGGATGGGCTCCTAACGAGCTATTCACTATTTTTTGTAGTTTTCCAGTGATTCTAACATGTTTGAAATTTTGGGTCTTTTTTTTAAACCGTCTATCTCCTTCGCTTGTAGTCTATCATTCAATTGAATAAATGCCCATTGGTGTTCCAAAAGTACCTTACCGGATTCCCGGAGATGAAGAAGCGACTTGGGTTGACTTATACAATGTTATGTATCGAGAAAGGACACTTTTTTTAGGTCAAGAGATTCGTGAGATCACGCATATTACAGGTCTCATGGTATATCTCAGTATAGAAGATGGAAGCGATATTTTTTTGTTTATAAACTCCCCAGGCGGGTGGCTAATCTCAGGAATGGCAATTTTTGATACGATGCAAACGGTGACACCAGATATAACAATATGCCTCGGAATAGCTGCGTCCATGGCATCCTTCATTCTGGGAGGAGAACCCACCCGTATAGCATTCCCTCACGCGAGGATTATGCTTCACCAACCTAGTGCTTATTATCGGGCAAGGACACCAGAATTTCTAGAAGTGGAAGAGTTACACAAAGTTCGCGAAATGATCACAAGGTATGCACTAAGAACAGGCAAGCCTTTTTGGGTTGTATCCGAAGACATGGAAAGGGATTTTATGTCAGCAGACGAAGCCAAAGCTTATGGACTTGTCGATGTAGGGGAAATGGACGAGCACTGTGATCCAGTGTGGCCAGAAATGAAGGATTGGATGTTCCGCGTTCGCCTAGAGAATGACACCATCATTCTGGGCTATATTTCAGGAAAGATCCGGTCTAGTTCTATACGAATACTGATGGGGGATAGGGTCAAAATTGAAGTAAGTCGTTATGATTCAAGCAAGGGACGTATAATTTATAGACTTCCCAAGTCGAAGCGTACCGACTCGAAGACCGAAGATAAGATGAAATTCGAAGGGTCAAAAAAATCTCGTTACTTCGTCTACCCACTTCTCTTTGAGTTTGCCCATGATAATGATTCCGAGCCTGTGGAAATTAGTAATAACAAGAAATTTAGTTCACTACTTGTGAAACGTTTAATTCGAATGTATCAGCAGAATTTTTGGAACTCGGTTAATCATAACCAAGATCGATTGGATTACAATTTTTATTCTGAGTTTTATTCTCAGATTCTATCTGAGGGGTTTGCGATCGTTGTAGAAATCCCATTCTCGCGAGAATTATGTCCGGAAACACCAAAGTTTCAGAATTTACGATCTATTCATTCATTTCCCTTTTTAGAAGACTTTCATTTACATTATCTATCACATATAGAAATACCCTATCCTATCCATTTGGAAATTTTGGTTCAACTCCTTCAATACCGGATCCAAGATGTTCCATCTTTGCATTTGCGATTCTTTCTCAACTACTATTCGAATTGGAATAGTCTTATTACTTCAATGAAATCGTTTCTTAAAGAAAATAAAAGACTATTTTTCTTATATAACTCTTATGTATCAGAATATGAATTTTTCTTGTTTCTTAAACAATCTTGCTTACCATTAACATCTTCTTTTGTGGAACGAATCTTTAAGATGGAACATTTTGGGATGTACCCATTTCGGAAAACCTGGTTCTTTATGGATCCTCTTATGCATTATCGATATCAAGGAAAGGCAATTGCATCAAAAGGAACTCTTAAGAAGAAATGGAAATACCTTGTCTTCTGGTATTCTTTCTTTTGGACTCAACCGAGGATCCATCTAAACTTAAACTCTTGCTTCGATTTTCTGGGGTACCTTTCAAGTGTACCAAATCCTTTGGTAAGGAATATGCTAGAGAATTCATTTCTAATAATGAAAAAATTCGATACCGTCCCCGCTACTCCCCTCATTCGATCCTTAAAAGCTCAATTTTGTACTGGATCGGGGCATCCTATTAGTAAACCATGGACCTTATCAGATTGGGATATTCTTGATCGATTTGGTCGGATATGTAGAAATCTTTTTCATTATCATAGTGGATCTTCGAAAAAAACTTTGTATCGAAAGTATATACTTCGACTTTCATGCGCTAGAACTTTAGCTCGTAAACATAAAAGCACGGTACGATTTATGCAACGAGGTTCGGTATTTTTAGAAGAATTTTTTATGGAAGAAGAGGTTTTTTTGATGTTCAAAACAACCTCTCGTGGATCACACAGTGAGCGTATTTGGTATTTGGATATTATCAATGACCTGTAGAGGTAGAAACTATCAATTCTTTTTCGAAATCGGAAAAAGAAGTCTATGGACTGATATGGATTCCTATTTTGACCCTCCTACTGGGAATCACAATAGAAGTACTGGTAATTGTGTGGTTAGAAAGAGAAATATCCGCATCGATACAACAACGTATTGGTCCTGAATATGCTGGCCCCCTGGGACTGCTTCAAGCTATAGCCGATGGAACTAAGCTATTTAAGGAGGATATCCTGCCATCCCGAGGAGATATTCCTTTATTTATTGGACCCTCTATAGCAGTCATATCATTATTAAGTTTTTTAGTTATCCCTGGATATTTTGTTTTAGCCGATCTTAGTATTGGTGTTTTTTTATGGATTGCCATTTCAAGTATTGCTCCTATTGGTCTTCTTATGGCAGGATATAGCTCAAATAATAAATATTCTTTTGGCGGTCTACGAGCTGCTGCTCAATCTATTAGTTATGAAATACCATTAACTTTTTGTGTGCTAGCAATATCTCTGGTTATCAAACCGAATATTCCGGTATCAAATATGGTTTATTTTATCTTGTTTCTTACCTAAATTTATTAGTTTCCTCTTTATTTGTAACAGTTCTCTACTTAGGCGGGTGGAATTTATCTATTCCCTATATATCCGGATTTTTCAAAATGGGAATTTTGGAAATGATGGGTATCATTACATTAACTAAAGCTTATTTATTTCTCTTCATTTCTATCACAATAAGATGGACTTTACCCAGGATGAGAATGGATCAGTTATTAAATCTTGGATGGAAATTTCTTTTACCTATTTCCCTGGGCAATCTCTTATTAACAACTTCTTCCCAACTTGTTTCACTATAAAAAGCGTTTCATTTGCTTCTCTTCGGAAGTTTCATTTTCCCAGAATGTATCCTAATTTTTGGCCTAATTCTTCTTCTGATGATCGATACCTCTGATCAAAAAGATAGACCTTGGTTCTATTTCATCTCTTCAACAAGTTTAGTAATAAGCATAACGGCCCTATTGTTCCGATGGAGAGAAGAACCTATAATTAGCTTTTCGGGAAATTTCCAAACGAACAATTTCAACGAAATCTTTCAATTTCTTATTTTATTATGTTCCACTTTATGTATTCCTCTATCCGTAGAGTACATTGAATGTACAGAAATGGCTATAACAGAGTTTCTGTTATTCTTAACAGCTACTCTAGGGGGAATGTTTTTATGTGGTGCTAACGATTTAATAACTATCTTTGTAGCTCCAGAATGTTTCAGTTTATGTTCCTACCTATTGTCTGGATATACCAAGAGAGATCTACGGTCTAATGAGGCTACTATGAAATATTTACTCATGGGTGGGGCAAGCTCTTCTATTCTGGTTCATGGTTTCTCTTGGCTATATGGTTCATCTGGGGGGGAGATCGAGCTTCAAGAAATTGTGAACGGTCTTATCAATACACAAATGTATAACTCCCCAGGAATTTCAATTGCGCTTATATCCATCACTGTAGGACTTGGGTTCAAGCTTTCCCCAGCCCCTTTTCATCAATGGACTCCTGTCTACGATCCCCCACTCCAGTCGTTGCTTTTCTTTCTGTTACTTCGAAAGTAGCTGCTTCAGCTTCAGCCACGCGAATTCTCGATATTCCTTTTTATTTCTCATCAAACGAATGGCATCTTCTTCTGGAAATCCTAGCTATTCTTAGCATGATAGGGAATCTCCTTGCTATTACTCAAACAAGCATGAAACGTATGCTTGCATATTCGTCCATAGGGCAAATCGGATATGTAATTATTGGAATAATTGTTGGAGACTCAAATGATGGATATGCAAGCATGATAACTTATATGCTGTTCTATATCTCCATGAATCTAGGAACTTTTGCTTGCATTGTATTATTTGGTCTACGTACCGGAACTGATAACATTCGAGATTATGCAGGATTATACACGAAAGATCCTTTTTTGGCTCTCTCTTTAGCCCTATGTCTCTTATCCCTAGGAGGCCTTCCTCCACTAGCGGGTTTCTTCGGAAAACTCTATCTATTCTGGTGTGGATGGCAAGCAGGCCTATATTTCTTGGTTTCAATAGGACTCCTTACGAGCGTTCTTTCTATCTACTATTATCTAAAAATAATCAAGTTATTAATGACTGGACGAAACCAAGAAATAACCCCTTATGTGCGAAATTATAGAAGATCCCCTTTAAGATCAAACAATTCCATCGAATTGAGTATGACTGTATGTGTGATAGCATCTACTATACCAGGAATATCAATGAACCCCATTCTTGCAATTGCTCAGGATACCCTCTTTTAGATGTTTCTGCTTCACGAATATGATATTTTTTGGACATTTCTAATAATAGCAAGCCTTATTCCTATTTTGGCATTTTGGATTTCAGGACTTTTAGCCCCGGGACCAGAGAAGCTTTCTAGTTATGAATCGGGTATAGAACCCATGGGAGGGGCTTGGTTACAATTCCGAATACGCTATTACATGTTTGCGCTAGTTTTTGTTGTTTTTGATGTGGAAACAGTCTTTCTCTACCCTTGGGCAATGAGTTTCGACGTATTGGGTGTATCCGTTTTTATTGAAGCTTTCATTTTCGTGCTTATCGTTGTTGGTGTTTATGCATGGCGAAAAGGAGCCTTGGAATGGTCTTAAATGAGTTATTTTCCTTGGTTAACAATACTTGTTGTTCCGATATTTGCAGGTTCAATTTTTTTACCTCATAGGGGAAACAAAATCGTTAGGTGGTATACTATATCTATTTGTTTATTAGAATTCCTTATGACTTATGCATTCTGTTATCATTTCCAATTGGAGGATCCCTTAATCCAATTAAAGGAGGATTCTTGGATAGATGTCTTTGATTTCCACTGGAGATTGGGAATCGATGGACTTTCATTAGGATCTATTTTATTGACAGGATTTATCACTACTTTAGCTACTTTAGCAGCTTGGCCGACCCGGAATTCGCGATTATTCTATTTCCTGATGCTAGCAATGTATAGTGGTCAAATAGGATTATTTTCTTCGCGAGACCTTTTACTTTTTTTTATCATGTGGGAGTTAGAATTAATTCCTGTTTACTTACTTTTATCCATGTGGGGGGGAAAGAGGCGTCTGTATTCAGCTACAAAGTTTATTTTGTATACTGCAGGCGGTTCCATTTTTTTCTTAATCGGAGTTCTAGGTATGGGCTTATATGGTTCCAACGAACCATTAGATTTGGAAAGATTAATTAATCGATCATACCCTGCAACATTGGAAATACTATTTTATTTGGGCTTCCTTATTGCTTATGCTGTCAAATTGCCAATTATACCCCTACATACGTGGTTACCAGATACCCATGGGGAAGCGCATTACAGTACATGTATGCTTTTAGCGGGAATCCTATTAAAGATGGGAGCATACGGATTGATTCGGATCAATATGGAATTGTTACCTCATGCTCATTATCTATTTTCCCCCTGGTTGGTAATAATAGGAGCGATGCAAATAATCTATGCAGCTTCAACTTCTCTTGGTCAACGAAATTTCAAAAGAATAGCCTATTCCTCCGTATCTCACATGGGTTTCATAATTATAGGAATTGGTTCCATAACCAACATTGGACTCAATGGAGCTTTACAAATACTATCCCATGGATTTATTGGTGCTACACTTTTTTTCTTGGCGGGAACGGCTTGTGATAGAATGCGTCTTGTTTATCTCGAAGAACTGGGGGGGATATCTATCCCAATGCCGAAAATTTTTACCATGTTTAGTAGCTTTTCAATGGCTTCTCTTGCCTTACCAGGAATGAGCGGTTTTGTTGCAGAATTAGTAGTATTTTTTGGACTAATTACTAGTCCCAAATTTCTGTTAATGCCAAAAATGCTAATTACTTTTGTAATGGCAATTGGAATGATATTAACTCCTATTTATTTATTATCTATGTTACGCCAGATGTTCTATGGATACAAGCTATTTGTTCCAAACGCAAATTTTGATTCTGGACCGCGAGAACTCTTTTTAATCTGTATCTTTTTACCAGTAATAGGAATTGGTATTTATCCAGATTTTGTTCTCTCGCTATCCGTTGACAGGGTAGAGGCTCTCTTATCCAATTATTATAAATAGATGTTTGAGCATGTACTTTTTTTGAGTGTCTATTTATTTTCGATTGGTATCTATGGATTGATCACAAGCCGAAACATGGTTAGAGCTCTAATATGTCTTGAACTTATACTGAATTCAATTAATCTAAATCTCGTAACATTTTCTGATCTATTTGATAGTCGCCAATTAAAAGGAGACATTTTCGCAATTTTTGTTGCTGCTGAAGCAGCTATTGGACTATCCATTCTTTCTTCCATCCATCGTAACAGGAAATCAACTATCCAATCTATGGAACATACATATCAATATGCATGGATCCCTCTTCTCCCACTTCCAATTATGTCAATGGGGGGACTTATTCTTATTCCGACAGCAACAAAAAATCGTCGCATATGGGCTTTTCCTAGTGTTTTACTCTTAAGTATAGCTATGGTATTCTCAGTTCACCTATCTATTCAACAAATAAATGGAAGTTCTATCTATCAATATCTATGGTCTTGGACCGTCAATAATGATTTTTCCTTAGAATTTGGATACTTGATCGACCCGCTTACTTCTATTATGTTAATACTAATTACTACAGTAGGAATCCTCGTTCTTATTTATAGTGACGATTATATGTCTCACGATGAAGGATATTTGAGATTTTTTTATATAAGTTTTTTCAATACTTCCATGTTGGGATTGGTTACTAGTTCCAATTTGATACAAATTTATTTTTTTTGGGAACTTGTGGGAATGTGTTCCTATTTATTGATAGGCTTTTGGTTTACACGGCCAATTGCAGCGAGTGCTTGTCAAAAAGCTTTTGTAACTAATCGTGTAGGGGATTTTGGTCTGTTATTAGGAATTTTAGGTTTTTTTTGGATAACAGGTAGTTTAGAGTTTCGGGATTTGTTCAAAATAGCTAATAACTGGATTCCTAATAATGGGATTAATTCCTTACTTACTACTTTGTGTGCTTTTTTATTATTCCTTGGTGCAGTTGCAAAATCTGCACAATTCCCTCTTCACGTATGGTTACCCGATGCTATGGAAGGACCCACTCCCATTTCGGCTCTTATACACGCAGCAACTATGGCTGGGATTTTTCTTGCTCGACTTCCTCTTTTCATATCCCTACCTATAATGAGTTTCATTTCTTTAGTAGGTACAATAACACTCTTCTTAGGAGCTACTTTAGCTCTTGCTCAGAGAGATATTAAAAGAAGCTTAGCCTATTCTACAATGTCTCAATTGGGTTATATGATGTTAGCTCTAGGTATAGGTTCTTATCAAGCTGCTTTATTCCATTTGATCACTCATGCTTATTCGAAAGCTTTATTGTTCTTGGGATCCGGATCCATTCATTCAATGGAACCTCTTGTTGGATATTCACCAGATAAAAGTCAGAATATGGTTCTTATGGGTGGTTTAAGAAAATACCCAATTACAAGAACTACTTTTTTAGGTACGCTTTCTCTTTGTGGTATTCCACCTCTTGCTTGCTTCTGGTCCAAAGATGAAATCCTTAGTAATAGTTGGTTGTATTCACCCTTTTTTGGAATAATAGCCTCTTTTACTGGATTAACTGCGTTTTATATGTTTCGGATATATTTACTTACTTTTGATGGGTACCTGCGTGTTTTTAATTACAGTAGCACTAAAGAGGGCTCGTTGTCAATATCCTTATGGGGAAAAAGGCCCAAAATTCATAATACAAGAGGGTCCTTTAGTACTTTTGGGGTTAAAAACACTTTTGTCTATCCTCATGAAACGGGAAATACTATGCTATTCCCTCTTTTTATATTACTGTTTACTTTGTTCATTGGATCCATAGGAATCTTTGAGTTAACCATATTATCAAAGTGGTTAACTTCAATAAGCTTCCAGGAATCCATAAATTCATATGAATTTACTAATATTTCTTCTGTAAGTCTAGCTATGTTTGGTCTATTCATATTCTCTTTTCAGTTATTAAATTCCAAAGAGAGTCCGAAGTTTTTGGATGTAAAAAAAAAGATATACAGTTGGTCATATAATCGCGGTTATATAGATATTTTCTATACTAGGTTTCTGGGTATAAGAGGATTAACCGAACTAACGCAGTTTTTCGATAAGGGTGTCATTGATGGAATTAATGGGGTAGGTCTTGCTGGTTTTTGTATAGGAGAAGAAATTAAATATGTAGGGGGAGGGCGAATATCGTCTTATTTATTCTTTTATTCCGTGTTCTTCTTTTTTATGGATTTACCTGGACCAATACATGAGATTCTTGTGCTATTTGAATTTCTTCTACTAGGGGGCATAGGAGTAGTATTACTTACCAACCCAATTTATTCTGCCTTTTCGCTGGGATTAGTTCTTATTTGTATATCCTTATTCTATATTTTATTGAATTCCTACTTTGTAGCTGTCGCACAACTTCTTATTTATGTGGGAGCCATAAATGTCTTGATCATATTTGCCGTAATGTTCGATGGCTCAGAATGGTCTAAAAATAAGAATTGGACTATTGGAGATGGGTTCACTCTCTGTATAACTATTCTTTTTTCACTAATGACTACTATCCCAGATACGTCATGGTATGGAATTCTTTGGACTACAAGATCAAACCAAATAGTAGAACAGGGTCTCAATAACGTTCAACAAATTGGGATTCATTTAGCAACTGATTTTTATCTTCCGTTTGAACTCATTTCCATAATTCTTCTAGTTTCTTTAATAGGTGCAATTACTATGGCTCGGCAATAAATGTTTACAGAAGCAATAACGGTAAATGCACCAGAATTCTTGGAGAATATTCAAATACCCCAAAGAGCCAGCTATATTAGGGTAATTATGTTAGAGTTGAGCCGTATAGCTTCTCACTTGTTATGGCTTGGACCTTTTATGGCAGATCTCGGCGCACAGACTCCTTTTTTCTATATTTTTAGAGAGAGAGAATTGATATACGATCTATTTGAAGCTGCTACAGGTATGCGAATGATGCATAATTACTTTCGCATCGGAGGAGTAGCCGCCGATCTACCTTATGGATGGATCGATAAATGTTTAGATTTCTGTGATTATTTTTTACGAGGAGTTGTTGAACAACAACTTATTACACAGAATCCCATTTTTATAGAACGAGTTGAAGGAGTCGGTTTTATTAGCGGAGAAGAAGCAGTAAATTGGGGCTTATCGGGACCGATGTTACGAGCTTCTGGAATACAATGGGATCTTCGTAAAGTTGATTATGAGTCTTACAACCAATTTGATTGGAAAATCCAATGGCAAAAAGAAGGGGATTCATTAGCTCGCTATTTAGTACGAATGGGTGAAATGAGGGAATCCATCAAAATTATTCAACAGGCTGTAAAAATTCCTGGGGGTCCTTATGAGAATTTAGAAGTCCGACGCTTTAAGAAGAATTCCGAATGGAATGATTTTGAATATCGATTTCTTGGTAAAAAACCTTCGCCCAATTTTGAATTGTCAAAGCAAGAGCTTTATGTAAGAGTGGAAGCTCCAAAAGGTGAATTAGGAATTTATCTGGGAGATGATAGTCTTTTCCCCTGGAGATGGAAAATTCGTCCACCTGGTTTTAATTTGCAAATTCTTCCTCAACTAGTTAAAAAAATGAAATTGGCTGATATCATGACGATATTAGGTAGTATAGATATCATTATGGGGGAAGTTGATCGTTGAATGTTCCCTATGGTAACTGGGTTCATGAGTTATGGTCAACAAACAATACGCGCTGCAAGGTACATTGGTCAATTCATAATTACCTTATCCCACACAAATCGTTTACCTATAACGATTCACTACCCTTATGAAAAATCAATTACATCGGAGCGTTTCCGGGGGCGAATCCACTTTGAATTTGATAAATGTATTGCTTGTGAAGTATGTGTTCGCGTATGCCCGATAGATCTACCCCTTGTGGATTGGAGATTTGAAAAGGATATTAAAAGGAAACAATTGAATTATAGTATTGATTTTGGAGTTTGTATATTTTGTGGTAATTGTGTTGAGTACTGTCCGACAAGCTGTTTATCAATGACTGAAGAATATGAACTTTCTACTTATGATCGTCATGAATTGAATTACAATCAAATTGCTTTGAGTCGGTTACCAATCTCCATAATGGGAGATTACACAATTCAAACAATTAGGAATTCGACTCATAAAAATCTTTGAATTCAAGAACGATTACTAATTACTAGATGCAGCAGGGTTGGTTATCTAATTGGCTAGTCAAACATGAGGTGGTTCATAGATCTTTGGGCTTCGATCACCGAGGAATAGAGACTTTACAAATAAAAGCAGGGGATTGGGATTCCATTGCTGTCATTTTATATGTATATGGTTACAATTATTTACGTTCCCAATGTGCTTATGATGTAGCACCCGGTGGATCTTTAGCTAGCGTGTATCATCTTACGAGAATACAGTATGGTATAGATAACCCAGAAGAAATATGCATAAAAGTCTTTGCCCAAAAGGATAATCCTAGAATCCCGTCTGTCTTCTGGATTTGGAAAAGTGCCGATTTTCAAGAACGTGAATCTTATGATATGGTGGGAATCTATGATAATCATCCACGCCTTAAACGTATCCTAATGCCTGAAAGTTGGATAGGCTGGCCCTTACGTAAGGACTATATAACCCCCAATTTCTATGAAATACAAGATGCTCATTGAATGAGTTTGATTGAGTTTCCCTTACTTGACCAAACAAGTTCCAATTCCGTTATTTCAACTACAAATGATCTTAATTGGTCAAGACTCTCCAGTTTATGGCCCCTTCTATATGGTACCAGTTGTTGTTTCATTGAATTTGCTTCATTAATAGGCTCGCGATTCGACTTTGATCGTTATGGATTGGTACCAAGATCAAGTCCTAGGCAAGCAGACCTAATTTTAACAGCCGGTACGGTAACAATGAAAATGGCTCCCTCTTTAGTGTTATACGAGCAAATGCCTGAACCAAAATATGTCATTGCTATGGGAGCCTGTACTATTACAGGGGGAATGTTCAGTACGGATTCCTATAGTACTGTTCGGGGAGTTGATAAGTTAATTCCTGTGGATGTCTACTTGCCAGGCTGCCCACCTAAACCGGAGGCAGTTATAGATGCCCTAACAAAACTTCGTAAGAAGATATCGCGAGAAATAGTTGAGGATCGAACTCTATCTCAAAAGAATCGATGTTTTACTACCAGTCACAAGCTTTATGTAAGGCGCAGTACTCATACTGGAACTTACGAGCAAGAATTGCTCTATCAATCACCATCTACTTTAGACATATCTTCTATGGAAAATAGAAATACTTTTTCTTGGGTAAAGGAACAGATGATTCGATCTATTTCTATCATGATATATATAACTCGGACATCTTCAAATGCATATCCCATTTTTGCGCAGCAGGGTTATGAAAACCCACGAGAAGCAACCGGACGAATTGTATGTGCCAATTGCCATTTAGCTAATAAGCCCGTGGATATTGAAGTTCCCCAAGCTGTGCTTCCCGATACTGTATTTGAAGCAGTTCTTCGAATTCCTTATGATATGCAACTGAAACAAGTTCTTGCTAATGGGAAAAAGGGAGGGTTAAATGTGGGTGCTGTTCTTATTTTGCCCGAGGGATTCGAATTAGCGCCGCCCGACCGTATTTCTCCTGAGTTGAAAGAAAAGATAGGAAATCTCTCTTTTCAGAGTTATCGTGATAAAAATATTCTTGTGATAGGCCCTGTTCCCGGTCAGAAATATAGTGAAATCGTCTTTCCCATTCTTTCCCCCGATCCTGCTACGAAGAAAGACTTCTTAAAATATCCCATATATGTAGGGGGAAACCGAGGAAGGGGACAGATCTATCCTGATGGTAGTAAGAGTAACAATACGGTCTATAATGCTACGTCAACAGGTATAGTAAGAAAAATACTACGTAAAGAAAAAGGGGGATATGAAATATCCATAGTCGAGGATGGACGCCAAGTGATTGATATTATACCTCCCGGGCCAGAACTTCTTGTTTCAGAAGGGGAATCGATCAAGCTTGATCAACCATTAACAAGCAATCCTAATGTGGGAGGGTTTGGTCAGGGGGATGCAGAAATAGTGCTTCAGGATCCATTACGCGTCCAAGGCCTTTTATTCTTCTTCGCATCTGTTATTTTGGCACAAGTTTTTTTGGTTCTCAAAAAGAAACAGTTTGAAAAGGTTCAATTGTACGAAATGAATTTCTAGATGACTTTTTACTACCGCCCAACCGTTACAGAGGCTTTTTCCTCGGTTCAATACATAATGACCGAGGCCAACTTTGGTTGGTTAATCCGATCAGTTCATCGATGGTCAGCAAGTATGATGGTTCTAATGATGATCCTGCACGTATTTCGTGTGTATCTCACAGGTGGATTTAAAAAACCCCGCGAATTAACTTGGGTCACAGGTGTGGTTTTGGTATTGACTGCATCGTTTGGTGTAACTGGTTATTCTTTGCCTTGGGATCAAATTGGTTATTGGGCAGTCAAAATTGTGACAGGTGTACCTGAAGCGATTCCGGTAATAGGATCGCCTTTAGTGGAGTTATTGCGTGGAAGTGCTAGTGTGGGCCAATCCACTTTGACTCGTTTTTATAGTTTACATACTTTTGTACTGCCTCTGCTTACTGCCGTATTTATGTTAATGCACTTTATGATACGTAAGCAAGGTATTTCGGGTCCTTTAGTACCTGTATTAAGAGCAAAATTAGCTAAAGGGATGGGACATAATTATTACGGGGAACCCGCGTGGCCCAACGATCTTTTATATATTTTTCCAGTAGTAATTCTAGGTACTATTGCATGTAATGTAGGTTTAGCGGTTCTTGAGCCGTCAATGATTGGTGAACCGGCGGATCCGTTTGCAACTCCTCTGGAAATATTACCCGAGTGGTACTTCTTTCCCGTGTTTCAAATACTCCGTACAGTACCCAATAAGTTATTGGGCGTTCTCTTAATGGTTTCTGTGCCAACGGGCTTATTGGTACCCTTTCTAGAGAATGTCAATAAATTCCAAAATCCATTTCGTCGCCCAGTAGCTACGACAGTTTTTTTAATCGGTACTGCGGTAGCTCTTTGGTTAGGTATTGGAGCAACATTACCCATTAAATCCTTAACTTTAGGTCTTTATGATTGAAGTTTTTCTATTTGGAATCGTCTTACTAATTCCTATTACTTTAGCGGGATTATTCGTGACTGCGTATTTGCAATACAGGCGTGGGGATCAGTTGGATCTTTGAATGCTTACTATAACTAGTTATTTCGGTTTTCTACTGGCTGCTTTAACTATAACCCCAGCTCTATTTATTGGTTTGAACAAGATACGTCTTATTTGAATGGATATAGTAAGTCTCGCTTGGGCTGCTTTAATGGTAGTCTTTACATTTTCTCTTTCACTAGTAGTATGGGGGAGGAGTGGACTCTAGATGATTATTCGTTCGCCGGAACCAGAAGTAAAAATTGTGGATAGGGATCCTGTAAAAACATCTTTTGAGGAATGGGCCAAACCCGGCCATTTCTCAACAATAGCTAAGGGCCCTGATACTACCACTTGGATCTGGAACCTACATGCTGATGCTCACGATTTCGATAGTCATACCGGTGATTTGGAGGAGATCTCTCGAAAAGTCTTTGCTCATTTCGGTCAACTCTCCATTATCTTTCTTTGGTTGAGTGGCATGTTCGCCCGTTTTTCCAATTATGAAGCATGGCTAAGTGATCCTACTCACATTGGACCCAGTGCTCAGGTAGTTTGGCCAATAGTAGGGCAAGAAATATTGAATGGTGATGTAGGCGGGGGTTTCCGAGGAATCCAAATAACCTCTGGGTTTTTTCAGTGGCGAGCATCTGGAATAACTGAATTACAACTCTATTGTACCGCAATCGGTGCATTGATTTTTGCATCGTTAATGCTTTTTGCTGGTTGGTTCCATTATCACAAGGCCGCTCCCAAATTGGCCTGGTTCCAAGATGTAGAATCCATGTTGAATCACCACTTAGCGGGGTTATTAGGACTTGGGTCTCTTTCTTGGGCGGGACACCAAATCCATGTATCTTTACCGATTAACCAATTTCTTGACGCTGGGGTTGATCCTAAACCACTTCCTCATGAATTTATCTTGAATCGCGACCTTTTGGCTCAACTTTATCCTAGTTTTGCCGAAGGAGCAACCCCCTTTTTCACCTTGAATTGGTCCAAATACGCAGAATTTCTGTTTCGCGGAGGACTAGACCCAATAACCGGCGGTCTATGGTTGAGCGATATTGCGCACCATCATTTAGCTATTGCTATTCTTTTCCTGATCGCAGGTCATATGTATAGGACCAACTGGGGTATTGGTCATGGACTTAAAGATATTTTGGAGGCTCATAAGGGCCCGTTTACAGGACAAGGCCATAAGGGTCTCTATGAAATCCTAACAACGTCATGGCATGCTCAATTATCTCTTAACCTAGCTATGCTAGGCTCTACCATTGTTGTAGCTCATCATATGTATATGCCCCCCTATCCATACCTAGCTACTGACTATGGTACACAACTTTCCTTGTTCACACACCACATGTGGATTGGCGGATTTCTAATAGTCGGTGCTGCTGCACATGCAGCCATTTTTATGGTAAGAGACTATGATCCAACTACTCGATACAACGATCTATTAGATCGCGTCCTTAGACACCGCGATGCAATCATATCCCACCTTAACTGGGTATGTATATTTCTAGGTTTTCACAGTTTTGGCTTGTACATTCATAATGATACCATGAGTGCTTTAGGCCGTCCCCAAGATATGTTTTCGGATACCGCCATACAATTACAACCCATCTTTGCTCAATGGGTACAAAATATCCATGCTGCGCCTGGCGTAACAGCTCCTGGTGCAACAACAAGTACCAGCTTAACGTGGGGAGGTGGCGAGTTAGTAGCAGTAGGCGGCAAAGTAGCTTTGTTACCTATTCCATTAGGAACCGCAGATTTTTTAGTCCATCACATTCACGCATTTACCATCCATGTGACTGTATTAATACTTTTGAAAGGTGTTTTATTTGCTCGCAGTTCCCGTTTGATACCCGATAAAGCAAATCTTGGTTTTCGCTTCCCTTGCGATGGGCCTGGGAGAGGGGGAACATGTCAAGTATCCGCCTGGGATCATGTTTTCTTAGGTCTATTCTGGATGTACAATATTTCGGTAGTCATTTTCCATTTCAGTTGGAAAATGCAGTCGGATGTTTGGGGTACTATAAGTGATCAAGGGATGGTAACTCATATCACAGGGGGAAACTTTGCACAGAGTTCCATTACGATTAATGGGTGGCTCCGAGATTTCTTGTGGGCACAGGCATCCCAAGTAATTCAGTCTTATGGTTCTTCATTATCTGCATATGGCCTTTTTTTCTTAGGTGCTCATTTTGTCTGGGCCTTCAGTTTAATGTTTTTATTCAGCGGCCGTGGTTATTGGCAAGAACTCATTGAATCTATCGTTTGGGCTCATAACAAATTAAAAGTTGCTCCCGCTACTCAGCCTAGAGCCTTGAGCATTATACAAGGACGTGCTGTAGGAGTAACCCATTACCTTCTGGGTGGAATTGCCACAACATGGGCATTCTTCTTAGCGAGAATTATTGCAGTAGGAATGGAATTAAGATTTCCCAGGTTTAGCCAAGGCTTAGCTCAGGACCCCACTACTCGTCGTATTTGGTTTGGTATTGCTACCGCACATGATTTCGAAAGTCATGATGATATTACTGAGGAACGTCTTTATCAGAACATTTTTGCTTCTCACTTTGGGCAGTTAGCAATAATCTTTCTATGGACGTCCGGAAATCTGTTTCATGTAGCTTGGCAAGGAAATTTTGAATCATGGATACAGGATCCTTTACACGTAAGACCTATTGCTCATGCGATTTGGGATCCTCATTTTGGTCAACCCGCTGTGGAAGCCTTTACTCGAGGAGGTGCTGCCGGTCCAGTGAATATCGCCTATTCTGGGGTTTATCAGTGGTGGTATACAATTGGATTACGCACCAATCAAGATCTTTATACTGGAGCTCTGTTTCTATTATTTCTTTCTACGCTATCCTTAATAGCAGGTTGGTTACATCTACAACCCAAATGGAAACCAAGCCTTTCGTGGTTCAAAAACGCGGAATCTCGTCTAAATCATCATTTGTCAGGACTTTTCGGGGTAAGTTCTTTGGCTTGGACAGGACATTTAGTTCATGTCGCTATTCCCTCCAGGGGGGAGTACGTTCGATGGAATAATTTCTTAGATGTATTACCCTATCCCCAGGGGTTGGGACCCCTTCTGACGGGTCAGTGGAATCTTTATGCCCAAAACCCTGATTCGAGTAATCATTTATTTGGTACCGCTCAAGGAGCCGGAACTGCCATTCTAACTCTTCTTGGGGGATTCCATCCACAAACACAAAGTTTGTGGCTGACCGATATTGCTCACCATCATTTAGCTATTGCATTTATTTTTCTCATTGCCGGTCATATGTATCGAACTAACTTCGGAATTGGGCACAGTATCAAAGATCTTTTAGAAGCACATACTCCTCCGGGAGGTCGATTAGGGCGTGGGCATAAGGGCCTTTACGACACAATCAATAATTCGCATTTTCAATTAGGTCTTGCTCTAGCTTCTTTAGGGGTTATTACTTCCTTAGTAGCTCAACATATGTACTCTCCTGCTTATGCATTCATAGCACAAGACTTTACCACTCAAGCTGCTTTATATACTCATCACCAATATATTGCAGGGTTCATCATGACAGGGGCTTTTGCTCATGGAGCTATTTTTTTCATTAGGGATTACAATCCGGAACAGAATGAGGATAATGTATTGGCAAGAATGTTAGACCATAAAGAAGCTATCATATCTCATTTAAGTTGGGCTAGCCTCTTCCTAGGATTCCATACCTTGGGCCTTTATGTTCATAACGACGTCATGCTTGCTTTTGGTACTCCAGAAAAGCAAATCTTGATCGAACCTATATTTGCCCAATGGATACAATCTGCTCATGGTAAGACGACATATGGGTTCGATATACTCTTATCTTCAACGAGTGGCCCCGCTTTCAATGCGGGTCGAACCTTATGGTTGCCCGGATGGTTGAATGCTGTTAATGAGAATAGTAATTCTCTTTTCTTAACAATAGGACCTGGGGATTTCTTGGTTCATCATGCTATTGCTCTAGGTTTGCATACAACTACATTGATTTTAGTAAAGGGTGCTGATGCACGCGGTTCCAAATTAATGCCGGATAAAAAGGATTTTGGGTATAGTTTTCCTTGTGACGGCCCAGGGCGCGGCGGTACTTGTGATATTTCTGCTTGGGACGCGTTTTATTTGGCAGTTTTCTGGATGTTAAATACCATTGGATGGGTTACTTTTTATTGGCATTGGAAACACATCACATTATGGCAGGGCAACGTTTCACAATTTAATGAATCCTCCACTTATTTGATGGGATGGTTAAGAGATTACCTATGGTTAAACTCTTCACAACTTATCAATGGATATAATCCTTTTGGGATGAATAGTTTATCGGTATGGGCGTGGATGTTCTTATTTGGACATCTTGTTTGGGCTACTGGATTTATGTTCTTAATTTCCTGGCGTGGATATTGGCAGTTAATTGAGACTTTAGCATGGGCTCATGAACGCACACCTTTGGCTAATTTAATTCGCTGGAGAGATAAGCCCGTGGCTCTTTCCATTGTGCAAGCAAGATTGGTTGGATTAGCCCACTTTTCCGTGGGTTATATATTCACTTATGCAGCTTTCTTGATTGCCTCAACATCAGGCAAGTTTGGTTAAATGTCACATTCCGTAAAAATTTATGATACATGTATAGGATGCACTCAATGTGTACGAGCTTGTCCAACAGATGTATTAGAAATGATACCCTGGGATGGGTGTAAAGCCAAGCAAATTGCTTCTGCCCCGAGAACCGAAGATTGTGTGGGTTGTAAGAGATGCGAATCTGCCTGCCCAACAGATTTTTTAAGTGTCCGCGTTTATTTAGAAACAACCCGCAGCATGGCTCTATCTTATTGATTTTTACCTATTTTCGTGCCTTTAGTAGGCTTAGTATTTCCGGCAATTGCAATGTCTTTATTTCTTTATGTGCAGAAAAATAAGATTGTCATGCGGGATATAAAAACATATCTCTCTGTAGCACCCGTGAGTACTCTATGGTTTGGGGCTTTAGCAGGTTTATTGATAGAAATTAATCGTTTATTCCCAGATGCTTTGTCATTCCCTTTTTTTATGACTGCAATTTTAGAGAGACGCGAAAGTACAAGCTGGGGTTTCAACTGGATAACTAGCACCGAAAATCGTCTTTACATCGGATGGTTCGGTGTTTTGATGATCCCTACCTTATTGACCGCAACTTCCGTATTTATTATCGCCTTCATCGCAGCCCCTCCAGTAGATATTGATGGTATTCGTGAGCCTGTTTCTGGTTCTTTACTTTATGGAAACAATATTATCTCTGGTGCCATTATTCCTACTTCTGCGGCGATCGGATTGCACTTTTACCCAATTTGGGAAGCTGCATCTGTTGATGAGTGGTTATACAATGGCGGTCCTTATGAGCTAATTGTTCTACACTTCTTACTTGGTGTAGCTTGTTATATGGGTCGTGAGTGGGAATTCCGTCTGGGTATGCGTCCTTGGATTGCTGTTGCATATTCAGCTCCTGTTGCAGCTGCTGCTGCTGTTTTCTTGATTTACCCTGGTCAAGGAAGTTTCTCTGATGGTATGCCTTTAGGAATATCTGGTACTTTCAACTTTATGATTGTATTCCAGGCAGAGCACAACATCCTTATGCATCCATTTCACATGTTAGGTGTAGCTGGTGTATTCGGCGGTTCCCTATTCAGTGCTATGCATGGTTCCTTGGTAACCTCTAGTTTGATCAGGGAAACCACTGAAAATGAATCTGCTAATGAGGGTTACAAATTTGGTCAAGAGGAAGAGACTTATAATATTGTGGCTCATGGTTATTTTGGCCGATTAATCTTCCAATATGCTAGTTTCAACAACTCTCGTTCTTTACACTTCTTCTTGGCTGCTTGGCCTGTAGTAGGGATCTGGTTCACTGCTTTAGGTATTAGTACTATGGCTTTCAACCTAAATGGTTTCAATTTCAACCAATCCGTAGTTGATAGCCAAGGTCGCGTTATTAATACTTGGGCTGATATCATCAACCGTGCTAATCTTGGTATGGAGGTAATGCACGAACGTAATGCTCACAACTTCCCTCTAGACCTAGCTGCTCTTGAAGTTCCATCTAATGGAATGGGTTTGCCTTGGTATCGTGTTCATACTGTTGTATTGAATGATCCGGGTCGATTGCTTGTGCATATAATGCACACAGCTCTAGTTTCTGGTTGGGGCTCGATGGCTTTATACGAATTAGCGGTTTTTGATCCCTCTGATCCTGTTCTGGATCCAATGTGGAGACAAGGTATGTTCGTCATTCCCTTCATGACTCGTTTAGGAATAACCAATTCGTGGGGTGGTTGGAGTATTTCAGGAGGAACTGTAAATCCGGGTATTTGGAGTTATGAAGGTGTGGCAGGTGCGCATATTGTGTTTTCTGGCTTCTTGGCAGCTATCTGGCATTGGGTATATTGGGACCTAATATTCGATCGGACGGGAAAACCCTCTTTGGATTTGCCCAAGATCTTTGGAATTCATTTATTTCTTGCAGGGGTGGCTTGCTTTGGCTTTGGCGCATTTCATGTAACGGGTTTGTATGGTCCTGGGATATGGGTGTCCGATCCTTATGGACTAACTGGAAAAGTACAAGCTGTAAATCCATGGGGTGTAGAAGGTTTTGATCCTTTTGTTCCGGGGGGAATAGCTTCTCATCATATTGCTGCGGGTACATTGGGCATATTAGCGGGCCTATTCCATCTTAGTGTCCGTCCGCCTCAACGTCTATACAAAGGATTACGTATGGGCAATATTGAAACTGTACTTTCCAGTAGTATCGCTGCTGTTTTTTTTGCAGCTTTCGTTGCCGGAACTATGTGGTATGGGTCAGCAACTACCCCAATCGAATTATTTGGGCCTACTCGTTATCAGTGGGATCAGGGATACTTTCAGCAAGAAATATATCGAAGAGTTAGCGATGGGTTAGCCGAAAATCTTAGTTTATCAGAAGCTTGGTCTAAAATTCCCGAAAAATTAGCCTTTTATGATTATATTGGTAATAATCCGGCAAAGGGGGGATTATTCAGAGCAGGCTCAATGGACAATGGGGATGGAATAGCTGTTGGATGGGGACATCCCGTCTTTAGAGATAAAGAAGGGCGCGAGCTTTTTGTACGCCGTATGCCTACTTTTTTTGAAACATTTCCGGTTGTTTTGGTAGATGAAGAGGGAATTGTGAGAGCGGACGTTCCTTTTAGAAGAGCAGAATCCAAATATAGTGTTGAACAAGTAGGCGTAACGGTGGAGTTCTATGGTGGCGAACTTAATGGAGTAAGTTATTCTGATCCTGCTACTGTAAAAAAATATGCGAGGCGTTCCCAATTAGGGGAAATTTTTGAATTAGATCGGGCTACTTTGAAATCGGATGGTGTTTTTCGCAGCAGTCCAAGGGGTTGGTTCACTTTTGGTCATGCTACCTTTGCTTTGCTCTTCTTTTTCGGACACATTTGGCATGGCGCTAGAACCTTGTTCCGAGATGTTTTTGCTGGTATTGATCCAGACTTGGATGCTCAAGTGGAATTTGGAACATTCCAAAAAGTTGGAGATCCAACAAGGAAGGCAGTCTGAATGAAAATCTTATATTCCAGGAGGTTCTACCACGTGGAAACGCTCTTTAATGGAACTTTCGTTTTAGCTGGTCGTGACCAAGAAACCACCGGCTTTGCTTGGTGGGCTGGGAATGCCAGACTTATCAATTTGTCCGGTAAACTACTTGGAGCTCACGTAGCCCATGCCGGATTAATCGTATTCTGGGCCGGAGCAATGAACCTATTTGAAGTGGCCCATTTCGTACCAGAAAAGCCCATGTATGAACAAGGGTTGATTTTACTTCCGCACTTAGCTACTCTAGGTTGGGGAGTAGGGCCGGGGGGAGAAGTTCTAGATACTTTTCCGTACTTTGTATCTGGAGTACTTCACCTAATTTCCTCCGCAGTCTTAGGCTTCGGTGGCATTTATCACGCGCTTCTGGGACCCGAGACTCTTGAAGAATCTTTTCCATTCTTTGGTTATGTATGGAAAGATAGAAATAAAATGACTACAATTTTGGGTATTCACTTAATTTTGTTAGGTGGTGCTTTTCTTCTAGTACTCAAGGCTCTTTATTTTGGCGGTGTATATGATACCTGGGCCCCAGGGGGAATGACTATAGCCCTTGGTAGAACTAAAGAAGAAAATGATCTATTTGATATTATGGACGACTGGTTACGAAGGGACCGTTTCGTTTTTGTAGGATGGTCCGGCCTATTGCTCTTTCCTTGTGCTTATTTCGCTTTAGGGGGTTGGTTTACAGGGACAACTTTTGTAACTTCTTGGTATACCCATGGATTGGCTAGTTCCTATTTGGAAGGTTGTAATTTCTTAACCGCGGCAGTTTCCCCTGCCAATAGTTTAGCACACTCTTTGTTGCTACTATGGGGCCCGGAAGCGCAAGGGGATTTTACTCGTTGGTGTCAATTAGGGGGTCTGTGGACTTTTGTCGCTCTCCATGGGGCTTTTGCACTAATAGGTTTCATGTTACGTCAATTTGAACTTGCTCGGTCTGTTCAATTGCGACCTTATAATGCAATTTCATTCTCTGCTCCAATCGCTGTTTTTGTTTCCGTATTCCTTATTTATCCACTGGGGCAATCTGGTTGGTTCTTTGCGCCGAGTTTTGGCGTAGCAGCGATATTTCGATTCATCCTCTTTTTCCAAGGATTTCATAATTGGACGTTGAACCCATTTCATATGATGGGAGTTGCCGGAGTATTAGGCGCGGCTCTGCTATGCGCTATTCATGGGGCGACCGTAGAAAACACTCTATTCGAGGATGGTGATGGTGCAAATACCTTCCGCGCTTTTAACCCAACTCAAGCTGAAGAAACTTATTCAATGGTCACTGCTAACCGCTTTTGGTCCCAAATCTTTGGTGTTGCTTTTTCCAATAAACGTTGGTTACATTTCTTTATGCTATTTGTACCCGTCACCGGTTTATGGATGAGTGCTATTGGCGTAGTCGGCCTGGCTCTGAACCTACGTGCCTATGACTTCGTTTCCCAGGAAATCCGTGCAGCGGAAGATCCTGAATTTGAGACTTTCTACACCAAAAATATTCTTTTAAACGAGGGTATTCGTGCGTGGATGGCAGCTCAGGATCAGCCTCATGAAAATCTTATATTCCCTGAGGAGGTTCTACCACGTGGAAACGCTCTTTAAATGTCTGGAAGCACGGGAGAACGTTCTTTTGCTGATATTATTACCAGTATTCGATACTGGGTTATTCATAGCATTACTATACCTTCCCTATTCATTGCGGGTTGGTTATTTGTCAGTACGGGTTTAGCTTATGACGTGTTTGGAAGTCCTCGGCCAAACGAGTATTTCACGGAAAGCCGACAAGGAATTCCGTTAATAACCGACCGTTTTGATTCTTTAGAACAACTCGATGAATTTAGTACCTTTTAGATGACCATAGACCGAACCTATCCTATTTTTACAGTCCGATGGCTGGCTGTTCACGGACTAGCCGTACCTACTGTTTTTTTCTTGGGATCAATATCAGCAATGCAGTTCATCCAACGATAAATGGCTACACAAACCGTTGAAGATAGTTCTAGACCTGGGCCAAGAACTCGCGCAGGTAGTTTATTGAAACCCTTGAATTCGGAATATGGGAAAGTAGCTCCGGGTTGGGGGACTACTCCTTTTATGGGGGTCGCAATGGCTTTATTCGCGATATTCCTATCTATCATTTTAGAAATTTATAATTCTTCTGTTTTACTGGACGGAATTTTAATGAATTAGATGCTTACTCTCAAACTTTTTGTTTATACAGTAGTGATATTCTTTGTTTCCCTCTTTATCTTTGGATTCTTATCTAATGACCCAGGACGTAATCCTGGGCGTGAGGAGTAAATGGCCGATACTACTGGAAGAATTCCTCTTTGGCTGATAGGTACTGTAACTGGTATTGTGATTGGTTTAGGTGTTTTCTTTTACGGTTCATATTCTGGATTGGGTTCATCTCTATAGATGCCTAATATACTTAGTTTAACCTGTATCTGTTTTAATTCTTATCCGACTAGTTTCTTCCTTGCCCGAAGCTTATGCCTTCACCCAATCGTGGATATGCCTGTCATACCTGTACTCTTTTTTCTATTAGCCTTTGTTTGGCAAGCTGCTGTAAGTTTTCGAATGACACAATCAAACCCGAATGAACAAAATGTTGAATTGAATCGTACCAGTCTATACTGGGGTTTATTACTCATTTTTGTACTTGCTGTTTTATTTTCCAATTACTTCTTCAATTGAATGGAAGTCAATATTCTCGCATTTATTGCTACTGCACTGTTCATTCTACCTACTGCCTTTTTACTTATTATTTATGTAAAAACAGTCAGCCAAAATTAAATGGAAACAGCAACTTTAGTCGCCATCTCCATATCTGGTTTACTTGTAAGCTTTACTGGGTATGCCTTATATACCGCGTTTGGGCAACCCTCTCAACAATTAAGAGATCCATTCGAAGAACACGGGGACTAAATGGAAGCATTGGTTTATACGTTCCTTTTAGTTTCGACTTTAGGGATAATTTTTTTCGCTATCTTCTTCCGAGAACCACCTAAGGTTCCGACTAAAAAATAAATGACTATTGCTTTCCAATTAGCTGTTTTTGCATTAATTGCGACTTCCTCAGTGTTAGTAATTAGTGTACCCCTTGTATTTGCTTCTCCTGATGGTTGGTCAAATAATAAAAACGTTGTATTTTCCGGTACATCATTATGGATTGGACTAGTCTTTCTGATGTCACCACAAACAGAAACTAAAGCAGTTGGATTTGCTGGTGTTAAGGATTATAAATTGACTTACTACACCCCGGAGTATGAAACCAAGGATACTGATATCTTGGCAGCATTCCGAGTAACTCCTCAGCCGGGGGTTCCGCCCGAAGAAGCAGGGGCTGCAGCTGCCGAATCTTCTACTGGTACATGGACAACTGTTTGGACTGATGGACTTACCAGTCTTGATCGTTACAAAGGACGATGCTATCACATCGAGCCCGTTGGGGAGGAACAAATCTATGCTTATCCATTAGACCTATTTGAAGAGGGTTCTGTTACTAACATGTTTTCCATTGTGTTTTTCAAAGCCCTACGTCTGGAGGATCTGCGAATTCCCTATAAAACTTTCCTAGGTCCGCCTCATGGTATCCAAGAAAGGGATAAGTTGAACAAGTACGGCCGTCCTTTTTTGGGATGTACTATTAAACCAAAATTGGGATTATCCGCAAAAAATTATGGTAGAGCGTATGAGTGTCTACGCGGTGGACTTGATTTTACCAAAGATGATGAAAACGTAAACTCACAACCATTTATGCGCTGGAGGGACCGTTTTTTTGCCGAAGCTTATAAACAGGCCGAAACCGGTGAAATCAAGGGGCATTACTTGAATGCGACTGCAACAGAAGAAATGAAGAGAGCTGTATTTGCGAGGGAATTAGGGGCTCCTATTGTAATGCATGACTACTTAACTGGGGGATTCACTGCAAATACTTTGCATTATTGCCGCGACAATGGCCTACTTCTTCACATTCACCGGGCAATGCATGCAGTTATTGATAGACAGAAAAATCATGGTATGCATTTTCGTGTATTAGCTAAAGCATTGCGTATGTCTGGGGGAGATCATCACGGTACAGTAGTAGGTAAGTTAGAAGGGGAACGCGAAATGACTTTAGGTTTTGTTGATTTATTGCGCGATGATTTTATTGAAAAAGATCGTCGCGGTTTTTTCACTCAGGACTGGGTATCCATGCCAGGTGTTATACCGGTGGCTTCAGGGGGTATTCATGTTTGGCATATGCCAGCTCTGACCGAAATCTTTGGAGATGATTCTGTATTATTTGGTGGAGGAACTTTAGGACATCCTTGGGGAAATGCACCTGGTGCAGCTAATCGGGTGGCTTTAGAAGCTTGTGTACAAGCTCGTAATGAAGGACGCGATCTTGCTCGTGAAGGTAATGAAATCGCTAAATGGAGTCCTGAACTAGCCGCAGCTTGTGAATGGAAGGCGATCAAATTCGAGCCGGATCTAGCGAAACATTTATACAAAACACCTATCCCGAGCACACGCAAGGGAACCGACAGGCAAGTGAAATCCAATCCACGAAATAATTTGATCCATGGACGGCACGGTAAAGGTAATTCCAGAGGAATCATTACCAGGAGAGGGGGAGGTCATAAGCGCCTATACCGTAAAATCGATTTTCGACGGAATCAAAAAGACATATCTGGTAGAATCGTAACCATAGAATACGACCCTAATCGAAATGCATACATTTGTCTCATACACTATGGGGATGGTGAGAAGAGATATATTTTACATCCCAGAGGGGCTATAATTGGAGATACTATTGTTTCTGGTACAAAAGTTCCTATATCAATGGGAAATGCCCTAATGCCCTTAGGCACGGCCATACATAACATAGAAATCACACGTGGAAGGGGTGGGCAATTAGCTAGAGCAGCAGGTGCTGTAGCGAAACTGATTGCAAAAGAGGGTAAAGCCACTTTAAGATTACCATCTGGGGAGGTCCGTTTGGTATCCCAAAATTGCTTAGCAACAGTCGGACAAGTGGGTAATGTTGGGGTGAACCAAAAAAGTTTGGGTAGAGCCGGATCTAAGTGTTGGCTAGGTAAACGCCCCGTAAGAGGGGTAGTTATGAACCCTGTGGACCACCCCCATGGGGGCGGTGAAGGGAAAGCCCCCATTGGTAGAAAAAAACCCACAACCCCTTGGGGTTATCCTGCGCTTGGAAGAAGAACTAGGAAAAGGAAAAAATATAGTGATAGTTTTATTCTTCGTCGCCGTAAGATGACCAGAGTTCCGCGAGGATATATAGCTCGGAGACGACGAACAAAAATGCGTTCATTTGCCTCAAACTTTAGAGGGGCTCATTTAAGACTTAATCGAATGATTACTCAACAAGTAAGAAGAGCTTTTGTTTCCTCTCATCGAGATAGAGGCAGGCAAAAGAGGGATTTTCGTCGTTTGTGGATCACTCGGATAAACGCAGCAACGCGGATATATAAAGTATTCAGTTATAGTAAATTAATACACAATCTGTACAAGAAGGAATTGATTCTTAATCGTAAAATGCTTGCACAAGTAGCTGTACCAAATAATCTTTACACGATTTCCAATAAAATAATGACAAGTTTCAAACTGGTAAAGTATACCCCTAGAATAAAGAAGAAGGGCTAAGGAAACTCGCAAGGAAAGTTCCAACCGATCGTCTAATTAAGTTCGAACGGGTTTTCAAAGCACAAAAACGCATCCATATGTCTGTTTTCAAAGCACAAAGAGTTCTTGATGAGATTCGCTGGCGTTACTACGAAGAAACTATGATACTGAACCTCATGCCTTATCGAGCATCTTATCCCATCCTAAAGTTGGTTTATTCGGCAGCAGCAAATGCTACTCATTATAGGGATTTCGACAAAGCGAATTTATTCATCACTAAAGCCGAAGTCAGTAGGAGTACTATTATGAAAAAATTCAGACCTCGAGCTCGAGGACGTAGTTCTCCCATAAAAAAAACCATGTGTCATATAACAATTGTACTAAATATAGTAATGTCAAAAAAGCGTATTCGTAAAAATCTTTGGAAGAAAAAGACTTATTTTTCCATAGTACAATCTTATTTAGCAAAATCAAGATCATTTTCCAGCGGCAGCAAGCATAAACCAAAGGGTTTTTCTGGGATGAAAATAAGAGCTTCTGTTCGTAAAATTTGTACAAAATGTCGACTGATTCGTAGGCGTGGACGAATTAGAGTCATTTGTTCCAACCCGAAGCATAAACAAAGACAGGGGATGGTTGAGGAGGTAACTCAAACACTATGGAAGTGTGTTGAATCAAGAGTAGATAGTAAGCGTCTTTATTATGGTCGTTTCATTTTGTCCCCGCTTAGAAAAGGTCAAGCGGATACCGTCGGTATTGCCTTGCGAAGAGCTTTACTTGGAGAAATAGAAGGAACATGTATCACACGTGCAAAATTTAGCGTGCCACACGAATATTCTACAATAGCAGGTATTGAAGAATCCGTACAAGAAATTTTACTAAATTTGAAAGAAATTGTATTGAGAAGTAATCTCTATGGAGTTAGAGACGCATCAATTTGTGTCAAAGGTCCTAGATACATAACTGCTCAAGATATCATCTTACCCCCTTCCGTAGAGATCGTTGATATGCAACCTATAGCTAACTTGACAGAGCCCGATTTCATTGAGTTAATCAAGAGAGATCGCGGATATCACACGGAACTCAGAAAGAACTCTCAAGATGGAAGTTATCCCATAGATGCTGTATCCATGCCTCGAAATGTGAATTATAGTATTTTTTGTGGGAATGGAAATAAACACGAGATACTTTTTCTAGAAATATGGACGAATGGAAGTTTAACCCCTAAGGAAGCGCTTTATGAGGCTTCTCGTAATTTGATTGATTTTCTTCCTTTTCTACACGCGGAGGAAGAGGGCACTTTCGAAGAAAATAAAATGCTCCGGAATGGAAATGAGATGTCCACAATACCCGGATTTAGTCAGATCCAATTCGAGGGATTTAGGTTCATTAATCAAGGCTTGGCAGAAGAACTTGAGAAGTTTCCAACAATTAAAGATCCAGATCACGAAATTGCATTTCAATTATTTGCGAAAGGATATCAATTGCTAGAACCCTCAATAAAAGAAAGGGATGCTGTGTATGAATCACTCACCTATTCTTCCGAATATGTATCTGCGAGAATTTTTGGTTTCGATGTGCAAAAGCAAACCATTTCTATTGGAAACATTCCTATAATGAATTCCTTAGGAACCTTTATAATAAATGGAATATACCGAATTGTGATCAATCAAATATTGCTAAGTCCTGGTATTTACTACCGCTCGGAATTAGACCATAAGGGAATTTCTATCTACACCGGGACTATAATATCAGATTGGGGAGGAAGATCGGAATTAGCAATTGATAAAAAAGAAAGGATATGGGCTCGCGTAAGTAGAAAACAAAAGATATCTATTCTAGTTCTATCAGCTATGGGTTCGAATCTAAGAGAAATTCTAGATAATGTTTCCTACCCTGAAATTCTCTTGTCTTTCCCGAATGCTAAGAAGAGGATTGAGTCAAAAGAAAAAGCTATTTTGGAGTTTTATCAACAATTTGCTTGTGTAGGTGGGGACCTGGTATTTTCGGAGTCCTTATGTGAGGAATTACAAAAGAAATTTTTTCAAAAATGTGAATTAGGAAGGATTGGTCGACGAAATATGAATCGGAGACTGAATCTTGATATACCTCAGAACAATACATTCTTGTTACCACGAGATGTATTGGCCGCTACGGATCATTTGATTGGAATGAAATTTGGAACGGGTATACTTGACGATGACGATATGAATCACTTGAAAAATAAACGTATTCGTTCGGTTGCGGATCTGTTACAAGATCAATTCGGACTGGCTCTTGATCGTTTACAACATGCGGTTCAAAAAACTATCCGTAGAGTATTCATACGTCAATCGAAACCGACTCCACAAACTTTGGTAACTCCAACTTCAACTTCGATTTTATTAATAACTACTTATGAGACCTTTTTTGGCACATACCCCTTATCTCAAGTTTTTGATCAAACTAATCCATTGACACAAACTGTTCATGGGCGAAAAGTGAGTTGTTTGGGTCCTGGAGGATTGACGGGGAGGACTGCAAGTTTTCGGAGCCGAGATATTCATCCGAGTCACTATGGGCGTATTTGTCCAATTGACACGTCCGAAGGAATCAATGTTGGACTTACTGGATCCTTAGCTATTCATGCGATTGATCACTGGTGGGGATCCATAGAGAGTCCATTTTATGAAATATCTAAAAAAGAGAAACAGGTGGTTTATTTATCACCAAATAGAGATGAATATTATATGATAGCAGCAGGAAATTCTTTGTTGAATCAGGGTATTCAGGAAGAACAGGTTGTTCCAGCTAGATACCGTCAAGAATTCCTGACTATTGCATGGGAACAGATTCATGTTAGAAGTATTTTTCCTTTCCAATATTTTTCTATTGGAGGTTCTCTCATTCCTTTTATTGAGCATAATGATGCGAATCGGGCTTTAATGAGTTCTAATATGCAGCGCCAAGCAGTTCCGCTTTCTTCTGAGAAGTGCATTGTTGGAACTGGATTGGAACGCCAAACAGCTCTATCGAGGGTTTCCATAGCCGAACGCGAGGGAAAGATCTCTACTGATAGTCACAAGATCTTATCAAGTAGTGGGAAGACTATAAGTATTTTACGCAAATGTATGCACCAAAAACCTCGGCCAGGTAAATCCATTAAAAAAGGACAAATTTTAGCAGAGGGAGCTGCTACAGTTGGTGGGGAACTTGCTTTAGGAAAAAACGTATTAGTAGCTTATATGCCATGGGAAGGTTACAATTTTGAAGACGCAGTACTAATTAGCGAACGTTTGGTATATGAGGATTATACTTCTTTTCACATCCGAAAATATGAAATTCAGACGGATACGACAAGCCAAGGCTCCGCTGAAAAAATCACTAAAGAAATACCACATCTAGAAGAACATTTACTCCGCAATTTGGACAGAAATGGAGTTGTTAGGTTGGGATCCTGGGTAGAAACTGGCGATATTTTAGTAGGTAAATTAACGCCTCAGATAGCGAGCGAATCGTCGTATATCGCGGAAGCTGGATTATTACGGGCCATATTTGGTCTTGAGGTATCCACTTCAAAAGAAACTTCTCTCAAACTACCTATAGGTGGAAGAGGGCGCATCGATAAATGGATCCAGAGGGACCCCCTAGACATAATGGTTCGTGTATATATTTTACAGAAACGTGAAATCAAAGTTGGGGATAAAGTAGCCGGAAGACACGGGAATAAGGGGATCATTTCCATTTTGCCTAGGCAAGATATGCCCTATTTGCAAGATGGAACACCTGTTGATATGGTCTTCAATCCCTTAGGAGTACCCTCACGAATGAATGTGGGACAAATATTTGAAAGCTCGCTCGGATTAGCAGGGGATCTGCTAAAGAAACATTATAGAATAGCACCCTTTGATGAGAGATATGAGCAAGAGGCTTCAAGAAAACTTGTGTTTTCAGAAGCCAGTAAACAAACAAAAAATCCATGGGTATTTGAACCCGAGTACCCGGGAAAAAGTAGAATATTTGATGGAAGAACAGGAGACCCCTTCGAACAACCTGTTCTAATAGGGTCCTATATCTTAAAATTAATTCATCAAGTTGATGAGAAAATCCATGGACGTTCTACTGGGCCCTACTCACTTGTTACACAACAACCCGTTAGAGGAAGAGCCAAGCAAGGGGGACAACGAGTAGGAGAAATGGAAGTTTGGGCTTTAGAAGGATTTGGTGTTGCTCATATTTTACAAGAGATACTTACTTATAAATCTGATCATCTTATAGCTCGCCAAGGAATACTTAATGCTACGATCTGGGGAAAAAGAGTACCTAATCACGAGGATCCTCCAGAATCTTTTCGAGTGCTCGTTCGAGAACTACGATCTTTGGCTCTAGAACTGAATTTCCTTTCTAAGATGATTGACCAATATAAACATCAACAACTCATTGGACTCGTTTCCCCTCAACAAATAAAGGCTTGGGCTAACAAAAACCTACCTAATGGGGAAGTCGGCGAAGTCACAAGGCCCTCTACTTTTCATTATAAAACCGATAAACCAGAAAAAGATGGATTGTTTTGCGAAAGAATCTTTGGACCCATAAAAAGCAGAATTTGTGCTGGAAATTCTCGAGCGAGCGTAGCTGAAAACGAAGACGAAAGATTTTGCCAAAAATGCGGGGTAGAATTTGTTGATTCTCGGATACGAAGATATCAAATGGGATACATCAAACTCGCATGTCCCGTGACTCATGTGTGGTATTTGAAAGGTCTTCCTAGTTATATCGCGAACCTTTTAGATAAACCCCTTAAGAAATTGGAGGGCCTAGTATACGGCGATTTCTCTTTTGCTAGGCCCAGCAAAAAACCCACTTTCTTACGATTACGAGGTTTATTCGAAGATGAAATTTCCTGTAACCACAGCATTTCTCCCTTTTTTCCAGGCTTTGCAACATTTCGAAATCGGGAAATTGCGACAGGAGCAGGTGCTATTAGAGAACAATTAGCAGATTTGGATTTGATTATTATAGAGAATTCCTTGGTCGAATGGAAGGAATTAGAAGACGAGGGGTATAGTGGAGATGAATGGGAAGATAGAAAAAGACGAATAAGAAAAGTTTTTTTGATTAGACGCATGCAATTGGCGAAACATTTTATTCAAACAAATGTAGAACCAGAATGGATGGTTTTGTGCTTATTACCGGTTCTTCCTCCCGAATTGAGACCCATTTATAGGTCTGGGGATAAAGTAGTGACTTCGGATATTAATGAACTTTATAAGAGAGTTATCCGTCGGAACAACAACCTTGCCTATCTATTAAAAAGAAGTGAATTAGCGCCAGCAGATTTAGTAATGTGCCAGGAAAAGTTGGTACAAGAAGCCGTGGATACACTTCTTGATAGTGGGTCCCGCGGGCAACCAACGAGGGATGGTCACAATAAAGTATACAAATCACTTTCAGATGTAATTGAAGGTAAAGAGGGAAGGTTTCGCGAGACTCTGCTTGGGAAGCGGGTCGATTACTCGGGGCGTTCTGTCATTGTTGTGGGTCCTTCACTTTCATTACATCAATGTGGATTACCTCTAGAGATAGCAATAAAGCTTTTTCAGCTATTTGTAATTCGCGATTTAATCACGAAACGCGCTACTTCTAATGTCAGGATTGCTAAAAGGAAAATTGAAAAGGAACCCGTATGGGAAATACTTCAAGAAGTTATGCGGGGACATCCTGTACTGTTGAATAGAGCACCTACCCTGCATAGATTAGGCATACAGGCCTTCCAACCCACTTTAGTAGAGGGGCGTACTATTTGTTTACACCCATTAGTGTGTAAGGGTTTCAATGCGGACTTTGATGGGGATCAAATGGCTGTTCATCTACCTTTATCCTTGGAAGCTCAGGCGGCCCGTTTACTTATGTTTTCTCATATGAATCTCCTATCTCCTGCTATTGGAGATCCTATTTGCGTACCGACCCAAGACATGCTTATAGGACTTTATGTATTAACGATTGGAAACCGTCGGGGTATTTGTGCAAATAGATATAATAGTTGCAACTATAATAAAGAACCCTTTTCTAGTTCCTATGATGCACTGGCTTATAGACAGAAACGAATCTTAGACAGTCCCTTGTGGCTCCGATGGAAACTAGATCAACGCGTCGGGAGAGAAGTTCCGATTGAAGTTCAATATGAATCTGGGACTTATCATGAGATTTATGCCCACTATCTAATAGTGGGAAATAGAAAAAAAGAACGTTCTATATACATTCGAAGCACTCTTGGTCATATTTCTTTTTATAGAGAAATAGAGGAAGCCATACAAGGATTTAGTCAGGCCATATCCTGTGGGATTTCTATTGAAATACCCATGGGTGTTTTACGTAGAAATACTATTTTTGCTTATTTTGACGATCCACGATACAGAAAAGATAAAAAGGGTTCAGGAATTGTGAAATTTAGAGAGGAAGATTCCATCAAAAAAGAGGGTTTGATTGAGCATCGAGGAACAAAAGAATTTAGTCTAAAATACCAAAAAGAAGATCGGTTTTTTTTCATTCTTCAAGAACTGCATATCTTGCCCAGATCCTCATCCCTAAAGGTAGATAGTATCATTGGAGTGGATACACAACTCACAAAAAATACAAGAAGTCGACTAGGTGGATTGGTCCGAGTGAATAGAAAAAAAAGCCATACGGAACTCAAAATCTTTTCCGGAGATATTTTTCCTGAAGAAGCAGATAAGATAGGTGGTAGTTTGCCACCAGAAAGAAAGAAAGAATCTAAGTCAAAAAATTGGGTCTATGTTCAACGGAAAAAAATTCTCAAGAGCAAGGAAAAGTATTTTGTTTCGGTTCGACCTGTCGCATATATGGAAGGGAATTTAGCACTTTTCCCGCAGGATCTCTTGCAAGAAGAGGATAATCAACTTCGACTTGTCAATCTTCATGAAAATAGCAAGACTCAAAGAATTTATCACACGAATAGTCAATTTGTTCGAACTTGCTTAGTAGTGAATTGGGAACAAGAAGAAAAAGAGGAGGCTCGTGCTTCCCTTGTTGAGGTAAGAGCAAATGATCTGATTCGTGATTTCCTAAGAATTGAGTTAGTCAAGTCCACTATTTCGTATACACGAAGGTATGATAGGAGTGCAGGACCGATTCCCAATAGGTTAGATAATGCGAAGATTCTTAGCCAAGCTATTGGCACCTTGTTGAATAATAAACAATCTTTGATGATTTTGTTGGCATCCAACTGTTCTATTGGTTTATTCAAGAATTCGAAATATCCCAATGCGAAAGAATCGAATCCTAGAATTCGAGATTTTGGGCCCTTAGCTATTGTACCTAGTATATCGAATTTTTCATCTTACTATTTACTAACGCATAATATCCTGTTAAAAAAATATCTTAATTTGAAACAAACCTTCGTACTTCAAGGGCTTAAATACTCTATAGATGAAAATAGGTCGAATTTCGATAGTAACATCATGTTGGATTTCCATTTGAATTGGTTTCTCCATCATGATTCTTGGGAGGAGACAGCAATAATTCACCTTGGACAATTTATTTGCGAAAATTGTCTATTTAAAATAAAAAAATCTGGTCAAATTTTCGTTAATATTGATTCCTTTATAAGAGCAGCTAAGCCTTATTTGGCCACTACAGGAGCAACTGTTCATGGTCATTATGGAGAAATCCTTTACAAAGGAGATAGGTTAGTTACGTTTATATATGAAAAATCGAGATCTAGTGACATAACGCAAGGTCTTCCAAAAGTAGAACAAATCTTTGAAGCGCGTTCAATTGATTCACTATCGCCGAATCTCGAAAGGAGAATTGAGGATTGGAATGAGCGTATACCAAGAATTCTTGGGGTCCCCTGGGGATTCTTGATTGGAGCTGAGCTAACCATAGCCCAAAGTCGTATCTCTTTGGTTAATAAGATCCAAAAGGTTTATCGATCCCAAGGGGTACAGATCCATAATAGACATATAGAGATTATTATACGCCAAGTAACATCAAAAGTGCGGGTTTCCGAAGATGGAATGTCTAATGTTTTTCCTGGGGAATTAATCGGATTATTGCGAGCGGAACGAGCAGGGCGATTGGATGAATCGATCTATTATCGGGCAATCTTATTGGGAATAACAAGGGCTTCCCTGAATACCCAAAGTTTCATATCTGAAGCAAGTTTTCAAGAAACTCGAGTTTTAGCAAAAGCTGCCCTACGAGGTCGTATTGATTGGTTGAAAGGCCTGAAAGAAAACGTAGTTCTGGGGGGGATTATACCTGTTGGTACCGGATTCAAATTTGTGCATTCCCCACAAGACAAGAACCTTTATTTCGAATTCGCGATGAGAGATCTCATGACAAGAAGATATTGGAACATCTTGAAAGAGATGATAGAAGCGGGAGTTCATTTTGGTCATGGTATTAAGAAATGGAATCCTAAAATGCCTTACATCTCGGCAAAGCGTAAAGGTACTCATATTACAAATCTCGCTAGAACGGCTCGCTTTTTATCAGAAGCTTGTGATTTAGTTTTTGATGCAGCAAGTGGAAAAAGCTTCTTAATTGTTGGTACCAAAAAAAGAGCAGCGTATTTAGTAGCATCAGCTGCAATAAGGGCTCGTTGTCATTATGTTAATAAAAAGTGGTTCAGTGGTATGTTAACGAATTGGTCGATTACGAAAACTAGACTTTCTCAATTTAGAGACTTAAGAGCAGAAGAAAAGATGGGAAAATTCCACCATCTCCCAAAAAGAATCTTGAAGAAATTATCGACCTTGCAAAGATATCTCGGCGGGATCAAATATATGACGAGGTTGCCGGACATTGTGATCGTCCTCGATCAGCAAAAAGAGTATATAGCTCTTCGGGAATGTGCCATTTTGGGGATTCCTACTATTTCTTTAGTCGATACAAATTGTGACCCAGATCTCGCGAATATATCGATTCCAGCCAACGATGACACTATGACTTCAATTCGATTGATTCTTAACAAATTAGTATTTGCAATTTGTGAGGGCCGTTCTATGGGACAAAAAATAAATCCACTCGGTTTCAGACTTGGTACAACCCAAAATCACCATTCCTTTTGGTTCGCACAACCAAAAAATTATTCTGAAGGTCTACAGGAAGATAAAAAAATACGGAATTGTATCAAGAACTATATACAAAATAGGATAGAAATTCAAAAAGAAATCGATACGATCCACGTCATAATCCATATTGGATTCCCCAATTTAAAGAAAAAAGGAGCAATCGAAGAATTAGAGAAAGATCTACAAAAGGAAGTTAATTCTGTAAACAGACTTAATATTGCTATTGAAAAAGTTAAAGAACCTTATAGACAACCTAACATTCTTGCAGAATATATAGCTTTCCAATTAAAAAATAGAGTTTCATTCCGAAAGGCAATGAAAAAAGCCATTGAATTAACTAAAAAAGCAGATATAAGGGGAGTAAAAGTAAAAATTGCAGGTCGTCTCGCAGGGAAAGAAATTGCACGTGCCGAATGCATCAAAAAGGGTCTTCCCCTCCAAACAATTCGCGCTAAAATTGATTATTGCTGCTATCCAATTCGAACTATCTATGGAGTATTAGGTGTAAAAATTTGGATATTCGTAGACGAAATGTCCCGTTATCGAGGACCTCGTAAAAAAATACGCCGTCTGGGAGCTTTACCAGGACTCACTAGAAAAACACCTAAATCCAGTAATCTGAAAAAGAAATTCCATTCTGGGAAAAAAGAGCAATATCGTATTCGTCTTCAAGAAAAAAAATTGCGTTTTCATTATGGTCTGACAGAACGACAATTACTTAGATATGTACATATCGCTGGAAAAGCAAAAAGGTCAACAGGTGTTTTACTACAATTACTTGAAATGCGTTTGGATAATATCCTTTTTCGATTGGGTATGGCTTCAACCATTCCTGAGGCCCGGCAATTAGTTAACCATAGACATATTTTAGTTAATCGTCGTATAGTCGATATACCAAGTTTTCGTTGCAAACCCCGAGTTACTACGAAGGATAACCAAAGATCAAAATGTCTGCAAAATATTTCATCCGACCCGGGGAAATTGCCACATTTGACGATTGACACATTGCAATATAAAGGACTAGTTAAAATCCTAGATAGGAAGTGGGTCGGTCTCAAAATAAATGAGTTGTTAGTTGTAGAATATTACTCTCGTATGTCACGTCGAGGTACTGCAGAAAAAAGAACTGCAAAATCCGATCCAATTTTTCGTAATCGATTAGTTAACATGGTGGTTAACATTATGAAAGACGGAAAAAAATCATTGGCTTATCAAATTCTCTATCGAGCCGTGAAAAAGATTCAACAAAAGACAGAAACAAATCCACTATTGGTTTTACGTCAAGCAATACGTAGAGTAACTCCCAATATAGGAGTAAAAACAAGACGTAATAAAAAAGGATCGACGCGGAAAGTTCCGATTGAAATAGGATCTAAACAAGGAAGAGCACTTGCCATTCGTTGGTTATTAGAAGCATCCCAAAAGCGTCCGGGTCGAAATATGGCTTTCAAATTAAGTTCCGAATTAGTAGATGCTGCCAAAGGGAGTGGGGGTGCCATACGCAAAAAGGAAGCGACTCATAGAATGGCAGAGGCAAATAGAGCTCTTGCACATTTTCGTTAAATGGGCAAGGACACTATTGCTGATTTACTAACCTCTATAAGAAACGCGGACATGAATAAAAAAGGAACAGTTCGAGTAGTATCTACAAATATTACCGAAAACATTGTTAAAATACTTCTACGAGAGGGTTTTATTGAAAGTGTTCGGAAACATCAGGAAAACAGATATTTCTTGGTTTCAACTTTGCGACATCAAAAGAGAAAGACTAGAAAAGGAATATATAGAACTAGAACCTTTTTAAAGCGTATCAGCCGACCCGGCTTACGAATTTATGCCAACTATCAAGGAATTCCTAAAGTTTTGGGCGGAATGGGAATTGCTATTCTTTCTACTTCTCGAGGTATAATGACAGATCGAGAAGCTCGACTAAACAGAATTGGGGGAGAAGTCTTATGTTATATATGGTAAATGACAAAAGCTATACCAAAAATTGGTTCACGTAGGGTGCGTATTGGTTTGCGTAGGAATGCGCGTTTTAGTTTACGGAAGAGTGCACGTAGAATAACAAAAGGAGTTATTCATGTTCAAGCTAGTTTCAACAATACCATTATAACTGTTACAGACCCGCAGGGTCGGGTGGTTTTCTGGTCCTCCGCGGGTACTTGTGGATTCAAAAGCTCAAGAAAAGCATCACCCTATGCTGGTCAAAGAACAGCAGTAGATGCTATTCGTACAGTGGGTTTGCAACGAGCAGAAGTTATGGTAAAGGGTGCTGGTAGTGGAAGAGATGCCGCATTACGAGCCATTGCTAAAAGTGGTGTACGATTAAGTTGTATACGCGATGTAACACCTATGCCGCATAATGGATGTCGACCTCCTAAAAAAAGACGTCTGTAAATGCCAACGAAACAACTTATTAGAAACGCAAGACAGCCAATACGAAATGCTAGAAAATCGGCCGCGCTTAAGGGATGTCCTCAGCGTCGAGGAACATGTGCTAGGGTGTATACTATCAACCCCAAAAAACCCAACTCTGCCTTACGTAAAGTTGCCAGAGTACGATTAACCTCTGGATTTGAAATCACTGCTTATATACCAGGTATTGGCCATAATTTACAAGAACATTCTGTAGTATTAGTAAGAGGAGGAAGGGTTAAGGATTTACCCGGTGTGAGATATCGCATTATTCGAGGAACCCTAGATGCTGTCGCAGTAAAGAATCGTCAACAAGGGCGTTCTAAATATGGGGTCAAAAAGCCAAAAAAATAAATGGCAAAAAAAAGTTTGATTCAGAGGGAGAAGAAGCGGCAGAAATTAGAACAGAAATATCATTTGATTCGTTCTTCAAAAAAGATAAGCAAAGTTTCTAGTGAAAAAACGAAAATGCGAGAAAAATTGCAATCCCTACCACGTAATAGTGCACCTACACGCCTTAATCGACGTTGTTTTTTGACCGGAAGACCTAGAGCTAACTATCGAGACTTTGGACTATCCGGACACATACTTCGAGAAATGGTTTACGCATGTTTGTTACCGGGTGCAACAAGATCCAGTTGGTAAGTTCGACGAAGAGAAGGAAGAGATCTTCGAAAAGTAGGTTTTTATGATCCGATAAAGAATCAAACTTTAAATGTTCCAGCTATTCTCTATTTCCTTGAAAAGGGTGCTCAACCTAGAACTGTTTATGATATTTTAAGGAAGGCAGAATTCTTTATGCCTTCCCGTAATGGAAATTTCATTGATAAGACCTCCTCAATTGTAGCCAATATTTTATTGCGAATAATTCCGACAACCTCAGGGGAAAAAAGGGCATTTACTTATTATAGAGATGGATGTTGGCTCAATCCGAAGGAAATTATGCGGAAGCTTTGCAGAATTATTATGAAGCTCGACTAGAAATTGATCCCTATGATCGAAGTTATATACTCTATAACATAGGCCTTATACACACAAGCAATGGAGAGCATACAAAGGCTTTGGAATATTATTTCCGGGCACTAGAACGAAACCCCTTCTTACCGCAAGCTTTTAATAATATGGCCGTGATCTGTCATTACGGAGAACAGGCCATTCTACAGGGTGATTCGGAAATTGCGGAAGCTTGGTTTGATCAAGCTGCTGAGTATTGGAAACAAGCTATAGCGCTTACTCCGGGAAATTATATTGAAGCACAGAACTGGTTGAAGATTACGAAGCGCTTTATGAATTGGCGATCAGAACACATATGGATAGAACTTCTAAAAGGTTCTCGAAAAAGAGGTAATTTTTGGGCCATTCTTTTTCTAGGTTCACTAGGATTCTTATCGGTTGGGGCTTCCAGTTATGGTAAGAATATGATATCTCTTCCATCTCAACAAATTCTTTTTTTTCCACAGGGGGTCGTGATGTCTTTCTACGGAATCGCGGGCCTATTCATTAGCTCCTACTTGTGGTGCACTATTTTGTGGAATGTAGGCAGTGGTTATGACCGATTCGATAGAAAAGAGGGAATAGTGTGCATTTTTCGTTGGGGATTCCCTGGAATAAAACGTCGCGTCTTCCTTTTCCTTATGGATATCCAATCAATTAGAATTCAGGTTAAAGAGGGTCTTTATCCTCGTCGTATCCTTTATATGGAAATCCGGGGCCAGGGGGTCATTCCCTTGACTCGTACTGATGAGAAGTTTTTTACTCCA
Triticum_urartu__stripped_ ATGGCAACCCTTCGAGTCGACGAAATTAAAATTCTCCGCGAACGTATTGAACAATATAATAGGAAAGTAGGGATTGAGAATATAGGTCGCGTAGTTCAAGTGGGGGATGGGATTGCTCGTATTATAGGTCTTGGTGAAATAATGTCAGGTGAATTAGTCGAATTTGCAGAAGGTACTAGGGGTATTGCTCTGAATTTGGAATCCAAAAATGTTGGGATTGTATTAATGGGCGATGGGTTGATGATACAAGAGGGAAGTTTTGTAAAAGCAACAGGAAGAATTGCTCAGATACCCGTGAGTGAGGCTTACTTGGGTCGTGTTGTAAATGCTCTGGCTAAACCTATTGATGGGGGCGAAATTATAGCTGAATCTCGCTTAATTGAATCTGCTCCAAGTATCAAATTAAAGCCATGAATGAGAACCAATCCTACTACTTCTCCTCCCGGGTCCTGAAGAAAAAAGTACAGGTCGTATCGATCAAATTATTGGACCCGTGCTGGATGTCACTTTTCCCCCAGGCAAGTTACCTTATATTTATAACGCTTTGGTAGTCAGAGACACTGCCGATAAGCAAATTAATGTTTGTGAGGTACAACAATTATTAGGAAATAATCGAGTTAGAGCTGTAGCTATGAGTACGGACGGGTTGATGAGAGGAATGGAAGTGATTGACACGGGAGCTCCTCTCAGTGTTCCGGTCGGTGGAACTCTCGGACGAATTTTCAACGTTCTTGGGGAGCCTGTTGACAATTTGGGTCCTGTAGATAGTAGTGCAACGTTCCCTATTCATAGATCTGCGCCTGCCTTTATCGAGTTAGATACGAAATTATCCATCTTTGAAACAGGTATTAAGGTCGTCGATCTTTTAGCTCCTTATCGACGTGGAGGAAAAATAGGACTATTTGGGGGGGCTGGAGTAGGTAAAACAGTACTGATCATGGAATTAATCAATAACATTGCTAAAGCTCATGGGGGCGTATCCGTATTCGGTGGAGTAGGGGAACGGACTCGTGAAGGAAATGATCTTTATATGGAAATGAAGGAATCCGGAGTAATTAATGAAAAAAATATTGAGGAATCAAAGGTAGCTCTAGTCTATGGCCAAATGAATGAACCACCGGGAGCTCGTATGAGAGTTGGTTTAACTGCCCTAACTATGGCGGAATATTTCCGAGATGTTAATAAGCAAGACGTGCTTTTATTTATCGATAATATCTTTCGTTTTGTTCAAGCAGGATCAGAGGTATCCGCTTTATTAGGGAGAATGCCCTCCGCAGTGGGTTATCAACCTACTCTTAGTACAGAAATGGGTTCTTTGCAAGAAAGAATTGCTTCTACTAAAAAGGGATCTATAACTTCGATTCAAGCAGTTTATGTACCTGCAGACGATTTGACCGACCCTGCCCCTGCCACAACATTTGCACATTTGGATGCTACTACCGTACTTTCCAGAGGATTAGCTTCCAAGGGTATTTATCCAGCAGTAGATCCTTTAGATTCAACCTCGACTATGTTACAGCCTCGGATCGTTGGCAACGAACATTATGAAACTGCGCAAAGAGTTAAGACTTTACAACGTTACAAAGAACTTCAGGACATTATCGCAATTCTTGGCTTGGATGAATTATCGGAAGAGGATCGTTTAACTGTAGCAAGAGCAAGAAAAATTGAGCGTTTCTTATCACAACCGTTCTTTGTGGCAGAAGTTTTTACTGGTTCTCCAGGAAAGTATGTTGCTCTTGCGGAAACTATTAGGGGATTTCAACTAATCCTTTCCGGAGAATTAGACGGCCTACCTGAACAGGCTTTTTATTTGGTGGGTAACATCGATGAAGCTAGCACGAAAGCTATAACCTTAGAAGAGGAGAACAAATCGAAATGAATGAAATTAAATCTTTATGTACTGACTCCTAAGCGAATTATTTGGGATTGTGAAGTGAAAGAAATCATTTTATCCACTAATAGTGGCCAAATTGGCGTATTACCAAACCACGCCCCCATTAACACAGCAGTAGATATGGGTCCTTTGAGAATACGCCTCCTCGACCAATGGTTAACAGCGATTCTGTGGAGCGGTTTTGCGAGAATAGTTAATAATGAGATCATCATTTTAGGAAATGATGCGGAACTGGGTAGTGATATTGATCCGGAAGAAGCTCAAAAGGCACTTGAAATAGCCGAAGCTAACTTGAGTGCTGAGGGTACGAAAGATTTGGTTGAAGCGAAGCTCGCTCTCAGACGAGCTAGGATACGAATCGAGGCTGTCAATTGGATTCCCCCATCCAATTGAATGAAAAATGTAACCCATTCTTTCGTTTTTTTAGCTCACTGGCCATCCGCTGGCAGTTTCGGGCTTAATACCGATATTTTAGCAACAAATCTAATAAATCTAACTGTAGTGGTTGGTGTTTTGATTTTTTTTGGAAAGGGAGTTAAAAGATTTATTAGATAATCGAAAACAGAGGATCTTGAGTACTATTCGAAATTCAGAAGAATTGCGTAGAGGGACCATTGAGCAACTCGAAAAAGCTCGGATTCGATTACAGAAAGTCGAAGAAGCGGATGAGTATCGAATGAATGGATACTCTGAGATAGAACGAGAAAAAAATTTGATTAATGCTACTTCTATTAGTTTGGAACAATTGGAAAAGTCTAAAAACGAAACCCTTTTTGAAAAACAAAGGGCAATGAATCAGGTCCGACAGCGGGTTTTCCAACAGGCCGTACAAGGAGCTCTAGGACTGAATAGTTGTTTGAATACCGAGTTACATTTCCGTACGATTCGTGCTAATATTGGCATTCTCGGGTCCCTGGAATGGAAGATGAATCCACTAATTGCTGCTGGATGCCGGGCTTGCTTCTATTGGACCTGGAGTTGGTCAAGGTACTGCTGCAGGACAAGCTGTAGAAGGTATTGCGAGACAGCCAGAAGCAGAAGGTAAAATACGAGGTACTTTATTGCTTAGTCTAGCTTTTATGGAAGCTTTAACAATTTATGGACTAGTTGTGGCACTAGCGCTTTTATTTGCGAACCCTTTTGTTTAAATGAATATTATACCTTGTTCCATTAAAACACTCAAGGGGTTATACGATATATCGGGTGTAGAAGTAGGCCAACACTTCTATTGGCAAATAGGAGGTTTCCAAATTCATGCCCAAGTACTCATCACTTCTTGGGTCGTAATTACTATCTTGCTAGGTTCAGTTGTCATAGCTGTTCGGAATCCACAAACCATCCCGACCGACGGTCAGAATTTTTTTGAATATGTCCTTGAGTTTATTCGAGACTTGAGCAAAACTCAGATTGGAGAAGAATATGGTCCCTGGGTTCCCTTTATTGGAACTATGTTCCTTTTTTTTGTTTCGAATTGGTCGGGTGCTCTTTTACCTTGGAAAATTATATTACCCCATGGGGAATTAGCAGCGCCCACGAATGATATAAATACTACTGTTGCTTTAGCTTTACTCACGTCAGCGGCATATTTTTATGCTGGTCTTAGCAAAAAAGGATTGAGCTATTTCAAATATATTAAACCAACTCCAATCCTTTTACCAATTAACATCCTAGAAGATTTCACAAAACCATTATCGCTTAGCTTTCGACTTTTCGGGAATATATTGGCGGATGAATTAGTTGTTGTTCTTGTTTCTTTAGTCCCCTTAGTAATCCCTATACCGGTCATGTTTCTTGGATTATTTACAAGCGGTATTCAAGCTCTTATTTTTGCAACATTAGCCGCAGCCTATATAGGTGAATCCATGGAGGGTCATCATATGATAGTTACTTTTTCTATAACAGGATTCTTAGTTTCTCGTTGGTCCTCGGGACATTTTCCATTAAGTAATTTATATGAGTCATTGATCTTCCTTTCATGGGCCCTGTATATTCTTCATACCATTCCTAAAATACAGAACTCTAAAAATGATTTAAGCACAATAACTACGCCAAGTACTATTTTAACGCAAGGCTTTGCCACATCGGGTCTTTTAACTGAAATGCATCAATCCACGATACTAGTACCTGCTCTACAATCTCAGTGGTTAATGATGCATGTCAGTATGATGTTATTAAGCTATGCAACTCTTTTGTGCGGATCCTTATTATCTGCCGCTATTCTAATCATTAGATTTCGAAATTTCTTCGTTTTTCTTTTCCAAATTATTACAAATATCAATTAACGGAGCGTTTGGATTCTTGGAGTTATCGTGTCATTAGCGGATTTACCCTTTTAACCGTAGGTATTCTTTGTGGAGCAGTATGGGCTAATGAGGCCTGGGGATCCTATTGGAATTGGGATCCTAAGGAAACTTGGGCATTTATTACTTGGACCATATTCGCAATTTATTTACATAGTAGAACAAATAATTGGAAGGGTACGAATTCTGCACTTATAGCTTTGATAGGATTTCTTATAATTTGGATTTGTTATTTTGGTATAAATCTATTAGGAATAGGCTTACATAGTTATGGTTCGTTTTTAATGAAAAAAAAGAAAGCATTGCCTTCTTTACTATATCTTTTTATCGTACTTTTGCCTTGGGGGGTCTCTTCCTCATTTAACAAATGTCTGGAACTTTGGATTAAGAATTGGTGGAATACCAGGCAATCCGAAACTCTCTTAACTGATATTCAAGAGAAAAGGATTCTAGAAAGATTCATAGAATTAGAAGAACTTTCTTTGGACGAGATGATAAAGCTCCTCCTACAGGAATACACGAAATAATACAATGGGTCAAAATAAATAATGAGGATCATCTCCATACCATTTTGCATTTCTCGACAAATATAATCTGTTTGATTCTAAGTGGTTCTTTTTTTGGTAAAGAGGAACTTATTAATTCTTGGCAGGAATTCTTCTATAATTTAAATGACTCAATAAAAGCTTTTTTTATTCTTTTAGTTACTGATTTTGTTGGATTTCACTCCACCCGTGGTTGGGAACTAGTAATTCGTTGGGTCTACAACGATTTTGGATGGGCTCCTAACGAGCTTTTCACTATTTTTTGTAGTTTTCCAGTAATTCTAACATGTTTGAAATTTTGGGTCTTTTTTTTAAATCGTCTATCTCCTTCGCTTGTAGTCTATCATTCAATTGAATAAATGCCCATTGGTGTTCCAAAAGTACCTTACCGGATTCCTGGAGATGAAGAAGCGACTTGGGTTGACTTATACAATGTTATGTATCGAGAAAGGACACTTTTTTTAGGTCAAGAGATTCGTGAGATCACGCATATTACAGGTCTCATGGTATATCTGAGTATAGAAGATGGAAGTGATATTTTTTTGTTTATAAACTCCCCAGGCGGGTGGCTAATCTCAGGAATGGCTATTTTTGATACGATGCAAACGGTGACACCAGATATAACAATATGCCTCGGAATAGCCGCCTCCATGGCGTCCTTCATTCTGGGAGGAGAACCCACCCGTATAGCATTCCCTCACGCGAGGATTATGCTTCACCAACCTAGTGCTTATTATCGGGCAAGGACACCAGAATTTCTAGAAGTAGAAGAGTTACACAAAGTTCGCGAAATGATCACAAGGTATGCAGTAAGAACAGGCAAGCCTTTTTGGGTTGTATCCGAAGACATGGAAAGGGATTTTATGTCAGCAGACGAAGCCAAAGCTTATGGACTTGTCGATGTAGGGGAAATGGACAAGCACTGTGATCCAGTGTGGCCAGAAATGAAGGATTGGATGTTCCGCGTTCGGCTAGAGAATGACACCATCATCCTAGGCTATATTTCAGGAAAGATACGGTCTAGTTCTATACGAATACTGATGGGGGATAGGGTCAAAATTGAAGTAAGTCGTTATGATTCAAGCAAGGGACGTATAATTTATAGACTTCCCAAGTCGAAGCGTATCGACTCGAAGAGCGAAGATAAGATGAAATTCGAAGGGTCAAAAAAATCTCGTTACTTTGTCTACCCACTTCTCTTTGAATTTGCCCACCATAATGGTTCTGAACCTGTGGAAATAAGTAATAACAAGAAATTTAGTTCACTACTTGTGAAACGTTTAATTCGAATGTATCAGCAGAATTTTTTGAACTCGGTTAATCATAACCAAGATCGATTAGATTACAATTTTTATTCTGAGTTTTATTCTCAGATTCTATCTGAAGGGTTTGCGATCGTTGTGGAAATCCCATTCTCGCGGGAATTTTGTCTGGAAATACCAAAGTTTCAGAATTTACGCTCTATTCATTCATTTCCCTTTTTAGAAGACTTTCATTTGGATTATCTATCACATATAGAAATACCCTATCCTATCCATTTGGAAATCCTGGTTCAACTCCTTCAATACCGTATCCAAGATGTTCCATCTTTGCATTTGCGATTCTTTCTCAACTATTATTCGAATTGGAATAGTTTTATTACTTCAATGAAATCCTTTTTTAAAGAAAATAAAAGACTATTTTTCCTATATAACTCTTATGTATCAGAATATGAATTTTTTTTGTTTCTTAAACAATCTTGCTTACCATTAGCATCTTCTTTTCTGGAACGAATCTTTAAGATGGAACATTTTGGGATGTACCCTTCTCGGAAAACCTGGTTCTTTATGGATCCTCTTATGCATTATCGATATCAAGGAAAGGCAATTGCATCAAAAGGCACTTTTAAGAAGAAATGGAAATACCTTATCTTCTGGTATTATTTCTTTTGGACTCAGCCGAGAATCCATATAAACTTAAACTCTTGCTTCGATTTTATGGGGTACCTTTCAAGTGTACAAAGTTCTTTGGTAAGGAATATGCTGGAGAATTCATTTCTAATAATGAAAAAATTCGATACCGTCCCCGCTACTCTCCTCATAGGATACTTAAAAGCTCAATTTTGTACTGGATCGGGGCATCCTATTAGTAAACCCTGGACATTATCAGATTGGGATATTCTTGATCGATTTGGTCGGATATGTAGAAATCTTTTTCATTATCATAGTGGATCTTCGAAAAAAACTTTGTATCGAAAGTATATACTTCGACTTTCATGTGCTAGAACTTTAGCTCGTAAACATAAAAGCACGGTACGATTTATGCAACGAGGTTCGGCATTTTTAGAAGAATTTTTTATGGAAGAAGAGGTTTTTTTGATGTTCAAAACAACTTCTTGTGGATCACACACTGAGCGTATTTGGTATTTGGATATTATAAATGACCTGTAGAGGTAGAAACTATCAATTCTTTTTCGAAATTGGAAAAAGAAGTCTATGGACTGATATCGATTCCCATTTTGACCCTCCTTTTGGGAATAACAATAGAGGTACTCGTAATTGTGTGGTTAGAAAGAGAAATATCTGCGTCGATACAACAACGTATTGGTCCTGAATATGCTGGCCCCCTGGGCCTGCTTCAAGCTATAGCAGATGGGACTAAGCTATTTAAAGAAGATATTCTGCCATCCCGAGGAGATATTTCTTTATTTATTGGACCCTCTATAGCAGTCATATCATTATTAAGTTTTTTAGTTATCCCTGGATATTTTGTTTTAGCCGATCTTAGTATTGGTGTTTTTTTATGGATTGCCATTTCAAGTATAGCTCCTATTGGTCTTCTTATGGCAGGATATAGCTCAAATAATAAATATTCTTTTGGCGGTCTACGAGCTGCTGCTCAATCCATTAGTTATGAAATACCATTAACTTTTTGTGTGCTAGCAATATCTCTGGTTACCAAACTGAATATTCCGGTATCAAATATGGTTTATTTTATCTTGTTTCTTACCTAAATTTATTAGTTTCTTCTTTATTTGTAACAGTTCTCTACTTGGGCGGGTGGAATTTATCTATTCCCTATATATCCGATTTTTTCAAAGCAGGAATTTTGGAAATGATGGGTATAATTACATTAACTAAAGCTTATTTATTTCTCTTCATTTCTATCACAATAAGATGGACTTTACCGAGGATGAGAATGGATCAGTTATTAAATCTTGGATGGAAATTTCTTTTACCTATTTCCCTGGGCAATCTCTTATTAACAACCTCTTCTCAACTTGTTTCACTATAAAAAGCGTTTCATTTGCTTCTCTTCGGAAGTTTCATTTTCCCAGAATGTATCCTAATTTTTGGCCTAATTCTTCTTCTGATGATCGATACCTCTGATCAAAAAGATAGACCTTGGTTCTATTTCATCTCTTCAACAAGTTTAGTAATAAGCATAACGGCCCTATTGTTCCGATGGAGAGAAGAACCTATAATTAGCTTTTCGGGAAATTTCCAAACGAACAATTTCAACGAAATCTTTCAATTTCTCATTTTATTATGTTCAACTTTATGTATTCCTCTATCCGTAGAGTACATTGAATGTACAGAAATGGCTATAACAGAGTTTCTGTTATTCTTAACAGCTACTCTAGGGGGAATGTTTTTATGTGGTGCTAACGATTTAATAACTATCTTTGTAGCTCCAGAATGTTTCAGTTTATGTTCCTACCTATTGTCTGGATATACCAAGAGAGATCTACGGTCTAATGAGGCTACTATGAAATATTTACTCATGGGTGGGGCAAGCTCTTCTATTCTGGTTCATGGTTTCTCTTGGCTATATGGTTCATCTGGGGGGGAGATCGAGCTTCAAGAAATTGTGAACGGTCTTATCAATACACAAATGTATAACTCCCCAGGAATTTCAATTGCGCTTATATCCATCACTGTAGGACTTGGGTTTAAGCTTTCCCTAGCCCCTTTTCATCAATGGACTCCTGTCTACGATCCCCCACTCCAGTCGTTGCTTTTCTTTCTGTTACTTCGAAAGTAGCTGCTTCAGCTTCAGCCACGCGAATTCTCGATATTCCTTTTTATTTCTCATCAAACGAATGGCATCTTCTTCTGGAAATCCTAGCTATTCTTAGCATGATTGGGAATCTCCTTGCTATTACTCAAACAAGCATGAAACGTATGCTTGCATATTCGTCCATAGGGCAAATCGGATATGTAATTATTGGAATAATTGTTGGAGACTCAAATGATGGATATGCAAGCATGATAACTTATATGCTGTTCTATATCTCCATGAATCTAGGAACTTTTGCTTGCATTGTATTATTTGGTCTACGTACCGGAACTGATAACATTCGAGATTATGCAGGATTATACACGAAAGATCCTTTTTTGGCTCTCTCTTTAGCCCTATGTCTCTTATCCCTAGGAGGCCTTCCTCCACTAGCAGGTTTCTTCGGAAAACTCTATCTATTCTGGTGTGGATGGCAAGCAGGCCTATATTTCTTGGTTTCAATAGGACTCCTTACGAGCGTTCTTTCTATCTACTATTATCTAAAAATAATCAAGTTATTAATGACTGGACGAAACCAAGAAATAACCCCTTATGTGCGAAATTATAGAAGATCCCCTTTAAGATCAAACAATTCCATCGAATTGAGTATGACTGTATGTGTGATAGCATCTACTATACCAGGAATATCAATGAACCCCATTCTTGCAATTGCTCAGGATACCCTCTTTTAGATGTTTCTGCTTCACGAATATGATATTTTTTGGACATTTCTAATAATAGCAAGCCTTATTCCTATTTTGGCATTTTCGATTTCAGGACTTTTAGCCCCGGGACCAGAGAAGCTTTCTAGTTATGAATCGGGTATAGAACCCATGGGAGGGGCTTGGGTACAATTCCGAATACGCTATTATATGTTTGCGCTCGTTTTTGTTGTTTTTGATGTGGAAACCGTCTTTCTATACCCTTGGGCAATGAGTTTCGACGTATTGGGTGTATCCGTTTTTATCGAAGCTTTGATTTTCGTGCTTATCGTTGTTGGTGTTTATGCATGGCGAAAAGGAGCCTTGGAATGGTCTTAAATGAGTTATTTTCCTTGGTTAACAATACTTGTTGTTCCGATATTTGCAGGTTCAATTTTTTTACCTCATAAGGGAAACAAAGTCGTTAGGTGGTATACTATATCTATTTGTTTATTAGAATTCCTTATGACTTATGCGTTCTGTTATCATTTCCAACTGGAGGATCCCTTAATCCAATTAAAGGAGGATTATTGGATAGATGTCTTCGATTTCCACTGGAGATTGGGAATCGATGGACTTTCATTAGGATCTATTTTATTGACAGGATTTATCACTACTTTAGCTACTTTAGCAGCTTGGCCAACACGGAATTCGCGATTATTCTATTTCCTGATGCTCGCAATGTATAGTGGTCAAATAGGATTATTTTCTTCGCGAGACCTTTTACTTTTTTTTATCATGTGGGAGTTAGAATTAATTCCTGTTTACTTACTTTTATCCATGTGGGGGGGGAAGAGGCGTCTATATTCAGCTACAAAGTTTATTTTGTATACTGCAGGCGGTTCCATTTTTTTCTTAATCGGAGTTCTGGGTATGGGCTTATATGGTTCCAACGAACCATTAGATTTGGAAAGATTAATTAATCAATCATACCCTGCAACCTTGGAAATACTTTTATATTTTGGCTTCCTTATTGCTTATGCTGTCAAATTGCCGATTATACCCCTACATACGTGGTTACCAGATACCCATGGGGAAGCACATTATAGTACATGTATGCTTTTAGCGGGAATATTATTAAAGATGGGAGCATATGGATTGATTCGGATCAACATGGAATTGTTACCTCATGCTCATTATCTATTTTCGCCCTGGTTAGTAATAATAGGAGCGATCCAAATAATCTATGCAGCTTCAACTTCTCTTGGTCAACGAAATTTCAAAAGAATAGCTTATTCCTCTGTATCTCACATGGGTTTCATAATTATAGGAATTGGTTCCATAACCAACATTGGACTCAATGGAGCTTTACAAATATTATCCCATGGATTTATTGGTGCTACACTTTTTTTCTTGGCAGGAACCGCTTCTGATAGAATGCGTCTTGTTTATCTCGAAGAACTGGGGGGAATATCTATCCCAATGCCTAAAATTTTTACCATGTTTAGTAGCTTTTCAATGGCTTCTCTTGCCTTACCAGGAATGAGTGGTTTTGTCGCAGAATTAGTAGTATTTTTTGGACTAATTACTAGTCCAAAATTTCTGTTAATGCCAAAAACACTAATTACTTTTGTAATGGCAATTGGAATGATATTAACTCCTATTTATTTATTATCTATGTTACGCCAGATGTTCTATGGATACAAGCTATTTGTTCCAAACGCAAATTTTGATTCTGGACCACGAGAACTCTTTTTAATCTGTATCTTTTTACCAGTAATAGGAATTGGTATTTATCCAGATTTTGTTCTCTCCCTATCCGTTGACAGGGTAGAGGCTCTCTTATCCAATTATTATAAATAGATGTTTGAGCATGTACTTTTTTTGAGTGTCTATTTATTTTCGATTGGTATCTATGGATTGATCACAAGCCGAAACATGGTTAGAGCTCTAATATGTCTTGAACTTATACTGAATTCAATTAATCTAAATCTCGTAACATTTTCTGATCTATTTGATAGTCGCCAATTAAAAGGAGATATTTTCGCAATTTTTGTTGCTGCTGAAGCCGCTATTGGACTATCCATTCTTTCTTCCATCCATCGTAATAGGAAATCCACTATCCAATCTATGGAACATACATATCAATATGCATGGATCCCTCTTCTCCCACTTCCAATTATGTCAATGGGAGGCCTTATTCTTATTCCGACAGCAACAAAAAATCGTCGCATATGGGCTTTTCCTAGTGTTTTACTCTTAAGTATAGCTATGGTATTCTCAGTTCAACTGTCTATTCAACAAATAAATGGAAGTTCGATCTATCAATATCTATGGTCTTGGACCGTCAATAATGATTTTTCTTTAGAATTTGGATACTTGATTGACCCACTTACTTCTATTATGTTAATACTAATTACTACTGTAGGAATCCTGGTTCTTATTTATAGTGATGGTTATATGTCTCACGATGAAGGATATTTGAGATTTTTTTATATAAGTTTTTTCAATACTTCCATGTTGGGATTGGTTACTAGCTCCAATTTGATACAAATTTATTTTTTTTGGGAACTCGTGGGAATGTGTTCTTATTTATTGATAGGCTTTTGGTTTACACGACCAATCGCAGCGAGTGCTTGTCAAAAAGCTTTTGTAACTAATCGTGTAGGGGATTTTGGTCTATTATTAGGAATTTTAGGTTTTTTTTGGATAACAGGTAGTTTAGAGTTTAGGGATTTGTTCAAAATAGCTAATAACTGGATTCCTAATAATGGAATTAACTCTTTACTTACTACTTTGTGTGCTTTTTTATTATTCCTTGGTGCAGTTGCGAAATCCGCACAATTCCCTCTTCACGTATGGTTACCCGATGCTATGGAAGGGCCCACTCCTATTTCGGCTCTTATACACGCAGCAACTATGGCTGGAATTTTTCTTGCTCGACTTCCTCTTTTCATATCTTTACCTATAATGAGTTTTATTTCTTTAGTAGGTACAATAACACTATTCTTAGGAGCTACTTTAGCTCTTGCTCAGAGAGATATTAAAAGAAGCTTAGCCTATTCTACAATGTCTCAATTGGGTTATATGATGTTAGCTCTAGGTATAGGTTCTTATCAAGCTGCTTTATTCCATTTGATCACTCATGCTTATTCAAAAGCTTTATTGTTCTTGGGATCCGGATCCATTCATTCAATGGAACCTCTTGTTGGATATTCACCAGATAAAAGTCAAAATATGGTTCTTATGGGCGGTTTAAGAAAATACCCAATCACAAGAACTACTTTTTTAGGTACACTTTCTCTTTGTGGTATTCCACCTCTTGCTTGCTTCTGGTCCAAAGATGAAATCCTTAGTAATAGTTGGTTGTATTCGCCCTTTTTTGGAATAATAGCCTCCTTTACTGGATTAACTGCCTTTTATATGTTTCGGATATATTTACTTACATTTGATGGGTATTTGCGTGTTTTTAATTACAGTAGCACTAAAGAGAGTTCCTTGTCAATATCCTTATGGGGAAAAAGGCCCAAAATTCAAAATACAAGAGGATCCTTTACTACGTTTGGGGCTAAAAAAACTTTTGCCTATCCGCATGAAACGGGAAATACTATGTTATTTCCTCTTCTTATATTACTATTCACTTTGTTCATTGGATTCATAGGAATCTTTGAGTTAACCATATTATCAAAGTGGTTAACTTCAATAAACACCCAGGAATTTGTAAATTCATATGAATTTACTAATATTTCTTCTGTAAGTCTAGCTATCTTTGGTTTATTCATATTCTCTTTTCAGTTGTTAAACTCTAAAGGAAATCCTAAATTTTTAGATGTAAAAAAAAATATATACAGTTGGTCATATAATCGTGGTTATATAGATATTTTCTATACTAGGTTTCTCGGTATAAGAGGGTTAACCGAACTCACGGAGTTTTTTGATAAGGGTGTTATTGATGGAATTAATGGAGTGGGTCTTGCTAGTTTTTGTATAGGAGAGGAAATTAAATATGTAGGGGGAGGTCGAATCTCGTCTTATTTATTCTTTTATTCTGTGTTTTTCTTTTTTATGGATTTACCTGGACCAATACATGAGATTCTTATGCTATTTGGATTTCTTCTACTAGGGGGTCTAGGAGTAGTATTACTTACCAACCCCATTTATTCTGCCTTTTCGCTGGGATTAGTTCTTGTTTGTATATCCTTATTCTATTTTTTATTAAATTCCTACTTTGTAGCTGTCGCACAACTTCTTATTTATGTGGGAGCCATAAATGTCTTGATCATATTCGCTGTAATGTTCAATGGCTCAGAATGGTCTAAAGATAAGAATTGGACTATTGGAGATGGGTTCACTCTCTGTATAACTATTGTTTTTTCACTAATGACTACTATCCCAGATACGTCGTGGTATGGAATTCTTTGGACTACAAGATCAAACCAAATAGTAGAACAGGGTCTCAATAATGTTCAACAAATTGGAATTCATTTAGCAACCGATTTTTATCTTCCGTTTGAACTCATTTCCATAATTCTTCTAGTTTCTTTAATAGGTGCAATTACTATGGCTCGGCAATAAATGTTTACAGAAGCAATAACAGTAAATGCACCAGAATTCTTGGAGAATATTCAAATACCACAAAGAGCCAGCTATATTAGGGTAATTATGTTAGAATTAAGCCGGATAGCTTCTCACTTGCTATGGCTTGGACCTTTTATGGCGGATCTCGGCGCACAGACTCCTTTTTTCTATATTTTTAGAGAGAGAGAATTAATATATGATCTATTTGAAGCTGCTACAGGTATGCGAATGATGCACAATTACTTTCGCATCGGAGGAGTAGCCGCCGATTTACCTTATGGATGGATCGATAAATGTTTAGATTTCTGTGATTATTTTTTACGCGGAGTTGTGGAACAACAACTTATTACACAGAATCCAATTTTTTTAGAGCGAGTTGAAGGAGTAGGTTTTATTAGCGGAGAAGAAGCAGTAAATTGGGGCTTATCGGGACCGATGTTACGAGCTTCTGGAATACAATGGGATCTTCGTAAAGTAGATTATGAGTCTTACAACCAATTTGATTGGAAAGTCCAATGGCAAAAAGAAGGGGATTCGTTAGCTCGCTATTTAGTACGAATTGGTGAAATGAGGGAATCCATCAAAATAATTCAACAAGCTGTAAAAATTCCTGGAGGACCTTATGAAAATTTAGAAGTCCGACGCTTTAAGAATAATTCTGAATGGAATGATTTTGAGTATAAATTTCTTGGTAAAAAACCTTCGCCCAATTTTGAATTGTCAAGACAAGAGCTTTATGTAAGAGTAGAAGCCCCAAAAGGTGAATTAGGGATTTATCTAGGAGATGATAGCCTTTTCCCCTGGAGATGGAAAATCCGTCCACCCGGGTTTAATTTGCAAATTCTTCCTCAGCTAGTTAAAAAAATGAAATTGGCTGATATCATGACGATATTAGGTAGTATAGATATCATTATGGGGGAAGTTGATCGTTGAATGTTCCCTATGGTAACTGGGTTCATGAGTTATGGTCAACAAACAATACGTGCTACAAGGTACATAGGTCAATTCATAACTACCTTATCCCACACAAATCGTTTACCTATAACGATTCACTACCCTTATGAAAAATCAATTACACCAGAGCGTTTCCGAGGGCGAATCCACTTTGAATTTGATAAATGTATTGCTTGTGAAGTATGTGTTCGCGTATGTCCGATAGATTTACCCGTTGTGGATTGGAGATTTGAAAAGGATATTAAAAGAAAACAATTGAATTATAGTATTGATTTCGGAGTTTGTATATTTTGTGGCAATTGTGTTGAGTACTGTCCAACAAGCTGTTTATCAATGACTGAAGAATATGAACTTTCTACCTATGATCGTCATGAATTGAATTACAATCAAATTGCTTTAAGTCGGTTACCAATCTCCATAATGGGAGATTACACAATTCAAACAATTAGGAATTCGTCTGATAAAAATCTTCGAATTCAAGAACGATTACTGATTACTAAATGCAGCAGGGTTGGTTATCTAATTGGCTAGTCAAACATGAGGTGGTTCATAGATCTTTGGGCTTTGATCACCGAGGAATAGAGACTTTACAAATAAAAGCAGGGGATTGGGATTCCATTGCTGTCATTTTATATGTATATGGTTACAATTATTTACGCTCCCAATGTGCTTATGATGTAGCACCCGGTGGATCTTTAGCTAGCGTGTATCATCTTACGAGAATACAATATGGTATAGATAATCCAGAAGAAGTCTGCATAAAAGTCTTTGCCCAAAAGGATAATCCTAGAATTCCGTCTGTCTTCTGGATTTGGAGAAGTGCCGATTTTCAAGAACGCGAATCTTATGATATGGTGGGAATCTATGATAATCATCCGCGCCTTAAACGTATCCTAATGCCTGAAAGTTGGATAGGCTGGCCCTTACGTAAGGATTATATAACCCCCAATTTTTATGAAATACAAGATGCTCATTGAATGAATTTGATTGAGTTTCCCTTACTTGACCAAACAAGTTCCAATTCTGTTATTTCAACTACAAATGATCTTAATTGGTCAAGACTCTCCAGTTTATGGCCCCTTCTATACGGTACCAGTTGTTGTTTCATTGAATTTGCTTCATTAATAGGCTCACGATTCGACTTTGATCGTTATGGATTGGTACCAAGATCAAGTCCTAGGCAAGCAGACCTAATTTTAACAGCCGGTACGGTAACAATGAAAATGGCTCCCTCTTTAGTGTTATACGAGCAAATGCCTGAACCAAAATACGTCATTGCTATGGGAGCCTGTACTATTACAGGGGGAATGTTCAGTACGGATTCCTATAGTACTGTTCGGGGAGTTGATAAGTTAATTCCTGTGGATGTCTACTTGCCGGGCTGCCCACCTAAACCGGAGGCAGTTATAGATGCCCTAACAAAACTTCGTAAGAAGATATCGCGAGAAATAGTTGAGGATCAAACTCTATCTCAAAATAATAGATGTTTTACTACCAGTCACAAGCTTTATGTTAGGCGCAGTACTCATACAGGAACTTATGAGCAAGAATTGCTCTATCAATCACCATCTACATTAGATATATCTTCTATGGAAAATAGAAATACTTTTTCTTGGGTAAAGGAACAGATAACTCGATCGATTTCTATCATGATATACATAACTCGGACATCTTCAAATGCATATCCCATTTTTGCGCAGCAGGGTTATGAAAACCCACGAGAAGCAACTGGACGAATTGTATGTGCCAATTGCCATTTAGCTAGCAAGCCCGTCGATATTGAAGTTCCCCAAGCTGTGCTTCCCGATACTGTATTTGAAGCAGTTCTTCGAATTCCTTATGATATGCAATTGAAACAAGTTCTTGCTAATGGAAAAAAGGGAGGGTTGAATGTAGGTGCTGTTCTTATTTTGCCCGAGGGATTCGAATTAGCGCCGCCCGATCGTATTTCCCCTGAGTTAAAAGAAAAGATAGGAAATCTTGCTTTTCAGAGTTATCGTGATAAAAACATTCTTGTGATAGGCCCTGTTCCCGGTAAGAAATATAGTGAAATTGTCTTTCCCATTCTTTCCCCTGATCCTGCTACGAAGAAAGATTTCTTAAAATATCCCATATATGTAGGGGGAAACCGAGGAAGAGGACAGATCTATCCTGATGGTAGCAAGAGTAACAATACAGTCTATAATGCTACGTCAACAGGTATAGTAAGAAAAATACTACGTAAAGAAAAGGGGGGGTATGAAATATCCATAGTTGAAGATGGACGCCAAGTGATTGATATTATACCTCCCGGACCAGAACTTCTTGTTTCAGAGGGGGAATCCATCAAGCTTGATCAACCATTAACAAGCAATCCTAATGTGGGAGGTTTTGGTCAGGGGGACGCAGAAATCGTGCTTCAGGATCCATTACGTGTCCAAGGCCTTTTGTTCTTCTTCGCATCCGTTATTTTGGCACAAGTTTTTTTGGTTCTCAAAAAGAAACAGTTTGAAAAGGTTCAATTGTACGAAATGAATTTCTAGATGACTTTTTACTACCGACCAACCGTTACAGAGGCTTTTTCCTCGGTTCAATACATAATGACCGAGGCCAACTTTGGTTGGTTAATCCGATCAGTTCATCGATGGTCAGCAAGTATGATGGTTTTAATGATGATCCTGCATGTATTTCGTGTGTATCTCACAGGGGGATTTAAAAAACCCCGCGAATTAACTTGGGTCACAGGTGTGGTTTTGGTTTTGACTGCATCATTTGGTGTAACTGGTTATTCTTTGCCTTGGGATCAAATTGGCTATTGGGCAGTCAAAATTGTGACAGGTGTACCTGACGCCATTCCGGTAATAGGATCGCCTTTAGTGGAGTTATTACGCGGAAGTGCTAGTGTGGGCCAATCCACTTTGACTCGTTTTTATAGTTTACATACCTTTGTACTGCCTCTGCTTACTGCCGTATTTATGTTAATGCACTTTATGATACGTAAGCAAGGTATTTCGGGTCCTTTAGTACCTGTATTAAGAGCTAAATTAGCTAAAGGGATGGGACATAATTATTACGGGGAACCCGCATGGCCCAACGATCTTTTATATATTTTTCCAGTAGTAATTCTAGGTACTATTGCATGTAATGTAGGTTTAGCGGTTCTCGAGCCATCAATGATTGGTGAACCGGCAGATCCGTTTGCAACTCCTCTGGAAATATTACCCGAGTGGTACTTCTTTCCCGTGTTTCAAATACTCCGTACGGTACCCAATAAGTTATTGGGCGTTCTTTTAATGGTTTCTGTGCCAACAGGCTTATTGGTACCTTTTCTAGAGAATGTCAATAAATTCCAAAATCCATTTCGCCGCCCAGTAGCTACGACCGTTTTTTTAATCGGTACTGTAGTAGCTCTTTGGTTAGGTATTGGAGCAACATTACCCATTAAATCATTAACTTTAGGTCTTTATGATTGAAGTTTTTCTATTTGGAATCGTCTTACTAATTCCTATTACTTTAGCGGGATTATTCGTGACTGCGTATTTGCAATACAGGCGTGGGGATCAGTTGGATCTTTGAATGCTTACTTTAACTAGTTATTTTGGTTTTCTACTGGCTGCTTTAACTATAACCCCAGCTCTATTTATTGGCTTGAACAAGATACGCCTTATTTGAATGGATATAGTAAGTCTCGCTTGGGCTGCTTTAATGGTAGTCTTTACATTTTCTCTTTCACTAGTAGTATGGGGAAGGAGTGGACTCTAGATGATTATTCGTTCGCCGGAACCAGAAGTAAAAATTGTGGATAGGGATCCTGTAAAAACATCTTTTGAGGAATGGGCCAGACCCGGCCATTTCTCAACACTAGCTAAGGGCCCTGATACTACCACTTGGATCTGGAACCTACATGCTGATGCTCACGATTTCGATAGTCATACTGGTGATTTGGAGGAGATTTCTCGAAAAGTCTTTGCTCATTTCGGGCAACTTTCCATTATCTTTCTTTGGTTGAGTGGCATGTTTGCCCGTTTTTCCAATTATGAAGCATGGCTAAGTGATCCTACTCACATTGGACCCAGTGCTCAGGTAGTTTGGCCTATAGTAGGGCAAGAAATATTGAATGGTGATGTAGGCGGGGGTTTCCGAGGAATCCAAATAACCTCTGGTTTTTTTCAGTGGCGAGCATCTGGAATAACTGAATTACAACTCTATTGTACTGCAATTGGTGCATTGATTTTTGCAGCGTTAATGCTTTTTGCTGGTTGGTTCCATTATCACAAAGCCGCTCCCAAATTGGCCTGGTTCCAAGATGTAGAATCCATGTTGAATCACCACTTAGCGGGATTATTAGGACTTGGGTCTCTTTCTTGGGCGGGGCACCAAATTCATGTATCTTTACCAATTAACCAATTTCTTGACGCTGGGGTGGATCCTAAACCACTTCCTCATGAATTTATCTTGAATCGGGACCTTTTGGCTCAACTTTATCCTAGTTTTGCCGAAGGAGCAACCCCTTTTTTCACTTTAAATTGGTCCAAATACGCAGAATTTCTGTTTCGCGGAGGACTAGATCCAGTAACCGGTGGTCTCTGGCTGACCGATATTGCGCACCATCATTTAGCTATTGCTATTCTTTTCCTAATCGCAGGTCATATGTATAGGACCAATTGGGGTATTGGCCATGGACTTAAAGATATTTTGGAGGCTCACAAGGGCCCATTTACAGGACAAGGCCATAAGGGTCTTTATGAAATCTTAACAACGTCATGGCATGCTCAATTATCTCTTAACCTAGCTATGCTAGGCTCTACCATTGTTGTAGCTCATCATATGTATATGCCTCCCTATCCATACCTAGCTACTGACTATGGTACACAACTTTCCTTGTTCACACACCACATGTGGATTGGCGGATTTCTAATAGTCGGTGCTGCTGCACATGCAGCAATTTTTATGGTAAGAGACTATGATCCAACTACTCGATACAACGATCTATTAGATCGCGTCCTTAGACACCGCGATGCAATCATATCCCACCTTAACTGGGTATGTATATTTCTAGGTTTTCACAGTTTTGGCTTGTACATTCATAATGATACCATGAGTGCTTTAGGCCGTCCACAAGATATGTTTTCGGATACTGCCATACAATTACAACCTATCTTTGCTCAATGGGTACAAAATATCCATGCTGCGCCTGGCGTAACAGCTCCTGGTGCAACAACAAGTACTAGCTTAACGTGGGGAGGCGGCGAGTTAGTAGCAGTAGGTGGCAAAGTGGCTTTGTTACCTATTCCATTAGGAACCGCAGATTTTTTAGTCCATCACATTCATGCATTTACCATACATGTGACTGTATTAATACTTTTGAAAGGTGTTTTATTTGCTCGGAGTTCCCGTTTGATACCCGATAAAGCAAATCTAGGTTTTCGCTTTCCTTGCGATGGGCCTGGCCGAGGGGGAACATGTCAAGTATCCGCCTGGGATCATGTTTTCTTAGGTTTATTCTGGATGTACAATATTTCGGTAGTCATTTTCCATTTCAGTTGGAAAATGCAGTCGGATGTTTGGGGTACTATAAGTGATCAAGGGGTGGTAACTCATATTACAGGGGGAAACTTTGCACAGAGTTCCATTACGATTAATGGGTGGCTTCGAGATTTCTTGTGGGCACAGGCATCGCAAGTCATTCAGTCTTATGGTTCTTCATTATCTGCATATGGTCTTTTTTTCTTAGGTGCTCATTTTGTCTGGGCCTTCAGTTTAATGTTTTTATTCAGCGGCCGTGGTTATTGGCAAGAACTCATTGAATCTATCGTTTGGGCTCATAACAAATTAAAAGTTGCTCCTGCTACTCAGCCTAGAGCCTTGAGCATTATACAAGGACGCGCTGTAGGAGTAACCCATTACCTTCTGGGTGGAATTGCCACGACATGGGCATTCTTCTTAGCGAGAATTATTGCAGTAGGAATGGAATTAAGATTTCCCAGGTTTAGCCAAGGCTTAGCTCAGGACCCCACTACTCGTCGTATTTGGTTTGGTATTGCTACCGCACATGATTTCGAAAGTCATGATGATATTACTGAAGAACGTCTTTATCAGAACATTTTTGCTTCTCACTTTGGGCAATTAGCAATAATCTTTCTATGGACGTCCGGAAATCTGTTTCATGTAGCTTGGCAAGGAAATTTTGAATCATGGATACAGGATCCTTTACACGTAAGACCTATTGCTCATGCGATTTGGGATCCTCATTTTGGTCAACCCGCTGTGGAAGCCTTTACTCGAGGAGGTGCTGCTGGTCCAGTGAATATTGCTTATTCTGGAGTTTATCAGTGGTGGTATACAATAGGATTACGCACCAATGAGGATCTTTATACTGGAGCTCTTTTTCTATTATTTCTTTCTACGCTGTCCTTAATAGCGGGTTGGTTACATCTACAACCCAAATGGAAACCAAGCCTTTCGTGGTTCAAAAACGCGGAATCTCGTCTCAATCATCATTTGTCAGGACTTTTCGGGGTAAGTTCTTTGGCTTGGACAGGACATTTAGTTCATGTTGCTATTCCCTCCAGGGGGGAGTACGTTCGATGGAATAATTTCTTAGATGTATTACCCTATCCCCAGGGGTTGGGACCCCTTTTGACGGGTCAATGGAATCTTTATGCCCAAAACCCTGATTCGAGTAATCATTTATTTGGTACCGCTCAAGGAGCGGGAACTGCCATTCTAACTCTTCTTGGGGGATTCCATCCACAAACACAAAGTTTGTGGCTGACCGATATGGCTCACCATCATTTAGCTATTGCATTTATTTTTCTCATTGCCGGTCACATGTATCGAACTAACTTCGGAATTGGGCACAGTATTAAAGATCTTTTAGAAGCGCATACTCCTCCGGGGGGTCGATTAGGGCGTGGGCATAAGGGCCTTTATGACACAATCAACAATTCGCATTTTCAGTTAGGTCTTGCTCTAGCTTCTTTAGGGGTTATTACTTCCTTAGTAGCTCAACATATGTACTCTCCTCCTTATGCATTCATAGCACAAGACTTTACTACTCAAGCTGCTTTATATACTCATCACCAATATATTGCAGGGTTCATCATGACAGGGGCTTTTGCTCATGGAGCTATTTTTTTCATTAGGGATTACAATCCGGAACAGAATGAGGATAATGTATTGGCAAGAATGTTAGACCATAAAGAAGCTATCATATCTCATTTAAGTTGGGCTAGCCTCTTTCTAGGATTCCATACCTTGGGCCTTTATGTTCATAACGACGTCATGCTTGCTTTTGGTACTCCAGAAAAGCAAATCTTGATCGAACCTATATTTGCCCAATGGATACAATCTGCTCATGGCAAGACGACATATGGGTTCGATATACTCTTATCTTCAACGAATGGCCCCGCTTTCAATGCGGGTCGAAGCCTATGGTTGCCCGGATGGTTGAATGCTGTTAATGAGAATAGTAATTCGCTTTTCTTAACAATAGGACCTGGGGATTTCTTGGTTCATCATGCTATTGCTCTAGGTTTGCATACAACTACATTGATTTTAGTAAAGGGCGCTGATGCACGCGGTTCCAAATTAATGCCAGATAAAAAGGATTTTGGATATAGTTTTCCTTGTGACGGCCCAGGGCGCGGCGGTACTTGTGATATTTCTGCTTGGGACGCATTTTATTTGGCAGTTTTCTGGATGTTAAATACCATTGGGTGGGTTACTTTTTATTGGCATTGGAAACATATCACATTATGGCAGGGCAACGTTTCACAATTTAATGAATCCTCCACTTATTTGATGGGATGGTTAAGAGATTACCTATGGTTAAACTCTTCACAACTTATCAATGGATATAATCCTTTTGGGATGAATAGTTTATCGGTATGGGCGTGGATGTTCTTATTTGGACATCTTGTTTGGGCTACTGGATTTATGTTCTTAATTTCCTGGCGGGGGTATTGGCAGTTAATTGAGACTTTAGCATGGGCTCATGAACGCACACCTTTAGCTAATTTAATTCGCTGGAGAGATAAGCCCGTGGCTCTTTCCATTGTGCAAGCAAGATTGGTTGGATTAGCTCACTTTTCCGTGGGTTATATATTCACTTATGCAGCTTTCTTGATTGCCTCAACATCAGGCAAGTTTGGTTAAATGTCACATTCCGTAAAAATTTACGATACATGTATAGGATGCACTCAATGTGTACGAGCTTGTCCAACAGATGTATTAGAAATGATACCCTGGGATGGATGTAAAGCCAAGCAAATTGCTTCCGCGCCGAGAACCGAAGATTGTGTGGGTTGTAAGAGATGTGAATCTGCCTGCCCGACAGATTTTTTAAGTGTCCGCGTTTATTTAGAAACAACACGTAGCATGGCTCTATCTTATTGATTATTACCTATTTTCGTGCCTTTAGTAGGCTTAGTATTTCCGGCAATTGCAATGTCTTTATTTCTTTATGTGCAAAAAAATAAGATTGTCATGCGGGATATAAAAACATATCTCTCTGTAGCACCCGTGAGTACTCTATGGTTTGGTGCTTTAGCAGGTTTATTGATAGAAATTAATCGTTTATTCCCAGATGCTTTGTCATTCCCTTTTTTTATGACTGCAATTTTAGAGAGACGCGAAAGTACAAGCTGGGGTTTCAACTGGATAACTAGCACTGAAAATCGTCTTTACATCGGATGGTTCGGTGTTTTGATGATCCCTACCTTATTGACCGCAACTTCTGTATTTATTATCGCCTTCATCGCTGCCCCTCCAGTAGATATTGATGGTATTCGTGAGCCTGTTTCTGGTTCTTTACTTTATGGAAACAATATTATCTCTGGTGCTATTATCCCTACTTCTGCGGCGATCGGATTGCACTTTTACCCAATTTGGGAAGCTGCATCTGTTGATGAGTGGTTATACAATGGTGGTCCTTATGAGCTAATTGTTCTACACTTCTTACTTGGTGTAGCTTGTTATATGGGTCGTGAGTGGGAATTCCGTCTGGGTATGCGTCCTTGGATTGCTGTTGCATATTCAGCTCCTGTTGCAGCTGCTACTGCTGTTTTCTTGATTTACCCTGGTCAAGGAAGCTTTTCTGATGGTATGCCTTTAGGAATCTCTGGTACTTTCAACTTTATGATTGTATTCCAGGCAGAGCACAACATCCTTATGCATCCATTCCACATGTTAGGTGTAGCTGGTGTATTCGGCGGTTCCCTATTCAGTGCTATGCATGGTTCCTTGGTAACCTCTAGTTTGATCAGGGAAACTACTGAAAATGAATCCGCTAATGAGGGTTACAAATTTGGTCAAGAGGAAGAAACTTATAATATTGTGGCTCATGGTTATTTTGGCCGATTAATCTTCCAATATGCTAGTTTCAACAACTCTCGTTCTTTACACTTCTTCTTGGCTGCTTGGCCTGTAGTAGGAATCTGGTTCACTGCTTTAGGTATTAGTACTATGGCTTTCAACCTAAATGGTTTCAATTTCAACCAATCTGTAGTTGATAGTCAAGGTCGCGTTATTAATACTTGGGCTGATATCATCAACCGTGCTAACCTTGGTATGGAAGTAATGCACGAACGTAATGCTCACAACTTCCCTCTAGACTTAGCTGCTGTTGAAGTTCCATCTAATGGAATGGGTTTGCCTTGGTATCGTGTTCATACTGTCGTATTGAATGATCCGGGTCGATTGCTTGTGCATATAATGCACACAGCTCTAGTTTCTGGTTGGGGCTCAATGGCTTTATACGAATTAGCAGTTTTTGATCCCTCTGATCCTGTTCTGGATCCAATGTGGAGACAAGGTATGTTCGTAATTCCCTTCATGACTCGTTTAGGAATAACGGATTCGTGGGGTGGTTGGAGTATTTCAGGAGGAACTGTAAATCCGGGTATTTGGAGTTATGAAGGTGTGGCAGGTACGCATATTGTGTTTTCTGGCTTCTTGGCAGCGATCTGGCATTGGGTATATTGGGACCTAATATTCGATCGGACGGGAAAACCCTCTTTGGATTTGCCCAAGATCTTTGGAATTCATTTATTTCTTGCAGGGGTGGCTTGCTTTGGCTTTGGGGCATTTCATGTAACGGGTTTGTATGGTCCTGGGATATGGGTATCCGATCCTTATGGACTAACTGGAAAAGTACAAGCTGTAAATCCATGGGGTGCAGAAGGTTTTGATCCTTTTGTTCCGGGGGGAATAGCTTCTCATCATATTGCTGCGGGTACATTGGGTATATTAGCGGGCTTATTCCATCTTAGTGTCCGTCCGCCTCAACGTCTATATAAAGGATTACGTATGGGCAATATTGAAACTGTACTTTCCAGTAGTATCGCTGCTGTTTTTTTTGCAGCTTTCGTTGCTGGAACTATGTGGTATGGGTCAGCAACGACCCCAATCGAATTATTTGGGCCTACTCGTTATCAGTGGGATCAGGGATACTTTCAGCAAGAAATATATCGAAGAGTTAGCAATGGTTTAGCCGAAAATCTTAGTTTATCAGAAGCTTGGTCTAAAATTCCCGAAAAATTAGCCTTTTATGATTATATTGGTAATAATCCGGCAAAAGGGGGATTATTCAGAGCAGGCTCAATGGACAATGGGGATGGAATAGCTGTTGGATGGGGACATCCCGTCTTTAGAGATAAAGAAGGACGTGAGCTTTTTGTACGCCGTATGCCTACTTTTTTTGAAACATTTCCGGTTGTTTTGGTAGATGAGGAGGGAATTGTTAGAGCAGACGTTCCTTTTAGAAGAGCAGAATCCAAATATAGTGTTGAACAAGTAGGTGTAACGGTGGAGTTCTATGGTGGCGAACTTAATGGAGTAAGTTATTCTGATCCTGCTACTGTAAAAAAATATGCGAGGCGTTCTCAATTAGGGGAAATTTTTGAATTAGACCGGGCTACTTTGAAATCTGATGGTGTTTTTCGCAGCAGTCCAAGGGGTTGGTTCACTTTTGGTCATGCTACCTTTGCTTTGCTCTTCTTTTTCGGACACATTTGGCATGGCGCTAGAACATTGTTCCGAGATGTTTTTGCTGGTATTGATCCAGATTTGGATGCTCAAGTGGAATTTGGAACATTCCAAAAAGTGGGAGATCCAACAAGGAAGGCAGTCTGAATGAAAATCTTATATTCCAGGAGGTTCTACCACGTGGAAACGCTCTTTAATGGAACTTTCGTTTTAGCTGGTCGTGACCAAGAAACCACCGGCTTTGCTTGGTGGGCTGGGAATGCCAGACTTATCAATTTGTCCGGTAAACTGCTTGGAGCTCATGTAGCTCATGCCGGATTAATCGTATTCTGGGCCGGAGCAATGAACCTATTTGAAGTGGCCCATTTCGTACCAGAAAAGCCCATGTATGAACAAGGGTTGATTTTACTTCCACACTTAGCTACTCTAGGTTGGGGAGTAGGGCCAGGGGGGGAAGTTCTAGATACTTTTCCGTACTTTGTATCTGGCGTACTTCACCTAATTTCCTCCGCAGTCTTAGGCTTCGGTGGCATTTATCACGCGCTTCTGGGACCCGAGACTCTTGAGGAATCTTTTCCATTCTTTGGTTATGTCTGGAAAGATAGAAATAAAATGACTACAATTTTGGGTATTCACTTAATTTTGTTAGGTGGTGCTTTTCTTCTAGTACTCAAGGCTCTTTATTTTGGCGGTGTATATGATACCTGGGCCCCTGGGGGAATGACTATAGCCCTTGGTAGACCTAAAGAAGAAAATGATCTATTTGATACTATGGATGACTGGTTACGAAGGGACCGTTTCGTTTTTGTAGGATGGTCTGGCCTATTGCTCTTTCCTTGTGCTTATTTCGCTTTAGGGGGTTGGTTTACAGGGACAACTTTTGTAACTTCTTGGTATACCCATGGATTGGCTAGTTCCTATTTGGAAGGTTGTAATTTCTTAACCGCAGCAGTTTCTCCTGCCAATAGTTTAGCACACTCTTTGTTGCTACTATGGGGGCCCGAAGCACAAGGAGATTTTACTCGTTGGTGTCAATTAGGCGGTCTATGGACTTTTGTAGCTCTCCACGGGGCTTTTGCACTAATAGGTTTCATGTTACGCCAATTTGAACTTGCTCGGTCTGTTCAATTGCGGCCTTATAATGCAATCTCATTCTCTGGTCCAATTGCTGTTTTTGTTTCTGTATTCCTTATTTATCCACTGGGGCAATCTGGTTGGTTCTTTGCGCCGAGTTTTGGCGTAGCAGCGATATTTCGATTCATCCTTTTCTTCCAAGGATTTCATAATTGGACGTTGAACCCATTTCATATGATGGGAGTTGCCGGAGTATTAGGTGCGGCTCTGCTATGCGCTATTCATGGAGCGACCGTAGAAAACACTCTATTTGAGGACGGTGATGGTGCAAATACCTTCCGTGCTTTTAACCCAACTCAAGCTGAAGAAACTTATTCAATGGTCACTGCTAACCGCTTTTGGTCCCAAATCTTTGGTGTTGCTTTTTCCAATAAACGTTGGTTACATTTCTTTATGCTATTTGTACCCGTCACCGGTTTATGGATGAGTGCTATTGGCGTAGTTGGCTTGGCTCTGAACTTACGTGCCTATGACTTTGTTTCCCAGGAAATCCGTGCAGCGGAAGATCCTGAATTTGAGACTTTCTACACCAAAAATATTCTTTTAAACGAGGGTATTCGTGCGTGGATGGCAGCTCAGGATCAGCCTCATGAAAATCTTATATTCCCTGAGGAGGTTCTACCACGTGGAAACGCTCTTTAAATGTCTGGAAGCACGGGAGAACGTTCTTTTGCTGATATTATTACCAGTATTCGATACTGGGTTATTCATAGCATTACTATACCTTCCCTATTCATTGCGGGTTGGTTATTTGTCAGTACGGGTTTAGCTTATGACGTGTTTGGAAGTCCTAGGCCAAACGAGTATTTCACGGAAAGCCGACAAGGAATTCCGTTAATAACCGACCGTTTTGATTCTTTAGAACAACTCGATGAATTTAGTACCTTTTAGATGACCATAGATCGAACCTATCCTATTTTTACAGTGCGATGGCTGGCTATTCACGGACTAGCTGTACCTACTGTTTTTTTCTTGGGATCAATATCAGCAATGCAGTTCATCCAACGATAAATGGCTACACAAACCGTTGAAGATAGTTCTAAACCTAGGCCAAAAACTGGTGCAGGTAGTTTACTGAAACCCTTGAATTCGGAATATGGGAAAGTCGCCCCGGGTTGGGGGACTACTCCTTTTATGGGGATCGCAATGGCTTTATTCGCTATATTCCTATCTATCATTTTAGAAATTTATAATTCTTCCGTTTTACTGGACGGAATTTTAACCAATTAGATGCTTACTCTCAAACTTTTTGTTTATACAGTAGTGATATTCTTTGTTTCACTCTTTATCTTTGGATTCTTATCTAATGACCCAGGACGGAATCCTGGACGCGAGGAGTAAATGGCCGATACTACTGGAAGAATTCCTCTTTGGCTGATAGGTACTGTAGCTGGTATTGTGATTGGTTTAGGTGTTTTCTTTTATGGTTCATATTCTGGATTGGGTTCATCTCTATAGATGCCTAATATACTTAGTTTAACCTGTATCTGTTTTAATTCTTATCCTACTAGTTTCTTTCTTACCCGAAGCTTATGCTTTCATCCAATCGTGGATATGCCTGTTATACCTCTATTCTTTTTTCTATTAGCCTTTGTTTGGCAAGCTGCTGTAAGTTTTCGAATGACACAATCAAACCCGAATGAACAAAATGTTGAATTGAATCGTACCAGTCTATACTGGGGTTTATTACTCATTTTTGTACTTGCTGTTTTATTTTCCAATTACTTCTTCAATTGAATGGAAGTCAATATTCTCGCATTTATTGCTACTGCACTGTTCATTCTACCTACTTCTTTTTTACTTATTATTTATGTAAAAACAGTCAGCCAAAATTAAATGGAAACAGCAACTTTAGTCGCCATCTCCATATCTGGTTTACTTGTAAGCTTTACTGGGTATGCCTTATATACCGCGTTTGGGCAACCCTCTCAACAATTAAGAGATCCATTCGAAGAACACGGAGACTAAATGGAAGCATTGGTTTATACGTTCCTTTTAGTTTCGACTTTAGGGATAATTTTTTTCGCTATCTTCTTCCGAGAACCACCTAAGGTTCCAACTAAAAGATAAATGACTATTGCTTTCCAATTAGCTGTTTTTGCATTAATTGCGACTTCCTCAGTCTTAGTAATTAGTGTACCCCTTGTATTTGCTTCTCCTGATGGTTGGTCAAATAATAAAAATGTTGTATTTTCCGGTACATCATTATGGATTGGACTAGTCTTTCTCATGTCACCACAAACAGAAACTAAAGCAGTTGGATTTGCTGGTGTTAAAGATTATAAATTGACTTACTACACCCCAGAGTATGAAACTAAGGATACTGATATCTTGGCAGCATTCCGAGTAAGTCCTCAGCCTGGGGTTCCGCCCGAAGAAGCAGGGGCTGCAGCTGCCGAATCTTCTACTGGTACATGGACAACTGTTTGGACTGATGGACTTACCAGTCTTGATCGTTACAAAGGACGATGCTATCACATCGAGCCTGTTGGGGAAGACCAAATCTATGCTTATCCATTAGACCTATTTGAAGAGGGTTCCGTTACTAACATGTTTTCCATTGTATTTTTCAAAGCCCTACGTTTGGAGGATCTACGAATTCCCTATAAAACTTTCCAAGGCCCGCCTCATGGTATCCAAGAAAGAGATAAGTTGAACAAGTACGGTCGTCCTTTATTGGGATGTACTATTAAACCAAAATTGGGATTATCCGCAAAAAATTATGGTAGAGCGTATGAGTGTCTACGTGGTGGACTTGATTTTACCAAAGATGATGAAAACGTAAACTCACAACCATTTATGCGCTGGAGAGACCGTTTTTTTGCCGAAGCTTATAAACAGGCCGAAACCGGTGAAATCAAGGGGCATTACTTGAATGCGACTGCGACAGAAGAAATGAAGAGAGCTGTATTTGCAAGAGAATTAGGGGTTCCTATTGTAATGCATGACTACTTAACTGGGGGATTCACCGCAAATACTTTGCATTATTGCCGCGACAATGGCCTACTTCTTCACATTCACCGTGCAATGCATGCAGTTATTGATAGACAGAAAAATCATGGTATGCATTTCCGTGTATTAGCTAAAGCATTGCGTATGTCTGGGGGAGATCATCACGGTACAGTAGTAGGTAAGTTAGAAGGGGAACGCGAAATGACTTTAGGTTTTGTTGATTTATTGCGCGATGATTTTATTGAAAAAGATCGTCGCGGTTTTTTCACTCAGGACTGGGTATCCATGCCAGGTGTTATACCGGTAGCTTCAGGTGGTATTCATGTTTGGCATATGCCAGCTCTGACCGAAATCTTTGGGGACGATTCTGTATTATTTGGTGGAGGAACTTTAGGACATCCTTGGGGAAATGCACCTGGTGCAGCTAATCGAGTGGCTTTAGAAGCCTGTGTACAAGCTCGTAACGAAGGGCGCGATCTTGCTCGCGAAGGTAATGAAATCGCTAAATGGAGTCCTGAACTAGCCGCAGCTTGTGAATGGAAGGCGATCAAATTCGAGCCGGATATTGCGAAACATTTATACAAAACACCTATCCCGAGCACACGCAAGGGAACCGACAGGCAAGTGAAATCCAATCCACGAAATAATTTGATCCATGGACGGCACGGTAAAGGTAATTCCAGAGGAATCATTACCAGGAGAGGGGGAGGTCATAAGCGCCTATACCGTAAAATAGATTTTCGACGGAATCAAAAAGACATATCTGGTAGAATCGTAACCATAGAATACGACCCTAATCGAAATGCATACATTTGTCTCATACACTATGGGGATGGTGAGAAGAGATATATTTTACATCCCAGAGGGGCTATAATTGGAGATACTATTGTTTCTGGTACAAAAGTTCCTATATCAATGGGAAATGCCCTAATGCCCTTAGGCACGGCCATGCATAACATAGAAATCACACGTGGAAGGGGTGGGCAATTAGCTAGAGCAGCAGGTGCTGTAGCGAAACTCATTGCAAAAGAGGGTAAAGCCACTTTAAGATTACCATCTGGGGAGGTCCGTTTAGTATCCCAAAACTGCTTAGCAACAGTCGGACAAGTGGGTAATGTTGGGGTGAACCAAAAAAGTTTGGGTAGAGCCGGATCTAAGTGTTGGCTAGGTAAACGCCCCGTAAGAGGGGTAGTTATGAACCCTGTGGACCACCCCCATGGGGGCGGTGAAGGGAAAGCTCCCATTGGTAGAAAAAAACCCACAACCCCTTGGGGTTATCCTGCGCTTGGAAGAAGAACTAGGAAAAGGAAAAAATATAGCGATAGTTTTATTCTTCGTCGCCGTAAGATGACCAGAGTTCCGCGAGGATATATAGCCCGGAGACGACGAACAAAAATGCGTTCATTTGCCTCAAACTTTAGAGGGGCTCATTTAAGACTTAATCGAATGATTACCCAACAGGTAAAAAGAGCTTTTGTTTCCTCTCATCGAGATAGAGGTAGGCAAAAGAGGGATTTTCGTCGTTTGTGGATCACTCGGATAAACGCAGCAACGCGGGTATATAAAGTATTCAGTTATAGTAAATTAATACACAACCTGTACAAGAAGAAATTGATTCTTAATCGTAAAATGCTTGCACAAGTAGCTGTACCAAATAATCTTTACACGATTTCCAATAAAATAATGACAAGTTTCAAACTAGTAAAGTATATCCCTAGGATAAAGAAGAAGGGCTAAGGAAACTCGCAAGGAAAGTTCCAACCGATCGTCTACTTAAGTTCGAGAGAGTTTTCAAAGCACAAAAACGTATCCCTATGTCTGTTTTCAAAGCACAAAGAGTTCTTGACGAGATTCGCTGGCGTTACTACGAGGAAACTATGATACTGAACCTCATGCCCTATCGAGCATCTTATCCCATCTTAAAGTTGGTTTATTCGGCAGCCGCAAATGCTACTCATTATAGGGATTTCGACAAAGCGAATTTATTTATTACTAAAGCCGAAGTCAGTAGGAGTACTATTATGAAGAAATTCAGACCTCGAGCTCGAGGACGTAGTTTCCCCATAAAAAAAAGCATGTGTCATATAACAATTGTACTAAATATAGTAATGTCAAAAAAGCGTATTCGTAAAAATATTTGGAAGAAAAAGACTTATTTTTCCATAGTACAATCTTATTTAGTAAAATCAAGATCATTTTCGAGCGGTAATGAGCATAAACCAAAGGGTTTTTCTGGGATGAAAATAAGAGCTTCCGTTCGTAAAATTTGTACAAAATGTCGACTGATTCGTAGGCGTGGACGAATTAGAGTCATTTGCTCTAATCCGAAGCATAAACAAAGACAGGGGATGGTTGAGGAGGTAACTCAAACACTATGGAAGTGTGTTGAATCAAGAGTAGATAGTAAGCGCCTTTATTATGGTCGTTTCATTCTGTCCCCGCTTAGAAAAGGTCAAGCGGACACCGTCGGTATTGCCTTGCGAAGAGCTTTACTTGGAGAAATAGAAGGAACATGTATCACACGTGCAAAATTTAGCGTGCCGCACGAGTATTCTACAATAGCAGGTATTGAAGAATCCGTACAAGAAATTTTACTAAATTTGAAAGAAATTGTATTGAGAAGTAATCTCTATGGAGTTAGAGACGCATCCATTTGCGTCAAAGGTCCTAGATACATAACTGCTCAAGATATCATCTTACCGCCTTCCGTAGAAATCGTTGATACGCAACCTATAGCTAACTTGACAGAGCCCGATTTCATTGATTTAATCAAGAGAGATCGTGGATATCAGACAGAACTCAGAAAGAACTATCAAGATGGAAGTTATCCTATAGATGCTGTATCCATGCCTCGAAATGTGAATTATAGTATTTTTTGTGGGAATGGAAATAAACACGAGATACTTTTTCTAGAAATATGGACTAATGGAAGTTTAACCCCTAAGGAAGCACTTTATGAGGCTTCTCGTAATTTGATTGATTTTCTTCCTTTTCTACACGCGGAGGAAGAGGGCGCTTTCGAAGAAAATAAAATGCTCCGGAATGGAAACGAGATGTCCACAATACCCGGATTTAGTCAGATCCAATTCGAGGGATTTAGGTTCATTAATCAAGCCTTGGCAGAAGAACTTGACAAGTTTCCAACAATTAAAGATCCAGATCACGAAATTGCATTTCAATTATTTGCGAAAGGATATCAACTGCTAGAACCCTCGATAAAAGAAAGAGATGCTGTGTATGAATCACTCACCTATTCTTCCGAATATGTATCTGCGAGAATTTTTGGTTTCGATGTGCAAAAGCAAACCATTTCTATCGGAAACATTCCTATAATGAATTCCTTAGGAACCTTTATTATAAATGGAATATACCGAATTGTGATCAATCAAATATTGCTAAGTCCTGGTATTTACTACCGCTCGGAATTAGATCATAAGGGAATTTCTATCTACACTGGCACTATAATATCAGATTGGGGGGGGAGATCGGAATTAGCAATTGATAAAAAAGAAAGGATATGGGCTCGCGTGAGTAGAAAACAAAAGATATCTATTCTAGTTCTATCAGCTATGGGTTCGAATCTAAGAGAAATTCTAGATAATGTTTCCTACCCTGAAATTTTCTTGTCTTTCCCGAATGCTAAAAAGAGGATTGAGTCAAAAGAAAAAGCTATTTTGGAGTTTTATCAACAATTTGCTTGTGTAGGTGGGGACCTGGTATTTTCGGAGTCCTTATGCGAGGAATTACAAAAGAAATTTTTTCAAAAATGTGAATTAGGAAGGATTGGTCGACGAAATATGAATCGGAGACTTAATCTTGATATTCCTCAGAACAATACATTCTTGTTACCACGAGATGTATTGGCCGCTACGGATCATTTGATTGGAATGAAATTTGGAACGGGTATACTTGACGATGACGATATGAATCACTTGAAAAATAAACGTATTCGTTCGGTTGCGGATCTGTTACAAGATCAATTCGGATTGGCTCTTGGTCGTTTACAACATGCAGTTCAAAAAACTATTCGTAGAGTATTCATACGTCAATCGAAACCGACTCCCCAAACTTTGGTAACTCCAACTTCAACTTCAATTTTATTAATAACTACTTATGAGACCTTTTTTGGCACATACCCGTTATCTCAAGTTTTTGATCAAACGAATCCATTGACACAAACTGTTCATGGGCGAAAAGTGAGTTGTTTAGGTCCTGGAGGGTTGACGGGGAGAACCGCAAGTTTTCGGAGCCGAGATATTCATCCGAGTCACTATGGGCGTATTTGTCCAATTGACACGTCTGAAGGAATCAATGTTGGACTTACTGGATCCTTAACAATTCATGCGATTGATCACTTGTGGGGATCCATAGAGAGTCCGTTTTATGAAATATCTAAAAAAGAGAGACAGGTGGTTTATCTATCACCAAATAGAGATGAATATTATATGATAGCAGCAGGAAATTCTTTGTTGAATCAAGGTATTCAGGAAGAACAGGTTGTTCCGGCTAGATACCGTCAAGAATTCTTGACTATTGCATGGGAACAGATTCATGTTAGAAGTATTTTTCCTTTCCAATATTTTTCTATTGGGGGTTCTCTCATTCCTTTTATTGAGCACAATGATGCGAATCGGGCTTTAATGAGTTCTAATATGCAGCGCCAAGCAGTTCCGCTTTCTTCCGAGAAATGCATTGTTGGAACTGGATTGGAACGCCAAACAGCTCTATCGAGGGTTTCCATAGCCGAACGCGAGGGAAAGATCTCTACTGATAGTCATAAGATATTATCAAGTAGTGGGAAGACTATAAGTATTTTACGCAAATGTATGCACCAAAAACCCCGGCCAGGTAAATCCATTAAAAAAGGACAAATTTTAGCAGAAGGAGCTGCTACAATTGGGGGCGAACTTGCTTTAGGAAAAAACGTATTAGTAGCTTATATGCCATGGGAAGGTTACAATTTTGAAGACGCAGTACTAATTAGCGAACGTTTGGTATATGAAGATTATACCTCTTTTCACATCCGGAAATATGAAATTCAGACGGATACGACAAGCCAGGGCTCCGCTGAAAAAATCACTAAAGAAATACCACATCTAGAAGAACATTTACTCCGCAATTTGGACAGAAATGGAGTTGTTAGGTTGGGATCCTGGGTAGAAACTGGTGATATTTTAGTAGGTAAATTAACGCCTCAGATAGCGAGCGAATCATCTTATATCGCGGAAGCTGGATTATTACGGGCCATATTTGGCCTTGAGGTTTCCACTTCAAAAGAAACTTCTCTGAAATTACCTATAGGTGGAAGAGGGCGCATCGATAAATGGATCCAAAGGGACCCGCTCGACATAATGGTTCGTGTATATATTTTACAGAAACGTGAAATCAAAGTTGGGGATAAAGTAGCCGGAAGACATGGGAATAAAGGGATCATTTCCATTTTGCCTAGGCAAGATATGCCCTATTTGCAAGATGGAACACCCGTTGATATGGTCTTCAATCCCTTAGGAGTACCCTCCCGAATGAATGTGGGACAAATATTTGAAAGCTCGCTCGGATTAGCGGGGGATCTGCTAAAGAAACATTATAGAATAGCACCCTTTGATGAGAGATATGAGCAAGAGGCTTCAAGAAAACTTGTGTTTTCAGAAGCCAGTAAAGAAACAAAAAATCCATGGGTATTTGAACCCGAGTACCCGGGAAAAAGCAGAATATTTGATGGAAGAACAGGCGACCCCTTTGAGCAACCTGTTCTAATAGGGTCCTATATCTTAAAATTAATTCATCAAGTTGATGAGAAAATTCATGGGCGTTCTACTGGGCCCTACTCACTTGTTACACAACAACCGGTTAGAGGAAGAGCCAAGCAAGGGGGACAACGAGTAGGAGAAATGGAAGTTTGGGCTTTAGAAGGATTTGGTGTTGCTCATATTTTACAAGAGATACTTACTTATAAATCTGACCATCTTATAGCTCGCCAAGAAATACTTAATGCTACGATCTGGGGAAAAAGAATACCTAATCATGAGGATCCTCCAGAATCTTTTCGAGTGCTCGTTCGAGAACTACGATCTTTGGCTCTAGAACTGAATTTCCTTTCTAAGATGATTGACCAATATAAACATCAACAACTTATTGGACTCGTTTCCCCTCAACAAATAAAGGCTTGGGCTAACAAAAACCTACCTAATGGAGAAGTCGGCGAAGTCACAAGGCCCTCTACTTTTCATTATAAAACCGATAAACCAGAAAAAGATGGATTGTTTTGCGAAAGAATCTTTGGACCCATAAAAAGCGGGATTTGCGCTGGCAATTCTCGAGCGAGCGGAGCTGAAAACGAAGACGAAAGATTTTGCCAAAAATGCGGGGTCGAATTTGTGGATTCTCGGATACGAAGATATCAAATGGGATACATCAAACTCGCATGTCCCGTGACTCATGTGTGGTATTTGAAAGGTCTTCCTAGTTATATCGCGAATCTTTTAGATAAACCTCTTAAGAAGTTGGAGGGCCTAGTATACGGCGATTTCTCTTTTGCTAGGCCCAGCAAAAAACCCACTTTTTTACGATTACGAGGTTTATTCGAAGAGGAAATTTCCTGTAACCACAGCATTTCTCCCTTTTTTCCAGGCTTTGCAACATTTCGAAATCGGGAAATTGCGACAGGAGCAGGTGCTATTAGAGAACAATTAGCAGATTTGGATTTGATTATTATAGAGAATTCTTTGGTCGAATGGAAGGAATTAGAAGACGAGGGGTATAGTGGAGATGAGTGGGAAGATAGAAAAAGACGAATAAGAAAAGTTTTTTTGATTAGACGCATGCAATTGGCGAAACATTTTATTCAAACAAATGTAGAACCAGAATGGATGGTTTTGTGCTTATTACCGGTTCTTCCTCCCGAATTGAGACCTATTTATAGGTCTGGAGATAAAGTAGTGACTTCAGACATTAATGAACTTTATAAGAGAGTTATCCGTCGGAACAACAATCTTGCCTATCTATTAAAAAGAAGTGAATTAGCGCCAGCAGATTTAGTAATGTGCCAGGAAAAATTGGTACAAGAAGCCGTGGATACACTTCTTGATAGTGGGTCCCGCGGGCAACCGACGAGGGATGGTCACAATAAAGTATACAAATCACTTTCAGATGTAATTGAAGGTAAAGAGGGAAGGTTTCGCGAGACTCTGCTTGGGAAACGGGTCGATTACTCGGGGCGTTCTGTCATTGTTGTGGGTCCTTCGCTTTCATTACATCAATGTGGATTACCTCTAGAGATAGCAATAAAGCTTTTTCAGCTATTTGTAATTCGCGATTTAATCACGAAACGCGCCACTTCTAATGTAAGGATTGCTAAAAGGAAAATTGAAAAAGAACCCGTATGGGAAATACTTCAAGAAGTTATGCGGGGACATCCTGTACTGTTAAATAGAGCACCTACCCTGCATAGATTAGGCATACAGGCCTTTCAACCCACTTTAGTAGAGGGGCGTACTATTTCTTTACACCCATTAGTGTGTAAGGGTTTCAATGCGGACTTTGATGGAGATCAAATGGCTGTTCATCTACCTTTATCCTTGGAAGCTCAGGCAGCCCGTTTACTTATGTTTTCTCATATGAATCTCTTATCTCCCGCTATTGGGGATCCTATTTGCGTACCAACCCAAGACATGCTTATCGGGCTTTATGTATTAACGATTGGAAAGCGTCGAGGTATTTGTGCAAATAGATATAATAGTTGCAACTACAATAAAGAACCCTTTTCTAGTTCTTATGATGCACTGGCTTATAGACAAAAACTAATCTTAGATAGTCCCTTGTGGCTACGATGGAACCTGGATCAACGCGTCGGGAGAGAAGTTCCGATTGAAGTTCAATATGAATCTGGGACTTATCATGAGATTTATGCCCACTATCTAATAATGGGAAATAGAAAAAAAGAACGTTCGATATACATTCGAACCACTCTTGGTCATATTTCTTTTTATAGAGAAATAGAGGAAGCCATACAAGGATTTAGTCAGGCCATATCCTGTGGGATTTCGATTGAAATCCCCATGGGTGTTTTACGTAGAAATACTATTTTTGCTTATTTTGACGATCCCCGATACAGAAAAGATAAAAAGGGTTCAGGAATTGTTAAATTTAGAGAGGAAGATTCCATCAAAAAAGAGGGTTTGATTGAGCATCGAGGAACAAAAGAATTTAGTCTAAAATACCAAAAAGAAGATCGGTTTTTTTTCATTCTTCAAGAACTTCATATCTTGCCGAGATCTTCATCCCTAAAGATAGACAGTATTATTGGAGTGAATACACAACTCACAAAAAATACAAGAAGTCGACTAGGCGGACTGGTCCGAGTGAAGAGAAAAAAAAGCCATACGGAACTCAAAATATTTTCCGGAGATATTTTTCCTGAAGAGGCGGATAAGATAGGTGGCTGTTTGCCGCCAGAAAGAAAAAAAGATTCTAAGTCAAAAAATTGGGTCTATGTTCAACGGAAAAAAATTCTCAAGAGCAAGGAAAAGTATTTTGTTTCCGTTCGCCCTGTGGCATATATGGAAGGAAATTTAGCACTTTTCCCGCAGGATCTCTTGCAAGAAGAAAATAATCAAATTCGACTTGTCAATATTCATGAAAATAGCAAGACTCAAAGAATTTATCACACAAATAGTCAATTTGTTAGAACTTGCTTAGTAGTGAATTGGGAACAAGAAGAAAAAGAAAAGGCTGGTGCTTCCCTTGTTGAGGTAAGAGCAAATGATCTTATTCGCGATTTCCTAAGAATTGAGTTAGTCAAGTCCACTATTTCGTATACACGAAGGTATGGTAGGAGTGCAGGACCGATTCCCAATAGGTTAGATAATGCGAAGATTCTTAGCCAAGCTATTGGCACTTTGTTGAATAATAAACACTCTTTGATGATTTTGTCGGCATCCAACTGTTCTATTGGTTTATTCAAGAATTCAAAACATCCCAATGCGAAAGAATGGAATCCTAGAATTCGAGAATTTGGGCCCTTAGGCATTGTAGCTAGTATATCGCATTTTTCATCTTACTATTTACTAACGCATAATATCCTGTTAAAAAAATATGTTAATTTAAAACAAACCTTCGTACTTCAAGAACTTAAATACTCTATAGATGAAAATAGGTCTAATTTCGATAGTAACATAATGTTGGATTTCCTTTTGAATTGTTTTGTCCATCATGATTCTTGGGAAGAGACAGCAATAATTCACCTTGGACAATTTATTTGTGAAAATTGTCTATTTAAAATAAAAAAATCCGGTCAAATTTTCGTAAATATGAATTCCTTTATAAGAGCAGCTAAACCTTATTTGGCCACTACAGGAGCAACTGTTAATGGTCATTATGGAGAAATCCTTTACAAGGGAGATAGGTTAGTTACGTTTATATATGAAAAATCGAGATCTAGTGACATAACGCAAGGTCTTCCAAAAGTGGAACAAATCTTTGAAGCGCGTTCAATTGATTCATTATCCCCGAATCTCGAAAGGAGAATTGAGGATTGGAATGAGCGTATACCAAGAATTCTTGGGGTCCCTTGGGGATTCTTGATTGGAGCTGAGCTAACCATAGCCCAAAGTCGTATCTCTTTGGTTAATAAAATCCAAAAGGTTTATCGATCCCAAGGGGTACAGATCCATAATAGACATATAGAGATTATTATACGCCAAGTAACATCAAAAGTGCGGGTTTCCGAAGATGGAATGTCTAATGTTTTTCCTGGGGAATTAATCGGACTATTGCGAGCGGAACGAGCAGGACGATTGGATGAATCGATCTATTATCGGGCAATCTTATTGGGAATAACAAGGGCTTCCCTGAATACCCAAAGTTTCATATCTGAAGCAAGTTTTCAAGAAACTCGAGTTTTAGCAAAAGCTGCCCTACGAGGTCGCATTGATTGGTTGAAAGGCTTGAAAGAAAACGTAGTTCTGGGGGGGATTATACCTGTTGGTACCGGATTCAAATTTGTGCATTCCCCACAAGACAAGAACCTTTATTTCGAATTCGCGATGAGAGATCTCATGACAAGAAGATATTGGAACATTTTGAAAGAGATGATAGAAGCAGGAGTTCATTTTGGTCATGGTATTAAGAAATGGAATCCTAAAATGCCTTACATTTCGGCAAAGCGTAAAGGTACTCATATTATAAATCTCGCTAGAACGGCTCGTTTTTTATCAGAAGCTTGTGATTTAGTTTTTGATGCAGCAAGTGGAAAAAGTTTCTTAATTGTTGGTACCAAAAAAAGAGCAACAGATTTAGTAGCATCAGCTGCAATAAGGGCTCGTTGTCATTATGTTAATAAAAAGTGGTTCAGTGGTATGTTAACGAATTGGTCGATTACGAAAACTAGACTTTCTCAATTTAGAGACTTAAGAGCAGAAGAAAAAATGGGAAAATTCCACCATCTCCCAAAAAGAATCTTGAAGAAATTATCTACTTTGCAAAGGTATCTCGGCGGGATCAAATATATGACGAGATTGCCAGACATTGTGATCGTCCTTGATCAGCAAAAAGAGTATATAGCTCTTCGGGAATGTGCCATTTTGGGGATTCCTACTATTTCTTTAGTCGATACAAATTGTGACCCGGATCTCGCGAATATATCGATTCCAGCCAACGATGACACTATGACTTCAATTCGATTGATTCTTAACAAATTAGTATTTTCAATTTGTGAGGGCCGTTCTATGGGACAAAAAATAAATCCACTCGGTTTCAGACTTGGTACAACCCAAAAACACCATTCCTTTTGGTTCGCACAACCAAAAAATTATTCTGAAGGTCTACAGGAAGATAAAAAAATAAGGGATTGTATCAAGAACTATATACAAAATAGGATAGAAATCCAAAAAGAAATCGATACGATCCACGTCATAATCCATATTGGATTCCCAAATTTAAAGAAAAAAGGAGCAATCGAAGAATTAGAGAAAGATCTACAAAAGGAAATTAACTCTGTAAACAGATTTAATATTTCTATCGAAAAAGTTAAAGAACCTTATAGACAGCCTAACATTCTTGCAGAATATATAGCTTTCCAATTAAAAAATAGAGTTTCATTCCGAAAGGCAATGAAAAAAGCCATTGAATTAACTAAAAAAGCAGATATAAGGGGAGTAAAAGTAAAAATTGCGGGTCGTCTCGGAGGAAAAGAAATTGCACGCGCCGAATCTATTAAAAAGGGTCTTCCCCTCCAAACAATTCGCGCTAAAATTGATTATTGCTGCTATCCAATTCGGACTATCTATGGAGTATTAGGTGTAAAAATTTGGATATTCGTAGACGAAATGTCCCGTTATCGAGGACCTCGTAAAAAAATACGCCGTCTGGGAGCTTTACCAGGACTCACTAGAAAAACACCTAAATCCAGTAATCTTAAAAAAAAATTCAATTCTGGGAAAAAGGAGCAATATCGTATTCGTCTTCAAGAAAAAAAATTGCGTTTTCATTATGGTCTGACAGAACGACAATTACTTAGATATGTACATATCGCTGGAAAAGCAAAAAGGTCAACAGGCGTTTTACTACAATTACTTGAAATGCGTTTGGATAATATCCTTTTTCGATTGGGTATGGCTTCAACCATTCCTGGGGCCCGCCAATTAGTCAACCATAGACATATTTTAGTTAATGGTCGTATAGTCAATATACCAAGTTTTCGTTGCAAACCCCGAGTTACTACGAAAGATAACCAAAGATCAAAAGGTCTGCAAAATATTTCATCGGACCCGGGGAAATTGCCACATTTGGCGATTGACACGTTGGAATATAAAGGACTAGTAAAAATCCTAGATAGGAAGTGGGTCGGTCTCAAAATAAATGAGTTGTTAGTTGTAGAATATTACTCTCGTATGTCACGTCGAGGTACTGCAGAAAAAAGAACTGCAAAATCCGATCCAATTTTTCGTAATCGATTAGTTAACATGGTGGTTAACATTATGAAAGACGGAAAAAAATCATTGGCTTATCAAATTCTCTATCGAGCCGTGAAAAAGATTCAACAAAAGACAGAAACAAATCCACTATTGGTTTTACGTCAAGCAATACGTAGAGTAACTCCCAATATAGGAGTAAAAACAAGACGTAATAAAAAAGGATCGACGCGGAAAGTTCCGATTGAAATAGGATCTAAACAAGGAAGAGCACTTGCCATTCGTTGGTTATTAGAAGCATCCCAAAAGCGTCCGGGTCGAAATATGGCTTTCAAATTAAGTTCCGAATTAGTAGATGCTGCCAAAGGGAGTGGGGGTGCCATACGCAAAAAGGAAGCGACTCATAGAATGGCAGAGGCAAATAGAGCTCTTGCACATTTTCGTTAAATGGGCAAGGACACTATTGCTGATTTACTAACCTCTATAAGAAATGCGGACATGAATAAAAAAGGAACAGTTCGAGTAGTATCTACAAATATTACCGAAAACATTGTTAAAATACTTCTACGAGAGGGTTTTATTGAAAGTGTTCGGAAACATCAGGAAAACAGATATTTCTTGGTTTCAACTTTGCGACATCAAAAGAGAAAGACTAGAAAAGGAATATATAGAACAAGAACCTTTTTAAAGCGTATCAGCCGACCCGGCTTACGAATTTATACCAACTATCAAGGAATTCCTAAAGTTTTGGGTGGAATGGGAATTGCTATTCTTTCTACTTCTCGAGGAATAATGACAGATCGAGAAGCTCGACTAAACAGAATTGGGGGAGAAGTCTTATGTTATATATGGTAAATGGCAAAAGCTATACCAAAAATTGGTTCACGTAAGGTGCGTATTGGTTTACGTAGGAATGCACGTTTTAGTTTACGGAAGAGTGCACGTAGAATAACAAAAGGGGTTATTCATGTTCAAGCTAGTTTCAACAATACCATTATAACTGTTACAGACCCACAAGGTCGGGTGGTTTTTTGGTCCTCGGCCGGTACTTGTGGATTCAAAAGCTCAAGAAAAGCATCACCCTATGCTGGTCAAAGAACAGCAGTAGATGCTATTCGTACAGTAGGTTTGCAACGAGCAGAAGTTATGGTAAAGGGCGCTGGTAGTGGAAGAGATGCCGCATTACGAGCCATTGCTAAAAGTGGTGTGCGATTAAGTTGTATACGCGATGTAACACCTATGCCGCATAATGGATGTCGACCGCCTAAAAAAAGACGTCTGTAAATGCCGACGAAACAACTTATTAGAAACGCAAGACAGCCAATACGAAATGCTCGAAAAACGGCCGCGCTTAAAGGATGCCCTCAGCGTCGAGGAACATGTGCTAGGGTGTATACTATCAACCCCAAAAAACCCAACTCTGCCTTACGTAAAGTTGCCAGAGTACGATTAACCTCTGGATTTGAAATCACTGCTTATATACCTGGTATTGGCCATAATTTACAAGAACATTCTGTAGTATTAGTAAGAGGAGGAAGGGTTAAGGATTTACCCGGTGTGAGATATCGCATTATTCGAGGAACCCTAGATGCTGTCGCAGTAAAGAATCGTCAACAAGGGCGTTCTAAATATGGGGTCAAAAAGCCAAAAAAATAAATGGCAAAAAAAAGTTTGATTCAGAGGGAGAAGAAGCGGCAGAAATTAGAACAGAAATATCATTTGATTCGTTCTTTAAAAAAGATAAGCAAAGTTTCTAGTGAAAAAACGAAAATGCGAGAAAAATTGCAATCCCTACCGCGTAATAGTGCACCTACACGCCTTCATCGACGTTGTTTTTTGACCGGAAGACCTAGAGCTAACTATCGACATTTTGGGCTATCCGGACACGTACTTCGAGAAATGGTTTATGAATGTTTGTTACCGGGTGCAACAAGATCCAGTTGGTAAGTTCGACGAAGAGAAGGAAGAGATCTTCAAAAAGTAGGTTTTTATGATCCGATAAAGAATCAAACTTTAAATGTTCCAGCTATTCTCTATTTCCTTGAAAAGGGTGCTCAACCAAGAACTGTTTATGATATTTTAAGGAAGGCAGAATTCTTTATGCCTTCCCGTAATGGAAATTTCATTGATAAGACCTCCTCAATTGTAGCCAATATTTTATTGCGAATAATTCCGACAACCTCAGGAGAAAAAAAGGCATTTACTTATTATAGAGATGGATGTTGGCTCAATCCGAAGGAAATTATGCGGAAGCTTTGCAAAATTATTATGAAGCTCGACTAGAAATCGATCCCTATGATCGAAGTTATATACTCTATAACATAGGCCTTATACACACAAGCAATGGAGAGCATACAAAGGCTTTGGAATATTATTTCCGGGCACTAGAACGAAACCCCTTCTTACCGCAAGCTTTTAATAATATGGCCGTGATCTGTCATTACGGAGAACAGGCCATTCTACAGGGTGATTCGGAAATTGCGGAAGCTTGGTTTGATCAAGCTGCTGAATATTGGAAACAAGCTATAGCGCTTACTCCGGGAAATTATATTGAAGCACAGAACTGGTTGAAGATTACGAAGCGCTTTATGAATTGGCGATCAGAACACATATGGGTAGAACTTCTAAAAGGTTCTCGAAAAAGGGGTAATTTTTGGGCCATTCTTTTTCTAGGTTCACTAGGATTCTTATCGGTTGGGATTTCCAGTTATGGTAAGAATATTATATCTCTTCCATCTCAAGAAATTCTTTTTTTTCCGCAGGGGGTCGTGATGTCTTTCTACGGAATCGCAGGCCTATTCATTAGCTCCTACTTGTGGTGTACTATTTTGTGGAATGTAGGTAGTGGTTATGACCGATTCGATAGAAAAGAGGGAATAGTGTGCATTTTTCGTTGGGGATTCCCTGGAATAAAACGTCGCGTCTTCCTTTTCCTTATGGATATCCAATCAATTAGAATTCAGGTTAAAGAGGGTCTTTATCCTCGTCGTATTCTTTATATGGAAATCCGGGGCCAGGGGATCATTCCCTTGACTCGTACTGATGATAAATTTTTTACTCCA
Eriocoma_hymenoides__stripped_ ATGGCAACCCTTCGAGTCGACGAAATTAAAATTCTTCGCGAACGTATTGAACAATATAATAGGAAAGTAGGGATTGAGAATATTGGTCGCGTAGTTCAAGTGGGGGATGGGATTGCTCGTATTATAGGTCTTGGTGAAATAATGTCAGGTGAATTAGTTGAATTTGCGGAAGGGACTAGGGGTATTGCTCTGAATTTGGAATCCAAAAATGTTGGGATTGTATTAATGGGCGATGGGTTGATGATACAAGAGGGAAGTTTTGTAAAAGCAACAGGAAGAATTGCTCAGATACCCGTGAGCGAGGCTTACTTGGGTCGTGTTATAAATGCTCTGGCTAAACCTATTGATGGGGGCGAAATTATAGCTGAATCTCGCTTAATTGAATCTGCTCCAAGTATCAAATTAAAGCCATGAATGAGAAACAATCCTACTACGTCTCGCCCCGGGTCCTGACGAAAAAAGCACAGGTCGTATCGATCAAATTATTGGACCCGTGCTGGATGTCACTTTTCCCCCGGGCAAGTTACCTTATATTTATAACGCTTTGGTAGTCAGAGACACTGCCGATAAGCAAATTAATGTTTGTGAGGTACAACAATTATTAGGAAATAATCGAGTTAGAGCTGTAGCTATGAGTACAGACGGGTTGATGAGAGGATTGGAAGTGATTGACACGGGAGCTCCTCTCAGTGTTCCGGTCGGTGGAACTCTCGGACGAATTTTCAACGTTCTTGGGGAGCCTGTTGACAATTTGGGTCCTGTAGATAGTAGTGCAACGTTCCCTATTCATAGATCTGCGCCTGCCTTTATCGAGTTAGATACGAAATTATCTATCTTTGAAACAGGTATTAAGGTGGTCGATCTTTTAGCTCCTTATCGACGCGGAGGAAAAATAGGACTATTTGGGGGGGCTGGAGTAGGTAAAACAGTACTCATTATGGAATTAATCAACAACATAGCTAAAGCTCATGGGGGCGTATCCGTATTTGGTGGAGTAGGGGAACGGACTCGTGAAGGAAATGATCTTTATATGGAAATGAAGGAATCCGGAGTAATTAATGAAAAAAATATCGAGGAATCAAAGGTAGCTCTAGTCTATGGTCAAATGAATGAACCACCGGGAGCTCGTATGAGAGTTGGTTTAACTGCCCTAACTATGGCAGAATATTTCCGAGATGTTAATAAGCAAGATGTGCTTCTATTCATCGATAATATCTTTCGTTTTGTTCAAGCAGGATCAGAGGTCTCTGCTTTATTAGGGAGAATGCCCTCTGCAGTGGGTTATCAACCTACTCTTAGTACAGAAATGGGTTCTTTGCAAGAAAGAATTGCTTCTACTAAAAAGGGATCTATAACCTCGATCCAAGCAGTTTATGTACCCGCGGATGATTTGACCGACCCTGCTCCCGCCACAACATTTGCACATTTGGATGCTACTACCGTACTTTCCAGAGGATTAGCTTCCAAGGGTATTTATCCAGCAGTAGATCCTTTAGATTCAACTTCAACTATGTTACAGCCTCGGATCGTTGGCAGCGAACATTATGAAACTGCGCAAAGAGTTAAGACTTTACAACGTTACAAAGAACTTCAGGACATTATCGCAATTCTTGGGTTGGATGAATTATCGGAGGAGGATCGTTTAACTGTAGCAAGAGCACGAAAAATTGAGCGTTTCTTATCACAACCGTTCTTTGTGGCAGAAGTTTTTACCGGTTCTCCAGGAAAGTATGTTGGTCTTGCAGAAACAATTAGGGGATTTCAACTAATCCTTTCCGGAGAATTAGACGGCCTACCCGAACAGGCTTTTTATTTGGTGGGTAACATCGATGAAGCTAGCACGAAAGCTATAACCTTAGAAGAGGAGAACAAATCGAAATGAATGAAATTAAATCTTTATGTACTGACTCCTAAGCGAATTATTTGGGATTGTGAAGTGAAAGAAATCATTTTATCCACTAATAGTGGCCAAATTGGCGTATTACCAAACCATGCCCCCATTAACACAGCAGTAGATATGGGTCCTTTGAGAATACGCCTCCTCGACCAATGGTTAACGGCGGTTCTGTGGAGCGGTTTTGCGAGAATAGTTAATAATGAGATCATCATTTTAGGAAATGATGCGGAACTGGGTAGTGACATTGATCCGGAAGAAGCTCAACAGGCACTTGAAATAGCCGAAGCTAACTTGAGTGCTGAGGGTACGAAAGAATTGGTTGAAGCGAAGCTAGCTCTCAGACGAGCTAGGATACGAATCGAGGCTGTCAATTGGATTCCCCCATCCAATTGAATGAAAAATGTAACCCATTCTTTCGTTTTTTTAGCTCACTGGCCATCCGCTGGCAGTTTCGGGCTTAATACCGATATTTTAGCAACAAATCTAATAAATCTAACTGTAGTGGTGGGTGTTTTGATTTTTTTTGGAAAGGGAGTTAAAAGATTTATTAGATAATCGAAAACAGAGGATCTTGAGTACTATTCGAAATTCGGAAGAACTGCGTAGAGGGACCATGGAGCAGCTCGAAAAAGCTCGGATTCGATTACAGAAAGTCGAAGAAGCGGATGAGTATCGAATGAATGGATACTCTGAGATAGAACGAGAAAAAAATTTGATTAATGCCACTTCTATTAGTTTGGAACAATTAGAAAAGTCTAAAAACGAAACCCTTTTTGAAAAACAAAGGGCAATGAATCAGGTGCGACAACGGGTTTTCCAACAGGCCGTACAAGGAGCTCTAGGACTGAATAGTTGTTTGAATACCGAGTTACATTTCCGTACGATTCGTGCTAATATTGGCATTCTCGGGTCCATGGAATGGAAGATGAATCCACTAATTGCTGCTGGATGCCGGGCTTGCTTCTATTGGGCCTGGAGTTGGCCAAGGTACTGCTGCAGGACAAGCTGTAGAAGGTATTGCGAGACAGCCAGAAGCAGAAGGTAAAATACGAGGTACTTTATTGCTTAGTCTAGCTTTTATGGAAGCTTTAACAATTTATGGACTAGTTGTGGCACTAGCGCTTTTATTTGCGAACCCTTTTGTTTAAATGAATATTATACCTTGTTCCATTAAAACACTCAAGGGGTTATACGATATATCGGGTGTAGAAGTAGGCCAACACTTATATTGGCAAATAGGAGGTTTACAAATTCATGCCCAAGTACTCATCACTTCTTGGGTCGTAATTGCTATCTTGCTAGGTTCAGTTGTCATAGCTGTTCGGAATCCACAAACCATCCCGACCGACGGTCAGAATTTCTTTGAATATGTCCTTGAGTTTATTCGAGATTTGAGCAAAACTCAGATTGGAGAAGAATATGGTCCCTGGGTTCCCTTTATTGGAACTATGTTCCTTTTTTTTGTTTCTAATTGGTCAGGTGCTCTTTTACCTTGGAAAATTATATTACCTCATGGGGAATTAGCAGCGCCCACGAATGATATAAATACTACTGTTGCTTTAGCTTTACTCACGTCAGCGGCATATTTTTATGCGGGTCTTAGCAAAAAAGGATTGAGTTATTTCAAATATATTAAACCAACTCCAATCCTTTTACCAATTAACATCCTAGAAGATTTCACAAAACCATTATCGCTTAGCTTTCGACTTTTCGGGAATATATTGGCGGATGAATTAGTTGTTGTTCTTGTTTCTTTAGTCCCCTTAGTAGTCCCTATACCGGTCATGTTTCTTGGATTATTTACAAGCGGTATTCAAGCTCTTATTTTTGCAACATTAGCCGCAGCCTATATAGGTGAATCCATGGAGGGTCATCATATGATAGCTACTTTTTCTATAACAGGATTCCTAGTTTCTCGTTGGTCTTCGGGACATTTTCCATTAAGTAATTTATATGAGTCATTGATCTTCCTTTCATGGGCTCTGTATATTCTTCATATGATTCCTAGGATACAGAACTCTAAAAATGATTTAAGCAGAATAACAACGCCAAGTACTATTTTAACGCAAGGCTTTGCCACGTCGAGTCTTTTAACTGAAATGCATCAATCCACAATACTAGTACCTGCTTTACAATCTCAGTGGTTAATGATGCATGTCAGTATGATGTTACTAAGCTATGCAACTCTTTTGTGCGGATCCTTATTATCCGCCGCTCTTCTAATCATTAGATTTCGAAATTTCTTCGTTTCTCTTTTCCAAATTATTACAAATATCAATTAACTGAGCGTTTGGATTCTTGGAGTTATCGTGTCATTAGCGGATTTACCCTTTTAACCATAGGTATTCTTTGTGGAGCAGTATGGGCTAATGAGGCGTGGGGATCCTATTGGAATTGGGACCCTAAGGAAACTTGGGCATTTATTACTTGGACCATATTCGCAATTTATTTACATAGTAGAACAAATAATTGGAAGGGTACGAATTCCGCACTTGTAGCTTCAATAGGATTTCTTATAATTTGGATCTGCTATTTTGGTATCAATCTATTAGGAATAGGTTTACATAGTTATGGTTCGTTTTTAATGAAAAAAAAGAAAGCATTGCCTTCTTTACTATATCTTTTTATGGTACTTTTGCCTTGGGGGGTCTCTTTCTCTTTTAACAAATGTCTGGAACTTTGGGTTAAGAATTGGTGGAATACCAGGCAATCCGAAACTCTCTTAACTGATATTCAAGAGAAAAGGATTCTAGAAAGATTCATAGAATTAGAAGAACTTTTTTTGGACGAAATGATAAAGCCCCTCCTATAGGAATACACGAAATAATACAATTGGTCAAAATAGATAATGAGGATCATCTCCATATCATTTTGCATTTCTCGACAAATATAATCTGTTTGATTCTAAGTGGTTCTTTTTTTGGTAAAGAGGAACTTATTAATTCTTGGCAGGAATTCTTCTATAACTTAAATGACTCAATAAAAGCTTTTTTTATTCTTTTAGTTACTGATTTTGTTGGATTTCACTCCACCCGCGGTTGGGAACTAGTAATTCGTTGGGTCTACAACGATCTTGGATGGGCTCCTAATGAGCTATTCACTATTTTTTGTAGTTTTCCAGTAATTCTAACATGTTTGAAATTTTGGGTCTTTTTTTTAAACCGTCTATCTCCTTCGCTTGTAGTCTATCATTCAATTGAATAAATGCCCATTGGTGTTCCAAAAGTACCTTACCGGATTCCCGGAGATGAAGAAGCGACTTGGGTTGACTTATACAATGTTATGTATCGAGAAAGGACACTTTTTTTAGGTCAAGAGATTCGTGAGATCACGCATATTACAGGTCTCATGGTATATCTCAGTATAGAAGATGGAAGTGATATTTTTTTGTTTATAAACTCCCCAGGCGGGTGGCTAATCTCGGGAATGGCGATTTTTGATACGATGCAAACGGTGACACCAGATATAACAATATGCCTCGGAATAGCCGCGTCCATGGCGTCCTTCATTCTGGGAGGAGAACCCACCCGTATAGCATTCCCTCACGCGAGGATTATGCTTCACCAACCTAGTGCTTATTATCGGGCAAGGACACCTGAATTTCTAGAAGTAGAAGAGTTACACAAAGTTCGCGAAATGATCACAAGGTATGCACTAAGAACAGGCAAGCCTTTTTGGGTTGTATCCGAAGACATGGAAAGGGATTTTATGTCAGCAGACGAAGCCAAAGCTTATGGACTTGTTGATGTAGGGGAAATGGACGAGCACTGTGATCCAGTGTGGCCAGAAATGAAGGATTGGATGTTCCGCGTTCGCCTAGAGAATGACACCATCATCCTGGGCTATATTTCAGGAAAGATCCGGTCTAGTTCTATACGAATACTGATGGGGGATAGGGTAAAAATTGAAGTAAGTCGTTATGATTCAAGCAAGGGACGTATAATTTATAGACTTCCAAAGTCGAAGCGTACCGACTTGAAGATCGAAGATAAGATGAAATTCGAAGGGTCAAAAAAATCTCGTTACTTCGTCTACCCACTTCTCTTTGAGTTTGCCCATGATAATGGTTCCGAACCTGTGGAAATTAGTAATAACAAGAAATTTAGTTCACTACTTGTGAAACGTTTAATTCGAATGTATCAGCAGAATTTTTGGAACTCGGTTAATCATAACCAAGATCGATTGGATTACAATTTTTATTCTGAGTTTTATTCTCAGATTCTATCTGAGGGGTTTGCGATCGTTGTAGAAATCCCATTCTCGCGAGAATTACGTCCGGAAATACCAAAGTTTCAGAATTTACGCTCTATTCATTCATTTCCCTTTTTAGAAGACTTTCATTTGGATTATCTATCACATATAGAAATACCCTATCCTATCCATTTGGAAATCTTGGTTCAACTCCTTCAATACCATATCCAAGATGTTCCATCTTTGCATTTGCGATTCTTTCTCAACTACTATTCAAATTGGAATACTCTTATTACTTCAATGAAATCGTTTCTTAAAGAAAATAAAAGACTATTTTTCCTATACAACTCTTATGTATCAGAATATGAATTTTTCTTGCTTCTTAAACAATCTTGGTTATCATTAACATCTTCTTTTCTAGAACGAATCTTTAAGATGGAACATTTTGGGATGTACCCATTTCGGAAAACATGGTTCTTTATGGATCCTCTTATGCATTATCGATATCAAGGAAAGGCAATTGCATCAAAAGGAACTTTTAAGAAGAAATGGAAATACCTTGCCTTCTGGTATTCTTTCTTTTGGACTCAACCGAGGATCCATCTAAACTTAAACTCTTGCTTCGATTTTCTGGGGTACCTTTCAAGTGTACCAAGTCCTTTGGTAAGGAATATGCTGGAGAATTCTTTTCTAATAATGAAAAATTTTGATACCGTCCCCACTACTCCCCTCATTGGATCCTTAAAAGCTCAATTTTGTACTGGATCGGGGCATCCCATTAGTAAACCCTGGACCTTATCAGATTGGGATATTCTTGATCGATTTGGTCGGATATGTAGAAATCTTTTTCATTACCATAGTGGATCTTCGAAAAAAACTTTGTATCGGAAGTATATACTTCGACTTTCATGCGCTAGAACTTTAGCTCGTAAACATAAAAGCACGGTACGATTTATGCAACGGGGTTCGGTATTTTTAGAAGAATTTTTTACGGAAGAAGAGGTTTTTTTGATGTTCAAAACAACCTCTCGCGGATCACACAGTGAGCGTATTTGGTATTTAGATATTATCAACGACCTGTAGAGGTAGAAACTATCAATTCTTTTTCGAAATCGGAAAAAGAAGTCTATGGACTAATATGGATTCCCATTTTGACCCTCCTTTTGGGAATCACAATAGAGGTACTCGTAATTGTGTGGTTAGAAAGAGAAATATCTGCATCGATACAACAACGTATTGGTCCTGAATATGCAGGCCCCCTGGGACTGCTTCAAGCTATAGCAGATGGGACTAAGCTATTTAAAGAGGATATCCTGCCATCCCGAGGAGATATTCCTTTATTTATTGGACCCTCTATAGCAGTCATATCCTTATTAAGTTTTTTAGTTATTCCTGGATATTTTGTTTTAGCCGATCTTAGTATTGGTGTTTTTTTATGGATTGCCATTTCAAGTATTGCTCCTATTGGTCTTCTTATGGCGGGATATAGCTCAAATAATAAATATTCTTTTGGCGGTCTACGAGCTGCTGCTCAATCCATTAGTTATGAAATACCATTAACTTTTTGTGTGCTAGCAATATCTCTGGTTATCAAACAGAATATTCCGGTATCAAATATGGTTTATTTTATCTTGTTTCTTACCTAAATTTATTAGTTTCCTCTTTATTTGTAACAGTTCTTTACTTAGGCGGGTGGAATTTCTCTATTCCCTTTATATCCGAATTTTTTAAAGCAGGAATTTTGGAAATGATGGGTATCATTACATTAACTAAAGCTTATTTATTTCTCTTCATTTCTATCACAATAAGATGGACTTTACCCAGGATGAGAATGGACCAGTTATTAAATCTTGGATGGAAATTTCTTTTACCTATTTCCCTGGGCAATCTCTTATTAACAACTTCTTCCCAACTTGTTTCACTATAAAAAGCGTTTCATTTGCTTCTCTTCGGAAGTTTCATTTTCCCAGAATGTATCCTAATTTTTGGCCTAATTCTTCTTCTGATGATCGATACCTCTGATCAAAAAGATAGACCTTGGTTCTATTTCATCTCTTCAACAAGTTTAGTAATAAGCATAACGGCCCTATTGTTCCGATGGAGAGAAGAACCTATAATTAGCTTTTCGGGAAATTTCCAAACGAACAATTTCAACGAAATCTTTCAATTTCTCATTTTATTATGTTCAACTTTATGTATTCCTCTATCCGTAGAGTACATTGAATGTACAGAAATGGCTATAACAGAGTTTCTGTTATTCTTAACAGCTACTCTAGGGGGAATGTTTTTATGTGGTGCTAACGATTTAATAACTATCTTTGTAGCTCCAGAATGTTTCAGTTTATGTTCCTACCTATTGTCTGGATATACCAAGAGAGATCTACGCTCTAATGAGGCTACTATGAAATATTTACTCATGGGTGGGGCAAGCTCTTCTATTCTGGTTCATGGTTTCTCTTGGCTATATGGTTCATCTGGGGGGGAGATCGAGCTTCAAGAAATAGTGAATGGTCTTATCAATACACAAATGTATAACTCCCCAGGAATTTCAATTGCGCTTATATCCATCACTGTAGGACTTGGGTTCAAGCTTTCCCCAGCCCCTTTTCATCAATGGACTCCTGTCTACGATCCCCCACTCCAGTCGTTGCTTTTCTTTCTGTTACTTCGAAAGTAGCTGCTTCAGCTTCAGCCACGCGAATTCTCGATATTCCTTTTTATTTCTCATCAAACGAATGGCATCTTCTTCTGGAAATCCTAGCTATTCTTAGCATGATAGGGAATCTCCTTGCTATTACTCAAACAAGCATGAAACGTATGCTTGCATATTCGTCCATAGGGCAAATCGGATATGTAATTATTGGAATAATTGTTGGAGACTCAAATGATGGATATGCAAGCATGATAACTTATATGCTGTTCTATATCTCCATGAATCTAGGAACTTTTGCTTGCATTGTATTATTTGGTCTACGTACCGGAACTGATAACATTCGAGATTATGCAGGATTATACACGAAAGATCCTTTTTTGGCTCTCTCTTTAGCCCTATGTCTCTTATCCCTAGGAGGCCTTCCTCCACTAGCAGGTTTCTTCGGAAAACTCTATCTATTCTGGTGTGGATGGCAAGCAGGCCTATATTTCTTGGTTTCAATAGGACTCCTTACGAGCGTTCTTTCTATCTACTATTATCTAAAAATAATCAAGTTATTAATGACTGGACGAAACCAAGAAATAACCCCTTATGTGCGAAATTATAGAAGATCCCCTTTAAGATCAAACAATTCCATCGAATTGAGTATGACTGTATGTGTGATAGCATCTACTATACCAGGAATATCAATGAACCCCATTCTTGCAATTGCTCAGGATACCCTCTTTTAGATGTTTCTGCTTCACGAATATGATATTTTTTGGACATTTTTAATAATAGCAAGCCTTATTCCTATTTTGGCATTTTGGATTTCAGGACTTTTAGCCCCGGGACCAGAGAAGCTTTCTAGTTATGAATCGGGTATAGAACCCATGGGAGGGGCTTGGCTACAATTCCGAATACGCTATTACATGTTTGCGCTAGTTTTTGTTGTTTTTGATGTGGAAACGGTCTTTCTCTACCCTTGGGCAATGAGTTTCGACGTATTGGGTGTATCCGTTTTTATCGAAGCTTTCATTTTCGTGCTTATCGTTGTTGGTGTTTATGCATGGCGAAAAGGAGCTTTGGAATGGTCTTAAATGAGTTATTTTCCTTGGTTAACAATACTTGTTGTTCCGATATTTGCAGGTTCAATTTTTTTACCTCATAGGGGAAACAAAATCGTTAGGTGGTATACTATATCTATTTGTTTATTAGAATTCCTTATGACTTATGCATTCTGTTACCATTTCCAACTGGAGGATCCCTTAATCCAATTAAAGGAGGATTCTTGGATAGATGTCTTCGATTTCCACTGGAGATTGGGAATCGATGGACTTTCATTAGGATCTATTTTATTGACAGGATTTATCACTACTTTAGCTACTTTAGCAGCTTGGCCAACCCGGAATTCGCGATTATTCTATTTCCTGATGTTAGCAATGTATAGTGGTCAAATAGGATTATTTTCTTCGCGAGACCTTTTACTTTTTTTTATCATGTGGGAGTTAGAATTAATTCCTGTTTACTTACTTTTATCCATGTGGGGGGGAAAGAGGCGTCTATATTCAGCTACAAAGTTTATTTTGTATACTGCGGGCGGTTCCATTTTTTTCTTAATCGGAGTTCTGGGTATGGGCTTATATGGTTCCAACGAACCATTAGATTTGGAAAGATTAATTAATCAATCATACCCTGCAACTTTGGAAATACTTTTATATTTAGGATTCCTTATTGCTTATGCTGTCAAATTGCCGATTATACCCCTACATACGTGGTTACCAGATACCCATGGGGAAGCGCATTATAGTACATGTATGCTTTTAGCGGGAATCCTATTAAAGATGGGAGCATATGGATTGATTCGGATCAACATGGAATTGTTACCGCATGCTCATTATCTATTTTCGCCCTGGTTGGTAATAATAGGAGCGATCCAAATAATCTATGCAGCTTCAACTTCTCTTGGTCAACGAAATTTCAAAAGAATAGCCTATTCCTCTGTATCTCACATGGGTTTCATAATTATAGGAATTGGTTCCATAACCAACATTGGACTCAATGGAGCTTTACAAATATTATCCCATGGATTTATTGGTGCTACACTTTTTTTCTTGGCAGGAACGGCTTGTGATAGAATGCGTCTTGTTTATCTCGAAGAACTGGGGGGGATATCTATCCCAATGCCGAAAATTTTTACCATGTTTAGCAGCTTTTCAATGGCTTCTCTTGCCTTACCAGGAATGAGCGGTTTTGTCGCAGAATTAGTAGTATTTTTTGGGCTAATTACTAGTCCAAAATTTCTGTTAATGCCAAAAACCCTAATTACTTTTGTAATGGCAATTGGAATGATATTAACTCCTATTTATTTATTATCTATGTTACGCCAGATGTTCTACGGATACAAGCTATTTGTTCCAAATGCAAATTTTGATTCTGGACCACGAGAACTCTTTTTAATCTGTATCTTTTTACCAGTAATAGGAATTGGTATTTATCCAGATTTTGTTCTCTCCCTATCCGTTGACAGGGTAGAGGCTCTCTTATCCAATTATTATAAATAGATGTTTGAGCATGTACTTTTTTTGAGTGTCTATTTATTTTCGATTGGTATCTATGGATTGATCACAAGCCGAAACATGGTTAGAGCTCTAATATGTCTTGAACTTATACTGAATTCAATTAATCTAAATCTCGTAACATTTTCTGATCTATTTGATAGTCGCCAATTAAAAGGAGACATTTTCGCAATTTTTGTTGCTGCTGAAGCCGCTATTGGACTATCCATTCTTTCTTCCATCCATCGTAACAGGAAATCCACTATCCAATCTATGGAACATACATATCAATATGCATGGATCCCTCTTCTCCCACTTCCAATTATGTCAATGGGGGGTCTTTTTCTTATTCCGACCGCAACAAAAAATCGTCGTATATGGGCTTTTCCTAGTGTTTTACTCTTAAGTATAGCTATGGTATTCTCAGTTCAACTGTCTATTCAACAAATAAATGGAAGTTCTATCTATCAATATCTGTGGTCTTGGACCGTCAATAATGATTTTTCCTTAGAATTTGGATACTTGATTGACCCGCTTACTTCTATTATGTTAATACTAATTACTACTGTAGGAATCCTGGTTCTTATTTATAGTGACGGTTATATGTCTCACGATGAAGGATATTTGAGATTTTTTTATATAAGTTTTTTCAATACTTCCATGTTGGGATTAGTTACTAGCTCCAATTTGATACAAATTTATTTTTTTTGGGAACTTGTGGGAATGTGTTCCTATTTATTGATAGGCTTTTGGTTTACACGACCAATCGCAGCGAGTGCTTGTCAAAAAGCTTTTGTAACTAATCGTGTAGGGGATTTTGGTCTGTTATTGGGAATTTTAGGTTTTTTTTGGGTAACAGGTAGTTTAGAGTTTCGGGATTTGTTCCAAATAGCTAATAACTGGATTCCTAATAATGGGATTAATTCTTTACTTACTACTTTGTGTGCTTTTTTATTATTCCTTGGTGCAGTTGCGAAATCTGCACAATTCCCTCTTCACGTATGGTTACCCGATGCTATGGAAGGACCCACTCCCATTTCGGCTCTTATACACGCAGCAACTATGGCTGGGATTTTTCTTGCTCGACTTCCTCTTTTCATATCTTTACCTATAATGAGTTTTATTTCTTTAGTAGGTACAATAACACTCTTCTTAGGGGCTACTTTAGCTCTTGCTCAGAGAGATATTAAAAGAAGCTTAGCCTATTCTACAATGTCTCAATTGGGTTATATGATGTTAGCTCTAGGTATAGGTTCTTATCAAGCTGCTTTATTCCATTTGATCACTCATGCTTATTCAAAAGCTTTATTATTCTTGGGATCCGGATCCATTCATTCAATGGAACCTCTTGTTGGATATTCACCAGATAAAAGTCAGAATATGGTTCTTATGGGCGGTTTAAGAAAATACCCAATTACAAGAACTACTTTTTTAGGTACACTTTCTCTTTGTGGTATTCCACCTCTTGCTTGCTTCTGGTCCAAAGATGAAATCCTTAGTAATAGTTGGTTGTATTCGCCCTTTTTTGGAATAATAGCCTCCTTTACTGGATTAACTGCGTTTTATATGTTTCGGATATATTTACTTACGTTTGATGGGTATTTGCGTGTTTTTAATTACAGTAGCACTAAAAAGGGTTCGTTGTCAATATCCTTATGGGGAAAAAGGACCAAAATTCATAATACAAGAGGATCCTTTAGTACCTTTGGAGCTAAAAACATTTTAGCCTATCCGCATGAAACGGGAAATACTATGTTATTTCCTCTTCTTATATTGCTGTTTACTTTGTTCATTGGATTCATAGGAATCTTTGAGTTAACCATATTATCAAAGTGGTTAACTTCAATAAACATCCAGGAATTTATAAATTCATATGAATTTACTAATATTTCTTCTGTAAGTATAGCTATCTTCGGTTTATTCATATTCTGTTTTCAGTTGTTAAATTTCAAAGGGAGTCCGAAGTTTTTTGATGTAAAAAAAAAGATATACAGTTGGTCATATAATCGTGGTTATATAGATATTTTCTATACTAGGTTTTTCGGTATAAGAGGATTAACCGAACTAACTGAGTTTTTCGATAAGGGTGTTATTGATGGAATTAATGGAGTGGGTCTTGCTAGTTTTTGTATAGGAGAAGAAATTAAATATGTAGGGGGAGGGCGAATCTCGTCTTATTTATTCTTTTATTCCGTGTTTTTCTTTTTTATGGATTTACCTGGACCAATACATGAGATTCTTGTGCTATTTGGATTTCTTCTACTAGGGGGTCTAGGAGTAGTATTACTTACCAACCCAATTTATTCTGCCTTTTCGCTGGGATTAGTTCTTGTTTGTATATCCTTATTCTATTTTTTATTGAATTCCTACTTTGTAGCTGTCGCACAACTTCTTATTTATGTGGGAGCCATAAATGTCTTGATCATATTCGCTGTAATGTTCAATGGCTCAGAATGGTCTAAAGATAAGAATTGGACTATTGGAGACGGGTTCACTCTCTGTATAACTATTGTTTTTTCACTAATGACTACTATCCCAGATACATCATGGTATGGAATTCTTTGGACTACAAGATCAAACCAAATAGTAGAACAGAGTCTCAATAATGTTCAACAAATTGGGATTCATTTAGCAACCGATTTTTATCTTCCGTTTGAACTCATTTCCATAATTCTTCTAGTTTCTTTAATAGGTGCTATTACTATGGCTCGGCAATAAATGTTTACAGAAGCAATAACGGTAAATGCACCTGAATTCTTGGAGAATATTCAAATACCCCAAAGAGCCAGCTATATTAGGGTAATTATGTTAGAGTTGAGCCGTATAGCCTCTCACTTGTTATGGCTTGGTCCTTTTATGGCGGATCTCGGCGCACAGACTCCTTTTTTCTATATTTTTAGAGAGAGAGAATTAATATATGATCTATTTGAAGCTGCTACAGGTATGCGAATGATGCACAATTACTTTCGCATCGGGGGAGTAGCCGCCGATCTACCTTATGGATGGATCGATAAATGTTTAGATTTCTGTGATTATTTTTTACGCGGAGTTGTTGAACAACAACTTATTACAGAGAATCCTATTTTTTTAGAACGAGTTGAAGGAGTAGGTTTTATTAGCGGAGAAGAAGCAGTAAATTGGGGCTTATCGGGACCGATGTTACGAGCTTCTGGAATACAATGGGATCTTCGTAAAGTTGATTATGAGTCTTACAACCAATTCGATTGGAAAGTCCAATGGCAAAAAGAAGGGGATTCGTTAGCTCGCTATTTAGTACGAGTTGGTGAAATGAGGGAATCCATCAAAATTATTCAACAGGCTGTAAAAATTCCTGGAGGACCTTACGAGAATTTAGAAGTCCGACGCTTTAAGAAGAATTCCGAATGGAATGATTTTGAATATAGATTTCTTGGTAAAAAACCTTCGCCAAATTTTCAATTGTCAAAGCAAGAGCTTTATGTAAGAGTGGAAGCTCCAAAAGGTGAATTAGGAATTTATCTGGGAGATGATAGTCTTTTCCCCTGGAGATGGAAAATTAGGCCACCCGGTTTTAATTTGCAAATTCTTCCTCAGCTAGTTAAAAAAATGAAATTGGCTGATATCATGACGATATTAGGTAGTATAGATATCATTATGGGGGAAGTTGATCGTTGAATGTTACCTATGGTAACTGGGTTCATGAGTTATGGTCAACAAACAATACGCGCTACAAGGTACATTGGTCAATTCATAACTACCTTATCCCACACAAATCGTTTACCTATAACGATTCACTACCCTTACGAAAAATCAATTACACCGGAGCGTTTCCGAGGGCGAATCCACTTTGAATTTGATAAATGTATTGCTTGTGAAGTCTGTGTTCGCGTATGTCCAATAGATCTACCCCTTGTGGATTGGAGATTTGAAAAGGATATTAAAAGGAAACAATTGAATTATAGTATTGATTTCGGAGTTTGTATATTTTGTGGTAATTGTGTTGAGTACTGTCCAACAAGCTGTTTATCAATGACGGAAGAATATGAACTTTCTACTTATGATCGTCATGAATTGAATTACAATCAAATTGCTTTGAGTCGGTTACCAATCTCCGTAATGGGGGATTACACAATTCAAACAATTAGGAATTCGACTGATAAAATTCTTCGAATTCAAGAACGATTACTGATTACTAGATGCAGCAGGGTTGGTTATCTAATTGGCTAGTCAAACATGAAGTGGTTCATAGATCTTTGGGCTTTGATCACCGAGGAATAGAGACTTTACAAATAAAAGCAGGGGATTGGGATTCCATTGCTGTCATTTTATATGTATATGGTTACAATTATTTACGCTCCCAATGTGCTTATGATGTAGCACCCGGTGGATCTTTAGCTAGCGTGTATCATCTTACGAGAATACAGTATGGCATAGATAACCCAGAAGAAGTATGCATAAAAGTCTTTGCCCAAAAGGATAATCCTAGAATCCCGTCTGTCTTCTGGATTTGGAGAAGTGCCGATTTTCAAGAACGCGAATCTTATGATATGGTGGGAATCTATGATAATCATCCACGCCTTAAACGTATCCTAATGCCTGAAAGTTGGATAGGCTGGCCCTTACGTAAGGACTATATAACCCCCAATTTCTATGAAATACAAGATGCTCATTGAATGAATTTGATTGAGTTTCCCTTACTTGACCAAACAAGTTCCAATTCTGTTATTTCAACTACAAATGATCTTAATTGGTCAAGACTCTCCAGTTTATGGCCCCTTCTATACGGTACCAGTTGCTGTTTCATTGAATTTGCTTCATTAATAGGCTCACGATTCGACTTTGATCGTTATGGCTTGGTACCAAGATCCAGTCCTAGGCAAGCGGACCTAATTTTAACAGCCGGTACGGTAACAATGAAAATGGCTCCCTCTTTAGTGTTATACGAGCAAATGCCTGAACCAAAATACGTCATTGCTATGGGAGCCTGTACTATTACAGGGGGTATGTTCAGTACGGATTCCTATAGTACTGTTCGGGGAGTTGATAAGTTAATTCCTGTGGATGTCTACTTGCCGGGCTGCCCACCTAAACCGGAAGCAGTTATAGATGCCCTAACAAAACTTCGTAAGAAGATATCGCGAGAAATAGTTGAGGATCGAACTCTATCTCAAAATAATAGATGTTTTACTACCAGTCACAAGCTTTATGTTAGGCGCAGTACTCATACTGGAACTTACGAGCAAGAATTGCTCTATCAATCACCATCTACTTTAGACATATCTTCTATGGAAAATAGAAATACTTTTTCTTGGGTAAAGGAACAGATGACTCGATCGATTTCTATCATGATATACATAACTCGGACATCTTCAAATGCATATCCCATTTTTGCGCAGCAGGGTTATGAAAACCCACGAGAAGCTACTGGACGAATTGTATGTGCCAATTGCCATTTAGCTAACAAGCCTGTGGATATTGAAGTTCCCCAAGCTGTGCTTCCCGATACTGTATTTGAAGCAGTTCTTCGAATTCCTTATGATATGCAACTGAAACAAGTTCTTGCTAATGGGAAAAAGGGAGGGTTGAATGTGGGTGCTGTTCTTATTTTGCCCGAGGGATTCGAATTAGCGCCGCCCGACCGTATTTCTCCTGAGTTGAAAGAAAAGATAGGAAATCTCTCTTTTCAGAGTTATCGTGATAAAAATATTCTTGTGATAGGCCCTGTTCCCGGTAAGAAATATAGTGAAATCGTCTTTCCCATTCTTTCCCCTGATCCTGCTACCAAGAAAGATTTCTTAAAATATCCCATATATGTAGGGGGAAACAGAGGAAGAGGACAGATCTATCCTGATGGTAGCAAGAGTAACAATACGGTCTATAATGCTACGTCAACAGGTATAGTAAGAAAAATACTACGTAAAGAAAAGGGGGGATATGAAATATCCATACTCGAGGATGGGCGCGAAGTGATTGATATTATACCTCCCGGGCCAGAACTTCTGGTTTCAGAGGGGGAATCCATCAAGCTTGATCAACCGTTAACAAGCAATCCTAATGTGGGAGGGTTTGGTCAGGGGGATGCAGAAATAGTCCTTCAGGATCCATTACGCGTCCAAGGCCTTTTGTTCTTCTTCGCATCCGTTATTTTGGCACAAGTTTTTTTGGTTCTCAAAAAGAAACAGTTTGAAAAGGTTCAATTGTACGAAATGAATTTCTAGATGACTTTTTACTACCGCCCAACCGTTACAGAAGCTTTTTCCTCGGTTCAATACATAATGACCGAGGCCAACTTTGGTTGGTTAATTCGATCAGTTCATCGATGGTCAGCAAGTATGATGGTTCTAATGATGATCCTGCATGTATTTCGTGTGTACCTCACAGGTGGATTTAAAAAACCCCGCGAATTAACTTGGGTCACAGGTGTGGTTTTGGTATTGACTGCATCGTTTGGTGTAACTGGTTATTCTTTGCCTTGGGATCAAATTGGTTATTGGGCAGTCAAAATTGTGACAGGCGTACCTGACGCGATTCCGGTAATAGGATCGCCTTTAGTGGAGTTATTACGTGGAAGTGCTAGTGTGGGCCAATCCACTTTGACTCGTTTTTATAGTTTACATACCTTTGTACTGCCTCTGCTTACTGCCGTATTTATGTTAATGCACTTTATGATACGTAAGCAAGGTATTTCGGGTCCTTTAGTACCTGTATTAAGAGCAAAATTAGCTAAAGGGATGGGACATAATTATTACGGGGAACCCGCGTGGCCCAACGATCTTTTATATATTTTTCCAGTAGTAATTCTAGGTACTATTGCATGTAATGTAGGTTTAGCGGTTCTCGAGCCGTCGATGATTGGTGAACCGGCGGATCCGTTTGCAACTCCTCTGGAAATATTACCCGAGTGGTACTTCTTTCCCGTGTTTCAAATACTTCGTACGGTACCCAATAAGTTATTGGGCGTTCTCTTAATGGTTTCTGTGCCAACAGGCTTATTGGTCCCCTTTCTAGAGAATGTCAATAAATTCCAAAATCCATTTCGTCGCCCAGTAGCTACGACCGTTTTTTTAATTGGTACTGCAGTAGCTCTTTGGTTAGGTATTGGAGCAACATTACCCATTAAATCCTTAACTTTAGGTCTTTATGATTGAAGTTTTTCTATTTGGAATCGTCTTACTAATTCCTATTACTTTAGCCGGATTATTCGTGACTGCGTATTTGCAATACAGGCGTGGGGATCAGTTGGATCTTTGAATGCTTACTATAACTAGTTATTTCGGTTTTCTACTGGCTGCTTTAACTATAACCCCAGCTCTATTTATTGGCTTGAACAAGATACGTCTTATTTGAATGGATATAGTAAGTCTCGCTTGGGCTGCTTTAATGGTAGTCTTTACATTTTCTCTTTCACTAGTAGTATGGGGGAGGAGTGGACTCTAGATGATTATTCGTTCGCCGGAACCAGAAGTAAAAATTGTGGATAGGGATCCTGTAAAAACATCTTTTGAGGAATGGGCCAGACCCGGCCATTTCTCAACAATAGCTAAGGGCCCTGATACTACCACTTGGATCTGGAACCTACATGCTGATGCTCACGATTTCGATAGTCATACCGGTGATTTGGAGGAGATCTCTCGAAAAGTCTTTGCTCATTTTGGGCAACTCTCCATTATCTTTCTTTGGTTGAGTGGCATGTTCGCCCGTTTTTCCAATTATGAAGCATGGCTAAGTGATCCTACTCACATTGGACCCAGTGCTCAGGTAGTTTGGCCAATAGTAGGGCAAGAAATATTGAATGGTGATGTAGGCGGGGGTTTCCGAGGAATCCAAATAACCTCTGGGTTTTTTCAGTGGCGAGCATCTGGAATAACTGAATTACAACTCTATTGTACCGCAATTGGTGCACTGATTTTTGCAGCGTTAATGCTTTTTGCTGGTTGGTTCCATTATCACAAAGCCGCTCCAAAATTGGCCTGGTTCCAAGATGTAGAATCCATGTTGAATCACCACTTAGCGGGGTTATTAGGACTTGGGTCTCTTTCTTGGGCGGGACACCAAATCCATGTATCTTTACCGATTAACCAATTTCTTGACGCTGGGGTTGATCCTAAACCACTTCCTCATGAATTTATCTTGAATCGCGACCTTTTGGCTCAACTTTATCCTAGTTTTGCCGAAGGAGCAACCCCCTTTTTCACCTTGAATTGGTCCAAATACGCAGAATTTCTGTTTCGCGGAGGACTAGATCCAGTAACCGGTGGTCTATGGCTGACCGATATTGCGCACCATCATTTAGCTATTGCTATTCTTTTCCTGATCGCAGGTCATATGTATAGGACCAACTGGGGTATTGGCCATGGACTTAAAGATATTTTGGAGGCTCACAAGGGCCCATTTACAGGACAAGGCCATAAGGGTCTCTATGAAATCTTAACAACGTCATGGCATGCTCAATTATCTCTTAACCTAGCTATGCTAGGCTCTACCATTGTTGTAGCTCATCATATGTATATGCCCCCCTATCCATACCTAGCTACTGACTATGGTACACAACTTTCCTTGTTCACACACCACATGTGGATTGGCGGATTTCTAATAGTCGGTGCTGCTGCACATGCAGCCATTTTTATGGTAAGAGACTATGATCCAACTACTCGATACAACGATCTATTAGATCGCGTCCTTAGACACCGCGATGCAATCATATCCCACCTTAACTGGGTATGTATATTTCTAGGTTTTCACAGTTTTGGCTTGTACATTCATAATGATACCATGAGTGCTTTAGGCCGTCCGCAAGATATGTTTTCCGATACCGCCATACAATTACAACCTATCTTTGCTCAATGGGTACAAAATATCCATGCTGCGCCTGGCGTAACAGCTCCTGGTGCAACAACAAGTACTAGCTTAACGTGGGGAGGTGGCGAGTTAGTAGCAGTAGGCGGCAAAGTCGCTTTGTTACCTATTCCATTAGGAACCGCAGATTTTTTAGTCCATCACATTCACGCATTTACCATCCATGTGACTGTATTAATACTTTTGAAAGGTGTTTTATTTGCTCGCAGTTCCCGTTTGATACCCGATAAAGCAAATCTTGGTTTTCGCTTCCCTTGCGATGGGCCTGGGCGAGGGGGAACATGTCAAGTATCTGCCTGGGATCATGTTTTCTTAGGTCTATTCTGGATGTACAATATTTCGGTAGTCATTTTCCATTTCAGTTGGAAAATGCAATCAGATGTTTGGGGTACTATAAGTGATCAAGGGATGGTAACTCATATCACAGGGGGAAACTTTGCACAGAGTTCCATTACGATTAATGGGTGGCTACGAGATTTCTTGTGGGCACAGGCATCGCAAGTAATTCAGTCTTATGGTTCTTCATTATCTGCATATGGTCTTTTTTTCTTAGGTGCTCATTTTGTCTGGGCCTTCAGTTTAATGTTTTTATTCAGCGGCCGTGGTTATTGGCAAGAACTCATTGAATCTATCGTTTGGGCTCATAACAAATTAAAAGTTGCTCCTGCTACTCAGCCTAGAGCCTTGAGCATTATACAAGGACGTGCTGTAGGAGTAACCCATTACCTTCTGGGTGGAATTGCCACAACATGGGCATTCTTCTTAGCGAGAATTATTGCAGTAGGAATGGAATTAAGATTTCCCAGGTTTAGCCAAGGCTTAGCTCAGGACCCCACTACTCGTCGTATTTGGTTTGGTATTGCTACCGCACATGATTTCGAAAGTCATGATGATATTACTGAGGAACGTCTTTATCAGAACATTTTTGCTTCTCACTTTGGGCAGTTAGCAATAATCTTTCTATGGACGTCCGGAAATCTGTTTCATGTAGCTTGGCAAGGAAATTTTGAATCATGGATACAGGATCCTTTACACGTAAGACCTATTGCTCATGCGATTTGGGATCCTCATTTTGGTCAACCCGCTGTGGAAGCCTTTACTCGAGGAGGTGCTGCTGGTCCAGTGAATATCGCCTATTCTGGGGTTTATCAGTGGTGGTATACAATAGGATTACGCACCAATGAAGATCTTTATACTGGAGCTCTTTTTCTATTATTTCTTTCTACGCTATCCTTAATAGCGGGTTGGTTACATCTACAACCCAAATGGAAACCAAGCCTTTCGTGGTTCAAAAACGCGGAATCTCGTCTCAATCATCATTTGTCAGGACTTTTCGGGGTAAGTTCTTTGGCTTGGACAGGGCATTTAGTTCATGTTGCTATTCCCTCCAGGGGGGAGTACGTTCGATGGAATAATTTCTTAGATGTATTACCCTATCCCCAGGGGTTGGGACCCCTTTTGACGGGTCAGTGGAATCTTTATGCCCAAAACCCCGATTCGAGTAATCATTTATTTGGTACCGCTCAAGGAGCGGGAACTGCCATTCTAACTCTTCTTGGGGGATTCCATCCACAAACACAAAGTTTGTGGCTGACCGATATTGCTCACCATCATTTAGCTATTGCATTCATTTTTCTCATTGCCGGTCACATGTATCGAACTAACTTCGGAATTGGGCACAGTATCAAAGATCTTTTAGAAGCGCATACTCCTCCGGGGGGTCGATTAGGGCGTGGGCATAAGGGCCTTTACGACACAATCAATAATTCGCATTTTCAATTAGGTCTTGCTCTAGCTTCTTTAGGGGTTATTACTTCCTTAGTAGCTCAACATATGTACTCTCCTGCTTATGCATTCATAGCACAAGACTTTACTACTCAAGCTGCTTTATATACTCATCACCAATATATTGCAGGGTTCATCATGACAGGGGCTTTTGCTCATGGAGCTATTTTTTTCATTAGGGATTACAATCCGGAACAGAATGAGGATAATGTATTGGCAAGAATGTTAGACCATAAAGAAGCTATCATATCTCATTTAAGTTGGGCTAGTCTCTTTCTAGGATTCCATACCTTGGGCCTTTATGTTCATAACGATGTCATGCTTGCTTTTGGTACTCCAGAAAAGCAAATCTTGATTGAACCTATATTTGCCCAATGGATACAATCTGCTCATGGCAAGACGACATATGGGTTCGATATACTCTTATCTTCAACGAATGGCCCCGCTTTCAATGCAGGTCGAAGCCTATGGTTGCCCGGATGGTTGAATGCTGTTAATGAGAATAGTAATTCGCTTTTCTTAACAATAGGACCTGGGGATTTCTTGGTTCATCATGCTATTGCTCTAGGTTTGCATACAACTACATTGATTTTAGTAAAGGGCGCTGATGCACGTGGTTCCAAATTAATGCCGGATAAAAAGGATTTTGGGTATAGTTTTCCTTGTGACGGCCCTGGGCGCGGCGGTACTTGTGATATTTCTGCTTGGGACGCGTTTTATTTGGCGGTTTTCTGGATGTTAAATACCATTGGATGGGTTACTTTTTATTGGCATTGGAAACATATCACATTATGGCAGGGCAACGTTTCACAATTTAATGAATCCTCCACTTATTTGATGGGATGGTTAAGAGATTACCTATGGTTAAACTCTTCACAACTTATCAATGGATATAATCCTTTTGGGATGAACAGTTTATCGGTATGGGCGTGGATGTTCTTATTTGGACATCTTGTTTGGGCTACTGGATTTATGTTCTTAATTTCCTGGCGTGGATATTGGCAGTTAATTGAGACTTTAGCATGGGCTCATGAACGCACACCTTTGGCTAATTTAATTCGCTGGAGAGATAAGCCCGTGGCCCTTTCCATTGTGCAAGCAAGATTGGTTGGATTAGCTCACTTTTCCGTGGGTTATATATTCACTTATGCAGCTTTCTTGATTGCCTCAACATCAGGCAAGTTTGGTTAAATGTCACATTCCGTAAAAATTTATGATACATGTATAGGATGCACTCAATGTGTACGAGCTTGTCCAACAGATGTATTAGAAATGATACCCTGGGATGGATGTAAAGCCAAGCAAATTGCTTCCGCGCCGAGAACCGAAGATTGTGTGGGTTGTAAGAGATGCGAATCTGCCTGCCCAACAGATTTTTTAAGTGTCCGCGTTTATTTAGAAACAACCCGTAGCATGGCTCTATCTTATTGATTATTACCTATTTTCGTGCCTTTTGTAGGCTTAGTGTTTCCGGCAATTGCAATGTCTTTATTTCTTTATGTGCAGAAAAATAAGATTGTCATGCGGGATATAAAAACATATCTCTCTGTAGCACCCGTGAGTACTCTATGGTTTGGTGCTTTAGCAGGTTTATTGATAGAAATTAATCGTTTATTCCCAGATGCTTTGTCATTCCCTTTTTTTATGACTGCAATTTTAGAGAGACGCGAAAGTACAAGCTGGGGTTTCAACTGGATAACTAGCACCGAAAATCGTCTTTACATCGGATGGTTCGGTGTTTTGATGATCCCTACCTTATTGACCGCAACTTCCGTATTTATTATCGCCTTCATCGCAGCCCCTCCAGTAGATATTGATGGTATTCGTGAGCCTGTTTCTGGTTCTTTACTTTATGGAAACAATATTATCTCTGGTGCCATTATTCCTACTTCTGCGGCGATCGGATTGCACTTTTACCCAATTTGGGAAGCTGCATCTGTTGATGAGTGGTTATACAACGGTGGTCCTTATGAGCTAATTGTTCTACACTTCTTACTTGGTGTAGCTTGTTATATGGGTCGTGAGTGGGAATTCCGTCTGGGTATGCGTCCTTGGATTGCTGTTGCATATTCAGCTCCTGTTGCGGCTGCTACTGCTGTTTTCTTGATTTACCCTGGTCAAGGAAGCTTCTCTGATGGTATGCCTTTAGGAATTTCTGGTACTTTCAACTTTATGATTGTATTCCAGGCAGAGCACAACATCCTTATGCATCCATTTCACATGTTAGGTGTAGCTGGTGTTTTCGGCGGTTCCCTATTCAGTGCTATGCATGGTTCCTTGGTAACCTCTAGTTTGATCAGGGAAACTACTGAAAATGAATCTGCTAATGAGGGTTACAAATTTGGTCAAGAGGAAGAGACTTATAATATTGTGGCTCATGGTTATTTTGGCCGATTAATCTTCCAATATGCTAGTTTCAACAACTCTCGTTCTTTACACTTCTTCTTGGCTGCTTGGCCTGTAGTAGGGATCTGGTTCACTGCTTTAGGTATTAGTACTATGGCTTTCAACCTAAATGGATTCAATTTCAACCAATCTGTAGTTGATAGTCAAGGTCGCGTTATTAATACTTGGGCTGATATCATCAACCGTGCTAATCTTGGTATGGAAGTAATGCACGAACGTAATGCTCACAACTTCCCTCTAGATCTAGCTGCTCTTGAAGTTCCATCTAACGGGATGGGTTTGCCTTGGTATCGTGTTCATACTGTCGTATTGAATGATCCGGGTCGATTGCTTGTGCATATAATGCACACAGCTCTAGTTTCTGGTTGGGGCTCGATGGCTTTATACGAATTAGCGGTTTTTGATCCCTCTGATCCTGTTCTGGATCCAATGTGGAGACAAGGTATGTTCGTCATTCCCTTCATGACTCGTTTAGGAATAACCGATTCGTGGGGTGGTTGGAGTATTTCAGGAGGAACTGTAAATCCGGGTATTTGGAGTTATGAAGGTGTGGCAGGTGCGCATATTGTGTTTTCTGGCTTCTTGGCAGCTATCTGGCATTGGGTATATTGGGACCTAATATTCGATCGGACGGGAAAACCCTCTTTGGATTTGCCCAAGATCTTTGGAATTCATTTATTTCTTGCAGGGGTGGCCTGCTTTGGCTTTGGCGCATTCCATGTAACGGGTTTGTATGGTCCTGGGATATGGGTGTCCGATCCTTATGGACTAACTGGAAAAGTACAAGCTGTAAATCCATGGGGTGCAGAAGGTTTTGATCCTTTTGTTCCGGGGGGAATAGCTTCTCATCATATTGCTGCGGGTACATTGGGCATATTAGCGGGTCTATTCCATCTTAGTGTCCGTCCGCCTCAACGTCTATACAAAGGATTACGTATGGGCAATATTGAAACTGTACTTTCCAGTAGTATCGCTGCTGTTTTTTTTGCAGCTTTCGTTGCTGGAACTATGTGGTATGGGTCAGCAACGACCCCAATCGAATTATTTGGGCCTACTCGTTATCAGTGGGATCAGGGATACTTTCAGCAAGAAATATATCGAAGAGTTAGCAATGGGTTAGCCGAAAATCTTAGTTTATCAGAAGCTTGGTCTAAAATTCCCGAAAAATTAGCCTTTTATGATTATATTGGTAATAATCCGGCAAAAGGGGGATTATTCAGAGCAGGCTCAATGGACAATGGGGATGGAATAGCTGTTGGATGGGGACATCCCGTCTTTAGAGATAAAGAAGGACGCGAGCTTTTTGTACGCCGTATGCCTACTTTTTTTGAAACATTTCCGGTTGTTTTGGTAGATGAAGAGGGAATTGTGAGAGCGGACGTTCCTTTTAGAAGAGCAGAATCCAAATATAGTGTTGAACAAGTAGGCGTAACGGTGGAGTTCTATGGTGGCGAACTTAATGGAGTAAGTTATTCTGACCCTGCTACCGTAAAAAAATATGCGAGGCGTTCTCAATTAGGGGAAATTTTTGAATTAGATCGGGCTACTTTGAAATCAGATGGTGTTTTTCGCAGCAGTCCAAGGGGTTGGTTCACTTTTGGTCATGCTACCTTTGCTTTGCTCTTCTTTTTCGGGCACATTTGGCATGGCGCTAGAACCTTGTTCCGAGATGTTTTTGCTGGTATTGATCCAGATTTGGATGCTCAAGTGGAATTTGGAACATTCCAAAAAGTTGGAGATCCAACAAGGAAGACAGTCTGAATGAAAATCTTATATTCCAGGAGGTTCTACCACGTGGAAACGCTCTTTAATGGAACTTTCGTTTTAGCTGGTCGTGACCAAGAAACCACCGGCTTTGCTTGGTGGGCTGGGAATGCCAGACTTATCAATTTGTCCGGTAAACTACTTGGAGCTCACGTAGCCCATGCCGGATTAATCGTATTCTGGGCCGGAGCAATGAACCTATTTGAAGTGGCCCATTTCGTACCAGAAAAGCCCATGTATGAACAAGGGTTGATTTTACTTCCACACTTAGCTACTCTAGGTTGGGGAGTAGGGCCTGGGGGAGAAGTTCTAGATACTTTTCCGTACTTTGTATCTGGAGTACTTCACCTAATTTCCTCCGCAGTCTTAGGCTTCGGTGGCATTTATCACGCGCTTCTGGGACCCGAGACTCTTGAGGAATCTTTTCCATTCTTTGGTTATGTATGGAAAGATAGAAATAAAATGACTACAATTTTGGGTATTCACTTAATTTTGTTAGGTGGTGCTTTTCTTCTAGTACTCAAGGCTCTTTATTTTGGTGGTGTATATGATACCTGGGCCCCTGGGGGAATGACTATAGCCCTTGGTAGACCTAAAGAAGAAAATGATCTATTTGATACTATGGACGACTGGTTACGAAGGGACCGTTTCGTTTTTGTAGGATGGTCCGGCCTATTGCTCTTTCCTTGTGCTTATTTCGCTTTAGGGGGTTGGTTTACAGGGACAACTTTTGTAACTTCTTGGTATACCCATGGATTGGCTAGTTCCTATTTGGAAGGTTGTAATTTCTTAACCGCGGCAGTTTCTCCCGCCAATAGTTTAGCACACTCTTTGTTGCTACTATGGGGCCCGGAAGCACAAGGAGATTTTACTCGTTGGTGTCAATTAGGCGGTCTATGGACTTTTGTCGCTCTCCACGGGGCTTTTGCACTAATAGGTTTCATGTTACGCCAATTTGAACTTGCTCGGTCTGTTCAATTGCGGCCTTATAATGCAATCTCATTCTCTGGTCCAATCGCTGTTTTTGTTTCTGTATTCCTTATTTATCCACTGGGGCAATCTGGTTGGTTCTTTGCGCCGAGTTTTGGCGTAGCAGCGATATTTCGATTCATCCTCTTCTTCCAAGGATTTCATAATTGGACGTTGAACCCATTTCATATGATGGGAGTTGCCGGAGTATTAGGCGCGGCTCTGCTATGCGCTATTCATGGGGCGACCGTAGAAAACACTCTATTCGAGGACGGTGATGGTGCAAATACCTTCCGCGCTTTTAACCCAACTCAAGCTGAAGAAACTTATTCAATGGTCACTGCTAACCGCTTTTGGTCCCAAATCTTTGGTGTTGCTTTTTCCAATAAACGTTGGTTACATTTCTTTATGCTATTTGTACCCGTCACCGGTTTATGGATGAGTGCTATTGGCGTAGTTGGCCTGGCTCTGAACTTACGTGCCTATGACTTCGTTTCCCAGGAAATCCGTGCAGCGGAAGATCCTGAATTTGAGACTTTCTACACCAAAAATATTCTTTTAAACGAGGGTATTCGTGCGTGGATGGCAGCTCAGGATCAGCCTCATGAAAATCTTATATTCCCTGAGGAGGTTCTACCACGTGGAAACGCTCTTTAAATGTCTGGAAGCACGGGAGAACGTTCTTTTGCTGATATTATTACCAGTATTCGATACTGGGTTATTCATAGCATTACTATACCTTCCCTATTCATTGCGGGTTGGTTATTTGTCAGTACGGGTTTAGCTTATGACGTGTTTGGAAGTCCTCGGCCAAACGAGTATTTCACGGAAAGCCGACAAGGAATTCCGTTAATAACCGACCGTTTTGATTCTTTAGAACAACTCGATGAATTTAGTACCTTTTAGATGACCATAGATCGAACCTATCCTATTTTTACAGTGCGATGGCTGGCTATTCACGGACTAGCTGTACCTACTGTTTTTTTCTTGGGATCAATATCAGCAATGCAGTTCATCCAACGATAAATGGCTACACAAACCGTTGAAGATAGTTCTAAACCTAGGCCAAAAACTGGTGCAGGTAGTTTATTGAAACCCTTGAATTCGGAATATGGGAAAGTCGCTCCGGGTTGGGGGACTACTCCTTTTATGGGGGTCGCTATGGCTTTATTCGCGATATTCCTATCTATCATTTTAGAAATTTATAATTCTTCTGTTTTACTGGACGGAATTTTAACGAATTAGATGCTTACTCTCAAACTTTTTGTTTATACAGTAGTGATATTCTTTGTTTCCCTCTTTATCTTTGGATTCTTATCTAATGACCCAGGACGTAATCCTGGGCGCGAGGAGTAAATGGCCGATACTACTGGAAGAATTCCTCTTTGGCTGATAGGTACTGTAGCTGGTATTGTGATTGGTTTAGGTGTTTTCTTTTACGGTTCATATTCTGGATTGGGTTCATCTCTATAGATGCCTAATATACTTAGTTTAACCTGTATCTGTTTTAATTCTTATCCGACTTGTTTCTTTCTTGCCCGAAGCTTATGCTTTCACCCAATCGTGGATATGCCTGTCATACCTCTATTCTTTTTTCTATTAGCCTTTGTTTGGCAAGCTGCTGTAAGTTTTCGAATGACACAATCAAACCCGAATGAACAAAATGTTGAATTGAATCGTACCAGTCTATACTGGGGTTTATTACTCATTTTTGTACTTGCTGTTTTATTTTCCAATTACTTCTTCAATTGAATGGAAGTCAATATTCTCGCATTTATTGCTACTGCACTGTTCATTCTACCTACTGCCTTTTTACTTATTATTTATGTAAAAACAGTCAGCCAAAATTAAATGGAAACAGCAACTTTAGTCGCCATCTCCATATCTGGTTTACTTGTAAGCTTTACTGGGTATGCCTTATATACCGCGTTTGGGCAACCCTCTCAACAATTAAGAGATCCATTCGAAGAACACGGGGACTAAATGGAAGCATTGGTTTATACGTTCCTTTTAGTTTCGACTTTAGGGATAATTTTTTTCGCTATCTTCTTCCGAGAACCGCCAAAGGTTCCGACTAAAAGATAAATGACTATTGCTTTCCAATTAGCTGTTTTTGCATTAATTGCGACTTCCTCAGTTTTAGTAATTAGTGTACCCCTTGTATTTGCTTCTCCTGATGGTTGGTCAAATAATAAAAACGTTGTATTTTCCGGTACATCATTATGGATTGGACTAGTCTTTCTCATGTCACCACAAACAGAAACTAAAGCAGTTGGATTTGCTGGTGTTAAAGATTATAAATTGACTTACTACACCCCGGAGTATGAAACCAAGGATACTGATATCTTGGCAGCATTCCGAGTAACTCCTCAGCCCGGGGTTCCGCCCGAAGAAGCGGGGGCTGCAGCTGCCGAATCTTCTACTGGTACATGGACTACTGTTTGGACTGATGGACTTACCAGTCTTGATCGTTACAAAGGACGATGCTATCACATCGAGCCTGTTGGGGAAGAGCAAATCTATGCTTATCCATTAGACCTATTTGAAGAGGGTTCCGTTACTAACATGTTTTCCATTGTGTTTTTCAAAGCCCTACGTCTGGAGGATCTACGAATTCCCTATAAAACTTTCCAAGGCCCGCCTCATGGTATCCAAGAAAGAGATAAGTTGAACAAGTATGGTCGTCCTTTATTGGGATGTACTATTAAACCAAAATTGGGATTATCCGCAAAAAATTACGGTAGAGCGTATGAGTGTCTACGTGGTGGACTTGATTTTACCAAAGATGATGAAAACGTAAACTCACAACCATTTATGCGCTGGAGGGACCGTTTTTTTGCCGAAGCTTATAAACAGGCCGAAACCGGTGAAATCAAGGGGCATTACTTGAATGCGACTGCAACAGAAGACATGAAGAGAGCTGTATTTGCGAGGGAATTAGGGGTTCCTATTGTAATGCATGACTACTTAACAGGGGGATTCACCGCAAATACTTTGCATTATTGCCGCGACAATGGCCTACTTCTTCACATTCACCGTGCAATGCATGCAGTTATTGATAGACAGAAAAATCACGGTATGCATTTCCGTGTATTAGCTAAAGCATTGCGTATGTCTGGGGGAGATCATCACGGTACAGTAGTAGGTAAGTTAGAAGGGGAACGCGAAATGACTTTAGGTTTTGTTGATTTATTGCGCGATGATTTTATTGAAAAAGATCGTCGCGGTTTTTTCACCCAGGACTGGGTATCCATGCCAGGTGTTATACCGGTGGCTTCTGGTGGTATTCATGTTTGGCATATGCCAGCTCTGACCGAAATCTTTGGGGATGATTCCGTATTATTTGGTGGAGGAACTTTAGGACATCCTTGGGGAAATGCACCTGGTGCAGCTAATCGAGTGGCTTTAGAAGCTTGTGTACAAGCTCGTAACGAAGGGCGCGATCTTGCTCGTGAAGGTAATGAAATCGCTAAATGGAGTCCTGAACTAGCCGCAGCTTGTGAATGGAAGGCGATCAAATTCGAGCCGGATATCGCGAAACATTTATACAAAACACCTATCCCGAGCACACGCAAGGGAACCGACAGGCAAGTGAAATCCAATCCACGAAATAATTTGATCCATGGACGGCACGGTAAAGGTAATTCCAGAGGAATCATTACCAGGAGAGGGGGAGGTCATAAGCGCCTATACCGTAAAATCGATTTTCGACGGAATCAAAAAGACATATCTGGTAGAATCGTAACCATAGAATACGACCCTAATCGAAATGCATACATTTGTCTCATACACTATGGGGATGGTGAGAAGAGATATATTTTACATCCCAGAGGGGCTATAATTGGAGATACTATTGTTTCTGGTACAAAAGTTCCTATATCAATGGGAAATGCCCTAATGCCCTTAGGCACGGCCATGCATAACATAGAAATCACACGAGGAAGGGGTGGGCAATTAGCTAGAGCAGCAGGTGCTGTAGCGAAACTGATTGCAAAAGAGGGTAAAGCCACTTTAAGATTACCATCTGGGGAGGTCCGTTTAGTATCCCAAAACTGCTTAGCAACAGTCGGACAAGTGGGTAATGTTGGGGTGAACCAAAAAAGTTTGGGTAGAGCCGGATCTAAGTGTTGGCTAGGTAAACGCCCCGTAAGGGGGGTAGTTATGAACCCTGTGGACCACCCCCATGGGGGCGGTGAAGGGAAAGCCCCTATTGGTAGAAAAAAACCCACAACCCCTTGGGGTTATCCTGCGCTTGGAAGAAGAACTAGGAAAAGGAAAAAATATAGCGATAGTTTTATTCTTCGTCGCCGTAAGATGACCAGAGTTCCGCGAGGATATATAGCCCGGAGACGACGAACAAAAATGCGTTCATTTGCCTCAAACTTTAGAGGGGCTCATTTAAGACTTAATCGAATGATTACTCAACAGGTAAAAAGAGCTTTTGTTTCCTCTCATCGAGATAGAGGTAGACAAAAGAGGGATTTTCGTCGTTTGTGGATCACTCGGATAAACGCAGCAACACGGACATATAAAGTATTCAGTTATAGTAAATTAATACACAACCTCTACAAGAAGAAATTGATTCTTAATCGTAAAATGCTTGCACAAGTAGCTGTACCAAATAATCTTTACACGATTTCCAATAAAATAATGACAAGTTTCAAACTAGTAAAGTATATCCCTAGGATAAAGAAAAAGGGCTAAGGAAACTCGCAAGGAAAGTTCCAACCGATCGTCTACTTAAGTTCGAGCGAGTTTTCAAAGCACAAAAACGCATCCATATGTCTGTTTTCAAAGCACAAAGAGTTCTTGATGAGATTCGCTGGCGTTACTACGAGGAAACTATGATACTGAACCTCATGCCTTATCGAGCATCTTATCCCATCTTAAAGTTGGTTTATTCGGCAGCAGCAAATGCTACTCATTATAGGGATTTCGACAAAGCTAATTTATTCATCACTAAAGCCGAAGTCAGTAGGAGTACTATTATGAAAAAATTCAGACCCCGGGCTCGAGGACGTAGTTTTCCCATAAAAAAAACCATGTGTCATATAACAATTGTACTAAATATAGTAATGTCAAAAAAGCGTATTCGTAAAAATCTTTGGAAGAAAAAGACTTATTTTTCCATAGTACAATCTTATTTAGCAAAATCAAGATCATTTTCTAGCGGCAACGAGCATAAACCAAAGGGTTTTTCTGGGATGAAAATAAGAGCTTCCGTTCGTAAAATTTGTACAAAATGTCGACTGATTCGTAGGCGTGGACGAATTAGAGTCATTTGTTCCAATCCGAAGCATAAACAAAGACAGGGGATGGTTGAGGAGGTAACTCAAACACTATGGAAGTGTGTTGAATCAAGAGTAGATAGTAAGCGTCTTTATTATGGCCGTTTCATTCTGTCCCCGCTTAGAAAAGGTCAAGCGGACACCGTTGGTATTGCCTTGCGAAGAGCTTTACTTGGAGAAATAGAAGGAACATGTATCACACGTGCAAAATTTAGCGTGCCACACGAATATTCTACAATAGCAGGTATTGAAGAATCCGTACAAGAAATTTTACTAAATTTGAAAGAAATTGTATTGAGAAGTAATCTCTATGGAGTTAGAGACGCATCAATTTGGGTCAAAGGTCCTAGATACATAACTGCTCAAGATATCATCTTACCACCTTCCGTAGAAATCGTTGATACGCAACCTATAGCTAACTTGACAGAGCCCGATTTCATTGAGTTAATCCAGAGAGATCGTGGATATCAGACTGAACTCAGAAATAACTATCAAGATGGAAGTTATCCTATAGATGCTGTATCCATGCCTCGAAATGTGAATTATAGTATTTTTTGTGGGAATGGAAATAAACACGAGATACTTTTTCTAGAAATATGGACTAATGGAAGTTTAACCCCTAAGGAAGCGCTTTATGAGGCTTCTCGTAATTTGATTGATTTTCTTCCTTTTCTACACGCGGAGGAAGAGGGCGCTTTCGAAGAAAATAAAATGCTCCGGAATGGAAATGAGATGTCCACAATACCCGGATTTAGTCAGATCCAATTCGAGGGATTTAGGTTCATTAATCAAGGCTTGGCAGAAGAACTTGAGAAGTTTCCAACAATTAAAGATCCAGATCACGAAATTGCATTTCAATTATTTGCGAAAGGATATCAATTGCTAGAACCCTCGATAAAAGAAAGGGATGCTGTGTATGAATCACTCACCTATTCTTCCGAATATGTATCTGCGAGAATTTTTGGTTTCGATGTGCAAAAGCAAACCATTTCTATTGGAAACATTCCTATAATGAATTCCTTAGGAACCTTTATAATAAATGGAATATACCGAATTGTGATCAATCAAATATTGCTAAGTCCTGGTATTTACTACCGCTCGGAATTAGACCATAAGGGAATTTCTATCTACACCGGGACTATAATATCAGATTGGGGAGGAAGATTGGAATTAGCAATTGATAAAAAAGAAAGGATATGGGCTCGTGTGAGTAGAAAACAAAAGATATCTATTCTAGTTCTATCAGCTATGGGTTCGAATCTAAGAGAAATTCTAGATAATGTTTCCTACCCTGAAATTTTCTTGTCTTTCCCGAATGCTAAGAAGAGGATTGAGTCAAAAGAAAAAGCTATTTTGGAGTTTTATCAACAATTTGCTTGTGTAGGTGGGGACCTGGTATTTTCGGAGTCCTTATGTGAAGAATTACAAAAGAAATTTTTTCAAAAATGTGAATTAGGAAGGATTGGTCGACGAAATATGAATCGGAGACTGAATCTTGATATACCTCAGAACAATACATTCTTGTTACCACGAGATGTATTGGCCGCTACGGATCATTTGATTGGAATGAAATTTGGAACGGGTATACTTGACGATGACGATATGAATCACTTGAAAAATAAACGTATTCGTTCCGTTGCGGATCTGTTACAAGATCAATTCGGGCTGGCTCTTGGTCGTTTACAACATGCAGTTCAAAAAACTATCCGTAGAGTATTCATACGTCAATCGAAACCGACTCCCCAAACTTTGGTAACTCCAACTTCAACTTCGATTTTATTAATAACTACTTATGAGACCTTTTTTGGCACATACCCCTTATCTCAAGTTTTTGATCAAACGAATCCATTGACCCAAACTGTTCATGGGCGAAAAGTTAGTTGTTTGGGTCCTGGAGGGTTGACGGGGAGAACTGCAAGTTTTCGGAGCCGAGATATTCATCCGAGTCACTATGGGCGTATTTGTCCAATTGACACGTCCGAAGGAATCAATGTTGGACTTACAGGATCCTTAGCTATTCATGCGATTGATCACTTGTGGGGATCCGTAGAGAGTCCGTTTTATGAAATATCTAAAAAAGAGAGACAGGTGGTTTATCTATCACCAAATAGAGATGAATATTATATGATAGCAGCAGGAAATTCTTTGTTGAATCAGGGTATTCAGGAAGAGCAGGTTGTTCCTGCTAGATACCGTCAAGAATTCCTGACTATTGCATGGGAACAGATTCATGTTAGAAGTATTTTTCCTTTCCAATATTTTTCTATTGGGGGTTCTCTCATTCCTTTTATTGAGCACAATGATGCGAATCGGGCTTTAATGAGTTCTAATATGCAGCGCCAAGCAGTTCCACTTTCTTCCGAGAAGTGTATTGTTGGAACTGGATTGGAACGCCAAACAGCTCTATCGAGGGTTTCTATAGCCGAACGCGAGGGAAAGATCTCTACTGATAGTCATAAGATCTTATCAAGTAGTGGGAAGACTATAAGTATTTTACGCAAATGTATGCACCAAAAACCTCGGCCGGGTAAATCTATTAAAAAAGGACAAATTTTAGCAGAGGGAGCTGCTACAGTTGGGGGGGAACTTGCTTTAGGAAAAAATGTATTAGTAGCTTATATGCCATGGGAAGGTTACAATTTTGAAGACGCAGTACTAATTAGCGAACGTTTGGTATATGAGGATTATACCTCTTTTCACATCCGGAAATATGAAATTCAGACGGATACGACAAGCCAAGGCTCCGCTGAAAAAATCACTAAAGAAATACCACATCTAGAAGAACATTTACTCCGCAATTTGGACAGAAATGGAGTTGTTAGGTTGGGATCCTGGGTGGAAACTGGCGATATTTTAGTAGGTAAATTAACGCCTCAGATAGCGAGCGAATCGTCGTATATCGCGGAAGCTGGATTATTACGGGCCATATTTGGCCTTGAGGTATCCACTTCAAAAGAAACATCTCTCAAATTACCTATAGGTGGAAGAGGGCGTATCGATAAATGGATCCAGAGGGACCCCCTCGACATAATGGTTCGTGTATATATTTTACAGAAACGTGAAATCAAAGTTGGGGATAAAGTAGCCGGAAGACATGGGAATAAGGGAATCATTTCCATTTTGCCTAGGCAAGATATGCCCTATTTGCAAGATGGAACACCTGTTGATATGGTCTTCAATCCCTTAGGAGTACCCTCCCGAATGAATGTGGGACAAATATTTGAAAGCTCGCTCGGATTAGCGGGGGATCTGCTAAAGAAACATTATAGAATAGCACCCTTTGATGAGAGATATGAGCAAGAGGCTTCAAGAAAACTTGTGTTTTCAGAAGCCAGTAAACAAACAAAAAATCCATGGGTATTTGAACCCGAGTACCCGGGAAAAAGCAGAATATTTGATGGAAGAACAGGAGACCCCTTTGAACAACCTGTTCTAATAGGGTCCTATATCTTAAAATTAATTCATCAAGTTGATGAGAAAATTCATGGGCGTTCGACTGGGCCCTACTCACTTGTTACACAACAACCTGTTAGAGGAAGAGCCAAGCAAGGGGGACAACGAGTAGGAGAAATGGAAGTTTGGGCTTTAGAAGGATTTGGTGTTGCTCATATTTTACAAGAGATACTTACTTATAAATCTGACCATCTTATAGCTCGCCAAGAAATACTTAATGCTACGATCTGGGGAAAAAGAATACCTAATCACGAGGATCCTCCAGAATCTTTTCGAGTGCTCGTGCGAGAACTACGATCTTTGGCTCTAGAACTGAATTTCCTTTCTAAGATGATTGACCAATATAAACATCAACAACTTATTGGACTCGTTTCCCCTCAACAAATAAGGGCTTGGGCTAACAAAAACCTACCTAATGGAGAAGTCGGCGAAGTCACAAGGCCCTCTACTTTTCATTATAAAACCGATAAACCGGAAAAAGATGGATTGTTTTGCGAAAGAATCTTTGGACCCATAAAAAGCGGAATTTGCGCTGGAAATTCTCGAGCGAGCGGAGCTGAAAACGAAGAAGAAAGATTTTGCCAAAAATGCGGGGTAGAATTTGTTGATTCTCGGATACGAAGATATCAAATGGGATACATCAAACTCGCATGTCCCGTGACTCATGTATGGTATTTGAAAGGTCTTCCTAGTTATATCGCGAATCTTTTAGATAAACCTCTTAAGAAGTTGGAGGGCCTAGTATACGGCGATTTCTCTTTTGCTAGGCCCAGCAAAAAACCCACTTTCTTACGATTACGAGGTTTATTCGAAGAGGAAATTTCCTGTAACCACAGCATTTCTCCCTTTTTTCCGGGGTTTGCAACATTTCGAAATCGGGAAATTGCGACAGGAGCAGGTGCTATTAGAGAACAATTAGCAGATTTGGATTTGATTATTATAGAGAATTCCTTGGTCGAATGGAAGGAATTAGAAGATGAGGGTTATAGTGGAGATGAATGGGAAGATAGAAAAAGACGAATAAGAAAAGTTTTTTTAATTAGACGCATGCAATTGGCGAAACATTTTATTCAAACAAATGTAGAACCAGAATGGATGGTTTTGTGCTTATTACCGGTTCTTCCTCCCGAATTGAGACCCATTTATAGGTCTGGGGATAAAGTAGTGACTTCGGACATTAATGAACTTTATAAGAGAGTTATCCGTCGGAACAACAACCTTGCCTATCTATTAAAAAGAAGTGAATTAGCGCCAGCAGATTTAGTAATGTGCCAGGAAAAATTGGTACAAGAAGCCGTGGATACACTTCTTGATAGTGGGTCTCGCGGGCAACCAACGAGGGATGGTCACAATAAAGTATACAAATCACTTTCAGATGTAATTGAAGGTAAAGAGGGAAGGTTTCGCGAGACTCTGCTTGGGAAACGGGTCGATTACTCTGGGCGTTCTGTCATTGTTGTGGGTCCTTCGCTTTCATTACATCAATGTGGATTACCTCTAGAGATAGCAATAAAGCTTTTTCAGCTATTTGTAATTCGCGATTTAATCACGAAACGCGCCACTTCTAATGTCAGGATTGCTAAAAGGAAAATTGAAAAGGAACCCGTATGGGAAATACTTCAAGAAGTTATGCGGGGACACCCTGTACTGTTAAATAGAGCACCTACCCTGCATAGATTAGGCATACAGGCCTTCCAACCCACTTTAGTAGAGGGGCGTACTATTTCTTTACACCCATTAGTGTGTAAGGGTTTCAATGCGGACTTTGATGGGGATCAAATGGCTGTTCATCTACCTTTATCCTTGGAAGCTCAGGCGGCCCGTTTACTTATGTTTTCTCATATGAATCTCTTATCTCCCGCTATTGGAGATCCGATTTGCGTACCAACCCAAGACATGCTTATCGGACTTTATGTATTAACGATTGGAAACCGTCGAGGTATTTGTGCAAATAGATATAATAGTTGCAACTATAATAAAGAACCCTTTTCTAGTTCTTATGATGCACTGGCTTATAGACAGAAACTAATCTTAGACAGTCCCTTGTGGCTACGTTGGAAACTAGATCAACGCGTCGGGAGAGAAGTTCCGGTTGAAGTTCAATATGAATCTGGGACTTATCATGAGATTTATGCCCACTATTTAATAGTGGGAAATAGAAAAAAGGAACGTTCTATATACATTCGAACCACTCTTGGTCATATTTCTTTTTATAGAGAAATAGAGGAAGCCATACAAGGATTTAGTCAGGCCATATCCTGTGGGATTTCGATTGAAATACCCATGGGTGTTTTACGTAGAAATACTATTTTTGCTTATTTTGACGATCCACGATACAGAAAAGATAAAAAGGGTTCAGGAATTGTTAAATTTAGAGAGGAAGATTCCATCAAAAAAGAGGGTTTGATTGAGCATCGAGGAACAAAAGAATTTAGTATAAAATACCAAAAAGAAGATCGGTTTTTTTTCATTCTTCAAGAACTGCATATCTTGCCGAGATCTTCATCCTTAAAAGTAGACAGTATTATTGGGGTGGATACACAACTCACAAAAAATACAAGAAGTCGACTAGGTGGACTGGTCCGAGTGAAGAGAAAAAAAAGCCATACGGAACTCAAAATAGTTTCCGGAGATATTTTTCCTGAAGAGGCGGATAAGATAGGTGGCTGTTTGCCACCAGAAAGAAAAAAAGATTCTAAGTCAAAAAATTGGGTCTATGTTCAACGGAAAAAAATTCTCAAGAGCAAGGAAAAGTATTTTGTTTCGGTTCGCCCTGTCGCATATATGGAAGGTAATTTAGCACTTTTCCCGCAGGATCTCTTGCAAGAAGAAGATAATCAACTTCGACTTGTCAATATTCATGAAAATAGCAAGACTCAAAGAATTTATCACACGAATAGTCAATTTGTTAGAACTTGCTTAGTAGTGAATTGGGAACAAGAAGAAAAGGAGGAGGCTCGTGCTTCCCTTGTTGAGGTAAGAGCAAATGACCTTATTCGCGATTTCCTAAGAATTGAGTTAGTCAAGTCCACTATTTCGTATACACGAAGGTATGATAAGAGTGCAGGACCGATTCCCAATAGGTTAGATAATGCGAAGATTCTTAGCCAAGCTATTGGCACCTTGTTGAATAATAAACAATCTTTGATGATTTTGTCGGCATCCAACTGTTCTATTGGTTTATTCAAGAATTCAAAACATCCCAATGCCAAAGAATCGACTCCTAGAATTCGAGAGTTTGGGCCTTTAGGCATTGTACCTAGTATATCGAATTTTTCATCTTACTATTTACTAACGCATAATATCCTGTTAAAAAAATATCTTAATTTGAAACAAACCTTCGTACTTCAAGGACTTAAATACTCTATAGATGAAAATAGGTCAAATTTCGATAGTAACATCATGTTGGATTTCTATTTGAATTGCTTTGTCCATCATGATTCTTGGGAGGAGACAGCAATAATTCACCTTGGACAATTTATTTGTGAAAATTGTCTATTTAAAATAAAAAAATCTGGTCAAATTTTCGTTAATATGGATTCCTTTATAAGAGCAGCTAAGCCTTATTTGGCCACTACAGGAGCAACTGTTAATGGTCATTATGGAGAAATCCTTTACAAAGGAGATAGGTTAGTTACGTTTATATATGAAAAATCGAGATCTAGTGACATAACGCAAGGTCTTCCAAAAGTGGAACAAATCTTTGAAGCGCGTTCAATTGATTCACTATCCCCGAATCTCGAAAGGAGAATTGAGGATTGGAATGAGCGTATACCAAGAATTCTTGGGGTACCTTGGGGATTCTTGATTGGAGCTGAGCTAACCATAGCCCAAAGTCGTATCTCTTTGGTTAATAAAATCCAAAAGGTTTATCGATCCCAAGGGGTACAGATCCATAATAGGCATATAGAGATTATTATACGCCAAGTAACATCAAAAGTGCGGGTTTCCGAAGATGGAATGTCTAATGTTTTTCCTGGGGAATTAATCGGACTATTGCGAGCGGAACGAGCAGGGCGATTGGATGAATCGATCTATTATCGGGCAATCTTATTGGGAATAACAAGGGCTTCCCTGAATACCCAAAGTTTCATATCTGAAGCAAGTTTTCAAGAAACTCGAGTTTTAGCAAAAGCTGCCCTACGAGGTCGCATTGATTGGTTGAAAGGCTTGAAAGAAAACGTAGTTCTGGGGGGGATTATACCTGTTGGTACCGGATTCAAATTTGTGCATTCCCCACAAGACAAAAACCTTTATTTCGAATTCGCGATGAGAGATCTCATGACAAGAAGATATTGGAACATCTTGAAAGAGATGATAGAAGCGGGAGTTCATTTTGGTCATGGTATTAAGAAATGGAATCCTAAAATGCCTTACATTTCGGCAAAGCGTAAAGGTACTCATATTACAAATCTCGCTAGAACGGCCCGTTTTTTATCAGAAGCTTGTGATTTAGTTTTTGATGCAGCAAGTGGAAAAAGTTTCTTAATTGTTGGTACCAAAAAAAGAGCAGCGGATTTAGTAGCATCAGCTGCAATAAGGGCTCGTTGTCATTATGTTAATAAAAAGTGGTTCAGTGGTATGTTAACGAATTGGTCGATTACGAAAACTAGACTTTCTCAATTTAGAGACTTAAGAGCAGAAGAAAAGATGGGAAAATTCCAGCATCTCCCAAAAAGAATCTTGAAGAAATTATCTACCTTGCAAAGATATCTCGGCGGGATCAAATATATGACGAGGTTGCCAGACATTGTGATCGTCCTTGATCAGCAAAAAGAGTATATAGCTCTTCGGGAATGTGCCATTTTGGGGATTCCTACTATTTCTTTAGTCGATACAAATTGTGACCCAGATCTCGCGAATATATCGATTCCAGCCAATGATGACACTATGACTTCAATTCGATTGATTCTTAACAAATTAGTATTTGCAATTTGTGAGGGCCGTTCTATGGGACAAAAAATAAATCCACTCGGTTTCAGACTTGGTACAACCCAAAAACACCATTCCTTTTGGTTCGCGCAACCAAAAAATTATTCTGAAGGTCTACAGGAAGATAAAAAAATAAGGAATTGTATCAAGAACTATATACAAAATAGGATAGAAATTCAAAAAGAAATCGATACGATCCACGTCATAATCCATATAGGATTCCCTAATTTAAAGAAAAAAGGAGCAATCGAAGAATTAGAGAAAGATCTACAAAAGGAAGTTAACTCTGTAAACAGACTTAATATTGCTATCGAAAAAGTGAAAGAACCTTATAGACAACCTAACATTCTTGCAGAATATATAGCTTTCCAATTAAAAAATAGAGTTTCATTCCGAAAAGCAATGAAAAAAGCCATTGAATTAACTAAAAAAGCAGATATAAGGGGAGTAAAAGTAAAAATTGCGGGCCGTCTCGGAGGAAAAGAAATTGCACGTGCGGAATGCATCAAAAAAGGTCTTCCCCTCCAAACAATTCGCGCTAAAATTGATTATTGCTGCTATCCAATTCGAACTATCTATGGAGTATTAGGTGTAAAAATTTGGATATTCGTAGACGAAATGTCCCGTTATCGAGGACCTCGTAAAATAATACGCCGTCTGGGAGCTTTACCAGGACTCACTAGAAAAACACCTAAATCGAGTAATCTGAAAAAGAAATTCCATTCTGGGAAAAAGGAGCAATATCGTATTCGTCTTCAAGAAAAAAAATTGCGTTTTCATTATGGTCTGACAGAACGACAATTACTTAGATATGTACATATCGCTGGAAAAGCAAAAAGGTCAACAGGTGTTTTACTACAATTGCTTGAAATGCGTTTGGATAATATCCTTTTTCGATTGGGTATGGCTTCAACCATTCCTGGGGCCCGCCAATTAGTCAACCATAGACATATTTTAGTTAATGGTCGTATAGTGAATATACCAAGTTTTCGTTGCAAACCCCGAGTTACTACGAAAGATAACCAAAGATCAAAAGGTCTGCAAAATATTTCATCCGACCCGGGGAAATTGCCACATTTGACGATTGACACAGTGGAATATAAAGGACTAGTAAAAATCCTAGATAGGAAGTGGGTTGGTCTCAAAATAAATGAGTTGTTAGTTGTAGAATATTACTCTCGTATGTCACGTCGAGGTACTGCAGAAAAAAGAACTGCAAAATCCGATCCAATTTTTCGTAATCGATTAGTTAACATGGTGGTTAACATTATGAAAGACGGAAAAAAATCATTGGCTTATCAAATTCTCTATCGAGCCGTGAAAAAGATTCAACAAAAGACAGAAACAAATCCACTATTGGTTTTACGTCAAGCAATACGTAGAGTAACTCCCAATATAGGAGTAAAAACAAGACGTAATAAAAAAGGATCGACGCGGAAAGTTCCGATTGAAATAGGATCTAAACAAGGAAGAGCACTTGCCATTCGTTGGTTATTAGAAGCATCCCAAAAGCGTCCGGGTCGAAATATGGCTTTCAAATTAAGTTCCGAATTAGTAGATGCTGCCAAAGGGAGTGGGGGTGCCATACGCAAAAAGGAAGCGACTCATAGAATGGCAGAGGCAAATAGAGCTCTTGCACATTTTCGTTAAATGGGCAAGGACACTATTGCTGATTTACTAACCTCTATAAGAAACGCGGACATGAATAAAAAAGGAACAGTTCGAGTAGTATCGACAAATATTACCGAAAACATTGTTAAAATACTTCTACGAGAGGGTTTTATTGAAAGTGTTCGGAAACATCAGGAAAACAGATATTTCTTGGTTTCAACTTTGCGACATCAAAAGAGAAAGACTAGAAAAGGAATATATAGAACAAGAACCTTTTTAAAGCGTATCAGCCGACCCGGCTTACGAATTTATACCAACTATCAAGGAATTCCTAAAGTTTTGGGTGGAATGGGAATTGCTATTCTTTCTACTTCTCGAGGGATAATGACAGATCGAGAGGCTCGACTAAACAAAATTGGGGGAGAAGTCTTATGTTATATATGGTAAATGGCAAAAGCTATACCAAAAATAGGTTCACGTAAGGTGCGTATTGGTTTACGTAGGAATGCACGTTTTAGTTTACGGAAGAGTGCACGTAGAATAACAAAAGGGGTTATTCATGTTCAAGCTAGTTTCAACAATACCATTATAACTGTTACAGACCCACAAGGTCGGGTGGTTTTCTGGTCCTCCGCGGGTACTTGTGGATTCAAAAGCTCACGAAAAGCATCACCCTATGCTGGCCAAAGAACAGCAGTAGATGCTATTCGTACAGTAGGTTTGCAACGAGCAGAAGTTATGGTAAAGGGCGCTGGTAGTGGAAGAGATGCCGCATTACGAGCCATTGCTAAAAGTGGTGTACGATTAAGTTGTATACGCGATGTAACACCTATGCCGCATAATGGATGTCGACCGCCTAAAAAAAGACGTCTGTAAATGCCAACGAAACAACTTATTAGAAACGCAAGACAGCCAATACGAAATCCTAGAAAATCGGCCGCGCTTAAGGGATGTCCTCAGCGTCGAGGAACATGTGCTAGGGTGTATACTATCAACCCCAAAAAACCCAACTCTGCCTTACGTAAAGTTGCCAGAGTACGATTAACCTCTGGATTTGAAATCACTGCTTATATACCTGGTATTGGCCATAATTTACAAGAACATTCTGTAGTATTAGTAAGAGGAGGAAGGGTTAAGGATTTACCCGGTGTGAGATATCGCATTATTCGAGGAACCCTAGATGCTGTCGCAGTAAAGAATCGTCAACAAGGGCGTTCTAAATATGGGGTCAAAAAGCCAAAAAAATAAATGGCAAAAAAAAGTTTGATTCAGAGGGAAAAGAAGCGACAGAAATTAGAACAGAAATATCATTTGATTCGTTCTTTAAAAAAGATAAGCAAAGTTTCTAGTGAAAAAACGAAAATGCGAGAAAAATTGCAATCCCTACCACGTAATAGTGCACCTACACGCCTTCATCGACGTTGTTTTTTGACCGGAAGACCTAGAGCTAACTATCGAGACTTTGGGCTATCAGGACACGTACTTCGAGAAATGGTTTATGAATGTTTGTTACCGGGTGCAACAAGATCTAGTTGGTAAGTTCGACGAAGAGAAGGAAGAGATCTGCGAAAAGTAGGTTTTTATGATCCGATAAAGAATCAAACTTTAAATGTTCCAGCTATTCTCTATTTCCTTGAAAAGGGTGCTCAACCTAGAACTGTTTATGATATTTTAAGGAAGGCGGAATTCTTTATGCCTTCCCGCAATGGAAATTTCATTGATAAGACCTCCTCAATTGTAGCCAATATTTTATTGCGAATAATTCCGACAACCTCCGGGGAAAAAAGGGCATTTACTTATTATAGAGATGGATGTTGGCTCAATCCGAAGGAAATTATGCGGAAGCTTTGCAGAATTATTACGAAGCTCGACTAGAAATCGATCCCTATGATCGAAGTTATATACTCTATAACATAGGCCTTATACACACAAGCAATGGAGAGCATACAAAGGCTTTGGAATATTATTTCCGGGCACTAGAACGAAACCCCTTCTTACCGCAAGCTTTTAATAATATGGCCGTGATCTGTCATTACGGAGAACAGGCCATTCTACAGGGTGATTCGGAAATTGCGGAAGCTTGGTTTGATCAAGCTGCTGAGTATTGGAAACAAGCTATAGCGCTTACTCCAGGAAATTATATCGAAGCACAGAACTGGTTGAAGATTACGAAGCGCTTTATGAATTGGCGATCAGAACACATATGGGTAGAACTTCTAAAAGGTTCTCGAAAAAGAGGTAATTTTTGGGCCACTCTTTTTCTAGGTTCACTAGGATTCTTATCGGTTGGGGCTTCCAGTTATGGTAAGAATATGATATCTCTTCCATCTCAACAAATTCTTTTTTTTCCACAGGGGATCGTGATGTCTTTCTACGGAATCGCGGGCCTATTCATTAGCTCCTACTTGTGGTGCACTATTTTGTGGAATGTAGGTAGTGGTTATGACCGCTTCGATAGAAAAGAAGGAATAGTGTGCATTTTTCGTTGGGGATTCCCTGGAATAAAACGTCGCGTCTTCCTTTTCCTTATGGATATCCAATCAATTAGAATTCAGGTTAAAGAGGGTCTTTATCCTCGTCGTATCCTTTACATGGAAATCCGGGGCCAGGGGGTCATTCCCTTGACTCGTACTGATGAGAAGTTTTTTACTCCA
Acidosasa_purpurea__stripped_ ATGGCAACCCTTCGAGTCGACGAAATTAAAATTCTCCGCGAACGTATTGAACAATATAATAGGAAAGTAGGGATTGAGAATATCGGTCGCGTAATTCAAGTGGGGGATGGGATTGCTCGTATTATAGGTCTTGGTGGAATAATGTCAGGTGAATTAGTCGAATTTGCAGAAGGGACTAGGGGTATTGCTCTGAATTTGGAATCCAAAAATGTTGGGATTGTATTAATGGGCGATGGGTTGATGATACAAGAGGGAAGTTTTGTAAAAGCAACAGGAAGAATTGCTCAGATACCCGTGAGCGAGGCTTACTTGGGTCGTGTTATAAATGCTCTGGCTAAACCTATTGATGGGGGCGAAATTGTAGCTGAATCTCGCTTAATTGAATCTGCTCCGGGTATCAAATTAAAGCCATGAATGAGAACCAATCCTACTACTTCTCGTCCCGGGTCCTGAAGAAAAAAGCACAGGGCGTATCGATCAAATTATTGGACCCGTGCTGGATATCACTTTTCCCCCGGGCAAGTTACCTTATATTTATAACGCTTTGGTAGTCAGAGACACTGCCGGTAAGGAAATTAATGTTTGTGAGGTACAACAATTATTAGGAAATAATCGAGTTAGAGCTGTAGCTATGAGTACAGACGGGTTGATGAGAGGATTGGAAGTGATTGACACGGGAGCTCCTCTCAGTGTTCCAGTCGGTGGAACTCTCGGACGAATTTTCAACGTTCTTGGGGAACCTATTGACAATTTGGGTCCTGTAGATATTAATGCAACATTCCCTATTCATAGATCTGCGCCTGCCTTTATCGAGCTAGATACGAAATTATCCATCTTTGAAACAGGTATTAAGGTGGTCGATCTTTTAGCTCCTTATCGACGTGGAGGAAAAATAGGATTATTTGGGGGGGCTGGAGTAGGTAAAACAGTACTCATCATGGAATTAATCAACAACATTGCTAAAGCTCATGGAGGCGTATCCGTATTTGGCGGAGTAGGGGAACGGACTCGTGAAGGAAATGATCTTTATATGGAAATGAAGGAATCCGGAGTAATTAATGAAAAAAATTTTGAGGAATCAAAGGTAGCTCTAGTCTATGGTCAAATGAATGAACCGCCGGGAGCTCGTATGAGAGTTGGTTTAACTGCCCTAACTATGGCAGAATATTTCCGAGATGTTAATAAGCAAGACGTGCTTCTATTCATCGATAATATCTTTCGTTTTGTTCAAGCAGGATCGGAGGTATCCGCCTTATTAGGGAGAATGCCCTCCGCAGTGGGTTATCAACCTACTCTTAGTACAGAAATGGGTTCTTTGCAAGAAAGAATTGCTTCTACAAAAAAGGGATCCATAACTTCGATCCAAGCAGTTTATGTACCTGCGGACGATTTGACCGACCCTGCTCCTGCCACAACATTTGCACATTTGGATGCTACTACCGTACTTTCCAGAGGATTAGCTTCCAAGGGTATTTATCCAGCAGTAGATCCTTTAGATTCAACCTCAACTATGTTACAGCCTCGGATCGTTGGCAACGAACATTATGAAACTGCGCAAAGAGTTAAGACTTTACAACGTTACAAAGAACTTCAGGACATTATCGCAATTCTTGGGTTGGATGAATTATCAGAGGAGGATCGTTTAACTGTAGCAAGAGCACGAAAAATTGAACGTTTCTTATCACAACCGTTCTTTGTGGCAGAAGTTTTTACCGGTTCTGCAGGAAAGTATGTTGGTCTTGCAGAAACAATTAGGGGATTTCAACTAATCCTTTCCGGAGAATTAGACGGCCTACCCGAACAAGCTTTTTATTTGGTGGGTAACATCGATGAAGCTAGCACGAAAGCTATAAACTTAGAAGAGGAGAACAAATTGAAATGAATGAAATTAAATCTTTATGTACTAACTCCTAAGCGAATTATTTGGGATTGTGAAGTGAAAGAAATCATTTTATCTACTAATAGTGGCCAAATTGGCGTATTACCAAACCACGCCCCCATTAACACAGCTGTAGATATGGGTCCTTTGAGAATACGCCTCCTCGACCAATGGTTAACGGCGGTTCTGTGGAGCGGTTTTGCGAGAATAGTTAATAATGAGATCATCATTTTAGGAAATGATGCGGAACTGGGTAGTGACATTGATCCGGAAGAAGCTCAACAGGCACTTGAAATAGCCGAAGCTAACTTGAGTGCTGAGGGTACGAAAGAGTTGGTTGAAGCGAAGCTAGCTCTCAGACGAGCTAGGATACGAGTCGAGGCTATCAATTGGATTCCCCCATCCAATTGAATGAAAAATGTAACCCATTCTTTCGTTTTTTTAGCTCACTGGCCATCCGCTGGGAGTTTCGGGCTTAATACCGATATTTTAGCAACAAATCTAATAAATCTAACTGTAGTGGTTGGTGTATTGATTTTTTTTGGAAAGGGAGTTAAAAGATTTATTAGATAATCGAAAACAGAGAATCTTGAGTACTATTCGAAATTCGGAAGAATTGCGTAGAGGGACCATTGAGCAGCTCGAAAAAGCTCGGGTTCGATTACAGAAAGTCGAAGAAGCAGATGAGTATCGAATGAATGGATATTCTGAGATAGAACGAGAAAAAAATTTGATTAATGCTACTTCTATTAGTTTGGAACAATTAGAAAAGTCTAAAAACGAAATCCTTTTTGAAAAACAAAGGGCGATGAATCAGGTCCGACAACGGGTTTTCCAACAGGCCGTACAAGGAGCTCTAGGACTGAATAGTTGTTTGAATACCGAGTTACATTTCCGTACGATTCGTGCTAATATTGGCATTCTCGGGGCCATAGAATCGAAGATGAATCCACTAATTGCTGCTGGATGCCGGGCTTGCTTCTATTGGGCCTGGAGTTGGTCAAGGTACTGCTGCAGGACAAGCTGTAGAAGGTATTGCGAGACAGCCAGAAGCAGAAGGTAAAATACGAGGTACTTTATTGCTTAGTCTAGCTTTTATGGAAGCTTTAACAATTTATGGACTAGTTGTGGCACTAGCGCTTTTATTTGCGAACCCTTTTGTTTAAATGAATATTATACCATGTTCCGTTAAAACACTCAAGGGGTTATATGATATATCGGGTGTAGAAGTAGGCCAACACTTCTATTGGCAAATAGGAGGTTTCCAAATTCATGCCCAAGTACTCATCACTTCTTGGGTCGTAATTACTATCTTGCTAGGTTCAGTTATCATAGCTGTTCGGAATCCACAAACCATCCCGACCGACGGTCAGAATTTCTTCGAATATGTGCTTGAGTTTATTCGAGACTTGAGCAAAACTCAGATTGGAGAAGAATATGGTCCCTGGGTTCCCTTTATTGGAACTATGTTCCTTTTTTTTGTTTCGAATTGGTCGGGTGCTCTTTTACCTTGGAAAATTATATTACCCCATGGGGAATTAGCAGCACCCACGAATGATATAAATACTACTGTTGCTTTAGCTTTACTCACATCAGCGGCATATTTTTATGCGGGTCTTAGCAAAAAAGGATTGAGTTATTTCAAATATATTAAACCAACTCCAATTCTTTTACCAATTAACATCCTAGAAGATTTCACAAAACCATTATCGCTTAGTTTTCGACTTTTCGGGAATATATTGGCGGATGAATTAGTTGTTGTTCTTGTTTCTTTAGTCCCCTTAGTAGTCCCTATACCGGTCATGTTTCTTGGATTATTTACAAGCGGTATTCAAGCTCTTATTTTTGCAACGTTAGCCGCAGCCTATATAGGTGAATCCATGGAAGGTCATCATATGATAGCTACTTTTTCTATAACAGGATTCTTAGTTTCTCGTTGGTCTTCGGGACATTTTCCATTAAGTAATTTATATGAGTCATTGATCTTCCTTTCATGGGCTCTGTATATTCTTCATACGATTCCTAAGATACAGAACTCTAAAAATGATTTAAGCACAATAACTACGCCAAGTACTATTTTAACGCAAGGCTTTGCCACGTCGGGTCTTTTAACTGAAATGCATCAATCCACAATACTAGTACCTGCTCTACAATCTCAGTGGTTAATGATGCATGTCAGTATGATGTTACTAAGCTATGCAACTCTTTTGTGCGGATCCTTATTATCCGCCGCTCTTCTAATCATTAAATTTCGAAAGTTCTTTGTTTCTCTTTTCCAAATTATTACAAATATCAATTAATTGAGCGTTTGGATTCTTGGAGTTATCGTGTCATTAGCGGGTTTACCCTTTTAACCATAGGTATTCTTTGTGGAGCAGTATGGGCTAATGAGGCGTGGGGATCCTATTGGAATTGGGATCCTAAGGAAACTTGGGCATTTATTACTTGGACCATATTCGCAATTTATTTACATAGTAGAACAAATAATTGGAAGGGTACGAATTCCGCACTTGTAGCTTCGATAGGATTTCTTATAATTTGGATCTGCTATTTTGGTATCAATCTATTAGGAATAGGTTTACATAGTTATGGTGCATTTTTAATGAAAAAAAAGAAAGCATTGCCTTCTTTCCTATATCTTTTTATCGTACTTTTGCCCTGGGGAGTCTCTTTCTCTTTTAACAAATGTCTGGAACTTTGGATTAAGAATTGGTGGAATACCAGGCAATCTGAAACTCTCTTAACTGATATTCAAGAGAAAAAGGTTCTAGAAAGATTCATAGAATTAGAAGAACTTTTTTTGGACGAAATGATAAAGCCCCTCCTATAGGAATACACGAAATAATACAATTGGTCAAAATAGATAATGAGGATCATCTCCATATCATTTTGCATTTCTCGACAAATATAATCTGTTTGATTCTAAGTGGTTCTTTTTTTGGTAAAGAGGAACTTATTAATTCTTGGCAGGAATTCTTCTATAACTTAAATGACTCAATAAAAGCTTTTTTGATTCTTTTAGTTACTGATTTTGTTGGATTTCACTCCACCCGCGGTTGGGAACTACTAATTCGTTGGGTCTACAACGATCTTGGATGGGCTCCTAATGAGCTATTCACTATTTTTTGTAGTTTTCCAGTGATTCTAACATGTTTTAAATTTTGGATCTTTTTTTTAAACCGTCTATCTCCTTCGCTTGTAGTCTATCATTCAATTGAATAAATGCCCATTGGTGTTCCAAAAGTACCTTACCGGATTCCCGGAGATGAAGAAGCGACTTGGGTTGACTTATACAATGTTATGTATCGAGAAAGGACACTTTTTTTAGGTCAAGAGATTCGTGAGATCACGCATATTACAGGTCTCATGGTATATCTCAGTATAGAAGATGAACGCGATATTTTTTTGTTTATAAACTCCCCAGGCGGGTGGCTAATCTCAGGAATGGCGATTTTTGATACGATGCAAACGGTAACACCAGATATAACAATATGCCTCGGAATAGCTGCGTCCATGGCATCCTTCATTCTGGGAGGCGAACCCACCCGTATAGCATTCCCTCACGCGAGGATTATGCTTCACCAACCTAGTGCTTATTATCGGGCAAGGACACCAGAATTTCTAGAAGTGGAAGAGTTACACAAAGTTCGCGAAATGATCACAAGGTATGCACTAAGAACAGGCAAGCCTTTTTGGGTTGTATCCGAAGACATGGAAAGGGATTTTATGTCAGCAGACGAAGCCAAAGCTTATGGACTTGTCGATGTAGGGGAAATGGACGAGCACTATGATCCAGTGTGGCCAGAAATGAAGGATTGGATGTTCCGCGTTCGCCTAGAGAATGACACCATCATCCTGGGCTATATTTCAGGAAAGATCCGGTCTAGTTCTATACGAATACTGATGGGGGATAGGGTCAAAATTGAAGTAAGTCGTTATGATTCAAGCAAAGGACGTATAATTTATAGACTTCCCAAGTCGAAGCGTACCGACTCGAAGACCGAAGATAAGATGAAATTGGAAGGGTCAAAAAAATCTCGTTACTTCGTTTACCCACTTCTCTTTGAGTTTGCCCATGATAAAGGTTCCGAACCTGTGGAAATTAGTAATAACAAGAAATTTAGTTCACTACTTGTGAAACGTTTAATTCGAATGTATCAGCAGAATTTTTGGAACTCGGTTAATCATAACCAAGATCGATTGGATTCCAATTTTTATTCTGAGTTTTATTCTCAGATTCTATCTGAGGGGTTTGCGATCGTTGTAGAAATCCCATTCTCGCGAGAATTATGTCCGGAAACACCAAAGTTTCAGAATTTACGATCTATTCATTCATTTCCCTTTTTAGAAGACTTTCATTTACATTATCTATCACATATAGAAATACCCTATCCTATCCATTTTGAAATCTTGGTTCAACTCCTTCAATACCGGATCAAAGATGTTCCATCTTTGCATTTGCGATTCTTTCTCAACTACTATTCGAATTGGAATAGTCTTATTACTTCAATGAAATCATTTCTTAAAGAAAATAAAAGACTATTTTTCCTATATAACTCTTATGTATCAGAATATGAATTTTTCTTGTTTCTTAAACAATCTTGCTTACCATTAACATCTTCTTTTGTGGAACGAATCTTTAAGATGGAACATTTTGGGATGTACCCATTTCGGAAAACCTGGATCTTTATGGATCCTCTTATGCATTATCGATATCAAGGAAAGGCAATTGCATCAAAAGGAACTCTTAAGAAGAAATGGAAATACCTTGTCTTCTGGTATTCTTTTTTTTGGACTCAACCGAGGATCCATCTAAACTTAAACTCTTGCTTCGATTTTCTGGGGTACCTTTCAAGTGTACCAAATCCTTTGGTAAGGAATATGCTAGAGAATTCATTTCTAATAATGAAAAAATTCGATACCGTCCCTGCTACTCCCCTCATTGGATCCTTAAAAGCTCAATTTTGTACTGGATCGGGGCATCCTATTAGTAAACCCTGGACCTTATCAGATTGGGATATTCTTGATCGATTTGGTCGGATATGTAGAAATCTTTTTCATTATCATAGTGGATCCTCGAAAAAAACTTTGTATCGAAAGTATATACTTCGACTTTCATGCGCTAGAACTTTAGCTCGTAAACATAAAAGCACGGTACGATTTATGCAACGAGGTTCGGTATTTTTAGAAGAATTTTTTACGGAAGAAGAGGTTTTTTTGATGTTCAAAACAACCTCTCGTGGATCACACAGTGACCGTATTTGGTATTTGGATATTATCAATGACCTGTAGAGATAGAAACTATCAATTCTTTTTCGAAATCGGAAAAAGAAGTCTATGGACTGATATGGATTCCCATTTTGACCCTCCTACTGGGAATCACAATAGAAGTACTCGTAATTGTGTGGTTAGAAAGAGAAATATCCGCATCGATACAACAACGTATTGGTCCTGAATATGCTGGCCCCCTGGGACTGCTTCAAGCTATAGCCGATGGAACTAAGCTATTTAAGGAGGATATCCTGCCATCCCGAGGAGATATTCCTTTATTTATTGGACCTTCTATAGCGGTCATATCATTATTAAGTTTTTTAGTTATCCCTGGATATTTTGTTTTAGCCGATCTTAGTATTGGTGTTTTTTTATGGATTGCCATTTCAAGTATTGCTCCTATTGGTCTTCTTATGGCAGGATATAGCTCAAATAATAAATATTCTTTTGGCGGTCTACGAGCTGCTGCTCAATCTATTAGTTATGAAATACCATTAACTTTTTGTGTGCTAGCAATATCTCTGGTTATCAAACCGAATATTCCGGTATCAAATATGGTTTATTTTATCTTGTTTCTTACCTAAATTTATTAGTTTCCTCTTTATTTGTAACAGTTCTCTACTTAGGCGGGTGGAATTTCTCTATTCCCTATATATCCGAATTTTTCAAAATGGGAATTTTGGAAATGATGGGTATCATTACATTAACTAAAGCTTATTTATTTCTCTTCATTTCTATCACAATAAGATGGACTTTACCCAGGATGAGAATGGATCAGTTATTAAATCTTGGATGGAAATTTCTTTTACCTATTTCCCTGGGCAATCTCTTATTAACAACTTCTTCCCAACTTGTTTCACTATAAAAAGCGTTTCATTTGCTTCTCTTCGGAAGTTTCATTTTCCCAGAATGTATCCTAATTTTTGGCCTAATTCTTCTTCTGATGATCGATACCTCTGATCAAAAAGATAGACCTTGGTTCTATTTCATCTCTTCAACAAGTTTAGTAATAAGCATAACGGCCCTATTGTTCCGATGGAGAGAAGAACCTATAATTAGCTTTTCGGGAAATTTCCAAACGAACAATTTCAACGAAATCTTTCAATTTCTTATTTTATTATGTTCAACTTTATGTATTCCTCTATCCGTAGAGTACATTGAATGTACAGAAATGGCTATAACAGAGTTTCTGTTATTCTTAACAGCTACTCTAGGGGGAATGTTTTTATGTGGTGCTAACGATTTAATAACTATCTTTGTAGCTCCAGAATGTTTCAGTTTATGTTCCTACCTATTGTCTGGATATACCAAGAGAGATCTACGGTCTAATGAGGCTACTATGAAATATTTACTCATGGGTGGGGCAAGCTCTTCTATTCTGGTTCATGGTTTCTCTTGGCTATATGGTTCATCTGGGGGGGAGATCGAGCTTCAAGAAATTGTGAACGGTCTTATCAATACACAAATGTATAACTCCCCAGGAATTTCAATTGCGCTTATATCCATCACTGTAGGACTTGGGTTCAAGCTTTCCCCAGCCCCTTTTCATCAATGGACTCCTGTCTACGATCCCCCACTCCAGTCGTTGCTTTTCTTTCTGTTACTTCGAAAGTAGCTGCTTCAGCTTCAGCCACGCGAATTCTCGATATTCCTTTTTATTTCTCATCAAACGAATGGCATCTTCTTCTGGAAATCCTAGCTATTCTTAGCATGATAGGGAATCTCCTTGCTATTACTCAAACAAGCATGAAACGTATGCTTGCATATTCGTCCATAGGGCAAATCGGATATGTAATTATTGGAATAATTGTTGGAGACTCAAATGATGGATATGCAAGCATGATAACTTATATGCTGTTCTATATCTCCATGAATCTAGGAACTTTTGCTTGCATTGTATTATTTGGTCTACGTACCGGAACTGATAACATTCGAGATTATGCAGGATTATACACGAAAGATCCTTTTTTGGCTCTCTCTTTAGCCCTATGTCTCTTATCCCTAGGAGGCCTTCCTCCACTAGCGGGTTTCTTCGGAAAACTCTATCTATTCTGGTGTGGATGGCAAGCAGGCCTATATTTCTTGGTTTCAATAGGACTCCTTACGAGCGTTCTTTCTATCTACTATTATCTAAAAATAATCAAGTTATTAATGACTGGACGAAACCAAGAAATAACCCCTTATGTGCGAAATTATAGAAGATCCCCTTTAAGATCAAACAATTCCATCGAATTGAGTATGACTGTATGTGTGATAGCATCTACTATACCAGGAATATCAATGAACCCCATTCTTGCAATTGCTCAGGATACCCTCTTTTAGATGTTTCTGCTTCACGAATATGATATTTTTTGGACATTTCTAATAATAGCAAGCCTTATTCCTATTTTTGCATTTTGGATTTCAGGACTTTTAGCCCCGGGACCAGAGAAGCTTTCTAGTTATGAATCGGGTATAGAACCCATGGGAGGGGCTTGGTTACAATTCCGAATACGCTATTACATGTTTGCACTAGTTTTTGTTGTTTTTGATGTGGAAACGGTCTTTCTCTACCCTTGGGCAATGAGTTTCGACGTATTGGGTGTATCCGTTTTTATCGAAGCTTTCATTTTCGTGCTTATCGTTGTTGGTGTTTATGCATGGCGAAAAGGAGCCTTGGAATGGTCTTAAATGAGTTATTTTCCTTGGTTAACAATACTTGTTGTTCCGATATTTGCAGGTTCAATTTTTTTACCTCATAGGGGAAACAAAATCGTTAGGTGGTATACTATATCTATTTGTTTATTAGAATTCCTTATGACTTATGCATTCTGTTATCATTTCCAATTGGAGGATCCCTTAATCCAATTAAAGGAGGATTCTTGGATAGATGTCTTTGATTTCCACTGGAGATTGGGAATCGATGGACTTTCATTAGGATCTATTTTATTGACAGGATTTATCACTACTTTAGCTACTTTAGCAGCTTGGCCAACCCGGAATTCGCGATTATTCTATTTCCTGATGCTAGCAATGTATAGTGGTCAAATAGGATTATTTTCTTCGCGAGACCTTTTACTTTTTTTTATCATGTGGGAGTTAGAATTAATTCCTGTTTACTTACTTTTATCCATGTGGGGGGGAAAGAGGCGTCTGTATTCAGCTACAAAATTTATTTTGTATACTGCAGGCGGTTCCATTTTTTTCTTAATCGGAGTTCTAGGTATGGGCTTATATGGTTCCAACGAACCATTAGATTTGGAAAGATTAATTAATCGATCATACCCTGCAACATTGGAAATACTATTTTATTTTGGCTTCCTTATTGCTTATGCTGTCAAATTGCCGATTATACCCCTACATACGTGGTTACCAGATACCCATGGGGAAGCGCATTACAGTACATGTATGCTTTTAGCGGGAATCCTATTAAAGATGGGAGCATACGGATTGATTCGGATCAATATGGAATTGTTACCTCATGCCCATTATCTATTTTCCCCCTGGTTGGTAATAATAGGAGCGATGCAAATAATCTATGCAGCTTCAACTTCTCTTGGTCAACGAAATTTCAAAAGAATAGCCTACTCCTCCGTATCTCACATGGGTTTCATAATTATAGGAATTGGTTCCATAACCAACATTGGACTCAATGGAGCTTTACAAATACTATCCCATGGATTTATTGGTGCTACACTTTTTTTCTTGGCGGGAACGGCTTGTGATAGAATGCGTCTTGTTTATCTCGAAGAACTGGGGGGGATATCTATCCCAATGCCGAAAATTTTTACCATGTTTAGTAGCTTTTCAATGGCTTCTCTTGCCTTACCAGGAATGAGCGGTTTTGTTGCAGAATTAGTAGTATTTTTTGGACTAATTACTAGTCCAAAATTTCTGTTAATACCAAAAATGCTAATTACTTTTGTAATGGCAATTGGAATGATATTAACTCCTATTTTTTTATTATCTATGTTACGCCAGATGTTCTATGGATACAAGCTATTTGTTCCAAACGCAAATTTGGATTCTGGACCACGAGAACTCTTTTTAATCTGTATCTTTTTACCAGTAATAGGAATTGGTATTTATCCAGATTTTGTTCTCTCGCTATCGGTTGACAAGGTAGAGGCTCTCTTATCCAATTATTATAAATAAATGTTTGAGCATGTACTTTTTTTTAGTGTCTATTTATTTTCGATTGGTATCTATGGATTGATCACAAGCCGAAACATGGTTAGAGCTCTAATATGTCTTGAACTTATACTGAATTCAATTAATCTAAATCTCGTAACATTTTCTGATCTATTTGATAGTCGCCAATTAAAAGGAGACATTTTCGCAATTTTTGTTGCTGCTGAAGCAGCTATTGGACTATCCATTCTTTCTTCCATCCATCGTAACAAGAAATCAACTATCCAATCTATGGAACATACATATCAATATGCATGGATCCCTCTTCTCCCACTTCCAATTATGTCAATGGGGGGACTTATTCTTATTCCGACAGCAACAAAAAATCGTCGCATATGGGCTTTTCCTTGTGTTTTACTCTTAAGTATAGCTATGGTATTCTCAGTTCACCTATCTATTCAACAAATAAATGGAAGTTCTATCTATCAATATCTATGGTCTTGGACCGTCAATAATGATTTTTCCTTAGAATTTGGATACTTGATCGACCCGCTTACTTCTATTATGTTAATACTAATTACTACTGTAGGAATCCTCGTTCTTATTTATAGTGACGATTATATGTCTCACGATGAAGGATATTTGAGATTTTTTTATATAAGTTTTTTCAATACTTCCATGTTGGGATTGGTTACTAGTTCCAATTTGATACAAATTTATTTTTTTTGGGAACTTGTGGGAATGTGTTCCTATTTATTGATAGGCTTTTGGTTTACACGGCCAATTGCAGCGAGTGCTTGTCAAAAAGCTTTTGTAACTAATCGTGTAGGGGATTTTGGTCTGTTATTAGGAATTTTAGGTTTTTTTTGGATAACAGGTAGTTTAGAGTTTCGGGATTTGTTCAAAATAGCTAATAACTGGATTCCTAATAATGGGATTAATTCCTTACTTACTACTTTGTGTGCTTTTTTATTATTCCTTGGTGCAGTTGCGAAATCTGCACAATTCCCTCTTCACGTATGGTTACCCGATGCTATGGAAGGACCCACTCCCATTTCGGCTCTTATACACGCAGCAACTATGGCTGGGATTTTTCTTGCTCGACTTCCTCTTTTCATATCCCTACCTATAATGAGTTTCATTTCTTTAGTAGGTACAATAACACTCTTCTTAGGAGCTACTTTAGCTCTTGCTCAGAGAGATATTAAAAGAAGCTTAGCCTATTCTACAATGTCTCAATTGGGTTATATGATGTTAGCTCTAGGTATAGGTTCTTATCAAGCTGCTTTATTCCATTTGATCACTCATGCTTATTCGAAAGCTTTATTGTTCTTGGGATCCGGATCCATTCATTCAATGGAACCTCTTGTTGGATATTCACCAGATAAAAGTCAGAATATGGTTCTTATGGGTGGTTTAAGAAAATACCCAATTACAAGAACTACTTTTTTAGGTACGCTTTCTCTTTGTGGTATTCCACCTCTTGCTTGCTTCTGGTCCAAAGATGAAATCCTTAGTAATAGTTGGTTGTATTCACCCTTTTTTGGAATAATAGCCTCTTTTACTGGATTAACTGCGTTTTATATGTTTCGGATATATTTACTTACTTTTGATGGGTACCTGCGTGTTTTTAATTACAGTAGCACTAAAGAGGGTTCGTTGTCAATATCCTTATGGGGAAAAAGGCCCAAAATTCATAATACAAGAGGGTCCTTTAGTACTTTTGGGGCTAAAAACACTTTTGTCTATCCTCATGAAACGGGAAATACTATGCTATTCCCTCTTTTTATATTACTGTTTACTTTGTTCATTGGATCCATAGGAATCTTTGAGTTAACCATATTATCAAAGTGGTTAACTTCAATAAACTTCCAGGAATCCATAAATTCATATGAATTTACTAATATTTCTTCTGTAAGTCTAGCTATGTTTGGTCTATCCATATTCTCCTTTCAGTTGTTAAATTCTAAAGAGAGTCCGAAGTTTTCGGATGTAAAAAAAAAGATATACAGTTGGTCATATAATCGTGGTTATATAGATATTTTCTATACTAGGTTTCTGGGTATAAGAGGATTAACTGAACTAACGCAGTTTTTCGATAAGGGTGTCATTGATGGAATTAATGGAGTAGGTCTTGCTGGTTTTTGTATAGGAGAAGAAATTAAATATGTAGGGGGAGGGCGAATATCGTCTTATTTATTCTTTTATTCCGTGTTCTTCTTTTTTATGGATTTACCTGGACCAATACATGAGATTCTTGTGCTATTTGGATTTCTTCTACTAGGAGGTCTAGGAGTAGTATTACTTACCAACCCAATTTATTCTGCCTTTTCGCTGGGATTAGTTCTTGTTTGTATATCCTTATTCTATATTTTATTGAATTCCTACTTTGTAGCTGTCGCACAACTTCTTATTTATGTGGGAGCTATAAATGTTTTGATCATATTTGCCGTAATGTTCAATGGCTCAGAATGGTCTAAAAATAAGAATTGGACTATTGGAGATGGGTTCACTCTCTGTATAACTATTCTTTTTTCACTAATGACTACTATCCCAGATACGTCATGGTATGGAATTCTTTGGACTACAAGATCAAACCAAATAGTAGAACAGGGTCTCAATAACGTTCAACAAATTGGGATTCATTTAGCAACTGATTTTTATCTTCCGTTTGAACTCATTTCCATAATTCTTCTAGTTTCTTTAATAGGTGCAATTACTATGGCTCGGCAATAAATGTTTACAGAAGCAATAACGGTAAATGCACCAGAATTCTTGGAGAATATTCAAATACCCCAAAGAGCCAGCTATATTAGGGTAATTATGTTAGAGTTGAGCCGTATAGCTTCTCACTTGTTATGGCTTGGACCTTTTATGGCGGATCTAGGCGCACAGACCCCTTTTTTCTATATTTTTAGAGAGAGAGAATTGATATATGATCTATTTGAAGCTGCTACAGGTATGCGAATGATGCATAATTACTTTCGCATCGGAGGGGTAGCCGCCGATCTACCTTATGGATGGGTCGATAAATGTTTAGATTTCTGTGATTATTTTTTACGAGGAGTTGTTGAACAACAACTTATTACACGGAATCCCGTTTTTTTAGAACGAGTTGAAGGAGTCGGTTTTATTAGCGGAGAAGAAGCAGTAAATTGGGGCTTATCGGGACCGATGTTACGAGCTTCTGGAATACAATGGGATCTTCGTAAAGTTGATTATGAGTCTTACAACCAATTCGATTGGAAAGTCCAATGGCAAAAAGAAGGGGATTCATTAGCTCGCTATTTAGTACGAATGGGTGAAATGAGGGAATCCATCAAAATTATTCAACAGGCTGTAAAAATTCCTGGAGGCCCTTATGAGAATTTAGAAGTCCGACGCTTTAAGAAGAATTCCGAATGGAATGATTTTGAATATCGATTTCTTGGTAAAAAACCTTCGCCCAATTTTGAATTGTCAAAGCAAGAGCTTTATGTAAGAGTGGAAGCTCCAAAAGGTGAATTAGGAATTTATCTGGGAGATGATAGTCTTTTCCCCTGGAGATGGAAAATTCGTCCACCCGGTTTTAATTTGCAAATTCTTCCTCAACTAGTTAAAAAAATGAAATTGGCTGATATCATGACGATATTAGGTAGTATAGATATCATTATGGGGGAAGTTGATCGTTGAATGTTCCCTATGGTAACTGGGTTCATGAGTTATGGTCAACAAACAATACGCGCTGCAAGGTACATTGGTCAATTCATAATTACCTTATCCCACACAAATCGTTTACCTATAACGATTCACTACCCTTATGAAAAATCAATTACATCGGAGCGTTTCCGGGGGCGAATCCACTTTGAATTTGATAAATGTATTGCTTGTGAAGTATGTGTTCGCGTATGCCCGATAGATCTACCCCTTGTGGATTGGAGATTTGAAAAGGATATTAAAAGGAAACAATTGAATTATAGTATTGATTTCGGAGTTTGTATATTTTGTGGTAATTGTGTTGAGTACTGCCCGACAAGCTGTTTATCAATGACTGAAGAATATGAACTTTCTACTTATGATCGTCATGAATTGAATTACAATCAAATTGCTTTGAGTCGGTTACCAATCTCCATAATGGGAGATTACACAATTCAAACAATTAGGAATTCGACTCATAAAAATCTTGGAATTCAAGAACGGTTACTAATTATTAGATGCAGCAGGGTTGGTTATCTAATTGGCTAGTCAAACATGAGGTGGTTCATAGATCTTTGGGCTTCGATCACCGAGGAATAGAGACTTTACAAATAAAAGCAGGGGATTGGGATTCCATTGCTGTCATTTTATATGTATATGGTTACAATTATTTACGTTCCCAATGTGCTTATGACGTAGCACCCGGTGGATCTTTAGCTAGCGTGTATCATCTTACGAGAATACAGTATGGTATAGATAACCCAGAAGAAGTATGCATAAAAGTCTTTGCCCAAAAGGATAATCCTAGAATCCCGTCTGTCTTCTGGATTTGGAGAAGTGCCGATTTTCAAGAACGCGAATCTTATGATATGGTGGGAATCTATGATAATCATCCACGCCTTAAACGTATTCTAATGCCTGAAAGTTGGATAGGCTGGCCCTTACGTAAGGACTATATAACCCCCAATTTCTATGAAATACAAGATGCTCATTGAATGAGTTTGATTGAGTTTCCCTTACTTGACCAAACAAGTTCCAATTCCGTTATTTCAACTACAAATGATCTTAATTGGTCAAGACTCTCCAGTTTATGGCCCCTTCTATATGGTACCAGTTGTTGTTTCATTGAATTTGCTTCATTAATAGGCTCACGATTCGACTTTGATCGTTATGGATTGGTACCAAGATCAAGTCCTAGGCAAGCAGACCTAATTTTAACAGCTGGTACGGTAACAATGAAAATGGCTCCCTCTTTAGTGTTATACGAGCAAATGCCTGAACCAAAATACGTCATTGCTATGGGAGCCTGTACTATTACAGGGGGAATGTTCAGTACGGATTCCTATAGTACTGTTCGGGGAGTTGATAAGTTAATTCCTGTGGATGTCTACTTGCCGGGCTGCCCACCTAAACCGGAGGCAGTTATAGATGCCCTAACAAAACTTCGTAAGAAGATATCGCGAGAAATAGTTGAGGATCGAACTCTATCTCAAAAGAATCGATGTTTTACTACCAGTCACAAGCTTTATGTTAGGCGTAGTACTCATACTGGAACTTACGAGCAAGAATTGCTCTATCAATCACCATCTACTTTAGACATATCTTCTATGGAAAATAGAAATACTTTTTCTTGGGTAAAGGAACAGATGATTCGATCGATTTCTATCATGATATACATAACTCGGACATCTTCAAATGCATATCCCATTTTTGCGCAGCAGGGTTATGAAAACCCACGAGAAGCAACCGGACGAATTGTATGTGCCAATTGCCATTTAGCTAATAAGCCCGTGGATATTGAAGTTCCCCAAGCTGTGCTTCCCGATACTGTATTTGAAGCAGTTCTTCGAATTCCTTATGATATGCAACTGAAACAAGTTCTTGGTAATGGGAAAAAGGGAGGGTTAAATGTGGGTGCTGTTCTTATTTTGCCCGAGGGATTCGAATTAGCGCCGCCTGACCGTATTTCTCCTGAGTTGAAAGAAAAGATAGGAAATCTTTCTTTTCAGAGTTATCGTGATAAAAATATTCTTGTGATAGGCCCTGTTCCCGGTAAGAAATATAGTGAAATCGTCTTTCCCATTCTTTCCCCCGATCCTGCTACGAAGAAAGACTTCTTAAAATATCCCATATATGTAGGGGGAAACCGAGGAAGGGGACAGATCTATCCTGATGGTAGCAAGAGTAACAATACGGTCTATAATGCTACGTCAACAGGTATAGTAAGAAAAATACTACGTAAAGAAAAGGGGGGATATGAAATATCCATAGTCGAGGATGGACGCCAAGTGATTGATATTATACCTTCCGGGCCAGAACTTCTTGTTTCAGAAGGGGAATCGATCAAGCTTGATCAACCATTAACAAGCAATCCTAATGTGGGAGGGTTTGGTCAGGGGGATGCAGAAATCGTGCTTCAGGATCCATTACGCGTCCAAGGCCTTTTGTTCTTCTTCGCATCTGTTATTTTGGCACAAGTTTTTTTGGTTCTCAAAAAGAAACAGTTTGAAAAGGTTCAATTGTACGAAATGAATTTCTAGATGACTTTTTACTACCGCCCAACCGTTACAGAGGCTTTTTCCTCGGTTCAATACATAATGACCGAGGCCAACTTTGGTTGGTTAATCCGATCAGTTCATCGATGGTCAGCAAGTATGATGGTTCTAATGATGATCCTGCACGTATTTCGTGTGTATCTCACAGGTGGATTTAAAAAACCCCGCGAATTAACTTGGGTGACAGGTGTGGTTTTGGTATTGACTGCATCGTTTGGTGTAACTGGTTATTCTTTGCCTTGGGATCAAATTGGTTATTGGGCAGTCAAAATTGTGACAGGTGTACCTGAAGCGATTCCGGTAATAGGATCGCCTTTAGTGGAGTTATTACGTGGAAGTGCTAGTGTGGGCCAATCCACTTTGACTCGTTTTTATAGTTTACATACCTTTGTACTGCCTCTGCTTACTGCCGTATTTATGTTAATGCACTTTATGATACGTAAGCAAGGTATTTCGGGTCCTTTAGTACCTGTATTAAGAGCAAAATTAGCTAAAGGGATGGGACATAATTATTACGGGGAACCCGCGTGGCCCAACGATCTTTTATATATTTTTCCAGTAGTAATTCTAGGTACTATTGCATGTAATGTAGGTTTAGCGGTTCTCGAGCCGTCAATGATTGGTGAACCGGCGGATCCGTTTGCAACTCCTCTGGAAATATTACCCGAGTGGTACTTCTTTCCCGTCTTTCAAATACTCCGTACAGTACCCAATAAGTTATTGGGCGTTCTCTTAATGGTTTCTGTGCCAACGGGCTTATTGGTACCCTTTCTAGAGAATGTCAATAAATTCCAAAATCCATTTCGTCGCCCAGTAGCTACGACCGTTTTTTTAATCGGTACTGCAGTAGCTCTTTGGTTAGGTATTGGAGCAACATTACCCATTAAATCCTTAACTTTAGGTCTTTATGATTGAAGTTTTTCTATTTGGAATCGTCTTACTAATTCCTATTACTTTAGCGGGATTATTCGTGACTGCGTATTTGCAATACAGACGTGGGGATCAGTTGGATCTTTGAATGCTTACTATAACTAGTTATTTCGGTTTTCTACTGGCTGCTTTAACTATAACCCCAGCTCTATTTATTGGCTTGAACAAGATACGTCTTATTTGAATGGATATAGTAAGTCTCGCTTGGGCTGCTTTAATGGTAGTCTTTACATTTTCTCTTTCACTAGTAGTATGGGGGAGGAGTGGACTCTAGATGATTATTAGTTCGCCGGAACCAGAAGTAAAAATTGTGGATAGGGATCCTGTAAAAACATCTTTTGAGGAATGGGCCAAACCCGGCCATTTCTCAACAATAGCTAAGGGCCCTGATACTACCACTTGGATCTGGAACCTACATGCTGATGCTCACGATTTCGATAGTCATACCGGTGATTTGGAGGAGATCTCTCGAAAAGTCTTTGCTCATTTCGGTCAACTCTCCATTATCTTTCTTTGGTTGAGTGGCATGTTCGCCCGTTTTTCCAATTATGAAGCATGGCTAAGTGATCCTACTCACATTGGACCCAGTGCTCAGGTAGTTTGGCCAATAGTAGGGCAAGAAATATTGAATGGTGATGTAGGCGGGGGTTTCCGAGGAATCCAAATAACCTCTGGGTTTTTTCAGTGGCGAGCATCTGGAATAACTGAATTACAACTCTATTGTACCGCAATCGGTGCATTGATTTTTGCATCGTTAATGCTTTTTGCTGGTTGGTTCCATTATCACAAGGCCGCTCCCAAATTGGCCTGGTTCCAAGATGTAGAATCCATGTTGAATCACCACTTAGCGGGGTTATTAGGACTTGGGTCTCTTTCTTGGGCGGGACACCAAATCCATGTATCTTTACCAATTAACCAATTTCTTGACGCTGGGGTTGATCCTAAACCACTTCCTCATGAATTTATCTTGAATCGCGACCTTTTGGCTCAACTTTATCCTAGTTTTGCCGAAGGAGCAACCCCCTTTTTCACCTTGAATTGGTCCAAATACGCAGAATTTCTGTTTCGCGGAGGACTAGACCCAATAACCGGAGGTCTATGGTTGAGCGATATTGCGCACCATCATTTAGCTATTGCTATTCTTTTCCTAATCGCAGGTCATATGTATAGGACCAACTGGGGTATTGGTCATGGACTTAAAGATATTTTGGAAGCTCATAAGGGCCCATTTACAGGACAAGGCCATAAGGGTCTCTATGAAATCCTAACAACGTCATGGCACGCTCAATTATCTCTTAACCTAGCTATGCTAGGCTCTACCATTGTTGTAGCTCATCATATGTACATGCCCCCCTATCCATACCTAGCTACTGACTATGGTACACAACTTTCCTTGTTCACACACCACATGTGGATTGGCGGATTTCTAATAGTCGGTGCTGCTGCACATGCAGCCATTTTTATGGTAAGAGACTATGATCCAACTACTCGATACAACGATCTATTAGATCGCGTCCTTAGACACCGCGATGCAATCATATCCCACCTTAACTGGGTGTGTATATTTCTAGGTTTTCACAGTTTTGGCTTGTACATTCATAATGATACCATGAGTGCTTTAGGCCGTCCCCAAGATATGTTTTCGGATACCGCCATACAATTACAACCCATCTTTGCTCAATGGGTACAAAATATCCATGCTGCGCCTGGCGTAACAGCTCCTGGTGCAACAACAAGTACCAGCTTAACGTGGGGAGGTGGCGAGTTAGTAGCAGTAGGCGGCAAAGTAGCTTTGTTACCTATTCCATTAGGAACCGCAGATTTTTTAGTCCATCACATTCACGCATTTACCATCCATGTGACTGTATTAATACTTTTGAAAGGTGTTTTATTTGCTCGCAGTTCCCGTTTGATACCCGATAAAGCAAATCTTGGTTTTCGCTTCCCTTGCGATGGGCCTGGGAGAGGGGGAACATGTCAAGTATCCGCCTGGGATCATGTTTTCTTAGGTCTATTCTGGATGTACAATATTTCGGTAGTCATTTTCCATTTCAGTTGGAAAATGCAGTCGGATGTTTGGGGTACTATAAGCGATGAAGGGATGGTAACTCATATCACAGGGGGAAACTTTGCACAGAGTTCCATTACGATTAATGGGTGGCTCCGAGATTTCTTGTGGGCACAGGCATCCCAAGTAATTCAGTCTTATGGTTCTTCATTATCTGCATATGGTCTTTTTTTCTTAGGTGCTCATTTTGTCTGGGCCTTCAGTTTAATGTTTTTATTCAGCGGCCGTGGTTATTGGCAAGAACTCATTGAATCTATCGTTTGGGCTCATAACAAATTAAAAGTTGCTCCTGCTACTCAGCCTAGAGCCTTGAGCATTATACAAGGACGTGCTGTAGGAGTAACCCATTACCTTCTGGGTGGAATTGCCACAACATGGGCATTCTTCTTAGCGAGAATTATTGCAGTAGGAATGGAATTAAGATTTCCCAGGTTTAGCCAAGGCTTAGCTCAGGACCCCACTACTCGTCGTATTTGGTTTGGTATTGCTACCGCACATGATTTCGAAAGTCATGATGATATTACTGAGGAACGTCTTTATCAGAACATTTTTGCTTCTCACTTTGGGCAGTTAGCAATAATCTTTCTATGGACATCCGGAAATCTGTTTCATGTAGCTTGGCAAGGAAATTTTGAATCATGGATACAGGATCCTTTACACGTAAGGCCTATTGCTCATGCGATTTGGGATCCTCATTTTGGTCAACCCGCTGTGGAAGCCTTTACTCGAGGAGGTGCTGCCGGTCCAGTGAATATCGCCTATTCTGGGGTTTATCAGTGGTGGTATACAATTGGATTACGCACCAATGGAGATCTTTATACTGGAGCTCTGTTTCTATTATTTCTTTCTACGCTATCCTTAATAGGGGGTTGGTTACATCTACAACCCAAATGGAAACCAAGCCTTTCGTGGTTCAAAAACGCGGAATCTCGTCTCAATCATCATTTGTCAGGACTTTTCGGGGTAAGTTCTTTGGCTTGGACAGGACATTTAGTTCATGTCGCTATTCCCTCCAGGGGGGAGTACGTTCGATGGAATAATTTCTTAGATGTATTACCCTATCCCCAGGGGTTGGGACCCCTTCTGACGGGTCAGTGGAATCTTTATGCCCAAAACCCTGATTCGAGTAATCATTTATTTGGTACCGCTCAAGGAGCCGGAACTGCCATTCTAACTCTTCTTGGGGGATTCCATCCACAAACACAAAGTTTGTGGCTGACCGATATTGCTCACCATCATTTAGCTATTGCATTTATTTTTCTCATTGCCGGTCATATGTATCGAACTAACTTCGGAATTGGGCACAGTATCAAAGATCTTTTAGAAGCACATACTCCTCCGGGGGGTCGATTAGGGCGTGGGCATAAGGGCCTTTACGACACAATCAATAATTCGCATTTTCAATTAGGTCTTGCTCTAGCTTCTTTAGGGGTTATTACTTCCTTAGTAGCTCAACATATGTACTCTCCTGCTTATGCATTCATAGCACAAGACTTTACCACTCAAGCTGCTTTATATACTCATCACCAATATATTGCAGGGTTCATCATGACAGGGGCTTTTGCTCATGGAGCTATTTTTTTCATTAGGGATTACAATCCGGAACAGAATGAGGATAATGTATTGGCAAGAATGTTAGACCATAAAGAAGCTATCATATCTCATTTAAGTTGGGCTAGCCTCTTCCTAGGATTCCATACCTTGGGCCTTTATGTTCATAACGACGTCATGCTTGCTTTTGGTACTCCAGAAAAGCAAATCTTGATCGAACCTATATTTGCCCAATGGATACAATCTGCTCATGGTAAGACGACATATGGGTTCGATATACTCTTATCTTCAACGAGCGGCCCCGCTTTCAATGCAGGTCGAACCCTATGGTTGCCCGGATGGTTGAATGCTGTTAATGAGAATAGTAATTCTCTTTTCTTAACAATAGGACCTGGAGATTTCTTGGTTCATCATGCTATTGCTCTAGGTTTGCATACAACTACATTGATTTTAGTAAAGGGTGCTGATGCACGAGGTTCCAAATTAATGCCGGATAAAAAGGATTTTGGGTATAGTTTTCCTTGTGACGGCCCAGGGCGCGGCGGTACTTGTGATATTTCTGCTTGGGACGCGTTTTATTTGGCAGTTTTCTGGATGTTAAATACCATTGGATGGGTTACTTTTTATTGGCATTGGAAACACATCACATTATGGCAGGGCAACGTTTCACAATTTAATGAATCCTCCACTTATTTGATGGGATGGTTAAGAGATTACCTATGGTTAAACTCTTCACAACTTATCAATGGATATAATCCTTTTGGGATGAATAGTTTATCGGTATGGGCGTGGATGTTCTTATTTGGACATCTTGTTTGGGCTACTGGATTTATGTTCTTAATTTCCTGGCGTGGATATTGGCAGTTAATTGAGACTTTAGCATGGGCTCATGAACGCACACCTTTGGCTAATTTAATTCGCTGGAGAGATAAGCCCGTGGCTCTTTCCATTGTGCAAGCAAGATTGGTTGGATTAGCCCACTTTTCCGTGGGTTATATATTCACTTATGCAGCTTTCTTGATTGCCTCAACATCAGGCAAGTTTGGTTAAATGTCACATTCCGTAAAAATTTATGATACATGTATAGGATGCACTCAATGTGTACGAGCTTGTCCAACAGATGTATTAGAAATGATACCCTGGGATGGGTGTAAAGCCAAGCAAATTGCTTCCGCGCCGAGAACCGAAGATTGTGTGGGTTGTAAGAGATGCGAATCTGCCTGCCCAACAGATTTTTTAAGTGTCCGCGTTTATTTAGAAACAACCCGCAGCATGGCTCTATCTTATTGATTTTTACCTATTTTCGTGCCTTTAGTAGGCTTAGTATTTCCGGCAATTGCAATGTCTTTATTTCTTTATGTGCAGAAAAATAAGATTGTCATGCGGGATATAAAAACATATCTCTCTGTAGCGCCCGTGAGTACTCTATGGTTTGGGGCTTTAGCAGGTTTATTGATAGAAATTAATCGTTTATTCCCAGATGCTTTGTCATTCCCTTTTTTTATGACTGCAATTTTAGAGAGACGCGAAAGTACAAGCTGGGGTTTCAACTGGATAACTAGCACCGAAAATCGTCTTTACATCGGATGGTTCGGTGTTTTGATGATCCCTACCTTATTGACCGCAACTTCCGTATTTATTATCGCCTTCATCGCTGCTCCTCCAGTAGATATTGATGGTATTCGTGAGCCTGTTTCTGGTTCTTTACTTTATGGAAACAATATTATCTCTGGTGCCATTATTCCTACTTCTGCGGCGATCGGATTGCACTTTTACCCAATTTGGGAAGCTGCATCTGTTGATGAGTGGTTATACAACGGCGGTCCTTATGAACTAATTGTTCTACACTTCTTACTTGGTGTAGCTTGTTATATGGGTCGTGAGTGGGAATTCCGTCTGGGTATGCGTCCTTGGATTGCTGTTGCATATTCAGCTCCTGTTGCAGCTGCTACTGCTGTTTTCTTGATTTACCCTGGTCAAGGAAGTTTCTCTGATGGTATGCCTTTAGGAATATCTGGTACTTTCAACTTTATGATTGTATTCCAGGCAGAGCACAACATCCTTATGCATCCATTTCACATGTTAGGTGTAGCTGGTGTATTCGGCGGTTCCCTATTCAGTGCTATGCATGGTTCCTTGGTAACCTCTAGTTTGATCAGGGAAACCACTGAAAATGAATCTGCTAATGAGGGTTACAAATTTGGTCAAGAGGAAGAGACTTATAATATTGTGGCTCATGGTTATTTTGGCCGATTAATCTTCCAATATGCTAGTTTCAACAACTCTCGTTCTTTACACTTCTTCTTGGCTGCTTGGCCTGTAGTAGGGATCTGGTTCACTGCTTTAGGTATTAGTACTATGGCTTTCAACCTAAATGGTTTCAATTTCAACCAATCTGTAGTTGATAGCCAAGGTCGCGTTATTAATACTTGGGCTGATATCATCAACCGTGCTAATCTTGGTATGGAGGTAATGCACGAACGTAATGCTCACAACTTCCCTCTAGACCTAGCTGTTCTTGAAGTTCCATCTAATGGAATGGGTTTGCCTTGGTATCGTGTTCATACTGTTGTATTGAATGATCCGGGTCGATTGCTTGTGCATATAATGCACACAGCTTTAGTTTCTGGTTGGGGCTCGATGGCTTTATATGAATTAGCGGTTTTTGATCCCTCTGATCCTGTTCTGGATCCAATGTGGAGACAAGGTATGTTCGTCATTCCCTTCATGACTCGTTTAGGAATAACCAATTCGTGGGGTGGTTGGAGTATTTCAGGAGGAACTGTAAATCCGGGTATTTGGAGTTATGAAGGTGTGGCAGGTGCGCATATTGTGTTTTCTGGCTTCTTGGCAGCTATCTGGCATTGGGTATATTGGGACCTAATATTCGATCGGACAGGAAAACCCTCTTTGGATTTGCCCAAGATCTTTGGAATTCATTTATTTCTTGCAGGGGTGGCTTGCTTTGGCTTTGGCGCATTTCATGTAACGGGTTTGTATGGTCCTGGGATATGGGTGTCCGATCCTTATGGACTAACTGGAAAAGTACAAGCTGTAAATCCATGGGGTGTAGAAGGTTTTGATCCTTTTGTTCCGGGGGGAATAGCTTCTCATCATATTGCTGCGGGTACATTGGGCATATTAGCGGGCCTATTCCATCTTAGTGTCCGTCCGCCTCAACGTCTATACAAAGGATTACGTATGGGCAATATTGAAACTGTACTTTCCAGTAGTATCGCTGCTGTTTTTTTTGCAGCTTTCGTTGCCGGAACTATGTGGTATGGGTCAGCAACTACCCCAATCGAATTATTTGGGCCTACTCGTTATCAGTGGGATCAGGGATACTTTCAGCAAGAAATATATCGAAGAGTTAGCGATGGGTTAGCCGAAAATCTTAGTTTATCAGAAGCTTGGTCTAAAATTCCCGAAAAATTAGCCTTTTATGATTATATTGGTAATAATCCGGCAAAGGGGGGATTATTCAGAGCAGGCTCAATGGACAACGGGGATGGAATAGCTGTTGGATGGGGACATCCCGTCTTTAGAGATAAAGAAGGACGCGAGCTTTTTGTACGCCGTATGCCTACTTTTTTTGAAACATTTCCGGTTGTTTTGGTAGATGAAGAGGGAATTGTGAGAGCGGACGTTCCTTTTAGAAGAGCAGAATCCAAATATAGTGTTGAACAAGTAGGTGTAACGGTGGAGTTCTATGGTGGCGAACTTAATGGAGTAAGTTATTCTGATCCTGCTACTGTAAAAAAATATGCGAGGCGTTCCCAATTAGGGGAAATTTTTGAATTAGATCGGGCTACTTTGAAATCGGATGGTGTTTTTCGCAGCAGTCCAAGGGGTTGGTTCACTTTTGGTCATGCTACCTTTGCTTTGCTCTTCTTTTTCGGACACATTTGGCATGGCGCTAGAACCTTGTTCCGAGATGTTTTTGCTGGTATTGATCCAGACTTGGATGCTCAAGTGGAATTTGGAACATTCCAAAAAGTTGGAGATCCAACAAGGAAAGCAGTCTGAATGAAAATCTTATATTCCAGGAGGTTCTACCACGTGGAAACGCTCTTTAATGGAACTTTCGTTTTAGCTGGTCGTGACCAAGAAACCACCGGCTTTGCTTGGTGGGCTGGGAATGCCAGACTTATCAATTTGTCCGGTAAACTACTTGGAGCTCACGTAGCCCATGCCGGATTAATCGTATTCTGGGCCGGAGCAATGAACCTATTTGAGGTGGCCCATTTCGTACCAGAAAAGCCCATGTATGAACAAGGGTTGATTTTACTTCCGCACTTAGCTACTCTAGGTTGGGGAGTAGGGCCGGGGGGAGAAGTTCTAGATACTTTTCCGTACTTTGTATCTGGAGTACTTCACCTAATTTCCTCCGCAGTCTTAGGCTTCGGCGGCATTTATCACGCGCTTCTGGGACCCGAGACTCTTGAAGAATCTTTTCCATTCTTTGGTTATGTATGGAAAGATAGAAATAAAATGACTACAATTTTGGGTATTCACTTAATTTTGTTAGGTGGTGCTTTTCTTCTAGTACTCAAGGCTCTTTATTTTGGCGGTGTATATGATACCTGGGCCCCGGGGGGAATGACTATAGCCCTTGGTAGAACTAAAGAAGAAAATGATCTATTTGATATTATGGACGACTGGTTACGAAGGGACCGTTTCGTTTTTGTAGGATGGTCCGGCCTATTGCTCTTTCCTTGTGCTTATTTCGCTTTAGGGGGTTGGTTTACAGGGACAACTTTTGTAACTTCTTGGTATACCCATGGATTGGCTAGTTCCTATTTGGAAGGTTGTAATTTCTTAACCGCGGCAGTTTCCCCTGCCAATAGTTTAGCACACTCTTTGTTGCTACTATGGGGCCCGGAAGCGCAAGGGGATTTTACTCGTTGGTGTCAATTAGGCGGTCTGTGGACTTTTGTCGCTCTCCATGGGGCTTTTGCACTAATAGGTTTCATGTTACGTCAATTTGAACTTGCTCGGTCTGTTCAATTGCGGCCTTATAATGCAATTTCATTCTCTGCTCCAATCGCTGTTTTCGTTTCCGTATTCCTTATTTATCCACTGGGGCAATCTGGTTGGTTCTTTGCGCCGAGTTTTGGCGTAGCAGCGATATTTCGATTCATCCTCTTTTTCCAAGGATTTCATAATTGGACATTGAACCCATTTCATATGATGGGAGTTGCCGGAGTATTAGGCGCAGCTCTGCTATGCGCTATTCATGGGGCGACCGTAGAAAACACTCTATTCGAGGACGGTGATGGTGCAAATACTTTCCGCGCTTTTAACCCAACTCAAGCTGAAGAAACTTATTCAATGGTCACTGCTAATCGCTTTTGGTCCCAAATCTTTGGTGTTGCTTTTTCTAATAAACGTTGGTTACATTTCTTTATGCTATTTGTACCCGTCACCGGTTTATGGATGAGTGCTATTGGCGTAGTCGGCCTGGCTCTGAACCTACGTGCCTATGACTTCGTTTCCCAGGAAATCCGTGCAGCGGAAGATCCTGAATTTGAGACTTTCTACACTAAAAATATTCTTTTAAACGAGGGTATTCGTGCGTGGATGGCAGCTCAGGATCAGCCTCATGAAAATCTTATATTCCCTGAGGAGGTTCTACCACGTGGAAACGCTCTTTAAATGTCTGGAAGCACGGGAGAACGTTCTTTTGCTGATATTATTACCAGTATTCGATACTGGGTTATTCATAGCATTACTATACCTTCCCTATTCATTGCGGGTTGGTTATTTGTCAGTACGGGTTTAGCTTATGACGTGTTTGGAAGTCCTCGGCCAAACGAGTATTTCACGGAAAGCCGACAAGGAATTCCCTTAATAACCGACCGTTTTGATTCTTTAGAACAACTCGATGAATTTAGTACCTTTTAGATGACCATAGATCGAACCTATCCTATTTTTACAGTCCGATGGCTGGCTGTTCACGGACTAGCCGTACCTACTGTTTTTTTCTTGGGATCAATATCAGCAATGCAGTTCATCCAACGATAAATGGCTACACAAACCGTTGAAGATAGTTCTAGACCTGGGCCAAGAACTCGCGTAGGTAGTTTATTGAAACCCTTGAATTCGGAATATGGGAAAGTAGCTCCGGGTTGGGGGACTACTCCTTTTATGGGGGTCGCAATGGCTTTATTCGCGATATTCCTATCTATCATTTTAGAAATTTATAATTCTTCTGTTTTACTGGACGGAATTTTAATGAATTAGATGCTTACTCTCAAACTTTTTGTTTATACAGTAGTGATATTCTTTGTTTCCCTCTTTATCTTTGGATTCTTATCTAATGACCCAGGACGTAATCCTGGGCGTGAGGAGTAAATGGCCGATACTACTGGAAGAATTCCTCTTTGGCTGATAGGTACTGTAACTGGTATTGTGATTGGTTTAGGTGTTTTCTTTTACGGTTCATATTCTGGATTGGGTTCATCTCTATAGATGCCTAATATACTTAGTTTAACCTGTATCTGTTTTAATTCTTATCCGACTAGTTTCTTCCTTGCCCGAAGCTTATGCCTTCACCCCATCGTGGATATGCCTGTCATACCTATACTCTTTTTTCTATTAGCCTTTGTTTGGCAAGCTGCTGTAAGTTTTCGAATGACACAATCAAACCCGAATGAACAAAATGTTGAATTGAATCGTACCAGTCTATACTGGGGTTTATTACTCATTTTTGTACTTGCTGTTTTATTTTCCAATTACTTCTTCAATTGAATGGAAGTCAATATTCTCGCATTTATTGCTACTGCACTGTTTATTCTACCTACTGCCTTTTTACTTATTATTTATGTAAAAACAGTCAGCCAAAATTAAATGGAAACAGCAACTTTAGTCGCCATCTCCATATCTGGTTTACTTGTAAGCTTTACTGGGTATGCCTTATATACCGCGTTTGGGCAACCCTCTCAACAATTAAGAGATCCATTCGAAGAACACGGGGACTAAATGGAAGCATTGGTTTATACGTTCCTTTTAGTTTCGACTTTAGGGATAATTTTTTTCGCTATCTTCTTCCGAGAACCACCTAAGGTTCCGACTAAAAAATAAATGACTATTGCTTTCCAATTAGCTGTTTTTGCATTAATTGCGACTTCCTCAGTGTTAGTAATTAGTGTACCCCTTGTATTTGCTTCTCCTGATGGTTGGTCAAATAATAAAAACGTTGTATTTTCCGGTACATCATTATGGATTGGACTAGTCTTTCTGATGTCACCACAAACAGAAACTAAAGCAGTTGGATTTGCTGGTGTTAAGGATTATAAATTGACTTATTACACCCCGGAGTATGAAACCAAGGATACTGATATCTTGGCAGCATTCCGAGTAACTCCTCAGCCCGGGGTTCCGCCCGAAGAAGCAGGGGCTGCAGCTGCCGAATCTTCTACTGGTACATGGACAACTGTTTGGACTGATGGACTTACCAGTCTTGATCGTTACAAAGGGCGATGCTATCACATTGAGCCCGTTGGGGAGGAACAAATCTATGCTTATCCATTAGACCTATTTGAAGAGGGTTCTGTTACTAACATGTTTTCCATTGTGTTTTTCAAAGCCCTACGTCTGGAGGATCTGCGAATTCCCTATAAAACTTTCCAAGGTCCGCCTCATGGTATCCAAGAAAGGGATAAGTTGAACAAGTACGGCCGTCCTTTTTTGGGATGTACTATTAAACCAAAATTGGGATTATCCGCAAAAAATTACGGTAGAGCGTATGAGTGTCTACGCGGTGGACTTGATTTTACCAAAGATGATGAAAACGTAAACTCACAACCATTTATGCGCTGGAGGGACCGTTTTTTTGCCGAAGCATATAAACAGGCCGAAACCGGTGAAATCAAGGGGCATTACTTGAATGCGACTGCAACAGAAGAAATGAAGAGAGCTATATTTGCGAGGGAATTAGGGGTTCCTATTGTAATGCATGACTACTTAACTGGGGGATTCACCGCAAATACTTTGCATTATTGCCGCGACAATGGCCTACTTCTTCACATTCACCGGGCAATGCATGCAGTTATTGATAGACAGAAAAATCATGGTATGCATTTTCGTGTATTAGCTAAAGCATTGCGTATGTCTGGGGGAGATCATCACGGTACAGTAGTAGGTAAGTTAGAAGGGGAACGCGAAATGACTTTAGGTTTTGTTGATTTATTGCGCGATGATTTTATTGAAAAAGATCGTCGCGGTTTTTTCACTCAGGACTGGGTATCTATGCCAGGTGTTATACCGGTGGCTTCAGGGGGTATTCATGTTTGGCATATGCCAGCTCTGACCGAAATCTTTGGAGATGATTCCGTATTATTTGGTGGAGGAACTTTAGGACATCCTTGGGGAAATGCACCTGGTGCAGCTAATCGGGTGGCTTTAGAAGCTTGTGTACAAGCTCGTAACGAAGGGCGCGATCTTGCTCGTGAAGGTAATGAAATCGCTAAATGGAGTCCTGAACTAGCCGCAGCTTGTGAATGGAAGGCGATCAAATTCGAGCCGGATCTAGCGAAACATTTATACAAAACACCTATCCCGAGCACACGCAAGGGAACCGACAGGCAAGTGAAATCCAATCCACGAAATAATTTGATCCATGGACGGCACGGTAAAGGTAATTCCAGAGGAATCATTACCAGGAGAGGGGGAGGTCATAAGCGCCTATACCGTAAAATCGATTTTCGACGGAATCAAAAAGACATATCTGGTAGAATCGTAACCATAGAATACGACCCTAATCGAAATGCATACATTTGTCTCATACACTATGGGGATGGTGAGAAGAGATATATTTTACATCCCAGAGGGGCTATAATTGGAGATACTATTGTTTCTGGTACAAAAGTTCCTATATCAATGGGAAATGCCCTAATGCCCTTAGGCACGGCCATACATAACATAGAAATCACACGTGGAAGGGGTGGGCAATTAGCTAGAGCAGCAGGTGCTGTAGCGAAACTGATTGCAAAAGAGGGTAAAGCCACTTTAAGATTACCATCTGGGGAGGTCCGTTTGGTATCCCAAAATTGCTTAGCAACAGTCGGACAAGTGGGTAATGTTGGGGTGAACCAAAAAAGTTTGGGTAGAGCCGGATCTAAGTGTTGGCTAGGTAAACGCCCCGTAAGAGGGGTAGTTATGAACCCTGTGGACCACCCCCATGGGGGCGGTGAAGGGAAAGCCCCCATTGGTAGAAAAAAACCCACAACCCCTTGGGGTTATCCTGCGCTTGGAAGAAGAACTAGGAAAAGGAAAAAATATAGTGATAGTTTTATTCTTCGTCGCCGTAAGATGACCAGAGTTCCGCGAGGATATATAGCTCGGAGACGACGAACAAAAATGCGTTCATTTGCCTCAAACTTTAGAGGGGCTCATTTAAGACTTAATCGAATGATTACTCAACAAGTAAGAAGAGCTTTTGTTTCCTCTCATCGAGATAGAGGCAGGCAAAAGAGGGATTTTCGTCGTTTGTGGATCACTCGGATAAACGCAGCAACGCGGATATATAAAGTATTCAGTTATAGTAAATTAATACACAATCTGTACAAGAAGGAATTGATTCTTAATCGTAAAATGCTTGCACAAGTAGCTGTACCAAATAATCTTTACACGATTTCCAATAAAATAATGACAAGTTTCAAACTGGTAAAGTATACCCCTAGGATAAAGAAGAAGGGCTAAGGAAACTCGCAAGGAAAGTTCCAACCGATCGTCTACTTAAGTTCGAACGGGTTTTCAAAGCACAAAAACGCATCCATATGTCTGTTTTCAAAGCACAAAGAGTTCTTGATGAGATTCGCTGGCGTTACTACGAGGAAACTATGATACTGAACCTCATGCCTTATCGAGCATCTTATCCCATCCTAAAGTTGGTTTATTCGGCAGCAGCAAATGCTACTCATTATAGGGATTTCGACAAAGCGAATTTATTCATCACTAAAGCCGAAGTCAGTAGGAGTACTATCATGAAAAAATTAAGACCTCGAGCTCGAGGACGTAGTTCTCCCATAAAAAAAACCATGTGTCATATAACAATTGTACTAAATATAGTAATGTCAAAAAAGCGTATTCGTAAAAATCTTTGGAAGAAAAAGACTTATTTTTCCATAGTACAATCTTATTTAGCAAAATCAAGATCATTTTCCAGCGGCAGCGAGCATAAACCAAAGGGTTTTTCTGGGATGAAAATAAGAGCTTCCGTTCGTAAAATTTGTACAAAATGTCGACTGATTCGTAGGCGTGGACGAATTAGAGTCATTTGTTCCAATCCGAAGCATAAACAAAGGCAGGGGATGGTTGAGGAGGTAACTCAAACACTATGGAAGTGTGTTGAATCAAGAGTAGATAGTAAGCGTCTTTATTATGGTCGTTTCATTTTGTCCCCGCTTAGAAAAGGTCAAGCGGATACCGTCGGTATTGCCTTGCGAAGAGCTTTACTTGGAGAAATAGAAGGAACATGTATCACACGTGCAAAATTTAGCGTGCCACACGAATATTCTACAATAGCTGGTATTGAAGAATCCGTACAAGAAATTTTACTAAATTTGAAAGAAATTGTATTGAGAAGTAATCTCTATGGAGTTAGAGACGCATCAATTTGCGTCAAAGGTCCTAGATACATAACTGCTCAAGATATCATCTTACCACCTTCCGTAGAGATCGTTGATACGCAACCTATAGCTAACTTGACAGAGCCCGATTTCATTGAGTTAATCAAGAGAGATCGCGGATATCACACGGAACTCAGAAAGAACTCTCAAGATGGAAGTTATCCCATAGATGCTGTATCCATGCCTCGAAATGTGAATTATAGTATTTTTTGTGGGAATGGAAATAAACACGAGATACTTTTTCTAGAAATATGGACGAATGGAAGTTTAACCCCTAAGGAAGCGCTTTATGAGGCTTCTCGTAATTTGATTGATTTTCTTCCTTTTCTACACGCGGAGGAAGAGGGCACTTTCGAAGAAAATAAAATGCTCCGGAATGGAAATGAGATGTCCACAATACCCGGATTTAGTCAGATCCAATTCGAGGGATTTAGGTTCATTAATCAAGGCTTGGCAGAAGAACTTGAGAAGTTTCCAACAATTAAAGATCCAGATCACGAAATTGCATTTCAATTATTTGCTAAAGGATATCAATTGCTAGAACCCTCGATAAAAGAAAGGGATGCTGTGTATGAATCACTCACCTATTCTTCCGAATATGTATCTGCGAGAATTTTTGGTTTCGATGTGCAAAAGCAAACCATTTCTATTGGAAACATTCCTATAATGAATTCCTTAGGAACCTTTATAATAAATGGAATATACCGAATTGTGATCAATCAAATATTGCTAAGTCCTGGTATTTACTACCGCTCGGAATTAGACCATAAGGGAATTTCTATCTACACTGGGACTATAATATCAGATTGGGGAGGAAGATCGGAATTAGCAATTGATAAAAAAGAAAGGATATGGGCTCGCGTGAGTAGAAAACAAAAGATATCTATTCTAGTTCTATCAGCTATGGGTTCGAATCTAAAAGAAATTCTAGATAATGTTTCCTACCCTGAAATTTTCTTATCTTTCCCGAATGCTAAGAAGAGGATTGAGTCAAAAGAAAAAGCTATTTTGGAGTTTTATCAACAATTTGCTTGTGTAGGTGGGGACCTGGTATTTTCGGAGTCCTTATGTGAGGAATTACAAAAGAAATTTTTTCAAAAATGTGAATTAGGAAGGATTGGTCGACGAAATATGAATCGGAGACTGAATCTTGATATACCTCAGAACAATACATTCTTGTTACCACGAGATGTATTGGCCGCTACGGATCATTTGATTGGAATGAAATTTGGAACGGGTATACTTGACGATGACGATATGAATCATTTGAAAAATAAACGTATTCGTTCGGTTGCGGATCTGTTACAAGATCAATTCGGACTGGCTCTTGGTCGTTTACAACATGCGGTTCAAAAAACTATCCGTAGAGTATTCATACGTCAATCGAAACCGACTCCACAAACTTTGGTAACTCCAACTTCAACTTCGATTTTATTAATAACTACTTATGAGACCTTTTTTGGCACATACCCCTTATCTCAAGTTTTTGATCAAACCAATCCATTGACACAAACTGTTCATGGGCGAAAAGTGAGTTGTTTGGGTCCTGGAGGATTGACGGGGAGAACTGCAAGTTTTCGGAGCCGAGATATTCATCCGAGTCACTATGGGCGTATTTGTCCAATTGACACGTCCGAAGGAATCAATGTTGGACTTACTGGATCCTTAGCTATTCATGCGATTGACCACTGGTGGGGGTCCATAGAGAGTCCCTTTTATGAAATATCTAAAAAAGAGAGACAGGTGGTTTATTTATCACCAAATAGAGATGAATATTATATGATAGCAGCAGGAAATTCTTTGTTGAATCAGGGTATTCAGGAAGAACAGGTTGTTCCAGCTAGATACCGTCAAGAATTCCTGACTATTGCATGGGAACAGATTCATGTTAGAAGTATTTTTCCTTTCCAATATTTTTCTATTGGAGGTTCTCTCATTCCTTTTATTGAGCATAATGATGCGAATCGGGCTTTAATGAGTTCTAATATGCAGCGCCAAGCAGTTCCGCTTTCTTCCGAGAAGTGCATTGTTGGAACTGGATTGGAACGCCAAACAGCTCTATCGAGGGTTTCCATAGCCGAACGCGAGGGAAAGATCTCTACTGATAGTCACAAGATCTTATCAAGTAGTGGGAAGACTATAAGTATTTTACGCAAATGTATGCACCAAAAACCTCGGCTGGGTAAATCCATTAAAAAAGGACAAATTTTAGCGGAGGGAGCTGCTACAGTTGGTGGGGAACTTGCTTTAGGAAAAAACGTATTAGTAGCTTATATGCCATGGGAAGGTTACAATTTTGAAGACGCAGTACTAATTAGCGAACGTTTGGTATATGAGGATTATACTTCTTTTCACATCCGAAAATATGAAATTCAGACGGATACGACAAGCCAAGGCTCCGCTGAAAAAATTACTAAAGAAATACCACATCTAGAAGAACATTTACTCCGCAATTTGGACAGAAATGGAGTTGTTAGGTTGGGATCCTGGGTAGAAACTGGCGATATTTTAGTAGGTAAATTAACGCCTCAGATAGCGAGCGAATCCTCGTATATCGCGGAAGCTGGGTTATTACGGGCCATATTTGGCCTTGAGGTATCCACTTCAAAAGAAACTTCTCTCAAACTACCTATAGGTGGAAGAGGGCGCATCGATAAATGGATCCAGAGGGACCCCCTAGACATAATGGTTCGTGTATATATTTTACAGAAACGCGAAATCAAAGTTGGGGATAAAGTAGCCGGAAGACACGGGAATAAGGGGATCATTTCCATTTTGCCCAGGCAAGATATGCCCTATTTGCAAGATGGAACACCTGTTGATATGGTCTTCAATCCCTTAGGAGTACCCTCACGAATGAATGTGGGACAAATATTTGAAAGCTCGCTCGGATTAGCCGGGGATCTGCTAAAGAAACATTATAGAATAGCACCCTTTGATGAGAGATATGAGCAAGAGGCTTCAAGAAAACTTGTGTTTTCAGAAGCCAGTAAACAAACAAAAAATCCATGGGTATTTGAACCCGAGTACCCGGGAAAAAGCAGAATATTTGATGGAAGAACAGGAGACCCCTTCGAACAACCTGTTCTAATAGGGTCCTATATCTTAAAATTAATTCATCAAGTTGATGAGAAAATCCATGGACGTTCTACTGGGCCCTACTCACTTGTTACACAACAACCCGTTAGAGGAAGAGCCAAGCAAGGGGGACAACGAGTAGGAGAAATGGAAGTTTGGGCTTTAGAAGGATTTGGTGTTGCTCATATTTTACAAGAGATACTTACTTATAAATCTGATCATCTTATAGCTCGCCAAGAAATACTTAATGCTACGATCTGGGGGAAAAGAGTACCTAATCACGAGTATCCTCCAGAATCTTTTCGAGTGCTCGTTCGAGAACTACGATCTTTGGCTCTAGAACTGAATTTCCTTTCTAAGATGATTGACCAATATAAACATCAACAACTTATTGGACTCGTTTCCCCTCAACAAATAAAGGCTTGGGCTAACAAAAACCTACCTAATGGGGAAGTCGGCGAAGTCACAAGGCCCTCTACTTTTCATTATAAAACCGATAAACCAGAAAAAGATGGATTGTTTTGCGAAAGAATCTTTGGACCCATAAAAAGCGGAATTTGTGCTGGAAATTCTCGAGCGAGCGGAGCTGAAAACGAGGAGGAAAGGTTTTGCCAAAAATGCGGGGTAGAATTTGTTGATTCTCGGATACGAAGATATCAAATGGGATACATCAAACTCGCATGTCCCGCGACTCATGTGTGGTATTTGAAAGGTCTTCCTAGTTATATCGCGAACCTTTTAGATAAACCCCTTAAGAAATTGGAGGGCCTAGTATACGGCGATTTCTCTTTTGCTAGGCCCAGCAAAAAACCTACTTTCTTACGATTACGAGGTTTATTCGAAGATGAAATTTCCTGTAACCACAGCATTTCTCCCTTTTTTCCAGGCTTTGCAACATTTCGAAATCGGGAAATTGCGACAGGAGCAGGTGCTATTAGAGAACAATTAGCAGATTTGGATTTGATTATTATAGAGAATTCCTTGGTCGAATGGAAGGAATTAGAAGACGAGGGGTATAGTGGAGATGAATGGGAAGATAGAAAAAGACGAATAAGAAAAGTTTTTTTGATTAGACGCATGCAATTGGCGAAACATTTTATTCAAACAAATGTAGAACCAGAATGGATGGTTTTGTGCTTATTACCAGTTCTTCCTCCCGAATTGAGACCCATTTATAGGTCTGGGGATAAAGTAGTGACTTCGGATATTAATGAACTTTATAAGAGAGTTATTCGTCGGAACAACAACCTTGCCTATCTATTAAAAAGAAGTGAATTAGCGCCAGCAGATTTAGTAATGTGCCAGGAAAAATTGGTACAAGAAGCCGTGGATACACTTCTTGATAGTGGGTCCCGCGGGCAACCAACGAGGGATGGTCACAATAAAGTATACAAATCACTTTCAGATGTAATTGAAGGTAAAGAGGGAAGGTTTCGCGAGACTCTGCTTGGAAAACGGGTCGATTACTCGGGGCGTTCTGTCATTGTTGTGGGTCCTTCGCTTTCATTACATCAATGTGGATTACCTCTAGAGATAGCAATAAAGCTTTTTCAGCTATTTGTAATTCGCGATTTAATCACGAAACGCGCTACTTCTAATGTCAGGATTGCTAAAAGGAAAATTGAAAAGGAACCCGTATGGGAAATACTTCAAGAAGTTATGCGGGGACATCCTGTACTGTTGAATAGAGCACCTACCCTGCATAGATTAGGCATACAGGCCTTCCAACCTACTTTAGTGGAGGGGCGTACTATTTGTTTACACCCATTAGTGTGTAAGGGTTTCAATGCGGACTTTGATGGGGATCAAATGGCTGTTCATCTACCTTTATCCTTGGAAGCTCAGGCGGCCCGTTTACTTATGTTTTCTCATATGAATCTCCTATCTCCCGCTATTGGGGATCCTATTTGCGTACCGACCCAAGACATGCTTATCGGACTTTATGTATTAACGATTGGAAACCGTCGGGGTATTTGTGCAAATAGATATAATAGTTGCAACTATAATAAAGAACCCTTTTCTAATTCCTATGATGCACTGGCTTATAGACAGAAACGAATCTTAGACAGTCCCTTGTGGCTCCGATGGAAACTAGATCAACGCGTCGGGAGAGAAGTTCCGATTGAAGTTCAATATGAATCTGGGACTTATCATGAGATTTATGCCCACTATCTAATAGTGGGAAATAGAAAAAAAGAACGTTCTATATACATTCGAAGCACTCTTGGTCATATTTCTTTTTATAGAGAAATAGAGGAAGCCATACAAGGATTTAGTCAGGCCATATCCTGTGGGATTTCGATTGAAATACCCATGGGTGTTTTACGTAGAAATACTATTTTTGCTTATTTTGACGATCCACGATACAGAAAAGATAAAAAGGGTTCAGGAATTGTTAAATTTAGAGAGGAAGATTCCATCAAAAAAGAGGGTTTGATTGAGCATCGAGGAACAAAAGAATTTAGTCTAAAATACCAAAAAGAAGATCGGTTTTTTTTCATTCTTCAAGAACTGCATATCTTGCCGAGATCCTCATCCCTAAAGGTAGATAGTATCATTGGAGTGGATACACAACTCACAAAAAATACAAGAAGTCGACTAGGTGGATTGGTCCGAGTGAAGAGAAAAAAAAGCCATACGGAACTCAAAATCTTTTCCGGAGATATTTTTCCTGAAGAGGCGGATAAGATAGGTGGTAGTTTGCCACCAGAAAGAAAGAAAGATTCTAAGTCAAAAAATTGGGTCTATGTTCAACGGAAAAAAATTCTCAAGAGCAAGGAAAAGTATTTTGTTTCGGTTCGACCTGTCGCATATATGGAAGGGAATTTAGCACTTTTCCCGCAAGATCTCTTGCAAGAAGAGGATAATCAACTTCGACTTGTCAATATTCATGAAAATAGCAAGACTCAAAGAATTTATCATACGAATAGTCAATTTGTTCGAACTTGCTTAGTAGTGAATTGGGAACAAGAAGAAAAAGAGGAGGCTCGTGCTTCCCTTGTTGAGGTAAGAGCAAATGATCTGATTCGCGATTTCCTAAGAATTGAGTTAGTCAAGTCCACTATTTCGTATACACGAAGGTATGATAGGAGTGCAGGACCGATTCCCAATAGGTTAGATAATGCGAAGATTCTTAGCCAAGCTATTGGCACCTTGTTGAATAATAAACAATCTTTGATGATTTTGTCGGCATCCAACTGTTCTATTGGTTTATTCAAGAATTCGAAATATCCCAATGCGAAAGAATCGAATCCTAGAATTCGAGATTTTGGGCCCTTAGCCATTGTACCTAGTATATCGAATTTTTCATCTTACTATTTACTAACGCATAATATCCTGTTAAAAAAATATCTTAATTTGAAACAAACCCTCGTACTTCAAGGGCTTAAATACTCTATAGATGAAAATAGGTCGAATTTCGATAGTAACATCATGTTGGATTTCCATTTGAATTGGTTTCTCCATCATGATTCTTGGGAGGAGACAGCAATAATTCACCTTGGACAATTTATTTGCGAAAATTGTCTATTTAAAATAAAAAAATCTGGTCAAATTTTCGTTAATATTGATTCCTTTATAAGAGCAGCTAAGCCTTATTTGGCCACTACAGGAGCAACTGTTCATGGTCATTATGGAGAAATCCTTTACAAAGGAGATAGGTTAGTTACGTTTATATATGAAAAATCGAGATCTAGTGACATAACGCAAGGTCTTCCAAAAGTAGAACAAATCTTTGAAGCGCGTTCAATTGATTCACTATCGCCGAATCTCGAAAGGAGAATTGAGGATTGGAATGAGCGTATACCAAGAATTCTTGGGGTCCCCTGGGGATTCTTGATTGGAGCTGAGCTAACCATAGCCCAAAGTCGTATCTCTTTGGTTAATAAGATCCAAAAGGTTTATCGATCCCAAGGGGTACAGATCCATAATAGACATATAGAGATTATTATACGCCAAGTAACATCAAAAGTGCGGGTTTCCGAAGATGGAATGTCTAATGTTTTTCCTGGGGAATTAATCGGACTATTACGAGCAGAACGAGCAGGACGATTGGATGAATCGGTCTATTATCGGGCAATCTTATTGGGAATAACAAGGGCTTCCCTGAATACCCAAAGTTTCATATCTGAAGCAAGTTTTCAAGAAACTCGAGTTTTAGCAAAAGCTGCCCTACGAGGTCGTATTGATTGGTTGAAAGGCCTGAAAGAAAACGTAGTTCTGGGGGGGATTATACCTGTTGGTACCGGATTCAAATTTGTGCATTCCCCACAAGACAAGAACCTTTATTTCGAATTCGCGATGAGAGATCTCATGACAAGAAGATATTGGAACATCTTGAAAGAGATGATAGAAGCGGGAGTTCATTTTGGTCATGGTATTAAGAAATGGAATCCTAAAATGCCTTACATCTCGGCAAAGCGTAAAGGTACTCATATTACAAATCTCGCTAGAACGGCTCGTTTTTTATCAGAAGCTTGTGATTTAGTTTTTGATGCAGCAAGTGGAAAAAGCTTCTTAATTGTTGGTACCAAAAAAAGAGCAGCGGATTTAGTAGCATCAGCTGCAATAAGGGCTCGTTGTCATTATGTTAATAAAAAGTGGTTCAGTGGTATGTTAACGAATTGGTCGATTACGAAAACTAGACTTTCTCAATTTAGAGACTTAAGAGCAGAAGAAAAGATGGGAAAATTCCACCATCTCCCAAAAAGAATCTTGAAGAAATTATCTACCTTGCAAAGATATCTCGGCGGGATCAAATATATGACGAGGTTGCCGGACATTGTGATCGTCCTTGATCAGCAAAAAGAGTATATAGCTCTTCGGGAATGTGCCATTTTGGGGATTCCTACTATTTCTTTAGTCGATACAAATTGTGACCCAGATCTCGCAAATATATCGATTCCAGCCAACGATGACACTATGACTTCAATTCGATTGATTCTTAACAAATTAGTATTTGCAATTTGTGAGGGCCGTTCTATGGGACAAAAAATAAATCCACTCGGTTTCAGACTTGGTACAACCCAAAATCACCATTCCTTTTGGTTCGCACAACCAAAAAATTATTCTGAAGGTCTACAGGAAGATAAAAAAATACGGAATTGTATCAAGAACTATATACAAAATAGGATAGAAATTCAAAAAGAAATCGATACGATCCACGTCATAATCCATATTGGATTCCCCAATTTAAAGAAAAAAGGAGCAATCGAAGAATTAGAGAAAGATCTACAAAAGGAAGTTAATTCTGTAAACAGACTTAATATTGCTATTGAAAAAGTTAAAGAACCTTATAGACAACCTAACATTCTTGCAGAATATATAGCTTTCCAATTAAAAAATAGAGTTTCATTCCGAAAGGCAATGAAAAAAGCCATTGAATTAACTAAAAAAGCAGATATAAGGGGGGTAAAAGTAAAAATTGCAGGTCGTCTCGCAGGGAAAGAAATTGCACGTGCCGAATGCATCAAAAAGGGTCTTCCCCTCCAAACAATTCGCGCTAAAATTGATTATTGCTGCTATCCAATTCGAACTATCTATGGAGTATTAGGTGTAAAAATTTGGATATTCGTAGACGAAATGTCCCGTTATCGAGGACCTCGTAAAAAAATACGCCGTCTGGGAGCTTTACCAGGACTCACTAGAAAAACACCTAAATCCAGTAATCTGAAAAAGAAATTCCATTCTGGGAAAAAAGAGCAATATCGTATTCGTCTTCAAGAAAAAAAATTGCGTTTTCATTATGGTCTGACAGAACGACAATTACTTAGATATGTACATATCGCTGGAAAAGCAAAAAGGTCAACAGGTGTTTTACTACAATTACTTGAAATGCGTTTGGATAATATCCTTTTTCGATTGGGTATGGCTTCAACCATTCCTGGGGCCCGGCAATTAGTTAACCATAGACATATTTTAGTTAATGGTCGTATAGTCGATATACCAAGTTTTCGTTGCAAACCCCGAGTTACTACGAAGGATAACCAAAGATCAAAACGTCTGCAAAATATTTCATCCGACCCGGGGAAATTGCCACATTTGACGATTGACACATTGCAATATAAAGGACTAGTTAAAATCCTAGATAGGAAGTGGGTCGGTCTCAAAATAAATGAGTTGTTAGTTGTAGAATATTACTCTCGTATGTCACGTCGAGGTACTGCAGAAAAAAGAACTGCAAAATCCGATCCAATTTTTCGTAATCGATTAGTTAACATGGTGGTTAACATTATGAAAGACGGAAAAAAATCATTGGCTTATCAAATTCTCTATCGAGCCGTGAAAAAGATTCAACAAAAGACAGAAACAAATCCACTATTGGTTTTACGTCAAGCAATACGTAGAGTAACTCCCAATATAGGAGTAAAAACAAGACGTAATAAAAAAGGATCGACGCGGAAAGTTCCGATTGAAATAGGATCTAAACAAGGAAGAGCACTTGCCATTCGTTGGTTATTAGAAGCATCCCAAAAGCGTCCGGGTCGAAATATGGCTTTCAAATTAAGTTCTGAATTAGTAGATGCTGCCAAAGGGAGTGGGGGTGCCATACGCAAAAAGGAAGCGACTCATAGAATGGCAGAGGCAAATAGAGCTCTTGCACATTTTCGTTAAATGGGCAAGGACACTATTGCTGATTTACTAACCTCTATAAGAAACGCGGACATGAATAAAAAAGGAACAGTTCGAGTAGTATCTACAAATATTACCGAAAACATTGTTAAAATACTTCTACGAGAGGGTTTTATTGAAAGTGTTCGGAAACATCAGGAAAACAGATATTTCTTGGTTTCAACTTTGCGACATCAAAAGAGAAAGACTAGAAAAGGAATATATAGAACTAGAACCTTTTTAAAGCGTATCAGCCGACCCGGCTTACGAATTTATGCCAACTATCAAGGAATTCCTAAAGTTTTGGGCGGAATGGGAATTGCTATTCTTTCTACTTCTCGAGGTATAATGACAGATCGAGAAGCTCGACTAAACAGAATTGGGGGAGAAGTCTTATGTTATATATGGTAAATGACAAAAGCTATACCAAAAATTGGTTCACGTAGGGTGCGTATTGGTTTGCGTAGGAATGCGCGTTTTAGTTTACGGAAAAGTGCACGTAGAATAACAAAAGGAGTTATTCATGTTCAAGCTAGTTTCAACAATACCATTATAACTGTTACAGACCCGCAAGGTCGGGTGGTTTTCTGGTCCTCCGCGGGTACTTGTGGATTCAAAAGCTCAAGAAAAGCATCACCCTATGCTGGTCAAAGAACAGCAGTAGATGCTATTCGTACAGTGGGTTTGCAACGAGCAGAAGTTATGGTAAAGGGTGCTGGTAGTGGAAGAGATGCCGCATTACGAGCCATTGCTAAAAGTGGTGTACGATTAAGTTGTATACGCGATGTAACACCTATGCCGCATAATGGATGTCGACCTCCTAAAAAAAGACGTCTGTAAATGCCAACGAAACAACTTATTAGAAACGCAAGACAGCCAATACGAAATGCTAGAAAATCGCCCGCGCTTAAGGGATGTCCTCAGCGTCGAGGAACATGTGCTAGGGTGTATACTATCAACCCCAAAAAACCCAACTCTGCCTTACGTAAAGTTGCCAGAGTACGATTAACCTCTGGATTTGAAATCACTGCTTATATACCAGGTATTGGCCATAATTTACAAGAACATTCTGTAGTATTAGTAAGAGGAGGAAGGGTTAAGGATTTACCCGGTGTGAGATATCGCATTATTCGAGGAACCCTAGATGCTGTCGCAGTAAAGAATCGTCAACAAGGGCGTTCTAAATATGGGGTCAAAAAGCCAAAAAAATAAATGGCAAAAAAAAGTTTGATTCAGAGGGAGAAGAAGCGGCAGAAATTAGAACAGAAATATCATTTGATTCGTTCTTCAAAAAAGATAAGCAAAGTTTCTAGTGAAAAAACGAAAATGCGAGAAAAATTGCAATCCCTACCACGTAATAGTGCACCTACACGCCTTCATCGACGTTGTTTTTTGACCGGAAGACCTAGAGCTAACTATCGAGACTTTGGACTATCCGGACACATACTTCGAGAAATGGTTTATGCATGTTTGTTACCGGGTGCAACAAGATCCAGTTGGTAAGTTCGACGAAGAGAAGGAAGAGATCTTCGAAAAGTAGGTTTTTATGATCCGATAAAGAATCAAACTTTAAATGTTCCAGCTATTCTCTATTTCCTTGAAAAGGGTGCTCAACCTAGAACTGTTTATGATATTTTAAGGAAGGCAGAATTCTTTATGCCTTCCCGTAATGGAAATTTCATTGATAAGACCTCTTCAATTGTAGCCAATATTTTATTGCGAATAATTCCGACAACCTCAGGGGAAAAAAGGGCATTTACTTATTATAGAGATGGATGTTGGCTCAATCCGAAGGAAATTATGCGGAAGCTTTGCAGAATTATTATGAAGCTCGACTAGAAATTGATCCCTATGATCGAAGTTATATACTCTATAATATAGGCCTTATACACACAAGCAATGGAGAGCATACAAAGGCTTTGGAATATTATTTCCGGGCACTAGAACGAAACCCCTTCTTACCGCAAGCTTTTAATAATATGGCCGTGATCTGTCATTACGGAGAACAGGCCATTCTACAGGGTGATTCGGAAATTGCGGAAGCTTGGTTTGATCAAGCTGCTGAGTATTGGAAACAAGCTATAGCGCTTACTCCGGGAAATTATATTGAAGCACAGAACTGGTTGAAGATTACGAAGCGCTTTATGAATTGGCGATCAGAACACATATGGATAGAACTTCTAAAAGGTTCTCGAAAAAGAGGTAATTTTTGGGCCATTCTTTTTCTAGGTTCACTAGGATTTTTATCGGTTGGGGCTTCCAGTTATGGTAAGAATATGATATCTCTTCCATCTCAACAAATTCTTTTTTTTCCACAGGGGGTCGTGATGTCTTTCTACGGAATCGCGGGCCTATTCATTAGCTCCTACTTGTGGTGCACTATTTTGTGGAATGTAGGCAGTGGTTATGACCGATTCGATAGAAAAGAGGGAATAGTGTGCATTTTTCGTTGGGGATTCCCTGGAATAAAACGTCGCGTCTTCCTTTTCCTTATGGATATCCAATCAATTAGAATTCAGGTTAAAGAGGGTCTTTATCCTCGTCGTATCCTTTATATGGAAATCCGGGGCCAGGGGGTCATTCCCTTGACTCGTACTGATGAGAAGTTTTTTACTCCA
Aegilops_bicornis__stripped_ ATGGCAACCCTTCGAGTCGACGAAATTAAAATTCTCCGCGAACGTATTGAACAATATAATAGGAAAGTAGGGATTGAGAATATAGGTCGCGTAGTTCAAGTGGGGGATGGGATTGCTCGTATTATAGGTCTTGGTGAAATAATGTCAGGTGAATTAGTCGAATTTGCAGAAGGTACTAGGGGTATTGCTCTGAATTTGGAATCCAAAAATGTTGGGATTGTATTAATGGGCGATGGGTTGATGATACAAGAGGGAAGTTTTGTAAAAGCAACAGGAAGAATTGCTCAGATACCCGTGAGTGAGGCTTACTTGGGTCGTGTTGTAAATGCTCTGGCTAAACCTATTGATGGGGGCGAAATTATAGCTGAATCTCGCTTAATTGAATCTGCTCCAAGTATCAAATTAAAGCCATGAATGAGAACCAATCCTACTACTTCTCCTCCCGGGTCCTGAAGAAAAAAGTACAGGTCGTATCGATCAAATTATTGGACCCGTGCTGGATGTCACTTTTCCCCCAGGCAAGTTACCTTATATTTATAACGCTTTGGTAGTCAGAGACACTGCCGATAAGCAAATTAATGTTTGTGAGGTACAACAATTATTAGGAAATAATCGAGTTAGAGCTGTAGCTATGAGTACGGACGGGTTGATGAGAGGAATGGAAGTGATTGACACGGGAGCTCCTCTCAGTGTTCCGGTCGGTGGAACTCTCGGACGAATTTTCAACGTTCTTGGGGAGCCTGTTGACAATTTGGGTCCTGTAGATAGTAGTGCAACGTTCCCTATTCATAGATCTGCGCCTGCCTTTATCGAGTTAGATACGAAATTATCCATCTTTGAAACAGGTATTAAGGTCGTCGATCTTTTAGCTCCTTATCGACGTGGAGGAAAAATAGGACTATTTGGGGGGGCTGGAGTAGGTAAAACAGTACTGATCATGGAATTAATCAATAACATTGCTAAAGCTCATGGGGGCGTATCCGTATTCGGTGGAGTAGGGGAACGGACTCGTGAAGGAAATGATCTTTATATGGAAATGAAAGAATCCGGAGTAATTAATGAAAAAAATATTGAGGAATCAAAGGTAGCTCTAGTCTATGGCCAAATGAATGAACCACCGGGAGCTCGTATGAGAGTTGGTTTAACTGCCCTAACTATGGCGGAATATTTCCGAGATGTTAATAAGCAAGACGTGCTTTTATTTATCGATAATATCTTTCGTTTTGTTCAAGCAGGATCAGAAGTATCCGCTTTATTAGGGAGAATGCCCTCCGCAGTGGGTTATCAACCTACTCTTAGTACAGAAATGGGTTCTTTGCAAGAAAGAATTGCTTCTACTAAAAAGGGATCTATAACTTCGATTCAAGCAGTTTATGTACCTGCAGACGATTTGACCGACCCTGCCCCTGCCACAACATTTGCACATTTGGATGCTACTACCGTACTTTCCAGAGGATTAGCTTCCAAGGGTATTTATCCAGCAGTAGATCCTTTAGATTCAACCTCGACTATGTTACAGCCTCGGATCGTTGGCAACGAACATTATGAAACTGCGCAAAGAGTTAAGACTTTACAACGTTACAAAGAACTTCAGGACATTATCGCAATTCTTGGCTTGGATGAATTATCGGAAGAGGATCGTTTAACTGTAGCAAGAGCAAGAAAAATTGAGCGTTTCTTATCACAACCGTTCTTTGTGGCAGAAGTTTTTACTGGTTCTCCAGGAAAGTATGTTGCTCTTGCGGAAACTATTAGGGGATTTCAACTAATCCTTTCCGGAGAATTAGACGGCCTACCTGAACAGGCTTTTTATTTGGTGGGTAACATCGATGAAGCTAGCACGAAAGCTATAACCTTAGAAGAGGAGAACAAATCGAAATGAATGAAATTAAATCTTTATGTACTGACTCCTAAGCGAATTATTTGGGATTGTGAAGTGAAAGAAATCATTTTATCCACTAATAGTGGCCAAATTGGCGTATTACCAAACCACGCCCCCATTAACACAGCAGTAGATATGGGTCCTTTGAGAATACGCCTCCTCGACCAATGGTTAACAGCGGTTCTGTGGAGCGGTTTTGCGAGAATAGTTAATAATGAGATCATCATTTTAGGAAATGATGCGGAACTGGGTAGTGATATTGATCCGGAAGAAGCTCAAAAGGCACTTGAAATAGCCGAAGCTAACTTGAGTGCTGAGGGTACGAAAGATTTGGTTGAAGCGAAGCTCGCTCTCAGACGAGCTAGGATACGAATCGAGGCTGTCAATTGGATTCCCCCATCCAATTGAATGAAAAATGTAACCCATTCTTTCGTTTTTTTAGCTCACTGGCCATCCGCTGGCAGTTTCGGGCTTAATACCGATATTTTAGCAACAAATCTAATAAATCTAACTGTAGTGGTTGGTGTTTTGATTTTTTTTGGAAAGGGAGTTAAAAGATTTATTAGATAATCGAAAACAGAGGATCTTGAGTACTATTCGAAATTCAGAAGAATTGCGTAGAGGGACCATTGAGCAACTCGAAAAAGCTCGGATTCGATTACAGAAAGTCGAAGAAGCGGATGAGTATCGAATGAATGGATACTCTGAGATAGAACGAGAAAAAAATTTGATTAATGCTACTTCTATTAGTTTGGAACAATTGGAAAAGTCTAAAAATGAAACCCTTTTTGAAAAACAAAGGGCAATGAATCAGGTCCGACAGCGGGTTTTCCAACAGGCCGTACAAGGAGCTCTAGGACTGAATAGTTGTTTGAATACCGAGTTACATTTCCGTACGATTCGTGCTAATATTGGCATTCTCGGGTCCCTGGAATGGAAGATGAATCCACTAATTGCTGCTGGATGCCGGGCTTGCTTCTATTGGACCTGGAGTTGGTCAAGGTACTGCTGCAGGACAAGCTGTAGAAGGTATTGCGAGACAGCCAGAAGCAGAAGGTAAAATACGAGGTACTTTATTGCTTAGTCTAGCTTTTATGGAAGCTTTAACAATTTATGGACTAGTTGTGGCACTAGCGCTTTTATTTGCGAACCCTTTTGTTTAAATGAATATTATACCTTGTTCCATTAAAACACTCAAGGGGTTATACGATATATCGGGTGTAGAAGTAGGCCAACACTTCTATTGGCAAATAGGAGGTTTCCAAATTCATGCCCAAGTACTCATCACTTCTTGGGTCGTAATTACTATCTTGCTAGGTTCAGTTGTCATAGCTGTTCGGAATCCACAAACCATCCCGACCGACGGTCAGAATTTTTTTGAATATGTCCTTGAGTTTATTCGAGACTTGAGCAAAACTCAGATTGGAGAAGAATATGGTCCCTGGGTTCCCTTTATTGGAACTATGTTCCTTTTTTTTGTTTCGAATTGGTCGGGTGCTCTTTTACCTTGGAAAATTATATTACCCCATGGGGAATTAGCAGCGCCCACGAATGATATAAATACTACTGTTGCTTTAGCTTTACTCACGTCAGCGGCATATTTTTATGCTGGTCTTAGCAAAAAAGGATTGAGCTATTTCAAATATATTAAACCAACTCCAATCCTTTTACCAATTAACATCCTAGAAGATTTCACAAAACCATTATCGCTTAGCTTTCGACTTTTCGGGAATATATTGGCGGATGAATTAGTTGTTGTTCTTGTTTCTTTAGTCCCCTTAGTAATCCCTATACCGGTCATGTTTCTTGGATTATTTACAAGCGGTATTCAAGCTCTTATTTTTGCAACATTAGCCGCAGCCTATATAGGTGAATCCATGGAGGGTCATCATATGATAGTTACTTTTTCTATAACAGGATTCTTAGTTTCTCGTTGGTCCTCGGGACATTTTCCATTAAGTAATTTATATGAGTCATTGATCTTCCTTTCATGGGCCCTGTATATTCTTCATACCATTCCTAAAATACAGAACTCTAAAAATGATTTAAGCACAATAACTACGCCAAGTACTATTTTAACGCAAGGCTTTGCCACATCGGGTCTTTTAACTGAAATGCATCAATCCACGATACTAGTACCTGCTCTACAATCTCAGTGGTTAATGATGCATGTCAGTATGATGTTATTAAGCTATGCAACTCTTTTGTGCGGATCCTTATTATCTGCCGCTATTCTAATCATTAGATTTCGAAATTTCTTCGTTTTTCTTTTCCAAATTATTACAAATATCAATTAACGGAGCGTTTGGATTCTTGGAGTTATCGTGTCATTAGCGGATTTACCCTTTTAACCGTAGGTATTCTTTGTGGAGCAGTATGGGCTAATGAGGCCTGGGGATCCTATTGGAATTGGGATCCTAAGGAAACTTGGGCATTTATTACTTGGACCATATTCGCAATTTATTTACATAGTAGAACAAATAATTGGAAGGGTACGAATTCTGCACTTATAGCTTCGATAGGATTTCTTATAATTTGGATTTGTTATTTTGGTATAAATCTATTAGGAATAGGCTTACATAGTTATGGTTCGTTTTTAATGAAAAAAAAGAAAGCATTGCCTTCTTTACTATATCTTTTTATCGTACTTTTGCCTTGGGGGGTCTCTTCCTCATTTAACAAATGTCTGGAACTTTGGATTAAGAATTGGTGGAATACCAGGCAATCCGAAACTCTCTTAACTGATATTCAAGAGAAAAGGATTCTAGAAAGATTCATAGAATTAGAAGAACTTTCTTTGGACGAGATGATAAAGCTCCTCCTACAGGAATACACGAAATAATACAATGGGTCAAAATAAATAATGAGGATCATCTCCATACCATTTTGCATTTCTCGACAAATATAATCTGTTTGATTCTAAGTGGTTCTTTTTTTGGTAAAGAGGAACTTATTAATTCTTGGCAGGAATTCTTCTATAATTTAAATGACTCAATAAAAGCTTTTTTTATTCTTTTAGTTACTGATTTTGTTGGATTTCACTCCACCCGTGGTTGGGAACTAGTAATTCGTTGGGTCTACAACGATTTTGGATGGGCTCCTAACGAGCTTTTCACTATTTTTTGTAGTTTTCCAGTAATTCTAACATGTTTGAAATTTTGGGTCTTTTTTTTAAATCGTCTATCTCCTTCGCTTGTAGTCTATCATTCAATTGAATAAATGCCCATTGGTGTTCCAAAAGTACCTTACCGGATTCCTGGAGATGAAGAAGCGACTTGGGTTGACTTATACAATGTTATGTATCGAGAAAGGACACTTTTTTTAGGTCAAGAGATTCGTGAGATCACGCATATTACAGGTCTCATGGTATATCTGAGTATAGAAGATGGAAGTGATATTTTTTTGTTTATAAACTCCCCAGGCGGGTGGCTAATCTCAGGAATGGCTATTTTTGATACGATGCAAACGGTGACACCAGATATAACAATATGCCTCGGAATAGCCGCCTCCATGGCGTCCTTCATTCTGGGAGGAGAACCCACCCGTATAGCATTCCCTCACGCGAGGATTATGCTTCACCAACCTAGTGCTTATTATCGGGCAAGGACACCAGAATTTCTAGAAGTAGAAGAGTTACACAAAGTTCGCGAAATGATCACAAGGTATGCAGTAAGAACAGGCAAGCCTTTTTGGGTTGTATCCGAAGACATGGAAAGGGATTTTATGTCAGCAGACGAAGCCAAAGCTTATGGACTTGTCGATGTAGGGGAAATGGACAAGCACTGTGATCCAGTGTGGCCAGAAATGAAGGATTGGATGTTCCGCGTTCGGCTAGAGAATGACACCATCATCCTAGGCTATATTTCAGGAAAGATACGGTCTAGTTCTATACGAATACTGATGGGGGATAGGGTCAAAATTGAAGTAAGTCGTTATGATTCAAGCAAGGGACGTATAATTTATAGACTTCCCAAGTCGAAGCGTATCGACTCGAAGAGCGAAGATAAGATGAAATTCGAAGGGTCAAAAAAATCTCGTTACTTTGTCTACCCACTTCTCTTTGAATTTGCCCACCATAATGGTTCTGAACCTGTGGAAATAAGTAATAACAAGAAATTTAGTTCACTACTTGTGAAACGTTTAATTCGAATGTATCAGCAGAATTTTTTGAACTCGGTTAATCATAACCAAGATCGATTAGATTACAATTTTTATTCTGAGTTTTATTCTCAGATTCTATCTGAAGGGTTTGCGATCGTTGTGGAAATCCCATTCTCGCGGGAATTATGTCCGGAAATACCAAAGTTTCAGAATTTACGCTCTATTCATTCATTTCCCTTTTTAGAAGACTTTCATTTGGATTATCTATCACATATAGAAATACCCTATCCTATCCATTTGGAAATCCTGGTTCAACTCCTTCAATACCGTATCCAAGATGTTCCATCTTTGCATTTGCGATTCTTTCTCAACTATTATTCGAATTGGAATAGTTTTATTACTTCAATGAAATCCTTTTTTAAAGAAAATAAAAGACTATTTTTCCTATATAACTCTTATGTATCAGAATATGAATTTTTTTTGTTTCTTAAACAATCTTGCTTACCATTAGCATCTTCTTTTCTGGAACGAATCTTTAAGATGGAACATTTTGGGATGTACCCTTCTCGGAAAACCTGGTTCTTTATGGATCCTCTTATGCATTATCGATATCAAGGAAAGGCAATTGCATCAAAAGGCACTTTTAAGAAGAAATGGAAATACCTTATCTTCTGGTATTATTTCTTTTGGACTCAGCCGAGAATCCATATAAACTTAAACTCTTGCTTCGATTTTATGGGGTACCTTTCAAGTGTACCAAGTTCTTTGGTAAGGAATATGCTGGAGAATTCATTTCTAATAATGAAAAAATTCGATACCGTCCCCGCTACTCTCCTCATAGGATACTTAAAAGCTCAATTTTGTACTGGATCGGGGCATCCTATTAGTAAACCCTGGACATTATCAGATTGGGATATTCTTGATCGATTTGGTCGGATATGTAGAAATCTTTTTCATTATCATAGTGGATCTTCGAAAAAAACTTTGTATCGAAAGTATATACTTCGACTTTCATGCGCTAGAACTTTAGCTCGTAAACATAAAAGCACGGTACGATTTATGCAACGAGGTTCGGCATTTTTAGAAGAATTTTTTATGGAAGAAGAGGTTTTTTTGATGTTCAAAACAACTTCTAGTGGATCACACACTGAGCGTATTTGGTATTTGGATATTATAAATGACCTGTAGAGGTAGAAACTATCAATTCTTTTTCGAAATTGGAAAAAGAAGTCTATGGACTGATATCGATTCCCATTTTGACCCTCCTTTTGGGAATAACAATAGAGGTACTCGTAATTGTGTGGTTAGAAAGAGAAATATCTGCGTCGATACAACAACGTATTGGTCCTGAATATGCTGGCCCCCTGGGCCTGCTTCAAGCTATAGCAGATGGGACTAAGCTATTTAAAGAAGATATTCTGCCATCCCGAGGAGATATTTCTTTATTTATTGGACCCTCTATAGCAGTCATATCATTATTAAGTTTTTTAGTTATCCCTGGATATTTTGTTTTAGCCGATCTTAGTATTGGTGTTTTTTTATGGATTGCCATTTCAAGTATAGCTCCTATTGGTCTTCTTATGGCAGGATATAGCTCAAATAATAAATATTCTTTTGGCGGTCTACGAGCTGCTGCTCAATCCATTAGTTATGAAATACCATTAACTTTTTGTGTGCTAGCAATATCTCTGGTTACCAAACTGAATATTCCGGTATCAAATATGGTTTATTTTATCTTGTTTCTTACCTAAATTTATTAGTTTCTTCTTTATTTGTAACAGTTCTCTACTTGGGCGGGTGGAATTTATCTATTCCCTATATATCCGATTTTTTCAAAGCAGGAATTTTGGAAATGATGGGTATAATTACATTAACTAAAGCTTATTTATTTCTCTTCATTTCTATCACAATAAGATGGACTTTACCGAGGATGAGAATGGATCAGTTATTAAATCTTGGATGGAAATTTCTTTTACCTATTTCCCTGGGCAATCTCTTATTAACAACCTCTTCTCAACTTGTTTCACTATAAAAAGCGTTTCATTTGCTTCTCTTCGGAAGTTTCATTTTCCCAGAATGTATCCTAATTTTTGGCCTAATTCTTCTTCTGATGATCGATACCTCTGATCAAAAAGATAGACCTTGGTTCTATTTCATCTCTTCAACAAGTTTAGTAATAAGCATAACGGCCCTATTGTTCCGATGGAGAGAAGAACCTATAATTAGCTTTTCGGGAAATTTCCAAACGAACAATTTCAACGAAATCTTTCAATTTCTCATTTTATTATGTTCAACTTTATGTATTCCTCTATCCGTAGAGTACATTGAATGTACAGAAATGGCTATAACAGAGTTTCTGTTATTCTTAACAGCTACTCTAGGGGGAATGTTTTTATGTGGTGCTAACGATTTAATAACTATCTTTGTAGCTCCAGAATGTTTCAGTTTATGTTCCTACCTATTGTCTGGATATACCAAGAGAGATCTACGGTCTAATGAGGCTACTATGAAATATTTACTCATGGGTGGGGCAAGCTCTTCTATTCTGGTTCATGGTTTCTCTTGGCTATATGGTTCATCTGGGGGGGAGATCGAGCTTCAAGAAATTGTGAACGGTCTTATCAATACACAAATGTATAACTCCCCAGGAATTTCAATTGCGCTTATATCCATCACTGTAGGACTTGGGTTTAAGCTTTCCCCAGCCCCTTTTCATCAATGGACTCCTGTCTACGATCCCCCACTCCAGTCGTTGCTTTTCTTTCTGTTACTTCGAAAGTAGCTGCTTCAGCTTCAGCCACGCGAATTCTCGATATTCCTTTTTATTTCTCATCAAACGAATGGCATCTTCTTCTGGAAATCCTAGCTATTCTTAGCATGATTGGGAATCTCCTTGCTATTACTCAAACAAGCATGAAACGTATGCTTGCATATTCGTCCATAGGGCAAATCGGATATGTAATTATTGGAATAATTGTTGGAGACTCAAATGATGGATATGCAAGCATGATAACTTATATGCTGTTCTATATCTCCATGAATCTAGGAACTTTTGCTTGCATTGTATTATTTGGTCTACGTACCGGAACTGATAACATTCGAGATTATGCAGGATTATACACGAAAGATCCTTTTTTGGCTCTCTCTTTAGCCCTATGTCTCTTATCCCTAGGAGGCCTTCCTCCACTAGCAGGTTTCTTCGGAAAACTCTATCTATTCTGGTGTGGATGGCAAGCAGGCCTATATTTCTTGGTTTCAATAGGACTCCTTACGAGCGTTCTTTCTATCTACTATTATCTAAAAATAATCAAGTTATTAATGACTGGACGAAACCAAGAAATAACCCCTTATGTGCGAAATTATAGAAGATCCCCTTTAAGATCAAACAATTCCATCGAATTGAGTATGACTGTATGTGTGATAGCATCTACTATACCAGGAATATCAATGAACCCCATTCTTGCAATTGCTCAGGATACCCTCTTTTAGATGTTTCTGCTTCACGAATATGATATTTTTTGGACATTTCTAATAATAGCAAGCCTTATTCCTATTTTGGCATTTTCGATTTCTGGACTTTTAGCCCCGGGACCAGAGAAGCTTTCTAGTTATGAATCGGGTATAGAACCCATGGGAGGGGCTTGGGTACAATTCCGAATACGCTATTATATGTTTGCGCTCGTTTTTGTTGTTTTTGATGTGGAAACCGTCTTTCTATACCCTTGGGCAATGAGTTTCGACGTATTGGGTGTATCTGTTTTTATCGAAGCTTTGATTTTCGTGCTTATCGTTGTTGGTGTTTATGCATGGCGAAAAGGAGCCTTGGAATGGTCTTAAATGAGTTATTTTCCTTGGTTAACAATACTTGTTGTTCCGATATTTGCAGGTTCAATTTTTTTACCTCATAAGGGAAACAAAGTCGTTAGGTGGTATACTATATCTATTTGTTTATTAGAATTCCTTATGACTTATGCGTTCTGTTATCATTTCCAACTGGAGGATCCCTTAATCCAATTAAAGGAGGATTATTGGATAGATGTCTTCGATTTCCACTGGAGATTGGGAATCGATGGACTTTCATTAGGATCTATTTTATTGACAGGATTTATCACTACTTTAGCTACTTTAGCAGCTTGGCCAACACGGAATTCGCGATTATTCTATTTCCTGATGCTCGCAATGTATAGTGGTCAAATAGGATTATTTTCTTCGCGAGACCTTTTACTTTTTTTTATCATGTGGGAGTTAGAATTAATTCCTGTTTACTTACTTTTATCCATGTGGGGGGGGAAGAGGCGTCTATATTCAGCTACAAAGTTTATTTTGTATACTGCAGGCGGTTCCATTTTTTTCTTAATCGGAGTTCTGGGTATGGGCTTATATGGTTCCAACGAACCATTAGATTTGGAAAGATTAATTAATCAATCATACCCTGCAACCTTGGAAATACTTTTATATTTTGGCTTCCTTATTGCTTATGCTGTCAAATTGCCGATTATACCCCTACATACGTGGTTACCAGATACCCATGGGGAAGCACATTATAGTACATGTATGCTTTTAGCGGGAATATTATTAAAGATGGGAGCATATGGATTGATTCGGATCAACATGGAATTGTTACCTCATGCTCATTATCTATTTTCGCCCTGGTTAGTAATAATAGGAGCGATCCAAATAATCTATGCAGCTTCAACTTCTCTTGGTCAACGAAATTTCAAAAGAATAGCTTATTCCTCTGTATCTCACATGGGTTTCATAATTATAGGAATTGGTTCCATAACCAACATTGGACTCAATGGAGCTTTACAAATATTATCCCATGGATTTATTGGTGCTACACTTTTTTTCTTGGCAGGAACCGCTTCTGATAGAATGCGTCTTGTTTATCTCGAAGAACTGGGGGGAATATCTATCCCAATGCCTAAAATTTTTACCATGTTTAGTAGCTTTTCAATGGCTTCTCTTGCCTTACCAGGAATGAGTGGTTTTGTCGCAGAATTAGTAGTATTTTTTGGACTAATTACTAGTCCAAAATTTCTGTTAATGCCAAAAACACTAATTACTTTTGTAATGGCAATTGGAATGATATTAACTCCTATTTATTTATTATCTATGTTACGCCAGATGTTCTATGGATACAAGCTATTTGTTCCAAACGCAAATTTTGATTCTGGACCACGAGAACTCTTTTTAATCTGTATCTTTTTACCAGTAATAGGAATTGGTATTTATCCAGATTTTGTTCTCTCCCTATCCGTTGACAGGGTAGAGGCTCTCTTATCCAATTATTATAAATAGATGTTTGAGCATGTACTTTTTTTGAGTGTCTATTTATTTTCGATTGGTATCTATGGATTGATCACAAGCCGAAACATGGTTAGAGCTCTAATATGTCTTGAACTTATACTGAATTCAATTAATCTAAATCTCGTAACATTTTCTGATCTATTTGATAGTCGCCAATTAAAAGGAGATATTTTCGCAATTTTTGTTGCTGCTGAAGCCGCTATTGGACTATCCATTCTTTCTTCCATCCATCGTAATAGGAAATCCACTATCCAATCTATGGAACATACATATCAATATGCATGGATCCCTCTTCTCCCACTTCCAATTATGTCAATGGGAGGCCTTATTCTTATTCCGACAGCAACAAAAAATCGTCGCATATGGGCTTTTCCTAGTGTTTTACTCTTAAGTATAGCTATGGTATTCTCAGTTCAACTGTCTATTCAACAAATAAATGGAAGTTCGATCTATCAATATCTATGGTCTTGGACCGTCAATAATGATTTTTCTTTAGAATTTGGATACTTGATTGACCCACTTACTTCTATTATGTTAATACTAATTACTACTGTAGGAATCCTGGTTCTTATTTATAGTGATGGTTATATGTCTCACGATGAAGGATATTTGAGATTTTTTTATATAAGTTTTTTCAATACTTCCATGTTGGGATTGGTTACTAGCTCCAATTTGATACAAATTTATTTTTTTTGGGAACTCGTGGGAATGTGTTCTTATTTATTGATAGGCTTTTGGTTTACACGACCAATCGCAGCGAGTGCTTGTCAAAAAGCTTTTGTAACTAATCGTGTAGGGGATTTTGGTCTATTATTAGGAATTTTAGGTTTTTTTTGGATAACAGGTAGTTTAGAGTTTAGGGATTTGTTCAAAATAGCTAATAACTGGATTCCTAATAATGGAATTAACTCTTTACTTACTACTTTGTGTGCTTTTTTATTATTCCTTGGTGCAGTTGCGAAATCCGCACAATTCCCTCTTCACGTATGGTTACCCGATGCTATGGAAGGGCCCACTCCTATTTCGGCTCTTATACACGCAGCAACTATGGCTGGAATTTTTCTTGCTCGACTTCCTCTTTTCATATCTTTACCTATAATGAGTTTTATTTCTTTAGTAGGTACAATAACACTATTCTTAGGAGCTACTTTAGCTCTTGCTCAGAGAGATATTAAAAGAAGCTTAGCCTATTCTACAATGTCTCAATTGGGTTATATGATGTTAGCTCTAGGTATAGGTTCTTATCAAGCTGCTTTATTCCATTTGATCACTCATGCTTATTCAAAAGCTTTATTGTTCTTGGGATCCGGATCCATTCATTCAATGGAACCTCTTGTTGGATATTCACCAGATAAAAGTCAAAATATGGTTCTTATGGGCGGTTTAAGAAAATACCCAATCACAAGAACTACTTTTTTAGGTACACTTTCTCTTTGTGGTATTCCACCTCTTGCTTGCTTCTGGTCCAAAGATGAAATCCTTAGTAATAGTTGGTTGTATTCGCCCTTTTTTGGAATAATAGCCTCCTTTACTGGATTAACTGCCTTTTATATGTTTCGGATATATTTACTTACATTTGATGGGTATTTGCGTGTTTTTAATTACAGTAGCACTAAAGAGAGTTCCTTGTCAATATCCTTATGGGGAAAAAGGCCCAAAATTCAAAATACAAGAGGATCCTTTACTACGTTTGGGGCTAAAAACACTTTTGCCTATCCGCATGAAACGGGAAATACTATGTTATTTCCTCTTCTTATATTACTATTCACTTTGTTCATTGGATTCATAGGAATCTTTGAGTTAACCATATTATCAAAGTGGTTAACTTCAATAAACACCCAGGAATTTGTAAATTCATATGAATTTACTAATATTTCTTCTGTAAGTCTAGCTATCTTTGGTTTATTCATATTCTCTTTTCAGTTGTTAAACTCTAAAGGAAATCCTAAATTTTTAGATGTAAAAAAAAATATATACAGTTGGTCATATAATCGCGGTTATATAGATATTTTCTATACTAGGTTTCTCGGTATAAGAGGGTTAACCGAACTCACGGAGTTTTTTGATAAGGGTGTTATTGATGGAATTAATGGAGTGGGTCTTGCTAGTTTTTGTATAGGAGAGGAAATTAAATATGTAGGGGGAGGTCGAATCTCGTCTTATTTATTCTTTTATTCTGTGTTTTTCTTTTTTATGGATTTACCTGGACCAATACATGAGATTCTTATGCTATTTGGATTTCTTCTACTAGGGGGTCTAGGAGTAGTATTACTTACCAACCCCATTTATTCTGCCTTTTCGCTGGGATTAGTTCTTGTTTGTATATCCTTATTCTATTTTTTATTAAATTCCTACTTTGTAGCTGTCGCACAACTTCTTATTTATGTGGGAGCCATAAATGTCTTGATCATATTCGCTGTAATGTTCAATGGCTCAGAATGGTCTAAAGATAAGAATTGGACTATTGGAGATGGGTTCACTCTCTGTATAACTATTGTTTTTTCACTAATGACTACTATCCCAGATACGTCGTGGTATGGAATTCTTTGGACTACAAGATCAAACCAAATAGTAGAACAGGGTCTCAATAATGTTCAACAAATTGGAATTCATTTAGCAACCGATTTTTATCTTCCGTTTGAACTCATTTCCATAATTCTTCTAGTTTCTTTAATAGGTGCAATTACTATGGCTCGGCAATAAATGTTTACAGAAGCAATAACAGTAAATGCACCAGAATTCTTGGAGAATATTCAAATACCACAAAGAGCCAGCTATATTAGGGTAATTATGTTAGAATTAAGCCGGATAGCTTCTCACTTGCTATGGCTTGGACCTTTTATGGCGGATCTCGGCGCACAGACTCCTTTTTTCTATATTTTTAGAGAGAGAGAATTAATATATGATCTATTTGAAGCTGCTACAGGTATGCGAATGATGCACAATTACTTTCGCATCGGAGGAGTAGCCGCCGATCTACCTTATGGATGGATCGATAAATGTTTAGATTTCTGTGATTATTTTTTACGCGGAGTTGTTGAACAACAACTTATTACACAGAATCCAATTTTTTTAGAGCGAGTTGAAGGAGTAGGTTTTATTAGCGGAGAAGAAGCAGTAAATTGGGGCTTATCGGGACCGATGTTACGAGCTTCTGGAATACAATGGGATCTTCGTAAAGTAGATTATGAGTCTTACAACCAATTTGATTGGAAAGTCCAATGGCAAAAAGAAGGGGATTCGTTAGCTCGCTATTTAGTACGAATTGGTGAAATGAGGGAATCCATCAAAATAATTCAACAAGCTGTAAAAATTCCTGGAGGACCTTATGAGAATTTAGAAGTCCGACGCTTTAAGAAGAATTCTGAATGGAATGATTTTGAGTATAAATTTCTTGGTAAAAAACCTTCGCCCAATTTTGAATTGTCAAGACAAGAGCTTTATGTAAGAGTAGAAGCCCCAAAAGGTGAATTAGGGATTTATCTAGGAGATGATAGCCTTTTCCCCTGGAGATGGAAAATCCGTCCACCCGGGTTTAATTTGCAAATTCTTCCTCAGCTAGTTAAAAAAATGAAATTGGCTGATATCATGACGATATTAGGTAGTATAGATATCATTATGGGGGAAGTTGATCGTTGAATGTTCCCTATGGTAACTGGGTTCATGAGTTATGGTCAACAAACAATACGTGCTACAAGGTACATAGGTCAATTCATAACTACCTTATCCCACACAAATCGTTTACCTATAACGATTCACTACCCTTATGAAAAATCAATTACACCAGAGCGTTTCCGAGGGCGAATCCACTTTGAATTTGATAAATGTATTGCTTGTGAAGTATGTGTTCGCGTATGTCCGATAGATTTACCCGTTGTGGATTGGAGATTTGAAAAGGATATTAAAAGAAAACAATTGAATTATAGTATTGATTTCGGAGTTTGTATATTTTGTGGCAATTGTGTTGAGTACTGTCCAACAAGCTGTTTATCAATGACTGAAGAATATGAACTTTCTACCTATGATCGTCATGAATTGAATTACAATCAAATTGCTTTAAGTCGGTTACCAATCTCCATAATGGGAGATTACACAATTCAAACAATTAGGAATTCGTCTGATAAAAATCTTCGAATTCAAGAACGATTACTGATTACTAAATGCAGCAGGGTTGGTTATCTAATTGGCTAGTCAAACATGAGGTGGTTCATAGGTCTTTGGGCTTTGATCACCGAGGAATAGAGACTTTACAAATAAAAGCAGGGGATTGGGATTCCATTGCTGTCATTTTATATGTATATGGTTACAATTATTTACGCTCCCAATGTGCTTATGATGTAGCACCCGGTGGATCTTTAGCTAGCGTGTATCATCTTACGAGAATACAATATGGTATAGATAATCCAGAAGAAGTCTGCATAAAAGTCTTTGCCCAAAAGGATAATCCTAGAATTCCGTCTGTCTTCTGGATTTGGAGAAGTGCCGATTTTCAAGAACGCGAATCTTATGATATGGTGGGAATCTATGATAATCATCCGCGCCTTAAACGTATCCTAATGCCTGAAAGTTGGATAGGCTGGCCCTTACGTAAGGATTATATAACCCCCAATTTTTATGAAATACAAGATGCTCATTGAATGAATTTGATTGAGTTTCCCTTACTTGACCAAACAAGTTCCAATTCTGTTATTTCAACTACAAATGATCTTAATTGGTCAAGACTCTCCAGTTTATGGCCCCTTCTATACGGTACCAGTTGTTGTTTCATTGAATTTGCTTCATTAATAGGCTCACGATTCGACTTTGATCGTTATGGATTGGTACCAAGATCAAGTCCTAGGCAAGCAGACCTAATTTTAACAGCCGGTACGGTAACAATGAAAATGGCTCCCTCTTTAGTGTTATACGAGCAAATGCCTGAACCAAAATACGTCATTGCTATGGGAGCCTGTACTATTACAGGGGGAATGTTCAGTACGGATTCCTATAGTACTGTTCGGGGAGTTGATAAGTTAATTCCTGTGGATGTCTACTTGCCGGGCTGCCCACCTAAACCGGAGGCAGTTATAGATGCCCTAACAAAACTTCGTAAGAAGATATCGCGAGAAATAATTGAGGATCGAACTCTATCTCAAAATAATAGATGTTTTACTACCAGTCACAAGCTTTATGTTAGGCGCAGTACTCATACAGGAACTTATGAGCAAGAATTGCTCTATCAATCACCATCTACATTAGATATATCTTCTATGGAAAATAGAAATACTTTTTCTTGGGTAAAGGAACAGATAACTCGATCGATTTCTATCATGATATACATAACTCGGACATCTTCAAATGCATATCCCATTTTTGCGCAGCAGGGTTATGAAAACCCACGAGAAGCAACTGGACGAATTGTATGTGCCAATTGCCATTTAGCTAGCAAGCCCGTCGATATTGAAGTTCCCCAAGCTGTGCTTCCCGATACTGTATTTGAAGCAGTTCTTCGAATTCCTTATGATATGCAATTGAAACAAGTTCTTGCTAATGGAAAAAAGGGAGGGTTGAATGTAGGTGCTGTTCTTATTTTGCCCGAGGGATTCGAATTAGCGCCGCCCGATCGTATTTCCCCTGAGTTAAAAGAAAAGATAGGAAATCTTGCTTTTCAGAGTTATCGTGATAAAAACATTCTTGTGATAGGCCCTGTTCCCGGTAAGAAATATAGTGAAATTGTCTTTCCCATTCTTTCCCCTGATCCTGCTACGAAGAAAGATTTCTTAAAATATCCCATATATGTAGGGGGAAACCGAGGAAGAGGACAGATCTATCCTGATGGTAGCAAGAGTAACAATACAGTCTATAATGCTACGTCAACAGGTATAGTAAGAAAAATACTACGTAAAGAAAAGGGGGGGTATGAAATATCCATAGTTGAAGATGGACGCCAAGTGATTGATATTATACCTCCCGGACCAGAACTTCTTGTTTCAGAGGGGGAATCCATCAAGCTTGATCAACCATTAACAAGCAATCCTAATGTGGGAGGTTTTGGTCAGGGGGACGCAGAAATCGTGCTTCAGGATCCATTACGTGTCCAAGGCCTTTTGTTCTTCTTCGCATCCGTTATTTTGGCACAAGTTTTTTTGGTTCTCAAAAAGAAACAGTTTGAAAAGGTTCAATTGTACGAAATGAATTTCTAGATGACTTTTTACTACCGACCAACCGTTACAGAGGCTTTTTCCTCGGTTCAATACATAATGACCGAGGCCAACTTTGGTTGGTTAATCCGATCAGTTCATCGATGGTCAGCAAGTATGATGGTTTTAATGATGATCCTGCATGTATTTCGTGTGTATCTCACAGGGGGATTTAAAAAACCCCGTGAATTAACTTGGGTCACAGGTGTGGTTTTGGTTTTGACTGCATCATTTGGTGTAACTGGTTATTCTTTGCCTTGGGATCAAATTGGCTATTGGGCAGTCAAAATTGTGACAGGTGTACCTGACGCCATTCCGGTAATAGGATCGCCTTTAGTGGAGTTATTACGCGGAAGTGCTAGTGTGGGCCAATCCACTTTGACTCGTTTTTATAGTTTACATACCTTTGTACTGCCTCTGCTTACTGCCGTATTTATGTTAATGCACTTTATGATACGTAAGCAAGGTATTTCGGGTCCTTTAGTACCTGTATTAAGAGCTAAATTAGCTAAAGGGATGGGACATAATTATTACGGGGAACCCGCATGGCCCAACGATCTTTTATATATTTTTCCAGTAGTAATTCTAGGTACTATTGCATGTAATGTAGGTTTAGCGGTTCTCGAGCCATCAATGATTGGTGAACCGGCAGATCCGTTTGCAACTCCTCTGGAAATATTACCCGAGTGGTACTTCTTTCCCGTGTTTCAAATACTCCGTACGGTACCCAATAAGTTATTGGGCGTTCTTTTAATGGTTTCTGTGCCAACAGGCTTATTGGTACCTTTTCTAGAGAATGTCAATAAATTCCAAAATCCATTTCGCCGCCCAGTAGCTACGACCGTTTTTTTAATCGGTACTGTAGTAGCTCTTTGGTTAGGTATTGGAGCAACATTACCCATTAAATCATTAACTTTAGGTCTTTATGATTGAAGTTTTTCTATTTGGAATCGTCTTACTAATTCCTATTACTTTAGCGGGATTATTCGTGACTGCGTATTTGCAATACAGGCGTGGGGATCAGTTGGATCTTTGAATGCTTACTTTAACTAGTTATTTTGGTTTTCTACTGGCTGCTTTAACTATAACCCCAGCTCTATTTATTGGCTTGAACAAGATACGCCTTATTTGAATGGATATAGTAAGTCTCGCTTGGGCTGCTTTAATGGTAGTCTTTACATTTTCTCTTTCACTAGTAGTATGGGGAAGGAGTGGACTCTAGATGATTATTCGTTCGCCGGAACCAGAAGTAAAAATTGTGGATAGGGATCCTGTAAAAACATCTTTTGAGGAATGGGCCAGACCCGGCCATTTCTCAACACTAGCTAAGGGCCCTGATACTACCACTTGGATCTGGAACCTACATGCTGATGCTCACGATTTCGATAGTCATACTGGTGATTTGGAGGAGATTTCTCGAAAAGTCTTTGCTCATTTCGGGCAACTTTCCATTATCTTTCTTTGGTTGAGTGGCATGTTTGCCCGTTTTTCCAATTATGAAGCATGGCTAAGTGATCCTACTCACATTGGACCCAGTGCTCAGGTAGTTTGGCCTATAGTAGGGCAAGAAATATTGAATGGTGATGTAGGCGGGGGTTTCCGAGGAATCCAAATAACCTCTGGTTTTTTTCAGTGGCGAGCATCTGGAATAACTGAATTACAACTCTATTGTACTGCAATTGGTGCATTGATTTTTGCAGCGTTAATGCTTTTTGCTGGTTGGTTCCATTATCACAAAGCCGCTCCCAAATTGGCCTGGTTCCAAGATGTAGAATCCATGTTGAATCACCACTTAGCGGGATTATTAGGACTTGGGTCTCTTTCTTGGGCGGGGCACCAAATTCATGTATCTTTACCAATTAACCAATTTCTTGACGCTGGGGTGGATCCTAAACCACTTCCTCATGAATTTATCTTGAATCGGGACCTTTTGGCTCAACTTTATCCTAGTTTTGCCGAAGGAGCAACCCCTTTTTTCACTTTAAATTGGTCCAAATACGCAGAATTTCTGTTTCGCGGAGGACTAGATCCAGTAACCGGTGGTCTCTGGCTGACCGATATTGCGCACCATCATTTAGCTATTGCTATTCTTTTCCTAATCGCAGGTCATATGTATAGGACCAATTGGGGTATTGGCCATGGACTTAAAGATATTTTGGAGGCTCACAAGGGCCCATTTACAGGACAAGGCCATAAGGGTCTTTATGAAATCTTAACAACGTCATGGCATGCTCAATTATCTCTTAACCTAGCTATGCTAGGCTCTACCATTGTTGTAGCTCATCATATGTATATGCCTCCCTATCCATACCTAGCTACTGACTATGGTACACAACTTTCCTTGTTCACACACCACATGTGGATTGGCGGATTTCTAATAGTCGGTGCTGCTGCACATGCAGCAATTTTTATGGTAAGAGACTATGATCCAACTACTCGATACAACGATCTATTAGATCGCGTCCTTAGACACCGCGATGCAATCATATCCCACCTTAACTGGGTATGTATATTTCTAGGTTTTCACAGTTTTGGCTTGTACATTCATAATGATACGATGAGTGCTTTAGGCCGTCCACAAGATATGTTTTCGGATACTGCCATACAATTACAACCTATCTTTGCTCAATGGGTACAAAATATCCATGCTGCGCCTGGCGTAACAGCTCCTGGTGCAACAACAAGTACTAGCTTAACGTGGGGAGGCGGCGAGTTAGTAGCAGTAGGTGGCAAAGTGGCTTTGTTACCTATTCCATTAGGAACCGCAGATTTTTTAGTCCATCACATTCATGCATTTACCATACATGTGACTGTATTAATACTTTTGAAAGGTGTTTTATTTGCTCGGAGTTCCCGTTTGATACCCGATAAAGCAAATCTAGGTTTTCGCTTTCCTTGCGATGGGCCTGGCCGAGGGGGAACATGTCAAGTATCCGCCTGGGATCATGTTTTCTTAGGTTTATTCTGGATGTACAATATTTCGGTAGTCATTTTCCATTTCAGTTGGAAAATGCAGTCGGATGTTTGGGGTACTATAAGTGATCAAGGGGTGGTAACTCATATTACAGGGGGAAACTTTGCACAGAGTTCCATTACGATTAATGGGTGGCTTCGAGATTTCTTGTGGGCACAGGCATCGCAAGTCATTCAGTCTTATGGTTCTTCATTATCTGCATATGGTCTTTTTTTCTTAGGTGCTCATTTTGTCTGGGCCTTCAGTTTAATGTTTTTATTCAGCGGCCGTGGTTATTGGCAAGAACTCATTGAATCTATCGTTTGGGCTCATAACAAATTAAAAGTTGCTCCTGCTACTCAGCCTAGAGCCTTGAGCATTATACAAGGACGCGCTGTAGGAGTAACCCATTACCTTCTGGGTGGAATTGCCACGACATGGGCATTCTTCTTAGCGAGAATTATTGCAGTAGGAATGGAATTAAGATTTCCCAGGTTTAGCCAAGGCTTAGCTCAGGACCCCACTACTCGTCGTATTTGGTTTGGTATTGCTACCGCACATGATTTCGAAAGTCATGATGATATTACTGAAGAACGTCTTTATCAGAACATTTTTGCTTCTCACTTTGGGCAATTAGCAATAATCTTTCTATGGACGTCCGGAAATCTGTTTCATGTAGCTTGGCAAGGAAATTTTGAATCATGGATACAGGATCCTTTACACGTAAGACCTATTGCTCATGCGATTTGGGATCCTCATTTTGGTCAACCCGCTGTGGAAGCCTTTACTCGAGGAGGTGCTGCTGGTCCAGTGAATATTGCTTATTCTGGAGTTTATCAGTGGTGGTATACAATAGGATTACGCACCAATGAGGATCTTTATACTGGAGCTCTTTTTCTATTATTTCTTTCTACGCTGTCCTTAATAGCAGGTTGGTTACATCTACAACCCAAATGGAAACCAAGCCTTTCGTGGTTCAAAAACGCAGAATCTCGTCTCAATCATCATTTGTCAGGACTTTTCGGGGTAAGTTCTTTGGCTTGGACAGGACATTTAGTTCATGTTGCTATTCCCTCCAGGGGGGAGTACGTTCGATGGAATAATTTCTTAGATGTATTACCCTATCCCCAGGGGTTGGGACCCCTTTTGACGGGTCAATGGAATCTTTATGCCCAAAACCCTGATTCGAGTAATCATTTATTTGGTACCGCTCAAGGAGCGGGAACTGCCATTCTAACTCTTCTTGGGGGATTCCATCCACAAACACAAAGTTTGTGGCTGACCGATATGGCTCACCATCATTTAGCTATTGCATTTATTTTTCTCATTGCCGGTCACATGTATCGAACTAACTTCGGAATTGGGCACAGTATTAAAGATCTTTTAGAAGCGCATACTCCTCCGGGGGGTAGATTAGGGCGTGGGCATAAGGGCCTTTATGACACAATCAACAATTCGCATTTTCAGTTAGGTCTTGCTCTAGCTTCTTTAGGGGTTATTACTTCCTTAGTAGCTCAACATATGTACTCTCCTCCTTATGCATTCATAGCACAAGACTTTACTACTCAAGCTGCTTTATATACTCATCACCAATATATTGCAGGGTTCATCATGACAGGGGCTTTTGCTCATGGAGCTATTTTTTTCATTAGGGATTACAATCCGGAACAGAATGAGGATAATGTATTGGCAAGAATGTTAGACCATAAAGAAGCTATCATATCTCATTTAAGTTGGGCTAGCCTCTTTCTAGGATTCCATACCTTGGGCCTTTATGTTCATAACGACGTCATGCTTGCTTTTGGTACTCCAGAAAAGCAAATCTTGATCGAACCTATATTTGCCCAATGGATACAATCTGCTCATGGCAAGACGACATATGGGTTCGATATACTCTTATCTTCAACGAATGGCCCCGCTTTCAATGCGGGTCGAAGCCTATGGTTGCCCGGATGGTTGAATGCTGTTAATGAGAATAGTAATTCGCTTTTCTTAACAATAGGACCTGGGGATTTCTTGGTTCATCATGCTATTGCTCTAGGTTTGCATACAACTACATTGATTTTAGTAAAGGGCGCTGATGCACGCGGTTCCAAATTAATGCCAGATAAAAAGGATTTTGGATATAGTTTTCCTTGTGACGGCCCAGGGCGCGGCGGTACTTGTGATATTTCTGCTTGGGACGCATTTTATTTGGCAGTTTTCTGGATGTTAAATACCATTGGGTGGGTTACTTTTTATTGGCATTGGAAACATATCACATTATGGCAGGGCAACGTTTCACAATTTAATGAATCCTCCACTTATTTGATGGGATGGTTAAGAGATTACCTATGGTTAAACTCTTCACAACTTATCAATGGATATAATCCTTTTGGGATGAATAGTTTATCGGTATGGGCGTGGATGTTCTTATTTGGACATCTTGTTTGGGCTACTGGATTTATGTTCTTAATTTCCTGGCGGGGGTATTGGCAGTTAATTGAGACTTTAGCATGGGCTCATGAACGCACACCTTTAGCTAATTTAATTCGCTGGAGAGATAAGCCCGTGGCTCTTTCCATTGTGCAAGCAAGATTGGTTGGATTAGCTCACTTTTCCGTGGGTTATATATTCACTTATGCAGCTTTCTTGATTGCCTCAACATCAGGCAAGTTTGGTTAAATGTCACATTCCGTAAAAATTTACGATACATGTATAGGATGCACTCAATGTGTACGAGCTTGTCCAACAGATGTATTAGAAATGATACCCTGGGATGGATGTAAAGCCAAGCAAATTGCTTCCGCGCCGAGAACCGAAGATTGTGTGGGTTGTAAGAGATGTGAATCTGCCTGCCCGACAGATTTTTTAAGTGTCCGCGTTTATTTAGAAACAACACGTAGCATGGCTCTATCTTATTGATTATTACCTATTTTCGTGCCTTTAGTAGGCTTAGTATTTCCGGCAATTGCAATGTCTTTATTTCTTTATGTGCAAAAAAATAAGATTGTCATGCGGGATATAAAAACATATCTCTCTGTAGCACCCGTGAGTACTCTATGGTTTGGTGCTTTAGCAGGTTTATTGATAGAAATTAATCGTTTATTCCCAGATGCTTTGTCATTCCCTTTTTTTATGACTGCAATTTTAGAGAGACGCGAAAGTACAAGCTGGGGTTTCAACTGGATAACTAGCACTGAAAATCGTCTTTACATCGGATGGTTCGGTGTTTTGATGATCCCTACCTTATTGACCGCAACTTCTGTATTTATTATCGCCTTCATCGCTGCCCCTCCAGTAGATATTGATGGTATTCGTGAGCCTGTTTCTGGTTCTTTACTTTATGGAAACAATATTATCTCTGGTGCTATTATCCCTACTTCTGCGGCGATCGGATTGCACTTTTACCCAATTTGGGAAGCTGCATCTGTTGATGAGTGGTTATACAATGGTGGTCCTTATGAGCTAATTGTTCTACACTTCTTACTTGGTGTAGCTTGTTATATGGGTCGTGAGTGGGAATTCCGTCTGGGTATGCGTCCTTGGATTGCTGTTGCATATTCAGCTCCTGTTGCAGCTGCTACTGCTGTTTTCTTGATTTACCCTGGTCAAGGAAGCTTTTCTGATGGTATGCCTTTAGGAATCTCTGGTACTTTCAACTTTATGATTGTATTCCAGGCAGAGCACAACATCCTTATGCATCCATTCCACATGTTAGGTGTAGCTGGTGTATTCGGCGGTTCCCTATTCAGTGCTATGCATGGTTCCTTGGTAACCTCTAGTTTGATCAGGGAAACTACTGAAAATGAATCTGCTAATGAGGGTTACAAATTTGGTCAAGAGGAAGAAACTTATAATATTGTGGCTCATGGTTATTTTGGCCGATTAATCTTCCAATATGCTAGTTTCAACAACTCTCGTTCTTTACACTTCTTCTTGGCTGCTTGGCCTGTAGTAGGAATCTGGTTCACTGCTTTAGGTATTAGTACTATGGCTTTCAACCTAAATGGTTTCAATTTCAACCAATCTGTAGTTGATAGTCAAGGTCGCGTTATTAATACTTGGGCTGATATCATCAACCGTGCTAACCTTGGTATGGAAGTAATGCACGAACGTAATGCTCACAACTTCCCTCTAGACTTAGCTGCTGTTGAAGTTCCATCTAATGGAATGGGTTTGCCTTGGTATCGTGTTCATACTGTCGTATTGAATGATCCGGGTCGATTGCTTGTGCATATAATGCACACAGCTCTAGTTTCTGGTTGGGGCTCAATGGCTTTATACGAATTAGCAGTTTTTGATCCCTCTGATCCTGTTCTGGATCCAATGTGGAGACAAGGTATGTTCGTAATTCCCTTCATGACTCGTTTAGGAATAACGGATTCGTGGGGTGGTTGGAGTATTTCAGGAGGAACTGTAAATCCGGGTATTTGGAGTTATGAAGGTGTGGCAGGTACGCATATTGTGTTTTCTGGCTTCTTGGCAGCGATCTGGCATTGGGTATATTGGGACCTAATATTCGATCGGACGGGAAAACCCTCTTTGGATTTGCCCAAGATCTTTGGAATTCATTTATTTCTTGCAGGGGTGGCTTGCTTTGGCTTTGGGGCATTTCATGTAACGGGTTTGTATGGTCCTGGGATATGGGTATCCGATCCTTATGGACTAACTGGAAAAGTACAAGCTGTAAATCCATGGGGTGCAGAAGGTTTTGATCCTTTTGTTCCGGGGGGAATAGCTTCTCATCATATTGCTGCGGGTACATTGGGTATATTAGCGGGCTTATTCCATCTTAGTGTCCGTCCGCCTCAACGTCTATATAAAGGATTACGTATGGGCAATATTGAAACTGTACTTTCCAGTAGTATCGCTGCTGTTTTTTTTGCAGCTTTCGTTGCTGGAACTATGTGGTATGGGTCAGCAACGACCCCAATCGAATTATTTGGGCCTACTCGTTATCAGTGGGATCAGGGATACTTTCAGCAAGAAATATATCGAAGAGTTAGCAATGGTTTAGCCGAAAATCTTAGTTTATCAGAAGCTTGGTCTAAAATTCCCGAAAAATTAGCCTTTTATGATTATATTGGTAATAATCCGGCAAAAGGGGGATTATTCAGAGCAGGCTCAATGGACAATGGGGATGGAATAGCTGTTGGATGGGGACATCCCGTCTTTAGAGATAAAGAAGGACGTGAGCTTTTTGTACGCCGTATGCCTACTTTTTTTGAAACATTTCCGGTTGTTTTGGTAGATGAGGAGGGAATTGTTAGAGCAGACGTTCCTTTTAGAAGAGCAGAATCCAAATATAGTGTTGAACAAGTAGGTGTAACGGTGGAGTTCTATGGTGGCGAACTTAATGGAGTAAGTTATTCTGATCCTGCTACTGTAAAAAAATATGCGAGGCGTTCTCAATTAGGGGAAATTTTTGAATTAGACCGGGCTACTTTGAAATCTGATGGTGTTTTTCGCAGCAGTCCAAGGGGTTGGTTCACTTTTGGTCATGCTACCTTTGCTTTGCTCTTCTTTTTCGGACACATTTGGCATGGCGCTAGAACATTGTTCCGAGATGTTTTTGCTGGTATTGATCCAGATTTGGATGCTCAAGTGGAATTTGGAACATTCCAAAAAGTGGGAGATCCAACAAGGAAGGCAGTCTGAATGAAAATCTTATATTCCAGGAGGTTCTACCACGTGGAAACGCTCTTTAATGGAACTTTCGTTTTAGCTGGTCGTGACCAAGAAACCACCGGCTTTGCTTGGTGGGCTGGGAATGCCAGACTTATCAATTTGTCCGGTAAACTGCTTGGAGCTCATGTAGCCCATGCCGGATTAATCGTATTCTGGGCCGGAGCAATGAACCTATTTGAAGTGGCCCATTTCGTACCAGAAAAGCCCATGTATGAACAAGGGTTGATTTTACTTCCACACTTAGCTACTCTAGGTTGGGGAGTAGGGCCAGGGGGGGAAGTTCTAGATACTTTTCCGTACTTTGTATCTGGCGTACTTCACCTAATTTCCTCCGCAGTCTTAGGCTTCGGTGGCATTTATCACGCGCTTCTGGGACCCGAGACTCTTGAGGAATCTTTTCCATTCTTTGGTTATGTCTGGAAAGATAGAAATAAAATGACTACAATTTTGGGTATTCACTTAATTTTGTTAGGTGGTGCTTTTCTTCTAGTACTCAAGGCTCTTTATTTTGGCGGTGTATATGATACCTGGGCCCCTGGGGGAATGACTATAGCCCTTGGTAGACCTAAAGAAGAAAATGATCTATTTGATACTATGGATGACTGGTTACGAAGGGACCGTTTCGTTTTTGTAGGATGGTCTGGCCTATTGCTCTTTCCTTGTGCTTATTTCGCTTTAGGGGGTTGGTTTACAGGGACAACTTTTGTAACTTCTTGGTATACCCATGGATTGGCTAGTTCCTATTTGGAAGGTTGTAATTTCTTAACCGCAGCAGTTTCTCCTGCCAATAGTTTAGCACACTCTTTGTTGCTACTATGGGGGCCCGAAGCACAAGGAGATTTTACTCGTTGGTGTCAATTAGGCGGTCTATGGACTTTTGTAGCTCTCCACGGGGCTTTTGCACTAATAGGTTTCATGTTACGCCAATTTGAACTTGCTCGGTCTGTTCAATTGCGGCCTTATAATGCAATCTCATTCTCTGGTCCAATTGCTGTTTTTGTTTCTGTATTCCTTATTTATCCACTGGGGCAATCTGGTTGGTTCTTTGCGCCGAGTTTTGGCGTAGCAGCGATATTTCGATTCATCCTTTTCTTCCAAGGATTTCATAATTGGACGTTGAACCCATTTCATATGATGGGAGTTGCCGGAGTATTAGGTGCGGCTCTGCTATGCGCTATTCATGGAGCGACCGTAGAAAACACTCTATTTGAGGACGGTGATGGTGCAAATACCTTCCGTGCTTTTAACCCAACTCAAGCTGAAGAAACTTATTCCATGGTCACTGCTAACCGCTTTTGGTCCCAAATCTTTGGTGTTGCTTTTTCCAATAAACGTTGGTTACATTTCTTTATGCTATTTGTACCCGTCACCGGTTTATGGATGAGTGCTATTGGCGTAGTTGGCTTGGCTCTGAACTTACGTGCCTATGACTTTGTTTCCCAGGAAATCCGTGCAGCGGAAGATCCTGAATTTGAGACTTTCTACACCAAAAATATTCTTTTAAACGAGGGTATTCGTGCGTGGATGGCAGCTCAGGATCAGCCTCATGAAAATCTTATATTCCCTGAGGAGGTTCTACCACGTGGAAACGCTCTTTAAATGTCTGGAAGCACGGGAGAACGTTCTTTTGCTGATATTATTACCAGTATTCGATACTGGGTTATTCATAGCATTACTATACCTTCCCTATTCATTGCGGGTTGGTTATTTGTCAGTACGGGTTTAGCTTATGACGTGTTTGGAAGTCCTAGGCCAAACGAGTATTTCACGGAAAGCCGACAAGGAATTCCGTTAATAACCGACCGTTTTGATTCTTTAGAACAACTCGATGAATTTAGTACCTTTTAGATGACCATAGATCGAACCTATCCTATTTTTACAGTGCGATGGCTGGCTATTCACGGACTAGCTGTACCTACTGTTTTTTTCTTGGGATCAATATCAGCAATGCAGTTCATCCAACGATAAATGGCTACACAAACCGTTGAAGATAGTTCTAAACCTAGGCCAAAAACTGGTGCAGGTAGTTTACTGAAACCCTTGAATTCGGAATATGGGAAAGTCGCCCCGGGTTGGGGGACTACTCCTTTTATGGGGATCGCAATGGCTTTATTCGCTATATTCCTATCTATCATTTTAGAAATTTATAATTCTTCCGTTTTACTGGACGGAATTTTAACCAATTAGATGCTTACTCTCAAACTTTTTGTTTATACAGTAGTGATATTCTTTGTTTCACTCTTTATCTTTGGATTCTTATCTAATGACCCAGGACGGAATCCTGGACGCGAGGAGTAAATGGCCGATACTACTGGAAGAATTCCTCTTTGGCTGATAGGTACTGTAGCTGGTATTGTGATTGGTTTAGGTGTTTTCTTTTATGGTTCATATTCTGGATTGGGTTCATCTCTATAGATGCCTAATATACTTAGTTTAACCTGTATCTGTTTTAATTCTTATCCTACTAGTTTCTTTCTTACCCGAAGCTTATGCTTTCATCCAATCGTGGATATGCCTGTTATACCTCTATTCTTTTTTCTATTAGCCTTTGTTTGGCAAGCTGCTGTAAGTTTTCGAATGACACAATCAAACCCGAATGAACAAAATGTTGAATTGAATCGTACCAGTCTATACTGGGGTTTATTACTCATTTTTGTACTTGCTGTTTTATTTTCCAATTACTTCTTCAATTGAATGGAAGTCAATATTCTCGCATTTATTGCTACTGCACTGTTCATTCTACCTACTTCTTTTTTACTTATTATTTATGTAAAAACAGTCAGCCAAAATTAAATGGAAACAGCAACTTTAGTCGCCATCTCCATATCTGGTTTACTTGTAAGCTTTACTGGGTATGCCTTATATACCGCGTTTGGGCAACCCTCTCAACAATTAAGAGATCCATTCGAAGAACACGGAGACTAAATGGAAGCATTGGTTTATACGTTCCTTTTAGTTTCGACTTTAGGGATAATTTTTTTCGCTATCTTCTTCCGAGAACCACCTAAGGTTCCAACTAAAAGATAAATGACTATTGCTTTCCAATTAGCTGTTTTTGCATTAATTGCGACTTCCTCAGTCTTAGTAATTAGTGTACCCCTTGTATTTGCTTCTCCTGATGGTTGGTCAAATAATAAAAATGTTGTATTTTCCGGTACATCATTATGGATTGGACTAGTCTTTCTCATGTCACCACAAACAGAAACTAAAGCAGTTGGATTTGCTGGTGTTAAAGATTATAAATTGACTTACTACACCCCAGAGTATGAAACTAAGGATACTGATATCTTGGCAGCATTCCGAGTAAGTCCTCAGCCTGGGGTTCCGCCCGAAGAAGCAGGGGCTGCAGCTGCCGAATCTTCTACTGGTACATGGACAACTGTTTGGACTGATGGACTTACCAGTCTTGATCGTTACAAAGGACGATGCTATCACATCGAGCCTGTTGGGGAAGACCAAATCTATGCTTATCCATTAGACCTATTTGAAGAGGGTTCCGTTACTAACATGTTTTCCATTGTATTTTTCAAAGCCCTACGTTTGGAGGATCTACGAATTCCCTATAAAACTTTCCAAGGCCCGCCTCATGGTATCCAAGAAAGAGATAAGTTGAACAAGTATGGTCGTCCTTTATTGGGATGTACTATTAAACCAAAATTGGGATTATCCGCAAAAAATTATGGTAGAGCGTATGAGTGTCTACGTGGTGGACTTGATTTTACCAAAGATGATGAAAACGTAAACTCACAACCATTTATGCGCTGGAGAGACCGTTTTTTTGCCGAAGCTTATAAACAGGCCGAAACCGGTGAAATCAAGGGGCATTACTTGAATGCGACTGCGACAGAAGAAATGAAGAGAGCTGTATTTGCAAGAGAATTAGGGGTTCCTATTGTAATGCATGACTACTTAACTGGGGGATTCACCGCAAATACTTTGCATTATTGCCGCGACAATGGCCTACTTCTTCACATTCACCGTGCAATGCATGCAGTTATTGATAGACAGAAAAATCATGGTATGCATTTCCGTGTATTAGCTAAAGCATTGCGTATGTCTGGGGGAGATCATCACGGTACAGTAGTAGGTAAGTTAGAAGGGGAACGCGAAATGACTTTAGGTTTTGTTGATTTATTGCGCGATGATTTTATTGAAAAAGATCGTCGCGGTTTTTTCACTCAGGACTGGGTATCCATGCCAGGTGTTATACCGGTAGCTTCAGGTGGTATTCATGTTTGGCATATGCCAGCTCTGACCGAAATCTTTGGGGACGATTCTGTATTATTTGGTGGAGGAACTTTAGGACATCCTTGGGGAAATGCACCTGGTGCAGCTAATCGAGTGGCTTTAGAAGCCTGTGTACAAGCTCGTAACGAAGGGCGCGATCTTGCTCGCGAAGGTAATGAAATCGCTAAATGGAGTCCTGAACTAGCCGCAGCTTGTGAATGGAAGGCGATCAAATTCGAGCCGGATATTGCGAAACATTTATACAAAACACCTATCCCGAGCACACGCAAGGGAACCGACAGGCAAGTGAAATCCAATCCACGAAATAATTTGATCCATGGACGGCACGGTAAAGGTAATTCCAGAGGAATCATTACCAGGAGAGGGGGAGGTCATAAGCGCCTATACCGTAAAATAGATTTTCGACGGAATCAAAAAGACATATCTGGTAGAATCGTAACCATAGAATACGACCCTAATCGAAATGCATACATTTGTCTCATACACTATGGGGATGGTGAGAAGAGATATATTTTACATCCCAGAGGGGCTATAATTGGAGATACTATTGTTTCTGGTACAAAAGTTCCTATATCAATGGGAAATGCCCTAATGCCCTTAGGCACGGCCATGCATAACATAGAAATCACACGTGGAAGGGGTGGGCAATTAGCTAGAGCAGCAGGTGCTGTAGCGAAACTCATTGCAAAAGAGGGTAAAGCCACTTTAAGATTACCATCTGGGGAGGTCCGTTTAGTATCCCAAAACTGCTTAGCAACAGTCGGACAAGTGGGTAATGTTGGGGTGAACCAAAAAAGTTTGGGTAGAGCCGGATCTAAGTGTTGGCTAGGTAAACGCCCCGTAAGAGGGGTAGTTATGAACCCTGTGGACCACCCCCATGGGGGCGGTGAAGGGAAAGCTCCCATTGGTAGAAAAAAACCCACAACCCCTTGGGGTTATCCTGCGCTTGGAAGAAGAACTAGGAAAAGGAAAAAATATAGCGATAGTTTTATTCTTCGTCGCCGTAAGATGACCAGAGTTCCGCGAGGATATATAGCCCGGAGACGACGAACAAAAATGCGTTCATTTGCCTCAAACTTTAGAGGGGCTCATTTAAGACTTAATCGAATGATTACCCAACAGGTAAAAAGAGCTTTTGTTTCCTCTCATCGAGATAGAGGTAGGCAAAAGAGGGATTTTCGTCGTTTGTGGATCACTCGGATAAACGCAGCAACGCGGGTATATAAAGTATTCAGTTATAGTAAATTAATACACAACCTGTACAAGAAGAAATTGATTCTTAATCGTAAAATGCTTGCACAAGTAGCTGTACCAAATAATCTTTACACGATTTCCAATAAAATAATGACAAGTTTCAAACTAGTAAAGTATATCCCTAGGATAAAGAAGAAGGGCTAAGGAAACTCGCAAGGAAAGTTCCAACCGATCGTCTACTTAAGTTCGAGAGAGTTTTCAAAGCACAAAAACGTATCCCTATGTCTGTTTTCAAAGCACAAAGAGTTCTTGACGAGATTCGCTGGCGTTACTACGAGGAAACTATGATACTGAACCTCATGCCCTATCGAGCATCTTATCCCATCTTAAAGTTGGTTTATTCGGCAGCCGCAAATGCTACTCATTATAGGGATTTCGACAAAGCGAATTTATTTATTACTAAAGCCGAAGTCAGTAGGAGTACTATTATGAAGAAATTCAGACCTCGAGCTCGAGGACGTAGTTTCCCCATAAAAAAAAGCATGTGTCATATAACAATTGTACTAAATATAGTAATGTCAAAAAAGCGTATTCGTAAAAATATTTGGAAGAAAAAGACTTATTTTTCCATAGTACAATCTTATTTAGTAAAATCAAGATCATTTTCGAGCGGTAATGAGCATAAACCAAAGGGTTTTTCTGGGATGAAAATAAGAGCTTCCGTTCGTAAAATTTGTACAAAATGTCGACTGATTCGTAGGCGTGGACGAATTAGAGTCATTTGCTCTAATCCGAAGCATAAACAAAGACAGGGGATGGTTGAGGAGGTAACTCAAACACTATGGAAGTGTGTTGAATCAAGAGTAGATAGTAAGCGCCTTTATTATGGTCGTTTCATTCTGTCCCCGCTTAGAAAAGGTCAAGCGGACACCGTCGGTATTGCCTTGCGAAGAGCTTTACTTGGAGAAATAGAAGGAACATGTATCACACGTGCAAAATTTAGCGTGCCGCACGAGTATTCTACAATAGCAGGTATTGAAGAATCCGTACAAGAAATTTTACTAAATTTGAAAGAAATTGTATTGAGAAGTAATCTCTATGGAGTTAGAGACGCATCCATTTGCGTCAAAGGTCCTAGATACATAACTGCTCAAGATATCATCTTACCGCCTTCCGTAGAAATCGTTGATACGCAACCTATAGCTAACTTGACAGAGCCCGATTTCATTGATTTAATCAAGAGAGATCGTGGATATCAGACAGAACTCAGAAAGAACTATCAAGATGGAAGTTATCCTATAGATGCTGTATCCATGCCTCGAAATGTGAATTATAGTATTTTTTGTGGGAATGGAAATAAACACGAGATACTTTTTCTAGAAATATGGACTAATGGAAGTTTAACCCCTAAGGAAGCACTTTATGAGGCTTCTCGTAATTTGATTGATTTTCTTCCTTTTCTACACGCGGAGGAAGAGGGCGCTTTCGAAGAAAATAAAATGCTCCGGAATGGAAACGAGATGTCCACAATACCCGGATTTAGTCAGATCCAATTCGAGGGATTTAGGTTCATTAATCAAGCCTTGGCAGAAGAACTTGACAAGTTTCCAACAATTAAAGATCCAGATCACGAAATTGCATTTCAATTATTTGCGAAAGGATATCAATTGCTAGAACCCTCGATAAAAGAAAGAGATGCTGTGTATGAATCACTCACCTATTCTTCCGAATATGTATCTGCGAGAATTTTTGGTTTCGATGTGCAAAAGCAAACCATTTCTATCGGAAACATTCCTATAATGAATTCCTTAGGAACCTTTATTATAAATGGAATATACCGAATTGTGATCAATCAAATATTGCTAAGTCCTGGTATTTACTACCGCTCGGAATTAGATCATAAGGGAATTTCTATCTACACTGGCACTATAATATCAGATTGGGGGGGGAGATCGGAATTAGCAATTGATAAAAAAGAAAGGATATGGGCTCGCGTGAGTAGAAAACAAAAGATATCTATTCTAGTTCTATCAGCTATGGGTTCGAATCTAAGAGAAATTCTAGATAATGTTTCCTACCCTGAAATTTTCTTGTCTTTCCCGAATGCTAAGAAGAGGATTGAGTCAAAAGAAAAAGCTATTTTGGAGTTTTATCAACAATTTGCTTGTGTAGGTGGGGACCTGGTATTTTCGGAGTCCTTATGCGAGGAATTACAAAAGAAATTTTTTCAAAAATGTGAATTAGGAAGGATTGGTCGACGAAATATGAATCGGAGACTTAATCTTGATATACCTCAGAACAATACATTCTTGTTACCACGAGATGTATTGGCCGCTACGGATCATTTGATTGGAATGAAATTTGGAACGGGTATACTTGACGATGACGATATGAATCACTTGAAAAATAAACGTATTCGTTCGGTTGCGGATCTGTTACAAGATCAATTCGGATTGGCTCTTGGTCGTTTACAACATGCAGTTCAAAAAACTATTCGTAGAGTATTCATACGTCAATCGAAACCGACTCCCCAAACTTTGGTAACTCCAACTTCAACTTCAATTTTATTAATAACTACTTATGAGACCTTTTTTGGCACATACCCGTTATCTCAAGTTTTTGATCAAACGAATCCATTGACACAAACTGTTCATGGGCGAAAAGTGAGTTGTTTAGGTCCTGGAGGGTTGACGGGGAGAACCGCAAGTTTTCGGAGCCGCGATATTCATCCGAGTCACTATGGGCGTATTTGTCCAATTGACACGTCTGAAGGAATCAATGTTGGACTTACTGGATCCTTAGCAATTCATGCGATTGATCACTTGTGGGGATCCATAAAGAGTCCGTTTTATGAAATATCTAAAAAAGAGAGACAGGTGGTTTATCTATCACCAAATAGAGATGAATATTATATGATAGCAGCAGGAAATTCTTTGTTGAATCAAGGTATTCAGGAAGAACAGGTTGTTCCGGCTAGATACCGTCAAGAATTCTTGACTATTGCATGGGAACAGATTCATGTTAGAAGTATTTTTCCTTTCCAATATTTTTCTATTGGGGGTTCTCTCATTCCTTTTATTGAGCACAATGATGCGAATCGGGCTTTAATGAGTTCTAATATGCAGCGCCAAGCAGTTCCGCTTTCTTCCGAGAAATGCATTGTTGGAACTGGATTGGAACGCCAAACAGCTCTATCGAGGGTTTCCATAGCCGAACGCGAGGGAAAGATCTCTACTGATAGTCATAAGATATTATCAAGTAGTGGGAAGACTATAAGTATTTTACGCAAATGTATGCACCAAAAACCCCGGCCGGGTAAATCCATTAAAAAAGGACAAATTTTAGCAGAAGGAGCTGCTACAGTTGGGGGCGAACTTGCTTTAGGAAAAAACGTATTAGTAGCTTATATGCCATGGGAAGGTTACAATTTTGAAGACGCAGTACTAATTAGCGAACGTTTGGTATATGAAGATTATACCTCTTTTCACATCCGGAAATATGAAATTCAGACGGATACGACAAGCCAGGGCTCCGCTGAAAAAATCACTAAAGAAATACCACATCTAGAAGAACATTTACTCCGCAATTTGGACAGAAATGGAGTTGTTAGGTTGGGATCCTGGGTAGAAACTGGTGATATTTTAGTAGGTAAATTAACGCCTCAGATAGCGAGCGAATCATCTTATATCGCGGAAGCTGGATTATTACGGGCCATATTTGGCCTTGAGGTTTCCACTTCAAAAGAAACTTCTCTGAAATTACCTATAGGTGGAAGAGGGCGCATCGATAAATGGATCCAAAGGGACCCGCTCGACATAATGGTTCGTGTATATATTTTACAGAAACGTGAAATCAAAGTTGGGGATAAAGTAGCCGGAAGACATGGGAATAAAGGGATCATTTCCATTTTGCCTAGGCAAGATATGCCCTATTTGCAAGATGGAACACCCGTTGATATGGTCTTCAATCCCTTAGGAGTACCCTCCCGAATGAATGTGGGACAAATATTTGAAAGCTCGCTCGGATTAGCGGGGGATCTGCTAAAGAAACATTATAGAATAGCACCCTTTGATGAGAGATATGAGCAAGAGGCTTCAAGAAAACTTGTGTTTTCAGAAGCCAGTAAAGAAACAAAAAATCCATGGGTATTTGAACCCGAGTACCCGGGAAAAAGCAGAATATTTGATGGAAGAACAGGCGACCCCTTTGAGCAACCTGTTCTAATAGGGTCCTATATCTTAAAATTAATTCATCAAGTTGATGAGAAAATTCATGGGCGTTCTACTGGGCCCTACTCACTTGTTACACAACAACCCGTTAGAGGAAGAGCCAAGCAAGGGGGACAACGAGTAGGAGAAATGGAAGTTTGGGCTTTAGAAGGATTTGGTGTTGCTCATATTTTACAAGAGATACTTACTTATAAATCTGACCATCTTATAGCTCGCCAAGAAATACTTAATGCTACGATCTGGGGAAAAAGAATACCTAATCATGAGGATCCTCCAGAATCTTTTCGAGTGCTCGTTCGAGAACTACGATCTTTGGCTCTAGAACTGAATTTCCTTTCTAAGATGATTGACCAATATAAACATCAACAACTTATTGGACTCGTTTCCCCTCAACAAATAAAGGCTTGGGCTAACAAAAACCTACCTAATGGAGAAGTCGGCGAAGTCACAAGGCCCTCTACTTTTCATTATAAAACCGATAAACCAGAAAAAGATGGATTGTTTTGCGAAAGAATCTTTGGACCCATAAAAAGCGGGATTTGCGCTGGCAATTCTCGAGCGAGCGGAGCTGAAAACGAAGACGAAAGATTTTGCCAAAAATGCGGGGTAGAATTTGTGGATTCTCGGATACGAAGATATCAAATGGGATACATCAAACTCGCATGTCCCGTGACTCATGTGTGGTATTTGAAAGGTCTTCCTAGTTATATCGCGAATCTTTTAGATAAACCTCTTAAGAAGTTGGAGGGCCTAGTATACGGCGATTTCTCTTTTGCTAGGCCCAGCAAAAAACCCACTTTTTTACGATTACGAGGTTTATTCGAAGAGGAAATTTCCTGTAACCACAGCATTTCTCCCTTTTTTCCAGGCTTTGCAACATTTCGAAATCGGGAAATTGCGACAGGAGCAGGTGCTATTAGAGAACAATTAGCAGATTTGGATTTGATTATTATAGAGAATTCTTTGGTCGAATGGAAGGAATTAGAAGACGAGGGGTATAGTGGAGATGAGTGGGAAGATAGAAAAAGAAGAATAAGAAAAGTTTTTTTGATTAGACGCATGCAATTGGCGAAACATTTTATTCAAACAAATGTAGAACCTGAATGGATGGTTTTGTGCTTATTACCGGTTCTTCCTCCCGAATTGAGACCTATTTATAGGTCTGGAGATAAAGTAGTGACTTCAGACATTAATGAACTTTATAAGAGAGTTATCCGTCGGAACAACAATCTTGCCTATCTATTAAAAAGAAGTGAATTAGCGCCAGCAGATTTAGTAATGTGCCAGGAAAAATTGGTACAAGAAGCCGTGGATACACTTCTTGATAGTGGGTCCCGCGGGCAACCGACGCGGGATGGTCACAATAAAGTATACAAATCACTTTCAGATGTAATTGAAGGTAAAGAGGGAAGGTTTCGCGAGACTCTGCTTGGGAAACGGGTCGATTACTCGGGGCGTTCTGTCATTGTTGTGGGTCCTTCGCTTTCATTACATCAATGTGGATTACCTCTAGAGATAGCAATAAAGCTTTTTCAGCTATTTGTAATTCGCGATTTAATCACGAAACGCGCCACTTCTAATGTAAGGATTGCTAAAAGGAAAATTGAAAAAGAACCCGTATGGGAAATACTTCAAGAAGTTATGCGGGGACATCCTGTACTGTTAAATAGAGCACCTACCCTGCATAGATTAGGCATACAGGCCTTTCAACCCACTTTAGTAGAGGGGCGTACTATTTCTTTACACCCATTAGTGTGTAAGGGTTTCAATGCGGACTTTGATGGAGATCAAATGGCTGTTCATCTACCTTTATCCTTGGAAGCTCAGGCAGCCCGTTTACTTATGTTTTCTCATATGAATCTCTTATCTCCCGCTATTGGGGATCCTATTTGCGTACCAACCCAAGACATGCTTATCGGGCTTTATGTATTAACGATTGGAAAGCGTCGAGGTATTTGTGCAAATAGATATAATAGTTGCAACTACAATAAAGAACCCTTTTCTAGTTCTTATGATGCACTGGCTTATAGACAAAAACTAATCTTAGATAGTCCCTTGTGGCTACGATGGAACCTGGATCAACGCGTCGGGAGAGAAGTTCCGATTGAAGTTCAATATGAATCTGGGACTTATCATGAGATTTATGCCCACTATCTAATAATGGGAAATAGAAAAAAAGAACGTTCGATATACATTCGAACCACTCTTGGTCATATTTCTTTTTATAGAGAAATAGAGGAAGCCATACAAGGATTTAGTCAGGCCATATCCTGTGGGATTTCGATTGAAATCCCCATGGGTGTTTTACGTAGAAATACTATTTTTGCTTATTTTGACGATCCCCGATACAGAAAAGATAAAAAGGGTTCAGGAATTGTTAAATTTAGAGAGGAAGATTCCATCAAAAAAGAGGGTTTGATTGAGCATCGAGGAACAAAAGAATTTAGTCTAAAATACCAAAAAGAAGATCGGTTTTTTTTCATTCTTCAAGAACTTCATATCTTGCCGAGATCTTCATCCCTAAAGATAGACAGTATTATTGGAGTGGATACACAACTCACAAAAAATACAAGAAGTCGACTAGGCGGACTGGTCCGAGTGAAGAGAAAAAAAAGCCATACGGAACTCAAAATATTTTCCGGAGATATTTTTCCTGAAGAGGCGGATAAGATAGGTGGCTGTTTGCCGCCAGAAAGAAAAAAAGATTCTAAGTCAAAAAATTGGGTCTATGTTCAACGGAAAAAAATTCTCAAGAGCAAGGAAAAGTATTTTGTTTCCGTTCGCCCTGTGGCATATATGGAAGGAAATTTAGCACTTTTCCCGCAGGATCTCTTGCAAGAAGAAAATAATCAAATTCGACTTGTCAATATTCATGAAAATAGCAAGACTCAAAGAATTTATCACACAAATAGTCAATTTGTTAGAACTTGCTTAGTAGTGAATTGGGAACAAGAAGAAAAAGAAAAGGCTGGTGCTTCCCTTGTTGAGGTAAGAGCAAATGATCTTATTCGCGATTTCCTAAGAATTGAGTTAGTCAAGTCCACTATTTCGTATACACGAAGGTATGGTAGGAGTGCAGGACCGATTCCCAATAGGTTAGATAATGCGAAGATTCTTAGCCAAGCTATTGGCACTTTGTTGAATAATAAACACTCTTTGATGATTTTGTCGGCATCCAACTGTTCTATTGGTTTATTCAAGAATTCAAAACATCCCAATGCGAAAGAATGGAATCCTAGAATTCGAGAATTTGGGCCCTTAGGCATTGTAGCTAGTATATCGCATTTTTCATCTTACTATTTACTAACGCATAATATCCTGTTAAAAAAATATGTTAATTTAAAACAAACCTTCGTACTTCAAGAACTTAAATACTCTATAGATGAAAATAGGTCTAATTTCGATAGTAACATAATGTTGGATTTCCTTTTGAATTGTTTTGTCCATCATGATTCTTGGGAAGAGACAGCAATAATTCACCTTGGACAATTTATTTGTGAAAATTGTCTATTTAAAATAAAAAAATCTGGTCAAATTTTCGTAAATATGAATTCCTTTATAAGAGCAGCTAAACCTTATTTGGCCACTACAGGAGCAACTGTTAATGGTCATTATGGAGAAATCCTTTACAAGGGAGATAGGTTAGTTACGTTTATATATGAAAAATCGAGATCTAGTGACATAACGCAAGGTCTTCCAAAAGTGGAACAAATCTTTGAAGCGCGTTCAATTGATTCATTATCCCCGAATCTCGAAAGGAGAATTGAGGATTGGAATGAGCGTATACCAAGAATTCTTGGGGTCCCTTGGGGATTCTTGATTGGAGCTGAGCTAACCATAGCCCAAAGTCGTATCTCTTTGGTTAATAAAATCCAAAAGGTTTATCGATCCCAAGGGGTACAGATCCATAATAGACATATAGAGATTATTATACGCCAAGTAACATCAAAAGTGCGGGTTTCCGAAGATGGAATGTCTAATGTTTTTCCTGGGGAATTAATCGGACTATTGCGAGCGGAACGAGCAGGACGATTGGATGAATCGATCTATTATCGGGCAATCTTATTGGGAATAACAAGGGCTTCCCTGAATACCCAAAGTTTCATATCTGAAGCAAGTTTTCAAGAAACTCGAGTTTTAGCAAAAGCTGCCCTACGAGGTCGCATTGATTGGTTGAAAGGCTTGAAAGAAAACGTAGTTCTGGGGGGGATTATACCTGTTGGTACCGGATTCAAATTTGTGCATTCCCCACAAGACAAGAACCTTTATTTCGAATTCGCGATGAGAGATCTCATGACAAGAAGATATTGGAACATTTTGAAAGAGATGATAGAAGCAGGAGTTCATTTTGGTCATGGTATTAAGAAATGGAATCCTAAAATGCCTTACATTTCGGCAAAGCGTAAAGGTACTCATATTATAAATCTCGCTAGAACGGCTCGTTTTTTATCAGAAGCTTGTGATTTAGTTTTTGATGCAGCAAGTGGAAAAAGTTTCTTAATTGTTGGTACCAAAAAAAGAGCAACAGATTTAGTAGCATCAGCTGCAATAAGGGCTCGTTGTCATTATGTTAATAAAAAGTGGTTCAGTGGTATGTTAACGAATTGGTCGATTACGAAAACTAGACTTTCTCAATTTAGAGACTTAAGAGCAGAAGAAAAAATGGGAAAATTCCACCATCTCCCAAAAAGAATCTTGAAGAAATTATCTACCTTGCAAAGGTATCTCGGCGGGATCAAATATATGACGAGATTGCCAGACATTGTGATCGTCCTTGATCAGCAAAAAGAGTATATAGCTCTTCGGGAATGTGCCATTTTGGGGATTCCTACTATTTCTTTAGTCGATACAAATTGTGACCCGGATCTCGCGAATATATCGATTCCAGCCAACGATGACACTATGACTTCAATTCGATTGATTCTTAACAAATTAGTATTTTCAATTTGTGAGGGCCGTTCTATGGGACAAAAAATAAATCCACTCGGTTTCAGACTTGGTACAACCCAAAAACACCATTCCTTTTGGTTCGCACAACCAAAAAATTATTCTGAAGGTCTACAGGAAGATAAAAAAATAAGGGATTGTATCAAGAACTATATACAAAATAGGATAGAAATCCAAAAAGAAATCGATACGATCCACGTCATAATCCATATTGGATTCCCAAATTTAAAGAAAAAAGGAGCAATCGAAGAATTAGAGAAAGATCTACAAAAGGAAATTAACTCTGTAAACAGATTTAATATTTCTATCGAAAAAGTTAAAGAACCTTATAGACAGCCTAACATTCTTGCAGAATATATAGCTTTCCAATTAAAAAATAGAGTTTCATTCCGAAAGGCAATGAAAAAAGCCATTGAATTAACTAAAAAAGCAGATATAAGGGGAGTAAAAGTAAAAATTGCGGGTCGTCTCGGAGGAAAAGAAATTGCACGCGCCGAATCTATTAAAAAGGGTCTTCCCCTCCAAACAATTCGCGCTAAAATTGATTATTGCTGCTATCCAATTCGGACTATCTATGGAGTATTAGGTGTAAAAATTTGGATATTCGTAGACGAAATGTCCCGTTATCGAGGACCTCGTAAAAAAATACGCCGTCTGGGAGCTTTACCAGGACTCACTAGAAAAACACCTAAATCCAGTAATCTTAAAAAAAAATTCAATTCTGGGAAAAAGGAGCAATATCGTATTCGTCTTCAAGAAAAAAAATTGCGTTTTCATTATGGTCTGACAGAACGACAATTACTTAGATATGTACATATCGCTGGAAAAGCAAAAAGGTCAACAGGCGTTTTACTACAATTACTTGAAATGCGTTTGGATAATATCCTTTTTCGATTGGGTATGGCTTCAACCATTCCTGGGGCCCGCCAATTAGTCAACCATAGACATATTTTAGTTAATGGTCGTATAGTCAATATACCAAGTTTTCGTTGCAAACCCCGAGTTACTACGAAAGATAACCAAAGATCAAAAGGTCTGCAAAATATTTCATCGGACCCGGGGAAATTGCCACATTTGGCGATTGACACGTTGGAATATAAAGGACTAGTAAAAATCCTAGATAGGAAGTGGGTCGGTCTCAAAATAAATGAGTTGTTAGTTGTAGAATATTACTCTCGTATGTCACGTCGAGGTACTGCAGAAAAAAGAACTGCAAAATCCGATCCAATTTTTCGTAATCGATTAGTTAACATGGTGGTTAACATTATGAAAGACGGAAAAAAATCATTGGCTTATCAAATTCTCTATCGAGCCGTGAAAAAGATTCAACAAAAGACAGAAACAAATCCACTATTGGTTTTACGTCAAGCAATACGTAGAGTAACTCCCAATATAGGAGTAAAAACAAGACGTAATAAAAAAGGATCGACGCGGAAAGTTCCGATTGAAATAGGATCTAAACAAGGAAGAGCACTTGCCATTCGTTGGTTATTAGAAGCATCCCAAAAGCGTCCGGGTCGAAATATGGCTTTCAAATTAAGTTCCGAATTAGTAGATGCTGCCAAAGGGAGTGGGGGTGCCATACGCAAAAAGGAAGCGACTCATAGAATGGCAGAGGCAAATAGAGCTCTTGCACATTTTCGTTAAATGGGCAAGGACACTATTGCTGATTTACTAACCTCTATAAGAAATGCGGACATGAATAAAAAAGGAACAGTTCGAGTAGTATCTACAAATATTACCGAAAACATTGTTAAAATACTTCTACGAGAGGGTTTTATTGAAAGTGTTCGGAAACATCAGGAAAACAGATATTTCTTGGTTTCAACTTTGCGACATCAAAAGAGAAAGACTAGAAAAGGAATATATAGAACAAGAACCTTTTTAAAGCGTATCAGCCGACCCGGCTTACGAATTTATACCAACTATCAAGGAATTCCTAAAGTTTTGGGTGGAATGGGAATTGCTATTCTTTCTACTTCTCGAGGAATAATGACAGATCGAGAAGCTCGACTAAACAGAATTGGGGGAGAAGTCTTATGTTATATATGGTAAATGGCAAAAGCTATACCAAAAATTGGTTCACGTAAGGTGCGTATTGGTTTACGTAGGAATGCACGTTTTAGTTTACGGAAGAGTGCACGTAGAATAACAAAAGGGGTTATTCATGTTCAAGCTAGTTTCAACAATACCATTATAACTGTTACAGACCCACAAGGTCGGGTGGTTTTTTGGTCCTCGGCCGGTACTTGTGGATTCAAAAGCTCAAGAAAAGCATCACCCTATGCTGGTCAAAGAACAGCAGTAGATGCTATTCGTACAGTAGGTTTGCAACGAGCAGAAGTTATGGTAAAGGGCGCTGGTAGTGGAAGAGATGCCGCATTACGAGCCATTGCTAAAAGTGGTGTGCGATTAAGTTGTATACGCGATGTAACACCTATGCCGCATAATGGATGTCGACCGCCTAAAAAAAGACGTCTGTAAATGCCGACGAAACAACTTATTAGAAACGCAAGACAGCCAATACGAAATGCTCGAAAAACGGCCGCGCTTAAAGGATGCCCTCAGCGTCGAGGAACATGTGCTAGGGTGTATACTATCAACCCCAAAAAACCCAACTCTGCCTTACGTAAAGTTGCCAGAGTACGATTAACCTCTGGATTTGAAATCACTGCTTATATACCTGGTATTGGCCATAATTTACAAGAACATTCTGTAGTATTAGTAAGAGGAGGAAGGGTTAAGGATTTACCCGGTGTGAGATATCGCATTATTCGAGGAACCCTAGATGCTGTCGCAGTAAAGAATCGTCAACAAGGGCGTTCTAAATATGGGGTCAAAAAGCCAAAAAAATAAATGGCAAAAAAAAGTTTGATTCAGAGGGAGAAGAAGCGGCAGAAATTAGAACAGAAATATCATTTGATTCGTTCTTTAAAAAAGATAAGCAAAGTTTCTAGTGAAAAAACGAAAATGCGAGAAAAATTGCAATCCCTACCGCGTAATAGTGCACCTACACGCCTTCATCGACGTTGTTTTTTGACCGGAAGACCTAGAGCTAACTATCGACATTTTGGGCTATCCGGACACGTACTTCGAGAAATGGTTTATGAGTGTTTGTTACCGGGTGCAACAAGATCCAGTTGGTAAGTTCGACGAAGAGAAGGAAGAGATCTTCAAAAAGTAGGTTTTTATGATCCGATAAAGAATCAAACTTTAAATGTTCCAGCTATTCTCTATTTCCTTGAAAAGGGTGCTCAACCAAGAACTGTTTATGATATTTTAAGGAAGGCGGAATTCTTTATGCCTTCCCGTAATGGAAATTTCATTGATAAGACCTCCTCAATTGTAGCCAATATTTTATTGCGAATAATTCCGACAACCTCAGGAGAAAAAAAGGCATTTACTTATTATAGAGATGGATGTTGGCTCAATCCGAAGGAAATTATGCGGAAGCTTTGCAAAATTATTATGAAGCTCGACTAGAAATCGATCCCTATGATCGAAGTTATATACTCTATAACATAGGCCTTATACACACAAGCAATGGAGAGCATACAAAGGCTTTGGAATATTATTTCCGGGCACTAGAACGAAACCCCTTCTTACCGCAAGCTTTTAATAATATGGCCGTGATCTGTCATTACGGAGAACAGGCCATTCTACAGGGTGATTCGGAAATTGCGGAAGCTTGGTTTGATCAAGCTGCTGAATATTGGAAACAAGCTATAGCGCTTACTCCGGGAAATTATATTGAAGCACAGAACTGGTTGAAGATTACGAAGCGCTTTATGAATTGGCGATCAGAACACATATGGGTAGAACTTCTAAAAGGTTCTCGAAAAAGGGGTAATTTTTGGGCCATTCTTTTTCTAGGTTCACTAGGATTCTTATCGGTTGGGATTTCCAGTTATGGTAAGAATATTATATCTCTTCCATCTCAAGAAATTCTTTTTTTTCCGCAGGGGGTCGTGATGTCTTTCTACGGAATCGCAGGCCTATTCATTAGCTCCTACTTGTGGTGTACTATTTTGTGGAATGTAGGTAGTGGTTATGACCGATTCGATAGAAAAGAGGGAATAGTGTGCATTTTTCGTTGGGGATTCCCTGGAATAAAACGTCGCGTCTTCCTTTTCCTTATGGATATCCAATCAATTAGAATTCAGGTTAAAGAGGGTCTTTATCCTCGTCGTATTCTTTATATGGAAATCCGGGGCCAGGGGATCATTCCCTTGACTCGTACTGATGATAAATTTTTTACTCCA
Aegilops_cylindrica__stripped_ ATGGCAACCCTTCGAGTCGACGAAATTAAAATTCTCCGCGAACGTATTGAACAATATAATAGGAAAGTAGGGATTGAGAATATAGGTCGCGTAGTTCAAGTGGGGGATGGGATTGCTCGTATTATAGGTCTTGGTGAAATAATGTCAGGTGAATTAGTCGAATTTGCAGAAGGTACTAGGGGTATTGCTCTGAATTTGGAATCCAAAAATGTTGGGATTGTATTAATGGGCGATGGGTTGATGATACAAGAGGGAAGTTTTGTAAAAGCAACAGGAAGAATTGCTCAGATACCCGTGAGTGAGGCTTACTTGGGTCGTGTTGTAAATGCTCTGGCTAAACCTATTGATGGGGGCGAAATTATAGCTGAATCTCGCTTAATTGAATCTGCTCCAAGTATCAAATTAAAGCCATGAATGAGAACCAATCCTACTACTTCTCCTCCCGGGTCCTGAAGAAAAAAGTACAGGTCGTATCGATCAAATTATTGGACCCGTGCTGGATGTCACTTTTCCCCCAGGCAAGTTACCTTATATTTATAACGCTTTGGTAGTCAGAGACACTGCCGATAAGCAAATTAATGTTTGTGAGGTACAACAATTATTAGGAAATAATCGAGTTAGAGCTGTAGCTATGAGTACGGACGGGTTGATGAGAGGAATGGAAGTGATTGACACGGGAGCTCCTCTCAGTGTTCCGGTCGGTGGAACTCTCGGACGAATTTTCAACGTTCTTGGGGAGCCTGTTGACAATTTGGGTCCTGTAGATAGTAGTGCAACGTTCCCTATTCATAGATCTGCGCCTGCCTTTATCGAGTTAGATACGAAATTATCCATCTTTGAAACAGGTATTAAGGTCGTCGATCTTTTAGCTCCTTATCGACGTGGAGGAAAAATAGGACTATTTGGGGGGGCTGGAGTAGGTAAAACAGTACTGATCATGGAATTAATCAATAACATTGCTAAAGCTCATGGGGGCGTATCCGTATTCGGTGGAGTAGGGGAACGGACTCGTGAAGGAAATGATCTTTATATGGAAATGAAGGAATCCGGAGTAATTAATGAAAAAAATATTGAGGAATCAAAGGTAGCTCTAGTCTATGGCCAAATGAATGAACCACCGGGAGCTCGTATGAGAGTTGGTTTAACTGCCCTAACTATGGCGGAATATTTCCGAGATGTTAATAAGCAAGACGTGCTTTTATTTATCGATAATATCTTTCGTTTTGTTCAAGCAGGATCAGAGGTATCCGCTTTATTAGGGAGAATGCCCTCCGCAGTGGGTTATCAACCTACTCTTAGTACAGAAATGGGTTCTTTGCAAGAAAGAATTGCTTCTACTAAAAAGGGATCTATAACTTCGATTCAAGCAGTTTATGTACCTGCAGACGATTTGACCGACCCTGCCCCTGCCACAACATTTGCACATTTGGATGCTACTACCGTACTTTCCAGAGGATTAGCTTCCAAGGGTATTTATCCAGCAGTAGATCCTTTAGATTCAACCTCGACTATGTTACAGCCTCGGATCGTTGGCAACGAACATTATGAAACTGCGCAAAGAGTTAAGACTTTACAACGTTACAAAGAACTTCAGGACATTATCGCAATTCTTGGCTTGGATGAATTATCGGAAGAGGATCGTTTAACTGTAGCAAGAGCAAGAAAAATTGAGCGTTTCTTATCACAACCGTTCTTTGTGGCAGAAGTTTTTACTGGTTCTCCAGGAAAGTATGTTGCTCTTGCGGAAACTATTAGGGGATTTCAACTAATCCTTTCCGGAGAATTAGACGGCCTACCTGAACAGGCTTTTTATTTGGTGGGTAACATCGATGAAGCTAGCACGAAAGCTATAACCTTAGAAGAGGAGAACAAATCGAAATGAATGAAATTAAATCTTTATGTACTGACTCCTAAGCGAATTATTTGGGATTGTGAAGTGAAAGAAATCATTTTATCCACTAATAGTGGCCAAATTGGCGTATTACCAAACCACGCCCCCATTAACACAGCAGTAGATATGGGTCCTTTGAGAATACGCCTCCTCGACCAATGGTTAACAGCGGTTCTGTGGAGCGGTTTTGCGAGAATAGTTAATAATGAGATCATCATTTTAGGAAATGATGCGGAACTGGGTAGTGATATTGATCCGGAAGAAGCTCAAAAGGCACTTGAAATAGCCGAAGCTAACTTGAGTGCTGAGGGTACGAAAGATTTGGTTGAAGCGAAGCTCGCTCTCAGACGAGCTAGGATACGAATCGAGGCTGTCAATTGGATTCCCCCATCCAATTGAATGAAAAATGTAACCCATTCTTTCGTTTTTTTAGCTCACTGGCCATCCGCTGGCAGTTTCGGGCTTAATACCGATATTTTAGCAACAAATCTAATAAATCTAACTGTAGTGGTTGGTGTTTTGATTTTTTTTGGAAAGGGAGTTAAAAGATTTATTAGATAATCGAAAACAGAGGATCTTGAGTACTATTCGAAATTCAGAAGAATTGCGTAGAGGGACCATTGAGCAACTCGAAAAAGCTCGGATTCGATTACAGAAAGTCGAAGAAGCGGATGAGTATCGAATGAATGGATACTCTGAGATAGAACGAGAAAAAAATTTGATTAATGCTACTTCTATTAGTTTGGAACAATTGGAAAAGTCTAAAAACGAAACCCTTTTTGAAAAACAAAGGGCAATGAATCAGGTCCGACAGCGGGTTTTCCAACAGGCCGTACAAGGAGCTCTAGGACTGAATAGTTGTTTGAATACCGAGTTACATTTCCGTACGATTCGTGCTAATATTGGCATTCTCGGGTCCCTGGAATGGAAGATGAATCCACTAATTGCTGCTGGATGCCGGGCTTGCTTCTATTGGACCTGGAGTTGGTCAAGGTACTGCTGCAGGACAAGCTGTAGAAGGTATTGCGAGACAGCCAGAAGCAGAAGGTAAAATACGAGGTACTTTATTGCTTAGTCTAGCTTTTATGGAAGCTTTAACAATTTATGGACTAGTTGTGGCACTAGCGCTTTTATTTGCGAACCCTTTTGTTTAAATGAATATTATACCTTGTTCCATTAAAACACTCAAGGGGTTATACGATATATCGGGTGTAGAAGTAGGCCAACACTTCTATTGGCAAATAGGAGGTTTCCAAATTCATGCCCAAGTACTCATCACTTCTTGGGTCGTAATTACTATCTTGCTAGGTTCAGTTGTCATAGCTGTTCGGAATCCACAAACCATCCCGACCGACGGTCAGAATTTTTTTGAATATGTCCTTGAGTTTATTCGAGACTTGAGCAAAACTCAGATTGGAGAAGAATATGGTCCCTGGGTTCCCTTTATTGGAACTATGTTCCTTTTTTTTGTTTCGAATTGGTCGGGTGCTCTTTTACCTTGGAAAATTATATTACCCCATGGGGAATTAGCAGCGCCCACGAATGATATAAATACTACTGTTGCTTTAGCTTTACTCACGTCAGCGGCATATTTTTATGCTGGTCTTAGCAAAAAAGGATTGAGCTATTTCAAATATATTAAACCAACTCCAATCCTTTTACCAATTAACATCCTAGAAGATTTCACAAAACCATTATCGCTTAGCTTTCGACTTTTCGGGAATATATTGGCGGATGAATTAGTTGTTGTTCTTGTTTCTTTAGTCCCCTTAGTAATCCCTATACCGGTCATGTTTCTTGGATTATTTACAAGCGGTATTCAAGCTCTTATTTTTGCAACATTAGCCGCAGCCTATATAGGTGAATCCATGGAGGGTCATCATATGATAGTTACTTTTTCTATAACAGGATTCTTAGTTTCTCGTTGGTCCTCGGGACATTTTCCATTAAGTAATTTATATGAGTCATTGATCTTCCTTTCATGGGCCCTGTATATTCTTCATACCATTCCTAAAATACAGAACTCTAAAAATGATTTAAGCACAATAACTACGCCAAGTACTATTTTAACGCAAGGCTTTGCCACATCGGGTCTTTTAACTGAAATGCATCAATCCACGATACTAGTACCTGCTCTACAATCTCAGTGGTTAATGATGCATGTCAGTATGATGTTATTAAGCTATGCAACTCTTTTGTGCGGATCCTTATTATCTGCCGCTATTCTAATCATTAGATTTCGAAATTTCTTCGTTTTTCTTTTCCAAATTATTACAAATATCAATTAACGGAGCGTTTGGATTCTTGGAGTTATCGTGTCATTAGCGGATTTACCCTTTTAACCGTAGGTATTCTTTGTGGAGCAGTATGGGCTAATGAGGCCTGGGGATCCTATTGGAATTGGGATCCTAAGGAAACTTGGGCATTTATTACTTGGACCATATTCGCAATTTATTTACATAGTAGAACAAATAATTGGAAGGGTACGAATTCTGCACTTATAGCTTCGATAGGATTTCTTATAATTTGGATTTGTTATTTTGGTATAAATCTATTAGGAATAGGCTTACATAGTTATGGTTCGTTTTTAATGAAAAAAAAGAAAGCATTGCCTTCTTTACTATATCTTTTTATCGTACTTTTGCCTTGGGGGGTCTCTTCCTCATTTAACAAATGTCTGGAACTTTGGATTAAGAATTGGTGGAATACCAGGCAATCCGAAACTCTCTTAACTGATATTCAAGAGAAAAGGATTCTAGAAAGATTCATAGAATTAGAAGAACTTTCTTTGGACGAGATGATAAAGCTCCTCCTACAGGAATACACGAAATAATACAATGGGTCAAAATAAATAATGAGGATCATCTCCATACCATTTTGCATTTCTCGACAAATATAATCTGTTTGATTCTAAGTGGTTCTTTTTTTGGTAAAGAGGAACTTATTAATTCTTGGCAGGAATTCTTCTATAATTTAAATGACTCAATAAAAGCTTTTTTTATTCTTTTAGTTACTGATTTTGTTGGATTTCACTCCACCCGTGGTTGGGAACTAGTAATTCGTTGGGTCTACAACGATTTTGGATGGGCTCCTAACGAGCTTTTCACTATTTTTTGTAGTTTTCCAGTAATTCTAACATGTTTGAAATTTTGGGTCTTTTTTTTAAATCGTCTATCTCCTTCGCTTGTAGTCTATCATTCAATTGAATAAATGCCCATTGGTGTTCCAAAAGTACCTTACCGGATTCCTGGAGATGAAGAAGCGACTTGGGTTGACTTATACAATGTTATGTATCGAGAAAGGACACTTTTTTTAGGTCAAGAGATTCGTGAGATCACGCATATTACAGGTCTCATGGTATATCTGAGTATAGAAGATGGAAGTGATATTTTTTTGTTTATAAACTCCCCAGGCGGGTGGCTAATCTCAGGAATGGCTATTTTTGATACGATGCAAACGGTGACACCAGATATAACAATATGCCTCGGAATAGCCGCCTCCATGGCGTCCTTCATTCTGGGAGGAGAACCCACCCGTATAGCATTCCCTCACGCGAGGATTATGCTTCACCAACCTAGTGCTTATTATCGGGCAAGGACACCAGAATTTCTAGAAGTAGAAGAGTTACACAAAGTTCGCGAAATGATCACAAGGTATGCAGTAAGAACAGGCAAGCCTTTTTGGGTTGTATCCGAAGACATGGAAAGGGATTTTATGTCAGCAGACGAAGCCAAAGCTTATGGACTTGTCGATGTAGGGGAAATGGACAAGCACTGTGATCCAGTGTGGCCAGAAATGAAGGATTGGATGTTCCGCGTTCGGCTAGAGAATGACACCATCATCCTAGGCTATATTTCAGGAAAGATACGGTCTAGTTCTATACGAATACTGATGGGGGATAGGGTCAAAATTGAAGTAAGTCGTTATGATTCAAGCAAGGGACGTATAATTTATAGACTTCCCAAGTCGAAGCGTATCGACTCGAAGAGCGAAGATAAGATGAAATTCGAAGGGTCAAAAAAATCTCGTTACTTTGTCTACCCACTTCTCTTTGAATTTGCCCACCATAATGGTTCTGAACCTGTGGAAATAAGTAATAACAAGAAATTTAGTTCACTACTTGTGAAACGTTTAATTCGAATGTATCAGCAGAATTTTTTGAACTCGGTTAATCATAACCAAGATCGATTAGATTACAATTTTTATTCTGAGTTTTATTCTCAGATTCTATCTGAAGGGTTTGCGATCGTTGTGGAAATCCCATTCTCGCGGGAATTATGTCCGGAAATACCAAAGTTTCAGAATTTACGCTCTATTCATTCATTTCCCTTTTTAGAAGACTTTCATTTGGATTATCTATCACATATAGAAATACCCTATCCTATCCATTTGGAAATCCTGGTTCAACTCCTTCAATACCGTATCCAAGATGTTCCATCTTTGCATTTGCGATTCTTTCTCAACTATTATTCGAATTGGAATAGTTTTATTACTTCAATGAAATCCTTTTATAAAGAAAATAAAAGACTGTTTTTCCTATATAACTCTTATGTATCAGAATATGAATTTTTTTTGTTTCTTAAACAATCTTGCTTACCATTAGCATCTTCTTTTCTGGAACGAATCTTTAAGATGGAACATTTTGGGATGTACCCTTCTCGGAAAACCTGGTTCTTTATGGATCCTCTTATGCATTATCGATATCAAGGAAAGGCAATTGCATCAAAAGGCACTTTTAAGAAGAAATGGAAATACCTTATCTTCTGGTATTATTTCTTTTGGACTCAGCCGAGAATCCATATAAACTTAAACTCTTGCTTCGATTTTATGGGGTACCTTTCAAGTGTACCAAGTTCTTTGGTAAGGAATATGCTGGAGAAGTCATTTCTAATAGTGAAAAAATTCGATACCGTCCCCGCTACTCTCCTCATAGGATACTTAAAAGCTCAATTTTGTACTGGATCGGGGCATCCTATTAGTAAACCCTGGACATTATCAGATTGGGATATTCTTGATCGATTTGGTCGGATATGTAGAAATCTTTTTCATTATCATAGTGGATCTTCGAAAAAAACTTTGTATCGAAAGTATATACTTCGACTTTCATGCGCTAGAACTTTAGCTCGGAAACATAAAAGCACGGTACGATTTATGCAACGAGGTTCGGCATTTTTAGAAGAATTTTTTATGGAAGAAGAGGTTTTTTTGATGTTCAAAACAACTTCTTGTGGATCACACACTGAGCGTATTTGGTATTTGGATATTATAAATGACCTGTAGAGGTAGAAACTATCAATTCTTTTTCGAAATTGGAAAAAGAAGTCTATGGACTGATATCGATTCCCATTTTGACCCTCCTTTTGGGAATAACAATAGAGGTACTCGTAATTGTGTGGTTAGAAAGAGAAATATCTGCGTCGATACAACAACGTATTGGTCCTGAATATGCTGGCCCCCTGGGCCTGCTTCAAGCTATAGCAGATGGGACTAAGCTATTAAAAGAAGATATTCTGCCATCCCGAGGAGATATTTCTTTATTTATTGGACCCTCTATAGCAGTCATATCATTATTAAGTTTTTTAGTTATCCCTGGATATTTTGTTTTAGCCGATCTTAGTATTGGTGTTTTTTTATGGATTGCCATTTCAAGTATAGCTCCTATTGGTCTTCTTATGGCAGGATATAGCTCAAATAATAAATATTCTTTTGGCGGTCTACGAGCTGCTGCTCAATCCATTAGTTATGAAATACCATTAACTTTTTGTGTGCTAGCAATATCTCTGGTTACCAAACTGAATATTCCGGTATCAAATATGGTTTATTTTATCTTGTTTCTTACCTAAATTTATTAGTTTCTTCTTTATTTGTAACAGTTCTCTACTTGGGCGGGTGGAATTTATCTATTCCCTATATATCCGATTTTTTCAAAGCAGGAATTTTGGAAATGATGGGTATAATTACATTAACTAAAGCTTATTTATTTCTCTTCATTTCTATCACAATAAGATGGACTTTACCGAGGATGAGAATGGATCAGTTATTAAATCTTGGATGGAAATTTCTTTTACCTATTTCCCTGGGCAATCTCTTATTAACAACCTCTTCTCAACTTGTTTCACTATAAAAAGCGTTTCATTTGCTTCTCTTCGGAAGTTTCATTTTCCCAGAATGTATCCTAATTTTTGGCCTAATTCTTCTTCTGATGATCGATACCTCTGATCAAAAAGATAGACCTTGGTTCTATTTCATCTCTTCAACAAGTTTAGTAATAAGCATAACGGCCCTATTGTTCCGATGGAGAGAAGAACCTATAATTAGCTTTTCGGGAAATTTCCAAACGAACAATTTCAACGAAATCTTTCAATTTCTCATTTTATTATGTTCAACTTTATGTATTCCTCTATCCGTAGAGTACATTGAATGTACAGAAATGGCTATAACAGAGTTTCTGTTATTCTTAACAGCTACTCTAGGGGGAATGTTTTTATGTGGTGCTAACGATTTAATAACTATCTTTGTAGCTCCAGAATGTTTCAGTTTATGTTCCTACCTATTGTCTGGATATACCAAGAGAGATCTACGGTCTAATGAGGCTACTATGAAATATTTACTCATGGGTGGGGCAAGCTCTTCTATTCTGGTTCATGGTTTCTCTTGGCTATATGGTTCATCTGGGGGGGAGATCGAGCTTCAAGAAATTGTGAACGGTCTTATCAATACACAAATGTATAACTCCCCAGGAATTTCAATTGCGCTTATATCCATCACTGTAGGACTTGGGTTTAAGCTTTCCCCAGCCCCTTTTCATCAATGGACTCCTGTCTACGATCCCCCACTCCAGTCGTTGCTTTTCTTTCTGTTACTTCGAAAGTAGCTGCTTCAGCTTCAGCCACGCGAATTCTCGATATTCCTTTTTATTTCTCATCAAACGAATGGCATCTTCTTCTGGAAATCCTAGCTATTCTTAGCATGATTGGGAATCTCCTTGCTATTACTCAAACAAGCATGAAACGTATGCTTGCATATTCGTCCATAGGGCAAATCGGATATGTAATTATTGGAATAATTGTTGGAGACTCAAATGATGGATATGCAAGCATGATAACTTATATGCTGTTCTATATCTCCATGAATCTAGGAACTTTTGCTTGCATTGTATTATTTGGTCTACGTACCGGAACTGATAACATTCGAGATTATGCAGGATTATACACGAAAGATCCTTTTTTGGCTCTCTCTTTAGCCCTATGTCTCTTATCCCTAGGAGGCCTTCCTCCACTAGCAGGTTTCTTCGGAAAACTCTATCTATTCTGGTGTGGATGGCAAGCAGGCCTATATTTCTTGGTTTCAATAGGACTCCTTACGAGCGTTCTTTCTATCTACTATTATCTAAAAATAATCAAGTTATTAATGACTGGACGAAACCAAGAAATAACCCCTTATGTGCGAAATTATAGAAGATCCCCTTTAAGATCAAACAATTCCATCGAATTGAGTATGACTGTATGTGTGATAGCATCTACTATACCAGGAATATCAATGAACCCCATTCTTGCAATTGCTCAGGATACCCTCTTTTAGATGTTTCTGCTTCACGAATATGATATTTTTTGGACATTTCTAATAATAGCAAGCCTTATTCCTATTTTGGCATTTTCGATTTCAGGACTTTTAGCCCCGGGACCAGAGAAGCTTTCTAGTTATGAATCGGGTATAGAACCCATGGGAGGGGCTTGGGTACAATTCCGAATACGCTATTATATGTTTGCGCTCGTTTTTGTTGTTTTTGATGTGGAAACCGTCTTTCTATACCCTTGGGCAATGAGTTTCGACGTATTGGGTGTATCCGTTTTTATCGAAGCTTTGATTTTCGTGCTTATCGTTGTTGGTGTTTATGCATGGCGAAAAGGAGCCTTGGAATGGTCTTAAATGAGTTATTTTCCTTGGTTAACAATACTTGTTGTTCCGATATTTGCAGGTTCAATTTTTTTACCTCATAAGGGAAACAAAGTCGTTAGGTGGTATACTATATCTATTTGTTTATTAGAATTCCTTATGACTTATGCGTTCTGTTATCATTTCCAACTGGAGGATCCCTTAATCCAATTAAAGGAGGATTATTGGATAGATGTCTTCGATTTCCACTGGAGATTGGGAATCGATGGACTTTCATTAGGATCTATTTTATTGACAGGATTTATCACTACTTTAGCTACTTTAGCAGCTTGGCCAACACGGAATTCGCGATTATTCTATTTCCTGATGCTCGCAATGTATAGTGGTCAAATAGGATTATTTTCTTCGCGAGACCTTTTACTTTTTTTTATCATGTGGGAGTTAGAATTAATTCCTGTTTACTTACTTTTATCCATGTGGGGGGGGAAGAGGCGTCTATATTCAGCTACAAAGTTTATTTTGTATACTGCAGGCGGTTCCATTTTTTTCTTAATCGGAGTTCTGGGTATGGGCTTATATGGTTCCAACGAACCATTAGATTTGGAAAGATTAATTAATCAATCATACCCTGCAACCTTGGAAATACTTTTATATTTTGGCTTCCTTATTGCTTATGCTGTCAAATTGCCGATTATACCCCTACATACGTGGTTACCAGATACCCATGGGGAAGCACATTATAGTACATGTATGCTTTTAGCGGGAATATTATTAAAGATGGGAGCATATGGATTGATTCGGATCAACATGGAATTGTTACCTCATGCTCATTATCTATTTTCGCCCTGGTTAGTAATAATAGGAGCGATCCAAATAATCTATGCAGCTTCAACTTCTCTTGGTCAACGAAATTTCAAAAGAATAGCTTATTCCTCTGTATCTCACATGGGTTTCATAATTATAGGAATTGGTTCCATAACCAACATTGGACTCAATGGAGCTTTACAAATATTATCCCATGGATTTATTGGTGCTACACTTTTTTTCTTGGCAGGAACCGCTTCTGATAGAATGCGTCTTGTTTATCTCGAAGAACTGGGGGGAATATCCATCCCAATGCCTAAAATTTTTACCATGTTTAGTAGCTTTTCAATGGCTTCTCTTGCCTTACCAGGAATGAGTGGTTTTGTCGCAGAATTAGTAGTATTTTTTGGACTAATTACTAGTCCAAAATTTCTGTTAATGCCAAAAACACTAATTACTTTTGTAATGGCAATTGGAATGATATTAACTCCTATTTATTTATTATCTATGTTACGCCAGATGTTCTATGGATACAAGCTATTTGTTCCAAACGCAAATTTTGATTCTGGACCACGAGAACTCTTTTTAATCTGTATCTTTTTACCAGTAATAGGAATTGGTATTTATCCAGATTTTGTTCTCTCCCTATCCGTTGACAGGGTAGAGGCTCTCTTATCCAATTATTATAAATAGATGTTTGAGCATGTACTTTTTTTGAGTGTCTATTTATTTTCGATTGGTATCTATGGATTGATCACAAGCCGAAACATGGTTAGAGCTCTAATATGTCTTGAACTTATACTGAATTCAATTAATCTAAATCTCGTAACATTTTCTGATCTATTTGATAGTCGCCAATTAAAAGGAGATATTTTCGCAATTTTTGTTGCTGCTGAAGCCGCTATTGGACTATCCATTCTTTCTTCCATCCATCGTAATAGGAAATCCACTATCCAATCTATGGAACATACATATCAATATGCATGGATCCCTCTTCTCCCACTTCCAATTATGTCAATGGGAGGCCTTATTCTTATTCCTACAGCAACAAAAAATCGTCGCATATGGGCTTTTCCTAGTGTTTTACTCTTAAGTATAGCTATGGTATTCTCAGTTCAACTGTCTATTCAACAAATAAATGGAAGTTCGATCTATCAATATCTATGGTCTTGGACCGTCAATAATGATTTTTCTTTAGAATTTGGATACTTGATTGACCCACTTACTTCTATTATGTTAATGCTAATTACTACTGTAGGAATCCTGGTTCTTATTTATAGTGATGGTTATATGTCTCACGATGAAGGATATTTGAGATTTTTTTATATAAGTTTTTTCAATACTTCCATGTTGGGATTGGTTACTAGCTCCAATTTGATACAAATTTATTTTTTTTGGGAACTCGTGGGAATGTGTTCTTATTTATTGATAGGCTTTTGGTTTACACGACCAATCGCAGCGAGTGCTTGTCAAAAAGCTTTTGTAACTAATCGTGTAGGGGATTTTGGTCTATTATTAGGAATTTTAGGTTTTTTTTGGATAACAGGTAGTTTAGAGTTTAGGGATTTGTTCAAAATAGCTAATAACTGGATTCCTAATAATGGAATTAACTCTTTACTTACTACTTTGTGTGCTTTTTTATTATTCCTTGGTGCAGTTGCGAAATCCGCACAATTCCCTCTTCACGTATGGTTACCCGATGCTATGGAAGGGCCCACTCCTATTTCGGCTCTTATACACGCAGCAACTATGGCTGGAATTTTTCTTGCTCGACTTCCTCTTTTCATATCTTTACCTATAATGAGTTTTATTTCTTTAGTAGGTACAATAACACTATTCTTAGGAGCTACTTTAGCTCTTGCTCAGAGAGATATTAAAAGAAGCTTAGCCTATTCTACAATGTCTCAATTGGGTTATATGATGTTAGCTCTAGGTATAGGTTCTTATCAAGCTGCTTTATTCCATTTGATCACTCATGCTTATTCAAAAGCTTTATTGTTCTTGGGATCCGGATCCATTCATTCAATGGAACCTCTTGTTGGATATTCACCAGATAAAAGTCAAAATATGGTTCTTATGGGCGGTTTAAGAAAATACCCAATCACAAGAACTACTTTTTTAGGTACACTTTCTCTTTGTGGTATTCCACCTCTTGCTTGTTTCTGGTCCAAAGATGAAATCCTTAGTAATAGTTGGTTGTATTCGCCCTTTTTTGGAATAATAGCCTCCTTTACTGGATTAACTGCCTTTTATATGTTTCGGATATATTTACTTACATTTGATGGGTATTTGCGTGTTTTTAATTACAGTAGCACTAAAGAGAGTTCCTTGTCAATATCCTTATGGGGAAAAAGGCCCAAAATTCAAAATACAAGAGGATCCTTTACTACGTTTGGGGCTAAAAACACTTTTGCCTATCCGCATGAAACGGGAAATACTATGTTATTTCCTCTTCTTATATTACTATTCACTTTGTTCATTGGATTCATAGGAATCTTTGAGTTAACCATATTATCAAAGTGGTTAACTTCAATAAACACCCAGGAATTTGTAAATTCATATGAATTTACTAATATTTCTTCTGTAAGTCTAGCTATCTTTGGTTTATTCATATTCTCTTTTCAGTTGTTAAACTCTAAAGGAAATCCTAAATTTTTAGATGTAAAAAAAAATATATACAGTTGGTCATATAATCGTGGTTATATAGATATTTTCTATACTAGGTTTCTCGGTATAAGAGGGTTAACCGAACTCACGGAGTTTTTTGATAAGGGTGTTATTGATGGAATTAATGGAGTGGGTCTTGCTAGTTTTTGTATAGGAGAGGAAATTAAATATGTAGGGGGAGGTCGAATCTCGTCTTATTTATTCTTTTATTCTGTGTTTTTCTTTTTGATGGATTTACCTGGACCAATACATGAGATTCTTATGCTATTTGGATTTCTTCTACTAGGGGGTCTAGGAGTAGTATTACTTACCAACCCCATTTATTCTGCCTTTTCGCTGGGATTAGTTCTTGTTTGTATATCCTTATTCTATTTTTTATTAAATTCCTACTTTGTAGCTGTCGCACAACTTCTTATTTATGTGGGAGCCATAAATGTCTTGATCATATTCGCTGTAATGTTCAATGGCTCAGAATGGTCTAAAGATAAGAATTGGACTATTGGAGATGGGTTCACTCTCTGTATAACTATTGTTTTTTCGCTAATGACTACTATCCCAGATACGTCGTGGTATGGAATTCTTTGGACTACAAGATCAAACCAAATAGTAGAACAGGGTCTCAATAATGTTCAACAAATTGGAATTCATTTAGCAACCGATTTTTATCTTCCGTTTGAACTCATTTCCATAATTCTTCTAGTTTCTTTAATAGGTGCAATTACTATGGCTCGGCAATAAATGTTTACAGAAGCAATAACAGTAAATGCACCAGAATTCTTGGAGAATATTCAAATACCACAAAGAGCCAGCTATATTAGGGTAATTATGTTAGAATTAAGCCGGATAGCTTCTCACTTGCTATGGCTTGGACCTTTTATGGCGGATCTCGGCGCACAGACTCCTTTTTTCTATATTTTTAGAGAGAGAGAATTAATATATGATCTATTTGAAGCTGCTACAGGTATGCGAATGATGCACAATTACTTTCGCATCGGAGGAGTAGCCGCCGATCTACCTTATGGATGGATCGATAAATGTTTAGATTTCTGTGATTATTTTTTACGCGGAGTTGTTGAACAACAACTTATTACACAGAATCCAATTTTTTTAGAGCGAGTTGAAGGAGTAGGTTTTATTAGCGGAGAAGAAGCAGTAAATTGGGGCTTATCGGGACCGATGTTACGAGCTTCTGGAATACAATGGGATCTTCGTAAAGTAGATTATGAGTCTTACAACCAATTTGATTGGAAAGTCCAATGGCAAAAAGAAGGGGATTCGTTAGCTCGCTATTTAGTACGAATTGGTGAAATGAGGGAATCCATCAAAATAATTCAACAAGCTGTAAAAATTCCTGGAGGACCTTATGAGAATTTAGAAGTCCGACGCTTTAAGAAGAATTCTGAATGGAATGATTTTGAGTATAAATTTCTTGGTAAAAAACCTTCGCCCAATTTTGAATTGTCAAGACAAGAGCTTTATGTAAGAGTAGAAGCCCCAAAAGGTGAATTAGGGATTTATCTAGGAGATGATAGCCTTTTCCCCTGGAGATGGAAAATCCGTCCACCCGGGTTTAATTTGCAAATTCTTCCTCAGCTAGTTAAAAAAATGAAATTGGCTGATATCATGACGATATTAGGTAGTATAGATATCATTATGGGGGAAGTTGATCGTTGAATGTTCCCTATGGTAACTGGGTTCATGAGTTATGGTCAACAAACAATACGTGCTACAAGGTACATAGGTCAATTCATAACTACCTTATCCCACACAAATCGTTTACCTATAACGATTCACTACCCTTATGAAAAATCAATTACACCAGAGCGTTTCCGAGGGCGAATCCACTTTGAATTTGATAAATGTATTGCTTGTGAAGTATGTGTTCGCGTATGTCCGATAGATTTACCCGTTGTGGATTGGAGATTTGAAAAGGATATTAAAAGAAAACAATTGAATTATAGTATTGATTTCGGAGTTTGTATATTTTGTGGCAATTGTGTTGAGTACTGTCCAACAAGCTGTTTATCAATGACTGAAGAATATGAACTTTCTACCTATGATCGTCATGAATTGAATTACAATCAAATTGCTTTAAGTCGGTTACCAATCTCCATAATGGGAGATTACACAATTCAAACAATTAGGAATTCGTCTGATAAAAATCTTCGAATTCAAGAACGATTACTGATTACTAAATGCAGCAGGGTTGGTTATCTAATTGGCTAGTCAAACATGAGGTGGTTCATAGATCTTTGGGCTTTGATCACCGAGGAATAGAGACTTTACAAATAAAAGCAGGGGATTGGGATTCCATTGCTGTCATTTTATATGTATATGGTTACAATTATTTACGCTCCCAATGTGCTTATGATGTAGCACCCGGTGGATCTTTAGCTAGCGTGTATCATCTTACGAGAATACAATATGGTATAGATAATCCAGAAGAAGTCTGCATAAAAGTCTTTGCCCAAAAGGATAATCCTAGAATTCCGTCTGTCTTCTGGATTTGGAGAAGTGCCGATTTTCAAGAACGCGAATCTTATGATATGGTGGGAATCTATGATAATCATCCGCGCCTTAAACGTATCCTAATGCCTGAAAGTTGGATAGGCTGGCCCTTACGTAAGGATTATATAACCCCCAATTTTTATGAAATACAAGATGCTCATTGAATGAATTTGATTGAGTTTCCCTTACTTGACCAAACAAGTTCCAATTCTGTTATTTCAACTACAAATGATCTTAATTGGTCAAGACTCTCCAGTTTATGGCCCCTTCTATACGGTACCAGTTGTTGTTTCATTGAATTTGCTTCATTAATAGGCTCACGATTCGACTTTGATCGTTATGGATTGGTACCAAGATCAAGTCCTAGGCAAGCAGACCTAATTTTAACAGCCGGTACGGTAACAATGAAAATGGCTCCCTCTTTAGTGTTATACGAGCAAATGCCTGAACCAAAATACGTCATTGCTATGGGAGCCTGTACTATTACAGGGGGAATGTTCAGTACGGATTCCTATAGTACTGTTCGGGGAGTTGATAAGTTAATTCCTGTGGATGTCTACTTGCCGGGCTGCCCACCTAAACCGGAGGCAGTTATAGATGCCCTAACAAAACTTCGTAAGAAGATATCGCGAGAAATAGTTGAGGATCGAACTCTATCTCAAAATAATAGATGTTTTACTACCAGTCACAAGCTTTATGTTAGGCGCAGTACTCATACAGGAACTTATGAGCAAGAATTGCTCTATCAATCACCATCTACATTAGATATATCTTCTATGGAAAATAGAAATACTTTTTCTTGGGTAAAGGAACAGATAACTCGATCGATTTCTATCATGATATACATAACTCGGACATCTTCAAATGCATATCCCATTTTTGCGCAGCAGGGTTATGAAAACCCACGAGAAGCAACTGGACGAATTGTATGTGCCAATTGCCATTTAGCTAGCAAGCCCGTCGATATTGAAGTTCCCCAAGCTGTGCTTCCCGATACTGTATTTGAAGCAGTTCTTCGAATTCCTTATGATATGCAATTGAAACAAGTTCTTGCTAATGGAAAAAAGGGAGGGTTGAATGTAGGTGCTGTTCTTATTTTGCCCGAGGGATTCGAATTAGCGCCGCCCGATCGTATTTCCCCTGAGTTAAAAGAAAAGATAGGAAATCTTGCTTTTCAGAGTTATCGTGATAAAAACATTCTTGTGATAGGCCCTGTTCCCGGTAAGAAATATAGTGAAATTGTCTTTCCCATTCTTTCCCCTGATCCTGCTACGAAGAAAGATTTCTTAAAATATCCCATATATGTAGGGGGAAACCGAGGAAGAGGACAGATCTATCCTGATGGTAGCAAGAGTAACAATACAGTCTATAATGCTACGTCAACAGGTATAGTAAGAAAAATACTACGTAAAGAAAAGGGGGGGTATGAAATATCCATAGTTGAAGATGGACGCCAAGTGATTGATATTATACCTCCCGGACCAGAACTTCTTGTTTCAGAGGGGGAATCCATCAAGCTTGATCAACCATTAACAAGCAATCCTAATGTGGGAGGTTTTGGTCAGGGGGACGCAGAAATCGTGCTTCAGGATCCATTACGTGTCCAAGGCCTTTTGTTCTTCTTCGCATCCGTTATTTTGGCACAAGTTTTTTTGGTTCTCAAAAAGAAACAGTTTGAAAAGGTTCAATTGTACGAAATGAATTTCTAGATGACTTTTTACTACCGACCAACCGTTACAGAGGCTTTTTCCTCGGTTCAATACATAATGACCGAGGCCAACTTTGGTTGGTTAATCCGATCAGTTCATCGATGGTCAGCAAGTATGATGGTTTTAATGATGATCCTGCATGTATTTCGTGTGTATCTCACAGGGGGATTTAAAAAACCCCGTGAATTAACTTGGGTCACAGGTGTGGTTTTGGTTTTGACTGCATCATTTGGTGTAACTGGTTATTCTTTGCCTTGGGATCAAATTGGCTATTGGGCAGTCAAAATTGTGACAGGTGTACCTGACGCCATTCCGGTAATAGGATCGCCTTTAGTGGAGTTATTACGCGGAAGTGCTAGTGTGGGCCAATCCACTTTGACTCGTTTTTATAGTTTACATACCTTTGTACTGCCTCTGCTTACTGCCGTATTTATGTTAATGCACTTTATGATACGTAAGCAAGGTATTTCGGGTCCTTTAGTACCTGTATTAAGAGCTAAATTAGCTAAAGGGATGGGACATAATTATTACGGGGAACCCGCATGGCCCAACGATCTTTTATATATTTTTCCAGTAGTAATTCTAGGTACTATTGCATGTAATGTAGGTTTAGCGGTTCTCGAGCCATCAATGATTGGTGAACCGGCAGATCCGTTTGCAACTCCTCTGGAAATATTACCCGAGTGGTACTTCTTTCCCGTGTTTCAAATACTCCGTACGGTACCCAATAAGTTATTGGGCGTTCTTTTAATGGTTTCTGTGCCAACAGGCTTATTGGTACCTTTTCTAGAGAATGTCAATAAATTCCAAAATCCATTTCGCCGCCCAGTAGCTACGACCGTTTTTTTAATCGGTACTGTAGTAGCTCTTTGGTTAGGTATTGGAGCAACATTACCCATTAAATCATTAACTTTAGGTCTTTATGATTGAAGTTTTTCTATTTGGAATCGTCTTACTAATTCCTATTACTTTAGCGGGATTATTCGTGACTGCGTATTTGCAATACAGGCGTGGGGATCAGTTGGATCTTTGAATGCTTACTTTAACTAGTTATTTTGGTTTTCTACTGGCTGCTTTAACTATAACCCCAGCTCTATTTATTGGCTTGAACAAGATACGCCTTATTTGAATGGATATAGTAAGTCTCGCTTGGGCTGCTTTAATGGTAGTCTTTACATTTTCTCTTTCACTAGTAGTATGGGGAAGGAGTGGACTCTAGATGATTATTCGTTCGCCGGAACCAGAAGTAAAAATTGTGGATAGGGATCCTGTAAAAACATCTTTTGAGGAATGGGCCAGACCCGGCCATTTCTCAACACTAGCTAAGGGCCCTGATACTACCACTTGGATCTGGAACCTACATGCTGATGCTCACGATTTCGATAGTCATACTGGTGATTTGGAGGAGATTTCTCGAAAAGTCTTTGCTCATTTCGGGCAACTTTCCATTATCTTTCTTTGGTTGAGTGGCATGTTTGCCCGTTTTTCCAATTATGAAGCATGGCTAAGTGATCCTACTCACATTGGACCCAGTGCTCAGGTAGTTTGGCCTATAGTAGGGCAAGAAATATTGAATGGTGATGTAGGCGGGGGTTTCCGAGGAATCCAAATAACCTCTGGTTTTTTTCAGTGGCGAGCATCTGGAATAACTGAATTACAACTCTATTGTACTGCAATTGGTGCATTGATTTTTGCAGCGTTAATGCTTTTTGCTGGTTGGTTCCATTATCACAAAGCCGCTCCCAAATTGGCCTGGTTCCAAGATGTAGAATCCATGTTGAATCACCACTTAGCGGGATTATTAGGACTTGGGTCTCTTTCTTGGGCGGGGCACCAAATTCATGTATCTTTACCAATTAACCAATTTCTTGACGCTGGGGTGGATCCTAAACCACTTCCTCATGAATTTATCTTGAATCGGGACCTTTTGGCTCAACTTTATCCTAGTTTTGCCGAAGGAGCAACCCCTTTTTTCACTTTAAATTGGTCCAAATACGCAGAATTTCTGTTTCGCGGAGGACTAGATCCAGTAACCGGTGGTCTCTGGCTGACCGATATTGCGCACCATCATTTAGCTATTGCTATTCTTTTCCTAATCGCAGGTCATATGTATAGGACCAATTGGGGTATTGGCCATGGACTTAAAGATATTTTGGAGGCTCACAAGGGCCCATTTACAGGACAAGGCCATAAGGGTCTTTATGAAATCTTAACAACGTCATGGCATGCTCAATTATCTCTTAACCTAGCTATGCTAGGCTCTACCATTGTTGTAGCTCATCATATGTATATGCCTCCCTATCCATACCTAGCTACTGACTATGGTACACAACTTTCCTTGTTCACACACCACATGTGGATTGGCGGATTTCTAATAGTCGGTGCTGCTGCACATGCAGCAATTTTTATGGTAAGAGACTATGATCCAACTACTCGATACAACGATCTATTAGATCGCGTCCTTAGACACCGCGATGCAATCATATCCCACCTTAACTGGGTATGTATATTTCTAGGTTTTCACAGTTTTGGCTTGTACATTCATAATGATACCATGAGTGCTTTAGGCCGTCCACAAGATATGTTTTCGGATACTGCCATACAATTACAACCTATCTTTGCTCAATGGGTACAAAATATCCATGCTGCGCCTGGCGTAACAGCTCCTGGTGCAACAACAAGTACTAGCTTAACGTGGGGAGGCGGCGAGTTAGTAGCAGTAGGTGGCAAAGTGGCTTTGTTACCTATTCCATTAGGAACCGCAGATTTTTTAGTCCATCACATTCATGCATTTACCATACATGTGACTGTATTAATACTTTTGAAAGGTGTTTTATTTGCTCGGAGTTCCCGTTTGATACCCGATAAAGCAAATCTAGGTTTTCGCTTTCCTTGCGATGGGCCTGGCCGAGGGGGAACATGTCAAGTATCCGCCTGGGATCATGTTTTCTTAGGTTTATTCTGGATGTACAATATTTCGGTAGTCATTTTCCATTTCAGTTGGAAAATGCAGTCGGATGTTTGGGGTACTATAAGTGATCAAGGGGTGGTAACTCATATTACAGGGGGAAACTTTGCACAGAGTTCCATTACGATTAATGGGTGGCTTCGAGATTTCTTGTGGGCACAGGCATCGCAAGTCATTCAGTCTTATGGTTCTTCATTATCTGCATATGGTCTTTTTTTCTTAGGTGCTCATTTTGTCTGGGCCTTCAGTTTAATGTTTTTATTCAGCGGCCGTGGTTATTGGCAAGAACTCATTGAATCTATCGTTTGGGCTCATAACAAATTAAAAGTTGCTCCTGCTACTCAGCCTAGAGCCTTGAGCATTATACAAGGACGCGCTGTAGGAGTAACCCATTACCTTCTGGGTGGAATTGCCACGACATGGGCATTCTTCTTAGCGAGAATTATTGCAGTAGGAATGGAATTAAGATTTCCCAGGTTTAGCCAAGGCTTAGCTCAGGACCCCACTACTCGTCGTATTTGGTTTGGTATTGCTACCGCACATGATTTCGAAAGTCATGATGATATTACTGAAGAACGTCTTTATCAGAACATTTTTGCTTCTCACTTTGGGCAATTAGCAATAATCTTTCTATGGACGTCCGGAAATCTGTTTCATGTAGCTTGGCAAGGAAATTTTGAATCATGGATACAGGATCCTTTACACGTAAGACCTATTGCTCATGCGATTTGGGATCCTCATTTTGGTCAACCCGCTGTGGAAGCCTTTACTCGAGGAGGTGCTGCTGGTCCAGTGAATATTGCTTATTCTGGAGTTTATCAGTGGTGGTATACAATAGGATTACGCACCAATGAGGATCTTTATACTGGAGCTCTTTTTCTATTATTTCTTTCTACGCTGTCCTTAATAGCGGGTTGGTTACATCTACAACCCAAATGGAAACCAAGCCTTTCGTGGTTCAAAAACGCGGAATCTCGTCTCAATCATCATTTGTCAGGACTTTTCGGGGTAAGTTCTTTGGCTTGGACAGGACATTTAGTTCATGTTGCTATTCCCTCCAGGGGGGAGTACGTTCGATGGAATAATTTCTTAGATGTATTACCCTATCCCCAGGGGTTGGGACCCCTTTTGACGGGTCAATGGAATCTTTATGCCCAAAACCCTGATTCGAGTAATCATTTATTTGGTACCGCTCAAGGAGCGGGAACTGCCATTCTAACTCTTCTTGGGGGATTCCATCCACAAACGCAAAGTTTGTGGCTGACCGATATGGCTCACCATCATTTAGCTATTGCATTTATTTTTCTCATTGCCGGTCACATGTATCGAACTAACTTCGGAATTGGGCACAGTATTAAAGATCTTTTAGAAGCGCATACTCCTCCGGGGGGTCGATTAGGGCGTGGGCATAAGGGCCTTTATGACACAATCAACAATTCGCATTTTCAGTTAGGTCTTGCTCTAGCTTCTTTAGGGGTTATTACTTCCTTAGTAGCTCAACATATGTACTCTCCTCCTTATGCATTCATAGCACAAGACTTTACTACTCAAGCTGCTTTATATACTCATCACCAATATATTGCAGGGTTCATCATGACAGGGGCTTTTGCTCATGGAGCTATTTTTTTCATTAGGGATTACAATCCGGAACAGAATGAGGATAATGTATTGGCAAGAATGTTAGACCATAAAGAAGCTATCATATCTCATTTAAGTTGGGCTAGCCTCTTTCTAGGATTCCATACCTTGGGCCTTTATGTTCATAACGACGTCATGCTTGCTTTTGGTACTCCAGAAAAGCAAATCTTGATCGAACCTATATTTGCCCAATGGATACAATCTGCTCATGGCAAGACGACATATGGGTTCGATATACTCTTATCTTCAACGAATGGCCCCGCTTTCAATGCGGGTCGAAGCCTATGGTTGCCCGGATGGTTGAATGCTGTTAATGAGAATAGTAATTCGCTTTTCTTAACAATAGGACCTGGGGATTTCTTGGTTCATCATGCTATTGCTCTAGGTTTGCATACAACTACATTGATTTTAGTAAAGGGCGCTGATGCACGCGGTTCCAAATTAATGCCAGATAAAAAGGATTTTGGATATAGTTTTCCTTGTGACGGCCCAGGGCGCGGCGGTACTTGTGATATTTCTGCTTGGGACGCATTTTATTTGGCAGTTTTCTGGATGTTAAATACCATTGGGTGGGTTACTTTTTATTGGCATTGGAAACATATCACATTATGGCAGGGCAACGTTTCACAATTTAATGAATCCTCCACTTATTTGATGGGATGGTTAAGAGATTACCTATGGTTAAACTCTTCACAACTTATCAATGGATATAATCCTTTTGGGATGAATAGTTTATCGGTATGGGCGTGGATGTTCTTATTTGGACATCTTGTTTGGGCTACTGGATTTATGTTCTTAATTTCCTGGCGGGGGTATTGGCAGTTAATTGAGACTTTAGCATGGGCTCATGAACGCACACCTTTAGCTAATTTAATTCGCTGGAGAGATAAGCCCGTGGCTCTTTCCATTGTGCAAGCAAGATTGGTTGGATTAGCTCACTTTTCCGTGGGTTATATATTCACTTATGCAGCTTTCTTGATTGCCTCAACATCAGGCAAGTTTGGTTAAATGTCACATTCCGTAAAAATTTACGATACATGTATAGGATGCACTCAATGTGTACGAGCTTGTCCAACAGATGTATTAGAAATGATACCCTGGGATGGATGTAAAGCCAAGCAAATTGCTTCCGCGCCGAGAACCGAAGATTGTGTGGGTTGTAAGAGATGTGAATCTGCCTGCCCGACAGATTTTTTAAGTGTCCGCGTTTATTTAGAAACAACACGTAGCATGGCTCTATCTTATTGATTATTACCTATTTTCGTGCCTTTAGTAGGCTTAGTATTTCCGGCAATTGCAATGTCTTTATTTCTTTATGTGCAAAAAAATAAGATTGTCATGCGGGATATAAAAACATATCTCTCTGTAGCACCCGTGAGTACTCTATGGTTTGGTGCTTTAGCAGGTTTATTGATAGAAATTAATCGTTTATTCCCAGATGCTTTGTCATTCCCTTTTTTTATGACTGCAATTTTAGAGAGACGCGAAAGTACAAGCTGGGGTTTCAACTGGATAACTAGCACTGAAAATCGTCTTTACATCGGATGGTTCGGTGTTTTGATGATCCCTACCTTATTGACCGCAACTTCTGTATTTATTATCGCCTTCATCGCTGCCCCTCCAGTAGATATTGATGGTATTCGTGAGCCTGTTTCTGGTTCTTTACTTTATGGAAACAATATTATCTCTGGTGCTATTATCCCTACTTCTGCGGCGATCGGATTGCACTTTTACCCAATTTGGGAAGCTGCATCTGTTGATGAGTGGTTATACAATGGTGGTCCTTATGAGCTAATTGTTCTACACTTCTTACTTGGTGTAGCTTGTTATATGGGTCGTGAGTGGGAATTCCGTCTGGGTATGCGTCCTTGGATTGCTGTTGCATATTCAGCTCCTGTTGCAGCTGCTACTGCTGTTTTCTTGATTTACCCTGGTCAAGGAAGCTTTTCTGATGGTATGCCTTTAGGAATCTCTGGTACTTTCAACTTTATGATTGTATTCCAGGCAGAGCACAACATCCTTATGCATCCATTCCACATGTTAGGTGTAGCTGGTGTATTCGGCGGTTCCCTATTCAGTGCTATGCATGGTTCCTTGGTAACCTCTAGTTTGATCAGGGAAACTACTGAAAATGAATCTGCTAATGAGGGTTACAAATTTGGTCAAGAGGAAGAAACTTATAATATTGTGGCTCATGGTTATTTTGGCCGATTAATCTTCCAATATGCTAGTTTCAACAACTCTCGTTCTTTACACTTCTTCTTGGCTGCTTGGCCTGTAGTAGGAATCTGGTTCACTGCTTTAGGTATTAGTACTATGGCTTTCAACCTAAATGGTTTCAATTTCAACCAATCTGTAGTTGATAGTCAAGGTCGCGTTATTAATACTTGGGCTGATATCATCAACCGTGCTAACCTTGGTATGGAAGTAATGCACGAACGTAATGCTCACAACTTCCCTCTAGACTTAGCTGCTGTTGAAGTTCCATCTAATGGAATGGGTTTGCCTTGGTATCGTGTTCATACTGTCGTATTGAATGATCCGGGTCGATTGCTTGTGCATATAATGCACACAGCTCTAGTTTCTGGTTGGGGCTCAATGGCTTTATACGAATTAGCAGTTTTTGATCCCTCTGATCCTGTTCTGGATCCAATGTGGAGACAAGGTATGTTCGTAATTCCCTTCATGACTCGTTTAGGAATAACGGATTCGTGGGGTGGTTGGAGTATTTCAGGAGGAACTGTAAATCCGGGTATTTGGAGTTATGAAGGTGTGGCAGGTACGCATATTGTGTTTTCTGGCTTCTTGGCAGCGATCTGGCATTGGGTATATTGGGACCTAATATTCGATCGGACGGGAAAACCCTCTTTGGATTTGCCCAAGATCTTTGGAATTCATTTATTTCTTGCAGGGGTGGCTTGCTTTGGCTTTGGGGCATTTCATGTAACGGGTTTGTATGGTCCTGGGATATGGGTATCCGATCCTTATGGACTAACTGGAAAAGTACAAGCTGTAAATCCATGGGGTGCAGAAGGTTTTGATCCTTTTGTTCCGGGGGGAATAGCTTCTCATCATATTGCTGCGGGTACATTGGGTATATTAGCGGGCTTATTCCATCTTAGTGTCCGTCCGCCTCAACGTCTATATAAAGGATTACGTATGGGCAATATTGAAACTGTACTTTCCAGTAGTATCGCTGCTGTTTTTTTTGCAGCTTTCGTTGCTGGAACTATGTGGTATGGGTCAGCAACGACCCCAATCGAATTATTTGGGCCTACTCGTTATCAGTGGGATCAGGGATACTTTCAGCAAGAAATATATCGAAGAGTTAGCAATGGTTTAGCCGAAAATCTTAGTTTATCAGAAGCTTGGTCTAAAATTCCCGAAAAATTAGCCTTTTATGATTATATTGGTAATAATCCGGCAAAAGGGGGATTATTCAGAGCAGGCTCAATGGACAATGGGGATGGAATAGCTGTTGGATGGGGACATCCCGTCTTTAGAGATAAAGAAGGACGTGAGCTTTTTGTACGCCGTATGCCTACTTTTTTTGAAACATTTCCGGTTGTTTTGGTAGATGAGGAGGGAATTGTTAGAGCAGACGTTCCTTTTAGAAGAGCAGAATCCAAATATAGTGTTGAACAAGTAGGTGTAACGGTGGAGTTCTATGGTGGCGAACTTAATGGAGTAAGTTATTCTGATCCTGCTACTGTAAAAAAATATGCGAGGCGTTCTCAATTAGGGGAAATTTTTGAATTAGACCGGGCTACTTTGAAATCTGATGGTGTTTTTCGCAGCAGTCCAAGGGGTTGGTTCACTTTTGGTCATGCTACCTTTGCTTTGCTCTTCTTTTTCGGACACATTTGGCATGGCGCTAGAACATTGTTCCGAGATGTTTTTGCTGGTATTGATCCAGATTTGGATGCTCAAGTGGAATTTGGAACATTCCAAAAAGTGGGAGATCCAACAAGGAAGGCAGTCTGAATGAAAATCTTATATTCCAGGAGGTTCTACCACGTGGAAACGCTCTTTAATGGAACTTTCGTTTTAGCTGGTCGTGACCAAGAAACCACCGGCTTTGCTTGGTGGGCTGGGAATGCCAGACTTATCAATTTGTCCGGTAAACTGCTTGGAGCTCATGTAGCCCATGCCGGATTAATCGTATTCTGGGCCGGAGCAATGAACCTATTTGAAGTGGCCCATTTCGTACCAGAAAAGCCCATGTATGAACAAGGGTTGATTTTACTTCCACACTTAGCTACTCTAGGTTGGGGAGTAGGGCCAGGGGGGGAAGTTCTAGATACTTTTCCGTACTTTGTATCTGGCGTACTTCACCTAATTTCCTCCGCAGTCTTAGGCTTCGGTGGCATTTATCACGCGCTTCTGGGACCCGAGACTCTTGAGGAATCTTTTCCATTCTTTGGTTATGTCTGGAAAGATAGAAATAAAATGACTACAATTTTGGGTATTCACTTAATTTTGTTAGGTGGTGCTTTTCTTCTAGTACTCAAGGCTCTTTATTTTGGCGGTGTATATGATACCTGGGCCCCTGGGGGAATGACTATAGCCCTTGGTAGACCTAAAGAAGAAAATGATCTATTTGATACTATGGATGACTGGTTACGAAGGGACCGTTTCGTTTTTGTAGGATGGTCTGGCCTATTGCTCTTTCCTTGTGCTTATTTCGCTTTAGGGGGTTGGTTTACAGGGACAACTTTTGTAACTTCTTGGTATACCCATGGATTGGCTAGTTCCTATTTGGAAGGTTGTAATTTCTTAACCGCAGCAGTTTCTCCTGCCAATAGTTTAGCACACTCTTTGTTGCTACTATGGGGGCCCGAAGCACAAGGAGATTTTACTCGTTGGTGTCAATTAGGCGGTCTATGGACTTTTGTAGCTCTCCACGGGGCTTTTGCACTAATAGGTTTCATGTTACGCCAATTTGAACTTGCTCGGTCTGTTCAATTGCGGCCTTATAATGCAATCTCATTCTCTGGTCCAATTGCTGTTTTTGTTTCTGTATTCCTTATTTATCCACTGGGGCAATCTGGTTGGTTCTTTGCGCCGAGTTTTGGCGTAGCAGCGATATTTCGATTCATCCTTTTCTTCCAAGGATTTCATAATTGGACGTTGAACCCATTTCATATGATGGGAGTTGCCGGAGTATTAGGTGCGGCTCTGCTATGCGCTATTCATGGAGCGACCGTAGAAAACACTCTATTTGAGGACGGTGATGGTGCAAATACCTTCCGTGCTTTTAACCCAACTCAAGCTGAAGAAACTTATTCCATGGTCACTGCTAACCGCTTTTGGTCCCAAATCTTTGGTGTTGCTTTTTCCAATAAACGTTGGTTACATTTCTTTATGCTATTTGTACCCGTCACCGGTTTATGGATGAGTGCTATTGGCGTAGTTGGCTTGGCTCTGAACTTACGTGCCTATGACTTTGTTTCCCAGGAAATCCGTGCAGCGGAAGATCCTGAATTTGAGACTTTCTACACCAAAAATATTCTTTTAAACGAGGGTATTCGTGCGTGGATGGCAGCTCAGGATCAGCCTCATGAAAATCTTATATTCCCTGAGGAGGTTCTACCACGTGGAAACGCTCTTTAAATGTCTGGAAGCACGGGAGAACGTTCTTTTGCTGATATTATTACCAGTATTCGATACTGGGTTATTCATAGCATTACTATACCTTCCCTATTCATTGCGGGTTGGTTATTTGTCAGTACGGGTTTAGCTTATGACGTGTTTGGAAGTCCTAGGCCAAACGAGTATTTCACGGAAAGCCGACAAGGAATTCCGTTAATAACCGACCGTTTTGATTCTTTAGAACAACTCGATGAATTTAGTACCTTTTAGATGACCATAGATCGAACCTATCCTATTTTTACAGTGCGATGGCTGGCTATTCACGGACTAGCTGTACCTACTGTTTTTTTCTTGGGATCAATATCAGCAATGCAGTTCATCCAACGATAAATGGCTACACAAACCGTTGAAGATAGTTCTAAACCTAGGCCAAAAACTGGTGCAGGTAGTTTACTGAAACCCTTGAATTCGGAATATGGGAAAGTCGCCCCGGGTTGGGGGACTACTCCTTTTATGGGGATCGCAATGGCTTTATTCGCTATATTCCTATCTATCATTTTAGAAATTTATAATTCTTCCGTTTTACTGGACGGAATTTTAACCAATTAGATGCTTACTCTCAAACTTTTTGTTTATACAGTAGTGATATTCTTTGTTTCACTCTTTATCTTTGGATTCTTATCTAATGACCCAGGACGGAATCCTGGACGCGAGGAGTAAATGGCCGATACTACTGGAAGAATTCCTCTTTGGCTGATAGGTACTGTAGCTGGTATTGTGATTGGTTTAGGTGTTTTCTTTTATGGTTCATATTCTGGATTGGGTTCATCTCTATAGATGCCTAATATACTTAGTTTAACCTGTATCTGTTTTAATTCTTATCCTACTAGTTTCTTTCTTACCCGAAGCTTATGCTTTCATCCAATCGTGGATATGCCTGTTATACCTCTATTCTTTTTTCTATTAGCCTTTGTTTGGCAAGCTGCTGTAAGTTTTCGAATGACACAATCAAACCCGAATGAACAAAATGTTGAATTGAATCGTACCAGTCTATACTGGGGTTTATTACTCATTTTTGTACTTGCTGTTTTATTTTCCAATTACTTCTTCAATTGAATGGAAGTCAATATTCTCGCATTTATTGCTACTGCACTGTTCATTCTACCTACTTCTTTTTTACTTATTATTTATGTAAAAACAGTCAGCCAAAATTAAATGGAAACAGCAACTTTAGTCGCCATCTCCATATCTGGTTTACTTGTAAGCTTTACTGGGTATGCCTTATATACCGCGTTTGGGCAACCCTCTCAACAATTAAGAGATCCATTCGAAGAACACGGAGACTAAATGGAAGCATTGGTTTATACGTTCCTTTTAGTTTCGACTTTAGGGATAATTTTTTTCGCTATCTTCTTCCGAGAACCACCTAAGGTTCCAACTAAAAGATAAATGACTATTGCTTTCCAATTAGCTGTTTTTGCATTAATTGCGACTTCCTCAGTCTTAGTAATTAGTGTACCCCTTGTATTTGCTTCTCCTGATGGTTGGTCAAATAATAAAAATGTTGTATTTTCCGGTACATCATTATGGATTGGACTAGTCTTTCTCATGTCACCACAAACAGAAACTAAAGCAGTTGGATTTGCTGGTGTTAAAGATTATAAATTGACTTACTACACCCCAGAGTATGAAACTAAGGATACTGATATCTTGGCAGCATTCCGAGTAAGTCCTCAGCCTGGGGTTCCGCCCGAAGAAGCAGGGGCTGCAGCTGCCGAATCTTCTACTGGTACATGGACAACTGTTTGGACTGATGGACTTACCAGTCTTGATCGTTACAAAGGACGATGCTATCACATCGAGCCTGTTGGGGAAGACCAAATCTATGCTTATCCATTAGACCTATTTGAAGAGGGTTCCGTTACTAACATGTTTTCCATTGTATTTTTCAAAGCCCTACGTTTGGAGGATCTACGAATTCCCTATAAAACTTTCCAAGGCCCGCCTCATGGTATCCAAGAAAGAGATAAGTTGAACAAGTATGGTCGTCCTTTATTGGGATGTACTATTAAACCAAAATTGGGATTATCCGCAAAAAATTATGGTAGAGCGTATGAGTGTCTACGTGGTGGACTTGATTTTACCAAAGATGATGAAAACGTAAACTCACAACCATTTATGCGCTGGAGAGACCGTTTTTTTGCCGAAGCTTATAAACAGGCCGAAACCGGTGAAATCAAGGGGCATTACTTGAATGCGACTGCGACAGAAGAAATGAAGAGAGCTGTATTTGCAAGAGAATTAGGGGTTCCTATTGTAATGCATGACTACTTAACTGGGGGATTCACCGCAAATACTTTGCATTATTGCCGCGACAATGGCCTACTTCTTCACATTCACCGTGCAATGCATGCAGTTATTGATAGACAGAAAAATCATGGTATGCATTTCCGTGTATTAGCTAAAGCATTGCGTATGTCTGGGGGAGATCATCACGGTACAGTAGTAGGTAAGTTAGAAGGGGAACGCGAAATGACTTTAGGTTTTGTTGATTTATTGCGCGATGATTTTATTGAAAAAGATCGTCGCGGTTTTTTCACTCAGGACTGGGTATCCATGCCAGGTGTTATACCGGTAGCTTCAGGTGGTATTCATGTTTGGCATATGCCAGCTCTGACCGAAATCTTTGGGGACGATTCTGTATTATTTGGTGGAGGAACTTTAGGACATCCTTGGGGAAATGCACCTGGTGCAGCTAATCGAGTGGCTTTAGAAGCCTGTGTACAAGCTCGTAACGAAGGGCGCGATCTTGCTCGCGAAGGTAATGAAATCGCTAAATGGAGTCCTGAACTAGCCGCAGCTTGTGAATGGAAGGCGATCAAATTCGAGCCGGATATTGCGAAACATTTATACAAAACACCTATCCCGAGCACACGCAAGGGAACCGACAGGCAAGTGAAATCCAATCCACGAAATAATTTGATCCATGGACGGCACGGTAAAGGTAATTCCAGAGGAATCATTACCAGGAGAGGGGGAGGTCATAAGCGCCTATACCGTAAAATAGATTTTCGACGGAATCAAAAAGACATATCTGGTAGAATCGTAACCATAGAATACGACCCTAATCGAAATGCATACATTTGTCTCATACACTATGGGGATGGTGAGAAGAGATATATTTTACATCCCAGAGGGGCTATAATTGGAGATACTATTGTTTCTGGTACAAAAGTTCCTATATCAATGGGAAATGCCCTAATGCCCTTAGGCACGGCCATGCATAACATAGAAATCACACGTGGAAGGGGTGGGCAATTAGCTAGAGCAGCAGGTGCTGTAGCGAAACTCATTGCAAAAGAGGGTAAAGCCACTTTAAGATTACCATCTGGGGAGGTCCGTTTAGTATCCCAAAACTGCTTAGCAACAGTCGGACAAGTGGGTAATGTTGGGGTGAACCAAAAAAGTTTGGGTAGAGCCGGATCTAAGTGTTGGCTAGGTAAACGCCCCGTAAGAGGGGTAGTTATGAACCCTGTGGACCACCCCCATGGGGGCGGTGAAGGGAAAGCTCCCATTGGTAGAAAAAAACCCACAACCCCTTGGGGTTATCCTGCGCTTGGAAGAAGAACTAGGAAAAGGAAAAAATATAGCGATAGTTTTATTCTTCGTCGCCGTAAGATGACCAGAGTTCCGCGAGGATATATAGCCCGGAGACGACGAACAAAAATGCGTTCATTTGCCTCAAACTTTAGAGGGGCTCATTTAAGACTTAATCGAATGATTACCCAACAGGTAAAAAGAGCTTTTGTTTCCTCTCATCGAGATAGAGGTAGGCAAAAGAGGGATTTTCGTCGTTTGTGGATCACTCGGATAAACGCAGCAACGCGGGTATATAAAGTATTCAGTTATAGTAAATTAATACACAACCTGTACAAGAAGAAATTGATTCTTAATCGTAAAATGCTTGCACAAGTAGCTGTACCAAATAATCTTTACACGATTTCCAATAAAATAATGACAAGTTTCAAACTAGTAAAGTATATCCCTAGGATAAAGAAGAAGGGCTAAGGAAACTCGCAAGGAAAGTTCCAACCGATCGTCTACTTAAGTTCGAGAGAGTTTTCAAAGCACAAAAACGTATCCCTATGTCTGTTTTCAAAGCACAAAGAGTTCTTGACGAGATTCGCTGGCGTTACTACGAGGAAACTATGATACTGAACCTCATGCCCTATCGAGCATCTTATCCCATCTTAAAGTTGGTTTATTCGGCAGCCGCAAATGCTACTCATTATAGGGATTTCGACAAAGCGAATTTATTTATTACTAAAGCCGAAGTCAGTAGGAGTACTATTATGAAGAAATTCAGACCTCGAGCTCGAGGACGTAGTTTCCCCATAAAAAAAAGCATGTGTCATATAACAATTGTACTAAATATAGTAATGTCAAAAAAGCGTATTCGTAAAAATATTTGGAAGAAAAAGACTTATTTTTCCATAGTACAATCTTATTTAGTAAAATCAAGATCATTTTCGAGCGGTAATGAGCATAAACCAAAGGGTTTTTCTGGGATGAAAATAAGAGCTTCCGTTCGTAAAATTTGTACAAAATGTCGACTGATTCGTAGGCGTGGACGAATTAGAGTCATTTGCTCTAATCCGAAGCATAAACAAAGACAGGGGATGGTTGAGGAGGTAACTCAAACACTATGGAAGTGTGTTGAATCAAGAGTAGATAGTAAGCGCCTTTATTATGGTCGTTTCATTCTGTCCCCGCTTAGAAAAGGTCAAGCGGACACCGTCGGTATTGCCTTGCGAAGAGCTTTACTTGGAGAAATAGAAGGAACATGTATCACACGTGCAAAATTTAGCGTGCCGCACGAGTATTCTACAATAGCAGGTATTGAAGAATCCGTACAAGAAATTTTACTAAATTTGAAAGAAATTGTATTGAGAAGTAATCTCTATGGAGTTAGAGACGCATCCATTTGCGTCAAAGGTCCTAGATACATAACTGCTCAAGATATCATCTTACCGCCTTCCGTAGAAATCGTTGATACGCAACCTATAGCTAACTTGACAGAGCCCGATTTCATTGATTTAATCAAGAGAGATCGTGGATATCAGACAGAACTCAGAAAGAACTATCAAGATGGAAGTTATCCTATAGATGCTGTATCCATGCCTCGAAATGTGAATTATAGTATTTTTTGTGGGAATGGAAATAAACACGAGATACTTTTTCTAGAAATATGGACTAATGGAAGTTTAACCCCTAAGGAAGCACTTTATGAGGCTTCTCGTAATTTGATTGATTTTCTTCCTTTTCTACACGCGGAGGAAGAGGGCGCTTTCGAAGAAAATAAAATGCTCCGGAATGGAAACGAGATGTCCACAATACCCGGATTTAGTCAGATCCAATTCGAGGGATTTAGGTTCATTAATCAAGCCTTAGCAGAAGAACTTGACAAGTTTCCAACAATTAAAGATCCAGATCACGAAATTGCATTTCAATTATTTGCGAAAGGATATCAATTGCTAGAACCCTCGATAAAAGAAAGAGATGCTGTGTATGAATCACTCACCTATTCTTCCGAATATGTATCTGCGAGAATTTTTGGTTTCGATGTGCAAAAGCAAACCATTTCTATCGGAAACATTCCTATAATGAATTCCTTAGGAACCTTTATTATAAATGGAATATACCGAATTGTGATCAATCAAATATTGCTAAGTCCTGGTATTTACTACCGCTCGGAATTAGATCATAAGGGAATTTCTATCTACACTGGCACTATAATATCAGATTGGGGGGGGAGATCGGAATTAGCAATTGATAAAAAAGAAAGGATATGGGCTCGCGTGAGTAGAAAACAAAAGATATCTATTCTAGTTCTATCAGCTATGGGTTCGAATCTAAGAGAAATTCTAGATAATGTTTCCTACCCTGAAATTTTCTTGTCTTTCCCGAATGCTAAGAAGAGGATTGAGTCAAAAGAAAAAGCTATTTTGGAGTTTTATCAACAATTTGCTTGTGTAGGTGGGGACCTGGTATTTTCGGAGTCCTTATGCGAGGAATTACAAAAGAAATTTTTTCAAAAATGTGAATTAGGAAGGATTGGTCGACGAAATATGAATCGGAGACTTAATCTTGATATACCTCAGAACAATACATTCTTGTTACCACGAGATGTATTGGCCGCTACGGATCATTTGATTGGAATGAAATTTGGAACGGGTATACTTGACGATGACGATATGAATCACTTGAAAAATAAACGTATTCGTTCGGTTGCAGATCTGTTACAAGATCAATTCGGATTGGCTCTTGGTCGTTTACAACATGCAGTTCAAAAAACTATTCGTAGAGTATTCATACGTCAATCGAAACCGACTCCCCAAACTTTGGTAACTCCAACTTCAACTTCAATTTTATTAATAACTACTTATGAGACCTTTTTTGGCACATACCCGTTATCTCAAGTTTTTGATCAAACGAATCCATTGACACAAACTGTTCATGGGCGAAAAGTGAGTTGTTTAGGTCCTGGAGGGTTGACGGGGAGAACCGCAAGTTTTCGGAGCCGAGATATTCATCCGAGTCACTATGGGCGTATTTGTCCAATTGACACGTCTGAAGGAATCAATGTTGGACTTACTGGATCCTTAGCAATTCATGCGATTGATCACTTGTGGGGATCCATAGAGAGTCCGTTTTATGAAATATCTAAAAAAGAGAGACAGGTGGTTTATCTATCACCAAATAGAGATGAATATTATATGATAGCAGCAGGAAATTCTTTGTTGAATCAAGGTATTCAGGAAGAACAGGTTGTTCCGGCTAGATACCGTCAAGAATTCTTGACTATTGCATGGGAACAGATTCATGTTAGAAGTATTTTTCCTTTCCAATATTTTTCTATTGGGGGTTCTCTCATTCCTTTTATTGAGCACAATGATGCGAATCGGGCTTTAATGAGTTCTAATATGCAGCGCCAAGCAGTTCCGCTTTCTTCCGAGAAATGCATTGTTGGAACTGGATTGGAACGCCAAACAGCTCTATCGAGGGTTTCCATAGCCGAACGCGAGGGAAAGATCTCTACTGATAGTCATAAGATATTATCAAGTAGTGGGAAGACTATAAGTATTTTACGCAAATGTATGCACCAAAAACCCCGGCCAGGTAAATCCATTAAAAAAGGACAAATTTTAGCAGAAGGAGCTGCTACAGTTGGGGGCGAACTTGCTTTAGGAAAAAACGTATTAGTAGCTTATATGCCATGGGAAGGTTACAATTTTGAAGACGCAGTACTAATTAGCGAACGTTTGGTATATGAAGATTATACCTCTTTTCACATCCGGAAATATGAAATTCAGACGGATACGACAAGCCAGGGCTCCGCTGAAAAAATCACTAAAGAAATACCACATCTAGAAGAACATTTACTCCGCAATTTGGACAGAAATGGAGTTGTTAGGTTGGGATCCTGGGTAGAAACTGGTGATATTTTAGTAGGTAAATTAACGCCTCAGATAGCGAGCGAATCATCTTATATCGCGGAAGCTGGATTATTACGGGCCATATTTGGCCTTGAGGTTTCCACTTCAAAAGAAACTTCTCTGAAATTACCTATAGGTGGAAGAGGGCGCATCGATAAATGGATCCAAAGGGACCCGCTCGACATAATGGTTCGTGTATATATTTTACAGAAACGTGAAATCAAAGTTGGGGATAAAGTAGCCGGAAGACATGGGAATAAAGGGATCATTTCCATTTTGCCTAGGCAAGATATGCCCTATTTGCAAGATGGAACACCCGTTGATATGGTCTTCAATCCCTTAGGAGTACCCTCCCGAATGAATGTGGGACAAATATTTGAAAGCTCGCTCGGATTAGCGGGGGATCTGCTAAAGAAACATTATAGAATAGCACCCTTTGATGAGAGATATGAGCAAGAGGCTTCCAGAAAACTTGTGTTTTCAGAAGCCAGTAAAGAAACAAAAAATCCATGGGTATTTGAACCCGAGTACCCGGGAAAAAGCAGAATATTTGATGGAAGAACAGGCGACCCCTTTGAGCAACCTGTTCTAATAGGGTCCTATATCTTAAAATTAATTCATCAAGTTGATGAGAAAATTCATGGGCGTTCTACTGGGCCCTACTCACTTGTTACACAACAACCGGTTAGAGGAAGAGCCAAGCAAGGGGGACAACGAGTAGGAGAAATGGAAGTTTGGGCTTTAGAAGGATTTGGTGTTGCTCATATTTTACAAGAGATACTTACTTATAAATCTGACCATCTTATAGCTCGCCAAGAAATACTTAATGCTACGATCTGGGGAAAAAGAATACCTAATCATGAGGATCCTCCAGAATCTTTTCGAGTGCTCGTTCGAGAACTACGATCTTTGGCTCTAGAACTGAATTTCCTTTCTAAGATGATTGACCAATATAAACATCAACAACTTATTGGACTCGTTTCCCCTCAACAAATAAAGGCTTGGGCTAACAAAAACCTACCTAATGGAGAAGTCGGCGAAGTCACAAGGCCCTCTACTTTTCATTATAAAACCGATAAACCAGAAAAAGATGGATTGTTTTGCGAAAGAATCTTTGGACCCATAAAAAGCGGGATTTGCGCTGGCAATTCTCGAGCGAGCGGAGCTGAAAACGAAGACGAAAGATTTTGCCAAAAATGCGGGGTAGAATTTGTGGATTCTCGGATACGAAGATATCAAATGGGATACATCAAACTCGCATGTCCCGTGACTCATGTGTGGTATTTGAAAGGTCTTCCTAGTTATATCGCGAATCTTTTAGATAAACCTCTTAAGAAGTTGGAGGGCCTAGTATACGGCGATTTCTCTTTTGCTAGGCCCAGCAAAAAACCCACTTTTTTACGATTACGAGGTTTATTCGAAGAGGAAATTTCCTGTAACCACAGCATTTCTCCCTTTTTTCCAGGCTTTGCAACATTTCGAAATCGGGAAATTGCGACAGGAGCAGGTGCTATTAGAGAACAATTAGCAGATTTGGATTTGATTATTATAGAGAATTCTTTGGTCGAATGGAAGGAATTAGAAGACGAGGGGTATAGTGGAGATGAGTGGGAAGATAGAAAAAGACGAATAAGAAAAGTTTTTTTGATTAGACGCATGCAATTGGCGAAACATTTTATTCAAACAAATGTAGAACCAGAATGGATGGTTTTGTGCTTATTACCGGTTCTTCCTCCCGAATTGAGACCTATTTATAGGTCTGGAGATAAAGTAGTGACTTCAGACATTAATGAACTTTATAAGAGAGTTATCCGTCGGAACAACAATCTTGCCTATCTATTAAAAAGAAGTGAATTAGCGCCAGCAGATTTAGTAATGTGCCAGGAAAAATTGGTACAAGAAGCCGTGGATACACTTCTTGATAGTGGGTCCCGCGGGCAACCGACGAGGGATGGTCACAATAAAGTATACAAATCACTTTCAGATGTAATTGAAGGTAAAGAGGGAAGGTTTCGCGAGACTCTGCTTGGGAAACGGGTCGATTACTCGGGGCGTTCTGTCATTGTTGTGGGTCCTTCGCTTTCATTACATCAATGTGGATTACCTCTAGAGATAGCAATAAAGCTTTTTCAGCTATTTGTAATTCGCGATTTAATCACGAAACGCGCCACTTCTAATGTAAGGATTGCTAAAAGGAAAATTGAAAAAGAACCCGTATGGGAAATACTTCAAGAAGTTATGCGGGGACATCCTGTACTGTTAAATAGAGCACCTACCCTGCATAGATTAGGCATACAGGCCTTTCAACCCACTTTAGTAGAGGGGCGTACTATTTCTTTACACCCATTAGTGTGTAAGGGTTTCAATGCGGACTTTGATGGAGATCAAATGGCTGTTCATCTACCTTTATCCTTGGAAGCTCAGGCAGCCCGTTTACTTATGTTTTCTCATATGAATCTCTTATCTCCCGCTATTGGGGATCCTATTTGCGTACCAACCCAAGACATGCTTATCGGGCTTTATGTATTAACGATTGGAAAGCGTCGAGGTATTTGTGCAAATAGATATAATAGTTGCAACTACAATAAAGAACCCTTTTCTAGTTCTTATGATGCACTGGCTTATAGACAAAAACTAATCTTAGATAGTCCCTTGTGGCTACGATGGAACCTGGATCAACGCGTCGGGAGAGAAGTTCCGATTGAAGTTCAATATGAATCTGGGACTTATCATGAGATTTATGCCCACTATCTAATAATGGGAAATAGAAAAAAAGAACGTTCGATATACATTCGAACCACTCTTGGTCATATTTCTTTTTATAGAGAAATAGAGGAAGCCATACAAGGATTTAGTCAGGCCATATCCTGTGGGATTTCGATTGAAATCCCCATGGGTGTTTTACGTAGAAATACTATTTTTGCTTATTTTGACGATCCCCGATACAGAAAAGATAAAAAGGGTTCAGGAATTGTTAAATTTAGAGAGGAAGATTCCATCAAAAAAGAGGGTTTGATTGAGCATCGAGGAACAAAAGAATTTAGTCTAAAATACCAAAAAGAAGATCGGTTTTTTTTCATTCTTCAAGAACTTCATATCTTGCCGAGATCTTCATCCCTAAAGATAGACAGTATTATTGGAGTGGATACACAACTCACAAAAAATACAAGAAGTCGACTAGGCGGACTGGTCCGAGTGAAGAGAAAAAAAAGCCATACGGAACTCAAAATATTTTCCGGAGATATTTTTCCTGAAGAGGCGGATAAGATAGGTGGCTGTTTGCCGCCAGAAAGAAAAAAAGATTCTAAGTCAAAAAATTGGGTCTATGTTCAACGGAAAAAAATTCTCAAGAGCAAGGAAAAGTATTTTGTTTCCGTTCGCCCTGTGGCATATATGGAAGGAAATTTAGCACTTTTCCCGCAGGATCTCTTGCAAGAAGAAAATAATCAAATTCGACTTGTCAATATTCATGAAAATAGCAAGACTCAAAGAATTTATCACACAAATAGTCAATTTGTTAGAACTTGCTTAGTAGTGAATTGGGAACAAGAAGAAAAAGAAAAGGCTGGTGCTTCCCTTGTTGAGGTAAGAGCAAATGATCTTATTCGCGATTTCCTAAGAATTGAGTTAGTCAAGTCCACTATTTCGTATACACGAAGGTATGGTAGGAGTGCAGGACCGATTCCCAATAGGTTAGATAATGCGAAGATTCTTAGCCAAGCTATTGGCACTTTGTTGAATAATAAACACTCTTTGATGATTTTGTCGGCATCCAACTGTTCTATTGGTTTATTCAAGAATTCAAAACATCCCAATGCGAAAGAATGGAATCCTAGAATTCGAGAATTTGGGCCCTTAGGCATTGTAGCTAGTATATCGCATTTTTCATCTTACTATTTACTAACGCATAATATCCTGTTAAAAAAATATGTTAATTTAAAACAAACCTTCGTACTTCAAGAACTTAAATACTCTATAGATGAAAATAGGTCTAATTTCGATAGTAACATAATGTTGGATTTCCTTTTGAATTGTTTTGTCCATCATGATTCTTGGGAAGAGACAGCAATAATTCACCTTGGACAATTTATTTGTGAAAATTGTCTATTTAAAATAAAAAAATCCGGTCAAATTTTCGTAAATATGAATTCCTTTATAAGAGCAGCTAAACCTTATTTGGCCACTACAGGAGCAACTGTTAATGGTCATTATGGAGAAATCCTTTACAAGGGAGATAGGTTAGTTACGTTTATATATGAAAAATCGAGATCTAGTGACATAACGCAAGGTCTTCCAAAAGTGGAACAAATCTTTGAAGCGCGTTCAATTGATTCATTATCCCCGAATCTCGAAAGGAGAATTGAGGATTGGAATGAGCGTATACCAAGAATTCTTGGGGTCCCTTGGGGATTCTTGATTGGAGCTGAGCTAACCATAGCCCAAAGTCGTATCTCTTTGGTTAATAAAATCCAAAAGGTTTATCGATCCCAAGGGGTACAGATCCATAATAGACATATAGAGATTATTATACGCCAAGTAACATCAAAAGTGCGGGTTTCCGAAGATGGAATGTCTAATGTTTTTCCTGGGGAATTAATCGGACTATTGCGAGCGGAACGAGCAGGACGATTGGATGAATCGATCTATTATCGGGCAATCTTATTGGGAATAACAAGGGCTTCCCTAAATACCCAAAGTTTCATATCTGAAGCAAGTTTTCAAGAAACTCGAGTTTTAGCAAAAGCTGCCCTACGAGGTCGCATTGATTGGTTGAAAGGCTTGAAAGAAAACGTAGTTCTGGGGGGGATTATACCTGTTGGTACCGGATTCAAATTTGTGCATTCCCCACAAGACAAGAACCTTTATTTCGAATTCGCGATGAGAGATCTCATGACAAGAAGATATTGGAACATTTTGAAAGAGATGATAGAAGCAGGAGTTCATTTTGGTCATGGTATTAAGAAATGGAATCCTAAAATGCCTTACATTTCGGCAAAGCGTAAAGGTACTCATATTATAAATCTCGCTAGAACGGCTCGTTTTTTATCAGAAGCTTGTGATTTAGTTTTTGATGCAGCAAGTGGAAAAAGTTTCTTAATTGTTGGTACCAAAAAAAGAGCAACAGATTTAGTAGCATCAGCTGCAATAAGGGCTCGTTGTCATTATGTTAATAAAAAGTGGTTCAGTGGTATGTTAACGAATTGGTCGATTACGAAAACTAGACTTTCTCAATTTAGAGACTTAAGAGCAGAAGAAAAAATGGGAAAATTCCACCATCTCCCAAAAAGAATCTTGAAGAAATTATCTACCTTGCAAAGGTATCTCGGCGGGATCAAATATATGACGAGATTGCCAGACATTGTGATCGTCCTTGATCAGCAAAAAGAGTATATAGCTCTTCGGGAATGTGCCATTTTGGGGATTCCTACTATTTCTTTAGTCGATACAAATTGTGACCCGGATCTCGCGAATATATCGATTCCAGCCAACGATGACACTATGACTTCAATTCGATTGATTCTTAACAAATTAGTATTTTCAATTTGTGAGGGCCGTTCTATGGGACAAAAAATAAATCCACTCGGTTTCAGACTTGGTACAACCCAAAAACACCATTCCTTTTGGTTCGCACAACCAAAAAATTATTCTGAAGGTCTACAGGAAGATAAAAAAATAAGGGATTGTATCAAGAACTATATACAAAATAGGATAGAAATCCAAAAAGAAATCGATACGATCCACGTCATAATCCATATTGGATTCCCAAATTTAAAGAAAAAAGGAGCAATCGAAGAATTAGAGAAAGATCTACAAAAGGAAATTAACTCTGTAAACAGATTTAATATTTCTATCGAAAAAGTGAAAGAACCTTATAGACAGCCTAACATTCTTGCAGAATATATAGCTTTCCAATTAAAAAATAGAGTTTCATTCCGAAAGGCAATGAAAAAAGCCATTGAATTAACTAAAAAAGCAGATATAAGGGGAGTAAAAGTAAAAATTGCGGGTCGTCTCGGAGGAAAAGAAATTGCACGCGCCGAATCTATTAAAAAGGGTCTTCCCCTCCAAACAATTCGCGCTAAAATTGATTATTGCTGCTATCCAATTCGGACTATCTATGGAGTATTAGGTGTAAAAATTTGGATATTCGTAGACGAAATGTCCCGTTATCGAGGACCTCGTAAAAAAATACGCCGTCTGGGAGCTTTACCAGGACTCACTAGAAAAACACCTAAATCCAGTAATCTTAAAAAAAAATTCAATTCTGGGAAAAAGGAGCAATATCGTATTCGTCTTCAAGAAAAAAAATTGCGTTTTCATTATGGTCTGACAGAACGACAATTACTTAGATATGTACATATCGCTGGAAAAGCAAAAAGGTCAACAGGCGTTTTACTACAATTACTTGAAATGCGTTTGGATAATATCCTTTTTCGATTGGGTATGGCTTCAACCATTCCTGGGGCCCGCCAATTAGTCAACCATAGACATATTTTAGTTAATGGTCGTATAGTCAATATACCAAGTTTTCGTTGCAAACCCCGAGTTACTACGAAAGATAACCAAAGATCAAAAGGTCTGCAAAATATTTCATCGGACCCGGGGAAATTGCCACATTTGGCGATTGACACGTTGGAATATAAAGGACTAGTAAAAATCCTAGATAGGAAGTGGGTCGGTCTCAAAATAAATGAGTTGTTAGTTGTAGAATATTACTCTCGTATGTCACGTCGAGGTACTGCAGAAAAAAGAACTGCAAAATCCGATCCAATTTTTCGTAATCGATTAGTTAACATGGTGGTTAACATTATGAAAGACGGAAAAAAATCATTGGCTTATCAAATTCTCTATCGAGCCGTGAAAAAGATTCAACAAAAGACAGAAACAAATCCACTATTGGTTTTACGTCAAGCAATACGTAGAGTAACTCCCAATATAGGAGTAAAAACAAGACGTAATAAAAAAGGATCGACGCGGAAAGTTCCGATTGAAATAGGATCTAAACAAGGAAGAGCACTTGCCATTCGTTGGTTATTAGAAGCATCCCAAAAGCGTCCGGGTCGAAATATGGCTTTCAAATTAAGTTCCGAATTAGTAGATGCTGCCAAAGGGAGTGGGGGTGCCATACGCAAAAAGGAAGCGACTCATAGAATGGCAGAGGCAAATAGAGCTCTTGCACATTTTCGTTAAATGGGCAAGGACACTATTGCTGATTTACTAACCTCTATAAGAAATGCGGACATGAATAAAAAAGGAACAGTTCGAGTAGTATCTACAAATATTACCGAAAACATTGTTAAAATACTTCTACGAGAGGGTTTTATTGAAAGTGTTCGGAAACATCAGGAAAACAGATATTTCTTGGTTTCAACTTTGCGACATCAAAAGAGAAAGACTAGAAAAGGAATATATAGAACAAGAACCTTTTTAAAGCGTATCAGCCGACCCGGCTTACGAATTTATACCAACTATCAAGGAATTCCTAAAGTTTTGGGTGGAATGGGAATTGCTATTCTTTCTACTTCTCGAGGAATAATGACAGATCGAGAAGCTCGACTAAACAGAATTGGGGGAGAAGTCTTATGTTATATATGGTAAATGGCAAAAGCTATACCAAAAATTGGTTCACGTAAGGTGCGTATTGGTTTACGTAGGAATGCACGTTTTAGTTTACGGAAGAGTGCACGTAGAATAACAAAAGGGGTTATTCATGTTCAAGCTAGTTTCAACAATACCATTATAACTGTTACAGACCCACAAGGTCGGGTGGTTTTTTGGTCCTCGGCCGGTACTTGTGGATTCAAAAGCTCAAGAAAAGCATCACCCTATGCTGGTCAAAGAACAGCAGTAGATGCTATTCGTACAGTAGGTTTGCAACGAGCAGAAGTTATGGTAAAGGGCGCTGGTAGTGGAAGAGATGCCGCATTACGAGCCATTGCTAAAAGTGGTGTGCGATTAAGTTGTATACGCGATGTAACACCTATGCCGCATAATGGATGTCGACCGCCTAAAAAAAGACGTCTGTAAATGCCGACGAAACAACTTATTAGAAACGCAAGACAGCCAATACGAAATGCTCGAAAAACGGCCGCGCTTAAAGGATGCCCTCAGCGTCGAGGAACATGTGCTAGGGTGTATACTATCAACCCCAAAAAACCCAACTCTGCCTTACGTAAAGTTGCCAGAGTACGATTAACCTCTGGATTTGAAATCACTGCTTATATACCTGGTATTGGCCATAATTTACAAGAACATTCTGTAGTATTAGTAAGAGGAGGAAGGGTTAAGGATTTACCCGGTGTGAGATATCGCATTATTCGAGGAACCCTAGATGCTGTCGCAGTAAAGAATCGTCAACAAGGGCGTTCTAAATATGGGGTCAAAAAGCCAAAAAAATAAATGGCAAAAAAAAGTTTGATTCAGAGGGAGAAGAAGCGGCAGAAATTAGAACAGAAATATCATTTGATTCGTTCTTTAAAAAAGATAAGCAAAGTTTCTAGTGAAAAAACGAAAATGCGAGAAAAATTGCAATCCCTACCGCGTAATAGTGCACCTACACGCCTTCATCGACGTTGTTTTTTGACCGGAAGACCTAGAGCTAACTATCGACATTTTGGGCTATCCGGACACGTACTTCGAGAAATGGTTTATGAGTGTTTGTTACCGGGTGCAACAAGATCCAGTTGGTAAGTTCGACGAAGAGAAGGAAGAGATCTTCAAAAAGTAGGTTTTTATGATCCGATAAAGAATCAAACTTTAAATGTTCCAGCTATTCTCTATTTCCTTGAAAAGGGTGCTCAACCAAGAACTGTTTATGATATTTTAAGGAAGGCGGAATTCTTTATGCCTTCCCGTAATGGAAATTTCATTGATAAGACCTCCTCAATTGTAGCCAATATTTTATTGCGAATAATTCCGACAACCTCAGGAGAAAAAAAGGCATTTACTTATTATAGAGATGGATGTTGGCTCAATCCGAAGGAAATTATGCGGAAGCTTTGCAAAATTATTATGAAGCTCGACTAGAAATCGATCCCTATGATCGAAGTTATATACTCTATAACATAGGCCTTATACACACAAGCAATGGAGAGCATACAAAGGCTTTGGAATATTATTTCCGGGCACTAGAACGAAACCCCTTCTTACCGCAAGCTTTTAATAATATGGCCGTGATCTGTCATTACGGAGAACAGGCCATTCTACAGGGTGATTCGGAAATTGCGGAAGCTTGGTTTGATCAAGCTGCTGAATATTGGAAACAAGCTATAGCGCTTACTCCGGGAAATTATATTGAAGCACAGAACTGGTTGAAGATTACGAAGCGCTTTATGAATTGGCGATCAGAACACATATGGGTAGAACTTCTAAAAGGTTCTCGAAAAAGGGGTAATTTTTGGGCCATTCTTTTTCTAGGTTCACTAGGATTCTTATCGGTTGGGATTTCCAGTTATGGTAAGAATATTATATCTCTTCCATCTCAAGAAATTCTTTTTTTTCCGCAGGGGGTCGTGATGTCTTTCTACGGAATCGCAGGCCTATTCATTAGCTCCTACTTGTGGTGTACTATTTTGTGGAATGTAGGTAGTGGTTATGACCGATTCGATAGAAAAGAGGGAATAGTGTGCATTTTTCGTTGGGGATTCCCTGGAATAAAACGTCGCGTCTTCCTTTTCCTTATGGATATCCAATCAATTAGAATTCAGGTTAAAGAGGGTCTTTATCCTCGTCGTATTCTTTATATGGAAATCCGGGGCCAGGGGATCATTCCCTTGACTCGTACTGATGATCAATTTTTTACTCCA
[truncated: 10,891,767 more chars]
