# Supplementary material for: A 250 plastome phylogeny of the grass family (Poaceae): topological support under different data partitions
Source: PeerJ. 2018 Feb 2;6:e4299. doi: 10.7717/peerj.4299 (PMC5798404; doi:10.7717/peerj.4299)
Supplement: Supplemental Information 12 [file peerj-06-4299-s012.zip › Q_partition.phy]

 250 143401
Shibataea_kumasaca ---------------------------------------------------------------------------------------------------------------AAATACCCAATATCT----T--GCTGGAACAA---GATA------------TTGGGTATTTCTGG-----CTTTCCTTCCTT----------------------CAAA---------------AATTGCT-AT------A------TG-TTA-G---------------C-----AG-AAAAGCC----GG-----TAAGATCTTGGTTTA--TTCAAATTGCAAGGACTCCCAAGCACACGTATTAACTAA------AA-ATAAAATAGATAAT-----AGAAGGCTTGTTATTTAACAGTATAACATAGACTGT---------------------ATACCAATGTCAACC-------AAGCCAGCCCC----------AACGATTGG-----ATAT-CCATATAACTA------------------AAT--------TCACC-------------AAACC-AAA-----AAATT----------TTGT---------A-------A-------ATGAAGTGAGT--GAAAATTCAAAACTCAGATTACTC-------TTTTC-----TATTTTCCATA-----TGGGTTGCCCGGGACTCGAACCCGGAACTAGTCGGATGGAGTAGATAATT-CTTCC-----TT-GTTACA-------ATA----GAG---AACAAAAATCCCTCCCCAAATCGTGCTTGCATTTTTCATTGCACACGAC---------------TTTCCCTATGTAGAAATAGT------CAAT-TTCTATT--CC-----AA-AG-----AGG--A----A-GTCT----ACCAA----TT----------------TTTTT-------------------------------AA------------------------------------------TTAG-TAAATTG------ATTCA------CC------TAC-----------TA---------------------------------------------T---------------------TTATT---------AT-----AGTATAG-----------------GGAACATTTCAGAAGAACATTTCAG-------AATGG------AAA-ATG-----TGAAAGTTTTATC----------T-TGATCATT-----------TATCGA-----TC--------ATTTCTAGT--------------------G--T-ATTA-----GTTTTG------------------CCTAA-----TG--------A----------------------------TTG-----TATTTCTAC---TT------G-AATCAGAA--AGA-A---GAA--GCATTTCTCGGTT-----TCTCAAAT--G-----ATGA----TACATAGTGCAATATGGTCAAAACAGG-----GTGTTGC-------ATT------TTTTAATACAAACCCT--GG-----AAAGAAAAGG-----AATCTAATCC------ACAGA-----TCTTT------TCCT----T-----T-TCTATC-----CAATTAGTTTATGTTTGTTCT-AATT------AC-------AAAAG--------AGA--------------------ACAAATC-------TTTTATTTTTGCAGGCCAATCGCTCTTTTGACTTTGGAATC-------CAGTCTCTT------TATCAATATACTGCTTCTTTTACACATTCAA---------------TCCATAACAT-----C-CCT-------T-TTCAATCCATAA-------------TC-AAGAATAATTAGGATTTCT---AAAAAAAAAAAAAAAGA-AAA--------AA-TCAAGGGTC--CGTTCATAGGAAAACCCAACCTTTCCCCACATCAGGCACTAATCTATTTTTAACGTCTAATTAGATCGGGGAATCAT----TTC----------A-----ATTAA-GAAGTTAAGCTCG-----TTGC-T-----TT---T--T----A-TTTTACCAGAATTGGAGCCAGGCTCTATCCATTTATTCACTAGACCC-------AGAAAATCGG----------------AA---TTTTTTATTCCATT-----CCAAAAAT---CAAAAAT----AA------G---AAATTGA------TTTTATTACGACATGCTATTTTTTCCATTCATTACCCTTGAGGATCAGTCGTGGTCTTCTAGACTCTACCAA-GAGTCTGGACGAATTTGTTGCTTCATCCAAATGTGTAAAAGATC-ATAGTCGCACTTAAAAGCCGAGTACTCTACCATTGAGTTAGCAACCCAGAT-AA-----AAT----------AGGA---TCT---T--AGATACGATCGAAACC-AAA--------AAATCA---------ATGGAATTACACCGCACG---------CTCCTGTCAAAACATTGAACTAGCA--AA-----A-----C---------------ATT----A----AAAGAAAG--------ATTTTATCGCC------C------ATT-------AAAAACACTCAAATGCCAA-------A----------------------------ATGAACAGGTCCG---------------GCTA-------------AATTT-----CACTA-----A-----GGTT--A----A----------AAAA------GGAGCG------GCC----CCAATCACGATAGCAAAATTGTCA---T-TT---T--------TTTAGCAATT---TAGAT----------TT-----CT-------------------------TTAT------------A---------TAAAG----------------------------------AAATC--------T-----------------------TGT---------------AT-------GAGAGTAC------AT-------------------GCA------------A-------GA-GGGACAACCCTATCAT----TTGAGCGAAG-TGTAGACAGAAAA----------------------------------------------------------ACCT-AAT-----ATGGAG----------T-----------------------------GAGGA-TAAAG---AGACC----------------------------------------CATCTATCTACAAATTCTATTTGTTCAATAGACCTTTGTCAATGGAAATAC-----AATGG----TAAGAAAAC---------------------AAATTAGATAGAA----A--AAGTAAATAAAAT----AAGGGCT-----TATGTTGGATTAGCAC----GAC---------------------AT-----AAATCCA-GT----------CAAAAATAGGACT-AAG---------AAAGAGGCA-----AATT----GTGTCT-----AAATAATT-----------AGACAAC-GAGG------GATACTAGTGAT-CCT-----CTCCTACTT------T------TT-------------------------TATTC-------------ATT---------------------TAG-------TTCTTC----AA--------------------------------------------------------------------------ATTGGGATAGATGTAGCTAAACAATG----CC---CC-CCCTAGAAACGTATAGGAGGTTTTCTCCTCATACGGCTCGAGAAAA-AGATTCG--------------------A------A-----TTTCT-------------------G----------------TCTA----TAATA-------------------CA----------------AGT---AGATAGAAA-TTCGACTATGACTTGCATTAATTTCCTT-ACAG---------AA-AAAACAAATTGCATTTATACTCATGACTCAAGTTGGTTAATTTTGACTGACAGACTTAAAAG---GA----AAAA--TCCTTCCAAA-TTTTTTGAGTCGTCTCTAAACTCTTTTCTTTG-TCTCATCTCGAAC----------------GA-----ATTGACTTTT-A------TTCC--------TTATTCTGATC-----------------CAA------TTC------T--------ATT------GTTGAG-ACAATTGAAAATCGCGTTTACTTGTTCCGGA-------ATTCTTT-ATCTTTGATTTGTGAAATCCTTGGGTTTAGACATTACTTCGGGAATTCCTATTC-TTT-TTTCTTTCAAAAGAGT-------------------AGCAACATACCC----TTTTTTTCTTA---------TTTCC-TT-------CGAT-----AAAG-------C----AT-TTCCC------------------------------TCT-----------------------------------TC-TAT----------------AGAAATCGA------------------A------TATGGGCGA-TTGATTCTG------ATAGAC----TTT-TA------AT------------T-------GAAAGAGTTT----TT------CCA-ATC-----TTC-----CAAAATT--GGACTTTCTTCTT--------------ATTT--TAACC-----------------TTTCG---------------A-----------------T-----TTC-----------------------TATA-------TTAAGGATAGA---CTGACAAAGTTGGCCTAATTTATTAGTTTTCACTAACCCTAGATTCTTT------------CCCTTGAT----AAA---AA-ATCA-----ATTCTGTCCT------CTCGAGCTCCATCGTGTACTA-----T-----------------TTACTTA-------------CAAACAA-----CCCAGC---------ACAAATTT------GGTTCGGGAC-----GA-ATAGAACAGACTATGTCGAGCCAAGAGCATTTTCATTACT-------ATGGAAAATGATG-GAT-------AACAAAATCCACAATCGATCATGTCCTTCAAGTCGCAC------A-------ACAAA----CATTCCTC---------TAAT----TTCATTGC---AAAGTGGTATAGG-----GAATTGACCCAATATGG-ATGGGATCATGAA-------TA-----------------------GTCATTGGTTTAGTTTAGTTTTTTG-----TATAC---TAATTC----------AAACTTGC-----TATCTATGG------------------AGAA--------------------------------ATATGGAT----AAAAG-AAA----TAAG------T-----ATTTAT-CGGGGAAG--------ACTCC-----GC------AAATATCCA-------A-------TTT------ATTTAAACCCATATTCTATCATATGT-----TTAAAC------CCA---------------------------TA----TTCTAT---------------------------------------------------CATATGAAGGAA-----AC-----ATAGTTCG-AAAAAG-ACGAATAAA-----CAAGTTTG-----C------TTAAGAC---TT-AT------TTTT-------------T------ATTGAATTTCCATCCT-CAAC-----------AGAGGACTCGAGATGGT-----CAATCCTGAAAT----------------GAGAAGCGAAGGATCGACTC---TTCTCCAAC-----AAATAAACTATCAACCTC--A--AAAAAAGTTT-----------------------------------------------A---ATT-----------AA-TTT----------------------------------------------------------------AATTA----C-TA-------------------T-------------------A-TTAGAA-------------------------TTAGATTAGCAATA-------------TA-TTTT----TCCATAAC---------------------------------AAAAACAATTAA----------------C----------------TAT------------------------------------------------------TAACT-AA-------------------------------------A------TAAACTATTCCAATGAAAAGAT-----TGAAAGTTTT-----TTGGT--AGTTA-T------AGAATTCTCGTA--------CTT-----CTTCGACT---------CGAAT--ACCAAAAGAGGG-GAA-AAAA----TGAAGT-AAAAAAAA-----AAA-ACACATTT-----------CGT-----G-TAAAGTCAAA-TTAAGGCCTTTGC----------------------------------TTTTACTT--------------------------ATAGCA-------------TTCTTTC----TTT----------------------TACCT---------------A--------------AAAGAAGCAACTCCAAATCAAA---A-----ATCAG---------GA-------GAA-----------GTATGA--------TTTTTT-GAATCC-------ATTCTATCCAACGA----------------------ACAGTTCTT-ACCTTATCC-TTACC-----AGAA-TGGATC------ATTC---------TGGATATTTAAAG-----------------AAT--CGCAGATCGAGAT---------------GGTTTTCGTTTAACC------AAAG-----------------------------AGGGG--------------CC----------------CTTTTTAC---TTTTT--------------------A-------CT-----------------AAT----------------------AATAT------------AATACAACAA---------------------------------------------------------AAATCTATCTC----------------------------TATCAT-------AAA-GGGATAGGTCTC--A--T-TTTTTATACAGT-GTTTTATGTCAAGTT----TAAAATTTTTTCAATTAATTCGAAAGCCGAGTAGACAGAATATATGAATTTCTCTCTAATCCTCA---------CATTC-----CATTGATTTAGAAATGGATATTTGCAAATC--AGATAATATCTAAAATACAAAAATGGAGTTC-CTATCCAT--------------AGAATAGAA------ACCCTTTTT-CTTTTTT---------CGCAAGCCGATCTTGGTCAAAAGTTTTAAGACCTGTGCTGAAACTAAAAA----CTTCCTA----TTCTTTAATCTGGCCATGAAATATAGAATTAGG-----ATACCCCCTTTATT--------------TTCTTTTTATTTACTTACTTTAGTTCT--------------------------------------TTAGTTCGG---------------------------GAAAAAGAAAT----------------AGGGGGTCCTTCTTTTCTTTCACATTAGATGTC----AAATG-----TAT----------CATG-------TAAGAATTCCCCCTTC------ATGGATATG-------------------------------------G------AGCATA-A-----AGTTTATCTAAGAAGTTCGAATTTCAAAACACATAA---------A------------------------------------------A-------------------------ACACATA------------------TGAGTAA--------------TGAGTAG--------------TAGTAGGGGCATATCCTGAATGTGACTGATAGACCCAA-TTTTTC------AT-------G-----A---------AAA-----TAAAGATATT----C-----A-----ATT-----TGACTGGACTTGACAC--TTG-ATTAT------------------------------GTTTTCTG----A----------GAAA-------G-AAAAAGAATGC-----TTAGAAATGCATCTAA------TC-----T-----------------------------------------------------------AAG-----AGTTCA-TAAGAGATAATTATTC-----------------TCT--------TTAATA-----------AACTT------------TCT-----TT----TGTCTCGTGTGGGG-----TACAAT------------------------------ATAATTTCAT-CTTTCGTTTCA---TC-AGAAA-AA--ATCTGGGACGGAAGGATTCGAACCTCCGAGTAACGGGACCAAAACCCGCTGCCTTACCACTTGGCCACGCCC-----CA-TT----TCTGGTTTTATGCG------AC--------AC------TAA-TAA--ACACTA-T-------------T------------A-TGTTTA-----TTTGTTATTCGT----------CAATCCCACTTCAATTAC------AT-AAA-AAATGAGG----------------------GATACTCTCTTGCTAGGATTC--TAGACATGCGG-----ATAATATAGAATC-CAAAAAATGCATTGATCATTACATGGAATTCTATTAAGAT--------------------------AT--TATATGAAAGTCGAA-----TTTCTTCCATTC------TCATTTGAGAGTGCGAATACAAGGAGGTA----TTTTGCATTTGGGAAAGTCCG--------AAG-------AAAAAA--GGATTTTGAACCCGCC---------------TTTTCT----TT-TTTCC----CTT------AG-AAAAA-----TAACTCAATCAAAATCCAATTA----------TCTAC--------TCT-------ACAA----G------AACGAAATGCTTGTTAATCT-----TTA-----CTA---------CTCTG---------------------------TT-----CT-GTCTGCCAA-----ATTGAATGAT----GTATTCATTCC-------AAAAAAA-TT----------CTAAAAATGAATAAAA-GCCGAGAAG-------TCTTA--------TATT------ATGAACCTTCGATTCTCAAA-----T--TCGAA------TTCTTCTA-------C-----ATTGAATGTAT------AGCTGCAGC-----AATAAATTGGGATCCGCC-----T------TTCTA------CCCCACC------CCCTGCACCTAC---GTTGAGCAGGTACC-----TTTA-----GGTA-CC----C-----A-C-----ACAAT-ACTTA------------------ACCTAA-----------------TTTTTGAT-----ATTGA------------------------------------TAAGAGTGC-----TT-A-------------------TT--------AT-AAATCAATTCTTG--CAA---------------------TTTTTTT--CCAGAATT-----GATTTTT----------GCA--T----------------------TTTTA-----GGTGT-------AAAAAT-----AAAC-AAAACCCATCCTAGTGGATCTGTGTGGTAAGGA---AAAA-CGGGTAATCTATTCC-TT---A--AAAAAAAATCTTGGAGATTATGTAAAATCCAAA---TTTT--TTTGGAATTTTTT--------CT-----TACAAATTGG------ATTTGTTTCGTA-----CATTTATCTATG---AGAAAATCTGGGGGTCAGAATTCCT-----------------------TCCAATTCGAAAGTCCCAAATGATCCGAGGGG--GCGGAAAGAGAGGGATTCGAACCCTCGGTACAAAAAAATTGTACAACGGATTAGCAATCCGCCGCTTTAGTCCACTCAGCCATCTCTCCCCGTTCC-AAATCGAAAGGTTTCC----GTGATAT----G--------ACAGA------GGC-----AAG--AA-------ATAACGATTGC--AAAAAATCC------TTCCTTTTTCTTTC------AAAAGTCC-ATAA-------AAA-TTATATTGCCA-----ATTCCA----------------------------TTTTAATTATAT-TCTTTTT------TCTTAATGTTAATAAAATTTC-----------------------TTAATGTTAAT-------------------------AA-AAA------------------AAAGAAGAAAATTCTTG---TTTTTTC-T------TTC------TAA------A-------ATTCGAT---------ATT-----GGC----------TGA--GAAAC--AATCAGATAGATTTTCT-----C--TTCAG------------------CGGGCAT------------------TTTCAT--------ATAGG----------------A----C----------TTGTTATAAT------A------AA-----------------------ACAAGCAG-----GTTATATAA------AA-----AATAAAAAA----------CTC-TTTTTTC----G-------ATTAT---------------TT---------ATAA-----ACAAAACAAAAA-G-G-GTTCTT----------------------------------AT-----C------------------------------------AAAC----------------------------------CCA------CC------------------------AT-------AAAA--------------------------------------------------TTG----G------------AAAG-AA-AG--------ATAAA-GTAAGTAGACCTGACTCCTTGAATGATGCCTCTATCC---------------------ACTATTCTGATATAT---AAATTCGATGTAGATGAAATTG-----TATAAGCGGA--TTTTTTT-TATTT-----CC-----TTAGAC-----TTAGACCGCGCAAGG-CAAGAATTTTTC----GCTAT--TTACGAT-TTC----------------ATATTCTTGTTACTAG-----------------------AT------GT-----------------------TCTAT-----------AG----------GAATAAGAAGAAATCGCAACT------------------CCTTTCCGCTACAC-----AT----AAAAATTG--------------------A-TTTCGAAAGTCAA-----TTTTTTTCAATATCTTTC----T---TTT--TTTTTT-------CAGAATCCA--------ATTTTT-------GTTCTTCCACC----C-----ATGCAATAGAGAGCGAGTGGG-AAAA--GAGGGGTTACTTTTATTTTCATTTTTC-----CT-----T-------AAAAG-ATAG---------G----C-------TT----------TGAAATAGGAG-----------TCATGGAATAATGCTG--------------------------AATTCA---------------------------AA----------TGTTTATT----------------------T------------------C----------------------------------------------------------------------------------------T---------------------AT-------------------------------------------------------------------------------------AGTA-------------------------------------------T-------------AA------G-A---------------------------------AAA----------------------ACTAATCGAATCAAATTCATGGATTTACCACG-----ACCTCGGT------TGTGACC------CCAT-----AGAT-AAAAAT-G--CAAAATTTCTA------TCTTCGAGACCTTTGAAAAA-GGG-------CATTGAACGAG-AAAGAAATCGTCCACAGAT-AATC----A----AACTATCGTATGCCTTGG-----AAGTGATATGAGGTGCTCGGAAATGGTTGAAGTAATTGAATAGGAGGATCACT-----------------------------------------------------------------------------------------------------------------------------------------------------------------------------------------------------------------------------------------------------------------------------------------------------------------------------------------------------------------------------------------------------------------------------------------------------------------------------------------------------------------------------------------------------------------------------------------------------------------------------------------------------------------------------------------------------------------------------------------------------------------------------------------------------------------------------------------------------------------GA--TTTT-C----TTATTT----------------ATAGCTG------TTCTAC-------------------------------------------------------TG------------TTTTTTTTC-TG-----TTCTGGCTCGGTTATTCCATCTAGCCGAGCC-ATT-----CA---------------TTCC-----TTT-TTATGAAA-------G---AAA--GATAA--GGGGACAG-----------------------AAC-AAAG------AAAAA------CAAA--TAAAGAAA-----CAAACGTATTCAAT--------------------------------------------AAGCAAAAGGAGAGAGAGGGATTCGAACCCTCGATAGTTCCTAAAACTATACCGGTTTTCAAGACCGGAGCTATCAACCACTCAGCCATCTCTCCACAGCCTAATCCC----TATTTTATTCCTACAAATAGAA----------------CATA---GCCAT-------ATGAAATGATC-----TACT-AACCTCTAGAAAC------A--TCTCAGATGCAAGT-CCCCCTTTCGATA-TATC----TCTGTATA----CTG-------T----------------ATAGACAGACGGAT---------------ACAGGATCCGC----------TATATCC-------GC-TTGTGAAA-----T---------AAA-----GACTAAAGCCCCTCCC----CTCA-----ACCCC--------------ATATCCAAAT--AAAA--AA----GGTGG-------TAAGTAAT------AAG------T---------T---------------------TTAAAGAGAAGAATCAATGGATTCATGATTAAACCCCTCCT-ACTT-C-----TTGTA--TTTTATTACAATTTTGG------TTAAGTGAGGGATC------AAAT------A------------------TGTAGTCAACTTTATT---TGATGGTAGCTTGGAGGATTAGAAAT-----------------------------ATTTGTTTAGT-AT-TTAGTA----TTT-----------------AGT------AGCCCGA--------------T-----------------ACA--------------AAAT--------AAAT--------------------AAAAAGGC---------------CAT-----TTCTT---C---AAAAA------ATT-GGAATTG------------------TGAGACGC------ATTAAAATGCAATTTGCGTTCCGAA------TTGCTA-----CCT-C----TTCTCTT-----------------TCATTATTA-------------------------------T-----GAAATTCC-------ATTGC----------------------------------------------------------------------------------CATTAGAATAT--------------TGATTGACAG--------AC--------------------AATTA-AA-AA-AAA-----------GAAAAC------TCT------AATAT----------------------------------------------------A--------------------ATAGAAAATG-AAACGGTCGACCCAGACATAGACGGTCGA-C-CCA-------------------GGCGG-----ATATACC---------------------CT-----ATAAAATATA--------------------TCCCGTAGCGAGCGTAGTTCAATGGTAAAACATCTCCTTGCCAAGGAGAAGATACGGGTTCGATTCCCGCCGCTCGCC-AGC--------TT---------------------------A--------ATTTAG-------T--------------------A---------------------AGGT-ACTAT-------------------------GAT--------AAAA-----AA---------T-------------------------------TTAGT--------------C-----------------------------TAGT----------------TGACT--------ACT------------TA-ACTAC--------------------------------------------------------------------------------------------------------------------------------------------------------------------------------------------------------------------------------------------TT---------------------------------AT--------------A-T-------------------------------TAAA------------------TT-----------------A-AGTAGGTG-----TTAGTCTA-GTACCGTA-TCCC-TTA----CTAT-----------CTTACCCTTC-------------T---------------TTTGCA-CCCCACTC----------AAA-A-----AA--------AGG----------GGC-----------TC-----CG-----GAGGCGGGAATCGAACTCG--------CCAACAG--------------GGCT------CC----------CT--------AAAT-----------------------TGGGGATTC--ACCGAGACAAACAACTGGC-AAAC----TGC-------TTT------T-------A-AAGGGAA----GGGAG-GTAGACTGTGCC---------TTT-CTT--------T-CA--TTT------CT-TTTTT---CTTTTCTGCAGGG------TAGGAA-GGAG----------CCTTGAGAGTTCTTC-TTGTAGTGGC-AAGTGACTTCGCAAAC-TG--CTCCATTTGGCCCTTTAGGGCCGGGAACTAATGAATAA--AAAA----GGG-----TTGG-----ATACCG------C------CCAG-CCCT-------------------------------------C-----TAC----CAT---------------------------------A-TCTA---------------------------------------------------------------TACA-----A-------------------A-------------------T------------A----GAATAGTCC-----T-------TT-----TATACAGACTGC-----TAAG------TGCGGAGACGGGAATCGAACC-CGTGACCTCAAGGTTATGAGCCTCGTGAGCTACC------------------AAACTGCTCTACTCCGCTCTGGAG--GGACG---GAAAC-TGGTGGAC--------------------G------AAA-AA-GG-TTG-----AAT----ACAGGACTC-----TACCA----T----------------------G---------------------T-----CTAGA---C------A-----AATAG------AA----TAGTC--------------------------------CTTTTA-TACA----------G------------------------AATGGAGCGGGTAGCGGGAATCGAACCCGCATCGTTAGCTTGGAAGGCTAGGGGTTATAGTCGACGTTGG-----T------TGA--TTAGTTTTAACGTCTCTAATTCAAAACCGAACATGAAATTTTGATTTCATTCGGCTCCTT-TATGGATATTCTCACCACTTAACATCTATGTCAGC-------TTT----T-----CTATCTGA-----ATGGAACC-AAAGCTCTCCGCTTTCTAGATGATCCCTATAGAG---------T-AGGAGGTAGAAA----TTCTA-CTA-----AA-------------------------TCT--ATCTAATCTACTTA-CTTCGTTCCCTAATTTC-----ATTCA--AGAGATCCT-GAGGA-AAAGAATTAGGTTTCCACCGAGCTGAAAC-----AATATGCTGATGGTTCTAGTAAACCAAAACTACC--TTTTTTAGCTATTTGGCTTCCA------TTTCC------TT-TTTT-----A-ACAAAAGAAGA-TTTAGTTACGATTGGAAATAAA-CTT-TTTT-GTA---TCTTCATCCATAGATCCTTTACTCA------------TAT----TTTAAAAATTGGAATACTT--A------------A-TCCAA-----------TGCAAAATTATGCTTCGCGACTCTG---TAC-----TC--------A-----------------------TAATC------------------------------------------CA-------ATTAGT----TTTTGGGTACAAAT----------------------CGCGAGAATGTATATTCTTCCTCAATATGCTATTGAGAGGAA-AAGGATTAAATCCTTT-A-----TAAGAACTAAAG------TTTTCATCGGAATAT------------AAAAAA------CTTAAGGACG-CC-----T------TAAGT------A------TATCATTTCAAATTC--------AG------TTAT-----TA-ATAGAACGAATCACACTTTTACCACTAAACTATACCCGCTACA-TGTAGATTATG-ATAC-CAACGCTA-CCCTTTGTCAAGGG----TAGCCATTCGAG----AAGGAGGCTAATT-C-CCCC------------------TT----------ATTGAATC-----AAATGG-AGAAGGTTCA---------------------------------TGACAGTGAGCTGT----------------------TGGTACTT------CGATCGCGGGCC-------TTTACTTTAG---C-----TTTA-----GGGTTTAGATAG---C-----------CCCT------------CTGGG--------AT---G-TAAAA-------TATATC---------------------------------------------------------------------TCTT-----CTC-ACC----------------------A-TCCCCATAGTGTAT----GAGAC----AAATGTATGCATTTCGA----TTAGG-----G----------TCG------TAT-----TCTAC------GGTTACGA------CTACA----------ATGATCATT-ATTTGTTTTGCGAG------GACGTAAGTGTGC--------CAGACTGCTCTAA-----GGAATAGTTTGA-----TT-------------------ATTC-----CTACA------AT-----------------------AT------ACACTAGGAG-----ATAT-----A---------------------------------------------GGGAG------CAGCACT-----GCCCC----------------CATAAA-------------TCCC-------------TT-TC-----TTCCTTTTC-------------------TTT-TTTGTTCA-----ATTC--------------------TGAAC-------AAAGAAATT-------GGGGAAGATGTTT------TCTTTCTTGCC--CCAC------TTATCATGAAGTCCGAGCCGTAGAGAAA----GAGTGAGATGCAT----------TTTAAAAATT-----CATCATAG----A---------CTTTCCCTATGGCTTGAGAGAAG-CAAGAAAC---------------AAAGAGTCG-----TAACT-----TAAAC-----GG-----AGAA-GCGGACAGGAC------------------CCGAC-------------------------------------------------------GGATTTACCTGATGTA-------------------------------------------------------AAGAAGATCCTAAATGTCTCT------GGTTAGTCGATCCTCTCCATTTAC-CAA-TTT-C------TTCTCC-TCTT------------------------------------------------TTCCACT--------------CAATTC--------TAGTTTATTAAA------TTCTTG-------TTTA---------------------AAAG----------------------------AATCAAA-GAAGAT-----GA-----------ATAGAA-CT-----AAGAAC-----AC------AT-AAAAAAG-AG-----CAT----AG------------------------------------------------------AG------G-----ACCA------AGACCATTACCAAATGTTCCTCCCAA-------G-AATCA-------TATTGGGT-ATCTGT--TCCCTTC----------------------CTTTTCC----------CGCTAGGATCGGGAATCTTA--------------TATTTTCCAT-ATCCATATACC---------------ATCGAACCT-TTAGGGTTCCAGAATCCT-------CCT---TTTTTC-----CTA----ATCTTCGGAAACAGAAAA-CCCATAGCCAGGAGGAG-TTAGG-TATG-------TA-GG----GTATGGTTTA--TTAT-----------TTTTTGTTG---------------GGCAGG-----CAGTAGAATAA------------TTTTTATAC-TCT----------GC--------AGTATAAA-------TTCGACTGCCCAC-----TTT-TTAC------AA-GCAAATTGTTGCT-------AAAACTCCAA------CATAG-TTT---GTTCAAA-----ATGCACCAACCAGAAT----CCTTG-------------------------GAG------AATATTCAAGTAC--------------------------------CCCC-------------------CTTCCTTG-------------------GA----------------AGG--GGTACCTGT------TAAAAATCGCTTCAACAAATCCGT----CCAAAAC------T------TTTTAAGAAAA----------A------TTGAAAAGTTTTGAACTCGAAGGTTTTTCT------AAGA-----GATGCCTGT------TAAAAATAGTTTCAATTTCTCACCAA-----AAC------AGACAAGAAGTATATCAC-------TGAAAATTAA-----TACCCAACCATACC-AACC-------ATAT-GG--------GTATATGAAGAGCGCGAATTCCT----T-TATACCCT-ACC-----C------AATTAGAATT----AGAGGAAATA----AAACATAAATGGAGAAA----GTTCTCATCAT-----AAGATCAG------CCAATAG-AAGAAAAAAGTCCC-----------TAATTCTGCAGAACGTTCTGAGCACGTG-AAAAGTCAATAGCC-----TAAAGAT--A--AA-A-AAAAACAAAGTCTACCGTT--------TTT-------TTAACA--------------------GCAGC------TCTT-ATTGC-----CCCTTTGGCC---TTTTTTTTTTGCCCATTG-----------------TTGTATCCG------------------ATTCAACAATTG-----ATACATATTTGTTCTCCTCTTC-------------------------TAAAA------------AAT----------AG-----------------------------------------AACTTCTGGGC-----TTTGGTTTGGTGA-----GTCGTC------CGAGATCGTGTTTACATACCTA-----------------TGAACTT-----------------------------ACCCTCTTCAAG------TATATCGG-------A------TAC-----------------------TAA----TTT-----------TTTATTG-----TGTCAACTCTCTCTTCACGTATTTTAT-----------------------------------------------TATATGTATTTTTTT-------------------AT-----------------------------AT----AAAAAAA---------------------------AAA-G-----------------------------AAAAAAACCTCTACTTT--------------------------------------GT--------GCAAGT-----GA-------------------TAAGAGAGAATA-------------TGAAAGATTTTC------TTA---TTTTTCTT-------GAT-TTTATCAAGATTTTGA----------------ACTCTCAAG---------------------------------------A-----TTTTG-AACCTC--------------------GCC-------------------ATGAA------TA-----AACTTCTA--------------------------------------------------TATCT----C------------G--------------------------------------------------------------------------------------------------------------------------------------------------------------------------------------------------------ATA--------------------TATACATA-----------------TAT-----------------T---------------------------------------------------------------------------------------------------------------------------ATG------TACA---TT-ATGCAG-TAGAC------------------TC----------------------ATA-----ATG------AG--------------------------A---------------------------AATC-AAAGTGGCTAA----------TTTTTGAATTGAA-T--------------------------------------------------------------------AAAAAGCCCTTTTAACTCAGTGGTAGAGTAATG----------------------------------------------------------------------------------------------CCATGGTAAGGCATAAGTCATCGGTTCAAATCCGATAAAGGGCT---------------------T--------------TTT------ATTT------------------------GGTGGTAGAGTAATGCCATGGTAAGACGTAAGTCATCGGT-----TCGAATCCGA-TAAAGTA-----CTTT------TC------TACTAA---------ATTT---------------------ATTATTTATTCAC----------------------TTTTTTTTC-TTTG-TTTTT--------GAAAA-TT-----TCTC-----TG-------T-T--TTTTCTTGAATT-----T------------TATGAC----------TTAGTGTGGGATGCATGCA------TTTTTGGTCTGAACGC-------TAAAC-GAAGCACG-GGG-----TG-----G---AAATTA--CAAAAAA-----G-AAA------TCAAATTGGAC------TCTTTTTC-----CTG----TTAGATCAATC-----AA-ATC-----ACTACCTG------TACTGA------ACTAA-------TCTAGAATCC------------C---------------------------T--------TT------------------TAT-----TAATC-------TAT-TCTT-A---------------T----TCTAT--------A-----------------CCC----------------------------------------TTTAAATGAA------T---------------------TTCCTTAA-----------------------A-----AAG-TAGG--GAATGATCCGTGAATTAACC--TAACCA----TCAACT--------AAAA---A-------AAATC-----CTAT----GAAAGCATAACAGA----AAAGTAGGAAAGA------CTCTTTGCTT-T---------------GGATCTAG---------------------------TT-----AT-----ACTC-----TTCGAGTATATTGACAATTCC-AAAAAACTG--------------------------------C---------------TCATACTATCATTAT-----------AGTATA----------ATGAC--------GAGCGG------T------TGT------ATATGGCC----CTATC-----G------TCTAGTGAAG----T-GATGCCCCTATCGTCTAGTGGTTCAGGACATCTCTCTTTCAAGGAGGCAGCGGGGATTCGACTTCCCCTGGGGGTAGGGAGTATT-----AT-----GAAAGG-----AGGTT----AAT-----C-----ATAGATT-----CT------A----AAAAACCCTAG-AATAAATTCTTCCTGGGTCGATGCCCGAGCGGTTAATGGGGACGGACTGTAAATTCGTTGACGATATGTCTACGCTGGTTCAAATCCAGCTCGG------C-----CCA-----AA----AATCTA-GGGCTTCGTGAAT------ATGAACTAAA------TCCA---------------TTTGTTT-------------TTCTTCC-------------------------AT----------A------AAATAAAA-TG-------TCTG------ATCC---------AT---------A----GAAATAAAGGAT--------AAAGCGAAAGGGGG-AA------------------------TTTCTTTCTAA-------------TCCA------------T------ATC------------TCTC-----TCATTCCTT------TTT---T-------------------------------------------------------ACAAAC----AAAAG-----AGT-TTTTCTTA-------------------TT--GAAATG--AAAGGTGGAT-----TATCA-----TCCAT------T-----TTTAGCGAT-AAAAA-----ATCGC------GACA-------TAC-----TA-----GT-TA-----TG------TCACTCTCACTAT-ACCCACAT------A------T-----GATAT------------------------------------------------------GT-GGGTAT-----GTAGTA-------------------TATG------------------------ATTCGTCTATTTCTTAG----------------AGTACGACAGGCGAAT-CGAA-TC-----TTC----------------------T-------------TA---------T---------------------G-------------------GTTCT-----AT-----------------------TTAAG----AA-----------TAGGTATGCCATACACCC-----CGCGGGGATTGTAGTTCAATTGGTCAGAGCACCGCCCTGTCAAGGCGG-AAGCTGCGGGTTCGAGCCCCGTCAGTCCCGAA-----C------TAGGGTTC-----A--------------------------------------------------------------------------------------------------------------------------ATGAAT-------GGAGAAATTCATCTTTCC--------------------------------TTTTTCCA-------TGAAAAAA------------AGGGG---------GGGGGG---CAG-GAGAGAAGATCAAATACCTAT-GG------GGCA----C----CCTT-A-----------T-TTCA-C-T----T------TTTTTA-------------------TTTCGCATT-----TCTCATTAAAGAGGGA-----GGGGAG---GCCTATA---GGAA------TT---TTTTTT-------------------TCACTAC-----------------------------------TCCC-GG-TT------GATAAGGAAAGACATACATATCATAC------TTGGA-TTAGTA----------------------------------TAA-TTAAGGA-----TAT-----TA-CTCTATCCTTA-----------TGATG-----ATACCAT-----CCTCAT------CTTAACTTCC-----TATTCG------AC----------------T------------CTTAT---------------GGAA-TAG------AGTA-----CCGG-------TATTTTACCG----A-----AATCC----------AT-AC----ATAAATCGTAT----------TCGTTTTTTCTTAGACATAGACAGTG-------------------AATTTA------ATTTAATATA-----A-----TTAGTACT--TTACTTTTTG--------GAT-----TAAACCAGGCCCC-----C-----TCCATTTTGTAGTTCCAACTTTGTTTGTGTATGTTCAATGACTAATTGGAAAGAATCTATCTCATTTTCATTCCATTTGCGGACTCCTT-TTT------------------------------TATGGATCTGTTCTCATCTTTAGACCCA---AAA-----------------------AGTGGA----TATTG-ATAGTAACCTAAT-AA----------AATAAAAGAAAAACC-----AAGCAAAGCAAACGCC-CTTTTTC------------------CTAA--------ATT-----------------AATTAAAAT------ATTTGAT-TT------TT----TTTTAT-----TTAAGCCC-----TCTTTT----CTCCATC-----------------------TCACTT------CTACTT-CT----------------------ACTGC--------TTATTTGGA-TGTC---TATGTGACC------CA-----------------------------------T----A------GAAAGTCGG------TCATATAATAC--------------------ATACAT--------------------------------------ACAT-------AATTGTATG--------T---------------AT-AACT---------A-T--------------------------A------------------AGAAAAAGGA----AGGGAAA-TT-----GGA-----------------------T----------------AAGA------TAAGAAAGATCG-----TG---------------GGTT------------------ATAG-----AT-------------------------------------ATAGA---------AAA--------------------------------------------------------------------------------------------------------------------------------------------------------GA-----AAAAGTGG------ATCTTCCT-AT----------GTT-------------------ATACT-------------------------------------------ATTCCACTCTCAA-CCATGAATTGATTTGATAGATCCGATA-------TT----C----------------------------------ATA-----------ATATTGA------ATTGATT--CAGT---------------------------------------------------------------------------------------------------------------------------------------------------------------------------------------------------------------------------------------------------------------------------------------------------------------------------------------------------------------------------------------------------------------------------------ATTATCAGAATGCAAGTCCTCCCCTTGAATTTACAGGA-----T-A------CCCCTTTTTCCTCTCCATGGGATTACATCCCGAGTTATTGTG-----------A-----AA-------AAAATAAAGAGGTTTTGGAATTCCA------ATT-------AATCATTGAAGAAAAG------AAATG-----AAAAAG----------GGATTAAAT-AAAA------TCAAA-ATCCAAGT-----CTTAAATGAAA-GGATCTGGTTGGAATC-A-----TAAAGTGTGGTAGAAAGAACTAC---ATA-----TAGTTTTTTCTACGACA------------------------CTTTA-GAGT-------CT----------T----TC---T------------AT---------------------------------------------------------------------------------------------------------------------------------------------------TA-----T----------------------------------------------------------------------------------------ATTATC-T-TGAATCTAC-------------------------A-----TAGAATAGA-TTA---------------------------------------------------GTAG--------------ATT----------------------GAA-ATA--------------------------GTAGT-----CTAATTCAAT-TTCTTTTTTCACTGCATCCACTT------AATTTCAATCAAGTCAAAAT---AAAA---AAATCG-AAGACAATTCTTCA----------------------------------------------------C-GAAAGAATCCATGGAGGGAGA--GAAAA-----ATAATAT-GAGA-------------ATAGACT----------------------------------------AT-------------------------------------------------AG-----TAA-A-------------AAGTAAAA------------------------G-----A--------------AAAA--------------------------------------------------------------------AAGTAAAAG-GAAAA-A---------------------------ACCAGCGAATC-------------------------------------------------------------------------------------------------------------------------TTTCATGCTTA-AACATGCGGCGAGATGCTTC------------------AAAAGA-------G------CATAAAAATTA----TTCT-------------AAGA-AT------AAGAAAAG-----AAT-----ATAAAACAA-ATGGAAAGTGTGCGATATGTTGTGAATAGCTCCGTGG-----AAGAAAG----------------TCTAATT------------------TTCTT-----ATG-----TATAGAACT----------------------------------------------------------T-TTTTAACCATT-------------CGTCACTTCTAGT------------AGAAATTTGTAATTGCTGT-------------------------AATCG------------------------CTCTTTC------------------TA-----------------------------------------------------TTTCTA----------------T------------------------------AT---------------------------------------------AGT--------------------------------------AGAATAGAACGACT------------------CTTTCTTA---------------------------------CAAGAG------TT-------TCTTACAGGTACAGGAGTGAAACAAAACT-------------------A-------------------AAGAAAGA-GAG------------------------------------------------------------------------------------------------------------------------------------------------------------------------------------------------------------------------------------------------------------------------------------AAAGAATAAAGTTTGGCAAAATG----A-----TTAATG-----C----AA-----------AACGATCA------A-TTAAAGAAAAAAGTTGATACAAC-------AATTCGACTACTCAAT------C-----AA-TTAGTA-----GTATCCGTAAATTATGTCTC------CT-AT-----TTCTATGAAGGAAT-----TA---------TTCTACTAT-TGATCAATAATCATAGTGGAATCAAG-GGTACAGAGTCAAAAAGGG-----ATTC-T-----GC-----CCTAACGC------TATGG------ATG----AAT--CAGT-----TC-AAGGAATTTACTCCT-AACAA------A------------------------TTCTT------A-------------------TA-----------------------GGATTTCT--------------------------------GGTAGAATTGGAGAGC------------A-TTAAG------TATAA--------A---TACGATAC-ATAG---------------CC-----C-----TT-----------TT-------CC------T------T-----AAA----AAAGA-----------------------GT-AC-GGGGATGATGTCC-------TGAATAG-----AA---GACG---CGGGA-ATAGGAAGATTTT-TTCTTCCT-----TTTGTTACCC------TT-----------TTT----------------TTATT--------------T------TATAAGCAAAGGAC-----GTCAGAAT-----ATACCAT-------AAAATTA------GGA-TAGATAAATATTTAT------TGG-----AT--A------CC------TACCTTG---------------CCT-ATG------------------TTTA----TTTTTAACCTAAACC------------CTATAGCC-------------------CTTC-------TAT-----------CAT-----TCTAT------------------G-------AAAGAAT-----G------AGGAGACTTTA-----------------------------------------------------------------------------------------------------------------------------------------------------------------------------------TCCAC----------AACTC-----CGAAA-TTGATTTTTG----ATCAGCCT-----ATTCAATCTGATTCTCG-----ACAG------AA-------------TCAGTAG-C--C----------CTTAC--------------TTT----------------------------------------------------AGTGTATG-----------------TAGGTAG-------------------C-----ATAAGAT-------------------------------------GTAT-------------------------------------------------GATAAAT---AAAATGTATGATAA-TT-----AGGAAGTCT-----TGATAT-------TCCTTCGTGGAGTCCCTTCTTCA----AT----------------CTT-AGATTG-----AAAA---AAAAAATGC---------------C----CCT----T-AGGG-----GCCC---------CTTT-GGAT----ATCAAG-ATTTCTGAC-----ATCTTAGCCTTGTAATTTTGAATTCTCGAATCGAAT-----C-----AATTAAGAATCAAT---------------------------------------------TAAAATTAAT-----AAAAG-----AA-TAAGGAAACGCAACCTCATCC-----TTA------T------TGGTAG----CC-------G------TTTGG-----GC----CACTACC------------------------GACAAAA------CAAA----CC-------CTAGTTTG-----AGG--------ATAGAAC--------------------------TATGGATTCTCAAAAT------CCAGTATCG----CCAGGCCTAGTTA--CTCTCTTGCCCCTA-CT-----T--------------------A--TGC---AGGGTA--CGAA-----TTTGTCGAGTTCGA-TCAGTACT---------------------------------------AT----------------------------------------------------------AAGC-------------C--------------------------------TAAGTA----TTTTAT-------------------------T------GATCAGGCGGCACCCAGATTTGAACTGGGGATAAAGGATTTGCAGTCCCCTGCCTTACCGCTTGGCCATGCCGCCAAA---AAATCCG-----ATCTAAAATAG-AGAAAAGAGCAAG-------TATTCATCCAGG-TTTTCT-----TACT------A-------AAA----------CCTC--------CTTTCTTTTA-----T-------------------CTTGAATCTAAT------------------------------TC----TACTT-A------------------------C-TTTTT--------T----CCAATCTT-----TTTC------------AAAAAA------T---------CTATTCCTGCTTTTT-TTTAATCCAGTTTCGAT-----TATTCTCC-----TCGATGGATTCTATC-----TTAA-------AACAAAC-ATTGCTAACACT------AGAAAAC--------------------TTCCC---T-------------------------TTTCT--------T------TCTA----------------------------T-----TGAG-------------AT---------GAAAA-----A--------AG------AGAA-AAAGTTGATTTCCAGTCACAGGCTGCAAAA-TTCAGAACAA-----A-TTGGAACCATTAAC------------T-------------------------------------------------------------------------------------------AG-AA--------TT---CGA---------------------------------------------------------------------------------------TTTTT--------TT---------------TT----------TT--GAATTGCAG--------TAGTG-------------AACGAC-----T------CTTAAATCGGTATTCT-------CT----CCCCCC-T-T-----CC-----TTT-------T----------------------AATG-----G-----CAT-A-------------------ATAAAA-TAGA-----ATG--------------------------GATT----TATGCCTAATCCG-T-----GTA-TAGGTAAAC-T-----ACAGGTCC-----GAAC-----AGC------ATTATTAT--CCATAACAGC--------A------------------T-----TA------TTA------TC----CAT--------GGATCCCCCTTATGTACATATC-TCTATGGGGAATCGTGCTTTAATTTTTCATTGC-------ATTAAA---TATCTTGA-------AT-----A---------------------------AAAAA--------------AA--GAAATTTGGTCTAA---TATTTGGTC------T-------GA--------TA-TAGAGT--------ATGACCTGACC------------AT-----CTTGGCCCACCCAAGT----GAAAT------------TA-----CGAT-----AAAAG-CAGGGATATGTGGAGAG-GTGTATAACTAGATTGGCATGTACT----------------T----------AAA------AAA-A-------------------------GGACTT-------------------AC----TTT---------------------A-------TTTTA-------------------GGATTCTACAATGAAATC------CTA-------TATT-------T------TCTAGCAAT--T---C-TAC---------------------TAC-------------------------------------------------------------------TA----------------------CGA------AACAAA-AA-AGAACCCTCA-------------------------AATTCTT-----ATTCTTTT-T--TGAAATTA-AACTAAGCGTGC--TATTC---------------------------TAAATCGAACTAAAG----------TTAAATT---TTC--TA--GTGCT------TAT----AAAT-----------------------------------------TAT---------TAT-ATTATGG--------CTTTAT-CCCAT---T-----------------CATAGA----------------------AAGGAGATAAAATGAGAAATCTTTGCCAT-----------------CCAATC-----TGA-------TTAG--TATCA--------------------------------T------------------------A------AAGTG-------------------------------TAAGTGGCAGA-------A---TTTTT-------TTC-TAG------GAATGTTT------TATCAATTCATTTTCATTCGATT---TGTA-CCC-----C--------------TGGCAAATTCGAACTTTCGTCGA--------------------AATTGTCTCTATTCATATGTATGAAATACA-------------TATATGAA--------------------ATA------TGTA--------TGTGGAGTTCCCTAGAATTTCATGTGATTCAGTAAAC-----AGA----ATATGGATTCC---ATAAT-----TGCTAGATCGAT-CCATAGGGATTGATGAAGAGTGAGC----TGATAAT-GGAA-TTTTTCTTCGATA-----AACA-GGAAACTTAAGATTAAG-----TC-GGAATAAATATAAA-T-----------TCTTTTCTTA--------------------------TTT-------------------------------------------------------------------------------------------------------------------------------------------------------------------------------------------------------------------------------------------------------------------------------------------------------------------------------------------------------------------------------------------------------------------------------------------------------------------------------------------------------------------------------------------------------------------------------------------------------------------------------------------------------------------------------------------------------------------------------------------------------------------------------------ACAA-----GGAAG-----TTAGATTCGGCGATGCCCC-TCC-----CTTTC-----GGGGGGCATTCCGATTTGATTTCGCTAGTATC----------ATCAT----------T-TTTGCCGCGCGAATCCAGATTGAGATT-----AAGGAAAGGAAG------TT----AATTAAATTTTCGAATCACTGACTCAGGCCCATTGTCGAATCCTAC-----------------------TCAGC----A---------------------ATTGTCGAATCCTACTC-----AGCC-G-AA----AAAGGGGG--TACTTATGT---------------------------------------------------------------------------------------------------------------------------------------------------------------------------------------------------------------------------------------------------------------------------------------------------------------------------------------------------------------------------------------------------------------------------------------------------------------------------------------------------------------------------------------------------------------------------------------------------------------------------------------------------------------------------------------------------------------------------------------------------------------------------------------------------------------------------------------------------------------------------------------------------------------------------------------------------------------------------------------------------------------------------------------------------------------------------------------------------------------------------------------------------------------------------------------------------------------------------------------------------------------------------------------------------------------------------------------------------------------------------------------------------------------------------------------------------------------------------------------------------------------------------------------------------------------------------------------------------------------------------------------------------------------------------------------------------------------------------------------------------------------------------------------------------------------------------------------------------------------------------------------------------------------------------------------------------------------------------------------------------------------------------------GGA----------------------------------------------------------------------------TACATAAAG------CAGA-----------TTTT------TT----------------TA-TTT------A----------------------------------------------------------------------------------------------------------AAC----TAGA----C-----TTTTGACC----------------------------------------TTAG-----AACACT-AACAGGTCAGA-TTTTCGAT---------------T-TTTATTTT-------------AT------------TT---------------------------TTTTT----------------------------------------------TAA-T---AAG--------------TA-----AAAG-AAG-TCAGTTAATTCA-TTAA-----GGTTA-----CGTTTATACCA-T------GTATC--------AATGGCCAAT-----TCTCAGTG-----GAAGGT----TACATCGGAA---------------C---------------A---A-TTATT-----AT----------TT---------------ATTTCAAGCTATTTTGGCTCTTTCTTAATTTTC-------AAAAA-AAAGAAATAAATTCCGTAATGG---AATGGTAGGATG--A--AAAAA---AAAAG---AAAAAATCAAAA-GGAAGTGTGGAAAA-----------AT------T--------------------------------------------------------------------A------AGAAGA-ATAGTTCATT---------------------CTTGGGTAACTGCG---TAG-----ATTTATGGGATCA-----------------------CTT-AC----TA------T---------------------------------TC-----------------TTTTTTG-----------TTTTGC--------------------A-------TAG-----AT--AAAAGA------------AGGGGAATATTG-------ATATATATTAGAGGGTATTGATATATATTATCATCTGATGTGATTTCTTGGTATCCT-------A----------------------AAT--------------------ATAAGATTAA--T------ACT----TCAAGTTGCTGAGTTGAGAAAGAGATGG-TTGAATCAAAAGAATTCCTT-----TTTTGAAGTTCAATTTTTATCAGAG----GACAATATT------GACTAGTT----TTCA-----AA-ATAGTC------TTT--TTTTTTTAGCTTAGCTCAATTCATGCA-----TGGTTCCAGA-----TAATC-----CGCT-----TGGTTGGA-----AAACTA-----A--A-----TAGTTAG----AAATGCG-------------------TATGAATATACAAACTAGAGTTGTAGGAGAG----------AGA-A-----TAG------AC---------------TAT------------------ATTAC-----------------------GGAATTGT----CAA-----AGTATA-------TATGCATTA-------A-------GGGGGGCGGAGTCAGGCTAGATC-------------TATATCC---TTAATG------TC-------------------------TA-TA--------AGTC---CAGTCATCTTTTGTGCG-----GGTT-----------------TTTAA-----GGAATGATTTTAGAATCCG----ATTCATCAATAGAA-AATG-------AGAAAATACG----CAAA-A------TAGAAGAAACAA---ATG------T------A-----TATG-----G------G------ATAT-TATAT-------A--------TTC---CTAAG-----TTA-----GATTC-------------------------------ATTAT--------------------CTAATCC-----GATATATC-----------------------------GAA-TT-CC------CTCTATA------TGGAATTG-----------GATTCCATA------TCCA----GTTCTATGCAGCATA----TTGTTATCAATTGTATATCTTG-----ATTTAATTCCT-----ATTGGATTTGGATTAGGTCG------ATTTCAATAGGGGTTC-TTCCTCTATTTCGTCTTTTATTATGGATTATTTTATTA--------------------------TGGATTAGATGATAGGGG--AAAAAATAGGAACTCAAGGATATCGAAGAGTAA-----------------A----GAAAGAAGAATGG-----AATG-AAAGAGTGGTTGGTTG----GAAAGAAAGAGAAATAGAATAA-TGAGAAT------CATATGGATTTAC----ACAAACCTCTAATGATTAGAAAC----TAAAAATGAGATCTCGAAGTAGTTCGGACAATTCAGATTATCATT-------------------------------TCAATTTGTAC-----------------------------TT-----------------------TTTA--------------------GTTAC----------------------------------TTCTC-CCCAAT-----------------------------AGAGCTTA-------GAAATAAGAATTTCTTGGTTGATTGTATCCTTAACCA-TTTC---------TTTTTTT--TT---TGACACGAGGA---ACTCACCTCC-----TAAAAAAGAAAA-----TGAG-----TC-------CTTTAG-------ATTAG-----ATA-C-TT------TTTT---C------T------------TT------TTT-------TAG----T-AAAT-----------TGG-------TATTTGCTTCTGCAATTCC-AATTATATC--------A--------A-----TACTTT----------ACTCC------------T-----ATTT---------------ATT---------------------------------------------ACTCCTGGAA-----------TTACCTAT---T-TATCGGGACAGA------CAATA------C-CCC----ACCCCAGGAAGGGCTGATTTGAGGATGATCAATTT-----AG-----AGGATATG-CT---------------------CGCCTTCTTC----CTTCCCGTCC------TTAGTT------TAGGACAGTGGAAAGTC--T---------------TTTTC-----CTTTTA---------------------------------------------------------------------------------TTTTAGGAA------T-----TTTTG-----GA-------ACA-----TTTC---------------AACAAAGGA-G--------TCTT-----TCACAGGTCAAACGAGACCTAAGACTTAATCTAAAAGAAA-------TTATTAG-----AT-----TGAA--TCTATTTGCATT---------------------------------A------------AAAAAA------ATTACATT-------AAAAAAACCGATC----AAAAAA-GGGCGAG----------------------------C------GAAGT------AA------G-TGATCGAAAAACTTTGCTCTTTGTTCGTCCTAT--------CTAT-AAGAGGAGAGCA-TTGTGCGA-------GTTGTCTATTTCAAGAATAGATTGGATCTATCCGGCTGCACTTTT-----AAATATTTTTTAGT--A------------------------------------------------TTTTTTG-----GATAAAT-----AAG-AAA------AAGGTGCACGATCTCGACGAATTACTTCTGAATAAATTCAGAAATC-----ATATGGAAGAACCATAGCATTTCGCGACTCATTGGT-----AAATCAACTTTGATTC----TCT-----ATAGACCAA-TAATGTGAGACCATTAACACGGTTAAAGCTAAACTGCTTGAAGTCCAGGC----AAAAA-----GGGGTACTCTT--------------------------TCTAC------AACTA------T---------A-------TTA-------------GT-------AT-----TAG--------TACCGA-----------------------------------------AAT------------G-------------------CTTT------AAACGGGAAATAGCT-AATGTAGAAT-----T----TATCTGATATAAAACACTCATATCG-----------------ATAAA-ATGGTTTGAACT-----ATT-----TACT-------AG-----------AA-------GGGCACCCTG--CCCTTTTTTATCCAATGCCGAATCGACGACCTATGTATAAAAT--AAAAAAAAAGAGAAATTTT-----TTGGATTTGAA---GA-----------AAA-AA----AAAAAGAAT-----------------TCTATCAAT------TTT---CATTTTCCA------TTTATTTAGTTAG-TTTTTCTTAATGAAATTGAAA-TTATTAACT-------------------------------------A---AA---GGGCAA-ATACAAA-----TAAAGAAACAACTTTGCTGACCATGATAGA----TTTTTATCTAGGCGGAAGAGTCC-------T-----CTTAATAT-TTATCTAGTCTTATATTCTT--------------AATATGGGT---------------T------TCGGTAT--------------------------------------------ATTGAAATATAA-ACAGAAAAGAGAAG----ATAGAGGATAGGCTCATTACAT------AA---A---AAAAAAAGATATGGA-----AATAGCCA---------TAG-------------CA------------------------AA--A-------AA-----AG-----AAAAAAA----AAGGAGCGTGAGAGCCAAATGAATCGAAAGATTCATGTTTGGTTCGGGAAGAGATCATAAAAAT-----TGTAAACT-----T-AATAGCAAGATAATCTACTTTCA------T--------TAAA------TTAATTAGGCC-----TTGAACTTCTACTTTCGTTTAGAATTTAGGCATTATTTTTCCCCTT-GCTTCCG------AAAA-AAAGAGTCAAGAAACACT---------------------------------------------------------------------------------------------------------------------------------------------------------------------------------------------------------------------------------------------------------------------------------------------------------------------------------------------------------------------------------------------------------A----------------------ATTTTG-----------------------CATG-----------------------TCT---------------AC----TCT------------------------T--------------------------------G-T--------------------------------------------------------------------------------------TA---------GTAGAAGAGGAATCGTTGAGAAAGATTTT--------T---CATT--TGAATCA---------------------------TGC------AAAAAAG-TT------TTC-------------------------TTA--------------------GTT---------------------------------TT----------------------------------------------T-------A-----------------G-TATAA--------TTATTTA--------------------------------------AAGAATAGATAG--AAATAAGATTGCGTCCAATAGGATTTGAACCTATACCAAAGGTTTAGAAGACCTCTGTCCTATCCATTAGACAATGGACGCTTTTC-TT-TCATATTTTCTT-----------CTTT-C--------TTT----TCGT---TTTT--TTT------------TT-TT----TTCTTGTTCCGAT-A-----------------------------AAAAACTCTTAGACCGA------AACTC-------T---------TTTAG------GAAAG--AA-AAAA--AAATCC--------------------------------------AT-------A-TACAA-------AT------GGATGATGCA-----TATATCAT----------------------AAAGAA-----GGA----A-----TATGGAGCGGGT----AGTGGAAATCGAACCCGCAACC---CCAAG-----GTTATGAGCCTTGTGAGCTACCAAACTGCT-CTATCCTC-----T-------TAAACT------AAAGA-GCG----GGGAAC------TAGTGGAT----AAA-A-GGGGG-----TTGGATAC-G-CCCCTCTACC-ATATCTATACAA------------------ATAGAATAGTCCATTTATACAGAATGGTAAAGAGGGCT-CTTCTACGATCATCCAT-TCTAGAAATCCATACA------AATATGAAAG----AAAGGGTATTTTATCCAATGTG-CCGT-----TC-------GTAT-TATT-ACCAAGTATACGGTTCTAATCCTAGATGG--------AAAAATAA-ATAGAAAAAGAAA-----TCTAAGAAGGCGGATCCTCCCTCTCCATCAAGAGTAATGAAC----TAG-GTGCTGGTACAGTACA------AAAAA---AC----AAAAA--------AAACTAACTAAAAATGCCTTTCAAATCCTCCTAGCCATAAGTCCTCCTCTTTCCGGACAAGACATACAAAGAGACCCGCCAACTGTC-----TTTTTAGTGA---------------ACCTTTGAAAG----------------------------------A-----TA---------------GATATT--------------------ATGATTAGTCCTTT-TCTTTA------CTAT-CTATGGTCTACCGTCCTTC--TAC-------------TTTTTT----TTTAGTTATT-CACTGGAGCAAT----TAT------ATATTGAAGTCA----A------------TCCGAGGCAAGTGTTCGGATCTATTATGACATAAGGATTAGGTGCCTAACGGA------------------------C-ATTAT-TTATTTTG----G-AAAA-----------------TTATTTCCCGACG-TACT-------AAAAAA--AACC-------------------TTT--------------TTTT-----AATT-----T----------------------ACGAAG-------------CTAGTGTA--------TTTTTTT----TTT-----TG-AGGGTATAAGC----TCCTATCTACATCTACT------TTCCTTGA--G--------------------------------------TATAG---------A--T-------T---TTTTTATTCGATTC----CAAATTAAATTCCAA----------------------------GAT----------------------AACTCA------TTAGAAT------TAT--------------------T---------------------AA-TAAGACGGTC---------CTG--------ATATATTAG-----------CA--------ATATTT--------------------AGATCG---------------------------------C--C----CCTTT-----------A------TT-------CGCT------TT-ATTAC-----TTCTATTCTAGACCCT----ATCCCT-AT-------------CGTTTA------------------TCCTTATGA------AATAA----------------AA---------------------------------------------------------T-------------------AAAAAATAGAA---------------------GGTA-GAA------GAAA-------GGGA------TATAATGAAAT-----TCTTG------ATTC---GATCTTCCGACCTAAT-----TTA----TTTGATTAAT-----------------------------GGATCAAC-------------------------------------AACCAAACC-A-CCC----------ATTTTATGAAA---------AAGGAG------AGTGG------TC---GT----CGGAATAGGCAGTTCCTTCCCCTAGAACCGTACTTGAGAGTTTCCTACCTCATACGGCTCAGAAATTGCT------ATCCTAATTTCCCC-------TATCTTA-ACTGAATTCGATTTCTCAAAA-----AT--CGATCCAA----------------TTTC-----TTC------TT-----GGGT-TAAGCA------------------GAAGAAGTT-------------------------AATT------AC------------CTAAGTTTCAAACCCTA------A-TTTTGATCAATAATCAGTTTGATCTTTTCTCCCACC------TTCAGAAG------------AATGAAGCATA-GATAGACC---------TATAG-----CCTTCGTT-CGAATTTTCTGAAAGGTAACTATCTCGG---------TTT-CTTATATGA--------AATTTCTATAGAATCCTTG-AAAAAGACTTT--------TT-------------CC-----CATAAG-AAAGAAAAAAGAACTTACTATCTTTGGGATCTGATACTACACCG-------CTGCTTAATTCCTTAGTGGATCG-GCTCTATTACATAAGCAGATTCCTAAATTTT---GCCC-------CATA----TCATGG-----GATAAGTAAGCAG-------TTTTTTTTAGTTGTATCGACCCAGTCGCTCACTA----ATGGATCTTTACGGTGCTTTC----TCTATCAATTTGGG------------------------AACTTTATCCATAGA-GT---A--------GTAGTATAGGCCATA----C------TTT-----------CTTC------CTATTTTGATTCTCGTGAAGTGTCCTTCCTTCCTACAGCTGATA-GGG--C-AAA-----ATCGTTGTTTTGACGATCCCTATGTAGAAAGCCC-------T----TTTTC----T-----------------------------------------------------------AGTATTTACT-----ATAAAA------TTTGATC-----CTTTC----TTTTT----TTTT-CTTCTTTCTATAGTGGAGATAGTCGCA----CGTTACGGTCGTTCA-----TTCT-----AT-----TCAAAAAATCTCCGTTCCAAAACCGTACATGAGGTTTTCATCTCATACGG---------------CTCCTCCC----TT-----CTGTAC------------------------------------------------------------------------------------------------------------------------------AT-------AGTACT-----AAGCGAAA------AAA--------T-----C------TATAG---------------------AATAAAA-A------TAGAA-TTAGTCCCATCTT--------AT------TATGAACCGAAAGGGGCTGGTATTTTTCCAAGAAATCTCTAGCCAACCTTCCC-GCAAGAGGTTT-TTCTTAACAC---------------------CAATGAATTCTAT-TAATGCTAGAGG--AAAACGATAGCTCCAAGAATTTCTTTGTTCTCAACGCCTCCTATTTAGAGGAATTAGCCACTTCAACGATCTTTGATGGTTA-TAGGGGTATCCAAAGTACAAACCTGATGGTTGTTTGTTATCCCAACCATTCTTCCCAGCCCTGATACCGATCAGGAAAGGGCTAATTTCTAACAAAGTTTT-TCTCTTGTTGATTCC-----TATTTC--TAGGTGTAGTGCTTTTCTCCCCTA--TGCTG-------------CCTA-T-----TGGTACTAGTAGAGTAGGAT----TGGCCTG-----TAATACAGAA-----CC---------TATCC------TGTA-GGTGTAACCTTTCGCTCAATAC--TCAAATCTACAATTGAAGCATCTGAGGCC-GCATCAATCGAGGATACACGACAGAAGGAAT--TG------TTAG----------TT--CACCTCACCTTCCCCAAGCGTGG----GT----TTCCTTTAC-T------AATTTTGTTCTCTCTAT-GCGAAC-CCC-CTCTCTTTCTCGTAAGACT-G-----AGGTG------TAGGTAGGGCT--------AAAAAAAA-----AA---ACAAAAAAAA-AAAA------------GAGTCAAATCGCAC---------------AATT---------------CCCAACC--------CATTCTAT-ATAGAATTGTTTTCATTTCTTCACAAAATAACAT----------AA--------AA--ACAAAC----ACATTCGATTC------TTATAAATCG-ATCGATCC----ATATG-----CTCTA-----AA------------------------------TGGATAAG------AGAGGTATGGATTTTCCGCTCAGCTCA------AATTGTCTCCTTTTCCTTCTGTTTGGACA-----AGAAGA-GATATGAAATATTTGACTAAGATTGGATTTCATTCC-----ACTTT-TC---T-A-----T-TTCT---C-----AACAATAACTTCTCT-----CATCAGCTATTTCGCGTTTTCAAA------G------TC-----ATTAATTGT-------CT----CA-----TA-CC-CT------------T-----T---TTTAG----------ATTTCGATTGTATGG------CGTAGCGTACC-----TTATGCAAACAGAATTCTAGGG-----T-----TCC----------------------------------T-------C-----------------TA----TTTT-----------------ATTA-----------------TGG----------AA--------T-------------------------------AAGAAGAATTCTT----CCATTCTC----TTTTTCTTT-----GGTTTG------GGGAAAACCC---------------AAAC-TAAAAC-----T----T---------TTCGAGGGA-G-----CAGAATTCCTAGT----------AAAAAAA------------TCCTGG-------------------ATC------CTTCCAC---------T------T----------------------------------------------AGAT-------------------------------------------------G----AAAAGGAA------TTT-----TTCC----------A-----------------------------ATAGAACCATGGAACCCCCGAGCCGTTGTGGTTGTA-----CCT------GTACTGCAG------------------------------GAATAGGAAAACTCGCTATTCACTTAGTTTA---TTTTCCATAA--TAAGAT----T--------------A--TGTA-GGAGAGATGGCCGAGCGGTT-CAAGGCGTAGCATTGGAACTGCTATGTAGACTTTTGTTTACCGAGGGTTCGAATCCCTCTCTTTCCG-----TTTCTCTTA-ATTGATCAACGTTAACGATCACAATGTAT-----CAAATCAAATA--ACAATTTA-T-----TCCAGC-------------AA------T-------------------------AA----------TACCT-------T-------T-----AT---------------TTAA-------T--------------A-----GAAA------------T-------------TTTTTAT----AGTAAATT-----AC-------------------------TGT-----GGTATG-----TAAA------ATACACATAGAGGAAAGAACAAAA---AAGAAAAAAGGA------T-----------CC------TAGGGTTAATCCATTTATGCTAGT----TGAATGGGAAAATACG-AA-----TTAAGG----------------GCC----TTAGGTCGATTTAGTTCG------GGGA------AA-----GGGGAA-GGG-G--------AAGAA---AATTCTATGAA-----CTTTTC--CTTTTT------TCG-----TT------AAGTGAAGACTCC--T---------T-GT---T-TATTTTATTGAAATTTCATTTTACACAATTAATTTCATTGTATTTACATTAC-----AGAATACATCAAAAT----T----------AAA-----AC------TGA-------------------ATT------AAACTAA--AGGATAA--A---------------CAGAGTAA--------AATC----TACT---------------AA----------------------------------------------------------AGTAC-----CAC-------------AA-AA------------------AA-------------TGGAATTTCATCAAC-------ATC---------TG---------GA----T------TT----------------------------TTT-TT---------------ATA--------------T-AT-------------AT-------TATTTATTTTA--TTGTTTTGTATCTAGC----AAAATTG-TAAGGTAG-AACCACATAATAG---------ATCCT-GGATTCTCC--------ATTTAATTCG--------G------AG-----AAAAA--GAGAGA-TTCTTGTT-------CATGGAACATCGAT---------AT----A----G---AAAAAAGCCGACTATCGGATTTGAACCGATGACCCTCGCATTACAAATGCGATGCTCTAACCTCTGAGCTAAGTGGGCT------TACA-------------TAACAGAAATAGTGTAACAA-------------------ATAGAA--ATAT-----GTAT-----AGTATAGGAAATCCGTAAAATGT----------CAG--------------------------ATCTTAA-----------------------------TTAT--------------------------TAATCTTAGCT--------------------A-TTAACTAG-TTCG---------AAATTGGAAGTTC---------------TACTT--A------------------------------------------------------G----------------------------AAAAAAATACT-A-----GAAC------T-----T-CAT-----AAAGA-TAAAGTTAACTTGATATGCTTAAC-----T-GG------------------------------------------------------------------AGGATATC--------------------CTT-A--------------------------------------------------------AA-----------------------T-------A-----GGA-------------------------------------TTATAG--------------------------AAATT----TTGG-AACTTTC---------CTTTTATTTCTCTAATTCG-----CAAATTGA---------------------------T-------TTTT----------CTAA-------------TAGAATAGAATCT------ATTCC-----AATTT-------CTA--------TA-------TTGAAT-TTGATTTCAGATATTT--TCAATTTGATATGGCTCGGATGA-----GTA----AT------C-----T------AATAC---------ATAG---------A-AAAG----A--ATAA----------TATATAT---------------------GATGAA------------------------------------------------------------------A-----------GA---------T-------------------------------ATA------AT------------AA---A-----------GAGAA------AA---------------TGCGAATTTCTTGGCATTT-----TC----ATTCGATC--ATT------ATAGA----------CA------TT----------TTTT----------------GAGATATTTTG---------------TTTT-----------------------------T---------TTTGTTATTTCTT----------AATAATTTA---------------------------------ATGATT--------AATATTA-----------------------------AT-ATTTCACTA------------------AGG-AGAACAT------------AGAATCATAGCAAATGAAATTGCTAA-TTCTG-ATTAG-------------------------AAAA--------------A----------------------AAAGAAT---GAATATCAAGCGTTATAGTATGATTTTGAATACTCTAAAAAA-GA-AAGGC-G---G--GGGGGG---------------GGTGGGG-----GAGAGAAAAACTTTGGGATATATTGATTCGGATTGAATTGCAAATACATCAACGATAGAATC-AA-TTCAATTCTGAATTGC-----AATAAGCA----GGGTCTG----TCAAATAGAGACGAA-----CTGCTAG-----ACTAC--GTCGAGTAATGAATTCAAC-G-----ATTC--C--A-AAAAAAA------AC-TAAGA----G----ATGG----ATGAAATTACACAAGGAATCCAGGTCTCAATC-AAAGAAA-----AG-------GAA----A-AT-GGGGATATGGCGAAATCGGTAGACGCTACGGACTTGATTGTATTGAGCCTTGGTATGGAAACCTGCTAAGTGGTAACTTCCAAATTCAGAG-AAACCCTGGAATT-AAAAAA-GGGCAATCCTGAGCCAAATCCG-----TG----TTTTG-----AGAAAA---CAAGT----------GGTTC-----TC-------GAACTAGAATCCAAAG------GAAAAGGATAGGTGCAGAGACTCAATGGAAGCTGTTCTAACGAATCGAG--TTGATTACGTTGTGT------TGGT-------AGTGGAACT-C------T-----C--TC---------TAAATTT--------------AGAGAAAGTAAGGGCT-T------------------TATACAT----------------------------------------CTAAT----ACACAC------GTATAGATACTG-----ACATAGCAAAC-----GATTAATCACGGAACC-----C---------AT------AT-------C----------A-----TA----------------AT-ATA-GG-TTCTT-----T--ATTCT------------TT----TTTAGA-ATGAAA-----T-TAGG-------AA------T------GAT-----------------TATG----AA-----A--------TA----------GAAAA-TTCTGAA---------TT--------TT-----TTA----GAA-----TTATT--------------------GTGAACC----CATTCCA----------ATCGAATA-------TTGAGTAATCAAATCCTTCAATTCATA------GTTTT-----CGAGA-----TCT----T----------TTA------AA---AA--------G-----TG--G------ATTAATCGGACGAGGATAAAGAGAGAGTCCCATTCTAC------ATGTCAATAC---TGACAACAATGAAATTTCTAGTAAAAGGAAAATCCGTCGACTTTATAAGTTGTGAGGGTTCAAGTCCCTCTAT-----C----CCC-----A-----AAC----CCTCT-----------------TT-TATTCA------C------------------TAA------------------------------CTA----------T-AG----TAT-T-------TAT-----------------CC--T--C---------------------------TTTT----TTTCTT-TT--------T------AT--------C-----AATGGGTT-----TAAGATTCATTAGC-----TTTCTCA------TTCTATTCT----TTCAC-----AAAGGAGTG-----CGAAGAGAACTCAATGGATCT---------------TATGCTGCTA-----TTCATT-----GAA-------------------------------------------TAGA----T---TTCT---------------------------------------------TTTTTA-T--------------------------------------------------------------------------------------TATAGTATC-----GGCAAGGAATC-------------TCGATT--------------------------ATTAACT---------------------------------------CTA------TTTT-T-----------------------------------------------AAG-----TAT-----------TAT------------------TAAGTA----AG----CC-AT-GCACAATGCATAGGATTA-----CCCCC--CCCT---------------------------------------------------------------------------------------------CA-TTTCCAAATTTCGAAT----------TT--GGAAT-ACT--------T------TA-TTGA-TTTTTT-AG--------TCCC------TTTA------ATTGAC----------------------ATAGATAC-AAATACTCTACTA-GGATGATGCAC-------------------------AAGAAAAGGTCAGGATAGCTCAGTTGGTAGAGCAGAGGACTGAAAATCCTCGTGTCACCAGTTCAAATCTGGTTCCTGGCACAG------AAAAAAAA----------------------AA---GGATCTACCGA-------ATAGG-----TATTGATACAAATACCTCGAGATGGGTTGGG-----ATACA----------TA---------------------------T-TCGTT-----AAT------A--------------------AT--------------------------------ATAG-ATAG----------------------------AG-------------------T-------------------------------------------------------------------------------ATG--------ATTT------------------------------------------ATTCATCTAA----------GTG------------GA-----------T-------A---------AATCTCTAA------------------ATAGAG------GCAC--------------T------TC-TTT-TTCT------------TTT-----------TAG-AGAAGGG-----TAAA-----AATTTCTGGTT--------C------------------------------------------------------------------------------TT----------T--------T--------------------CT-----------------------T-T--------------------------------------------------ATGG------TACA-G--AAGGAGGTG------AGATTAGGTTACCTTT-----TC------TTCATTT-----TTGCATTTCTTA-------------ATT-----T------TG-----TATT-CCGC-TATTCCGACGAA----T-A-TTT----AT-TTATTCTTG------CTTATCTT-ATCTTACTTTCCTAGCTGTT-C-------TA------A------GTAATGCGCGCGGTACAAAGTT-CGTGGTAAGGAACTTCTTT-----GAGTCATCGTATTTTTCTGTTCA-----T-----ACGAAGGA-------AATG----AATATGT-----------GATTT-TCCA-----AATTGGAGAA------------------------------TCGAAATGAAGC-------------------------------C--CTTT----TTTGCTCAGTC-----TATCTGGACCC---------------T--------------------T-------TTTG-----TATAA-TAGGAATTAA-------TTAGA----ATATAA--------------------------------TAGGTATTCCG-TTTCATC-TAGGAA----CAGAACGTAAAAA------------TATTCCTTGACT--TGAAT------------------AAAATC----------TGGAGTT--------GTGTT----GTA-TAAGTGAGCATG---AATTT---------------------------------------------------------------------------------------------------------------------CTTA----TCATTGTCTT----------------------GATCTCTCCCCC-----------------TT-----------TGTATAAATA-TTTCA-CATTTCG----AATGCAAGTTTGAAAGATTGCCCTGC-----TCTTTC-TTT-TTCTACACAAAA--GAAC-CC------------------------------------------------CTC----------------------------------------------------------------------------------------------------------------------------AA-----------------------------------------------------ATGTACTCCCATTAATG----TGGAATAGGCGGAACTG-AATTAGTCAATTCAAGTCAGC-----GTTGTCAATTTATCCAGAACTTCTCTCTTTTCCTC---------GGTGAAAC----AAGAATC-C------G----TTTTGCTCAAA---------------CCAAAGC-AC-----TT------AGT-----TTAGCCTTTGTTTC--C------TCTGTGCCCTG-----TCT--TCTTTAA------------------------A--GA-----------TTCATCC----AATGGAATCCCGACTCC-CTTT-C-TTTT-------------------------------TGATTTCCATTCT-------------------------------AT----------------TTAT----------------------------------------------------------------------------------------------------------------------------------------------------------------------------------------------------------------------------------------------------------------------------------------------------------------------------------------------------------------------------------------------------------------------------------------------------------------------------------------------------------------A-----ATTA------G----------------------------AACCTAAT------------------------TAAG--A-------------TAGGATGAC-------TAA-----TGTATG----------------------------CAGCC------TAATGAGGAGTAATACT----ATAAA-----------------------------------AA-TAAAGAACTCTATTTCAG-------------------------AACT------ATGAG---------ACAGAATATTCTGT-TTTCTT-A-TTTACTCT---------T--TC----TTTATTT-TTGG-----------------------ATTTTAT-----------------------------------TTA-------------AAG-------------------------------------TAGATCGATTTAGATAA--TGA-TT--------------------------TAAAGTAGATCG---------------------A----------------------T------TTAGATA-----ATGTATAT----------------------------------------------------------------------------------------------------AT---------------------AAGC-AAAGTAA-----------------------------TATACTTC----AAAC-AAAGTAGGAATTCG-----CAAGATGGAGAAAA-TCATTGCAGTTATTA--------------------T-----AGGGAAGTCTAGG--GACTTAGAGCATA----------------------------------------------TCCTTCCTATTTGAA--------------------TTTGAAGGAGGATGGAATTCAA-----A-------------------------TCAGGTAAGGGA----TC----CTT-----C--CTTCTA--T-----TG------------------ATTTGAT-----AGAA--A------------------------------------------------------------TTT--GTTTTTCTTTT-------------------------CCTGTC-----TCTA-----------AGA-T-----TTTCGATGAAT-GAGCCTGTG-----GTAATGC-----TTTTATCTC---------------TAT------------TCTATGGCGCAAGCGACCGTCCAGTCTATAAACAA-----GTACT----------------------------------AA-------------------------TGAG-------GA----AA----------------------------------TGAA------------------------AACTATA-----CTAAAGGAAAC----AT-----------------AGGAT----CTCTAT------------------CCTAA-----AATCT-------------------------AAA----AAA-----AGG-----A------CATAT-----TAGGGCTATACGGATTCGAACCGTAGACCTTCTCGGTAAAACAGATCAAACGGATTATTATTATTATCAAAATGATTCGAACTGTTTCAAAGACCCAACATGCA--T------TTTT---TTGCATTGGGCTCTTTCATCAAC------T-GATGTAAAGATC-AGTTAGTCCACC-----------------------ATAG---TTTT---------T--------CTTTACGG------AAAGATAATGAGATGGCT-CCCTGTG--CTCTGA-TTGA-TTATTT-GTATTATGATCTATCTAGGAGCAATACCAAAGTGTTTCAAAGGAGGATTACCTTGACT--TAGGTCTGCCTCCGGCCTAAATT------AAATCA-------AC--------CTAAGTGAAATGGAGTCTCTATCGTTCCGCT----GCAAGAGTTGACTATGAGACTTCATACA-CCTTAAAG--TTCATAGAACGAAAAGAAG-TTTTTTG-GAGGCCCTTATCCTCATTACGCCTAGC-----ATTTAGTGGGCTGGATATTTACCTTATCAACTAGCAAATCAATAAGGGTTCTA------TTTGATTAGGCAC-CTGAA-T-----TGGCACCTGAAT-CGGACTGAA--CCGACTGT------TTGTCAGGCTACTGTTC-----TCCTATTCTCTCGAATCCA-TGAAGTAAGAC------ATTGA-TTTTGCAATAAG-------ATCAATTATGTTCATTGCAT-----AA-TAAG----CTCCCTTG-AAAAGCATTGGCGCACGTGTAAGCGAGTTGCTCTACCGAACTGAGCTATAGCCC----------TTGTC-AGAGATATCTTAACATATAGATAATTTCTTGTCAAGATGAATATTCTCT------AA-T------G-CCAGAGG----ATATCCCTTTC-----------ATCTGT-------------------T-----T---ACT------------------AT-------------------------------------------------------------------------------------------------------------------------ATAACATACCA-------AT----------A-AC-GG-------------------AGCAGTA-TTGCTTATA-AAAAGGATTCGATCTAT------AAT-CGATC-GAAGTAATGGGTCTTCCTTTGTGGTGATAAATTGCCTACTTAACTCAGTGGTTAGAGTATTGCTTTCATACGGCGGGAGTCATTGGTTCAAATCCAATA----GTA-------GG----------------TAGGT----AGGTAGAAAAA-TTACTAGATAGCATTGGACTTACTTCGCTTCGCTATCTAATAACTTTTTCTACCCCTCTTC-CC------------------------TTTTTCTTTGTATC-------AACT--AAACC-----ATTGGATTGT-----A----------------------------------TAATTATCACATAATTTTC--AAAAAAAAA-GG-AATTTTTCGAA----------------TTTTTTC-----TTGTTGAATAATGCCAAATCAAATCC--------------AAAAAAATAGCCAAAAATC-------CAAAAGT--CAAAAGGAAA-TGAAT-TAGTTAATTCAATAAGAGAGAAAG-G-----GGGACGAGGAC-TTGATTTCGTTG-----CCCAAGCGAATCCCATTCAATCGTTTAC---------------------TC-ATG----G-----AAT-G-AGTCCGTT--GG------AAAGTTCAATCA-ATC-----TTTTTTTT-----CAT-----ATAC-----ATTTCGCCTT------------------------------------------------------------TTGT-G----------------------------------------------------------GAGGATCTGTCCCTACTCTACTTT-CC------TATCTAGGACTTCGATATACAA-----AATATATACTACTGTGAAGCATA------------------------GATTGCTGTCAACA----GAGAATTT-----TCTTAGT-----AT----T------TA-------GG-----TATTTACATTCAAAA-TAAG-A----AA--------GGGG-CC--------T---------A-T----TAAGAACTTG----------------TAAAATAAGG-ATTAGGG---ATTGATTT-GGGTTGCGCTATATCTATCAAAGAGTATACAATAATGATGGATTTGGTGAATCAAATCCATGG------TTTAATAACGAACCATGTTAACTTACCAT----------------AACAACAACTC----------------AATTCCTATC--------------G---------------AAT-----------------------------------------TCC----------------------------T--------ATA----GTAGAA-----TTC----CT---------ATAGG-ATAGAACA-----TA-----CACAGGGTGTACGC------CT--------------------TA------------------T------ATATGAATGAAACATATTCATT-AACT------TAAGCATGCCC-------------------------------------TCC---------------------ATT---TTCTTT-AATGAGTTG------AT---------------ATTAATTGAATACCC----------TTT-TTG--TTTTA--AAAGA-------TTTTTGCAAAGG-T----------TTCATTTACGCCTAATCCATA-TCGAGTAGACCCTGTCGTTGTGAGAATTCTTAATTCATGAGTTGTAGGGAGGGACTT------------------ATA---------------------AAACTAGAT------AT-----AAAGA-----AGGTC----T-----AAA---T----AAAAAA-GAAGCGA--A--ATAGAAAGAG---AAAAAA-GCAGTTAC-GA-AATGCAGTAATTCTTC-TTTATTCTTCT-AATTGATTGCAATT------AAACTCGGCTCAATC---------------TT-------------TTTTTTAA---GATTGAGCCG-----A------ATAAAAATAGATCTTG-----------ATACGA-----TCATGAGACTTG-----AC-AAATCGAGATTC-------CTCTA-----TTCTAT-----------------------ATAT--------TTAGA--------ATA----T------------------------------ATA--AAG------GTATAATACAATAAATAAATAC-A----A--------A---------------------------------------TATAGTA-------TTATC--------A------TATGAT-AATGGAATCAAATAC---GCAGT-------ATTTACAGAAAAAGTC------T-TTATT-----TAT-----TGGGA---------------------AAGAATCAATG----------------------------------------------------------------------------------------------------------------------------------------------------------------------------------------------------------------------------------------------------------------------------------------------------------------------------------------------------------------------------------------------------------------------------------------------------------------------------------------------------------------------------------------------------------------------------------------------------------------------------------------------------------------------------------------------------------------------------------------------------------------------------------------------------------------------------------------------------------------------------------------------------------------------------------------------AAAAAAGATTAGGAATCGCAATGCTA------CTAT-ACGCGTCCGGAGGAGTATTCGGAATAAT------------------ATTCTTCTAT-----A--ATCCATTCTTGTGTCTTGCGCGGGG------TCT----------T------ACTAACAGGACTTCGCTGCACGGGA--CGGG-----TTTTCGTC----GAA-----AAGCTAACTCCA----CCCGGCA-----------------TTTTCATACCCTT--------TCT-----TT-------GGGTGGTATATCGCC----TTAAA--------AAGTC--------------------------------------------TAAG------GGGG-----TAGTAT-GAG-----------------------ATCTGTAG-TAGG-----TAAGAGAATTTGCCCTTTGATTTTGATTGAG-----TATGCTA-------T-----------------------------------TTTTCCG------CCTTTACCACGCATT----------------ATTGTATGAGC-----TTCTAGAGGATA-GAGGAGCACGT-ATGCAGGAAGGAAATTAC-AGCTTAAT---AAAAAAGTCTAAAAAAGCTTCAACTTT-------------------------------------ACGGCACTATCAATCA------------------------ACTAAAAAGCCCT--------ATGTATGAATCCTTACAACC----GGTGGGATAGGATAAGAGCGAGTTTCGGTATACTGGGGTTGGGGGATATCCTTA-TTTCAAAACCTGACGCGCATCTTGCGTTTGTGGGGGTCCGAGAGTGGTTGAAGAAGTATTGCAT------GTGGAAGTA-----GGTAGACG-----AAACTGATTTAGGATTCGAAATGGGCGCGCATTCGACTA-AAAGTCATACTGAGACCTT------------TTTA----AAAGGGTATT-----CTGAAAGAGGTATTTCATTTTCACAATC-----GCTTTC------------TTTTGAATCCAATTTCAAGTTC-----GATTAGAAGGATAGAAAGGC-----C-----ATGAGGACGGGAAAAG------AAAAA---TCAAATCT------T-----TTT------------AAT--------------------CT-C-C--TTTTTTGCA---ATTTTCTT-----ATTATCCA----TTC---------------CAT-T-CA---------TTT------------------------------------------------------TT------------------------T----------------------------------------------------------------------------------------------------------------------------------------------------------------------------------------------------------------------------------------------------TTTATTTTGCAAAC-----------T-AA------------------------AA-----------AATA-------CAATAGTCAATATTCCTTA----------------------------------------TAATAGATATACT------T-A-----AT-------TATAT------TATA-----AGAATCTT-AAGATA-TTTT--------------T-------------------C---------GAA----------TAG-------------------ATAGAAATAGTAAA-TTT-------GAATTGAGACACCT-ATTCTAA-CC-AATGGGG-----CCGA-----AT------TTTCTCAATGTATTTCCAC------------------GCAGG-----ATCATAATACAGA----TATT-------------------TT------TTAGTG-T-----------AAG----------TAATAT------A---A-----T-AT------GGTAGGG--TATGTGGCT-------------CTTTCTACACAC-------AAATG---AAAAA------CGG-------------CT---------------------------AT-------G-----G-----A-------------TGC------GGATATAGGC-----------TACGAG-----C---ATAAATGCA-----TGCATATGCGGAGCCGGGT------ATAGCGAG-------TTTT---AT-----TTT---------------A-AGTGGATCAAC-----AG----------A--------T-ATTTTTTGAATAGAAAGTCAATGTATCTAACC------------AA-TTATTTCACAGGAGTA-CT-AGTTAC------TGAAGGC-----GATTTCAGAAT-----C----AA---------AA-------AAAGTAAAGT------CAAAA-----TC----ATTTAGCTTATTCTCTCAATTTCAATCG-ACCGCTGCTGG-----A-TTTAG-----TATATCTAAT---------------------------------------------------------------ATA-CCGAT-----------TCAA----------T-T---------------------------T---TTTTGA---------------------------------------------------------------------------------------------------AATGAAT---------TGAATG---------------------------------------------------------------------------------------------------------------------------------------------------------------------------------------------------------------------------------AATTGGATT---------------------CG-------TTATTGTAAGGAG-----ATTTT-----------------GG-----------AGTATTTATC-------TA----------------AAGAAAGGAA----------------------CAAACGAGGATAAGAGA------AAATTGC----------TTCTA-----A-----TTT-------GTTTTGTCCAAGTGAGATATATGG-CAT-----AATA----T-----TCTTC--CA-----TTTTC------ATCC-------GAAAGG---GC-----------T-TTTTTT-TTATTCTATTTCTCTATTCCACTCCATCTAGATC-----T-----AA------------------GAAAGAACCCAA------TGCAATGAAATTCC--------------ACT-AGTATAC----AA----------A-------AAA---------------------GAGGAATAG-ATA------------CAAGGTCTCAAAC----------CTTGTTATAG-------------AA----T-----TTTTG--------CTTC--------AAAT------AA--------------------AAA-------GAAA------TATC--A------------------TA------------------TAGAGTCAGCGAATGAAA-TAGA------------------GTCAGCGAATGAAGC-AGATTCATTAACAACTCAATTT------------------------ACAGATC------------------AA----------------------AAACTCATT-----------CGATTTCC------TG--ATA-------------TTA--------ATC-AAA-TT----A------------------GCATCTTT----------CTT---------------C---CTT-----------TAGAAAG-----AAAG-----CC-C-T-----TTTCCAT-------TTTAGCAAAA----TTCTTTC-----TA--------T------TTCTACCTGC-TCAAGGTATTC-A-----TCATTCCAGTACAACT-----GTT---GCAGTA-----GAATGACAACAG----ACTCGTGTATAGGGAACTAGATTAGC----TTAGCTACCTATCT-AATTTATTGTAGAAATTCTGGGATCTGCGATTGGATGTCCCGG----------CTTACC------A------TCAAGTTGGT-A-AAAAGCCG-CGATTTATTGGCGATTGCTAGAATTATCTATGATCC------ATT-----TTGGAAATCCT-TTT---TTTGTTTAAAC-TGTTTTTT-GTTTGCGAGA-------------------TGCCTGGAATT--------------------CCT------TATTTCT---ATC----TC-----------------------ATGCA--AAA-GAAGAGA-----ATTC-----AAG-----GCAAAG--------GCGAGAAC-----AAT----AA-------AA---G------GATTTCCTCC------TTTTAGGAGGGAT-----TGCTGGTCTTC------TTAAT-----CCTCTAT----TGGGCACAAGAAAAAGGCT--------TTTT-------------TGCC-TTTTTCTTGT--------------------GTCG----------------------------------------A------TTCT-------------TC---------------------TTGTATC------------------------------------AA------A--A---------------------T----TAAGAATCA------TTTTTCT-----TCCT-------------------ATTCGTCAAAG------A-----TTAC----TAT---TTCTTC-----TTTTCT------------TT------------------------ATTCGGG------TCTGTCTCT-----TGGA--------------------CCTCTTTTGCTTAGGTTCAG-GCGAGGTAGTGGACAAACAGAGGGAAAG----------AAAATATGGCGGGGGACAAATTT------CTTGTA------------------AGCAA-ATAGAATTGCTTGAC-----TTGTTCAATTAAG-----TTCAAC----TTCGAACTTACAGAATTTTTGC-------AA----AAAAACGTATA-----CT----CTTC------------T-----ATTGAA-GG-----GTGG----TT------------------TTTCTTT-----TTA-GGCTAGTTGAGTA-----GT----------------TTTGATTAAGGTTTTATTAGTTTA----------------TTACT-----C--------------------------T-AAACTAAATCAATGAT-----T---------------------------TGCAGG-----ATACTTCTTCCGTGGA--------------ATAAAA-----T-AT-------TGGATCCTCGATTGACCC----------CTT------------------------CTTTCTTGTTGCTTCAT-------AAG----A-G-----TGAATCA-----ATTT------CATGGGCGAAG-GGCGGGGACTATAAATCAACCGAT----GGATTGCT----TCACTAACACC-------------ATT----AACAAAC-------------------------AAAA--GAATAAATAGA-----GGGATTCTGACCATCAG-----AGCAAAGGTTTTCTC-----TTTGTTATTTTTACAAATCG--------------------AAA----------------------------------TAGGTAACCC--------------------------A----------TT-----TGTAGGTT-ATGGAAT--A----GA------TT----AAAGTC-------G------C------------------------------GTTATAT--TATA-----------------AGAG------TAA-----GAATTCCGCGGGTCCTTTCCGCTCTAATCAGAT-AAA-------A-GGGGGTAAGGACCCGCTAAGCTCCTACTTTTTCATGTTTACAATCTG--GTCCCTCCG------ATTA----TTCCCCTACTTTCCTCCACATTTTATCAAGTGGTCATGCTAGAGACAAAAACAGTCATGGAT-----AGTTATAAGGAT-----GG-TATCCTT------------------CCAAAT-GGGATAAGAGAATTCTTACTAC-----TCT-------------------------------------CTTTCT---------T--------------------TCTCA----------------------GTTCTATAGTTGGA-----ATTTGGTTGAGGGCCTC---GCTGAGCTCCCCAAATTTTTGTACATTCAAA-----AA-AGGAATTGATTCCGTAAAAGATGGGATCAACCAGTAAATAGAAAATTACTGATATTTCATCCTTGTGAGATTGTCAATTTGGTACCAAAGGTGTATTTTGAGTATACCGAATTAGTATAGCTATCCTTCCTATGGCACAGCAATCTAGTTTTGCTTGGT---C-----CCGAAACATAATTC----------------T-------T-------------------TTT---T-------------------------T-------------------------CT----CTTCTTTGT--------------------------------------------------TCCTTGTCTATA-GGT-------------------AAG--CTATATGTTATTCAAGGCAT----------CAATAG-AAAACC-----------CCCAA-------TTTTTT------------------------TGGGTCCTGCT--------------------------T------------------ATTTT-CATTG--------GC------T-----TCGGA-------TT---------------------------A-GT----------------------------AGAATAA-T----------------------TCGGAATAGCGGCCAAGATCTTGG------GAAAATCCAAGTTAATGAT------CAAT-AGG---------------TTTGGA-----TAAATAA------TT------TAGGAAAGATATTCTCATAC---TGACACAATAT-----AAGGA-CAAGT----ATATGCGAAATCTATCCC-----------TTTTTAG-----T----TAA-----AAGTTTTCTTCG-----AATCC----------------------AACCTTT-C-----CCTTT-----------AAGGAATTTAATTGGTTAGC-------------ATAAT-----AT----AATAT-----CT-A---------A-------TAAATAGAAA----ATCGA--ATAGTGGATAATCTGTTATGAGAGAA-A------------------------GAAAA--------CATTCT------TTGAAGAA-TCAAGATTCGTAATCAATC-----C-TTGCCTTG-TTTGT----T-GGATTAGGTCTAA---------------CTTTCTTGACT-----AAACTGC----AAGCGTGGAACTTTATGAGAT-----------GAAAT---------------A------------------------------------GGGAAAGACAGAAG-----AT---AGAAC--T-----TAAAAGGATAAT-----TGAAGTGACTCGTCTTCGAATCAACT---TT-GGTT--GGGGTTCGAAAAAGG---------------AATA----------AAAA-TAAAGTAAATTCAAGG----AAGAG------CTT--TCCTTTTTT---TAAG-GGGCCCCTTGCTC-----GGGG---GGTC-GTGGAAT-----------------------------------G-----------------------CTTT-----TCTTCTCCTCT----------TATT---CCATA------TGGAATACAAT-----------------------------CAGTTAAA-------------------------ATAAG--------AAG-GAATAG-----GGG-------AATATTCGAC------TG-T---------------------------------------------------------------------------------------------------------------------------------------------TTCAA-----TTCTTT------------------------------------AT----------------------TTA------TC-------TT-----ATATTCC-----A----AAATTATCCC------GAAA----------------------------ATCCAATTTCA-----------TT-----TTTCAATGGGGTTAGATGATCTAG------------------------------------------TTCTT--------------------AATA----TT-----A-----T------TACT--------TTAAAG-AA----------------------C-----TGACAGATTC----C------A------------------------CA------ACAAATCTCTTGA---------------TTCGGAA-TTAGAGACTCATGTCCC------ATCTGATGAATCGATTTTCT--------TTT----ACACTT-------------------------CTGTATCTCACTCTATCTTG---T-TT----------------------TTTAGTATTATCTAAAAT-A-------ACCGATGAATTATGAATTTT-CCA-------------TAACTTAGGTAAGTGCTTTACCAACA-TATGTAGTGTAGT--------AAAAAAA---TAAATGGAA--TTTAACCCTTTC--------------AATGA---ATTGAAT------G-----AAT-------AAGTCAG-------AAAAT----AAAAATCTTTCTTTTGGATTC-CTGGTATT----CTACGAC-----TCTTTTCCACACT-AATTATCAA------T-TCTT-TT-----------------CTTGGTCATTGAGATTCGTGGATAATTTAGACTACTAT-TTAGGGATAGATCGTA---CCTC--TTTTTTTTTAT-CCCCTCGAA-----CAAATC----GAATTG-----AGTAATA-------TTTC-------TTTTT-------TGATTGACCTCCTC-----CAGACCAGAGAGGAGGTC------AAATTGGAG-------TTGCAATTCAAC-----TTTG------TTTTGTTAAGTTA----------------------TTTTACTCTGCTTCGA-------------------CATAAG-----ATAGATGGAATCACGCTCTGTAGGATTTGAACCTACGACATCGGGTTTTGGAGACCCGCGTTCTACCGAACTGAACTAAGAGCG--------CT-------TTCATTCAAAAA--G-----AAAA-----CC---CTTTTCTACTCCTAACGTGTCTCACG-----TACGT-AT-AGTATCCACAAAT--------TCAAGTTA-TACCC-------------------------------AC-----T------TTAATCG-------ATC-TC------CT-------------CGCTACTG--CCCATAAAGAAGAAA-GAAGTAA----TAG--GTAGGGATGACAGGATTTGAACCTGTGACATTTTGTACCCAAAACAAACGCGCTACCAAGCTGCGCTACATCCC-TTT----TCC-----AAATTGTTGTATAATGGCATTGTACACAATTCCTGTCTTGTTTTCCACATCGTA-------------------------A-TTTTCTTC-----TCTTTCTCTA----------TCTCTTTCTCTA------------------------T-----C--------TATA---TAG--------------------------AACCTT--------------CTTGTCATT-TCTTCTTT------T----TGGTCTCA-----TAT-----------AAT------C------AA-----GGAA-------TGG--TATAC--------ATC-----TAAAATCCTATCT-------AATTTCACCT---------------A-T---A-A-----AAGAAAG---ATTACTAT------------------------TCC-------T-T--------------------GG-TAA-----TGT----A------------TAGGAA-----GAAG-----GGG---------TCATCT-TTTTCTTT-------------T---TTAGGGGTA----------GGAAAATCTCGTCTA----------------------------TACCGTT-------------------CATT-----------------------C---------------------------------------------------------------------------------------------------------------------------------------------------------------------------------------------TAT-------------------------AT-----A--TAGAATATTGA--------------TTTTG---T-------------------TTTTTTAGTTAGG-----AATTTCGCCTAAACAAAAGAAATACAAATGATCTTGGGCAAGAGTATCTGATCATATATGTATTCCAATAAGGAAGGAGGATTTTC----------------------------ATTCTAGTTA-----TT----------GCTATGCGAG--------------------GAATTCTTCG----------TGACATGACGCAAATT----TTCCCTTT-----TTCAA-TCC-------------TTTT-C-------------TTTTTA-GTAT-----------AGGAAGG---------------------------------------------------------------------------------------------------------------------------------AAAAAGAAAGAAAAGATG-----GATTG-----GGTTGAACCT-----CAGAGTCATGAAAAA-TTCGGCA-------AATCC-------CATTTTG------GAAAACAGAAATTCAATC--------AAAAG-CGGT-----ATCC-AA-------------GCTAAGTCAGGCCTC---A-GAAA--------TCAGAGCAT------AGAAAGA----GGCT----------GGGCTGGCT-----AC-----TT---------------------AAATG-AAAGGATTTCGAAGCAAAATCC------TTGCTA-------A-T-------------------------TCGACAAGGATTGTATTCTTT-----------------------------AATTATTTC------------TCTA----TT--TTTT--------AT-----------------------------T-----ACTT---------------------AA--TT-------------T-------AAGAATTTT-A-----------AA----------------------A--------AT--------TTT---------TTATTCGA---------------------------------------------------------------------------------------------------------------------------------------A--------TGGATTTTC-----TTCTTCTTC-TTGGGA-----------------------------------T-----T---------------------C-------------------CA-A-----ATAGAA---------------------GAA------T-A-----ACAG----AA--TAAG---TAGAA-GAATT------AAG-TT-AA------GTCAATC-----CAAAAAAGA-----AAGGA-----GGTTC--------GA-----G-----------------CATC----GTGT---------GTTCGAT-CTTTC----------------------------C----------------------------------AAA---------GAA---------------------------------------------------------------------------------------------------------------------------------CA---------GATT-----------T------------------------------AA--TAT---------AT-AG--------------------------------------AACATA------G-ATAGAATACAAAATACA--------------AATCAATTC------ATTTG------ATTT--------CAGGTAGATATTA----TTTC---------ATA-----TGTATA----GAGGGT--------------A--------TTCA--------------------TATAC---------------------------------------------------------------------------------------------------------------------TA-T-------------------------------------------------------------------A-----------------TA------------------T------------------------------------------G----AATC-----------------------AAA--------------------TAATA-----TATGGACC-AAAGAAAG---ACTAC-TTC------TTCTGGATCCAAAATT--------------------AA------T-----------------A-----------------------AAATAAAGAAATCCA-------------TT-----------------TTT--TT---TTTTCAAAT-------TTTTAAATAAAGAATAA-------ATC-------------------------------------------------------TG-TTTTATTC----GA------AAGGG---------CCAGACC--------T-----ATA-----------TAAAG-AAAGTAATCCAGTTTTGATT------CTTGTGTTTGTT------------------------------------------------------------ATAAG-AAAG-AAAAATGGGG----------------------------------AAGAATAAATAG-TTTTTTTATTTATTG-------CAACATGCTCGTTGATTCCTACCACTTAA-------TCTT------AATTTATTGTATCTTCCCGGAGTTC-----CCTCTCC-GGGAATTCGG-TTTTAATT---ATTCCTG-----TA----TATTACTT-----------------T---------------TTTAT-------CCA--------------TTGAATCAAATTAACCTT----AATGAATAACTAATGATTTCTC-----TTCTTT-----TAGC-------CATCC---TT------TTTCCCATTAATAACAA----AACGAATTATTCCGAT-----ATATAAAATATTAATTCCAATGACTTTTGCTACTGTAACCTTCCCAACCACGA--------TTTTTTATTCTATTCTCTTCAGTT-A-------TTTCGCA----------------------------TAGAAATAA------CA----AA-TT----CT-AAC-GATACT--C-AA-------AAAA---ATAGTGGGTTCCATCGTTTCTATGGTT--CCCTT------TTAAACGGTGAGGCCCTCTCTATACACCGGAGCCC--TT-TCTT-------T-CATTTC-----A----TC------AAAAGGTATTGTGAACTTGTATAGTTCACATTCTTTGGCTCTACCTA-----TC------CATTATAGAGTAAATAGCTCTTTTCACA---------ATAAGAGTTATCCATACAGTGACGGCATTTAATTATGAAAGTTGGC-T------AAGTAGCTGACCC------TGTTAGTCCGTTCTT-----T-----TAAGA-----TAAAG-GAGCAT-----AAG-CC---TTTTTCTTTTTAT------TACT------ATTTCCTCCGCTTAATGGATAACCATTTTCTACCAATGGGGGAATTGCTTCTT-AA-TTTCC-AATTT-AGATGATTGGA--TTTG-----CACCA-AAGGAAACCAGAAATTCCATA-TACCATAGAAATCTA-GGATAGAGA----------------AGCTCTATCCTA---TTCATTGGTACCGATCATGGATACTTC-AAAA----ATTG------TCT-TATTTGTTTGAACTCATGATCTGAACGAGTCGC------------------------------------------------------------------------------------------------------------------AC------------------------------------------------------------------------------------------------------------------GTCGTATG---TATATA-G----AAA-AAAAAAGGATTGGTTTAGATCGATCTTAACCTG-ATGATTGATCATCATGAAGTA------TTTCTATTTTC------TATTAA-ATCGCAG------AAAACCTG-----AATT-----------TAGGTTTG-----AAATAAATTTA-CAAGAA---AT-----CCGGCCA-----A-TTAGATTAATATTATTAAA-----------------TTTAAGT-AAGAA----------------AACTACAC---TTTAA--------------------------------------------------------------------------------------------------T--------------AT-GGAAACGTAAGAATGGAAG----AG--AAA----GAAAGAATCCGCAG--------------------------T-----------T--------------------------TATTGTCTTCA----------TTTT------------------------------------------------------------------TTT------T------------------T-----TC---------------T--------------------------TATTCTATATGAATACTA------------------------------------------------TAGATTC--TATT-----------------A----ATAC-GTAGATTGAAATA--------------------------------------AT-------------------------------------------------------------ACATAA-TAC-A--T-A-TAAGG-AAGGTAAGACAG-------ATTGAA----TAAAG-AA----AAAG-GAATCGGT----------------------------------------GATTGG---AATGATAAAC-------AAAGA-GGGATAGGGA-----TCTAT-TCTTCG--------TTTTTTC----CAAATAG-GCCAAGCTA-CCCATTGCATATTGGCACTTATCGAGT--------------------------------------------ATAGAATAGATCTGCTTCTCTTTCTTCTT-------ACGAACAGAATTGGCTTC------TTAT-------------------TTTTAATGGAATGAAATA-AATAT----TCACGCTTTCTGACACA-----GAATC-CCC---------TAGA--G------------------------------------------GGGT---------------------------------------TAGGTACATAGGA-------TATGGATAG--TC-----TTTTCCAATGCGATAAAATAAAGCGACATCGTGTCTATTTTTCTTTGC-----TA-AAGGGGTATTTCC------------------------------------------------TACCACATTGCTATGGTA-----TCTTTC----------------------------------------------ATCTC------TC--TTTT----TTGAT---TTGAC-----ATGGG-------AAACA------TC-----TC-CCATCCTTTCT-----TT------------GACTC---TTT-T------------------T--------CTTTCTTTAT-----CTTTATATGGG-AAAAGAT--CCCAAATGA-CAAATGAATAGGTGTGGAAG-----TTATAATTGTA-----AATAAACCACGATCGAATC-T--------TTTCATTGAAG------------------------------------------------------------------------TAAGAAGTTTCCC-------AGA-T-GGGGAGACTTCTTAC-----TTCAA---------TTTTATAGAATTTCAAGATTACAATGGATCTACGA-AAAGATCTTGTATTTACAACTACAACGGAATAGTATACAAAGTCAACACCAAT-GATTAAATAGAA-TTTGT-----TTCTACT------AA-CT----AAAACTACGAAGTC-----ATT-----G------TTTTTCCATCC----------AAA-AAAGC--------------CTTTCTAC-----TTT-----------------AA--------------------------GCTATACATTT-----CTAGACATTCTGGTAGTTCGACCGTGGAATTTTTTTGTTTTGGTATCTCTGGAA------T------GTGTGACTTGTTAGAA-TGGATCCTATTGAT-AATACATAGAAAGGGCCTGTT---AT----CTCT------ATCAAGATG-----ATTC-T-----AATTCGTC-------GG-----A-----TATTT-----TT-----TATTCTAGTATCTGGAACACGAA-ATAG-ATAGAGTGGATCAAG---AAAAAA-AAT----GGAACTATGATTCATACTCACTATTCAGACCTCGC------AACCAGACTG-----AAAAAAA-----TTCAAGTAG------------TTTTTAATATTA--------------------AT----------------AAAAAAAGAA---------ATTTTCTTCCTTC-----CAATTTTGTT-----TG-CC-CAAAAGACAA-C----TTTTTTTTCTC----TCGATTTTG-----------------TCGAGTTATTACACGGA------TTCAAT------AAATGATCATCAAGCGGTTCTT-ATTCG-AAGAACCCTTGCC-----TTTTGGTTAGCTTGAGACTCAATCATCGTGGCTCTAGTATGAATCTAAGGT----TTTAATTGAACTG-ATTCATAGGATCGCAACAAGATAATTTCTATCAGAAAACTACTAGA-----------A-----------------------------TTTT--------------GGCTT-------------TATTTA---------TT---------------T-A-------------------CTAGT---------AAAA------CAAGAGTAAATCTGC------AT---------TACGC--------A-A--AAAAA-------------------------AAAGAAATC------C-------------AAAAT----------AGGGAAGAGAA-----AAGTCAAGAAG-CCTCTAATGACCAAC---------------------A-TAA-GGGAAAGAAAGAAAGACAGATGAGCCAACTTGAGATTTTTTGGCATTAT-CAT----------CAC-AAAGAA----------TAA----------------GT------TCTGGATTTTTCTT-----ATTTCATATCT----TCAAGGCAAAT-CGACCCAATC----CAGTGGCTGATGAAGTTTTGAACCTT--TT--TTTTTTCTA----ATATCC--GTTG-----A-----A----AATTTGTG-----TGTTTCTGCTTGAGCCGTACGAGATGAAATTTTCATATACGGTTCTCGGA-GGG-GGA-----CTCGGGTTA------------------GTTACCTATCTCAA---------------------------------------------------------------------------------------------------------------------------------------------------------------TGGAAGCCATATC-ATAGAGAAAGATAATTCTAAT-TTTCATAT-----ATCATA----T-C-GGGTAGGTTGTGGTATTTCATTGCTACAAACATGGGTTATTGTAAAATAAGACATGTCATTTGGATACTTTTCTTCAACT--------------------------CC-GAAGTA------TT---TT-----GATACAA-------ATAC--A----------A------------ATAGTTGAAGTTCATTTTATGAAAG------AAAG--AAAA-TAA-GGCGGAT--------T--------GTGTGACTTGAATTATTGATTTGGCCATGCAGATAAAGAATTGGATCTGCCACATTAGAATTCACAACC----AAAGGTGTCTCCGCATCCAATCAACACGTAAGTCCCCT-ATCTA------GGA---AG-------GATAGGCTGGTTCACTTGAGGAGAATATTTTCTATGATCATACC---CCAACCATGTCATCCATGAACAGGCTCCGTAAGATCCCATAG---------AGTAGAAATAGAATAAGTCATGTGACATGATCCAA------TTCTCTA-T-------TTAT-----TACACTTA-C-TT----------T-----TT---------TTA--------------------------TTATAGTATGGAAATGCATTCATTTTCTTTGCATCGATTGCGATCCGCAAT-----ACTATCGGAGTAAAAGAA--GGTA-TCTAAAGAAGAACGTAGGCTAGACTTTTTGA-TT-T-T-------TTA-------TTAGT-----AACAAGTAAATACTTT-GTTTGGACGTAAGAAACTTGCGATATT------GAGGGG-----AT-----AAACACCAACTAATCAAGAGACATGAGACAATCCACAAAGCAATTGATCATGATCAAATTTGCAAGCCAACTTGGATATTGAGCATTTACC----CATAAGAA-TAAGAT-------TCTTT--------TCA-----AT------A------AG------TA-----GT-----TGTAGGTGCAACTTC-GGAAAAGA----GAATCTGATAAAGC------TTTTCTT----------------ACCTAGAGT-CATTGAGTCATTATATA------CCTT-ATTC------TA---TTATGGATCTTCCACGGTCTTT-----TTTCTTT-CATTCTTGCTCGAGCCGGATGATGAAAAATTCTCATGTCCGGTTCCTTTGGGGGATGGATCCTAAAGAATTCACCTATCCCAAT-------------------G--GA---TTTTTCAGGTTGATTCATTCAACCGT---GAAGTACCGT-----GCATAGGTATCTAGGAAAT-AGTTACTTCCA-AGT-GAATCTTCCCTAGATACC----TAAAATCC--------ATTTTATTATGATCCATTTCGC------G-------AA---------AATATAGAT---TGTGCCAAAGATGCTAAATTGTTTTCTTT-----------------T--T-TC------------------TTTTTAT--------------------------TCTAACTC-----------------------G-AAA-----AAGA--------------------------------------------------------------------AGAAGAGGAAAAAATTGCA-----------ATGG-----------------------------------------------------------------------------------------------------------------------------------------------------------------------------------------------------------------------------------------------ATAAT--------------------------------------------AGACTAGTATTATTAT---TTGATCATTGAATCGTTTATTTCTCT------------TG-AAAGCATTTTAAT------TCTT-------------------------------ATTTTATTATCT----CATAAA-TATGAGTTAGAAAT----AACAA-AAAG--AAAAAAA--GATACAA-------------------------AGATATCCGT-------TTCAGG-----GTAAAATATATCCTTTAC------TT----------T-------AATTA-------------------------TTAATTA---T-------TTT-------ATTTGGACG------TTTCCGCGGGTAC-----------------TT---------------------TTT--TT--------AC----------TTT----------------------TTAG------AAAG-----TAAAG------TTC-------TTTTTCGAAAGA------ATT-TCCGTATTCCTTTCTTA-AACT---------AT-GAATCTAA-------TCTTTGGG------AAAAAAT-----AAGT---CTCTTC-----GCTTGAATTTTGG--------AACTTTGA--------A-TTTATTACCC----------------------TAG----------AA-A---AAAGAAAA----A-----CC-----------------TAATCC-------------TTTGAATA-------------------------------------------------------------------TTTT--------TTTTTCTCCTATTTTTC-------------------------------TATTTTGATTTTCAAAT-AAAAATA-CAACGTT-TTTTTTTATTTGAAAAATAGGAAGTTCGAGATAGAATTCGAG------T------A---------------------------CTATAGGAGGGGCGAAA-GACTCTAATTCTAGGTTCCTCCTAATTTTTCTATAATCAACATGTTTTC-T---TTTTTTTTTTC---TTT-----TACTTTTGGATTTTAAAGCATATACGTGAGAC-----------------------ATAAT-------CTACT-AA--------TTTTTTCTT-------TGATCT-AT----------------------ATCTCGCCT----------ACTAG---------------T-------ATATTA----TT-------TTGATTTCAA-----TTTGTTATTTC-------TATGC--------------------AAAAG-GATGAAAGAAATATTG------TCTTT-CCAG-AAA----AAAAAACC----AGG-----T----TTTTTT--------TATCT------TCAATACTCC------TTT----------------T------TTGGGA-----------------TG---------------------------------------GTT-----ATAGTCG-ATGG---TTCT-------TTCTTAGTTCCATCTCTACTGCAAAACTGGACATGAGAGTTTCTTCTCATCCAGCTCCTCGCGAA--------TGAAA---------------------------------------------------------------------------------------------------------------------------------------------------------------------------------------------------------------------------------------------------------------TGAGAAAGCGTG----CAA----------AT----------------------------------------------------------------------------------------------------------------------------------------------------------------------------------------------------------------------------------------------------------------------------------------------------------------------TTC----TCT------------------------------------------------------------------------------------------------------------------------------------------------------------------------------------------------------------------------------------------------------------------------------------------------------------------------------------------------------------------------------------------------------------------------------------------------------------------------------------------------------------------------------------------------------------------------------------------------------------------------------------------------------------------------------------------------------------------------------------------------------------------------------------------------------------------------------------------------------------------------------------------------------------------AA---------------------------TTCC-----AT-------AATATTTT----------------------GGAATAT-TAT-----GGATAGATGCAC-------------ATTAATAG----------------------ATAA----TAGAAAAAG-------------------TTA-GGG-------TTTTTTTAATATTGAATATTGAATTTGTTAAATTT--------TAATA-T----------------TGAATATTGAA-----------TTT-GTTA-----AAATA-----------------------GAAAA----------------------------------------------------------------------------------ATAT-----A------------------T-----------------------------A--------------------GT-CAAG---------------------AAAGAAGATC-------------------------------TAGAATATATCTAGATGTG-TGTGT---------------CTAT-TTATCTATATTC-------------------------------------------TATAT-TTATAG-------ATAAT----GTAATCT-----TT---------CTT-------------------------------------------------------------------------------------------------------------------------------------------------------------------------------------AAAAA----AAAAAT-CTCCTT---A------T-----------------------------------------------------------------------------------------------------------------------------------------TTT---------------------GACTCT-------T-----A------TTGAA--------T---------------------------------------------------------------------------------------------C-----GC-----------------------------------------------------------------------------------------------------------------------------------------------------------------------------------------------------------------------------------------------------------------------------------------------------------------------------------------------------------------------------------------------------------------GGGA------AAGTATTCT---------A-------ATTCAATAAAG-------ATTTCGCGGGCGAATATTTACTC-T-TTCC---TGTCTT-A--------TT-TGTTAATT-TATA-----ACCTT------ACCA------AATAAGGC-----AA------TTTTTTTGGTTTGTTCCGCCATCCCACCC--AATGAAGTCTTAGGA--TTCTTTT-----C-AAT-------AAAA--TCCT-ATGCAGTCATAGGTTCTGTCGTTCCCACTACTTCTCCTTTAATGGTTAGGTCTGAATCCCACAATGGAGCTTT-C--CAAAAATTTCTTTCCGAGTCAATTTTCTCAGTTTTATTAACCCGGGCCGCTCTTTATTTTA---------------TTATTGCTTAA-----AATT-----TC-----------------------------------------------------TATTTTT--TGTTT--C-------AA-----GTTACGATTTC------------GAA-------------------------------------TTC------TCTG-----------------TTAT-----T------------------------T----TTATTA-TATTGATGCTTTATCACATTGC--C--------TTTTATGATGTAACTCATAGACCATACATATTGGAATCCTATA----T----CTT-TC-TT-ATT------CTTCTTCC-TTCTTTCTATCATCCCTC-CTTT-TATCCAC------AT-CCCTTTAGTTTTGCTTCACAA----CCT------AGAATATGTTTTC-------------TTTTTT---------AGAG---AAAA---AATTG-----CAGTTGCTACAACT-----A-----------------------TATGATAGATC----TAC-----TC---------------------------A----T-----TTATGATAGATG----TATTTATTCATATAG----TG-------------ACTGTTTCTTA-GTTAGGATCTCGACAATACGAAGCAATAGGTTGGTTA------TTAGTTAA-----TTTTCT------A-------TAA-TTACT---------A-----AG-------------------T------TTTTTCTTTTT--CTA-------------------TT-------------------------TATAG------------------TAGGGTTCAGTCA-A-----------T-TTTTTT------TGAA--TCTCCA------TTTTTGACTCT-----------AAAGAAAAAACTAACGAGTCACAC---------AGCA--------ATTATATTA-----A-------AAGA-TTTATCAATTTTCATTAAATCTTAT----AG-----------AAAGAG-----GTAGA---ATTTCTTC-T-----------------TT-TTT-TTTT--C-----------AGGG-----ATT-----------TCAG-----G----A-----A-------------------------------------------------------------------------------------------------------------------------------------------------------------------AAA-TA-----AGGC-TCTTGTCA---------------------TTTTTTATT-------------------------------CTATC-----ACTGA-----------------------ACAGAAT-G----GGAAGACA-----AGGCTAG---A-TTTTTCTAT-TCTA----T------TTTTT------------------------TTT---TACTGGGAATCGAAA------TCTAAGATGGATCTAAA-------------------------GA------------------------------------------------------------AAATAA------------GGTTATTCCCCGC----C-------TACC------------TT-----------------TG----------------------------------------------------------------------------T------------TT-------TT-TTTTTATTT--TGA-ATCTT-----------------------------------------------TCTATTCTGAATTCAGAGCTG-ATTACTCC-------TTTTTTCCATTTTAAAGAGTGG-CATTCTATGTCCAATATCTCGATCGAAGTATGGAGGTCAGAATAAATAGAATAATGATGAATGGAAAAAAGAGAAAAAT-CCTTTAG-----CTG------GATAAGGGGCGGATGTAGCCAAGTGGATCAAGGCAGTGGATTGTGAATCCACCATGCGCGGGTTCAATTCCCGTCGTTCGCCCATCGCATTATTGCAAATTCCAAAAATGCAAT-------TTTCCATATTCCTAGTTACGTA------TTGAAGTAGATTCTTCTTTTCTCTCAAAAAACCCCTTCCCAAACTGTACAAGCTTCTTCCAAAGCATACAGCTTTCTAGATGTATATGACGATCTCTAGAC----AG-ATGGATC----TTATATGAATCGTATGATGAAGTACCACATGAGTGGATATATAG-GAAAGGAATCCAAATCTGCCGAATCGCTCATGTTATGATCTTCTACATCCTAGGTCTCCGCGTTCCGTCATCTGGCTTATGTTCTTCATGTAGCATTCAGATCGAATGACTCTATGAAATTACGTCGATACTTCCAC------ATATTATGGGTAACGTAGGAGACATCCCT-ATTTTCCCCGGGGGGTCTTAATTACCACTGCTTAGCTTTCAATTCGCCTCTGACCATCAAATTAAATGTGAATAACCCGTCCTCCTCTCTTTGAAACAAGGGGCGCTTCCGGTTCTGTGCGTGCTTCAAACAATTTTGTCTTCTCCATATTACCATATCTCTAGAGTCAATAATTTTCTATGAGGAACTACTGAACTCAATCACTTGCTGCCGTTACTCAACAGTTTTCTGTTGAGGTCTATCCCGTAGAGGTAGTCAAATTGGATCAGTGATCGATTTCTAGGTTTCGTCGTAAACCTAATTGGTTACTTCCAATTACGTAAATCAATAGTTCAAACCGCAC---T------ATTATTAAGT-------------------------------------------------------------------------------------------------------------------------------------------------------------------------------------------------------------------------------------------------------------------------------------------------------------------------------------------------------------------------------------------------------------------------------------------------------------------------------------------------------------------------------------------------------------------------------------------------------------------------------------------------------------------------------------------------------------------------------------------------------------------------------------------------------------------------------------------------------------------------------------------------------------------------------------------------------------------------------------------------------------------------------------------------------------------------------------------------ATTCTCCTAAATCGA-----CTTTCCCTCCTATGCTCTGAGTTCCAGTATCGATAAGAATTCGAGTTCTTA-TTGTTCTTATGTTATGGTATGAATATACCATACCAATTCGTTATGTATGGATGATGGATGAGATTCCATGGAT------AGAGAGCCAGTTCCAATAGACTTATGGAA------CGTTCCCGTTCGCGTGCATCCAGCAGGAATTGAACCCGCAAATTTACCAATTATGAGTTGGGCGCTTTAACCATTCAGCCATGGATGCTTAACAGGGATCATCGTACATCGTAAATAACCAATTTTCAT------ATAGAAAGACATATCATAGAAAAATGAAATCGA-----------------AAATATTC-----------------GGAGATGGCAAATATTCGGAGATGACTACGAAAACACCTCTCTGGATCCTCGAATTG---AAAGAGAGATTGAGAGGGATCAAGAATCCTAATTCTCGCTATTTGGAATGGATCCAATTCTATTGAGTCTGACTCATAGTGATCATTTCTCTTTAGCAAAGAATGACCTTGGTTATCAAAGGATTG-----AACAACCGGGATCCAT-TTACTTATGATACCTAGTTGACATTGATAACAAGGATCTAATGAATTATGAGTTT----AATAGA-----TCCTCTTTAGCAGAAAGACGTATA-----TTCCTTGCTCATTATCAGACAATCAC-----TTATTCCC-------------------------AAACCTCGTGTGGGGCTAAT------------CGTTTTCATTT--------ACCA------------TCTCATGGAAAACCCTT-------TTCGTTCCGCTTAGCCCTATCGG-----------------------GTATTTTAGTGATAGGTTC-----------------------------------------------------------TATAGGAACTGGA-C-GATCCTATTT----GGTCAAA--------------------TACCTAACGAAAAA----T---------TCCTATTTT--------CC------TTTCATTAAGGTACGAGGGCTTCTTATTCCAC------------------AAGAACGAAAGCACC------TTTTCATTCTTTCATATAC-TAGGGGTTTTTACTTGGAAAAGACAATG----TTCCATACTAAAGGATTC----------GGGTCCATAACCACGAGTTCCAGTGCACTAGATCTTGTAGCA---CTTAGCAACGAGGCCCTATCCATTAGTATTCC--------------------------------------------ACATAAGAAATCCAT-------T-----ATAG-AAACT--------------------AATACAATTAGA------TTGGCTCTTCATAGACAAACTTGGGGTTTGC------------------GAGCCAAGGTAAGACCGGCTCGG-----------------------------------------------------G-----ATCATGGGA-CCCTTTTCTAT---------------------------CAGATAGGA---GGGGCTCTTGTACAAA---ATAG------AC-------------------------TT-----CTAAGTAATAACCCCATAGA----------------------------ATCTATCTAT-----AT------AAAGATA---------------AAGAGGC-----AATCGTG-------TCAGGAAGCGG---GT-----TTTTCT-------------------------------------------------------------------------------------------------------------------TTGGC----C-----AAAG----GGTAC----T--------------------TCGAACTTGGAACGAGCATGAAGAGATTAACGAGACTTCTTTCTCTTTTGAGTTTTTC---------------------------------------TGGC-GGACCGGT--------------CGCGCAAGATCTTTG------------------------------------------------------------------GTCTTCC-----CCCGGAACCGATG---AAAAAAAGTGGGTCGCTTCT------TATGGACTCGCT-------CAGAATGATTCTTCT------C------T-----ATCTATAGTTC-----------------ATGGCCTATT---AGAAGTAGAAGGTGCTCTGGTGCAATCCTTACCGAC-------------------------------------------------------------------------AGAAAAAGATTGCAGTCAGGTTGATAATAATCGAGTGCCATTACTTCGTCGGTCCGAACCAAGGAATC--CGTTAGAAATGTTTTGAAATGGATATTGTT---------------------------------CTCTCTTT-----------------------------------GATCAGGGATTGCTATATGAAAAGAAGTGGAGTTTG----------AAAAAGGGAACGGAATGGTCAAACCGGAA---------------------------------------------CTGCTAGAGGAACGAATTTTCAATAGCAT--AACTTGGGCTCCTAGAA-----------TAT--------GGCGCCC------------------------------------------------------------------------------------TTG-----GGACAATCTATTTGATTGCAGG------------------------------------------------------------------------------------------------------------------------------------------------------------------------------------------------------------------------------------------------------------------------------------------------------------------------------------------------------------------------------------------------------------------------------------------------------------------------------------------------------------------------------------------------------------------------------------------------------------------------------------------------------------------------------------------------------------------------------------------------------------------------------------------------------------------------------------------------------------------------------------------------------------------------------------------------------------------------------------------------------------------------------------------------------------------------------------------------------------------------------------------------------------------------------------------------------------------------------------------------------------------------------------------------------------------------------------------------------------------------------------------------------------------------------------------------------------------------------------------------------------------------------------------------------------------------------------------------------------------------------------------------------------------------------------------------------------------------------------------------------------------------------------------------------------------------------------------------------------------------------------------------------------------------------------------------------------------------------------------------------------------------------------------------------------------------------------------------------------------------------------------------------------------------------------------GTTTTGTTCCGAAGCAAAGATATCCGCGGAGGCC--------------------------------GGTTCGTTCGTCCTA----------TTCTGATA-----TTCAGGACC-----A----AGA------------------------------------------------------------------------------------------------------------------------------------------------------------------------------------------------------------------------------------------------------------------------------------------------------------------------------------------------------------------------------------------------------------------------------------------------------------------------------------------------------------------------------------------------------------------------------------------------------------------------------------------------------------------------------------------------------------------------------------------------------------------------------------------------------------------------------------------------------------------------------------------------------------------------------------------------------------------------------------------------------------------------------------------------------------------------------------------------------------------------------------------------------------------------------------------------------------------------------------------------------------------------------------------------------------------------------------------------------------------------------------------------------------------------------------------------------------------------------------------------------------------------------------------------------------------------------------------------------------------------------------------------------------------------------------------------------------------------------------------------------------------------------------------------------------------------------------------------------------------------------------------------------------------------------------------------------------------------------------------------------------------------------------------------------------------------------------------------------------------------------------------------------------------------------------------------------------------------------------------------------------------------------------------GGTACTGGATTCTCTTTC-----GGATAG-----GCCCTGAAAGGA------------GAAGAAAGGCTGAAATGCCAACGGACCTC-----TGTCTATTCTCTAATTCACCCGATCCGATAGTACCCGTTTTTGGAACGTCCAGTGCCAAAGTCACTGAATGGGTAAGTCACCAATCCAATCCCTT-----------------------------------------TGA-----CAAA-TCGGG-TGTCATAT-------TAGATATCATATTCTAT---------------ATATATAGAAATCATAT--------------------------------------TC------------------------TAT-------------------------------------------------ATAT--------------------------ATA-----GAA-----AT----------------------------------ATC----ATA-----------------G---------------------------------AATAGACA-T-------------ATAGAA---------------------TT------------------------------------------------------------------TTTGGTCGGGAAATTCGAATGAATC----------------------------------------ATTGAGT------------------GAAAAAGGAGCAAA------GAATGACAAA-------------------------------------------------------AGACGAGACTCTACTAGTCTTCACTCTTG----------------------------------------------------------------TGGT------TTCCTCG--GTTTCTGTTTTCTTATTCGG----------------------------GATCTTGCTTTTCATGGTTCTCATCTCTGCAACTCGCGATTTTC-------------------------------------------------------------------------------------------------------------------------------------------------------------------------------------------------------GCGAGAGAA------CCAAATCCAAGTTGGTGAAGATCATGA---------------------T-------------TTGGGCTGG------CATAGTAGT-----------------TATTACCTTTGCAATTGCGGTTCGAATCTATCCGATCTT-------------TA------TC-------TTT-TTGCTCAAAG--------------------------------------------------------------------AA------CGAATAAAACCCCTTGTCGAAGCCCT--------------------------------------------------------TTATGATAAGCTTCCCTGG----------------------------------------ATCTGGGAAGTTTCTCTTTCACGGTATTGGGATCGTTTGATCGATTTCCTTGA-----TCGC-TA-----C-----TT-ATGGGCGTGCGCTCAAAGGATACAAACAGGAATTCGC-----AAACAAAACAAAAAGGGG-----AATTCGTAGTCACTTTTTCCTGTCGCGT-----AAAA-----------AAAAGGCTTTACGCGAGAGCAATA-GA-----GGTTGGGATACATCTATCTCTTCTGAGCAACC-----TC----TTTTGGATT-----CTTAAGACCACCCT-----T-----GCAGTAGGATACCGTCTGCTTTGGGTTCTT----------TA-----TTATCTCCTTCCAGG-----GATTTT-------------------------------TAGGATCGTTCAGGC----TA----T-ATTTAGTCTATTTTGGCTTTTACT-----GTCTACTTTTCTC------AGGGAGATGGTTAAGGACCTCAGAAGAT--------------------AGAGGAGAGCGC-----CAG--GCGCAGAT---TTCCGGAAT-ACTTCTACGGGGAATGCTCATTCAATGAGCATTCTCCATATTATGCCTTGAAGAGGACTCGAACCTCCACGCTCTTTAGCACGAGATTTTGAGTCTCGCGTGTCTACCATTTCACCATCAAGGCATCTTGAAAGTG--------------------------------------------------AATCGT-----ATTCCATGAATATGATATCTATCTAATGTGATATATTCCATATATG--------------------------ACAAAGGTGGAGTCTTGGAGTATTTCGATCGATCGGT------CATAT--AGGCCTGAGTCAGACATCAAATAGCTTCGATTTGCATTATCCGTAGAACACCTT-ATATGTATCAAAATCGATA----TCAAAATC----AA----------------------------------------------------------------------------------------------------------------------------------------------------------------------------------------------------------------------------------------------------------------------------------------------------------------------------------------------------------------------------------------------------------------------------------------------------------------------------------------------------------------------------------------------------------------------------------------------------------------------------------------------------------------------------------------------------------------------------------------------------------------------------------------------------------------------------------------------------------------------------------------------------------------------------------------------------------------------------------------------------------------------------------------------------------------------------------------------------------------------------AAAGATGTACAATC-----CAAT------TTCTC-------------------GATTCAATAGAAGCCCAAAGAGGTGCATATGGT-----ACC---CAAATA-----AGGATAG------G-----ATAGATATGT----CAAAAGCA---GGTCTGATTACACC---------------------------TATTCCTAATCCTAAATAGAATGTAAGGGCGTAGGGATTTCTATGTAAACAGAGTATCCTATTTCCATAGGCTCGAATGA-C------------------------CCCTTCTCATAATAAGAATGTGCACGGTCTGGTCCGGTATGGAATGAACTTATAATCTGATGATCGAGTCGATTCCATGATTATAAGTT-----CATAACCCTAGCGCCCATTCCCA-----TTTTGGGCGGAACAGATCTACTAATTCTTTT----------------------------------ATTCC-----------AGTTAGTAAG------AGGGATCTTGAACT----AAGAAATAGACCTAGCAG------GTCAGAGTCGAAAAGAGGATTCCTCGCTTCTTTCTCTCATGCAAAACCGTGCATGAGACTTTCATCTCGCACGGCTCCTAAGTGAT-AAAAGAAAGAAGAACTCGTCTTCTTT-CTTTTTTGATTACCTTCCTCGCGTATGTATAAGACCCAATCCATTCTTTTTCGAAATCGATTTCGAAAAAGAACTACTAATCCTTAACTTTTCGAGGAATCCTTCATCAGTGGTTGTGAATGACTGACTTTTTCAATCCTTTCGACTTTGGTTCCGTAGGAG--CAAGTCAGAAAGGTTGAGAAATAGAACCATCTGATTTGATTCGTTCCCAATAGCCATGAGATGATTATCTTAGGGTGATCCTTTTGTCAACGGAT---GCTCCTATTACACTCGTAGTCTCTGAAGGATGAGAACCCACTATGTAGCATCTACATTGAT-----AATTCAAGCATTGTATACGTCATTAGTCCGATTCTTTGTAGGAACTACCCGTAATAACGAGCTTGCAAAATGGATCTGTTTATCATAAAGAGATTCGTTGTTCCTGACCCTGCTTCACCTTAATTGTTATTTGAAC----AAAAAGATCACAATAAAC-----TTTTGGTAAAAGTTCTGTCTTGGTCGGAGTGGGGATAGCATTTCTCTTCTGCATGTCTATGGAGTTTTGCAAAACCCAAACACCTCAGAGATAGATATAGAGGT----AG----GAATTTGTCGAACGAACCACA----------------------C------------------------------------------------------GAATTAGTAACTGCATCC-AATCTCCGAAAAGTCCCGATTGTTTCGATTTTTGGAATGGGATATTTACGGAATCCCCATGAATAGGATCAAACCTTATTCCATGCTATTTC-----CATAAGATTCCTCTTTCTTATTCTTAAGCAAGCCCCCGAGAGGGCTTAGTTGATCATGATTTCTGTTTTCTCTTTCTTTTC---CTTTTTGTTTGTTTCGAGAAAGATATCGTCCGATTCTCCTTCTATTGATTCTTTTCCGATCGAGATGTATGGATCCATGTGTCTACATAC------CTAG-----A----TTCTGTTCATGGAGAGCGTGAAAGAGGTTCAAGAATCCGTTTTCTTTTTATAAGGGCTAAAAACGAATCAC-----------------------------GTAGGGTGGATCTCGAAAGATAGGAAAGATCTCCCTCCAAGCCGTACATACGACTTTCATCGAATACGGCTTTCCACAGAATTCTATAGGG----ATCTATGAGATCGAGTATGGAATTCTGTTTACTCACTTTAAATTGAGTATCCGTTTCCCTCCTTTTCCCCCTAGGATCGGAAATCCTGTATTTTCCATATCCATACGATCGAGTCCTTAGGTTTCCGAAATAGTGTAATGG-AAAAAGAAGTGCTTCGAATCATTGCTATTTGACTCGGACCTGTTCTGAAAAAGTCGAGGTATTTCGAATTGTTTGTTGACACGGACAAAGTAAGGGAAAACCTCTGAAAGAATTTCCATATTGACCTTGGACATATAAGAGTTCCGAATCGAATCTCTTTAGAAAGAAGATCTTTTGTCTCATGGTAGCCTGCTCCAGTCCCCTTACGAAACTTTCGTTATTGGGTTAGCCATACACTTCACATGTTTCTAGCGATTCACATGGCATCATCAAATGATACAAGTCTTGGATAAGAATCTACAACGCAC----------------------------------------------------------------------------------------------------------------------------------------------------------------------------------------------------------------------------------------GGAAAAGTCGACAGATAAGTCACCCTTACTGTCCCTCTACAGAACCGTACATGAGATTTTCACCTCATACGGCTCCTCGTTCAA-----TTCTTTCGAAGGG-ATCCTTTTCCTCGTTCGAGAGT-CTCCGCCCTTCTTCCACTCCGTCCCGAAGACTAACTAAGACCAATGGAGTCACGTTTTCATGTTCTAATTGAACACTTT--------------------CCATT-----TATGAT-----T-----AAAGG-------AGAAGATTGTTCTTTTACCAAACATATGCGGATCAAATCACGTCTTATA--------------------ATTATA-------ATAAGAAGAAATCTTTCTCGGTATCAATCCCCTTGCCCCTCATTCTTTGAGAATCAGAAGGATCCTT-T---TCGAGTTTCCA-----------------------TTTCTTCATTTGGAATCTGTGCTCTTCTATCTTCGACTT-A---TTTTTTTGGCTTTATTC----T------------TT----------ATTTATTTCATTTCGATTTTTCCCTCTTCCTCTATCCCTATCCTCTAGGTACAGCGTTTGCATCAATAGAGAACCTTTTCCTCTGTATGAATCGATATTATTCCATTCCAATTTCTTCCCGAAACTTCCCA--AGAAAAATCCCGAATTGGATCCAAAATTGACGGGTTAATGTGAGCTTATCCATGCGGTTAGGCACTCTTCAAATAGGAATCC----ATTTTC-----TAA-CTGGCTTTCGTGCTTTGGTGAGTCGTCCGAGATCCTTTCGATGACCTATGTTGTGTTGAGGGGATATCTATATGATCCGATCGATTGCATAAGACCCGCGGTAGCAATAGAA-CGGGGAAAGTATACAGAAAAGACAGTTCTTTTCAATTTC-------------GATTATCTATATATT-----------AGTTCGTTTCTAT-TT-------------------------------CTAGATATC--------------T------------------------ATTT------------------------CTA----------------T--------------------ATAT-------------------------------------------------------------------------------------T-------------------A-GTATT-------AGTT-----------------------------------AGT-----AGTA-----CTA---------T-------------------------TCTATTAGTTA------------GCGATCCCGG---------------------------------------------------CTCTGTGAGTTCTTTCTTCCGTG-------ATGAACTGTCGGCACCAGTCCTACATTTTTT---CTCTGTGGACCGAGGAGAAA-GGG--GGTT----------------------------CAGCAGGAAGAGGATTGTACCATGAGAGAAGCACAGAGGTCAACCCGCTTCAAATATGGAACATGGATTC-TGGCAATGCAACGGAGTTGGGTCCTCATAT-----CGATCCGAATGAATCAGTCTTTCTACAG---------------------------------------AGGTCAATCTTTGCCTATTAGGCAAGAGGATAGCAAGTTCGAAATTCTGTCTCGATA-----G-----GACATGGATTTCTATTCCTATGAAATT-------------------------------------------------------CATA----------------AATGAAAATGAAGTAGTTAATGGGAGGGCTACCATTATCCTTTTTCTTGTATG-----TGT--TCCTAAGAGAAGGAATTTGTCCATT-----TCATGTTTCGAGGTCT-C-----A-AAAAAAG--GGCGTGG-----AAACAGATAGAAACTCTTGAATGGAAATTGAAAA------GAAATGTAGCCCCAGTTCCTTCGGAAATGGTAAGATCTTTGGCGCAAGAAGAA-GGGGCGACCCGTATCATCTTGACTTGGTTCTGCTTCCCCTC--TTTTTTTA---AGAATACCGAGT----------------CGGGTTCTTCTCCTACCAGTATCGAATAGAACATGCTGAACAAGATCTTATTCATGG-AAACCTGCTCGATTTAGATCGGGAAAATCGTACAGATTTTATGAAACCATGTGCTATGGCTCGAATCCATAGTCAATCCTACTTTCGATAGGACCGGTTGACAATTGAATCCAATTT---------------------TTCCCA-------------------TTATTTGACTATCCA------T----------------AATAGT--------------------------------------------------------------------------------------------------------------------------------------------------------------------------------------GCGG-AAAGAAAGCCCGGAGGAAGAG-----TGGCCTTGAGTTTCTCGCCCCTTTGCCTTAGGATTCGTTAATTCTCTTTCTCGATGGGACGGGGAAGGGATATAACTCAGCGGTAGAGTGTCACCTTGACGTGGTGGAAGTCATCAGTTCGAGCCTGATTATCCCTAAACCCAATGTGA-------GTTTTTTCTATTTTGACTTACT------------CCCCCGCCACGATCGAACGGGAATGTATAAGAGGCTT--GTGGGATTGACGTG----------------------------ATAGGGTA-GGGTTGGCTATAC-TGCTGGTGGCGAA--CTCCAGGCTAATAATCTGAAGCGCATGGATACAAGTTATCCTTGGAAGGAAAGACAATTCCGAATCCGCTTTGTCTACGAATAAGGAAGCTATAAGTAATGCAACTATGAATCTCATGGAGAGTTCGATCCTGGCTCAGGATGAACGCTGGCGGCATGCTTAACACATGCAAGTCGAACGGGAAGTGGTGTTTCCAGTGGCGAACGGGTGAGTAACGCGTAAGAACCTGCCCTTGGGAGGGGAACAACAACTGGAAACGGTTGCTAATACCCC-GTAGGCTGAGGAGCAAAAGGAGAAATCCGCCCAAGGAGGGGCTCGCGTCTGATTAGCTAGTTGGTGAGGCAATAGCTTACCAAGGCGATGATCAGTAGCTGGTCCGAGAGGATGATCAGCCACACTGGGACTGAGACACGGCCCAGACTCCTACGGGAGGCAGCAGTGGGGAATTTTCCGCAATGGGCGAAAGCCTGACGGAGCAATGCCGCGTGGAGGTGGAAGGCCTACGGGTCGTCAACTTCTTTTCTCGGAGAAGAAACAATGACGGTATCTGAGGAATAAGCATCGGCTAACTCTGTGCCAGCAGCCGCGGTAAGACAGAGGATGCAAGCGTTATCCGGAATGATTGGGCGTAAAGCGTCTGTAGGTGGCTTTTCAAGTCCGCCGTCAAATCCCAGGGCTCAACCCTGGACAGGCGGTGGAAACTACCAAGCTGGAGTACGGTAGGGGCAGAGGGAATTTCCGGTGGAGCGGTGAAATGCATTGAGATCGGAAAGAACACCAACGGCGAAAGCACTCTGCTGGGCCGACACTGACACTGAGAGACGAAAGCTAGGGGAGCAAATGGGATTAGAGACCCCAGTAGTCCTAGCCGTAAACGATGGATACTAGGTGCTGTGCGACTCGACCCGTGCAGTGCTGTAGCTAACGCGTTAAGTATCCCGCCTGGGGAGTACGTTCGCAAGAATGAAACTCAAAGGAATTGACGGGGGCCCGCACAAGCGGTGGAGCATGTGGTTTAATTCGATGCAAAGCGAAGAACCTTACCAGGGCTTGACATGCCGCGAATCCTCTTGAAAGAGAGGGGTGCCCTCGGGAACGCGGACACAGGTGGTGCATGGCTGTCGTCAGCTCGTGCCGTAAGGTGTTGGGTTAAGTCTCGCAACGAGCGCAACCCTCGTGTTTAGTTGCCACTATGAGTTTGGAACCCTGAACAGACCGCCGGTGTTAAGCCGGAGGAAGGAGAGGATGAGGCCAAGTCATCATGCCCCTTATGCCCTGGGCGACACACGTGCTACAATGGGCGGGACAAAGGGTCGCGATCTCGCGAGGGTGAGCTAACTCCAAAAACCCGTCCTCAGTTCGGATTGCAGGCTGCAACTCGCCTGCATGAAGCAGGAATCGCTAGTAATCGCCGGTCAGCCATACGGCGGTGAATCCGTTCCCGGGCCTTGTACACACCGCCCGTCACACTATAGGAGCTGGCCATGTTTGAAGTCATTACCCTTAACCGTAAGGAGGGGGATGCCTAAGGCTAGGCTTGCGACTGGAGTGAAGTCGTAACAAGGTAGCCGTACTGGAAGGTGCGGCTGGATCACCTCCTTTTCAGGGAGAGCTAATGCTTATGCTTATTGGGTATTTTGGTTTGACACTGCTTCACGCC------CAAAAAGAAGGCAGCTACGTCTGAGCTAAACTTGGATATGGAAGTCTTCTTTCGTTTAGGGTGAAG-----TAAGAC----CAAGCTCATGAGCTTATTATCCTAGGTCGGAACAAATTAG----TTGAT-AGTGATAGGATCCCCTTTTTGACGTCCCCATG-T--CCCCCCC----GTGTGGTATGGCGGCATGGGGATGTCAAAAGGAAAGGGATGGAGTTTTTCTCGCTTTTGGCGTAGCAGGCCTCC-----CTTTGGGAGGCCCGCGCGACGGGCTATTAGCTCAGTGGTAGAGCGCGCCCCTGATAATTGCGTCGTTGTGCCTGGGCTGTGAGGGCTCTCAGCCACATGGATAGTTCAATGTGCTCATCAGCGCCTGACCCGAAGATGTGGATCATCCAAGGCACATTAGCATGGCGTACTCCTCCTGTTTGAATCGGAG-TTTGAAACCAAACAAA-CTTCTCCTCAGGAGGATAGATGGGGCGATTCAGGTGAGATCCCATGTAGATCTAACTTTCTATTCACTCGTGGGATCCGGGCGGTCC---GG-GGGGGGGCCACCACGGCTCCTCTCTTCTCGAGAATCCATACATCCCTTATCAGTGTATGGAGAGCTATCTCTCGAGCACAGGTTGAGGTTCGTCCTCAATGGGAAAATGGAGCACCTAACAACGCATCTTCACAGACCAAGAACTACGAGATCACCCCTTTCATTCTGGGGTGACGGAGGGATCGTACCATTCGAGCC--TTTTTTTCATGCTTTTCCCGGCGGTCTGGAGAAAGCAGCAATCAATAGGACTTCCCTAATCCTCCCTTCCTGAAAGGAAGAACGTGAAATTCTTTTTC-------------------------------------------CTTTCCGCAGGGACCAGGAGATTGGATCTAGCCATAAGAGG-----AATGCTTGGTATAAA-----TAAGCCGCTTATTGGTCTTCGACCCCCTAAGTCACTACGAGCGCCCCCGATCAGTGCA-----------------ATGGGATGTGGCTATTTATCTATCTCTTGACTCGAA-------ATGG-----GAGCAGAGCAGGTTTGAAAAAGGATCTTAGAGTGTCTAGGGTTGGGCC-----AGGAGGGTCTCTTAACGCCTTCCTTTTTCTGCCCATCAGA-----GTTATTTCCCAAGGACTTGCCATGGTAAGGGGGAGAAGGGGGAAGAAGCACACTTGAAGAGCGCAGTACAACGGGGAGTTGTATGCTGCGTTCGGGAAGGATGAATCGCTCCCGAAAAGGAGTC----TATTGATTCTCTCCCAATTGGTTGGATCGTAGGGGCGATGATTTACTTCACGGGCGAGGTCTCTGGTTCAAGTCCAGGATGGCCCAGCTGCGCCAGG-----GAAAAGAATAGAAGAAGCATCTGACTCTTTCATG----CATACTCCACTTGGCTC-G-GGGGGGATATAGCTCAGTTGGTAGAGCTCCGCTCTTGCAATTGGGTCGTTGCGATTACGGGTTGGCTGTCTAATTGTCCAGGCGGTAATGATAGTATCTTGTACCTGAACCGGTGGCTCACTTTTTCTAAGTAATGGGGAAGAGGACTGAAACATGCCACTGAAAGACTCTACTGAGACAAAAAGATGGGCTGTCAAAAAGGTAGAGGAGGTAGGATGGGCAGTTGGTCAGATCTAGTATGGATCGTACATGGACGATAGTTGGAGTCGGCGGCTCTCCTAGGCTTCCCTCATCTGGGATCCCTGGGGAAGAGGATCAAGTTGGCCCTTGCGAATAGCTTGATGCACTATCTCCCTTCAACCCTTTGAGCGAAATGTGGCAAAAGGAAGGAAAATCCATGGACCGACCCCATTGTCTCCACCCCGTAGGAACTACGAGATCACCCCAAGGACGCCTTCGGCGTCCA-GGGGTCACGGACCGACCATAGACCCTGTT-----CAATAAGTGGAACACATTAGCCGTCCGCTCTCCGGTTGGGCAGTAAGGGTCGGAGAAGGGCAATCACTCGTTCTTAAAACCAGC------ATTCTTA-------AGTTTAAGATC-----AAAGAGTCGGGCGGAAAAAGGGGAGAGCT-CCCCGTTCCTG-----GTTCTCCTGTAGCTGGATTCCCCGGAACCACAAGAATCCTTAGAATGGGATTCCAACTCAGCACCTTTTG----------------TTTTGAGATTTTGAGAAGAGTTGCTCTTTGGAGAGCACAGTACGATGAAAGTTGTAAGCTGTGTTCGGGGGGGAGTTATTGTCTATCGTTGGCCTCTAT------GGTAGAACCCGTCGGGGAGGCCTGAGAGGCGGTGGTTTACCCTGTGGCGGATGTCAGCGGTTCGAGTCCGCTTATC----TCCAGCCCGTGAACTTAGCGGATACTATGATAG------CACCGA-----ATTTTGCC----------------------AATTCGGCAGTTCGATCTATGATTTCGCATTCATGGACGTTGATAAGATCC---TTCCATTTAGT-----AGCACCTTAGGATGGCATAGCCTTAACGTTAATGGCGAGGTTCAAAAGAGGAAAGGCTTGCGGTGGATACCTAGGCACCCAGAGACGAGGAAGGGCGTAGCAAGCGACGAAATGCTTCGGGGAGTTGAAAATAAGCATAGATCCGGAGATTCCCAAATAGGTCAACCTTTTAAACTGCCTGCTGAATCCATGAGCAGGCAAGAGACAACCTGGCGAACTGAAACATCTTAGTAGCCAGAGGAAAAGAAAGCAAAAGCGATTCCCGTAGTAGCGGCGAGCGAAATGGGAGCAGCCTAAACCGTGAAAACGGGGTTGTGGGAGAGCAATACAAGCGTTGTGCTGCTAGGCGAAGCGGTTGAGTGCCGCACCCTAGATGGCTAAAGTCCAGTAGCCGAAAGCATCACTAGCTTACGCTCTGACCCGAGTAGCATGGGGCACGTGGAATCCCGTGTGAATCAGCAAGGACCACCTTGCAAGGCTAAATACTCCTGGGTGACCGATAGCGAAGTAGTACCGTGAGGGAAAGGTGAAAAGAACCCCCAGTGGGTAGTGAAATAGAACGTGAAACCGTGCTGAGCTCCCAAGCAGTGGGAGGGGAAAGTGATCTCTGACCGCGTGCCTGTTGAAGAATGAGCCGGCGACTCATAGGCAGTGGCTTGGTTAAGGGAACGGAACCCACCGGAGCCGTAGCGAAAGCGAGTCTTCATAGGGCGATTGTCACTGCTTATGGACCCGAACCTGGGTGATCTATCCATGACCAGGATGAAGCTTGGATGAAACTAAGCAGAGGTCCGAACCGACTGATGTTGAAGAATCAGCGGATGAGTTGTGGTTAGGGGTGAAATGCCACTCGAACCCAGAGCTAGCTGGTTCTCCCCGAAATGCGTTGAGGCGCAGCAGTTGACTGGACATCTAGGGGTAAAGCACTGTTTCGGTGCGGGCTGCGCGAGCGGTACCAAATCGAGGCAAACTCTGAATACTAG-ATATGACCCAAAAATAACAGGGGTCAAGGTCGGCCAGTGAGACGATGGGGGATAAGCTTCATCGTCGAGAGGGAAACAGCCCGGATCACCAGCTAAGGCCCCTAAATGACCGCTCAGTGATAAAGGA-GGTGGGGGTGCAAAGACAGCCAGGAGGTTTGCCTAGAAGCAGCCACCCTTTAAAGAGTGCGTAATAGCTCACTGATCGAGCGCCCTTGCGCTGAAGATGAACGGGGCTAAGCGATCTGCCGAAGCTGTGGGATGTCAAAATGCATCGGTAGGGGAGCGTTCCGCCTTAGATGGAAGCAAACGCGAAAGCGGGGGTCGACGAAGCGGAAGCGAGAATGTCGGCTTGAGTAACGAAAACATTGGTGAGAATCCAATGCCCCGAAAACCCAAGGTTTCCTCCGCAAGGTTCGTCCACGGAGGGTGAGTCAGGGCCTAAGATCAGGCCGAAAGGCGTAGTCGATGGACAACAGGTCAATATTCCTGTACTACCCCTTGTTGGTACGGAGGGACGGAGGAGGCTAGGTTAGCCGAAAGATGGTTATAGGTTTAAGGACACAAGGTGACCCTGC-TTTTTCAGGGTAAGAAGGGGTAGAGAAAATGCCTCGAGCCGAGGTCCGAGTACCAAGCGCTGCA-----------------------------------------------------------------GCGCTGAAGTATGAGCCCCGTGGACTAGCCATTGCTTCTCCACGAGCCTCATAC-CAGGCGCTACGGCGCTGAAGTATGTAACCCATGCCATACTCCCAGGAAAAGCTCGAACGACCTTCAACAAAAGGGTACCTGTACCCGAAACCGACACAGGTGGGTAGGTAGAGAATACCTAGGGGCGCGAGACAACTCTCTCTAAGGAACTCGGCAAAATAGCCCCGTAACTTCGGGAGAAGGGGTGCCCCCTCACAAAAGGGGGTCGCAGTGACCAGGCCCGGGCGACTGTTTACCAAAAACACAGGTCTCCGCAAAGTCGTAAGACCATGTATGGGGGCTGACGCCTGCCCAGTGCCGGAAGGTCAAGGAAGTTGGTGAACTGATGACAGGGAAGCCGGCGACCGAAGCCCCGGTGAACGGCGGCCGTAACTATAACGGTCCTAAGGTAGCGAAATTCCTTGTCGGGTAAGTTCCGACCCGCACGAAAGGCGTAACGATCTGGGCACTGTCTCGGAGAGAGGCTCGGTGAAATAGACATGTCTGTGAAGATGCGGACTACCTGCACCTGGACAGAAAGACCCTATGAAGCTTTACTGTTCCCTGGGATTGGCTTTGGGCCTTTCCTGCGCAGCTTAGGTGGAAGGCGAAGAAGGCCCCCTTCC-GGGGGGGCCCGAGCCATCAGTGAGATACCACTCTGGAAGAGCTCGGATTCTAACCTTGTGTCAGACCCGCGGGCCAAGGGACAGTCTCAGGTAGACAGTTTCTATGGGGCGTAGGCCTCCCAAAAGGTAACGGAGGCGTGCAAAGGTTTCCTCGGGCCAGACGGACATTGGTCCTCGAGTGCAAAGGCAGAAGGGAGCTTGACTGCAAGACTCACCCGTCGAGCAGAGACGAAAGTCGGCCTTAGTGATCCGACGGTGCCGAGTGGAAGGGCCGTCGCTCAACGGAT-AAAAGTTACTCTAGGGATAACAGGCTGATCTTCCCCAAGAGTCCACATCGACGGGAAGGTTTGGCACCTCGATGTCGGCTCTTCGCCACCTGGAGCTGTAGGTGGTTCCAAGGGTTGGGCTGTTCGCCCATTAATGCGGTACGTGAGCTGGGTTCAGAACGTCGTGAGACAGTTCGGTCCATATCCGGTGTGGGCGTTAGAGCATTGAGAGGACCTTTCCCTAGTACGAGAGGACCGGGAAGGACGCACCTCTGGTGTACCAGTTATCGTGCCTACGGTAAACGCTGGGTAGCCAAGTGCGGAGAGGATAACTGCTGAAAGCATATAAGTAGTAAGCCCACCCCAAGATGAGTGCTCTCTCCTCCGACTTCCCTAGAGCCTCCGGTAGCACAGCCGAGACAGCGACGGGTTCTCCACCCATACGGGGATGGAGCGACAGAAGTATGGAAATAGGATAAGGTAGCGGCGAGACGAGCCGTTTAAATAGGTGTCAAGTGGAAGTGCAGTGATGTATGCAGCTGAGGCATCCTAACGAACGAACGATTTGAACCTTGTTCCTACACGACCTGATCAAATTGATCAGGCACTTGCCATCTATCTTCATTGTTCAAC----------TCTT-----TGAT----------GAAAAGATGAAAAAACC---AAAA-AAAAGCTCTGCCCTTCCATCTCTTGGATAGATAGAGAGGGAGGGCAGAGGCCTTTGGTGTCCCTTCCAGTCAAGAATTGGGGCTTC------ACA----------ATTACTAGCC-----------AATATTTATCTCATGCCTTTCCTCGTTCATGGTTCGATATTCTGGTGTCCTAGGCGTAGAGGAACCACACCAATCCATCCCGAATTTGGTGGTTAAACTCTACTGCGGTGACGATACTGTAGGGGAGGTCCTGCGGCAAAATAGCTCGATGCCAGAATGATAAAAAGCTTAACACCTCTT-ATTTGACTTTTTCACTATT-----TTGAAATACGAAAAAGATCCAAATCCAAAATGCA------AAGGTCGTCTTATTCAAAACCTCAATCATCACATCCCCTCTCTCC-----CACTTCACACCTCGGAACGCACTGT-----TCTTATAGAGAGAAAGGCGCTTTCCCATCTTCTTAACCCGAAATGAAATGGCTGAGGAGAGGAAGGTTCC-TTTTGGGGGGTACCCCCGGGAAGAGATCCAGTGGAGACGGGGTGGGCCTGTAGCTCAGAGGATTAGAGCACGTGGCTACGAACCACGGTGTCGGGGGTTCGAATCCCTCCTCGCCCACAGCCTTCCAAAGGGGGAAGGGC-----CTTTACTTT-CCCCC----TGAGGG-TAGGAAAATCATGATCGGGATAGCGGACGTAAAGCTATTGAACTTGGGTATGC-----TCTTT-CCTTTTGTCGAAGTGGAATCGTAGAACAGAATGTGATACGATGAGATAGAATGCAA------TAGAAACA--AGCAAGGATAGC------------------------------------------GAACGGGTTA-----CCTACTCCTAAGGGTCAAAGCAAGCC-------------------C-----------------TTTAAT--------------------T-----------------CAATTCTTTATTCTTACATTA--------------------A--------------AGAATGAATCAAATCTCCCCAAGTAGGATTCGAACCTACGACCAGTCAGTTAACAGCCGACCGCTCTACCACTGAGCTACTGAGGAACAAGGGGAGATTCGACCTCCTAGAGTTCAACTCCCGCTCTCAACCCATG-----AACAATATGAGTCCGAAGCTTCTTT-CGTAA--CTCCCGGAATT-----TCT-----TCGTA-GTGACTCCGTTCCAT-G---CCT--CATTTCATAGGGAAGCCC----AAAGTGGCTCTATTTCATTCTATTTCACTTCCTAGCACTTCCTATCATTTAAT------ATCCA-------TCC-----CTTTGGTCTTATTTACATAAGAG------------------------------ATGTCA--------------------TTTATAGTCTATCTCTTTCTATATATGGAAAGTCAAGAAATTCTCATCGAAACATCGAGAAATTG-----TGCAT-------ATAGAAAACTCT-------------AAAGAAAGAAAAAAAGGA--GACCCATGCCATGATTTTCAAA-------------------------TCTTTTCTACCTTTT-------------------CTA--------CTT-----------------------AGTAGTCTAAGTTTC-----------------------------TCGA----------------------------TGAGGAT----------------------------AATTAATTCGGTCGTTGTGGTCGGA------CTCTATTATGGATTTCTGACCACATTCTCCATAGGTCCCTCTTAGATCTTCTTTCTCCAATCTTGGATTAGGGAAGAAGGAGATATTCGCGACTACTGGC--GGTT--------TCATTATGGGGCA------GCTCATGATCTTCATATCGATCTATTATCCACCTCTGCATCTATTCT----------------------------------------------------------------------------------------------------------------------------------------------------------------------------------------------------------------------------------------------------------------------------------------------------------------------------------------------------------------------------------------------------------------------------------------------------------------------------------------------------------------------------------------------------------------------------------------------------------------------------------------------------------------------------------------------------------------------------------------------------------------------------------------------------------------------------------------------------------------------------------------------------------------------------------------------------------------------------------------------------------------------------------------------------------------------------------------------------------------------------------------------------------------------------------------------------------------------------------------------------------------------------------------------------------------------------------------------------------------------------------------------------------------------------------------------------------------------------------------------------------------------------------------------------------------------------------------------------------------------------------------------------------------------------------------------------------------------------------------------------------------------------TTCTTAG-------------CTAAAC-GGGTGGA-----------------------------------------------------------------------------------------------------------------------------------------------------------------------------------------------------------------------------------------------------------------------------------AGATCCATCCAA------------------------------------------------------------------------------------TTTGG---------------------------------------------------------------------------------------------------------------------------------------------------------------------------------------------------------T---------------------------------------------TATATCATGGACTCG------AAAAGCGGATCTGAATGTGAC-------------------------------------------------------TGAAATGCACG-----------------------------------------------------------------------------------------------------------------------------------------------------------------ATCTTCACAGGTATCA--CTTTTCACGATAC-----CT----------------------------------------------------------------------------------------------------------------------------------------------------------------------------------------------------------------------------------------------------------------------------------------------------------------------------------------------------------------------------------------------------------------------------------------------------------------------------------------------------------------------------------------AAAAGAT-----G------------------------------------------------------------------------------------------------------------------------------------------------------------------------------------------------------------GAATAGCGATTTTCGAAC-----CATTTCCTA-----------TACG-----AGAATGGTTT------CCA-----TTACTTTGAGAAATGGATTC-TATATCAA--------------------ACTATAGCTATTGCATT-----A--------------------------AAGAAGAAAAGAAACTAATAGAAGTCGAAGACGCGGAATGGTAGTGAATAGAGAGAAAGATTCTTCTGATTTTCTTGTTCCTGAAAATATTCTATCTATCTCCTAGACGCCGTAGAGAATTGAGAATTTTCATGTCTTTCAATTCTCGTACTCG-----TAATTGGAAAGTTACGGAAGGAGGTCCAT--------------------------CATTTTGCAATGAAAACAACATAAAAA------ACTCTGGACAATTTCGAAATCAGGCCAAGCGTCTTAATACAT-ATGC--AAAAAAATTCATTATTGGC------CCACCATTGATTAGAAGATTTAGCTTGTATGAATCGCTATTGGTTTGATACGAATAATGGCAGTCGTTTCAGTATGTTAAGG-----ATACAGATGTAT-CCACAATTCATTTAGAGTTACTT-----AATAGCC----TAT-----TTCTTATACC------------------ATATC-----TCTATCCCGTGAAATTCTCGAGCCGAAAGATGGATGCATATGCTGTGTTTCATTTTGCTAAACGATATCAATTAAA---TGGTGT---------ATCA-----ATTCCATAAATTGGATATAGCAAT----A---------------------AATAAATCAGCAAAATTC-----TTT--------TAT-TTTAGATAGAAG----------------------AAATGTT----------------TCTTCTATCTAAAATA----AAAGAATGTACCC-----TTCTATCCAAATCCAATTTGCATCGATAAAATAAATCCAA-------ATTCCAGTAGTAGATGAATAATTGCAAATTTTTGTGTGTACGAGATTAGAATAACTTCAAAATAACTGACATAATTTTTGATTTT-------------TCCTGATCAGAAAAATACATGAAAAAG-AAAGGAGGTAGAAAAATTTTTGGATTT------TTTAATCGT-TCGA------------------------------A----TTT-----------------T---------------------TTTC--------------------------------------------------T-------------------TA----------------------TTT-------------------------TAT-TAGTAGTC--TT------------------ATAGTAGTCTTAGATTTTTCATTTTGATGAGCCTCGT-----TTTGAGGAA------------------T------TCATGG-AATAATCCATT-------------------------TTCATGGAATAATGAATTAAGGAAGAAAGGAT--------------------------------------------------------------------------------------------------------------------------------------------------------------------------------------------------------------------------------------------------------------------------------------------------------------------------------------------------------------------------------------------------------------------------------------------------------------------------------------------------------------------------------------------------------------------------------------------------------------------------------------------------------------------GGGAGATAGAA----------------------------------------------------------------------------------------------------------------------------------AAAGAGAGAGATG-----------------------------------------------------------------------------------------------------------GTAGA------------------AAAGGGGG-------------------------------------------AGAG-ATGGGGG---------------------A----AGAAGATAG----GAA---------------GGGGAATAAG---------------------------------AGGGGGCTCTT----------------------T-----AGGCAGGAGACGGG-------------GGAATTCCTT-AAG------------------------AAGAAAAGA------AA-------------TTGCAAT-----TTTTAC-TTGA-------------AA-TTTTTCTAT-------AA-AAT-------AAA------ATTGTTTCCGATTCACCA---------------------AA---CCAATTCTTA------------------------------------------------------------------TCTCTTT----------------CT---GAAGGAATTCAAA----AA----AA-TAAGAA-T--AAGA-C------AAAATACTGGAATTCT------------------------------TAATTT--TT-----CCA--A----------ATTTCTC--------TC---------ATT----------------G--------AAA---------------------------TAATC-AAAAATTAAGAAT-GG-----G------TTTA------CTTGGTTAAATTC-----AA--AAAGGTAATTAAAT------------------AA--------------------CTTTG-------------------TT-----A-------------CCTAG-----TT-----ATTAC--------------------------------------------------------------CT-------AAA-------GAAGG----ATATTTG---------------T-------TA------------------------------------------AAAT---A--C-AA------A-----------------------AAAGGATTGAA-TCAT-----------------------TTT-AC-------------TTT-C-----TAT-------TCA-----TTT-------TTG----TATTTCTT---------TCTAT--------------------------------TAAAAT------GAAG-----------ATGAAGCAG------------------------CT---------------------CTCATGTTTCG----TAACTGAT---------------TGATTGAATTC---CAATGA------AAA-----------------------CC--------TA------------------TG------TT-----TAT-----AGGAAATTA-------------TCGAAT--------------------A--------TTCC-TTAC-----TT-----C--------AT-----AT----------AGAAC-----TGAAATCCT-------AATGACTAG-AATTACCTAAG-------------------T--------------------------TT--T---AGA----------------------ATGTCTTGTTTAAGAGAC-TAAGTA-----TTTTTTT-GTTTTG--------ATTGGAA-------------TTCCATTATGGAATAC----------CAT-TCTGAACTT-A-ATTAAC---------------------------------------------T------------------------------AT----TTGAA----TTT----TCCCTTC------------------------CT-----T-----TTATC-------CCCCC-----A----------TCTTAT-----ATGGGGGAT--------------AGGCC----------------------G------T--------------------------AGATCTATA-------------------------T-------------------------ATGGAGTATACTTAATATATAAATTG----GAGTATAC------------TTA-----------------------------A-TATA-----------------------------------------------------------------------TA----------------------------------AATT-G-----AT---------------------------------------TTAAATA--------------GAAAACC----------------------------T-------T-------------------------------------TGT-----------------AT-ATAT--------------------------------TCT-------ATAT-------------TATT------------A-------AAAC-AAA-----------------GT-AT--------------AAA------------------ATA-----------------T----ATAT--------GA-----------AAAA---TATGCTAAA----------------AAATTC-------------------TTG-----TC---------TTA--------------------------------TCCGCATTAGAGA--AAA-------TAAAGT-------------------------------------------------------------AAAAAA-GAA-------------------TTCAGAATTTCAGT-------------------------------TC---------AGTAT-----------------C--------------------TAAGTATAAAT-------------------------------A-----C-------------------TAAG------A-A-AAAACAGAAAGAAGGAT----TGATTTGCGGCAATAGATGTCTTTCACATACAACTAG------AAAAAA-------G-----TAATCT--CCTTTTT------------G-ATCTG----GTT--------------TTGGAATA-----------AT----CTGAATTGA-----CCTAT-----C------CCAAAGAA-------------------ATT----------------CCA--------------------ATT------ATTT--------AATAT----------GA------ATAATTCGGA--------------------TTAATTAATGAATGTA-----C------T-------TT------T-----ATGTGT--------------------------------------------CGAA---TTCC-----TCGGTACAA----TATTC-TTA-----GAAC---T-----------------------------AACC------------------C--CTCT-------GAT-------------------------A-T--------------------------------------AT--------AG---------------AACAAAA----G-------TT-----------------TT--------------------TGGTATACTGTGT-------------------CC---------------TAAG----TA-TTCTTT-TC------------------CT-------AT-----CAACGAAC-T------------------------TTTCA--------TAATAGAATCC-TC---AT---AT----T-------------------------TTATTA-TGAG-G--------------------ATTCTA---------------------T-------------------TATG--------------AAAAGT------------AG------------------------------------------------------AGTATT------CTTGCAA-TAGGACTTACAACTTCTACCT----------------------A--------------------------------------------------TCTTATCAAAAATTCACAAAA------AAA-TAGGTTTAGGCT--------------------TGGT-----AAA------TCAT----------------ATTA--------ATAA-----------GAG-CATAAAGGCTTTC-----ATT-----CTA------------GAAATTTTGCTAAAATCAAAAATTC--------TTTGTATTTAA----------------TGATGAAATTATAGAAATTCT-AATGGATAG-AT------TGAAAGA------------------------------------------------------------------------TTTTTT-----TTT-----ATT------T-CAATGAGAAACTAATTAG------AAAA----------------AAAATG--------AGT------TCTAT------ATTG--------C---------------AACT--------GA-GAAA-----------------------------AAAC-----AGTTCCAACTC-----TTTCAAGCTT--------TGT-----T----TCT------------AT-----TGGGCAAAGCAAGAG-TTTATTGTT---------------------AAAAAAA------TCCCCAATGATACTAC----CAAA-----------CGAAGTCC-----------------------------------ATTTTAATGAAGATTC---T-AAT----GTTCCTAAATTCTATGGACTCTCC-----CAATCTCGACGATTTGCGAGAAAATAAC-TATTATTCTTTTAAC-------TTCCC-------T-A-----TT--------AT-----------TTA-------AAGTTAGCCGCCATGGTGAAATTGGTAGACACGCTGCTCTTAGGAAGCAGTGCTCAAGCATCTCGGTTCGAGTCCGAGTGGCGGCATTCTCGAAAAAGAATA---------------------CAATAGATT-----AGAAAATGG----------ATTCAATTCGAAATTTCCAA-----TTTTGTAATGGGACCTTCTCCTT----------------------------------------------------------------------------------------------------------------------------------------T--------------------------------TACAT--------------------AAC-----AT---------------------------------------------------------------------AAAACC-----TTCG---------TGAAATGAA-----------AG--------------TT--------------TTTC-CATTTTTGTTT-------GA------TTTGAGAA-CCCTTG-----AACG-----CCT-----TCTC--AAA-GGGTTCT---------CAAA-AA------TTCGA---------GA-----TAG------ATC---------------TAA------TTA---------------------------GACTTT-TTT--AC----TTT-TTT--------------------CTGAA-TTATTTGG-------------T--TTTT-------------------CCACTATGG--------------------------A-------AT--ATAGAG--------------------------------C-GGACTAG-T-----------------AAAAA-------AA----------------------AAGATAAAGTGATAAAGAGAAGATACGTTTTGACCAGAAAAGCCCGTGCTC-----GAAATAAGCGAGCACAGGCT------TCCTCGGTAAAGAGGAATCAGACGATTCAAGTGGA---G---------T------TTTTTG-TAACG---------------------------------------------T----ATGGATCTATAAA------TTTTCCTTTT-C---AACAT-----AAAAATTTT-CGATCTG------------GT------AAAAATGAA------------------A-TTA-----------------GTAC-------------------------TAT----------------------------A--------------------TGAGTCATATGT--------ATTGTAGACACCAGACGAAGCAATGGTTTATCCAA-----------------ACTTCAAC---------------AAAT------AAATAAATAAAATAATG---CA-----A---------TATA-TTTCTTAATCCGTTTGT-------------------GAGAAAGCGTGAAAAGAGC------CAAGAGACTTGAATTTTTGGCTT------CAAC------------------------------------A------AT-CATAATTATACG-A-------ATTGTACA----------TACGAA--------TTCGAATTAGCCA------A-----TTTATTGGCTATCG----T--------CTTT---------T----------------C------AATAT------AAATTATTGCAATATTCA-------AATTG------CAATATCAATGAAT------TGC-----------------------------------------AAAAATTC------------------AA-------------------T-------AAGT-------------------AAA-AA---------AG------AA-----------------TACTAT--------------------GTAATAACC----T------AA------------TC----------A-----AA-----------------------------------------A--------------------AATAGATATTA----------------------------------T-----------AA---AAT----------------------A------------------------ATAAAAT--------------AAT----------AAGA----------AA---------------AT------------AGTA---TTCGA-------------TTTC-------TAT-T------CATC------TTAATAT----TTGA------TA-----T------TAT-------TATT--------ATAT----GTGCG--------CC--------TTTGT--------TTAGAGGA----TTTTAT----------------------------------------------G---------TTAACTAACTCCTTATCAATCTCGATTCATTTCA----ATA-------TGAGG-AC-----AAGAATTGAACCGATTCCATT--------------------------AATTAGA-ATAGAACAGTTACACAAC-----AAAAG------------------AG----AAA-------AGAAGGTA---------------TTTGTTGGCAGTAGACGGGTTTTACTAAAT-----C-------AAAA----TTG--TGATTC-------------------TTTAG--TTA-----TTT-ATTT-TAG------ATTTGAAATTCTAAGAA-------TTTTGA-------CTA---------------A-TTCTAAGTATTT----CTATGGATAAGAAGAAAT-----T-------A-ATAGTATAAAATTTTTCATGAACTGACTAAAACT------------------AAAAGATTCAAGGAAG-----GAAAAA----GGGAT-------TAG-GA-----------TA--TTTTTT------------------------------------------------------------T------GTAT-A-TAAG-----TTGTATAGTTAGAA-----ATCACATTACGAAAATCTAC-----TCTC----------ATT--TTAAATCAGGAATAA-------TTTGC----------------AATAAGCA-G-TAGTTATTCG--------TTTTT--------------------C-----------------------TTTAT-----AG-T---------T-------AAT----------------A-----------AAAAA--------------C-----T-----------------------AT----TGGATTTT------------TCT------AAC-------------AA-AAAA------GAAAAA--------TC------CTA------GTA-------AATTCT-AA--AT-----ATCT---AT------G-AAA-AAGGTATGTT-----TCTT-------TCTCTTGTTTGAGAGAAC------T--------------------TTTGTG------TTGAAAATATTCTTA----C------------------TG-------------TTATTG--------------------------------T---------------------A-----TTATC--------------T------TAT-------------------------------------------------------------------------------------------------------------------------------------------------------------------------------TCATAGTCGATGATAACATCACAGTTCCCACCGCTATTCCAAAACCGTACATGAAACCTT-AGCTTCATACGGCTTCTCTATGATC----A-G--AAAAA-AG-GA--AAGGG-----TTG-TTTCGTTTCGG-----TATTATCCCCCT-----GGGCATAGA-------TAG-----------AATTAGGTAAGAT-----A-----AAATCGATTGGAAAG-------TC--CTAAAT----TAGACCAAAGGAATTCCG-----TCTGCT---------------AG-AAT--AAG-------AAAAAGCGCTTCCGAATTGATCTCGT-------CC-----T-----------TTA--------------T------A----ATATAAT-GAA----------AATTTTTC-----TTTGTTCA---------GTAAT------AACTT-A-ATCTTGGAATAAAACA------CT------------CGTTATAGC-----AATTAATAAAT----G---A-------------------AAAGAATTAGG------CA------TTAATTCATGAGGAATTC-----TGTATTAATAT------------GAA-------T-----A-GAGG----------------AAGGAAAG---AATAAATAAAT---ATCT-----TT-----------------------------TTT-TTTG-------TA-------------------TTGC-------ATTCCAT-------------ATC-----TTTTGTCCTATTCTTCTTT-CCCCG----GG------G-AAGG---------------------------------GT--------ACTTA-----AA----AAG---------AAAAAA--GGAATAAAGGATTAATTCGTTCTTGATAGCCATTTCTTTAA-CAAGTGAAAGGGA-ACATACTCTGGATCGGAATC----CG-AAG-AAAGTACTACTTG-ATCATTTCCACCAATTTCAAGTCCTT-----ATTATGATTCCTT-------TTATGAG-GAAAAATCTCTAATG-----CCTTAGATT-CCCTCAT--TACT-AATCCTTTATGTACTTTAGTGTTCCT-AACCCCTCACTAA-----T-T-----------------------TTTG-ATG----GATTC-------------------C-----CCT-------------------TATG-------ATTA-T-AA-GTTATAG-----TATAG------------TAATAACTCGG-AA-----TATT-C----------------------TAG-----------------TAATGGAATTC-----------------CAT--------ATCGCGAATCCTTTATTCTTGCCCGCTTCAAGATATGATGACTAATC------------------------------AAAAAATCTCAACCTTGGGGTAAAGAG-TTTACACTACTTA-------------------TGTTTACTTCAAC--TTTT-----TTCTTGTACGTAGGAAATGAGA-TTTTTTCTTTT------TACTAC-----A----AATT-----AATAAGCTGTTTTGTTTCACTCATATAGCTATCTAGTTTAACTTA------------------CCAACCCGAATACAGAA-TAAGAAAAGGAAGA----TAAATATTCAA------------TGGATTT-TGG-AGGA--------AAAAGAT-CCT-ATTTTA---------A----CG------------------------------------------------------------------------------------------------------------------------------------------------------TATCCTTTCTTC---------------CTTAATTC------------------ATTATTCCATG-AAAAT--------------GGA-TTATTC------CATGAATTCCTCA-----
Ferrocalamus_rimosivaginus ---------------------------------------------------------------------------------------------------------------AAATACCCAATATCT----T--GCTGGAACAA---GATA------------TTGGGTATTTCTGG-----CTTTCCTTCCTT----------------------CAAA---------------AATTGCT-AT------A------TG-GTA-G---------------C-----AG-AAAAGCC----GG-----TAAGATCTTGGTTTA--TTCAAATTGCAAGGACTCCCAAGCACACGTATTAACTAA------AA-ATAAAATAGATAAT-----AGAAGGCTTGTTATTTAACAGTATAACATAGACTGT---------------------ATACCAATGTCAACC-------AAGCCAGCCCC----------AACGATTGG-----ATAT-CCATATAACTA------------------AAT--------TCACC-------------AAACC-AAA-----AAATT----------TTGT---------A-------A-------ATGAAGTGAGT--GAAAATTCAAAACTCAGATTACTC-------TTTTC-----TATTTTCCATA-----TGGGTTGCCCGGGACTCGAACCCGGAACTAGTCGGATGGAGTAGATAATT-CTTCC-----TT-GTTACA-------ATA----GAG---AACAAAAATCCCTCCCCAAATCGTGCTTGCATTTTTCATTGCACACGAC---------------TTTCCCTATGTAGAAATAGT------CAAT-TTCTATT--CC-----AA-AG-----AGG--A----A-GTCT----ACCAA----TT----------------TTTTG-------------------------------AA------------------------------------------TTAG-TAAATTG------ATTCA------CC------TAC-----------TA---------------------------------------------T---------------------TTATT---------AT-----AGTATAG-----------------GGAACATTTCAGAAGAACATTTCAG-------AATGG------AAA-ATG-----TGAAAGTTTTATC----------T-TGATCATT-----------TATCGA-----TC--------ATTTCTAGT--------------------G--T-ATTA-----GTTTTG------------------CCTAA-----TG--------A----------------------------TTG-----TATTTCTAC---TT------G-AATCAGAA--AGA-A---GAA--GCATTTCTCGGTT-----TCTCAAAT--G-----ATGA----TACATAGTGCAATATGGTCAAAACAGG-----GTGTTGC-------ATT------TTTTAATACAAACCCT--GG-----AAAGAAAAGG-----AATCTAATCC------ACAGA-----TCTTT------TCCT----T-----T-TCTATC-----CAATTAGTTTATGTTTGTTCT-AATT------AC-------AAAAG--------AGA--------------------ACAAATC-------TTTTATTTTTGCAGGCCAATCGCTCTTTTGACTTTGGAATC-------CAGTCTCTT------TATCAATATACTGCTTCTTTTACACATTCAA---------------TCCATAACAT-----C-CCT-------T-TTCAATCCATAA-------------TC-AAGAATAATTAGGATTTCT--------AAAAAAAAAAGA-AAA--------AA-TCAAGGGTC--CGTTCATAGGAAAACCCAACCTTTCCCCGCATCAGGCACTAATCTACTTTTAACGTCTAATTAGATCGGGGAATCAT----TTC----------A-----ATTAA-GAAGTTAAGCTCG-----TTGC-T-----TT---T--T----A-TTTTACCAGAATTGGAGCCAGGCTCTATCCATTTATTCACTAGACCC-------AGAAAATCGG----------------AA---TTTTTTATTCCATT-----CCAAAAAT---CAAAAAT----AA------G---AAATTGA------TTTTATTACGACATGCTATTTTTTCCATTCATTACCCTTGAGGATCAGTCGTGGTCTTCTAGACTCTACCAA-GAGTCTGGACGAATTTGTTGCTTCATCCAAATGTGTAAAAGATC-ATAGTCGCACTTAAAAGCCGAGTACTCTACCATTGAGTTAGCAACCCAGAT-AA-----AAT----------AGGA---TCT---T--AGATACGATCGAAACC-AAA--------AAATCA---------ATGGAATTACACCGCACC---------CTCCTGTCAAAACATTGAACTAGCA--AA-----A-----C---------------ATT----A----AAAGAAAG--------ATTTTATCGCC------C------ATT-------AAAAACACTCAAATGCCAA-------A----------------------------ATGAACAGGTCCG---------------GCTA-------------AATTT-----CACTA-----A-----GGTT--A----A----------AAAA------GGAGCG------GCC----CCAATCACGATAGCAAAATTGTCA---T-TT---T--------TTTAGCAATT---TTGAT----------TT-----CT-------------------------TTAT------------A---------TAAAG----------------------------------AAATC--------T-----------------------TGT---------------AT-------GAGAGTAC------AT-------------------GCA------------A-------GA-GGGACAACCCTATCAT----TTGAGCGAAG-TGTAGACAGAAAA----------------------------------------------------------ACCT-AAT-----ATGGAG----------T-----------------------------GAGGA-TAAAG---AGACC----------------------------------------CATCTATCTACAAATTCTATTTGTTCAATAGACCTTTGTCAATGGAAATAC-----AATGG----TAAGAAAAC---------------------AAATTAGATAGAA----A--AAGTAAATAAAAT----AAGGGCT-----TATGTTGGATTGGCAC----GAC---------------------AT-----AAATCCA-GT----------CAAAAATAGGACT-AAG---------AAAGAGGCA-----AATT----GTGTCT-----AAATAATT-----------AGACAAC-GAGG------TATACTAGTGAT-CCT-----CTCCTACTT------T------TT-------------------------TATTC-------------ATT---------------------TAG-------TTCTTC----AA--------------------------------------------------------------------------ATTGGGATAGATGTAGCTAAACAATG----CC---CC-CCCTAGAAACGTATAGGAGGTTTTCTCCTCATACGGCTCGAGAAAA-AGATTCG--------------------A------A-----TTTCT-------------------G----------------TCTA----TAATA-------------------CA----------------AGT---AGATAGAAA-TTAGACTATGACTTGCATTAATTTCCTT-ACAG---------AA-AAAACAAATTTCATTTATACTCATGACTCAAGTTGGTTAATTTTGACTGACAGACTTAAAAG---GA----AAAA--TCCTTCCAAA-TTTTTTGAGTCGTCTCTAAACTCTTTTCTTTG-TCTCATCTCGAAC----------------GA-----ATTGACTTTT-A------TTCC--------TTATTCTGATC-----------------CAA------TTC------T--------ATT------GTTGAG-ACAATTGAAAATCGCGTTTACTTGTTCCGGA-------ATTCTTT-ATCTTTGATTTGTGAAATCCTTGGGTTTAGACATTACTTCGGGAATTCCTATTC-TTT-TTTCTTTCAAAAGAGT-------------------AGCAACATACCC----TTTTTTTCTTA---------TTTCC-TT-------CGAT-----AAAG-------C----AT-TTCCC------------------------------TCT-----------------------------------TC-TAT----------------AGAAATCGA------------------A------TATGGGCGA-TTGATTCTG------ATAGAC----TTT-TA------AT------------T-------GAAAGAGTTT----TT------CCA-ATC-----TTC-----CAAAATT--GGACTTTCTTCTT--------------ATTT--TAACC-----------------TTTCG---------------A-----------------T-----TTC-----------------------TATA-------TTAAGGATAGA---CTGACAAAGTTGGCCTAATTTATTAGTTTTCACTAACCCTAGATTCTTT------------CCCTTGAG----AAA---AA-ATCA-----ATTCTGTCCT------CTCGAGCTCCATCGTGTACTA-----T-----------------TTACTTA-------------CAAACAA-----CCCAGC---------ACAAATTT------GGTTCGGGAC-----GA-ATAGAACAGACTATGTCGAGCCAAGAGCATTTTCATTACT-------ATGGAAAATGATG-GAT-------AACAAAATCCACAATCGATCATGTCCTTCAAGTCGCAC------A-------ACAAA----CATTCCTC---------TAAT----TTCATTGC---AAAGTGGTATAGG-----GAATTGATCCAATATGG-ATGGGATCATGAA-------TA-----------------------GTCATTGGTTTAGTTTAGTTTTTTG-----TATAC---TAATTC----------AAACTTGC-----TATCTATGG------------------AGAA--------------------------------ATATGGAT----AAAAG-AAA----TAAG------T-----ATTTAT-CGGGGAAG--------ACTCC-----GC------AAAGATCCA-------A-------TTT------A------------------------T-----TTAAAC------CCA---------------------------TA----TTCTAT---------------------------------------------------CATATGAAGGAA-----AC-----ATAGTTCG-AAAAAG-ACGAATAAA-----CAAGTTTG-----C------TTAAGAC---TT-AT------TTTT-------------T------ATTGAATTTCCATCCT-CAAC-----------AGAGGACCCGAGATGGT-----CAATCCTGAAAT----------------GAGAAACGAAGGATCGACTC---TTCTCCAAC-----AAATAAACTATCAACCTC--A--AAAAAAGTTT-----------------------------------------------A---ATT-----------AA-TTT----------------------------------------------------------------AATTA----C-TA-------------------T-------------------A-TTAGAA-------------------------TTAGATTAGCAATA-------------TA-TTTT----TCCATAAC---------------------------------AAAAACAATTAA----------------C----------------TAT------------------------------------------------------TAACT-AA-------------------------------------A------TAAACTATTCCAATGAAAAGAT-----TGAAAGTTTT-----TTGGT--AGTTA-T------AGAATTCTCGTA--------CTT-----CTTCGACT---------CGAAT--ACCAAAAGAGGG-AAA-AAAA----TGAAGT--AAAAAAA-----AAA-ACACATTT-----------CGT-----G-TAAAGTCAAA-TTAAGACCTTTGC----------------------------------TTTTACTT--------------------------ATAGCA-------------GTCTTTC----TTT----------------------TACCT---------------A--------------AAAGAAGCAACTCCAAATCAAA---A-----ATCAG---------GA-------GAA-----------GTATGA--------TTTTTT-GAATCC-------ATTCTATCCAACGA----------------------ACAGTTCTT-ACCTTATCC-TTACC-----AGAA-TGGATC------ATTC---------TGGATATTTAAAG-----------------AAT--CGCAGATCGAGAT---------------GGTTTTCGCTTAACC------AAAG-----------------------------AGGGG--------------TC----------------CTTTTTAC---TTTTT--------------------A-------CT-----------------AAT----------------------AATAT------------AATACAACAA---------------------------------------------------------AAATCTATCTC----------------------------TATCAT-------AAA-GGGATAGGTCTC--A--T-TTTTTATACAGT-GTTTTATGTCAAGTT----TAAAATTTTTTCAATTAATTCGAAAGCCGAGTAGACAGAATATATGAATTTATCTCTAATCCTCA---------CATTC-----CATTGATTTAGAAATGGATATTTGCAAATC--AGATAATATCTAAAATACAAAAATGGAGTTC-CTATCCAT--------------AGAATAGAA------ACCCTTTTT-TTTTTTT---------CGCAAGCCGATCTTGGTCAAAAGTTTTAAGACCTGTGCTGAAACTAAAAA----CTTCCTA----TTCTTTAATCTGGCCATGAAATATAGAATTAGG-----ATACCCCCTTTATT--------------TTCTTTTTATTTACTTACTTTAGTTCT--------------------------------------TTAGTTCGG---------------------------GAAAAAGAAAT----------------AGGGGGTCCTTCTTTTCTTTCACATTAGATGTC----AAATG-----TAT----------CATG-------TAAGAATTCCCCCTTC------ATGGATATG-------------------------------------G------AGCATA-A-----AGTTTATCTAAGAAGTTCGAATTTC----------A---------A------------------------------------------A-------------------------ACACATA------------------TGAGTAA--------------TGAGTAG--------------TAGTAGGGGCATATCCTGAATGTGACTGATAGACCCAA-TTTTTC------AT-------G-----A---------AAA-----TAAAGATATT----C-----A-----ATT-----TGACTGGACTTGACAC--TTG-ATTAT------------------------------GTTTTCTG----A----------GAAA-------G-AAAAAGAATGC-----TTAGAAATGCATCTAA------TC-----T-----------------------------------------------------------AAG-----AGTTCA-TAAGAGATAATTATTC-----------------TCT--------TTAATA-----------AACTT------------TCT-----TT----TGTCTCGTGTGGGG-----TACAAT------------------------------ATGATTTCAT-CTTTCGTTTCA---TC-AGAAA-AA--ATCTGGGACGGAAGGATTCGAACCTCCGAGTAACGGGACCAAAACCCGCTGCCTTACCACTTGGCCACGCCC-----CA-TT----TCTGGTTTTATGCG------AC--------AC------TAA-TAA--ACACTA-T-------------T------------A-TGTTTA-----TTTGTTATTCGT----------CAATCCCACTTCAATTAC------AT-AAA-AAATGAGG----------------------GATACTCTCTTGCTAGGATTC--TAGACATGCGG-----ATAATATAGAATC-CAAAAAATGCATTGATCATTACATGGAATTCTATTAAGAT--------------------------AT--TATATGAAAGTCGAA-----TTTCTTCCATTC------TCATTTGAGAGTGCGAATACAAGGAGGTA----TTTTGCGTTTGGGAAAGTCCG--------AAG-------AAAAAA--GGATTTTGAACCCGCC---------------TTTTCT----TT-TTTCC----CTT------AG-AAAAA-----TAACTCAATCAAAATCCAATTA----------TCTAC--------TCT-------ACAA----G------AACGAAATGCTTGTTAATCT-----TTA-----CTA---------CTCTG---------------------------TT-----CT-GTCTGCCAA-----ATTGAATGAT----GTATTCATTCC-------AAAAAAA-TT----------CTAAAAATGAATAAAA-GCCGAGAAG-------TCTTA--------TATT------ATGAACCTTCGATTCTAAAA-----T--TCGAA------TTCTTCTA-------C-----ATTGAATGTAT------AGCTGCAGC-----AATAAATTGGGATCCGCC-----T------TTCTA------CCCCACC------CGCTGCACCTAC---GTTGAGCAGGTACC-----TTTA-----GGTA-CC----C-----A-C-----ACAAT-ACCTA------------------ACCTAA-----------------TTTTTGAT-----ATTGA------------------------------------TAAGAGTGC-----TT-A-------------------TT--------AT-AAATCAATTCTTG--CAA---------------------TTTTTTT--CCAGAATT-----TATTTTT----------GCA--T----------------------TTTTA-----GGTGT-------AAAAAT-----AAAC-AAAACCCATCCTAGTGGATCTGTGTGGTAAGGA---AAAA-CGGGTAATCTATTCC-TTA--A--AAAAAAAATCTTGGAGATTATGTAAAATCAAAA---TTTT--TTTGGAATTTTTT--------CT-----TACAAATTGG------ATTTGTTTCGTA-----CATTTATCTATG---AGAAAATCTGGGGGTCAGAATTCCT-----------------------TCCAATTCGAAAGTCCCAAATGATCCGAGGGG--GCGGAAAGAGAGGGATTCGAACCCTCGGTACAAAAAAATTGTACAACGGATTAGCAATCCGCCGCTTTAGTCCACTCAGCCATCTCTCCCCGTTCC-AAATCGAAAGGTTTCC----GTGATAT----G--------ACAGA------GGC-----AAG--AA-------ATAACGATTGC--AAAAAATCC------TTCCTTTTTCTTTC------AAAAGTCC-ATAA-------AAA-TTATATTGCCA-----ATTCCA----------------------------TTTTAATTATAT-TCTTTTT------TC------------------------------------------TTAATGTTAAT-------------------------AA-AAA------------------AAAGAAGAAAATTCTTG---TTTTTTC-T------TTC------TAA------A-------ATTCGAT---------ATT-----GGC----------TGA--GAAAC--AACCAGATAGATTTTCT-----C--TTCAG------------------CGGGCAT------------------TTTCAT--------ATAGG----------------A----C----------TTGTTATAAT------A------AA-----------------------ACAAGCAG-----GTTATATAA------AA-----AATAAAAAA----------CTC-TTTTTTC----G-------ATTAT---------------TT---------ATAA-----ACAAAACAAAAA-G-G-GTTCTT----------------------------------AT-----C------------------------------------AAAC----------------------------------CCA------CC------------------------AT-------AAAA--------------------------------------------------TTG----G------------AAAG-AA-AG--------ATAAA-GTAAGTAGACCTGACTCCTTGAATGATGCCTCTATCC---------------------ACTATTCTGATATAT---AAATTCGATGTAGATGAAATTG-----TATAAGCGGA--TTTTTTG-TATTT-----CC-----TTAGAC-----TTAGACCGCGCAAGG-CAAGAATTTTTC----GCTAT--TTACGAT-TTC----------------ATATTCTTGTTACTAG-----------------------AT------GT-----------------------TCTAT-----------AG----------GAATAAGAAGAAATCGCAACT------------------CCTTTCCGCTACAC-----AT----AAAAATTG--------------------A-TTTCGAAAGTCAA---TTTTTTTTTCAATATCTTTC----T---TTT--TTTTTT-------CAGAATCCA--------ATTTTT-------GTTCTTCCACC----C-----ATGCAATAGAGAGCGAGTGGG-AAAA--GAGGGGTTACTTTTATTTTCATTTTTC-----CT-----T-------AAAAG-ATAG---------G----C-------TT----------TGAAATAGGAG-----------TCATGGAATAATGCTG--------------------------AATTCA---------------------------AA----------TGTTTATT----------------------T------------------C----------------------------------------------------------------------------------------T---------------------AT-------------------------------------------------------------------------------------AGTA-------------------------------------------T-------------AA------G-A---------------------------------AAA----------------------ACTAATCGAATCAAATTCATGGATTTACCACG-----ACCTCGGT------TGTGACC------CCAT-----AGAT-AAAAAT-G--AAAAATTGCTA------TCTTCGAGACCTTTGAAAAA-GGG-------CATTGAACGAG-AAAGAAATCGTCCACAGAT-AATC----A----AACTATCGTATGCCTTGG-----AAGTGATATGAGGTGCTCGGAAATGGTTGAAGTAATTGAATAGGAGGATCACT-----------------------------------------------------------------------------------------------------------------------------------------------------------------------------------------------------------------------------------------------------------------------------------------------------------------------------------------------------------------------------------------------------------------------------------------------------------------------------------------------------------------------------------------------------------------------------------------------------------------------------------------------------------------------------------------------------------------------------------------------------------------------------------------------------------------------------------------------------------------GA--TTTT-C----TTATTT----------------ATAGCTG------TTCTAC-------------------------------------------------------T-------------TTTTTTTTC-TG-----TTCTGGCTCGGTTATTCCATCTAGCCGAGCC-ATT-----CA---------------TTCC-----TTT-TTATGAAA-------G---AAA--GATAA--GGGGACAG-----------------------AAC-AAAG------AAAAA------CAAA--TAAAGAAA-----CAAACGTATTCAAT--------------------------------------------AAGCAAAAGGAGAGAGAGGGATTCGAACCCTCGATAGTTCCTAAAACTATACCGGTTTTCAAGACCGGAGCTATCAACCACTCAGCCATCTCTCCACAGCCTAATCCC----TATTTTATTCCTACAAATAGAA----------------CATA---GCCAT-------ATGAAATGATC-----TACT-AACCTCTAGAAAC------A--TCTCAGATGCAAGT-CCCCCTTTCGATA-TATC----TCTGTATA----CTG-------T----------------ATAGACAGACGGAT---------------ACAGGATCCGC----------TATATCC-------GC-TTGTGAAA-----T---------AAA-----GACTAAAGCCCCTCCC----CTCA-----ACCCC--------------ATATCCAAAT--AAAA--AA----GGTGG-------TAAGTAAT------AAG------T---------T---------------------TTAAAGAGAAGAATCAATGGATTCATGATTAAACCCCTCCT-ACTT-C-----TTGTA--TTTTATTACAATTTTGG------TTAAGTGAGGGATC------AAAT------A------------------TGTAGTCAACTTTATT---TGATGGTAGCTTGGAGGATTCGAAAT-----------------------------ATTTGTTTAGT-AT-TTAGTA----TTT-----------------AGT------AGCCCGA--------------T-----------------ACA--------------AAAT--------AAAT--------------------AAAAAGGC---------------CAT-----TTCTT---C-G-AAAAA------ATT-GGAATTG------------------TGAGACGC------ATTAAAATGCAATTTGCGTTCCGAA------TTGCTA-----CCT-C----TTCTCTT-----------------TCATTATTA-------------------------------T-----GAAATTCC-------ATTGC----------------------------------------------------------------------------------CATTAGAATAT--------------TGATTGACAG--------AC--------------------AATTA-AA-AA-AAA-----------GAAAAC------TCT------AATAT----------------------------------------------------A--------------------ATAGAAAATG-AAACGGTCGACCCAGACATAGACGGTCGA-C-CCA-------------------GGCGG-----ATATACC---------------------CT-----ATAAAATATA--------------------TCCCGTAGCGAGCGTAGTTCAATGGTAAAACATCTCCTTGCCAAGGAGAAGATACGGGTTCGATTCCCGCCGCTCGCC-AGC--------TT---------------------------A--------ATTTAG-------T--------------------A---------------------AGGT-ACTAT-------------------------GAT--------AAAA-----AA---------T-------------------------------TTAGT--------------C-----------------------------TAGT----------------TGACT--------ACT------------TA-ACTAA--------------------------------------------------------------------------------------------------------------------------------------------------------------------------------------------------------------------------------------------TT---------------------------------AT--------------A-T-------------------------------TAAA------------------TT-----------------A-AGTAGGTG-----TTAGTCTA-GTACCGTA-TCCC-TTA----CTAT-----------CTTACCCTTC-------------T---------------TTTGCA-CCCCACTC---------AAAA-A-----AA--------AGG----------GGC-----------TC-----CG-----GAGGCGGGAATCGAACTCG--------CCAACAG--------------GGCT------CC----------CT--------AAAT-----------------------TGGGGATTC--ACCGAGACAAACAACTGGC-AAAC----TGC-------TTT------T-------A-AAGGGAA----GGGAG-GTAGACTGTGCC---------TTT-CTT--------T-CA--TTT------CT-TTTTT---CTTTTCCGCAGGG------TAGGAA-GGAG----------CCTTGAGAGTTCTTC-TTGTAGGGGC-AAGTGACTTCGCAAAC-TG--CTCCATTTGGCCCTTTAGGGCCGGGAACTAATGAATAA--AAAA----GGG-----TTGG-----ATACCG------C------CCAG-CCCT-------------------------------------C-----TAC----CAT---------------------------------A-TCTA---------------------------------------------------------------TACA-----A-------------------A-------------------T------------A----GAATAGTCC-----T-------TT-----TATACAGACTGC-----TAAG------TGCGGAGACGGGAATCGAACC-CGTGACCTCAAGGTTATGAGCCTCGTGAGCTACC------------------AAACTGCTCTACTCCGCTCTGGAG--GGACG---GAAAC-TGGTGGAC--------------------G------AAA-AA-GG-TTG-----AAT----ACAGGACTC-----TACCA----T----------------------G---------------------T-----CTAGA---C------AAATAGAATAG------AA----TAGTC--------------------------------CTTTTA-TACA----------G------------------------AATGGAGCGGGTAGCGGGAATCGAACCCGCATCGTTAGCTTGGAAGGCTAGGGGTTATAGTCGACGTTGG-----T------TGA--TTAGTTTTAACGTCTCTAATTCAAAACCGAACATGAAATTTTGATTTCATTCGGCTCCTT-TATGGATATTCTCACCACTTAACATCTATGTCAGC-------TTT----T-----CTATCTGA-----ATGGAACC-AAAGCTCTCCGCTTTCTAGATGATCCCTATAGAG---------T-AGGAGATAGAAA----TTCTA-CTA-----AA-------------------------TCT--ATCTAATCTACTTA-CTTCGTTCCCTAATTTC-----ATTCA--AGAGATCCT-GAGGA-AAAGAATTAGGTTTCCACCGAGCTGAAAC-----AATATGCTGATGGTTCTAGTAAACCAAAACTACCG-TTTTTTAGCTATTTGGCTTCCA------TTTCC------TT-TTTT-----A-ACAAAAGAAGA-TTTAGTTACGATTGGAAATAAA-CTT--TTT-GTA---TCTTCATCCATAGATCCTTTACTCA------------TAT----TTTAAAAATTGGAATACTT--A------------A-TCCAA-----------TGCAAAATTATGCTTCGCGACTCTG---TAC-----TC--------A-----------------------TAATCC-AA------TTTGTA----TT-TT-GGATGCAATTT-----CA-------ATTAGT----TTTTGGGTACAAAT----------------------CGCGAGAATGTATATTCTTCCTCAATATGCTATTGAGAGGAA-AAGGATTAAATCCTTT-A-----TAAGAACTAAAG------TTTTCATCGGAATAT------------AAAAAA------CTTAAGGACG-CC-----T------TAAGT------A------TATCATTTCAAATTC--------AG------TTAT-----TA-ATAGAACGAATCACACTTTTACCACTAAACTATACCCGCTACA-TGTAGATTATG-ATAC-CAACGCTA-CCCTTTGTCAAGGG----TAGCCATTCGAG----AAGGAGGCTAATT-C-CCCC------------------TT----------ATTGAATC-----AAATGG-AGAAGGTTCA---------------------------------TGACAGTGAGCTGT----------------------TGGTACTT------CGATCGCGGGCC-------TTTACTTTAG---C-----TTTA-----GGGTTTAGATAG---C-----------CCCT------------CTGGG--------AT---G-TAAAA-------TATATC---------------------------------------------------------------------TCTT-----CTC-ACC----------------------A-TCCCCATAGTGTAT----GAGAC----AAATGTATGCATTTCGA----TTAGG-----G----------TCG------TAT-----TCTAC------GGTTACGA------CTACA----------ATGATCATT-ATTTGTTTTGCGAG------GACGTAAGTGTGC--------CAGACTGCTCTAA-----GGAATAGTTTGA-----TT-------------------ATTC-----CTACA------AT-----------------------AC------ACACTAGGAG-----ATAT-----A---------------------------------------------GGGAG------CAGCACT-----GCCCC----------------CATAAA-------------TCCC-------------TT-TC-----TTCCTTTTC-------------------TTT-TTTGTTCA-----ATTC--------------------TGAAC-------AAAGAAATT-------GTGGAAGATGTTT------TCCTTCTTGCC--CCAC------TTATCATGAAGTCCGAGCCGTAGAGAAA----GAGTGAGATGCAT----------TTTAAAAATT-----CATCATAG----A---------CTTTCCCTATGGCTTGAGAGAAG-CAAGAAAC---------------AAAGAGTCG-----TAACT-----TAAAC-----GG-----AGAA-GCGGACAGGAC------------------CCGAC-------------------------------------------------------GGATTTACCTGATGTA-------------------------------------------------------AAGAAGATCCTAAATGTCTCT------GGTTAGTCGATCCTCTCCATTTAC-CAA-TTT-C------TTCTCC-TCTT------------------------------------------------TTCCACT--------------CAATTC--------TAGTTTATTAGA------TTCTTG-------TTTA---------------------AAAG----------------------------AATCAAA-GAAGAT-----GA-----------ATAGAA-CT-----AAGAAC-----AC------AT-AAAAAAG-AG-----CAT----AG------------------------------------------------------AG------G-----ACCA------AGACCATTACCAAATGTTCCTCCCAA-------G-AATCA-------TATTGGGT-ATCTGT--TCCCTTC----------------------CTTTTCC----------CGCTAGGATCGGGAATCTTA--------------TATTTTCCAT-ATCCATATACC---------------ATCGAACCT-TTAGGGTTCCAGAATCCT-------CCT---TTTTTC-----CTA----ATCTTCGGAAACAGAAAA-CCCATAG-CAGGAGGAG-TTAGG-TATG-------TA-GG----GTATGGTTTA--TTAT-----------TTTTTGTTG---------------GGCAGG-----CAGTAGAATAA------------TTTTTATAC-TCT----------GC--------AGTATAAA-------TTCGACTGCCCAC-----TTT-TTAC------AA-GCAAATTGTTGCT-------AAAACTCCAA------CATAG-TTT---GTTCAAA-----ATGCACCAACCAGAAT----CCTTG-------------------------GAG------AATATTCAAGTAC--------------------------------CCCC-------------------CTTCCTTGGAAGGGGTACCTGTTAAAAGA----------------AGG--GGTACCTGT------TAAAAATCGCTTCAACAAATCCGT----CCAAAAC------T------TTTTAAGAAAA----------A------TTGAAAAGTTTTGAACTCGAAGGTTTTTCT------AAGA-----GATGCCTGT------TAAAAATAGTTTCAATTTCTCACCAA-----AAC------AGACAAGAAGTATATCAC-------TGAAAATTAA-----TAC---------CC-AACC-------ATAT-GG--------GTATATGAAGAGCGCGAATTCCT----T-TATACCCT-ACC-----C------AATTAGAATT----AGAGGAAATA----AAACATAAATGGAGAAA----GTTCTCATCAT-----AAGATCAG------CCAATAG-AAGAAAAAAGTCCC-----------TAATTCTGCAGAACGTTCTGAGCACGTG-AAAAGTCAATAGCC-----TAAAGAT--A--AAAA-AAAAACAAAGTCTACCGTT--------TTT-------TTAACA--------------------GCAGC------TCTT-ATTGC-----CCCTTTGGCC-TTTTTTTTTTTTGCCCTTTG-----------------TTGTATCCG------------------ATTCAACAATTG-----ATACATATTTGTTCTCCTCTTC-------------------------TAAAA------------AAT----------AG-----------------------------------------AACTTCTGGGC-----TTTGGTTTGGTGA-----GTCGTC------CGAGATCGTGTTTACATACCTA-----------------TGAACTT-----------------------------ACCCTCTTCAAG------TATATCGG-------A------TAC-----------------------TAA----TTT-----------TTTATTG-----TGTCAACTCTCTCTTCACGTATTTTAT-----------------------------------------------TATATGTATTTTTTT-------------------AT-----------------------------AT-------AAAA---------------------------AAA-G-----------------------------AAAAAAACCTCTACTTT--------------------------------------GT--------GCAAGT-----GA-------------------TAAGAGAGAATA-------------TGAAAGATTTTC------TTA---TTTTTCTT-------GAT-TTTCTCAAGATTTTGA----------------ACTCTCAAG---------------------------------------A-----TTTTG-AACCTC--------------------GCC-------------------ATGAA------TA-----AACTTCTA--------------------------------------------------TATCT----C------------G----------------------------------ATA---------------------------------------------------------TATA-------------------------------CAT-----ATAT------------AATCTCT--ACAT----ATA-T-C-TCT-------------------ATA--------------------TATACATA-----------------TAT-----------------T---------------------------------------------------------------------------------------------------------------------------ATG------TACA---TT-ATGCAG-TAGAC------------------TC----------------------ATA-----ATG------AG--------------------------A---------------------------AATC-AAAGTGGCTAA----------TTTTTGAATTGAA-T--------------------------------------------------------------------AAAAAGCCCTTTTAACTCAGTGGTAGAGTAATG----------------------------------------------------------------------------------------------CCATGGTAAGGCATAAGTCATCGGTTCAAATCCGATAAAGGGCT---------------------T--------------TTT------ATTT------------------------GGTGGTAGAGTAATGCCATGGTAAGACGTAAGTCATCGGT-----TCGAATCCGA-TAAAGTA-----CTTT------TC------TACTAA---------ATTT---------------------ATTATTTATTCAC----------------------TTTTTTTTC-TTTG-TTTTT--------GAAAA-TT-----TCTC-----TA-------T-T--TTTTCTTGAATT-----T------------TATGAC----------TTAGTGTGGGATGCATGCA------TTTTTGATCTGAACGC-------TAAAC-GAAGCACG-GGG-----TG-----G---AAATTA--CAAAAAA-----G-AAA------TCAAATCGGAC------TCTTTTTC-----CTG----TTAGATCAATC-----AA-ATC-----ACTACCTG------TACTGA------ACTAA-------TCTAGAATCC------------C---------------------------T--------TT------------------TAT-----TAATC-------TAT-TCTT-A---------------T----TCTAT--------A-----------------CCC----------------------------------------TTTAAATGAA------T---------------------TTCCCTAA-----------------------A-----AAG-TAGG--GAATGATCCGTGAATTAACC--TAACCA----TCAACT--------AAAA---A-------AAATC-----CTAT----GAAAGCATAACAGA----AAAGTAGGAAAGA------CTCTTTGCTT-T---------------GGATCTAG---------------------------TT-----AT-----ACTC-----TTCGAGTATATTGACAATTCC-AAAAAACTG--------------------------------C---------------TCATACTATCATTAT-----------AGTATA----------ATGAC--------GAGCGG------T------TGT------ATATGGCC----CTATC-----G------TCTAGTGAAG----T-GATGCCCCTATCGTCTAGTGGTTCAGGACATCTCTCTTTCAAGGAGGCAGCGGGGATTCGACTTCCCCTAGGGGTAGGGAGTATT-----AT-----GAAAGG-----AGGTT----AAT-----C-----ATAGATT-----CT------A----AAAAACCCTAG-AATAAATTCTTCCTGGGTCGATGCCCGAGCGGTTAATGGGGACGGACTGTAAATTCGTTGACGATATGTCTACGCTGGTTCAAATCCAGCTCGG------C-----CCA-----AA----AATCTA-GGGCTTCGTGAAT------ATGAACTAAA------TCCA---------------TTTGTTT-------------TTCTTCC-------------------------AT----------A------AAATAAAA-TG-------TCTG------ATCC---------AT---------A----GAAATAAAGGAT--------AAAGCGAAAGGGGGAAA------------------------TTTCTTTCTAA-------------TCCA------------T------ATC------------TCTC-----TCATTCCTT------TTT---T-------------------------------------------------------ACAAAC----AAAAG-----AGT-TTTTCTTA-------------------TT--GAAATG--AAAGGTGGAT-----TATCA-----TCCAT------T-----TTTAGCGAT-AAAAA-----ATCGC------GACA-------TAC-----TA-----GT-TA-----TG------TCACTCTCACTAT-ACCCACAT------A------T-----GATAT------------------------------------------------------GT-GGGTAT-----GTAGTA-------------------TATG------------------------ATTCGTCTATTTCTTAG----------------AGTACGACGGGCGAAT-CGAA-TC-----TTC----------------------T-------------TA---------T---------------------G-------------------GTTCT-----AT-----------------------TTAAG----AA-----------TAGGTATGCCATACACCC-----CGCGGGGATTGTAGTTCAATTGGTCAGAGCACCGCCCTGTCAAGGCGG-AAGCTGCGGGTTCGAGCCCCGTCAGTCCCGAA-----C------TAGGGTTC-----A--------------------------------------------------------------------------------------------------------------------------ATGAAT-------GGAGAAATTCATCTTTCC--------------------------------TTTTTCCA-------TGAAAAAA-------------GGGG---------GGGGGG---CAG-GAGAGAAGATCAAATACCTAT-GG------GGCA----C----CCTT-A-----------T-TTCA-C-T----T------TTTTTA-------------------TTTCGCATT-----TCTCATTAAAGAGGGA-----GGGGAG---GCCTATA---GGAA----T-TT---TTTTTT-------------------TCACTAC-----------------------------------TCCC-GG-TT------GATAAGGAAAGACATACATATCATAC------TTGGA-TTAGTA----------------------------------TAA-TTTAGGA-----TAT-----TA-CTCTATCCTTA-----------TTATG-----ATACCAT-----CCTCAT------CTTAACTTCC-----TATTCG------AC----------------T------------CTTAT---------------GGAA-TAG------AGTA-----CCGG-------TATTTTACCG----A-----AATCC----------AT-AC----ATAAATCGTAT----------TCGTTTTTTCTTAGACATAGACAGTG-------------------AATTTA------ATTTAATATA-----A-----TTAGTACT--TTACTTTTTG--------GAT-----TAAACCAGGTCCC-----C-----TCCATTTTGTAGTTCCAACTTTGTTTGTGTATGTTCAATGACTAATTGGAAAGAATCTATCTCATTTTCATTCCATTTGCGGACTCCTT-TTT------------------------------TATGGATCTGTTCTCATCTTTAGACCCA---AAA-----------------------AGTGGA----TATTG-ATAGTAACCTAAT-AA----------AATAAAAGAAAAACC-----AAGCAAAGCAAACGCC-CTTTTTC------------------CTAA--------ATT-----------------AATTAAAAT------ATTTGAT-TT------TT----TTTTAT-----TTAAGCCC-----TCTTTT----CTCCATC-----------------------TCACTTCTACTTCTACTT-CT----------------------ACTGC--------TTATTTGGA-TGTC---TATGTGACC------CA-----------------------------------T----A------GAAAGTCGG------TCATATAATAC--------------------ATACAT--------------------------------------ACAT-------AATTGTATG--------T---------------AT-AACT---------A-T--------------------------A------------------AGAAAAAGGA----AGGGAAA-TT-----GGA-----------------------T----------------AAGA------TAAGAAAGATCG-----TG---------------GGTT------------------ATAG-----AT-------------------------------------ATAGA---------AAA--------------------------------------------------------------------------------------------------------------------------------------------------------GA-----AAAAGTGG------ATCTTCCT-AT----------GTT-------------------ATACT-------------------------------------------ATTCCACTCTCAA-CCATGAATTGATTTGATAGATCCGATA-------TT----C----------------------------------ATA-----------ATATTGA------ATTGATT--CAGT---------------------------------------------------------------------------------------------------------------------------------------------------------------------------------------------------------------------------------------------------------------------------------------------------------------------------------------------------------------------------------------------------------------------------------ATTATCAGAATGCAAGTCCTCCCCTTGAATTTACAGGA-----T-A------CCCCTTTTTCCTCTCCATGGGATTACATCCCGAGTTATTGTG-----------A-----AA-------AAAATAAAGAGGTTTTGGAATTCCA------ATT-------AATCATTGAA-----G------AAATG-----AAAAAG----------GGATTAAAT-AAAA------TCAAA-ATCCAAGT-----CTTAAATGAAA-GGATCTGGTTGGAATC-A-----TAAAGTGTGGTAGAAAGAACTAC---ATA-----TAGTTTTTTCTACCACA------------------------CTTTA-GAGT-------CT----------T----TC---T------------AT---------------------------------------------------------------------------------------------------------------------------------------------------TA-----T----------------------------------------------------------------------------------------ATTATC-T-TGAATCTAC-------------------------A-----TAGAATAGA-TTA---------------------------------------------------GTAG--------------ATT----------------------GAA-ATA--------------------------GTAGT-----CTAATTCAAT-TTCTTTTTTCACTGCATCCACTT------AATTTCAATCAAGTCAAAAT---AAAA---AAATCG-AAGACAATTCTTCA----------------------------------------------------C-GAAAGAATCCATGGAGGGAGA--GAAAA-----ATAATAT-GAGA-------------ATAGACT----------------------------------------AT-------------------------------------------------AG-----TAA-A-------------AAGTAAAA------------------------G-----AAAAAAAGTAAAAGGAAAA--------------------------------------------------------------------AAGTAAAAG-GAAAA-A---------------------------ACCAGCGAATC-------------------------------------------------------------------------------------------------------------------------TTTCATGCTTA-AACATGCGGCGAGATGCTTC------------------AAAAGA-------G------CATAAAAATTA----TTCT-------------AAGA-AT------AAGAAAAG-----AAT-----ATAAAACAA-ATGGAAAGTGTGCGATATGTTGTGAATAGCTCCGTGG-----AAGAAAG----------------TCTAATT------------------TTCTT-----ATG-----TATAGAACT----------------------------------------------------------T-TTTTAACCATT-------------CGTCACTTCTAGT------------AGAAATTTTGAATTGCTGT-------------------------AATCG------------------------CTCTTTC------------------TA-----------------------------------------------------TTTCTA----------------T------------------------------AT---------------------------------------------AGT--------------------------------------AGAATAGAACGACT------------------CTTTCTTA---------------------------------CAAGAG------TT-------TCTTATAGGTACAGGAGTGAAACAAAACT-------------------A-------------------AAGAAAGA-GAG------------------------------------------------------------------------------------------------------------------------------------------------------------------------------------------------------------------------------------------------------------------------------------AAAGAATAAAGTTTGGCAAAATG----A-----TTAATG-----C----AA-----------AACGATCA------A-TTAAAGAAAAAAGTTGATACAAC-------AATTCGACTACTCAAT------C-----AA-TTAGTA-----GTATCCGTAAATTATGTCTC------CT-AT-----TTCTATGAAGGAAT-----TA---------TTCTACTAT-TGATCAATAATCATAGTGGAATCAAG-GGTACAGAGTCAAAAAGGG-----ATTC-T-----GC-----CCTAACGC------TATGG------ATG----AAT--CAGT-----TC-AAGGAATTTACTCCT-AACAA------A------------------------TTCTT------A-------------------TA-----------------------GGATTTCT--------------------------------GGTAGAATTGGAGAGC------------A-TTAAG------TATAA--------A---TACGATAC-ATAG---------------CC-----C-----TT-----------TT-------CC------T------T-----AAA----AAAGA-----------------------GT-AC-GGGGATGATGTCC-------TGAATAG-----AA---GACG---CGGGA-ATAGGAAGATTTT-TTCTTCCT-----TTTGTTACCC------TT-----------T---------------------TT--------------T------TATAAGCAAAGGAC-----GTCAGAAT-----ATACCAT-------AAAATTA------GGA-TAGATAAATATTTAT------TGG-----AT--A------CC------TACCTTG---------------CCT-ATG------------------TTTA----TTTTTAACCTAAACC------------CTACAGCC-------------------CTTC-------TAT-----------CAT-----TCTAT------------------G-------AAAGAAT-----G------AGGAGACTTTA-----------------------------------------------------------------------------------------------------------------------------------------------------------------------------------TCCAC----------AACTC-----CGAAA-TTGATTTTTG----ATCAGCCT-----ATTCAATCTGATTCTCG-----ACAG------AA-------------TCAGTAG-C--C----------CTTAC--------------TTT----------------------------------------------------AGTGTATG-----------------TAGGTAG-------------------C-----ATAAGAT-------------------------------------GTAT-------------------------------------------------CATAAAT---AAAATGTATGATAA-TT-----AGGAAGTCT-----TGATAT-------TCCTTCGTGGAGTCCCTTCTTCA----AT----------------CTT-AGATTG------AAA---AAAAAATGC---------------C----CCT----T-AGGG-----G-CC---------CTTT-GGAT----ATCAAG-ATTTCTGAC-----ATCTTAGCCTTGTAATTTTTAATTCTCGAATCGAAT-----C-----AATTAAGAATCAAT---------------------------------------------TAAAATTAAT-----AAAAG-----AA-TAAGGAAACGCAACCTCATCC-----TTA------T------TGGTAG----CC-------G------TTTGG-----GC----CACTACC------------------------GACAAAA------CAAA----CC-------CTAGTTTG-----AGG--------ATAGAAC--------------------------TATGGATTCTCAAAAT------CCAGTATCG----CCAGGCCTAGTTA--CTCTCTTGCCCCAA-CT-----T--------------------A--TGC---AGGGTA--CGAA-----TTTGTCGAGTTCGA-TCAGTACT---------------------------------------AT----------------------------------------------------------AAGC-------------C--------------------------------TAAGTA----TTTTAT-------------------------T------GATCAGGCGGCACCCAGATTTGAACTGGGGATAAAGGATTTGCAGTCCCCTGCCTTACCGCTTGGCCATGCCGCCAAA---AAATCCG-----ATCTAAAATAG-AGAAAAGAGCAAG-------TATTCATCCAGG-TTTTCT-----TACT------A-------AAA----------CCTC--------CTTTCTTTTA-----T-------------------CTTGAATCTAAT------------------------------TC----TACTT-A------------------------C-TTTTT--------T----CCAATCTT-----TTTC------------AAAAAA------T---------CTATTCCTGCTTTTT-TTGAATCCAGTTTCGAT-----TATTCTCC-----TCGATGGATTCTATC-----TTAA-------AACAAAC-ATTGCTAACACT------AGAAAAC--------------------TTCCC---T-------------------------TTTCT--------T------TCTA----------------------------T-----TGAG-------------AT---------GAAAA-----A--------AG------AGAA-AAAGTGGATTTCCAGTCACAGGCTGCAAAA-TTCAGAACAA-----A-TTGGAACCATTAAC------------T-------------------------------------------------------------------------------------------AG-AA--------TT---CGA----------------------------------------------------------------------------------------TTTT--------TT---------------TT----------TT--GAATTGCAG--------TAGTG-------------AACGAC-----T------CTTAAATCGGTATTCT-------CT----CCCCCC-T-T-----CC-----TTT-------T----------------------AATG-----G-----CAT-A-------------------ATAAAA-TAGA-----ATG--------------------------GATT----TATGCCTAATCCG-T-----GTA-TAGGTAAAC-T-----ACAGGTCC-----GAAC-----AGC------ATTATTAT--CCATAACAGC--------A------------------T-----TA------TTA------TC----CAT--------GGATCCCCCTTATGTACATATC-TCTATGGGGAATCGTGCTTTAATTTTTCATTGC-------ATTAAA---TATCTTGA-------AT-----A---------------------------AAAAA--------------AA--GAAATTTGGTCTGA---TATTTGGTC------T-------GA--------TA-TAGAGT--------ATGACCTGACC------------AT-----CTTGGCCCACCCAAGT----GAAAT------------TA-----CGAT-----AAAAG-CAGGGATATGTGGAGAG-GTGGATAACTAGATTGGCATGTACT----------------T----------AAA------AAA-A-------------------------GGACTT-------------------AC----TTT---------------------A-------TTTTA-------------------GGATTCTACAATGAAATC------CTA-------TATT-------T------TCTAGCAAT--T---C-TAC---------------------TAC-------------------------------------------------------------------TA----------------------CGA------AACAAA-AA-AGAACCCTCA-------------------------AATTCTT-----ATTCTTTT-T--TGAAATTA-AACTAAGCGTGC--TATTC---------------------------TAAATCGAACTAAAG----------TCAAATT---TTC--TA--GTGCT------TAT----AAAT-----------------------------------------TAT---------TAT-ATTATGG--------CTTTAT-CTCAT---T-----------------CATAGA----------------------AAGGAGATAAAATGAGAAATCTTTGCCAT-----------------CCAATC-----TGA-------TTAG--TATCA--------------------------------T------------------------A------AAGTG-------------------------------TAAGTGGCAGA-------A---TTTTT-------TTC-TAG------GAATGTTT------TATCAATTCATTTTCATTCGATT---TGTA-CCC-----C--------------TGGCAAATTCGAACTTTCGTCGA--------------------AATTGTCTCTATTCATATGTATGAAATACA-------------TATATGAA--------------------ATA------TGTA--------TGTGGAGTTCCCTAGAATTTCATGTGATTCAGTAAAC-----AGA----ATATGGATTCC---ATAAT-----TGCTAGATCGAT-CCATAGGGATTGATGAAGAGTGAGC----TGATAAT-GGAA-TTTTTCTTCGATA-----AACA-GGAAACTTAAGATTAAG-----TC-GGAATAAATATAAA-T-----------TCTTTTCTTA--------------------------TTT-------------------------------------------------------------------------------------------------------------------------------------------------------------------------------------------------------------------------------------------------------------------------------------------------------------------------------------------------------------------------------------------------------------------------------------------------------------------------------------------------------------------------------------------------------------------------------------------------------------------------------------------------------------------------------------------------------------------------------------------------------------------------------------ACAA-----GGAAG-----TTAGATTCGGCGATGCCCC-TCC-----CTTTC-----GGGGGGCATTCCGATTTGATTTCGCTAGTATC----------ATCAT----------T-TTTGCCGCGCGAATCCAGATTGAGATT-----AAGGAAAGGAAG------TT----AATTAAATTTTCGAATCACTGACTCAGGCCC---------------------------------------------------------------------ATTGTCGAATCCTACTC-----AGCC-G-AA----AAAGGAGG--TACTTATGT---------------------------------------------------------------------------------------------------------------------------------------------------------------------------------------------------------------------------------------------------------------------------------------------------------------------------------------------------------------------------------------------------------------------------------------------------------------------------------------------------------------------------------------------------------------------------------------------------------------------------------------------------------------------------------------------------------------------------------------------------------------------------------------------------------------------------------------------------------------------------------------------------------------------------------------------------------------------------------------------------------------------------------------------------------------------------------------------------------------------------------------------------------------------------------------------------------------------------------------------------------------------------------------------------------------------------------------------------------------------------------------------------------------------------------------------------------------------------------------------------------------------------------------------------------------------------------------------------------------------------------------------------------------------------------------------------------------------------------------------------------------------------------------------------------------------------------------------------------------------------------------------------------------------------------------------------------------------------------------------------------------------------------GGA----------------------------------------------------------------------------TACATAAAG------CAGA-----------TTTT------TT----------------TA-TTT------A----------------------------------------------------------------------------------------------------------AAC----TAGA----C-----TTTTGACC----------------------------------------TTAG-----AACACT-AACAGGTCAGA-TTTTAGAT---------------T-TTTATTTT-------------AT------------TTAT----------------------TTTAATTT----------------------------------------------TAA-T---AAG--------------TA-----AAAG-AAG-TCAGTTAATTCA-TTAA-----GGTTA-----CGTTTATACCA-T------GTATC--------AATGGCCAAT-----TCTCAGTG-----GAAGGT----TACATCGGAA---------------C---------------A---A-TTATT-----AT----------TT---------------ATTTCAAGCTATTTCGGCTCTTTCTTAATTTTC------AAAAAA-AAAGAAATAAATTCCGTAATGG---AATGGTAGGATG--A--AAAAA---AAAAA---AAAAAATCAAAA-GGAAGTGTGGAAAA-----------AT------T--------------------------------------------------------------------A------AGAAGA-ATAGTTCATT---------------------CTTGGGTAACTGCG---TAG-----ATTTATGGGATCA-----------------------CTT-AC----TA------T---------------------------------TC-----------------TTTTTTG-----------TTTTGC--------------------A-------TAG-----AT--AAAAGA------------AGGGGAATATTG-------ATATATATTAGAGGGTATTGATATATATTATCATCTGATGTGATTTCTTGGTATCCT-------A----------------------AAT--------------------ATAAGATTAA--T------ACT----TCAAGTTGCTGAGTTGAGAAAGAGATGG-TTGAATCAAAAGAATTCCTT-----TTTTGAAGTTCAATTTTTATCAGAG----GACAATATT------GACTAGTT----TTCA-----AA-ATAGTC------T-T--TTTTTTTAGCTTAGCTCAATTCATGCA-----TGGTTCCAGA-----TAATC-----TGCT-----TGGTTGGA-----AAACTA-----A--A-----TAGTTAG----AAATGCG-------------------TATGAATATACAACCTAGAGTTGTAGGAGAG----------AGA-A-----TAG------AC---------------TAT------------------ATTAC-----------------------GGAATTGT----CAA-----AGTATA-------TATGCATTA-------A-------GGGGGGCGGAGTCAGGCTAGATC-------------TATATCC---TTAATG------TC-------------------------TA-TA--------AGTC---CAGTCATCTTTTGTGCG-----GGTT-----------------TTTAA-----GGAATGATTTTAGAATCCG----ATTCATCAATAGAA-AATG-------AGAAAATACG----CAAA-A------TAGAAGAAACAA---ATG------T------A-----TATG-----G------G------ATAT-TATAT-------A--------TTC---CTAAG-----TTA-----GATTC-------------------------------ATTAT--------------------CTAATCC-----GATATATC-----------------------------GAA-TT-CC------CTCTATA------TGGAATTG-----------GATTCCATA------TCCA----GTTCTATGCAGCATA----TTGTTATCAATTGTATATCTTG-----ATTTAATTCCT-----ATTGGATTTGGATTAGGTCG------ATTTCAATAGGGGTTC-TTCCTCTATTTCGTCTTTTATTATGGATTATTTTATTA--------------------------TGGATTAGATGATAGGGG--AAAAAATAGGAACTCAAGGATATCGAAGAGTAA-----------------A----GAAAGAAGAATGG-----AATG-AAAGAGTGGTTGGTTG----GAAAGAAAGAGAAATAGAATAA-TGAGAAT------CATATGGATTTAC----ACAAACCTCTAATGATTAGAAAC----TAAAAATGAGATCTCGAAGTAGTTCGGACAATTCAGATTATCATT-------------------------------TCAATTTGTAC-----------------------------TT-----------------------TTTA--------------------GTTAC----------------------------------TTCTC-CCCAAT-----------------------------AGAGCTTA-------GAAGTAAGAATTTCTTGGTTGATTGTATCCTTAACCA-TTTCT-----TTTTTTTTTT--TT---TGACACGAGGA---ACTCACCTCC-----TAAAAAAGAAAA-----TGAG-----TC-------CTTTAG-------ATTAG-----ATA-C-TT------TTTT---C------T------------TT------TTT-------TAG----T-AAAT-----------TGG-------TATTTGCTTCTGCAATTCC-AATTATATC--------A--------A-----TACTTT----------ACTCC------------T-----ATTT---------------ATT---------------------------------------------ACTCCTGGAA-----------TTACCTAT---T-TATCGGGACAGA------CAATA------C-CCC----ACCCCAGGAAGGGCTGATTTGAGGATGATCAATTT-----AG-----AGGATATG-CT---------------------CGCCTTCTTC----CTTCCCGTCC------TTAGTT------TAGGACAGTGGAAAGTC--T---------------TTTTC-----CTTTTA---------------------------------------------------------------------------------TTTTAGGAA------T-----TTTTG-----GA-------ACA-----TTTC---------------AACAAAGGA-G--------TCTT-----TCACAGGTCAAACGAGACCTAAGACTTAATCTAAAAGAAA-------TTATTAG-----AT-----TGAA--TCTATTTGCATT---------------------------------A------------AAAAAA------ATGACATT-------AAAAAAACCGATC----AAAAAA-GGGCGAG----------------------------C------GAAGT------AA------G-TGATCGAAAAACTTTGCTCTTTGTTCGTCCTAT--------CTAT-AAGAGGAGAGCA-T----------------------TTTCAAGAATAGATTGGATCTATCCGGCTGCACTTTA-----AAATATTTTTTAGT--A------------------------------------------------TTTTTTG-----GATAAAT-----AAG-AAA------AAGGTGCACGATCTCGACGAATTACTTCTGAATAAATTCAGAAATC-----ATATGGAAGAACCATAGCATTTCGCGACTCATTGGT-----AAATCAACTTTGATTC----TCT-----ATAGACCAA-TAATGTGAGACCATTAACACGGTTAAAGCTAAACTGCTTGAAGTCCAGGC----AAAAA-----GGGGTACTCTT--------------------------TCTAC------AACTA------T---------A-------TTA-------------GT-------AT-----TAG--------TACCGA-----------------------------------------AAT------------G-------------------CTTT------AAACGGGAAATAGCT-AATGTAGAAT-----T----TATCTGATATAAAACACTCATATCG-----------------ATAAA-ATGGTTTGAACT-----ATT-----TACT-------AG-----------AA-------GGGCACCCTG--CCCTTTTTTATCCAATGCCGAATCGACGACCTATGTATAAAATAAAAAAAAAAAGAGAAATTTT-----TTGGATTAGAA---G-------------AA-AA----AAAAAGAAT-----------------TCTATCAAT------TTT---CATTTTCCA------TTTATTTAGTTAG-TTTTTCTTAATGAAATTGAAA-TTATTAACT-------------------------------------A---AA---GGGCAA-ATACAAA-----TAAAGAAACAACTTTGCTGACCATGATAGA----TTTTTATCTAGGCGGAAGAGTCC-------T-----CTTAATAT-TTATCTAGTCTTATATTCTT--------------AATATGGGT---------------T------TCGGTAT--------------------------------------------ATTGAAATATAA-ACAGAAAAGAGAAG----ATAGAGGATAGGCTCATTACAT------AA---A---AAAAAAAGATATGGA-----AATAGCCA---------TAG-------------CA------------------------AA--A-------AA-----AG------AAAAAA----AAGGAGCGTGAGAGCCAAATGAATCGAAAGATTCATGTTTGGTTCGGGAAGAGATCATAAAAAT-----TGTAAACT-----T-AATAGCAAGATAATCTACTTTCA------T--------TAAA------TTAATTAGGCC-----TTGAACTTCTACTTTCGTTTAGAATTTAGGCATTATTTTTCCCCTT-GCTTCCG------AAAA-AAAGAGTCAAGAAACACT---------------------------------------------------------------------------------------------------------------------------------------------------------------------------------------------------------------------------------------------------------------------------------------------------------------------------------------------------------------------------------------------------------A----------------------ATTTTG-----------------------CATG-----------------------TCT---------------AC----TCT------------------------T--------------------------------G-T--------------------------------------------------------------------------------------TA---------GTAGAAGAGGAATCGTTGAGAAAGATTTT--------T---CATT--TGAATCA---------------------------TGC------AAAAAAG-TT------TTC-------------------------TTA--------------------GTT---------------------------------TT----------------------------------------------T-------A-----------------G-TATAA--------TTATTTA--------------------------------------AAGAATAGATAG--AAATAAGATTGCGTCCAATAGGATTTGAACCTATACCAAAGGTTTAGAAGACCTCTGTCCTATCCATTAGACAATGGACGCTTTTC-TT-TCATATTTTCTT-----------CTTT-C--------TTT----TCG-----TTT--TTT------------TT-TT----TTCTTGTTCCGAT-A-----------------------------AAAAACTCTTAGACCGA------AACTC-------T---------TTTAG------GAAAG--AA-AAAA--AAATCC--------------------------------------AT-------A-TACAA-------AT------GGATGATGCA-----TATATCAT----------------------AAAGAA-----GGA----A-----TATGGAGCGGGT----AGTGGGAATCGAACCCGCAACC---CCAAG-----GTTATGAGCCTTGTGAGCTACCAAACTGCT-CTATCCTC-----T-------TAAACT------AAAGA-GCG----GGGAAC------TAGTGGAT----AAA-A-GGGGG-----TTGGATAC-G-CCCCTCTACC-ATATCTATACAA------------------ATAGAATAGTCCATTTATACAGAATGGTAAAGAGGGCT-CTTCTACGATCATCCAT-TCTAGAAATCCATACA------AATATGAAAG----AAAGGGTATTTTATCCAATGTG-CCGT-----TA-------CTAT-TATT-ACCAAGTATATGGTTCTAATCCTAGATGG--------AAAAATAA-ATAGAAAAAGAAA-----TCTAAGAAGGCGGATCCTCCCTCTCCATCAAGAGTAATGAAC----TAG-GTGCTGGTACAGTACA------AAAAA---AC----AAAAA--------AAACTAACTAAAAATGCCTTTCAAATCCTCCTAGCCATAAGTCCTCCTCTTTCCGGACAAGACATACAAAGAGACCCGCCAACTGTC-----TTTTTAGTGA---------------ACCTTTGAAAG----------------------------------A-----TA---------------GATATT--------------------ATGATTAGTCCTTT-TCTTTA------CTAT-CTATGGTCTACCGTCCTTC--TAC-------------TTTTTT----TTTAGTTATT-CACTGGAGCAAT----TAT------ATATTGAAGTCA----A------------TCCGAGGCAAGTGTTCGGATCTATTATGACATAAGGATTAGGTGCCTAACGGA------------------------C-ATTGT-TTATTTTG----G-AAAA-----------------TTATTTCCCGACG-TACT--------AAAAA--AACC-------------------TTT--------------TTTT-----AATT-----T----------------------ATGAAG-------------CTAGTGTA---------TTTTTT----TTT-----TG-AGGGTATAAGC----TCCTATCTACATCTACT------TTCCTTGA--G--------------------------------------TATAG---------A--T-------T---TTTTTATTCGATTC----CAAATTAAATTCCAA----------------------------GAT----------------------AACTCA------TTAGAAT------TAT--------------------T---------------------AA-TAAGACGGTC---------CTG--------ATATATTAG-----------CA--------ATATTT--------------------AGATCG--------------------------------CC--C----CCTTT-----------A------TT-------CGCT------TT-ATTAC-----TTCTATTCTAGACCCT----ATCCCT-AT-------------CGTTTA------------------TCCTTATGA------AATAT----------------AA---------------------------------------------------------T-------------------AAAAAATAGAA---------------------GGTA-GAA------GAAA-------GGGA------TATAATGAAAT-----TCTTG------ATTC---GATCTTCCGACCTAAT-----TTA----TTTGATTAAT-----------------------------GGATCAAC-------------------------------------AACCAAACC-A-CCC----------ATTTTATGAAA---------AAGGAG------AGTGG------TC---GT----CGGAATAGGCAGTTCCTTCCCCTAGAACCGTACTTGAGAGTTTCCTACCTCATACGGCTCAGAAATTGCT------ATCCTAATTTCCCC-------TATCTTA-ACTGAATTCGATTTCTCAAAA-----AT--CGATCCAA----------------TTTC-----TTC------TT-----GGGT-TAAGCA------------------GAAGAAGTT-------------------------AATT------AC------------CTAAGTTTCAAACCCTA------A-TTTTGATCAATAATCAGTTTGATCTTTTCTCCCACC------TTTAGAAG------------AATGAAGCATA-GATAGACC---------TATAG-----CCTTCGTT-CGAATTTTCTGAAAGGTAACTATCTCGG---------TTT-CTTATATGA--------AATTTCTATAGAATCCTTG-AAAAAGACTTT--------TT-------------CC-----CATAAG-AAAGAAAAAAGAACTTACTATCTTTGGGATCTGATACTACACCG-------CTGCTTAATTCCTTAGTGGATCG-GCTCTATTACATAAGCAGATTCCTAAATTTT---GCCC-------CATA----TCATGG-----GATAAGTAAGCAG-------TTTTTTTTAGTTGTATCGACCCAGTCGCTCACTA----ATGGATCTTTACGGTGCTTTC----TCTATCAATTTGGG------------------------AACTTTATCCATAGA-GT---A--------GTAGTATAGGCCATA----C------TTT-----------CTTC------CTATTTTGATTCTCGTGAAGTGTCCTTCCTTCCTACAGCTGATA-GGG--C-AAA-----ATCGTTGTTTTGACGATCCCTATGTAGAAAGCCC-------T----TTTTC----T-----------------------------------------------------------AGTATTTACT-----AGAAAA------TTTGATC-----CTTTC----TTTTT----TTTT-CTTCTTTCTATAGTGGAGATAGTCGCAC--CCGTTACGGTCGTTCA-----TTCT-----AT-----TCAAAAAATCTCCGTTCCAAAACCGTACATGAGGTTTTCATCTCATACGG---------------CTCCTCCC----TT-----CTGTAC------------------------------------------------------------------------------------------------------------------------------AT-------AGTACT-----AAGCGAAA------TAA--------T-----C------TATAG---------------------AATAAAA-A------TAGAA-TTAGTCCCATCTT--------AT------TATGAACCGAAAGGGGCTGGTATTTTTCCAAGAAATCTCTAGCCAACCTTCCC-GCAAGAGGTTT-TTCTTAACAC---------------------CAATGAATTCTAT-TAATGCTAGAGG--AAAACGATAGCTCCAAGAATTTCTTTGTTCTCAACGCCTCCTATTTAGAGGAATTAGCCACTTCAACGATCTTTGATGGTTA-TAGGGGTATCCAAAGTACAAACCTGATGGTTGTTTGTTATCCCAACCATTCTTCCCAGCCCTGATACCGATCAGGAAAGGGCTAATTTCTAACAAAGTTTT-TCTCTTGTTGATTCC-----TATTTC--TAGGTGTAGTGCTTTTCTCCCCTA--TGCTG-------------CCTA-T-----TGGTACTAGTAGAGTAGGAT----TGGCCTG-----TAATACAGAA-----CC---------TATCC------TGTA-GGTGTAACCTTTCGCTCAATAC--TCAAATCTACAATTGAAGCATCTGAGGCC-GCATCAATCGAGGATACACGACAGAAGGAAT--TG------TTAG----------TT--CACCTCACCTTCCCCAAGCGTGG----GT----TTCCTTTAC-T------AATTTTGTTCTCTCTAT-GCGAAC-CCC-CTCTCTTTCTCGTAAGACT-G-----AGGTG------TAGGTAGGGCT--------AAAAAAAA------------AACAAAAA-AAAA------------GAGTCA-----------------------AATT---------------CCCAACC--------CATTCTAT-ATAGAATTGTTTTCATTTCTTCACAAAATAACAT----------AA--------AA--ACAAAC----ACATTCGATTC------TTATAAATCG-ATCGATCC----ATATG-----CTCTA-----AA------------------------------TGGATAAG------AGAGGTATGGATTTTCCGCTCAGCTCA------AATTGTCTCCTTTTCCTTCTGTTTGGACA-----AGAAGA-GATATGAAATATTTGACTAAGATTGGATTTCATTCC-----ACTTT-TC---T-A-----T-TTCT---C-----AACAATAACTTCTCT-----CATCAGCTATTTCGCGTTTTCAAA------G------TC-----ATTAATTGT-------CT----CA-----TA-CC-CT------------T-----T---TTTAG----------ATTTCGATTGTATGG------CGTAGCGTACC-----TTATGCAAACAGAATTCTAGGG-----T-----TCC----------------------------------T-------C-----------------TA----TTTT-----------------ATTA-----------------TGG----------AA--------T-------------------------------AAGAAGAATTCTT----CCATTCTC----TTTTTCTTT-----GGTTTG------GGGAAAACCC---------------AAAC-TAAAAC-----T----T---------TTCGAGGGA-G-----CGGAATTCCTAGT----------AAAAAAA------------TCCTGG-------------------ATC------CTTCCAC---------T------T----------------------------------------------AGAT-------------------------------------------------G----AAAAGGCA------TTT-----TTCC----------A-----------------------------ATAGAACCATGGAACCCCCGAGCCGTTGTGGTTGTA-----CCT------GTACTGCAG------------------------------GAATAGGAAAACTCGCTATTCACTTAGTTTA---TTTTCCATAA--TAAGAT----T--------------A--TGTA-GGAGAGATGGCCGAGCGGTT-CAAGGCGTAGCATTGGAACTGCTATGTAGACTTTTGTTTACCGAGGGTTCGAATCCCTCTCTTTCCG-----TTTCTCTTA-ATTGATCAACGTTAACGATCACAATGTAT-----CAAATCAAATA--ACAATTTA-T-----TCCAGC-------------AA------T-------------------------AA----------TACCT-------T-------T-----AT---------------TTAA-------T--------------A-----GAAA------------T-------------TTTTTAT----AGTAAATT-----AC-------------------------TGT-----GGTATG-----TAAA------ATACACATAGAGGAAAGAACACAA---AAGAAAAAAGGA------T-----------CC------TAGGGTTAATCCATTTATGCTAGT----TGAATGGGAAAATACG-AA-----TTAAGG----------------GCC----TTAGGTCGATTTAGTTCG------GGGA------AA-----GGGGAA-GGG-G--------AAGAA---AATTCTATGAA-----CTTTTC--CTTTTT------TCG-----TT------AAGTGAAGACTCC--T---------T-GT---T-TATTTTATTGAAATTTCATTTTACACAATTAATTTCATTGTATTTACATTAC-----GGAATACATCAAAAT----T----------AAA-----AC------TGA-------------------ATT------AAACTAA--AGGATAA--A---------------CAGAGTAA--------AATC----TACT---------------AA----------------------------------------------------------AGTAC-----CAC-------------AA-AA------------------AA-------------TGGAATTTCATCAAC-------ATC---------TG---------GA----T------TT----------------------------TTT-TT---------------ATA--------------T-AT-------------AT-------TATTTATTTTA--TTGTTTTGTATCTAGC----AAAATTG-TAAGGTAG-AACCACATAATAG---------ATCCT-GGATTCTCC--------ATTTAATTCG--------G------AG-----AAAAA--GAGAGA-TTCTTGTT-------CATGGAACATCGAT---------AT----A----G---AAAAAAGCCGACTATCGGATTTGAACCGATGACCCTCGCATTACAAATGCGATGCTCTAACCTCTGAGCTAAGTGGGCT------TACA-------------TAACAGAAATAGTGTAACAA-------------------ATAGAA--ATAT-----GTAT-----AGTATAGGAAATCCGTAAAATGT----------CAG--------------------------ATCTTAA-----------------------------TTAT--------------------------TAATCTTAGCT--------------------A-TTAACTAG-TTCG---------AAATTTGAAGTTC---------------TACTT--A------------------------------------------------------G----------------------------AAAAAAATACT-A-----GAAC------T-----T-CAT-----AAAGA-TAAAGTTAACTTGATATGCTTAAC-----T-GG------------------------------------------------------------------AGGATATC--------------------CTT-A--------------------------------------------------------AA-----------------------T-------A-----GGA-------------------------------------TTATAG--------------------------AAATT----TTGG-AACTTTC---------TTTTTATTTCTCTAATTCG-----CAAATTGA---------------------------TTTTTCTATTTT----------CTAA-------------TAGAATAGAATCT------ATTCC-----AATTT-------CTA--------TA-------TTGAAT-TTGATTTCAGATATTT--TCAATTTGATATGGCTCGGATGA-----GTA----AT------C-----T------AATAC---------ATAG---------A-AAAG----A--ATAA----------TATATAT---------------------GATGAA------------------------------------------------------------------A-----------GA---------T-------------------------------ATA------AT------------AA---A-----------GAGAA------AA---------------TGCGAATTTCTTGGCATTT-----TC----ATTCGATC--ATT------ATAGA----------CA------TT----------TTTT----------------GAGATATTTTG---------------TTTT-----------------------------T---------TTTGTTATTTCTT----------AATAATTTA---------------------------------ATG--------------ATTA-----------------------------AT-ATTTCACTA------------------AGG-AGAACAT------------AGAATCATAGTAAATGAAATTGCTAA-TTCTG-ATTAG----------------------A-AAAAA--------------A----------------------AAAGAAT---GAATATCAAGCGTTATAGTATGATTTTGAATACTCTAAAAAA-GA-AAGGC-G---G--GGGGGG---------------GGGGGGGGGGGGGAGAGAAAAACTTTGGGATATATTGATTCGGATTGAATTGCAAATACATCAACGATAGAATC-AA-TTCAATTCTGAATTGC-----AATAAGCA----GGGTCTG----TCAAATAGAGACGAA-----CTGCTAG-----ACTAC--GTCGAGTAATGAATTCAAC-G-----ATTC--C----AAAAAAA------AC-TAAGA----G----ATGG----ATGAAATTACACAAGGAATCCAGGTCTCAATC-AAAGAAA-----AG-------GAA----A-AT-GGGGATATGGCGAAATCGGTAGACGCTACGGACTTGATTGTATTGAGCCTTGGTATGGAAACCTGCTAAGTGGTAACTTCCAAATTCAGAG-AAACCCTGGAATT-AAAAAA-GGGCAATCCTGAGCCAAATCCG-----TG----TTTTG-----AGAAAA---CAAGT----------GGTTC-----TC-------GAACTAGAATCCAAAG------GAAAAGGATAGGTGCAGAGACTCAATGGAAGCTGTTCTAACGAATCGAG--TTGATTACGTTGTGT------TGGT-------AGTGGAACT-C------T-----C--TC---------TAAATTT--------------AGAGAAAGTAAGGGCT-T------------------TATACAT----------------------------------------CTAAT----ACACAC------GTATAGATACTG-----ACATAGCAAAC-----GATTAATCACGGAACC-----C---------AT------AT-------CA-----TAATA-----TA----------------AT-ATA-GG-TTCTT-----T--ATTCT------------TT----TTTAGA-ATGAAA-----T-TAGG-------AA------T------GAT-----------------TATG----AA-----A--------TA----------GAAAA-TTCTGAA--------TTT--------TT-----TTA----GAA-----TTATT--------------------GTGAACC----CATTCCA----------ATCGAATA-------TTGAGTAATCAAATCCTTCAATTCATA------GTTTT-----CGAGA-----TCT----T----------TTA------AA---AA--------G-----TG--G------ATTAATCGGACGAGGATAAAGAGAGAGTCCCATTCTAC------ATGTCAATAC---TGACAACAATGAAATTTCTAGTAAAAGGAAAATCCGTCGACTTTATAAGTTGTGAGGGTTCAAGTCCCTCTAT-----C----CCC-----A-----AAC----CCTCT-----------------TT-TATTCA------C------------------TAA------------------------------CTA----------T-AG----TAT-T-------TAT-----------------CC--T--C---------------------------TTTT----TTTCTT-TT--------T------AT--------C-----AATGGGTT-----TAAGATTCATTAGC-----TTTCTCA------TTCTACTCT----TTCAC-----AAAGGAGTG-----CGAAGAGAACTCAATGGATCT---------------TATGCTGCTA-----TTCATT-----GAA-------------------------------------------TAGA----T---TTCT---------------------------------------------TTTTTA-T--------------------------------------------------------------------------------------TATAGTATC-----GGCAAGGAATC-------------TCGATT--------------------------ATTAACT---------------------------------------CTA------TTTT-T-----------------------------------------------AAG-----TAT-----------TAT------------------TAAGTA----AG----CC-AT-GCACAATGCATAGGATTAC---CCCCCC--CCCT---------------------------------------------------------------------------------------------CA-TTTCCAAATTTAGAAT----------TT--GGAAT-ACT--------T------TA-TTGA-TTTTTT-AG--------TCCC------TTTA------ATTGAC----------------------ATAGATAC-AAATACTCTACTA-GGATGATGCAC-------------------------AAGAAAAGGTCAGGATAGCTCAGTTGGTAGAGCAGAGGACTGAAAATCCTCGTGTCACCAGTTCAAATCTGGTTCCTGGCACAG-------AAAAAAA----------------------AA---GGATCTACCGA-------ATAGG-----TATTGATACAAATACCTCGAGATGGGTTGGG-----ATACA----------TA---------------------------T-TCGTT-----AAT------A--------------------AT--------------------------------ATAG-ATAG----------------------------AG-------------------T-------------------------------------------------------------------------------ATG--------ATTT------------------------------------------ATTCATCTAA----------GTG------------GA-----------T-------A---------AATCTCTAA------------------ATAGAG------GCAC--------------T------TC-TTT-TTCT------------TTT-----------TAG-AGAAGGG-----TAAA-----AATTTCTGGTT--------C------------------------------------------------------------------------------TT----------T--------T--------------------CT-----------------------T-T--------------------------------------------------ATGG------TACA-G--AAGGAGGTG------AGATTAGGTTACCTTT-----TC------TTCATTT-----TTGCATTTCTTA-------------ATT-----T------TG-----TATT-CCGC-TATTCCGACGAA----T-A-TTT----AT-TTATTCTTG------CTTATCTT-ATCTTACTTTCCTAGCTGTT-C-------TA------A------GTAATGCGCGCGGTACAAAGTT-CGTGGTAAGGAACTTCTTT-----GAGTCATCGTATTTTTCTGTTCA-----T-----ACGAAGGA-------AATG----AATATGT-----------GATTT-TCCA-----AATTGGAGAA------------------------------TCGAAATGAAGC-------------------------------C--CTTT----TTTGCTCAGTC-----TATCTGGACCC---------------T--------------------T-------TTTG-----TATAA-TAGGAATTAA-------TTAGA----ATATAA--------------------------------TAGGTATTCCG-TTTCATC-TAGGAA----CAGAACGTAAAAA------------TATTCCTTGACT--TGAAT------------------AAAATC----------TGGAGTT--------GTGTT----GTA-TAAGTGAGCATG---AATTT---------------------------------------------------------------------------------------------------------------------CTTA----TCATTGTCTT----------------------GATCTCTCCCCC-----------------TT-----------TGTATAAATA-TTTCA-CATTTCG----AATGCAAGTTTGAAAGATTGCCCTGC-----TCTTTC-TTT-TTCTACACAAAA--GAAC-CC------------------------------------------------CTC----------------------------------------------------------------------------------------------------------------------------AA-----------------------------------------------------ATGTACTCCCATTAATG----TGGAATAGGCGGAACTG-AATTAGTCAATTCAAGTCAGC-----GTTGTCAATTTATCCAGAACTTCTCTCTTTTCCTC---------GGTGAAAC----AAGAATC-C------G----TTTTGCTCAAA---------------CCAAAGC-AC-----TT------AGT-----TTAGCCTTTGTTTC--C------TCTGTGCCCTG-----TCT--TCTTTAA------------------------A--GA-----------TTCATCC----AATGGAATCCCGACTCC-CTTT-C-TTTT-------------------------------TGATTTCCATTCT-------------------------------AT----------------TTAT----------------------------------------------------------------------------------------------------------------------------------------------------------------------------------------------------------------------------------------------------------------------------------------------------------------------------------------------------------------------------------------------------------------------------------------------------------------------------------------------------------------A-----ATTA------G----------------------------AACCTAAT------------------------TAAG--A-------------TAGGATGAC-------TAA-----TGTATG----------------------------CAGCC------TAATGAGGAGTAATACT----ATAAA-----------------------------------AA-TAAAGAACTCTATTTCAG-------------------------AACT------ATGAG---------ACAGAATATTCTGT-TTTCTT-A-TTTACTCT---------T--TC----TTTATTT-TTGG-----------------------ATTTT------------------------------------------------------------------------------------------------------------------A-TT--------------------------TAAAGTAGATCG---------------------A----------------------T------TTAGATA-----ATGTATAT----------------------------------------------------------------------------------------------------AT---------------------AAGC-AAAGTAA-----------------------------TATACTTC----AAAC-AAAGTAGGAATTCG-----CAAGATGGAGAAAA-TCATTGCAGTTATTA--------------------T-----AGGGAAGTCTAGG--GACTTAGAGCATA----------------------------------------------TCCTTCCTATTTGAA--------------------TTTGAAGGAGGATGGAATTCAA-----A-------------------------TCAGGTAAGGGA----TC----CTT-----C--CTTCTA--T-----TG------------------ATTTGAT-----AGAA--A------------------------------------------------------------TTC--GTTTTTCTTTT-------------------------CCTGTC-----TCTA-----------AGA-T-----TTTCGATGAAT-GAGCCTGTG-----GTAATGC-----TTTTATCTC---------------TAT------------TCTATGGCGCAAGCGATCGTCCAGTCTATAAACAA-----GTACT----------------------------------AA-------------------------TGAG-------GA----AA----------------------------------TGAA------------------------AACTATA-----CTAAAGGAAAC----AT-----------------AGGAT----CTCTAT------------------CCTAA-----AATCT-------------------------AAA----AAA-----AGG-----A------CATAT-----TAGGGCTATACGGATTCGAACCGTAGACCTTCTCGGTAAAACAGATCAAACGGATTATTATTATTATCGAAATGATTCGAACTGTTTCAAAGACCCAACATGCA--T------TTTT---TTGCATTGGGCTCTTTCATCAAC------T-GATGTAAAGATC-AGTTAGTCCACC-----------------------ATAG---TTTT---------T--------CTTTACGG------AAAGATAATGAGATGGCT-CCCTGTG--CTCTGA-TTGA-TTATTT-GTATTATGATCTATCTAGGAGCAATACCAAAGTGTTTCAAAGGAGGATTACCTTGACT--TAGGTCTGCCTCCGGCCTAAATT------AAATCA-------AC--------CTAAGTGAAATGGAGTCTCTATCGTTCCGCT----GCAAGAGTTGACTATGAGACTTCATACA-CCTTAAAG--TTCATAGAACGAAAAGAAG-TTTTTTG-GAGGCCCTTATCCTCATTACGCCTAGC-----ATTTAGTGGGCTGGATATTTACCTTATCAACTAGCAAATCAATAAGGGTTCTA------TTTGATTAGGCAC-CTGAA-T-----TGGCACCTGAAT-CGGACTGAA--CCGACTGT------TTGTCAGGCTACTGTTC-----TCCTATTCTCTCGAATCCA-TGAAGTAAGAC------ATTGA-TTTTGCAATAAG-------ATCAATTATGTTCATTGCAT-----AA-TAAG----CTCCCTTG-AAAAGCATTGGCGCACGTGTAAGCGAGTTGCTCTACCGAACTGAGCTATAGCCC----------TTGTC-AGAGATATCTTAACATATAGATAATTTCTTGTCAAGATGAATATTCTCT------AA-T------G-CCAGAGG----ATATCCCTTTG-----------ATCTGT-------------------T-----T---ACT------------------AT-------------------------------------------------------------------------------------------------------------------------ATAACATACCA-------AT----------A-AC-GG-------------------AGCAGTA-TTGCTTATA-AAAAGGATTCGATCTAT------AAT-CGATC-GAAGTAATGGGTCTTCCTTTGTGGTGATAAATTGCCTACTTAACTCAGTGGTTAGAGTATTGCTTTCATACGGCGGGAGTCATTGGTTCAAATCCAATA----GTA-------GG----------------TAGGT----AGGTAGAAAAA-TTACTAGATAGCATTGGACTTACTTCGCTTCGCTATCTAATAACTTTTTCTACCCCTCTTC-CC------------------------TTTTTCTTTGTATC-------AACT--AAACC-----ATTGGATTGT-----A----------------------------------TAATTATCACATAATTTTCA-AAAAAAAAA-AG-AATTTGTCGAA----------------TTTTTTCTTGTTTTGTTGAATAATGCCAAATCAAATCC--------------AAAAAAATAGCCAAAAATC-------CAAAAGT--CAAAAGGAAA-TGAAT-TAGTTAATTCAATAAGAGAGAAAG-G-----GGGACGAGGAC-TTGATTTCGTTG-----CCCAAGCGAATCCCATTCAATCGTTTAC---------------------TC-ATG----G-----AAT-G-AGTCCGTT--GG------AAAGTTCAATCA-ATC-----TTTTTTTT-----CAT-----ATAC-----ATTTCGCCTT------------------------------------------------------------TTGT-G----------------------------------------------------------GAGGATCTGTCCCTACTCTACTTT-CC------TATCTAGGACTTCGATATACAA-----AATATATACTACTGTGAAGCATA------------------------GATTGCTGTCAACA----GAGAATTT-----TCTTAGT-----AT----T------TA-------GG-----TATTTACATTCAAAA-TAAG-A----AA--------GGGG-CC--------T---------A-T----TAAGAACTTG----------------TAAAATAAGG-ATTAGGG---ATTGATTT-GGGTTGCGCTATATCTATCAAAGAGTATACAATAATGATGGATTTGGTGAATCAAATCCATGG------TTTAATAACGAACCATGTTAACTTACCAT----------------AACAACAACTC----------------AATTCCTATC--------------G---------------AAT-----------------------------------------TCC----------------------------T--------ATA----GTAGAA-----TTC----CT---------ATAGG-ATAGAACA-----TA-----CACAGGGTGTACGC------CT--------------------TA------------------T------ATATGAATGAAACATATTCATT-AACT------TAAGCATGCCC-------------------------------------TCC---------------------ATT---TTCTTT-AATGAGTTG------AT---------------ATTAATTGAATATCC----------TTT-TTG--TTTTA--AAAGA-------TTTTTGCAAAGG-T----------TTCATTTACGCCTAATCCATA-TCGAGTAGACCCTGTCGTTGTGAGAATTCTTAATTCATGAGTTGTAGGGAGGGACTT------------------ATA---------------------AAACTAGAT------AT-----AAAGA-----AGGTC----T-----AAA---T----AAAAAA-GAAGCGA--A--ATAGAAAGAG---AAAAAA-GCAGTTAC-GA-AATGCAGTAATTCTTC-TTTATTCTTCT-AATTGATTGCAATT------AAACTCGGCTCAATC---------------TT-------------AAAAAAAA---GATTGAGCCG-----A------ATAAAAATAGATCTTG-----------ATACGA-----TCATGAGACTTG-----AC-AAATCGAGATTC-------CTCTA-----TTCTAT-----------------------ATAT--------TTTTA--------ATA----T------------------------------ATA--AAG------GTATAATACAATAAATAAATAC-A----A--------A---------------------------------------TATAGTA-------TTATC--------A------TATGAT-AATGGAATCAAATAC---GCAGT-------ATTTACAGAAAAAGTC------T-TTATT-----TAT-----TGGGA---------------------AAGAATCAATG----------------------------------------------------------------------------------------------------------------------------------------------------------------------------------------------------------------------------------------------------------------------------------------------------------------------------------------------------------------------------------------------------------------------------------------------------------------------------------------------------------------------------------------------------------------------------------------------------------------------------------------------------------------------------------------------------------------------------------------------------------------------------------------------------------------------------------------------------------------------------------------------------------------------------------------------AAAAAAGATTAGGAATCGCAATGCTA------CTAT-ACGCGTCCGGAGGAGTATTCGGAATAAT------------------ATTCTTCTAT-----A--ATCCATTCTTGTGTCTTGCGCGGGG------TCT----------T------ACTAACAGGACTTCGCTGCACGGGA--CGGG-----TTTTCGTC----GAA-----AAGCTAACTCCA----CCCGGCA-----------------TTTTCATACC------------CT-----TT-------GGGTGGTATATCGCC----TTAAA--------AAGTC--------------------------------------------TAAG------GGGG-----TAGTAT-GAG-----------------------ATCTGTAG-TAGG-----TAAGAGAATTTGCCCTTTGATTTTGATTGAG-----TATGCTA-------T-----------------------------------TTTTCCG------CCTTTACCACGCATT----------------ATTGTATGAGC-----TTCTAGAGGATA-GAGGAGCACGT-ATGCAGGAAGGAAATTAC-AGCTTAAT---AAAAAAGTCTAAAAAAGCTTCAACTTT-------------------------------------ACGGCACTATCAATCA------------------------ACTAAAAAGCCCT--------ATGTATGAATCCTTACAACC----GGTGGGATAGGATAAGAGCGAGTTTCGGTATACTGGGGTTGGGGGATATCCTTA-TTTCAAAACCTGACGCGCATCTTGCGTTTGTGGGGGTCCGAGAGTGGTTGAAGAAGTATTGCAT------GTGGAAGTA-----GGTAGACG-----AAACTGATTTAGGATTCGAAATGGGCGCGCATTCGACTA-AAAGTCGTACTGAGACCTT------------TTTA----AAAGGGTATT-----CTGAAAGAGGTATTTCATTTTCACAATC-----GCTTTC------------TTTTGAATCCAATTTCAAGTTC-----GATTAGAAGGATAGAAAGGC-----C-----ATGAGGACGGGAAAAG------AAAAA---TCAAATCT------T-----TTT------------AAT--------------------CT-C-C--TTTTTTGCA---ATTTTCTT-----ATTATCCA----TTC---------------CAT-TCCT---------TTT------------------------------------------------------TT------------------------T-----------T---T-------TATAGA------------------------AT----ACTAA-------------------------------------------------------AGTATT-CTAT-----------------------------------------------------AGT--A-----T-TC----TAT-----AAAAA----------------AT-----C-----TTTATTTTGCAAAC-----------T-AA------------------------AA-----------AATA-------CAATAGTCAATATTCCTTA----------------------------------------TAATAGATATACT------T-A-----AT-------TATAT------TATA-----AGAATCTT-AAGATA-TTTT--------------T-------------------C---------GAA----------TAG-------------------ATAGAAATAGTAAA-TTT-------GAATTGAGACACCT-ATTCTAA-CC-AATGGGG-----CCGA-----AT------TTTCTCAATGTATTTCCAC------------------GCAGG-----ATCATAATACAGA----TATT-------------------TT------TTAGTG-T-----------AAG----------TAATAT------A---A-----T-AT------GGTAGGG--TATGTGGCT-------------CTTTCTACACAC-------AAATG---AAAAA------CGG-------------CT---------------------------AT-------G-----G-----A-------------TGC------GGATATAGGC-----------TACGAG-----C---ATAAATGCA-----TGCATATGCGGAGCCGGGT------ATAGCGAG-------TTTT---AT-----TTT---------------A-AGTGGATCAAC-----AG----------A--------T-ATTTTTTGAATAGAAAGTCAATGTATCTAACC------------AA-TTATTTCACAGGAGTA-CT-AGTTAC------TGAAGGC-----GATTTCAGAAT-----C----AA---------AA-------AAAGTAAAGT------CAAAA-----TC----ATTTAGCTTATTCTCTCAATTTCAATCG-ACCGCTGCTGG-----A-TTTAG-----TATATCTAAT---------------------------------------------------------------ATA-CCGAT-----------TTAA----------T-T---------------------------T---TTTTGA---------------------------------------------------------------------------------------------------AATGAAT---------TGAATG---------------------------------------------------------------------------------------------------------------------------------------------------------------------------------------------------------------------------------AATTGGATT---------------------CG-------TTATTGTAAGGAG-----ATTTT-----------------GG-----------AGTATTTATC-------TA----------------AAGAAAGGAA----------------------CAAACGAGGATAAGAGA------AAATTGC----------TTCTA-----A-----TTT-------GTTTTGTCCAAGTGAGATATATGG-CAT-----AATA----T-----TCTTC--CA-----TTTTC------ATCC-------GAAAGG---GC-----------T-TTTTTT-TTATTCTATTTCTCTATTCCACTCCATCTAGATC-----T-----AA------------------GAAAGAACCCAA------TGCAATGAAATTCC--------------ACT-AGTATAC----AA----------A-------AAA---------------------GAGGAATAG-ATA------------CAAGGTCTCAAAC----------CTTGTTATAG-------------AA----T-----TTTTG--------CTTC--------AAAT------AA--------------------AAA-------GAAA------TATC--A------------------TA------------------TAGAGTCAGCGAATGAAA-TAGA------------------GTCAGCGAATGAAGC-AGATTCATTAACAACTCAATTT------------------------ACAGATC------------------AA----------------------AAACTCATT-----------CGATTTCC------TG--ATA-------------TTA--------ATC-AAA-TT----A------------------GCATCTTT----------CTT---------------C---CTT-----------TAGAAAG-----AAAG-----CC-C-T-----TTTCCAT-------TTTAGCAAAA----TTCTTTC-----TA--------T------TTCTACCTGC-TCAAGGTATTC-A-----TCATTCCAGTACAACT-----GTT---GCAGTA-----GAATGACAACAG----ACTCGTGTATAGGGAACTAGATTAGC----TTAGCTACCTATCT-AATTTATTGTAGAAATTCTGGGATCTGCGATTGGATGTCCCGG----------CTTACC------A------TCAAGTTGGT-A-AAAAGCCG-CGATTTATTGGTGATTGCTAGAATTATCTATGATCC------ATT-----TTGGAAATCCT-TTT---TTTGTTTAAAC-TGTTTTTT-GTTTGCGAGA-------------------TGCCTGGAATTCCTTATTTCTATCTCATGCACCT------TATTTCT---ATC----TC-----------------------ATGCA--AAA-GAAGAGA-----ATTC-----AAG-----GCAAAG--------GCGAGAAC-----AAT----AA-------AA---G------GATTTCCTCC------TTTTAGGAGGGAT-----TGCTGGTCTTC------TTAAT-----CCTCTAT----TGGGCACAAGAAAAAGGCA--------AAAA-------------AGCC-TTTTTCTTGT--------------------GTCG----------------------------------------A------TTCT-------------TC---------------------TTGTATC------------------------------------AA------A--A---------------------T----TAAGAATCA------TTTTTCT-----TCCT-------------------ATTCGTCAAAG------A-----TTAC----TAT---TTCTTC-----TTTTCT------------TT------------------------ATTCGGG------TCTGTCTCT-----TGGA--------------------CCTCTTTTGCTTAGGTTCAG-GCGAGGTAGTGGACAAACAGAGGGAAAG----------AAAATATGGCGGGGGACAAATTT------CTTGTG------------------AGCAA-ATAGAATTGCTTGAC-----TTGTTCAATTAAG-----TTCAAC----TTCGAACTTACAGAATTTTTGC-------AA----AAAAACGTATA-----CT----CTTCTATTGA-----AT-----ATTGAA-GG-----GTGG----TT------------------TTTCTTT-----TTA-GGCTAGTTGAGTA-----GT----------------TTTGATTAAGGTTTTATTAGTTTA----------------TTACT-----C--------------------------T-AAACTAAATCAATGAT-----T---------------------------TGCAGG-----ATACTTCTTCCGTGGA--------------ATAAAA-----T-AT-------TGGATCCTCGATTGACCC----------CTT------------------------CTTTCTTGTTGCTTCAT-------AAG----A-G-----TGAATCA-----ATTT------CATGGGTGAAG-GGCGGGGACTATAAATCAACCGAT----GGATTGCT----TCACTAACACC-------------ATT----AACAAAC-------------------------AAAA--GAATAAATAGA-----GGGATTCTGACCATCAG-----AGCAAAGGTTTTCTC-----TTTGTTATTTTTACAAATCA--------------------AAA----------------------------------TAGGTAACCC--------------------------A----------TT-----TGTAGGTT-ATGGAAT--A----GA------TT----AAAGTC-------G------C------------------------------GTTATAT--TATA-----------------AGAG------TAA-----GAATTCCGCGGGTCCTTTCCGCTCTAATCAGAT-AAA-------A-GGGGGTAAGGACCCGCTAAGCTCCTACTTTTTCATGTTTACAATCTG--GTCCCTCCG------ATTA----TTCCCCTACTTTCCTCCACATTTTATCAAGTGGTCATGCTAGAGACAAAAACAGTCATGGAT-----AGTTATAAGGAT-----GG-TATCCTT------------------CCAAAT-GGGATAAGAGAATTCTTACTAC-----TCT-------------------------------------CTTTCT---------T--------------------TCTCA----------------------GTTCTATAGTTGGA-----ATTTGGTTGAGGGCCTC---GCTGAGCTCCCCAAATTTTTGTACATTCAAA-----AA-AGGAATTGATTCCGTAAAAGATGGGATCAACCAGTAAATAGAAAATTACTGATATTTCATCCTTGTGAGATTGTCAATTTTGTACCAAAGGTGTATTTTGAGTATACCGAATTAGTATAGCTATCCTTCCTATGGCACAGCAATCTAGTTTTGCTTGGT---C-----CCGAAACATAATTC----------------T-------T-------------------TTT---T-------------------------T-------------------------CT----CTTCTTTGT--------------------------------------------------TCCTTGTCTATA-GGT-------------------AAG--CTATATGTTATTCAAGGCAT----------CAATAG-AAAACC-----------CCCAA-------TTTTTT------------------------TTGGTCCTGCT--------------------------T------------------ATTTT-CATTG--------GC------T-----TCGGA-------TT---------------------------A-GT----------------------------AGAATAA-T----------------------TCGGAATAGCGGCCAAGATCTTGG------GAAAATCCAAGTTAATGAT------CAAT-AGG---------------TTTGGA-----TAAATAA------TT------TAGGAAAGATATTCTCATAC---TGACACAATAT-----AAGGA-CAAGT----ATATGCGAAATCTATCCC-----------TTTTTAG-----T----TAA-----AAGTTTTCTTCG-----AATCC----------------------AACCTTT-C-----CCTTT-----------AAGGAATTTAATTGGTTAGC-------------ATAAT-----AT----AATAT-----CT-A---------A-------TAAATAGAAA----ATCGA--ATAGTGGATAATCTGTTATGAGAGAA-A------------------------GAAAA--------CATTCT------TTGAAGAA-TCAAGATTCGTAATCAATC-----C-TTGCCTTG-TTTGT----T-GGATTAGGTCTAA---------------CTTTCTTGACT-----AAACTGC----AAGCGTGGAACTTTACGAGAT-----------GAAAT---------------A------------------------------------GGGAAAGACAGAAG-----AT---AGAAC--T-----TAAAAGGATAAT-----TGAAGTGACTCGTCTTCGAATCAACT---TT-GGTT--GGGGTTCGAAAAAGG---------------AATA----------AAAA-TAAAGTAAATTCAAGG----AAGAG------CTT--TCCTTTTTT---TAAG-GGGCCCCTTGCTC-----GGGG---GGTC-GTGGAAT-----------------------------------G-----------------------CTTT-----TCTTCTCCTCT----------TATT---CCATA------TGGAATACAAT-----------------------------CAGTTAAA-------------------------ATAAG--------AAG-GAATAG-----GGG-------AATATTCGAC------TG-T---------------------------------------------------------------------------------------------------------------------------------------------TTCAA-----TTCTTT-----------------------------------AAT----------------------TTA------TC-------TT-----ATATTCA-----A----AAATTCTCCC------GAAA----------------------------ATCCAATTTCA-----------TT-----TTTCAATGGGGTTAGATGATCTAG------------------------------------------TTCTT--------------------AATA----TT-----A-----T------TACT--------TTAAAG-AA----------------------C-----TGACAGATTC----C------A------------------------CA------ACAAATCTCTTGA---------------TTCGGAA-TTAGAGACTCATGTCCC------ATCTGATGAATCGATTTTCT--------TTT----ACACTT-------------------------CTGTATCTCACTCTATCTTG---T-TT----------------------TTTAGTATTATCTAAAAT-A-------ACCGATGAATTATGAATTTT-CCA-------------TAACTTAGGTAAGTGCTTTACCAACA-TATGTAGTGTAGT--------AAAAAAA---TAAATGGAA--TTTAACCCTTTC--------------AATGA---ATTGAAT------G-----AAT-------AAGTCAG-------AAAAT----AAAAATCTTTCTTTTGGATTC-CTGGTATT----CTACGAC-----TCTTTTCCACACT-AATTATCAA------T-TCTT-TT-----------------CTTGGTCATTGAGATTCGTGGATAATTTAGACTACTAT-TTAGGGATAGATCGTA---CCTC--TTTTTTTTTAT-CCCCTCGAA-----CAAATC----GAATTG-----AGTAATA-------TTTC-------TTTTT-------TGATTGACCTCCTC-----CAGACCAGAGAGGAGGTC------AAATTGGAG-------TTGCAATTCAAC-----TTTG------TTTTGTTAAGTTA----------------------TTTTACTCTGCTTCGA-------------------CATAAG-----ATAGATGGAATCACGCTCTGTAGGATTTGAACCTACGACATCGGGTTTTGGAGACCCGCGTTCTACCGAACTGAACTAAGAGCG--------CT-------TTCATTCAAAAA--G-----AAAA-----GC---CTTTTCTACTCCTAACGTGTCTCACG-----TACGT-AT-AGTATCCACAAAT--------TCAAGTTA-TACCC-------------------------------AC-----T------TTAATCG-------ATC-TC------CT-------------CGCTACTG--CCCATAAAGAAGAAA-GAAGTAA----TAG--GTAGGGATGACAGGATTTGAACCTGTGACATTTTGTACCCAAAACAAACGCGCTACCAAGCTGCGCTACATCCC-TTT----TCC-----AAATTGTTGTATAATGGCATTGTACACAATTCCTGTCTTGTTTTCCACATCGTA-------------------------A-TTTTCTTC-----TCTTTCTCTA----------TCTCTTTCTCTA------------------------T-----C--------TATA---TAG--------------------------AACCTT--------------CTTGTCATT-TCTTCTTT------T----TGGTCTCA-----TAT-----------AAT------C------AA-----GGAA-------TGG--TATAC--------ATC-----TAAAATCCTATCT-------AATTTCACCT---------------A-T---A-A-----AAGAAAG---ATTACTAT------------------------TCC-------T-T--------------------GG-TAA-----TGT----A------------TAGGAA-----GAAG-----GGG---------TCATCT-TTTTCTTT-------------T---TTAGGGGTA----------GGAAAATCTCGTCTA----------------------------TACCGTT-------------------CATT-----------------------C---------------------------------------------------------------------------------------------------------------------------------------------------------------------------------------------TAT-------------------------AT-----A--TAGAATATTGA--------------TTTTG---C-------------------TTTTTTAGTTAGG-----AATTTCGCCTAAACAAAAGAAATACAAATGATCTTGGGCAAGAGTATCTGATCATATATGTATTCCAATAAGGAAGGAGGATTTTC----------------------------ATTCTAGTTA-----TT----------GCTATGCGAG--------------------GAATTCTTCG----------TGACATGACGCAAATT----TTCCCTTT-----TTCAA-TCCTT-----------TTTT-T-------------TTTTTA-GTAT-----------AGGAAGG---------------------------------------------------------------------------------------------------------------------------------AAAAAGAAAGAAAAGATG-----GATTG-----GGTTGAACCT-----CAGAGTCATGAAAAA-TTCGGCA-------AATCC-------CATTTTG------GAAAACAGAAATTCAATC--------AAAAG-CGGT-----ATCC-AA-------------GCTAAGTCAGGCCTC---A-GAAA--------TCAGAGCAT------AGAAAGA----GGCT----------GGGCTGGCT-----AC-----TT---------------------AAATG-AAAGGATTTCGAAGAAAAATCC------TTGCTA-------A-T-------------------------TCGACAAGGATTGTATTCTTT-----------------------------AATTATTTC------------TCTA----TT--TTTT--------AT-----------------------------T-----ACTT---------------------AA--TT-------------T-------AAGAATTTA-A-----------AA----------------------A--------AT--------TTT---------TTATTCGA---------------------------------------------------------------------------------------------------------------------------------------A--------TGGATTTTA-----TTCTTCTTC-TTGGGA-----------------------------------T-----T---------------------CAAAATAGAAGAATAACAGAAA-A-----ATAGAA---------------------GAA------T-A-----ACAG----AA--TAAG---TAGAA-GAATT------AAG-TT-AA------GTCAATC-----CAAAAAAGA-----AAGGA-----GGTTC--------GA-----G-----------------CATC----GTGT---------GTTCGAT-CTTTC----------------------------C----------------------------------AAA---------GAA---------------------------------------------------------------------------------------------------------------------------------CA---------GATT-----------T------------------------------AA--TAT---------AT-AG--------------------------------------AACATA------G-ATAGAATACAAAATACA--------------AATCAATTC------ATTTG------ATTT--------CAGGTAGATATTA----TTTC---------ATA-----TGTATA----GAGGGT--------------A--------TTCA--------------------TATAC---------------------------------------------------------------------------------------------------------------------TA-T-------------------------------------------------------------------A-----------------TA------------------T------------------------------------------G----AATC-----------------------AAATAATAATATGAATCAAA---TAATA-----TATGGACC-AAAGAAAG---ACTAC-TTC------TTCTGGATCCAAAATT--------------------AA------T-----------------A-----------------------AAATAAAGAAATCCA--------------------------------TTT--TT---TTTTCAAAT-------TTTTAAATAAAGAATAA-------ATC-------------------------------------------------------TG-TTTTATTC----GA------AAGGG---------CCAGACC--------T-----ATA-----------TAAAG-AAAGTAATCCAGTTTTGATT------CTTGTGTTTGTT------------------------------------------------------------ATAAG-AAAG-AAAAATGGGG----------------------------------AAGAATAAATAG-TTTTTTTATTTATTG-------CAACATGCTCGTTGATTCCTACCACTTAA-------TCTT------AATTTATTGTATCTTCCCGGAGTTC-----CCTCTCC-GGGAATTCGG-TTTTAATT---ATTCCTG-----TA----TATTACTT-----------------T---------------TTTAT-------CCA--------------TTGAATCAAATTAACCTT----AATGAATAACTAATGATTTCTC-----TTCTTT-----TAGC-------CATCC---TT------TTTCCCATTAATAACAA----AACGAATTATTCCGAT-----ATATAAAATATTAATTCCAATGGCTTTTGCTACTGTAACTTTCCCAACCACGA--------TTTTTTATTCTATTCTCTTCAGTT-A-------TTTCGCA----------------------------TAGAAATAA------CA----AA-TT----CT-AAC-GATACT--C-AA-------AAAA---ATAGTGGGTTCCATCGTTTCTATGGTT--CCCTT------TTAAACGGTGAGGCCCTCTCTATACACCGGAGCCC--TT-TCTT-------T-CATTTC-----A----TC------AAAAGGTATTGTGAACTTGTATAGTTCACATTCTTTGGCTCTACCTA-----TC------CATTATAGAGTAAATAGCTCTTTTCACA---------ATAAGAGTTATCCATACAGTGACGGCATTTAATTATGAAAGTTGGC-T------AAGTAGCTGACCC------TGTTAGTCCGTTCTT-----T-----TAAGA-----TAAAG-GAGCAT-----AAG-CC---TTTTTCTTTTTAT------TACT------ATTTCCTCCGCTTAATGGATAACCATTTTCTACCAATGGGGGAATTGCTTCTT-AA-TTTCC-AATTT-AGATGATTGGA--TTTG-----CACCA-AAGGAAACCAGAAATTCCATA-TACCATAGAAATCTA-GGATAGAGA----------------AGCTCTATCCTA---TTCATTGGTACCGATCATGGATACTTC-AAAA----ATTG------TCT-TATTTGTTTGAACTCATGATCTGAACGAGTCGC------------------------------------------------------------------------------------------------------------------AC------------------------------------------------------------------------------------------------------------------GTCGTATG---TATATA-G----AAA-AAAAAAGGATTGGTTTAGATCGATCTTAACCTG-ATGATTGATCATCATGAAGTA------TTTCTATTTTC------TATTAA-ATCGCAG------AAAACCTG-----AATT-----------TAGGTTTG-----AAATAAATTTA-CAAGAA---AT-----CCGGCCA-----A-TTAGATTAATATTATTAAA-----------------TTTAAGT-AAGAA----------------AACTACAC---TTTAA--------------------------------------------------------------------------------------------------T--------------AT-GGAAACGTAAGAATGGAAG----AG--AAA----GAAAGAATCCGCAG--------------------------T-----------T--------------------------TATTGTCTTCA---------TTTTT------------------------------------------------------------------TTT------T------------------T-----TC---------------T--------------------------TATTCTATATGAATACTA------------------------------------------------TAGATTC--TATT-----------------A----ATAC-GTAGATTGAAATA--------------------------------------AT-------------------------------------------------------------ACATAA-TAC-A--T-A-TAAGG-AAGGTAAGACAG-------ATTGAA----TAAAG-AA----AAAG-GAATCGGT----------------------------------------GATTGG---AATGATAAAC-------AAAGA-GGGATAGGGA-----TCTAT-TCTTCG--------TTTTTTC----CAAATAG-GCCAAGCTA-CCCATTGCATATTGGCACTTATCGAGT--------------------------------------------ATAGAATAGATCTGCTTCTCTTTCTTCTT-------ACGAACAGAATTGGCTTC------TTAT-------------------TTTTAATGGAATGAAATA-AATAT----TCACGCTTTCTGACACA-----GAATC-CCC---------TAGA--G------------------------------------------GGGT---------------------------------------TAGGTACATAGGA-------TATGGATAG--TC-----TTTTCCAATGCGATAAAATAAAGCGACATCGTGTCTATTTTTCTTTGC-----TA-AAGGGGTATTTCC------------------------------------------------TACCACATTGCTATGGTA-----TCTTTC----------------------------------------------ATCTC------TC--TTTT----TTGAT---TTGAC-----ATGGG-------AAACA------TC-----TC-CCATCCTTTCT-----TT------------GACTC---TTT-T------------------T--------CTTTCTTTAT-----CTTTATATGGG-AAAAGAT--CCCAAATGA-CAAATGAATAGGTGTGGAAG-----TTATAATTGTA-----AATAAACCACGATCGAATC-T--------TTTCATTGAAG------------------------------------------------------------------------TAAGAAGTCTCCC-------AGA-T-GGGGAGACTTCTTAC-----TTCAA---------TTTTATAGAATTTCAAGATTACAATGGATCTACGA-AAAGATCTTGTATTTACAACTACAACGGAATAGTATACAAAGTCAACACCAAT-GATTAAATAGAA-TTTGT-----TTCTACT------AA-CT----AAAACTACGAAGTC-----ATT-----G------TTTTTCCATCC----------AAA-AAAGC--------------CTTTCTAC-----TTT-----------------AA--------------------------GCTATACATTT-----CTAGACATTCTGGTAGTTCGACCGTGGAATTTTTTTGTTTTGGTATCTCTGGAA------T------GTGTGACTTGTTAGAA-TGGATCCTATTGAT-AATACATAGAAAGGGCCTGTT---AT----CTCT------ATCAAGATG-----ATTC-T-----AATTCGTC-------GG-----A-----TATTT-----TT-----TATTCTAGTATCTGGAACACGAA-ATAG-ATAGAGTGGATCAAG---AAAAAA-AAT----GGAACTATGATTCATACTCACTATTCAGACCTCGC------AACCAGACTG-----AAAAAAA-----TTCAAGTAG------------TTT------TTA--------------------AT----------------AAAAAAAGAA---------ATTTTCTTCCTTC-----CAATTTTGTT-----TG-CC-CAAAAGACAA-C----TTTTTTTTCTC----TCGATTTTG-----------------TCGAGTTATTACACGGA------TTCAAT------AAATGATCATCAAGCGGTTCTT-ATTCG-AAGAACCCTTGCC-----TTTTGGTTAGCTTGAGACTCAATCATCGTGGCTCTAGTATGAATCTAAGGT----TTTAATTGAACTG-ATTCATAGGATCGCAACAAGATAATTTCTATCAGAAAACTACTAGA-----------A-----------------------------TTTT--------------GGCTT-------------TATTTA---------TT---------------T-A-------------------CTAGT---------AAAA------CAAGAGTAAATCTGC------AT---------TACGCA-----AAA-A--AAAAA-------------------------AAAGAAATC------C-------------AAAAT----------AGGGAAGAGAA-----AAGTCAAGAAG-CCTCTAATGACCAAC---------------------A-TAA-GGGAAAGAAAGAAAGACAGATGAGCCAACTTGAGATTTTTTGGCATTAT-CAT----------CAC-AAAGAA----------TAA----------------GT------TCTGGATTTTTCTT-----ATTTCATATCT----TCAAGGCAAAT-CGACCCAATC----CAGTGGCTGATGAAGTTTTGAACCTT--TT--TTTTTTCTA----ATATCC--GTTG-----A-----A----AATTTGTG-----TGTTTCTGCTTGAGCCGTACGAGATGAAATTTTCATATACGGTTCTCGGA-GGG-GGA-----CTCGGGTTA------------------GTTACCTATCTCAA---------------------------------------------------------------------------------------------------------------------------------------------------------------TGGAAGCCATATC-ATAGAGAAAGATAATTCTAAT-TTTCATAT-----ATCATA----T-C-GGGTAGGTTGTGGTATTTCATTGCTACAAACATGGGTTATTGTAAAATAAGACATGTCATTTGGATACTTTTCTTCAACT--------------------------CC-GAAGTA------TT---TT-----GATACAA-------ATAC--A----------A------------ATAGTTGAAGTTCATTTTATGAAAG------AAAG--AAAA-TAA-GGCGGAT--------T--------GTGTGACTTGAATTATTGATTTGGCCATGCAGATAAAGAATTGGATCTGCCACATTAGAATTCACAACC----AAAGGTGTCTCCGCATCCAATCAACACGTAAGTCCCCT-ATCTA------GGA---AG-------GATAGGCTGGTTCACTTGAGGAGAATATTTTCTATGATCATACC---TCAACCATGTCATCCATGAACAGGCTCCGTAAGATCCCATAG---------AGTAGAAATAGAATAAGTCATGTGACATGATCCAA------TTCTCTA-T-------TTAT-----TACACTTA-C-TT----------T-----TT---------TTA--------------------------TTATAGTATGGAAATGCATTCATTTTCTTTGCATCGATTGCGATCCGCAAT-----ACTATCGGAGTAAAAGAA--GGTA-TCTAAAGAAGAACGTAGGCTAGACTTTTTGA-TT-T-T-------TTA-------TTAGT-----AACAAGTAAATACTTT-GTTTGGACGTAAGAAACTTGCGATATT------GAGGGG-----AT-----AAACACCAACTAATCAAGAGACATGAGACAATCCACAAAGCAATTGATCATGATCAAATTTGCAAGCCAACTTGGATATTGAGCATTTACC----CATAAGAA-TAAGAT-------TCTTT--------TCA-----AT------A------AG------TA-----GT-----TGTAGGTGCAACTTC-GGAAAAGA----GAATCTGATAAAGC------TTTTCTT----------------ACCTAGAGT-CATTGAGTCATTATATA------CCTT-ATTC------TA---TTATGGATCTTCCACGGTCTTT-----TTTCTTT-CATTCTTGCTCGAGCCGGATGATGAAAAATTCTCATGTCCGGTTCCTTTGGGGGATGGATCCTAAAGAATTCACCTATCCCAAT-------------------G--GA---TTTTTCAGGTTGATTCATTCAACCGT---GAAGTACCGT-----GCATAGGTATCTAGGAAAT-AGTTACTTCCA-AGT-GAATCTTCCCTAGATACC----TAAAATCC--------ATTTTATTATGATCCATTTCGC------G-------AA---------AATATAGAT---TGTGCCAAAGATGCTAAATTGTTTTCTTT-----------------T--T-TC------------------TTTTTAT--------------------------TCTAACTC-----------------------G-AAA-----AAGA--------------------------------------------------------------------AGAAGAGGAAAAAATTGCA-----------ATGG-----------------------------------------------------------------------------------------------------------------------------------------------------------------------------------------------------------------------------------------------ATAAT--------------------------------------------AGACTAGTATTATTAT---TTGATCATTGAATCGTTTATTTCTCT------------TG-AAAGCATTTTAAT------TCTT-------------------------------ATTTTATTATCT----CATAAA-TATGAGTTAGAAAT----AACAA-AAAG--AAAAAAA--GATACAA-------------------------AGATATCCGT-------TTCAGG-----GTAAAATATATCCTTTAC------TT----------T-------AATTA-------------------------TTAATTA---T-------TTTATTTGGAATTTGGACG------TTTCCGCGGGTAC-----------------TT---------------------TTT--TT--------AC----------TTT----------------------TTAG------AAAG-----TAAAG------CTC-------TTTTTCGAAAGA------ATT-TCCGTATTCCTTTCTTA-AACT---------AT-GAATCTAA-------TCTTTGGG------AAAAAAT-----AAGT---TTCTTC-----GCTTGAATTTTGG--------AACTTTGA--------A-TTTATTACCC----------------------TAG----------AA-A---AAAGAAAA----A-----C--------------------------------------------A-------------------------------------------------------------------TTTT--------TTTTTCTCCTATTTTTC-------------------------------GATTTTGATTTTCAAAT-AAAAATA-CAACGTT-TTTTTTTATTTGAAAAATAGGAAGTTCGAGATAGAATTCGAG------T------A---------------------------CTATAGGAGGGGCGAAA-GACTCTAATTCTAGGTTCCTCCTAATTTTTCTATAATCAACATGTTTTC------TTTTTTTTTC---TTT-----TACTTTTGGATTCTAAAGCATATACGTGAGAC-----------------------ATAAT-------CTACT-AA--------TTTTTTCTT-------TGATCT-AT----------------------ATCTCGCCT----------ACTAG---------------T-------ATATTA----TT-------TTGATTTCAA-----TTTGTTATTTC-------TATGC--------------------AAAAG-GATGAAAGAAATATTG------TCTTT-CCAG-AAA----AAAAAACC----TGG-----T----TTTTTT--------TATCT------TCAATACTCC------TTT----------------T------TTGGGA-----------------TG---------------------------------------GTT-----ATAGTCG-ATGG---TTCT-------TTCTTAGTTCCATCTCTACTGCAAAACTGGACATGAGAGTTTCTTCTCATCCAGCTCCTCGCGAA--------TGAAA---------------------------------------------------------------------------------------------------------------------------------------------------------------------------------------------------------------------------------------------------------------TGAGAAAGCGTG----CAA----------AT----------------------------------------------------------------------------------------------------------------------------------------------------------------------------------------------------------------------------------------------------------------------------------------------------------------------TTC----TCT------------------------------------------------------------------------------------------------------------------------------------------------------------------------------------------------------------------------------------------------------------------------------------------------------------------------------------------------------------------------------------------------------------------------------------------------------------------------------------------------------------------------------------------------------------------------------------------------------------------------------------------------------------------------------------------------------------------------------------------------------------------------------------------------------------------------------------------------------------------------------------------------------------------AA---------------------------TTCC-----AT-------AATATTTT----------------------GGAATAT-TAT-----GGATAGATGCAC-------------ATTAATAG----------------------ATAA----TAGAAAAAG-------------------TTA-GCG-------TTT-----------------------------TTT--------TAATA-T----------------TGAATATTGAA-----------TTT-GTTA-----AAATA-----------------------GAAAA----------------------------------------------------------------------------------ATAT-----A------------------T-----------------------------A--------------------GT-CAAG---------------------AAAGAAGATC-------------------------------TAGAATATATCTAGATGTG-TGTGT---------------CTAT-TTATCTATATTC-------------------------------------------TATAT-TTATAG-------ATAAT----GTAATCT-----TTCTTAAAAAACTT-------------------------------------------------------------------------------------------------------------------------------------------------------------------------------------AAAAA----AAAAAT-CTCCTT---A------T-----------------------------------------------------------------------------------------------------------------------------------------TTT---------------------GACTCT-------T-----A------TTGAA--------T---------------------------------------------------------------------------------------------C-----GC-----------------------------------------------------------------------------------------------------------------------------------------------------------------------------------------------------------------------------------------------------------------------------------------------------------------------------------------------------------------------------------------------------------------GGGA------AAGTATTCT---------A-------ATTCAATAAAG-------ATTTCGCGGGCGAATATTTACTC-T-TTCC---TGTCTT-A--------TT-TGTTAATT-TATA-----ACCTT------ACCA------AATAAGGC-----AA------TTTTTTTGGTTTGTTCCGCCATCCCACCC--AATGAAGTCTTAGGA--TTCTTTT-----C-AAT-------AAAA--TCCT-ATGCAGTCATAGGTTCTGTCGTTCCCACTACTTCTCCTTTAATGGTTAGGTCTGAATCCCACAATGGAGCTTT-C--CAAAAATTTCTTTCCGAGTCAATTTTCTCAGTTTTATTAACCCGGGCCGCTCTTTATTTTA---------------TTATTGCTTAA-----AATT-----TC-----------------------------------------------------TATTTTT--TGTTT--C-------AA-----GTTACGATTTC------------GAA-------------------------------------TTC------TCTG-----------------TTAT-----T------------------------T----TTATTA-TATTGATGCTTTATCACATTGC--C--------TTTTATGATGTAACTCATAGACCATACATATTGGAATCCTATA----T----CTT-TC-TT-ATT------CTTCTTCC-TTCTTTCTATCATCCCTC-CTTT-TATCCAC------AT-CCCTTTAGTTTTGCTTCACAA----CCT------AGAATCCGTTTTC-------------TTTTTT---------AGAG---CAAA---AATTG-----CAGTTGCTACAACT-----A-----------------------TATGATAGATC----TAC-----TC---------------------------A----T-----TTATGATAGATG----TATTTATTCATATAG----TG-------------ACTGTTTCTTA-GTTAGGATCTCGACAATACGAAGCAATAGGTTGGTTA------TTAGTTAA-----TTTTCT------A-------TAA-TTACT---------A-----AG-------------------T------TTTTTCTTTTT--CTA-------------------TT-------------------------TATAGTAGGGTTCAGTCAATTTTTAGGGTTCAGTCA-A-----------T-TTTTTT------TGAA--TCTCCA------TTTTTGACTCT-----------AAAGAAAAAACTAACGAGTCACAC---------AGCA--------ATTATATTA-----A-------AAGA-TTTATCAATTTTCATTAAATCTTAT----AG-----------AAAGAG-----GTAGA---ATTTCTTC--------------------T-TTT-TTTT--C-----------AGGG-----ATT-----------TCAG-----G----A-----A-------------------------------------------------------------------------------------------------------------------------------------------------------------------AAA-TA-----AGGC-TCTTGTCA---------------------TTTTTTATT-------------------------------CTATC-----ACTGA-----------------------ACAGAAT-G----GGAAGACA-----AGGCTAG---A-TTTTTCTAT-TCTA----T------TTTTTTTTTACTGGGAATCGAAATCTAAGTTT---TACTGGGAATCGAAA------TCTAAGATGGATCTAAA-------------------------GA------------------------------------------------------------AAATAA------------GGTTATTCCCCGC-------------CTA------------CC-----------------TT----------------------------------------------------------------------------T------------GT-------TT-TTTTTATTT--TGA-ATCTT-----------------------------------------------TCTATTCTGAATTCAGAGCTG-ATTACTCC-------TTTTTTCCATTTTAAAGAGTGG-CATTCTATGTCCAATATCTCGATCGAAGTATGGAGGTCAGAATAAATAGAATAATGATGAATGGAAAAAAGAGAAAAAT-CCTTTAG-----CTG------GATAAGGGGCGGATGTAGCCAAGTGGATCAAGGCAGTGGATTGTGAATCCACCATGCGCGGGTTCAATTCCCGTCGTTCGCCCATCGCATTATTGCAAATTCCAAAAATGCAAT-------TTTCCATATTCCTAGTTACGTA------TTGAAGTAGATTCTTCTTTTCTCTCAAAAAACCCCTTCCCAAACTGTACAAGCTTCTTCCAAAGCATACAGCTTTCTAGATGTATATGACGATCTCTAGAC----AG-ATGGATC----TTATATGAATCGTATGATGAAGTACCACATGAGTGGATATATAG-GAAAGGAATCCAAATCTGCCGAATCGCTCATGTTATGATCTTCTACATCCTAGGTCTCCGCGTTCCGTCATCTGGCTTATGTTCTTCATGTAGCATTCAGATCGAATGACTCTATGAAATTACGTCGATACTTCCAC------ATATTATGGGTAACGTAGGAGACATCCCT-ATTTTCCCCGGGGGGTCTTAATTACCACTGCTTAGCTTTCAATTCGCCTCTGACCATCAAATTAAATGTGAATAACCCGTCCTCCTCTCTTTGAAACAAGGGGCGCTTCCGGTTCTGTGCGTGCTTCAAACAATTTTGTCTTCTCCATATTACCATATCTCTAGAGTCAATAATTTTCTATGAGGAACTACTGAACTCAATCACTTGCTGCCGTTACTCAACAGTTTTCTGTTGAGGTCTATCCCGTAGAGGTAGTCAAATTGGATCAGTGATCGATTTCTAGGTTTCGTCGTAAACCTAATTGGTTACTTCCAATTACGTAAATCAATAGTTCAAACCGC-------------------------------------------------------------------------------------------------------------------------------------------------------------------------------------------------------------------------------------------------------------------------------------------------------------------------------------------------------------------------------------------------------------------------------------------------------------------------------------------------------------------------------------------------------------------------------------------------------------------------------------------------------------------------------------------------------------------------------------------------------------------------------------------------------------------------------------------------------------------------------------------------------------------------------------------------------------------------------------------------------------------------------------------------------------------------------------------------------------------------TCTCCTAAATCGA-----CTTTCCCTCCTATGCTCTGAGTTCCAGTATCGATAAGAATTCGAGTTCTTA-TTGTTCTTATGTTATGGTATGAATATACCATACCAATTCGTTATGTATGGATGATGGATGAGATTCCATGGAT------AGAGAGCCAGTTCCAATAGACTTATGGAA------CGTTCCCGTTCGCGTGCATCCAGCAGGAATTGAACCCGCAAATTTACCAATTATGAGTTGGGCGCTTTAACCATTCAGCCATGGATGCTTAACAGGGATCATCGTACATCGTAAATAACCAATTTTCAT------ATAGAAAGACATATCATAGAAAAATGAAATCGA-----------------AAATATTC-----------------GGAGATGGCAAATATTCGGAGATGACTATGAAAACACCTCTCTGGATCCTCGAATTG---AAAGAGAGATTGAGAGGGATCAAGAATCCTAATTCTCGCTATTTGGAATGGATCCAATTCTATTGAGTCTGACTCATAGTGATCATTTCTCTTTAGCAAAGAATGACCTTGGTTATCAAAGGATTG-----AACAACCGGGATCCAT-TTACTTATGATACCTAGTTGACATTGATAACAAGGATCTAATGAATTATGAGTTT----AATAGA-----TCCTCTTTAGCAGAAAGACGTATA-----TTCCTTGCTCATTATCAGACAATCAC-----TTATTCCC-------------------------AAACCTCGTGTGGGGCTAAT------------CGTTTTCATTT--------ACCA------------TCTCATGGAAAACCCTT-------TTCGTTCCGCTTAGCCCTATCGG-----------------------GTATTTTAGTGATAGGTTC-----------------------------------------------------------TATAGGAACTGGA-C-GATCCTATTT----GGTCAAA--------------------TACCTAACGAAAAA----T---------TCCTATTTT--------CC------TTTCATTAAGGTACGAGGGCTTCTTATTCCAC------------------AAGAACGAAAGCACC------TTTTCATTCTTTCATATAC-TAGGGGTTTTTACTTGGAAAAGACAATG----TTCCATACTAAAGGATTC----------GGGTCCATAACCACGAGTTCCAGTGCACTAGATCTTGTAGCA---CTTAGCAACGAGGCCCTATCCATTAGTATTCC--------------------------------------------ACATAAGAAATCCAT-------T-----ATAG-AAACT--------------------AATACAATTAGA------TTGGCTCTTCATAGACAAACTTGGGGTTTGC------------------GAGCCAAGGTAAGACCGGCTCGG-----------------------------------------------------G-----ATCATGGGA-CCCTTTTCTAT---------------------------CAGATAGGA---GGGGCTCTTGTACAAA---ATAG------AC-------------------------TT-----CTAAGTAATAACCCCATAGA----------------------------ATCTATCTAT-----AT------AAAGATA---------------AAGAGGC-----AATCGTG-------TCAGGAAGCGG---GT-----TTTTCT-------------------------------------------------------------------------------------------------------------------TTGGC----C-----AAAG----GGTAC----T--------------------TCGAACTTGGAACGAGCATGAAGAGATTAACGAGACTTCTTTCTCTTTTGAGTTTTTC---------------------------------------TGGC-GGACCGGT--------------CGCGCAAGATCTTTG------------------------------------------------------------------GTCTTCC-----CCCGGAACCGATG---AAAAAAAGTGGGTCGCTTCT------TATGGACTCGCT-------CAGAATGATTCTTCT------C------T-----ATCTATAGTTC-----------------ATGGCCTATT---AGAAGTAGAAGGTGCTCTGGTGCAATCCTTACCGAC-------------------------------------------------------------------------AGAAAAAGATTGCAGTCAGGTTGATAATAATCGAGTGCCATTACTTCGTCGGTCCGAACCAAGGAATC--CGTTAGAAATGTTTTGAAATGGATATTGTT---------------------------------CTCTCTTT-----------------------------------GATCAGGGATTGCTATATGAAAAGAAGTGGAGTTTG----------AAAAAGGGAACGGAATGGTCAAACCGGAA---------------------------------------------CTGCTAGAGGAACGAATTTTCAATAGCAT--AACTTGGGCTCCTAGAA-----------TAT--------GGCGCCC------------------------------------------------------------------------------------TTG-----GGACAATCTATTTGATTGCAGG------------------------------------------------------------------------------------------------------------------------------------------------------------------------------------------------------------------------------------------------------------------------------------------------------------------------------------------------------------------------------------------------------------------------------------------------------------------------------------------------------------------------------------------------------------------------------------------------------------------------------------------------------------------------------------------------------------------------------------------------------------------------------------------------------------------------------------------------------------------------------------------------------------------------------------------------------------------------------------------------------------------------------------------------------------------------------------------------------------------------------------------------------------------------------------------------------------------------------------------------------------------------------------------------------------------------------------------------------------------------------------------------------------------------------------------------------------------------------------------------------------------------------------------------------------------------------------------------------------------------------------------------------------------------------------------------------------------------------------------------------------------------------------------------------------------------------------------------------------------------------------------------------------------------------------------------------------------------------------------------------------------------------------------------------------------------------------------------------------------------------------------------------------------------------------------GTTTTGTTCCGAAGCAAAGATATCCGCGGAGGCC--------------------------------GGTTCGTTCGTCCTA----------TTCTGATA-----TTCAGGACC-----A----AGA------------------------------------------------------------------------------------------------------------------------------------------------------------------------------------------------------------------------------------------------------------------------------------------------------------------------------------------------------------------------------------------------------------------------------------------------------------------------------------------------------------------------------------------------------------------------------------------------------------------------------------------------------------------------------------------------------------------------------------------------------------------------------------------------------------------------------------------------------------------------------------------------------------------------------------------------------------------------------------------------------------------------------------------------------------------------------------------------------------------------------------------------------------------------------------------------------------------------------------------------------------------------------------------------------------------------------------------------------------------------------------------------------------------------------------------------------------------------------------------------------------------------------------------------------------------------------------------------------------------------------------------------------------------------------------------------------------------------------------------------------------------------------------------------------------------------------------------------------------------------------------------------------------------------------------------------------------------------------------------------------------------------------------------------------------------------------------------------------------------------------------------------------------------------------------------------------------------------------------------------------------------------------------------GGTACTGGATTCTCTTTC-----GGATAG-----GCCCTGAAAGGA------------GAAGAAAGGCTGAAATGCCAACGGACCTC-----TGTCTATTCTCTAATTCACCCGATCCGATAGTACCCGTTTTTGGAACGTCCAGTGCCAAAGTCACTGAATGGGTAAGTCACCAATCCAATCCCTT-----------------------------------------TGA-----CAAA-TCGGG-TGTCATAT-------TAGATATCATATTCTAT---------------ATATATAGAAATCATAT--------------------------------------TC------------------------TAT-------------------------------------------------ATAT--------------------------ATA-----GAA-----AT----------------------------------ATC----ATA-----------------G---------------------------------AATAGACA-T-------------ATAGAA---------------------TT------------------------------------------------------------------TTTGGTCGGGAAATTCGAATGAATC----------------------------------------ATTGAGT------------------GAAAAAGGAGCAAA------GAATGACAAA-------------------------------------------------------AGACGAGACTCTACTAGTCTTCACTCTTG----------------------------------------------------------------TGGT------TTCCTCG--GTTTCTGTTTTCTTATTCGG----------------------------GATCTTGCTTTTCATGGTTCTCATCTCTGCAACTCGCGATTTTC-------------------------------------------------------------------------------------------------------------------------------------------------------------------------------------------------------GCGAGAGAA------CCAAATCCAAGTTGGTGAAGATCATGA---------------------T-------------TTGGGCTGG------CATAGTAGT-----------------TATTACCTTTGCAATTGCGGTTCGAATCTATCCGATCTT-------------TA------TC-------TTT-TTGCTCAAAG--------------------------------------------------------------------AA------CGAATAAAACCCCTTGTCGAAGCCCT--------------------------------------------------------TTATGATAAGCTTCCCTGG----------------------------------------ATCTGGGAAGTTTCTCTTTCACGGTATTGGGATCGTTTGATCGATTTCCTTGA-----TCGC-TA-----C-----TT-ATGGGCGTGCGCTCAAAGGATACAAACAGGAATTCGC-----AAACAAAACAAAAAGGGG-----AATTCGTAGTCACTTTTTCCTGTCGCGT-----AAAA-----------AAAAGGCTTTACGCGAGAGCAATA-GA-----GGTTGGGATACATCTATCTCTTCTGAGCAACC-----TC----TTTTGGATT-----CTTAAGACCACCCT-----T-----GCAGTAGGATACCGTCTGCTTTGGGTTCTT----------TA-----TTATCTCCTTCCAGG-----GATTTT-------------------------------GAGGATCGTTCAGGC----TA----T-ATTTAGTCTATTTTGGCTTTTACT-----GTCTACTTTTCTC------AGGGAGATGGTTAAGGACCTCAGAAGAT--------------------AGAGGAGAGCGC-----CAG--GCGCAGAT---TTCCGGAAT-ACTTCTACGGGGAATGCTCATTCAATGAGCATTCTCCATATTATGCCTTGAAGAGGACTCGAACCTCCACGCTCTTTAGCACGAGATTTTGAGTCTCGCGTGTCTACCATTTCACCATCAAGGCATCTTGAAAGTG--------------------------------------------------AATCGT-----ATTCCATGAATATGATATCTATCTAATGTGATATATTCCATATATG--------------------------ACAAAGGTGGAGTCTTGGAGTATTTCGATCGATCGGT------CATAT--AGGCCTGAGTCAGACATCAAATAGCTTCGATTTGCATTATCCGTAGAACACCTT-ATATGTATCAAAATCGATA----TCAAAATC----AA----------------------------------------------------------------------------------------------------------------------------------------------------------------------------------------------------------------------------------------------------------------------------------------------------------------------------------------------------------------------------------------------------------------------------------------------------------------------------------------------------------------------------------------------------------------------------------------------------------------------------------------------------------------------------------------------------------------------------------------------------------------------------------------------------------------------------------------------------------------------------------------------------------------------------------------------------------------------------------------------------------------------------------------------------------------------------------------------------------------------------AAAGATGTACAATC-----CAAT------TTCTC-------------------GATTCAATAGAAGCCCAAAGAGGTGCATATGGT-----ACC---CAAATA-----AGGATAG------G-----ATAGATATGT----CAAAAGCA---GGTCTGATTACACC---------------------------TATTCCTAATCCTAAATAGAATGTAAGGGCGTAGGGATTTCTATGTAAACAGAGTATCCTATTTCCATAGGCTCGAATGA-C------------------------CCCTTCTCATAATAAGAATGTGCACGGTCTGGTCCGGTATGGAATGAACTTATAATCTGATGATCGAGTCGATTCCATGATTATAAGTT-----CATAACCCTAGCGCCCATTCCCA-----TTTTGGGCGGAACAGATCTACTAATTCTTTT----------------------------------ATTCC-----------AGTTAGTAAG------AGGGATCTTGAACT----AAGAAATAGACCTAGCAG------GTCAGAGTCGAAAAGAGGATTCCTCGCTTCTTTCTCTCATGCAAAACCGTGCATGAGACTTTCATCTCGCACGGCTCCTAAGTGAT-AAAAGAAAGAAGAACTCGTCTTCTTT-CTTTTTTGATTACCTTCCTCGCGTATGTATAAGACCCAATCCATTCTTTTTCGAAATCGATTTCGAAAAAGAACTACTAATCCTTAACTTTTCGAGGAATCCTTCATCAGTGGTTGTGAATGACTGACTTTTTCAATCCTTTCGACTTTGGTTCCGTAGGAG--CAAGTCAGAAAGGTTGAGAAATAGAACCATCTGATTTGATTCGTTCCCAATAGCCATGAGATGATTATCTTAGGGTGATCCTTTTGTCAACGGAT---GCTCCTATTACACTCGTAGTCTCTGAAGGATGAGAACCCACTATGTAGCATCTACATTGAT-----AATTCAAGCATTGTATACGTCATTAGTCCGATTCTTTGTAGGAACTACCCGTAATAACGAGCTTGCAAAATGGATCTGTTTATCATAAAGAGATTCGTTGTTCCTGACCCTGCTTCACCTTAATTGTTATTTGAAC----AAAAAGATCACAATAAAC-----TTTTGGTAAAAGTTCTGTCTTGGTCGGAGTGGGGATAGCATTTCTCTTCTGCATGTCTATGGAGTTTTGCAAAACCCAAACACCTCAGAGATAGATATAGAGGT----AG----GAATTTGTCGAACGAACCACA----------------------C------------------------------------------------------GAATTAGTAACTGCATCC-AATCTCCGAAAAGTCCCGATTGTTTCGATTTTTGGAATGGGATATTTACGGAATCCCCATGAATAGGATCAAACCTTATTCCATGCTATTTC-----CATAAGATTCCTCTTTCTTATTCTTAAGCAAGCCCCCGAGAGGGCTTAGTTGATCATGATTTCTGTTTTCTCTTTCTTTTC---CTTTTTGTTTGTTTTGAGAAAGATATCGTCCGATTCTCCTTCTATTGATTCTTTTCCGATCGAGATGTATGGATCCATGTGTCTACATAC------CTAG-----A----TTCTGTTCATGGAGAGCGTGAAAGAGGTTCAAGAATCCGTTTTCTTTTTATAAGGGCTAAAAACGAA---------------------------------GTAGGGTGGATCTCGAAAGATAGGAAAGATCTCCCTCCAAGCCGTACATACGACTTTCATCGAATACGGCTTTCCACAGAATTCTATAGGG----ATCTATGAGATCGAGTATGGAATTCTGTTTACTCACTTTAAATTGAGTATCCGTTTCCCTCCTTTTCCCCCTAGGATCGGAAATCCTGTATTTTCCATATCCATACGATCGAGTCCTTAGGTTTCCGAAATAGTGTAATGG-AAAAAGAAGTGCTTCGAATCATTGCTATTTGACTCGGACCTGTTCTGAAAAAGTCGAGGTATTTCGAATTGTTTGTTGACACGGACAAAGTAAGGGAAAACCTCTGAAAGAATTTCCATATTGACCTTGGACATATAAGAGTTCCGAATCGAATCTCTTTAGAAAGAAGATCTTTTGTCTCATGGTAGCCTGCTCCAGTCCCCTTACGAAACTTTCGTTATTGGGTTAGCCATACACTTCACATGTTTCTAGCGATTCACATGGCATCATCAAATGATACAAGTCTTGGATAAGAATCTACAACGCAC---------------------------------------------------------------------------------------------------------------------------------------------------------------------------------------------------------------------------------------TGGAAAAGTCGACAGATAAGTCACCCTTACTGTCCCTCTACAGAACCGTACATGAGATTTTCACCTCATACGGCTCCTCGTTCAA-----TTCTTTCGAAGGG-ATCCTTTTCCTCGTTCGAGAGT-CTCCGCCCTTCTTCCACTCCGTCCCGAAGACTAACTAAGACCAATGGAGTCACGTTTTCATGTTCTAATTGAACACTTT--------------------CCATT-----TATGAT-----T-----AAAGG-------AGAAGATTGTTCTTTTACCAAACATATGCGGATCAAATCACGTCTTATA--------------------ATTATA-------ATAAGAAGAAATCTTTCTCGGTATCAATCCCCTTGCCCCTCATTCTTTGAGAATCAGAAGGATCCTT-T---TCGAGTTTCCA-----------------------TTTCTTCATTTGGAATCTGGGCTCTTCTATCTTCGACTT-A---TTTTTTTGGCTTTATTC----T------------TT----------ATTTATTTCATTTCGATTTTTCCCTCTTCCTCTATCCCTATCCTCTAGGTACAGCGTTTGCATCAATAGAGAACCTTTTCCTCTGTATGAATCGATATTATTCCATTCCAATTTCTTCCCGAAACTTCCCA--AGAAAAATCCCGAATTGGATCCAAAATTGACGGGTTAATGTGAGCTTATCCATGCGGTTAGGCACTCTTCAAATAGGAATCC----ATTTTC-----TAA-CTGGCTTTCGTGCTTTGGTGAGTCGTCCGAGATCCTTTCGATGACCTATGTTGTGTTGAGGGGATATCTATATGATCCGATCGATTGCATAAGACCCGCGGTAGCAATAGAA-CGGGGAAAGTATACAGAAAAGACAGTTCTTTTCAATTTC-------------GATTATCTATATATT-----------AGTTCGTTTCTAT-TT-------------------------------CTAGATATC--------------T------------------------ATTT------------------------CTA----------------T--------------------ATAT-------------------------------------------------------------------------------------T-------------------A-GTATT-------AGTT-----------------------------------AGT-----AGTA-----CTA---------T-------------------------TCTATTAGTTA------------GCGATCCCGG---------------------------------------------------CTCTGTGAGTTCTTTCTTCCGTG-------ATGAACTGTCGGCACCAGTCCTACATTTTTT---CTCTGTGGACCGAGGAGAAA-GGG--GGTT----------------------------CAGCAGGAAGAGGATTGTACCATGAGAGAAGCACAGAGGTCAACCCGCTTCAAATATGGAACATGGATTC-TGGCAATGCAACGGAGTTGGGTCCTCATAT-----CGATCCGAATGAATCAGTCTTTCTACAG---------------------------------------AGGTCAATCTTTGCCTATTAGGCAAGAGGATAGCAAGTTCGAAATTCTGTCTCGATA-----G-----GACATGGATTTCTATTCCTATGAAATT-------------------------------------------------------CATA----------------AATGAAAATGAAGTAGTTAATGGGAGGGCTACCATTATCCTTTTTCTTGTATG-----TGT--TCCTAAGAGAAGGAATTTGTCCATT-----TCATGTTTCGAGGTCT-C-----A-AAAAAAG--GGCGTGG-----AAACAGATAGAAACTCTTGAATGGAAATTGAAAA------GAAATGTAGCCCCAGTTCCTTCGGAAATGGTAAGATCTTTGGCGCAAGAAGAA-GGGGCGACCCGTATCATCTTGACTTGGTTCTGCTTCCCCTC--TTTTTTTA---AGAATACCGAGT----------------CGGGTTCTTCTCCTACCAGTATCGAATAGAACATGCTGAACAAGATCTTCTTCATGG-AAACCTGCTCGATTTAGATCGGGAAAATCGTACAGATTTTATGAAACCATGTGCTATGGCTCGAATCCATAGTCAATCCTACTTTCGATAGGACCGGTTGACAATTGAATCCAATTT---------------------TTCCCA-------------------TTATTTGACTATCCA------T----------------AATAGT--------------------------------------------------------------------------------------------------------------------------------------------------------------------------------------GCGG-AAAGAAAGCCCGGAGGAAGAG-----TGGCCTTGAGTTTCTCGCCCCTTTGCCTTAGGATTCGTTAATTCTCTTTCTCGATGGGACGGGGAAGGGATATAACTCAGCGGTAGAGTGTCACCTTGACGTGGTGGAAGTCATCAGTTCGAGCCTGATTATCCCTAAACCCAATGTGA-------GTTTTTTCTATTTTGACTTACT------------CCCCCGCCACGATCGAACGGGAATGTATAAGAGGCTT--GTGGGATTGACGTG----------------------------ATAGGGTA-GGGTTGGCTATAC-TGCTGGTGGCGAA--CTCCAGGCTAATAATCTGAAGCGCATGGATACAAGTTATCCTTGGAAGGAAAGACAATTCCGAATCCGCTTTGTCTACGAATAAGGAAGCTATAAGTAATGCAACTATGAATCTCATGGAGAGTTCGATCCTGGCTCAGGATGAACGCTGGCGGCATGCTTAACACATGCAAGTCGAACGGGAAGTGGTGTTTCCAGTGGCGAACGGGTGAGTAACGCGTAAGAACCTGCCCTTGGGAGGGGAACAACAACTGGAAACGGTTGCTAATACCCC-GTAGGCTGAGGAGCAAAAGGAGAAATCCGCCCAAGGAGGGGCTCGCGTCTGATTAGCTAGTTGGTGAGGCAATAGCTTACCAAGGCGATGATCAGTAGCTGGTCCGAGAGGATGATCAGCCACACTGGGACTGAGACACGGCCCAGACTCCTACGGGAGGCAGCAGTGGGGAATTTTCCGCAATGGGCGAAAGCCTGACGGAGCAATGCCGCGTGGAGGTGGAAGGCCTACGGGTCGTCAACTTCTTTTCTCGGAGAAGAAACAATGACGGTATCTGAGGAATAAGCATCGGCTAACTCTGTGCCAGCAGCCGCGGTAAGACAGAGGATGCAAGCGTTATCCGGAATGATTGGGCGTAAAGCGTCTGTAGGTGGCTTTTCAAGTCCGCCGTCAAATCCCAGGGCTCAACCCTGGACAGGCGGTGGAAACTACCAAGCTGGAGTACGGTAGGGGCAGAGGGAATTTCCGGTGGAGCGGTGAAATGCATTGAGATCGGAAAGAACACCAACGGCGAAAGCACTCTGCTGGGCCGACACTGACACTGAGAGACGAAAGCTAGGGGAGCAAATGGGATTAGAGACCCCAGTAGTCCTAGCCGTAAACGATGGATACTAGGTGCTGTGCGACTCGACCCGTGCAGTGCTGTAGCTAACGCGTTAAGTATCCCGCCTGGGGAGTACGTTCGCAAGAATGAAACTCAAAGGAATTGACGGGGGCCCGCACAAGCGGTGGAGCATGTGGTTTAATTCGATGCAAAGCGAAGAACCTTACCAGGGCTTGACATGCCGCGAATCCTCTTGAAAGAGAGGGGTGCCCTCGGGAACGCGGACACAGGTGGTGCATGGCTGTCGTCAGCTCGTGCCGTAAGGTGTTGGGTTAAGTCTCGCAACGAGCGCAACCCTCGTGTTTAGTTGCCACTATGAGTTTGGAACCCTGAACAGACCGCCGGTGTTAAGCCGGAGGAAGGAGAGGATGAGGCCAAGTCATCATGCCCCTTATGCCCTGGGCGACACACGTGCTACAATGGGCGGGACAAAGGGTCGCGATCTCGCGAGGGTGAGCTAACTCCAAAAACCCGTCCTCAGTTCGGATTGCAGGCTGCAACTCGCCTGCATGAAGCAGGAATCGCTAGTAATCGCCGGTCAGCCATACGGCGGTGAATCCGTTCCCGGGCCTTGTACACACCGCCCGTCACACTATAGGAGCTGGCCATGTTTGAAGTCATTACCCTTAACCGTAAGGAGGGGGATGCCTAAGGCTAGGCTTGCGACTGGAGTGAAGTCGTAACAAGGTAGCCGTACTGGAAGGTGCGGCTGGATCACCTCCTTTTCAGGGAGAGCTAATGCTTATGCTTATTGGGTATTTTGGTTTGACACTGCTTCACGCC------CAAAAAGAAGGCAGCTACGTCTGAGCTAAACTTGGATATGGAAGTCTTCTTTCGTTTAGGGTGAAG-----TAAGAC----CAAGCTCATGAGCTTATTATCCTAGGTCGGAACAAATTAG----TTGAT-AGTGATAGGATCCCCTTTTTGACGTCCCCATG-T--CCCCCCC----GTGTGGTATGGCGGCATGGGGATGTCAAAAGGAAAGGGATGGAGTTTTTCTCGCTTTTGGCGTAGCAGGCCTCC-----CTTTGGGAGGCCCGCGCGACGGGCTATTAGCTCAGTGGTAGAGCGCGCCCCTGATAATTGCGTCGTTGTGCCTGGGCTGTGAGGGCTCTCAGCCACATGGATAGTTCAATGTGCTCATCAGCGCCTGACCCGAAGATGTGGATCATCCAAGGCACATTAGCATGGCGTACTCCTCCTGTTTGAATCGGAG-TTTGAAACCAAACAAA-CTTCTCCTCAGGAGGATAGATGGGGCGATTCAGGTGAGATCCCATGTAGATCTAACTTTCTATTCACTCGTGGGATCCGGGCGGTCC---GG-GGGGGGGCCACCACGGCTCCTCTCTTCTCGAGAATCCATACATCCCTTATCAGTGTATGGAGAGCTATCTCTCGAGCACAGGTTGAGGTTCGTCCTCAATGGGAAAATGGAGCACCTAACAACGCATCTTCACAGACCAAGAACTACGAGATCACCCCTTTTATTCTGGGGTGACGGAGGGATCGTACCATTCGAGCC--TTTTTTTCATGCTTTTCCCGGCGGTCTGGAGAAAGCAGCAATCAATAGGACTTCCCTAATCCTCCCTTCCTGAAAGGAAGAACGTGAAATTCTTTTTC-------------------------------------------CTTTCCGCAGGGACCAGGAGATTGGATCTAGCCATAAGAGG-----AATGCTTGGTATAAA-----TAAGCCGCTTATTGGTCTTCGACCCCCTAAGTCACTACGAGCGCCCCCGATCAGTGCA-----------------ATGGGATGTGGCTATTTATCTATCTCTTGACTCGAA-------ATGG-----GAGCAGAGCAGGTTTGAAAAAGGATCTTAGAGTGTCTAGGGTTGGGCC-----AGGAGGGTCTCTTAACGCCTTCCTTTTTCTGCCCATCAGA-----GTTATTTCCCAAGGACTTGCCATGGTAAGGGGGAGAAGGGGGAAGAAGCACACTTGAAGAGCGCAGTACAACGGGGAGTTGTATGCTGCGTTCGGGAAGGATGAATCGCTCCCGAAAAGGAGTC----TATTGATTCTCTCCCAATTGGTTGGATCGTAGGGGCGATGATTTACTTCACGGGCGAGGTCTCTGGTTCAAGTCCAGGATGGCCCAGCTGCGCCAGG-----GAAAAGAATAGAAGAAGCATCTGACTCTTTCATG----CATACTCCACTTGGCTC-G-GGGGGGATATAGCTCAGTTGGTAGAGCTCCGCTCTTGCAATTGGGTCGTTGCGATTACGGGTTGGCTGTCTAATTGTCCAGGCGGTAATGATAGTATCTTGTACCTGAACCGGTGGCTCACTTTTTCTAAGTAATGGGGAAGAGGACTGAAACATGCCACTGAAAGACTCTACTGAGACAAAAAGATGGGCTGTCAAAAAGGTAGAGGAGGTAGGATGGGCAGTTGGTCAGATCTAGTATGGATCGTACATGGACGATAGTTGGAGTCGGCGGCTCTCCTAGGCTTCCCTCATCTGGGATCCCTGGGGAAGAGGATCAAGTTGGCCCTTGCGAATAGCTTGATGCACTATCTCCCTTCAACCCTTTGAGCGAAATGTGGCAAAAGGAAGGAAAATCCATGGACCGACCCCATTGTCTCCACCCCGTAGGAACTACGAGATCACCCCAAGGACGCCTTCGGCGTCCA-GGGGTCACGGACCGACCATAGACCCTGTT-----CAATAAGTGGAACACATTAGCCGTCCGCTCTCCGGTTGGGCAGTAAGGGTCGGAGAAGGGCAATCACTCGTTCTTAAAACCAGC------ATTCTTA-------AGTTTAAGATC-----AAAGAGTCGGGCGGAAAAAGGGGAGAGCT-CCCCGTTCCTG-----GTTCTCCTGTAGCTGGATTCCCCGGAACCACAAGAATCCTTAGAATGGGATTCCAACTCAGCACCTTTTG----------------TTTTGAGATTTTGAGAAGAGTTGCTCTTTGGAGAGCACAGTACGATGAAAGTTGTAAGCTGTGTTCGGGGGGGAGTTATTGTCTATCGTTGGCCTCTAT------GGTAGAACCCGTCGGGGAGGCCTGAGAGGCGGTGGTTTACCCTGTGGCGGATGTCAGCGGTTCGAGTCCGCTTATC----TCCAGCCCGTGAACTTAGCGGATACTATGATAG------CACCGA-----ATTTTGCC----------------------AATTCGGCAGTTCGATCTATGATTTCGCATTCATGGACGTTGATAAGATCC---TTCCATTTAGT-----AGCACCTTAGGATGGCATAGCCTTAACGTTAATGGCGAGGTTCAAAAGAGGAAAGGCTTGCGGTGGATACCTAGGCACCCAGAGACGAGGAAGGGCGTAGCAAGCGACGAAATGCTTCGGGGAGTTGAAAATAAGCATAGATCCGGAGATTCCCAAATAGGTCAACCTTTTAAACTGCCTGCTGAATCCATGAGCAGGCAAGAGACAACCTGGCGAACTGAAACATCTTAGTAGCCAGAGGAAAAGAAAGCAAAAGCGATTCCCGTAGTAGCGGCGAGCGAAATGGGAGCAGCCTAAACCGTGAAAACGGGGTTGTGGGAGAGCAATACAAGCGTTGTGCTGCTAGGCGAAGCGGTTGAGTGCCGCACCCTAGATGGCTAAAGTCCAGTAGCCGAAAGCATCACTAGCTTACGCTCTGACCCGAGTAGCATGGGGCACGTGGAATCCCGTGTGAATCAGCAAGGACCACCTTGCAAGGCTAAATACTCCTGGGTGACCGATAGCGAAGTAGTACCGTGAGGGAAAGGTGAAAAGAACCCCCAGTGGGTAGTGAAATAGAACGTGAAACCGTGCTGAGCTCCCAAGCAGTGGGAGGGGAAAGTGATCTCTGACCGCGTGCCTGTTGAAGAATGAGCCGGCGACTCATAGGCAGTGGCTTGGTTAAGGGAACGGAACCCACCGGAGCCGTAGCGAAAGCGAGTCTTCATAGGGCGATTGTCACTGCTTATGGACCCGAACCTGGGTGATCTATCCATGACCAGGATGAAGCTTGGATGAAACTAAGCAGAGGTCCGAACCGACTGATGTTGAAGAATCAGCGGATGAGTTGTGGTTAGGGGTGAAATGCCACTCGAACCCAGAGCTAGCTGGTTCTCCCCGAAATGCGTTGAGGCGCAGCAGTTGACTGGACATCTAGGGGTAAAGCACTGTTTCGGTGCGGGCTGCGCGAGCGGTACCAAATCGAGGCAAACTCTGAATACTAG-ATATGACCCAAAAATAACAGGGGTCAAGGTCGGCCAGTGAGACGATGGGGGATAAGCTTCATCGTCGAGAGGGAAACAGCCCGGATCACCAGCTAAGGCCCCTAAATGACCGCTCAGTGATAAAGGA-GGTGGGGGTGCAAAGACAGCCAGGAGGTTTGCCTAGAAGCAGCCACCCTTTAAAGAGTGCGTAATAGCTCACTGATCGAGCGCCCTTGCGCTGAAGATGAACGGGGCTAAGCGATCTGCCGAAGCTGTGGGATGTCAAAATGCATCGGTAGGGGAGCGTTCCGCCTTAGATGGAAGCAAACGCGAAAGCGGGGGTCGACGAAGCGGAAGCGAGAATGTCGGCTTGAGTAACGAAAACATTGGTGAGAATCCAATGCCCCGAAAACCCAAGGTTTCCTCCGCAAGGTTCGTCCACGGAGGGTGAGTCAGGGCCTAAGATCAGGCCGAAAGGCGTAGTCGATGGACAACAGGTCAATATTCCTGTACTACCCCTTGTTGGTACGGAGGGACGGAGGAGGCTAGGTTAGCCGAAAGATGGTTATAGGTTTAAGGACACAAGGTGACCCTGC-TTTTTCAGGGTAAGAAGGGGTAGAGAAAATGCCTCGAGCCGAGGTCCGAGTACCAAGCGCTGCA-----------------------------------------------------------------GCGCTGAAGTATGAGCCCCGTGGACTAGCCATTGCTTCTCCACGAGCCTCATAC-CAGGCGCTACGGCGCTGAAGTATGTAACCCATGCCATACTCCCAGGAAAAGCTCGAACGACCTTCAACAAAAGGGTACCTGTACCCGAAACCGACACAGGTGGGTAGGTAGAGAATACCTAGGGGCGCGAGACAACTCTCTCTAAGGAACTCGGCAAAATAGCCCCGTAACTTCGGGAGAAGGGGTGCCCCCTCGCAAAAGGGGGTCGCAGTGACCAGGCCCGGGCGACTGTTTACCAAAAACACAGGTCTCCGCAAAGTCGTAAGACCATGTATGGGGGCTGACGCCTGCCCAGTGCCGGAAGGTCAAGGAAGTTGGTGAACTGATGACAGGGAAGCCGGCGACCGAAGCCCCGGTGAACGGCGGCCGTAACTATAACGGTCCTAAGGTAGCGAAATTCCTTGTCGGGTAAGTTCCGACCCGCACGAAAGGCGTAACGATCTGGGCACTGTCTCGGAGAGAGGCTCGGTGAAATAGACATGTCTGTGAAGATGCGGACTACCTGCACCTGGACAGAAAGACCCTATGAAGCTTTACTGTTCCCTGGGATTGGCTTTGGGCCTTTCCTGCGCAGCTTAGGTGGAAGGCGAAGAAGGCCCCCTTCC-GGGGGGGCCCGAGCCATCAGTGAGATACCACTCTGGAAGAGCTCGGATTCTAACCTTGTGTCAGACCCGCGGGCCAAGGGACAGTCTCAGGTAGACAGTTTCTATGGGGCGTAGGCCTCCCAAAAGGTAACGGAGGCGTGCAAAGGTTTCCTCGGGCCAGACGGACATTGGTCCTCGAGTGCAAAGGCAGAAGGGAGCTTGACTGCAAGACTCACCCGTCGAGCAGAGACGAAAGTCGGCCTTAGTGATCCGACGGTGCCGAGTGGAAGGGCCGTCGCTCAACGGAT-AAAAGTTACTCTAGGGATAACAGGCTGATCTTCCCCAAGAGTCCACATCGACGGGAAGGTTTGGCACCTCGATGTCGGCTCTTCGCCACCTGGAGCTGTAGGTGGTTCCAAGGGTTGGGCTGTTCGCCCATTAATGCGGTACGTGAGCTGGGTTCAGAACGTCGTGAGACAGTTCGGTCCATATCCGGTGTGGGCGTTAGAGCATTGAGAGGACCTTTCCCTAGTACGAGAGGACCGGGAAGGACGCACCTCTGGTGTACCAGTTATCGTGCCTACGGTAAACGCTGGGTAGCCAAGTGCGGAGAGGATAACTGCTGAAAGCATATAAGTAGTAAGCCCACCCCAAGATGAGTGCTCTCTCCTCCGACTTCCCTAGAGCCTCCGGTAGCACAGCCGAGACAGCGACGGGTTCTCCACCCATACGGGGATGGAGCGACAGAAGTATGGAAATAGGATAAGGTAGCGGCGAGACGAGCCGTTTAAATAGGTGTCAAGTGGAAGTGCAGTGATGTATGCAGCTGAGGCATCCTAACGAACGAACGATTTGAACCTTGTTCCTACACGACCTGATCAAATTGATCAGGCACTTGCCATCTATCTTCATTGTTCAAC----------TCTT-----TGAT----------GAAAAGATGAAAAAACC---AAAA-AAAAGCTCTGCCCTTCCATCTCTTGGATAGATAGAGAGGGAGGGCAGAGGCCTTTGGTGTCCCTTCCAGTCAAGAATTGGGGCTTC------ACA----------ATTACTAGCC-----------AATATTTCTCTCATGCCTTTCCTCGTTCATGGTTCGATATTCTGGTGTCCTAGGCGTAGAGGAACCACACCAATCCATCCCGAATTTGGTGGTTAAACTCTACTGCGGTGACGATACTGTAGGGGAGGTCCTGCGGCAAAATAGCTCGATGCCAGAATGATAAAAAGCTTAACACCTCTT-ATTTGACTTTTTCACTATT-----TTGAAATACGAAAAAGATCCAAATCCAAAATGCA------AAGGTCGTCTTATTCAAAACCTCAATCATCACATCCCCTCTCTCC-----CACTTCACACCTCGGAACGCACTGT-----TCTTATAGAGAGAAAGGCGCTTTCCCATCTTCTTAACCCGAAATGAAATGGCTGAGGAGAGGAAGGTTCC-TTTTGGGGGGTACCCCCGGGAAGAGATCCAGTGGAGACGGGGTGGGCCTGTAGCTCAGAGGATTAGAGCACGTGGCTACGAACCACGGTGTCGGGGGTTCGAATCCCTCCTCGCCCACAGCCTTCCAAAGGGGGAAGGGC-----CTTTACTTT-CCCCC----TGAGGG-TAGGAAAATCATGATCGGGATAGCGGACGTAAAGCTATTGAACTTGGGTATGC-----TCTTT-CCTTTTGTCGAAGTGGAATCGTAGAACAGAATGTGATACGATGAGATAGAATGCAA------TAGAAACA--AGCAAGGATAGC------------------------------------------GAACGGGTTA-----CCTACTCCTAAGGGTCAAAGCAAGCC-------------------C-----------------TTTAAT--------------------T-----------------CAATTCTTTATTCTTACATTA--------------------A--------------AGAATGAATCAAATCTCCCCAAGTAGGATTCGAACCTACGACCAGTCAGTTAACAGCCGACCGCTCTACCACTGAGCTACTGAGGAACAAGGGGAGATTCGACCTCCTAGAGTTCAACTCCCGCTCTCAACCCATG-----AACAATATGAGTCCGAAGCTTCTTT-CGTAA--CTCCCGGAATT-----TCT-----TCGTA-GTGACTCCGTTCCAT-G---CCT--CATTTCATAGGGAAGCCC----AAAGTGGCTCTATTTCATTCTATTTCACTTCCTAGCACTTCCTATCATTTAAT------ATCCA-------TCC-----CTTTGGTCTTATTTACATAAGAG------------------------------ATGTCA--------------------TTTATAGTCTATCTCTTTCTATATATGGAAAGTCAAGAAATTCTCATCGAAACATCGAGAAATTG-----TGCAT-------ATAGAAAACTCT-------------AAAGAAAGAAAAAAAGGA--GACCCATGCCATGATTTTCAAA-------------------------TCTTTTCTACCTTTT-------------------CTA--------CTT-----------------------AGTAGTCTAAGTTTC-----------------------------TCGA----------------------------TGAGGAT----------------------------AATTAATTCGGTCGTTGTGGTCGGA------CTCTATTATGGATTTCTGACCACATTCTCCATAGGTCCCTCTTAGATCTTCTTTCTCCAATCTTGGATTAGGGAAGAAGGAGATATTCGCGACTACTGGC--GGTT--------TCATTATGGGGCA------GCTCATGATCTTCATATCGATCTATTATCCACCTCTGCATCTATTCT----------------------------------------------------------------------------------------------------------------------------------------------------------------------------------------------------------------------------------------------------------------------------------------------------------------------------------------------------------------------------------------------------------------------------------------------------------------------------------------------------------------------------------------------------------------------------------------------------------------------------------------------------------------------------------------------------------------------------------------------------------------------------------------------------------------------------------------------------------------------------------------------------------------------------------------------------------------------------------------------------------------------------------------------------------------------------------------------------------------------------------------------------------------------------------------------------------------------------------------------------------------------------------------------------------------------------------------------------------------------------------------------------------------------------------------------------------------------------------------------------------------------------------------------------------------------------------------------------------------------------------------------------------------------------------------------------------------------------------------------------------------------------TTCTTAG-------------CTAAAC-GGGTGGA-----------------------------------------------------------------------------------------------------------------------------------------------------------------------------------------------------------------------------------------------------------------------------------AGATCCATCCAA------------------------------------------------------------------------------------TTTGG---------------------------------------------------------------------------------------------------------------------------------------------------------------------------------------------------------T---------------------------------------------TATATCATGGACTCG------AAAAGCGGATCTGAATGTGAC-------------------------------------------------------TGAAATGCACG-----------------------------------------------------------------------------------------------------------------------------------------------------------------ATCTTCACAGGTATCA--CTTTTCACGATAC-----CT----------------------------------------------------------------------------------------------------------------------------------------------------------------------------------------------------------------------------------------------------------------------------------------------------------------------------------------------------------------------------------------------------------------------------------------------------------------------------------------------------------------------------------------AAAAGAT-----G------------------------------------------------------------------------------------------------------------------------------------------------------------------------------------------------------------GAATAGCGATTTTCGAAC-----CATTTCCTA-----------TACG-----AGAATGGTTT------CCA-----TTACTTTGAGAAATGGATTC-TATATCAA--------------------ACTATAGCTATTGCATT-----A--------------------------AAGAAGAAAAGAAACTAATAGAAGTCGAAGACGCGGAATGGTAGTGAATAGAGAGAAAGATTCTTCTGATTTTCTTGTTCCTGAAAATATTCTATCTATCTCCTAGACGCCGTAGAGAATTGAGAATTTTCATGTCTTTCAATTCTCGTACTCG-----TAATTGGAAAGTTACGGAAGGAGGTCCAT--------------------------CATTTTGCAATGAAAACAACATAAAAA------ACTCTGGACAATTTCGAAATCAGGCCAAGCGTCTTAATACAT-ATGC--AAAAAAATTCATTATTGGC------CCACCATTGATTAGAAGATTTAGCTTGTATGAATCGCTATTGGTTTGATACGAATAATGGCAGTCGTTTCAGTATGTTAAGG-----ATACAGATGTAT-CCACAATTCATTTAGAGTTACTT-----AATAGCC----TAT-----TTCTTATACC------------------ATATC-----TCTATCCCGTGAAATTCTCGAGCCGAAAGATGGATGCATATGCTGTGTTTCATTTTGCTAAACGATATCAATTAAA---TGGTGT---------ATCA-----ATTCCATAAATTGGATATAGCAAT----A---------------------AATAAATCAGCAAAATTC-----TTT--------TAT-TTTAGATAGAAG----------------------AAATGTT----------------TCTTCTATCTAAAATA----AAAGAATGTACCC-----TTCTATCCAAATCCAATTTGCATCGATAAAATAAATCCAA-------ATTCCAGTAGTAGATGAATAATTGCAAATTTTTGTGTGTACGAGATTAGAATAACTTCAAAATAACTGACATAATTTTGTATTTT-------------TCCTGATCAGAAAAATAC-------------------------------------------TTTAATCGT-TCGA------------------------------A----TTT-----------------T---------------------TTTC--------------------------------------------------T-------------------TA----------------------TTT-------------------------TAT-TAGTAGTC--TT------------------ATAGTAGTCTTAGATTTTTCATTTTGATGAGCCTCGT-----TTTGAGGAA------------------T------TCATGG-AATAATCCATT-------------------------TTCATGGAATAATGAATTAAGGAAGAAAGGATATGAGTCTACCGCTTACAAGAAAAGA-----------------------------TCTCATCATAGTCAATATGGGCCCTCAGCACCCATCAATGCATGG------------TGTTCTTCGACTGATCGTTA-----------------------------------------CTCTCGATGGTGAAGATGTTATTGAT-----------------------------------------TGTGAACCCATATTAGGCTATTTACACAGAGGAAT--------------------GGAAAAAATCGCGGAAAACCGAA---------------------------------------------------------------------------------------CTATTATACA---------AT------------------------------------------------------------------------------------------------------------------------------------------------------------------------------------------------------------------------GAGGGAGATAGAA----------------------------------------------------------------------------------------------------------------------------------AAAGAGAGAGATG-----------------------------------------------------------------------------------------------------------GTAGA------------------AAAGGGGG-------------------------------------------AGAG-ATGGGGG---------------------A----AGAAGATAG----GAA---------------GGGGAATAAG---------------------------------AGGGGGCTCTT----------------------T-----AGGCAGGAGACGGG-------------GGAATTCCTT-AAG------------------------AAGAAAAGA------AA-------------TTGCAAT-----TTTTAC-TTGA-------------AA-TTTTTCTAT-------AA-AAT-------AAA------ATTGTTTCCGATTCACCA---------------------AA---CCAATTCTTA------------------------------------------------------------------TCTCTTT----------------CT---GAAGGAATTCAAA----AA----AA-TAAGAA-T--AAGA-C------AAAATACTGGAATTCT------------------------------TAATTT--TT-----CCA--A----------ATTTCTC--------TC---------ATT----------------G--------AAA---------------------------TAATC-AAAAATTAAGAAT-GG-----G------TTTA------CTTGGTTAAATTC-----AA--AAAGTTAATTAAAT------------------AA--------------------CTTTG-------------------TT-----A-------------CCTAG-----TT-----ATTAC--------------------------------------------------------------CT-------AAA-------GAAGG----ATATTTG---------------T-------TA------------------------------------------AAAT---A--C-AA------A-----------------------AAAGGATTTAA-TCAT-----------------------TTT-AC-------------TTT-C-----TAT-------TCA-----TTT-------TTG----TATTTCTT---------TCTAT--------------------------------TAAAAT------GAAG-----------ATGAAGCAG------------------------CT---------------------CTCATGTTTCG----TAACTGAT---------------TGATTGAATTC---CAATGA------AAA-----------------------CC--------TA------------------TG------TT-----TAT-----AGGAAATTA-------------TCGAAT--------------------A--------TTCC-TTAC-----TT-----C--------AT-----AT----------AGAAC-----TGAAATCCT-------AATGACTAG-AATTACCTAAG-------------------T--------------------------TT--T---AGA----------------------ATGTCTTGTTTAAGAGAC-TAAGTA----TTTTTTTT-GTTTTG--------ATTGGAA-------------TTCCATTATGGAATAC----------CAT-TCTGAACTT-A-ATTAAC---------------------------------------------T------------------------------AT----TTGAA----TTT----TCCCTTC------------------------CT-----T-----TTATC-------CCCCC-----A----------TCTTAT-----ATGGGGGAT--------------AGGCC----------------------G------T--------------------------AGATCTATA-------------------------T-------------------------A-----------------------TG----GAGTATAC------------TTA-----------------------------A-TATA-----------------------------------------------------------------------TA----------------------------------AATT-G-----AT---------------------------------------TTAAATA--------------GAAAACC----------------------------T-------T-------------------------------------TGT-----------------AT-ATAT--------------------------------TCT-------ATAT-------------TATT------------A-------AAAC-A-------------------------------------------------------------------------------------------------------------------------------------------------------------------------------------------------------------------------------------------------------------------------------------------------------------------------------------------------------------------------------------------------------------------------------------AAGTATAAATACTAAAAACAAAGTATAAAT-------------------------------A-----C-------------------TAAG------A-A-AAAACAGAAAGAAGGAT----TGATTTGCGGCAATAGATGTCTTTCACATACAACTAG------AAAAAA-------G-----TAATCT--CCTTTTT------------G-ATCTG----GTT--------------TTGGAATA-----------AT----CTGAATTGA-----CCTAT-----C------CCAAAGAA-------------------ATT----------------CCA--------------------ATT------ATTT--------AATAT----------GA------ATAATTCGGA--------------------TTTCTTAATGAATGTA-----C------T-------TT------T-----ATGTGT--------------------------------------------CGAA---TTCC-----TCGGTACAA----TATTC-TTA-----GAAC---T-----------------------------AACC------------------C--CTCT-------GAT-------------------------A-T--------------------------------------AT--------AG---------------AACAAAA----G-------TT-----------------TT--------------------TGGTATACTGTGT-------------------CC---------------TAAG----TA-TTCTTT-TC------------------CT-------AT-----CAACGAAC-T------------------------TTTCA--------TAATAGAATCC-TC---AT---AT----T-------------------------TTATTA-TGAG-G--------------------ATTCTA---------------------T-------------------TATG--------------AAAAGT------------AG------------------------------------------------------AGTATT------CTTGCAA-TAGGACTTACAACTTCTACCT----------------------A--------------------------------------------------TCTTATCAAAAATTCACAAAA------AAA-TAGGTTTAGGCT--------------------TGGT-----AAA------TCAT----------------ATTA--------ATAA-----------GAG-CATAAAGGCTTTC-----ATT-----CTA------------GAAATTTTGCTAAAATCAAAAATTC--------TTTGTATTTAA----------------TGATGAAATTATAGAAATTCT-AATGGATAG-AT------TGAAAGA------------------------------------------------------------------------TTTTTT-----TTT-----ATT------T-CAATGAGAAACTAATTAG-------AAA----------------AAAATG--------AGT------TCTAT------ATTG--------T---------------AACT--------GA-GAAA-----------------------------AAAC-----AGTTCCAACTC-----TTTCAAGCTT--------TGT-----T----TCT------------AT-----TGGGCAAAGCAAGAG-TTTATTGTT---------------------AAAAAAA------TCCCCAATGATACTAC----CAAA-----------CGAAGTCC-----------------------------------ATTTTAATGAAGATTC---T-AAT----GTTCCTAAATTCTATGGACTCTCC-----CAATCTCGACGATTTGCGAGAAAATAAC-TATTATTCTTTTAAC-------TTCCC-------T-A-----TT--------AT-----------TTA-------AAGTTAGCCGCCATGGTGAAATTGGTAGACACGCTGCTCTTAGGAAGCAGTGCTCAAGCATCTCGGTTCGAGTCCGAGTGGCGGCATTCTCGAAAAAGAATA---------------------CAATAGATT-----AGAAAATGG----------ATTCAATTCTAAATTTCCAA-----TTTTGTAATGGGACCTTCTCCTT----------------------------------------------------------------------------------------------------------------------------------------T--------------------------------TACAT--------------------AAC-----AT---------------------------------------------------------------------AAAACC-----TTCG---------TGAAATGAA-----------AG--------------TT--------------TTTC-CATTTTTGTTT-------GA------TTTGAGAA-CCCTTG-----AACG-----CCT-----TCTC--AAA-GGGTTCT---------CAAA-AA------TTCGA---------GA-----TAG------ATC---------------TAA------TTA---------------------------GACTTT-TTT--AC----TTT-TTT--------------------CTGAA-TTATTTGG-------------T--TTTT-------------------CCACTATGG--------------------------A-------AT--ATAGAG--------------------------------C-GGACTAG-T-------A--------AAAAAA-------AA----------------------AAGATAAAGTGATAAAGAGAAGATACGTTTTGACCAGAAAAGCCCGTGCTC-----GAAATAAGCGAGCACAGGCT------TCCTCGGTAAAGAGGAATCAGACGATTCAAGTGGA---G---------T------TTTTTG-TAACG---------------------------------------------T----ATGGATCTATAAA------TTTTCCTTTT-C---AACAT-----AAAAATTTT-CGATCTG------------GT------AAAAATGAA------------------A-TTA-----------------GTAC-------------------------TAT----------------------------A--------------------TGAGTCATATGT--------ATTGTAGACACCAGACGAAGCAATGGTTTATCCAA-----------------ACTTCAAC---------------AAAT------AAATAAATAAAATAATG---CA-----A---------TATA-TTTCTTAATCCGTTTGT-------------------GAGAAAGCGTGAAAAGAGC------CAAGAGACTTGAATTTTTGGCTT------CAAC------------------------------------A------AT-CATAATTATACG-A-------ATTGTACA----------TACGAA--------TTCGAATTAGCCA------A-----TTTATTGGCTATCG----T--------CTTT---------T----------------C------AATAT------AAATTATTGCAATATTCA-------AATTG------CAATATCAATGAAT------TGC-----------------------------------------AAAAATTC------------------AA-------------------T-------AAGT-------------------AAA-AA---------AG------AA-----------------TACTAT--------------------GTAATAACC----T------AA------------TC----------A-----AA-----------------------------------------A--------------------AATAGATATTA----------------------------------T-----------AA---AAT----------------------A------------------------ATAAAAT--------------AAT----------AAGA----------AA---------------AT------------AGTA---TTCGA-------------TTTC-------TAT-T------CATC------TTAATAT----TTGA------TA-----T------TAT-------TATT--------ATAT----GTGCG--------CC--------TTTGT--------TTAGAGGA----TTTTAT----------------------------------------------G---------TTAACTAACTCCTTATCAATCTCGATTCATTTCA----ATA-------TGAGG-AC-----AAGAATTGAACCGATTCCATT--------------------------AATTAGA-ATAGAACAGTTACACAAC-----AAAAG------------------AG----AAA-------AGAAGGTA---------------TTTGTTGGCAGTAGACGGGTTTTACTAAAT-----C-------AAAA----TTG--TGATTC-------------------TTTAG--TTT-----TTT-ATTT-TAG------ATTTGAAATTCTAAGAA-------TTTTGA-------CTA---------------A-TTCTAAGTATTT----CTATGGCTAAGAAGAAAT-----T-------A-ATAGTATAAAATTTTTCATGAACTGACTAAAACT------------------AAAAGATTCAAGGAAG-----GAAAAA----GGGAT-------TAG-GA-----------TA--TTTTTT---------------------------------------------------TG--TAT-AT------GTAT-A-TAAG-----TTGTATAGTTAGAA-----ATCACATTACGAAAATCTAC-----TCTC----------ATT--TTAAATCAGGAATAA-------TTTGC----------------AATAAGCA-G-TAGTTATTCGTTTTTCTTTTTTT--------------------C-----------------------TTTAT-----AG-T---------T-------AAT----------------A-----------AAAAA--------------C-----T-----------------------AT----TGGATTTT------------TCT------AAC-------------AA-AAAA------GAAAAA--------TC------CTA------GTA-------AATTCT-AA--AT-----ATCT---AT------G-AAA-AAGGTATGTT-----TCTT-------TCTCTTGTTTGAGAGAAC------T--------------------TTTGTG------TTGAAAATATTCTTA----C------------------TG-------------TTATTG--------------------------------T---------------------A-----TTATC--------------T------TAT-------------------------------------------------------------------------------------------------------------------------------------------------------------------------------TCATAGTCGATGATAACATCACAGTTCCCACCGCTATTCCAAAACCGTACATGAAACCTT-AGCTTCATACGGCTTCTCTATGATC----A-G---AAAA-AG-GA--AAGGG-----TTG-TTTCGTTTCGG-----TATTATCCCCCT-----GGGCATAGA-------TAG-----------AATTAGGTAAGAT-----A-----AAATCGATTGGAAAG-------CC--CTAAAT----TAGACCAAAGGAATTCCG-----TCTGCT---------------AG-AAT--AAG-------AAAAAGCGCTTCCGAATTGATCTCGT-------CC-----T-----------TTA--------------T------A----ATATAAT-GAA----------AATTTTTC-----TTTGTTCA---------GTAAT------AACTT-A-ATCTTGGAATAAAACA------CT------------CGTTATAGC-----AATTAATAAAT----G---A-------------------AAAGAATTAGG------CA------TTAATTCATGAGGAATTC-----TGTATTAATAT------------GAA-------T-----A-GAGG----------------AAGGAAAG---AATAAATAAAT---ATC------TT-----------------------------TTT-TTTG-------TA-------------------TTGC-------ATTCCAT-------------ATC-----TTTTGTCCTATTCTTCTTT-CCCCG----GG------G-AAGG---------------------------------GT--------ACTTA-----AA----AAG---------AAAAAA--GGAATAAAGGATTAATTCGTTCTTGATAGCCATTTCTTTAA-CAAGTGAAAGGGA-ACATACTCTGGATCGGAATC----CG-AAG-AAAGTACTACTTG-ATCATTTCCACCAATTTCAAGTCCTT-----ATTATGATTCCTT-------TTATGAG-GAAAAATCTCTAATG-----CCTTAGATT-CCCTCAT--TACT-AATCCTTTATGTACTTTAGTGTTCCT-AACCCCTCACTAA-----T-T-----------------------TTTG-ATG----GATTC-------------------C-----CCT-------------------TATG-------ATTA-T-AA-GT----------TATAG------------TAATAACTCGG-AA-----TATT-C----------------------TAG-----------------TAATGGAATTC-----------------CAT--------ATCGCGAATCCTTTATTCTTGCCCGCTTCAAGATATGATGACTAATC------------------------------AAAAAATCTCAACCTTGGGGTAAAGAG-TTTACACTACTTA-------------------TGTTTACTTCAAC--TTTT-----TTCTTGTACGTAGGAAATGAGA-TTTTTTCTTTT------TACTAC-----A----AATT-----AATAAGCTGTTTTGTTTCACTCATATAGCTATCTAGTTTAACTTA------------------CCAACCCGAATACAGAA-TAAGAAAAGGAAGA----TAAATATTCAA------------TGGATTT-TGG-AGGA--------AAAAGAT-CCT-ATTTTAACGAATCACA----CG------------------------------------------------------------------------------------------------------------------------------------------------------TATCCTTTCTTC---------------CTTAATTC------------------ATTATTCCATG-AAAAT--------------GGA-TTATTC------CATGAATTCCTCA-----
[truncated: 35,568,735 more chars]
