# Supplementary material for: A 250 plastome phylogeny of the grass family (Poaceae): topological support under different data partitions
Source: PeerJ. 2018 Feb 2;6:e4299. doi: 10.7717/peerj.4299 (PMC5798404; doi:10.7717/peerj.4299)
Supplement: Supplemental Information 13 [file peerj-06-4299-s013.phy]

 250 26307
Eriocoma_hymenoides__stripped_ TACTATTGGGTATTCCTTTCTTCAAAAATTCCTATATGTTAAAGGGTAAGATCTTGGTTTATTCAAATTGCAAGGACTCCCAAGCACATGTATTAACTAGATAATAGAAGGCTTGTTATTTAACAGTATAACATAGACTATATACCAATGTCAACCAAGTCTTGGGTTGCCCGGGACTCGAACCCGGAACTAGTCGGATGGAGTAGATAATTCTTCCTTGTTAAAACCCCTCCCCAAATCGTGCTTGCATTTTTCATTGCACACGACTTTCCCTATGTAGAAATTTCTATGGAACATTTCAGTACAAACTGGAAGGGAGTCTAATACTTTTTATTTTTGCAGGCCAATTGCTCTTTTGACTTTGGAATACAGTCTTTTATCAATATACTGCTTCTTTTACACTCAAGAATAATTAGGATTTCGGTCCACTCGAAACCACCTTTCCCCATCCGGCACTAATCTATTTTTAACGTCTAATTAGAGCGGGGAATCATTCCAATTAAGGAGTTAAGCTCGTTGCTTTTTTTTACCAGAATTGGAGCCAGGCTCTATCCATTTATTCACTAGACCCAGAAAATCTTTATTACGACATGCTATTTTTTCCATTCATTACCCTTGAGGATCAGTCGTGGTCTTCTAGACTCTACCAAGAGTCTGGACGAATTTGTTGCTCATCCAAATGTGTAAAGATCATAGCCGCACTTAAAAGCCGAGTACTCTACCATTGAGTGCAACCCAGAAATTAGATACGATCGAACCAAAAATCAATGGAATTGTAGGCGCTTGGAGTGAGGAGAAAGAGACCTATCTATCTAGAAATTCTATTTGTTCAATAGACCTTTGTCAATGGAAATACAAATTTAAAGGGCTTATGTTGGATTGGCACGACATAAATCCTAAGAAAAATTGGGATAGATGTAGATAAACAACCCCTAGAAACGTATAGGAGGTTTTCTCCTCATACGGCTCGAGAAATAATTTCATTTACTCATGACTCAAGTTGACTAATTTTGACTGACAGACTTCATTTTTGAGTCGTCTCTAAACTCTTTTCTTTGTCTCATTTCGAACGAATTGACTATTTGTTGAGACAATTGAAAATCGTGTTTACTTGTTCTGGAATCTTTGATTTGTGAAATCCTTGGGTTTAGACATTACTTCGGGAATTCCTTTTTTTAAAGAGTAGCAACATACGATAGACTGACAAAGTTCCTAATTTATTAGTTTTCACTAACCCTAGATTCTTTCTTATTCTGTCCTCTCGAGCTCCATCGTGTACTAACCCAGCCAAATTGTTCGGGACGAATAGAACAGACTATGTCGAGCCAAGAGCATTTTCATACTATGGAAAATGATGGATAGCAAAATCCACAATCGATCATGTCCTTCAAGTTATGGTATAGGAATTGATCCAATATGGATGGAATCATGAATAGTCATTTGTATACTCTACATCTGGGACGGAAGGATTCGAACCTCCGAGTAACGGGACCAAAACCCGCTGCCTTACCACTTGGCCACGCCCCATAGGCGACACTTATTTGTATTTGTTATTCGTCAATTTCAATTAAGGGATTTCTCTTGCTAGTATTCTAGACATGCGGATAATATAAAAATGCATTGATCATTACATGGAATTCTATTAAGATATTATATGAAATCGAATTTCTTCCATTCTCATTTGAGAGTGCGAATACGAGGAGGTATTTTTGTTTGGGAAAGTCCGAAAAGGTTTTGAATCCTTGAAAATAACTCAATCAAAATCCAATTATTTACTCTACAATAACGAATTTACTAATGGTATTGGAATTTATCTATGAAAAACCGGGGGTCAGAATTCCTTCCAATTCGAAAGTCCCAATGATCGAGGAGCGGAAAGAGAGGGATTCGAACCCTCGGTACAAAAAATTGTACAACGGATTAGCAATCCGCCGCTTTAGTCCACTCAGCCATCTCTCCCGTTCCAAATCGAAAGGTTTCATGATATGACAGAGGAAGAAATAAGATAGAAAAATTATATTGCCAATTCCATTTTAGTTATATTCTTTTTTCTTAATGTTAATAAAAAAATAAACATAAAATTGGAAAAGGATAAAGTAAGTAGACCTGACTCCTTGAATGATGCCTCTATCCGCTATTCTGATATATAAATTCGATGTAGATGAAATTGTATGCGGTTTTATTTCTATCTTCGAGACCATTGAAAAGGGCATTGAACGAGAAGAAATCGTCCAATTATCATATGCCTAGTGGAGGTGCTCGGAAATGGTTGAAGTAATTGAATAGGAGGATCACTGATTTTTTATACCTGTTTTATTTCTTTCTGGCTCGGTTATTCCATCTAGCCGAGCCAGTATTCAATAAGCAAAAGGAGAGAGGGATTCGAACCCTCGATAGTTCTTAGAACTATACCGGTTTTCAAGACCGGAGCTATCAACCACTCAGCCATCTCTCCACAGCCTAAAAAGAGAAGAATCAATGGATTCATGATTAAACCCCTCCTACTTTGTATTTTTTACAGTTAAGTGAGGGATCAATATGTAGTCAACATTTGATGGTAGCTTGGAGGATTAGAAATAGAAAAAACGGTCGACCCAGACGGTCGACCCAAGCGGCCCTATAAAATATAGAGCGTAGTTCAATGGTAAAACATCTCCTTGCCAAGGAGAAGATACGGGTTCGATTCCCGCCGCTCGCCCGCTAAGTGCGGAGACGGGAATCGAACCCGTGACCTCAAGGTTATGAGCCTCGTGAGCTACCAAACTGCTCTACTCCGCTCTGGAGTACTGGTGGACAAGCCTATATGGAGCGGGTAGCGGGAATCGAACCCGCATCGTTAGCTTGGAAGGCTAGGGGTTATAGTCGACGTTGGTTTTTTTAACGTCTCTAATTCAAAACCGAACATGAAATTTTGATTTCATTCGGCTCCTTTATGGATATTCTCACCACTTAACATCTATGTCAGCTTTTATTTGAATGGAACCAAAGCTCTCCGCTTTCTAGATGATCCTTATAGAGTAGGAGATAGAAATTCATCTACTTACTTCGTTCCTTAATTTCATTCAAGAGATCCTGAGGAAAAGAATTGGGTTTCCACCGAGCTGAAACAATATGCTGATGGTTCTAGTAAACCAAAACTACCTTTTTAGCTATTTGGCAGAAGATTTAGTTACGATTGGTTTTTATCTTCATCCATAGATCCTTTACTCATATTAAAAAATTGGAATACTTATGCAAAATTATGCTTCGCGACTCTGTACTCATAATCAACTATACAAATCGCGAGAATTATATTCTCCTCAATATGCTATTGAGAGGAAAAGGATGAAATCCTTTATAAGAACTAAAGCCATAGAACGAATCACACTTTTACCACTAAACTATACCCGCTAATGTAGATTATGATACCAACGCTACCCTTTGTCAAGGTAGCCAATATTCCAAAAACTCTTTGCTTGTTTCGAGTATATTGACAATTCCAAAAAACTGCTCATACTATATAGTATAATCACGAGCGGTTGTATATGGCCTTATCGTCTAGTGGTTCAGGACATCTCTCTTTCAAGGAGGCAGCGGGGATTCGACTTCCCCTGGGGGTAGGGAGTATTATGAAAGGAGGTTGTAACCCTAGAAAAATTCTTCCTGGGTCGATGCCCGAGCGGTTAATGGGGACGGACTGTAAATTCGTTGACAATGTCTACGCTGGTTCAAATCCAGCTCGGCCCAAAAATCTAGGGCTTCATGAATATGAACTAAATTGTAGTTCAATTGGTCAGAGGATCTCCTATTACTATTCACTCTCAACCAAGAATTGATTGATAGTCCGATATTCATAATATTGAATTGATTCATATCAGAATCAAGTCCTCACAGGCCTTTTCCATGGGATTACATCCCGAGTTATTGTAGGTTTTGGAATTCCAATTAATCATTGAAGAAAAGGCTGGTTGGAATCTAAAGTGTGCTACGACACTTTAGCTTTATTATCATCTATGTCTCCTATTTCTATGAAGGAATTATTCTACTATTGATCAATAATCATAGTGGAATCAAGGGTCAGAGTCAAAAAGGATGAATTTACTCCTTGGATTCCCCCTTATGTTTTCTATGGGGAATCGTGCCTGAACTTTGGTCGAAATATTCATATGTATGAAATACATATATGAAATACGTATGTGGAGTTCCCTAGAATTTCATGTGATTCAGTAAACGAATATAGTTCCATGATTGCTAGATCAATCTGTAGGGATTGAGAAGAGTGAGCATAATGGATTTCGATAATCGAAATAAATTTTATCGGTATGCCCCTTTCGGGGGGCATTCCGACGAATCCAGGAAAGTTATTTGAATCACTGAAGGGGTACTTATGTTTTATTTCAAGCTATTTCGCTCTTTCTTAATCAAAAAATTCCGTAATGGTAGGATATGAATATTGATATATATTAGAGGGTATTGATATATATTATGATCTGATGTGCTTTGGTATCCTAAATATAAGATTTTCAGCTGAGTTGAGAAAGAGATGGTTGAATCAAAAGAATTCTTTTGAAGTTCAATTTTTATCAGAGGACAATCTATTTCTTGGTTGATTGTATCCTTAACCATTTTGACACGAGGAACTCACCTCTAAAAAAGAGTCTTTCACAGGTCAAACGAGACTAACTAGATGGGCGAGCGAAAAGTGATCAAAACTTTGTTCGTCCTATCTATAAGAGGAGAGCATTCAAAAATAGATTGATCTATCCGGCTGCACTTAGTGGTGCACGATCTCGACGAATTACTTCTGAATTTATTCAGAAATCATATGGAAGACCATAGCATTTCGCGACTCATTGGTAATTTTGATTCTCTATAAACCAATAATGTGAGACCATTAACACGGTTAAAGCTAAACTGCTTGAAGTCCAGGCAAAGGGTACTCTTTCTACGTAGAATTTATCTGATATAGAACACTCATATCGATAATTGAACTTTTTACTAAGGCCTGCCCTTTCAATGCCGAAGCGACGACCTATGTATAAGAGAATTTTTGGATTTTTATTAGAGGTAAAACAAATAAAGAAACAACTTTGCTGACATCTAGGCGGAAGAGTCCTTATTTCATAAATAAGGAGCGTGAGAGCCAAATGAATCGAAAGATTCATGTTTGGTTCGGGAAGAGATCATAAAAGTTGTAACAAGATAATCTACTTTCACTTCTACTTTCGTTTAGAATTTAGGCATTATTTTCCCTTGCTTAAAAGAAAGAAACACTATTTGTTTTGTATTTAAAGAATAGATAGAATAAGATTGCGTCCAATAGGATTTGAACCTATACCAAAGGTTTAGAAGACCTCTGTCCTATCCATTAGACAATGGACGCTTTCACGGGTAGTGAAATCGAACCGCAACCCCAGCTTTGTGAGCTACCAAACGAACTGCCTCACCATATCTATACAAATAGAATAGTCCATTTATACAGAATGGTAAAGAGGGCTCTTCTATGATCATCAAACCAATGTGCCGTTATATTATACACGGTTCTAATCCTAGATGGAAAAATAAAATGCCTTTCAAATCCTCTAAGTCCTCCTCTTTCCGGACAAGACATACAAAGAGACCCGCCAACTTTAGTGAATCTTTGAAAGATAGATATTATGATTAGTTCTTTCTTTACTATCTACCAGTTATTCACTGGAGCAATTCATCCGAGGCAAGTGTTCGGATCTATTATGACATAAAGATTAGGTGCCTAACGGACTTTTGATTAAAAAGAAAAGGGATATAATGAAATTCTTTTATAAAACGGAATAGGCAGTTCCTTCCCCTAGAACCGTACTTGAGAGTTTCCTACCTCATACGGCTCAGAATTCGATTTCTCAAAAATCGATTTTGTTCTGCAGATTACCTAAGTTTCAAACCCTATTTTGATCAATAATCAGTTTGATCTTTTTTCCCACCTTCAGAAGAACCATCGCCTTCGTTCGAATAAAGGTAACTATCCCCATATATGAAATCTCTATAGAATCCTTGAAAAGACTCATAAGAAAAAAACTTACTATCTTTGGGATCTGATACTACACCGCTGCTTATCCTTAGTGGATCGGCCCTATTACATAAGCAGATTCCTAAATTTTGCCCCATATCATGGGATGCAGTTTTTTAGTTGTATCGACCCAGTCGCTCACTAATTGATCTTTACGGTGCTTCTCTATCAATTTGAGCTTTATCCATAGGTAGTATAGGCTCTTCTTTTTTTGATGTCTTCCTACAGCTGATAGGGAAAAATCGTTGTTTTGACGATCCCTATGTAGAAAGCTTTCTATAGTGGAGATAGTCGCAGTTACGGTCGTTCATTCTATTCAAAAAATCTCCGTTCCAAAACCGTACATGAGGTTTTCATCTCATACCGAAATATCTATAGAATCCAATTTGGACCGAAAGGGGCTGGTATTTTTCCAAGAAATCTCTAGCCACCTTCCCAAGAGGTTTTCTTAACACAATGAATAATGCTAGAAGCTCCAAGAATTTCTTTGTTCTCAACGCCTCCTATTTAGAGGAATTAGCCACTTCAACGATCTTTGATGGTTCTAGGGGTATCCAAAGTACAAACCTGATGGTTGTTTGTTAGCCCAACCATTCTTCCCAGCCCTGATACCGATCAGGAAAGCTAATTTCTAACAAAGTTTTTCTTGTTGATTCCTATTTCTAGGTGTAGTGCTTTCTCCCCTATGCTGCCTATTGGTTGTAATCCATAACCTATCCTAAGTGTAACCTTTCGCTCAATACTCAAATCTACAATTGAAGCATCTGAGGCCGCATCAATCGAGGATACACGACAGAAGGAATTGTTAGTTCACCTCACCTTCCCGAAGCGTGGGTTTCTGTTCTCTCTATACTCTTTCTCATATAGGACCCATTCTATATAGAATTGTTTTCATTTCTTCACAAAATAACATTCAAGAAGAGATATTGACTAATAGACTATGGAACCCCCAGTCGCTATTCACTCAGTTTTTTTCCATAATAATTGTGGAGAGATGGCCGAGCGGTTCAAGGCGTAGCATTGGAACTGCTATGTAGACTTTTGTTTACCGAGGGTTCGAATCCCTCTCTTTCCGTTTCATCGACGTTAACGGTATCAACTTTCGTTAAGTGAAGACTCCTTTATTGAAATTTTACACAATTAATTTCTTGTATTTACATTACAGAATACATCGAAATTAAAACTGAATTAAACTAAAGGATAAAGTAAAATCAACACAATCATCAACATCTGGTATAATATTATTTATTTTATTGTTTTGTATCTAGAAAATAGTAAGGTAGAAACATAGTGGAATAAAAAGCCGACTATCGGATTTGAACCGATGACCCTCGCATTACAAATGCGATGCTCTAACCTCTGAGCTAAGTGGGCTTACATAGCAGAAATAGTGTAACAAATAAATAGTATAGAAATCCAATATCAAGCGTTATAGTATGATTTTGAATACTCTAAAAATAAAACTTTGGGATATATTGATTCGGATTGAATTGCAAATACATCAACGATAGAATGAATTGCAATAAGTCGAACACGAGGGGATATGGCGAAATCGGTAGACGCTACGGACTTGATTGTATTGAGCCTTGGTATGGAAACCTGCTAAGTGGTAACTTCCAAATTCAGAGAAACCCTGGAATTAAAAAGGGCAATCTGAGCCAAATCCGGTTTTGGTACGAACTAGGGATAGGTGCAGAGACTCAATGGAGTGGATTAATCGGACGAGGACAAAGAGAGAGTCCCATTCTACATGCCAATACTGGCAACAATTCCGTCGACTTTGTTCAAGTCCCTCTATCCCCAAACCTTATTGACATAGATAAAATACTTTACTAGGATGATGCACAAGAAAGGTCAGGATAGCTCAGTTGGTAGAGCAGAGGACTGAAAATCCTCGTGTCACCAGTTCAAATCTGGTTCCTGGCAAAGATCTACTGGTTGTGCTAATCATGCGCGCGATACAAAGTTCTGGTAAGAACTTCTTTCCGTTTCATCTGGAGTGAGCATGAATCATTGTCTTGATCTCCCTCTTTTATAAATATCGGATGCAAATTGCCCTTTTTTTTTCTAAGAATGTACTCCCATTAATGTGGAATAGTAGGGCTATACGGATTCGAACCGTAGACCTTCTCGGTAAAACAGATCAAACGATATTATCGAAATGATTCGAACTGTTTCAAAGACCCAACATGCATTTTTTGCATTGGGCTCTTTCATCAACTGATTTAAAGATCAGTTAGTCCACCATAGTTTTTCTTTACGGAAGATAATGAGATGGCTCCCTGTGATTGATTTTTTCTATCTAGGAGCAATACCAAAGTGTTTCAAAGGAGGATTAGCTTGACTTAGGTCTGCCTCCGGCCTAAATTAACCTAAGTGAAATGGAGTCTCTATCGTTCACTGCAAGAGTTGACTATGAGACTTCATACACCTTAAAGTTCATAGAACGAAAAGAAGTTTTTTGGGCCCTTATCCTCTTACGCCTAGCATTTAGTGGGCTGGATATTTACCTTATCAACTAGCACATAGGGTTCTATTTGATTAGGCACCTGAATGGGCACCTGAATCGGACTGAACTGACTGTTTGTCAGGCTACTGTTCTCCTATTCTCTCGAATCTATGAAGTAAGACATTGATTTTGCATTCATTGCACAATAAGCTCCTTTGAAAAGCATTGGCGCGCGTGTAAACGAGTTGCTCTACCGAACTGAGCTATAGCCCTTATCAGAGATATCTTAACATATAGATAATTTCTTGTCAAGTGGTATTGCTTAGAAGGGATTCCATATATAATCGATCGAAGTCCTTTGTGGTGATAAATTGCTACTTAACTCAGTGGTTAGAGTATTGCTTTCATACGGCGGGAGTCATTGGTTCAAATCCAATAGTAGGTAGAAAAATTACTAGATAGCATTGGACTTACTATCTAATAACTTTTTTTGTATCAAACCATTCTAATTATCACAAAAAATCGAATTTGTTGAATAATGCCAAATGAATTAGTTAATTCAATAAAAAGGGGGCCAGGACTTGATTTCGTTGCCCAAGCGAATCCCATTCACCATGGAATGAGCCCGTTGGAAAGTTCAATCAAATATAATTTTGCCTTTTGTGGAGGATTTGTGCCTACTCTCCTATCTAGGACTTCGATATACATATACTACTGTGAAGCATAGATTGCTGTCAACAGGATTTGGGTTGCGCTATATCTATCAAAGAGTATACAATAATGATGGATTTGGTAAATCAAATCCATGTTAACTTCAATAGGGTGATGAATATAAGCATGCTTTTTTGCTATTCATATCGAGTAGACCTTGTCATTGTGAGAATTCTTAATTCTTAATTGATTGCAATTAAACTCGGCTCAATCGAGCCAATAGATCTTGATACGATCATGAGACTTGACAAATCGAGATTCGTCTATCTATAAATAAAATAGTAAATTTGAATTGAGACACCTCTTTAGTGTATAGGGTCTTTAAATTGTTACGACATAAAAGAAAGTTAATGTATCTAACCTTATTTCTAGTTGCTGAAGTTCAGATTTAGCTTATTCTTTCAATTTCAATCGACCGCTGTTAGTATATCTAATAAAAAGTATTCTCATTCCAGTACAACTGTTGCAGTAGAATGACAACAGACTCGTGTATAGGGAACTCTTAGCTACCTATCTAATTTATTGTAGAAATTCTGGATCTGCGTTGGACGTCCGAGGGATTGCGGGTCTTTATTGACACAAGAAAAAGGTTTTCTTGTGTCGATTCTTCTTGTATCGAAAAACTATTGTAATAATTCCGCGGGTCCTTTCCGCTCTAATCAGGGTAAGGACCCGCTAAGCTCCTACTTTTTCATGTTTACAATCTGGTCCCTCCGATTATTCCCCTACTTTCCTCCACATTTTATCAAGTGGTCATGCTAGAACAAAAACAGTCATGGATAGTTATAAGGATATCCTTCCAAATGGGATAAGAGAATTCTTACTATTTCTTTCTCAGTTCTATAGTTGGAATTTGTGCTGAGCTCCCCAAAATTCAAAAAAGGAATTGATTCCGTAAAAGATGGGATCAACCAGTAAATAGAAAATTACTGATATTTCCTTGTGAGATTGTCAATTTTGTACCAAAGGTGTATTTTGAGTATACCGAATTAGTATAGCTATCCTTCCTATGGCACAGCAATCCAGTTTTGTCCCGAAACATAAAACTTAGGTAAGTGCTTTACCAACATATGTAGTAAATGAATTTAACCCTTTCATAAAATCTTTTGGATTCATTCTAGTTCATTGAGGGATAATTTAGACTACTATTTAGGGATAGATCGTACCTCTTTTTATCACCTGAACAAATCGAATTGAGTAATTTTTGATTGACCTCCTCGAGGAGGTCAAAATTAGTTAGCTTCGACATAAGATAGATGGAACACGCTCTGTAGGATTTGAACCTACGACATCGGGTTTTGGAGACCCGCGTTCTACCGAACTGAACTAAGAGCGCTTTTCACTTTCGCTACGAAGTAATAGGTAGGGATGACAGGATTTGAACCTGTGACATTTTGTACCCAAAACAAACGCGCTACCAAGCTGCGCTACATCCCTTTTCCAATTGTTGTACAATGCCATTGTACACATTACTGTCTTTTTTTCCACAGAATCAGTATCTGATCATATATGTATTCCAATAAGGAAGGAGGATTTTCAAATTCTTTAATTATTTCTTTCTTCAAGTTGTCATCAAGGAGGTTCGAGCATCGTGGTTCGATTTTTCATAGATCCAAAAAAAATAAGGAATAAATCTTATTCGAAAGCCAGATTTTGAATCAAATTAACCTTAATGAATAACTAATGATTTCTCTTCTTTTAGCATTTTTCATTATAACAAAACGAATTATTCCGATATATAAAATATTAATTCCAATGGCTTTTGCTATAGTAACCTTCCCAACCACGATTTTAAGTGGGTTCCTTCGTTTCTATGGTTCCTTTTTAAACGGTGAGGCCCTCTCTATACACCGGAGCCTTTCAAAAGGTATTGTGAACTTGTATAGTTCACATTCTTTGGCTCTACCTATCCATTATAGAGTAAATAGCTCTTTTCACAATAAGAGTTATCCATACAGTGACGGCATTTAATTATGAAAGTTGGCTAAGTAGCTGACCTGTTAGTCCGTCTTTAAGATAAAGGAGCATAAGCTTTTTATTACTATTTCCTCCGCTTAATGGATAACCATTTGCTACCAATGGGAATTGCTTCTTCCAATTTAGAAATTGGATTTGCACCAAAGGAAACCAGAAATTCCATATACCATATCCTATGGTACCAATCATGGTATAAAAGGATTGGTTTAGATCCATCTTAACCTGTATTAGATTAAATTATTTAAAGAAACACTTTAAGGAAACGTAAGAATGGAAGAGAATCCGTAGTTTTATTCTAATTGGCCAAGTTACCCATTGCATATTGGCACTTATCGAGTATAGAATAGATCTGCTTCTCTTTCTAGAAAGTTATTTTTGAAATAAATATTCACGCCTTTCCAATGCGATAAAATAAAGCGACATCGTGTCTATTTTTCTTTGCTAAAGGGGTATTTCCTATATGGAAACCCAAATGAATAGGTGTGGAAGTTATAATGTAAATAAACCACGTAAGAAGTCTCCAGAGGGTAGACTTCTTACTTCAATTTATAGAATTTCAAGATTACAATGGATCTACGAAAAGATCGTGTATTTACAACTACAACGGAATAGTATACAAAGTCAACACCAAGATTAAATAGAATTTGTTTTTACTAATAAAACAACTTTAAGCTCTACATTTCTGGTAGTTCGACCGCGGTTTTTTCGGTATCTCTGGAATTGTGACTTGTTAGAATTGATCCTATTGATAATACATAGAAAGGGCCTGTTATCTCTATCAAGATATTCAATTCGTCAGTTCTAGTATCTGGAACACGAAAAGATAAGAACTATGATTCATACTCACTATTCAAACCTCGCAACCAGACATTTCTTCCTCAATTTTGTTTACAACTTCAATAAATGATCATCAAGTGGTTCTTATTCGAAGAACCCTTGGTTTAGCTTGAGACTCAATCATCGTGGCTCTAGTATGAATCTAAGGTTTTAATTGAACTGATTCATAGGATCGCAACAAGATAATTTCTATACTACAAATAGGAAAGAGAAAAGTCAAGAGGCCCCTAGCCAACTTGAGATTTTTTTCTTATTTTATATCTTCAAGGCAAATCGACCCAGTGGCTGATGAATTCTAATATTCGTTGAAATTTGTGTGTTTCTGCTTGAGCCGTAGGAAGGCATATCATAGAGAAAATTCTCATATATCATATGGGTAGGTTCTGGTATTTCATTGCTACAAACATGGATTATTGTAAAATAACACATGTTATTTGGATACTTCAAAATAAGGCGGATGTGACTTGAATTATTGATTTGGCCATGCAGAAAAGAATTGGATCTGCCACATTAGAATTCACAAAGGTGTCTCCGCATCCAATCAACACGTAAGTCCCCTAGATAGGCTGGTTCACTTGAGGAGAATATTTCTATGATCATACCCAACCATGTCGTTCATGAACAGGCTCCGTAAGATCCCATAGAATGGAATAAGTCATGTGATCCACTATTTATTATAGTATGGAAATGCATTCATTTTCTTTGCATCGATTGCGCAATACTATCGGAGTAAAAGAAGGGATCTAAGGAAGAACGTAGGCTAAACTCAGTAACAAGTAAATACTTTGTTTGGACGTAAGAAACTGGAAACACCAACAAATCAAGAGACAATCCACAAAGCAGTTGATCATGATCAAATTTGTAAGCCCACTTGGATATTGAGCATTTAAGAATAGGAAGGTCTTTTTTCTTTCATTCTTGCTCGAGCCGGATGATGATAAATTCTCTATTTTTGATTCATTCAACCGTAAAGTACCATAGGTATCTAGGAAATAGTTACTTCCAAGTGAATCTTCCCTAGATACCTAAAATCCATTTTATTATGATCCATTTCGCAATATAGATAGTTACGAATCGTTTATTTCTCTTGAAAGTGTTTTATTATCTCATAAAGTTAGAAATAGAAATACAAAGATATCCGTTTCAAAGAATTCCGTATCTTTAAAAATAGGAAGTTCGAGATAGAATTCAGGCGGGGCGAAAGACTCTAATTCTAGGTTCCTTTTTATAATCAACATGAGCATATACGTGAAACACAATCTACTATCTTATCTAAATTTTGCGGAGTTTCTTCTCATCCAGCTCCTCGGAAATTGTGCTTTATCACATTGCCTTCATATTGGAATCCTATACACATCCTTAGTTAGGATCAACTAACAGCAATTATATTATCAATTTTCATTAAATCTTATAGAGGTAGAATTAGAATGCGAAGACAAGATTAGTTTTCTATTAAATAACCGCAGCTGATTACTCTTTTCCTTTTAAAGAGTGGCATTCTATGTCCAATATCTCGATCGAAGTATGGAGGTCAGAATAAGAATAATGATGAATGGAAAAAGAGAAAATCCTTTAGCTGGATAAGGGGCGGATGTAGCCAAGTGGATCAAGGCAGTGGATTGTGAATCCACCATGCGCGGGTTCAATTCCCGTCGTTCGCCCATCGCATTATTGCAATGCAATTTCCATATTCCTAGTTACATATTGAAGTAGATTCTTTTTTCTCTCAAAAACCCCTTCCCAAACTGTACAAGCTTCTTCCAAAGCATACGGCTTTCTAGATGTATATGACGATCTCTAGACAGAATGAGTGGATATAGGAAAGGAATCCAAATCTGCCGAATCGCTCATGTTATGATCTTCTACATCCTAGGTCTCCGCGTTCCGTCATCTGGCTTATGTTCTTCATGTAGCATTCAGATCGAATGACTCTATGAAATTACGTCGATACTTCCACATATTATGGGTAACGTAGGAGACATCCCTATTTCCCGGGGGTCTTAATTACCACTGCTTAGCTTTCAATTCGCCTCTGACCATCAAATTAAATGTGAATAACCCGTCCTCCTCTGTTTGAAACAAGGGGCGCTTCCGGTTCTGTGCGTGCTTCAAACAATTTTGTCTTCTCCATATTACCATATCTCTAGAGTCAATAATTTTCTATGAGGAACTACTGAACTCAATCACTTGCTGCCGTTACTCAACAGTTTTCTGTTGAGGTCTATCCCGTAGAGGTAGTCAAATTGGATCAGTGATCGATTTCTAGGTTTCGTCGTAAACCTAATTGGTTACTTCCAATTACGTAAATCAATAGTTCAAATCGACTTTCCCTCCTATGCTCTGAGTTCCAGTATCGATAAGAATTGAGTTCTTATTGTTCTTATGTTATGGTATGAATATACCATACCAATTCGTTATGTATGGATGATGGATGAGATTCCATGGATAGAGAGCCAGTTCCAATAGACCGTTCCCGTGCATCCAGCAGGAATTGAACCCGCAAATTACCAATTATGAGTTGGGCGCTTTAACCATTCAGCCATGGATGCTTAACAGGGATCATCGTACATCGTAAATAACCAATTTTGTATTATGCCTTGAAGAGGACTCGAACCTCCACGCTCTTTAGCACGAGATTTTGAGTCTCGCGTGTCTACCATTTCACCATCAAGGCATCGTATTCCATGAATATGATATCTATCTAATGTGATATATGGAATATATGACAAAGGTGGAGTCTTGGATCGATCGATCGGTAGGCCTGAGTCAGACATCAAATAGCTTCGCATTATCCGTGGACACCTTATATAGATCAATTTCTCGATTCAATAGAAGCCCAAAGAGGTGCATATGGTACCCAAGGATAGATATGTCAGGTCTGATTACACCTATTCCTAATCCTAAATAGAATGTAAGGACGTAGGGATTTCTATGTAAATGGAATGAACTTATAATCTGATGATCGAGTCGATTCCATGATTATAAGTTCATAACCCTAGCCCATTTTGGGCGGAACAGATCTACTAATTCTTTTATTCCAGTTAGTAAGGGATCTTGAACTAAGAAATAGACCTAGCAGCTTCTTTCTCTCATGCAAAACCGTGCATGAGACTTTCATCTCGCACGGCTCCTAAGTGATAAAAGAAAGAAGAACTCGTCTTCTTTCTTTTTTGATTACCTTCCTCGCGTATGTATAAGACCGAATCCATTCTTTTTCGAAATCGATTTCGACTAATCCTTAACTTTTCGAGGAATCCTTCATCAGTGGTTGTGAATGACTGACTTTTTCAATCCTTTCGACCTTGGTTCCGTAGGAGCAAGTCAGAAAGGTTGAGAAATAGAACCATCTGATTTGATTCGTTCCCAATAGCCATGAGATGATCATCTTAGGGTGATCCTTTTGTCAACGGATGCTCCTATTACACGTAGTCTCTGAAGGATGAGAACCCACTATGTAGCATCTACATCGATAATTCATTGTATACGTCATTAGTCCGATTCTTTGTAGGAACTACCCGTAATAACGAACTTGCAAAATGGATCTGTTTATCATAAAGAGATTCGTTGTTCCTGACCCTGCTTCACCTTAATTGTTAGTTGAACAAAAAGATCACATAAACTTTTGGTAAAATTCTGTCTTGGTCGGAGTGGGGATAGCATTTCTCTTCTGCATGTCTATGGAGTTTTGCAAAACCCAAACACCTCAGATAGAGGTAGGAATTTGTCGAACGAACCACAGAATTAGTAACTGCATCCAATCTCCGAATGTTTCGATGGATATTTACGGAATCCCCATGAATAGGATCAAACCTTATTCCATTTCCATAAGATTCCTCTTTCTTATTCTTAAGCAAGCCCCCGAGAGGGCTTAGTTGATCATGATTTCTGTTTTCTCTCTTTTTGTTTGTTTCGAGAAAGATATGATTCTCCTTCTATTGATTCTGAGATGTACGGATCCATGTGTCTACATACCTAGATTCTGTTCATGGAGAGCGTGAAAGAGGTTCAAGAATCCTTTTCTTTTTATAAGGGCTAAGGGTGGATCTCGAAAGATAGGAAAGATCTCCCTCCAAGCCGTACATACGACTTTCATCGAATACGGCTTTCCACAGAATTCTATAGGGATCTATGAGATCGAGTATGGAATTCTGTTTACTCACTTTAAATTGAGTATCCGTTTCCCGCTAGGATCGGAAATCCTGTATTTTCCATATCCATACGATCGAGTCCTTAGGTTTCCGAAATAGTGAAAAAGAAGTGCTTCGAATCATTGCTATTTGACTCGGACCTGTTCTGAAAAAGTCGAGGTATTTCGAATTGTTTGTTGACACGGACAAAGTAAGGGAAAACCTCTGAAAGAATTTCCATATTGACCTTGGACATATAAGAGTTCCGAATCGAATCTCTTTAGAAAGAGGATCTTTTGTCTCATGGTAGCCTGCTCCAGTCCCCTTACGAAACTTTCGTTATTGGGTTAGCCATACACTTCACATGTTTCTAGCGATTCACATGGCATCATCAAATGATACAAGTCTTGGATAAGAATGTCCCTTTACAGAACCGTACATGAGATTTTCACCTCATACGGCTCCTCGGTCAATTTTTCTTCATTTGGAATCTGGGCTCTTCTATCTTCGACTTTTTTTTATTTATTTCTTCCCGAAACTTCCCAAGAAAATCCCGAATTGGATCCAAACGGGTTAATGTGAGCTTATCCATGCGGTTAGGCACTCTTCAAATAGGAATCCATTTTCTAACTGGCTTTCGTGCTTTGGTGAGTCGTCCGAGATCTTTTCGATGACCTATGTTGTGTTGAAGGGATATCTATTCCGATCGATTGCATAAGACCCGGAAAGTATACAGAAAAGACAGTTCTTTTCAATTTCGATTAATATAAGTAGTATCGAATCCATAGTCAATCCTACTTTGATAGGACCGGAATTCTATTTCTCGATGGGACGGGGAAGGGATATAACTCAGCGGTAGAGTGTCACCTTGACGTGGTGGAAGTCATCAGTTCGAGCCTGATTATCCCTACAATGTGAGCTATTTTGACTTACACGAGCGAACGGGAATGGATAAGAGGCTTGTGGGATTGACGTGATAGGGTAGGGTTGGCTATACTGCTGGTGGCGAACTCCAGGCTAATAATCTGAATGGATACAAGTTTGGAAGGAAAGACAATTCCGAATCCGCTTTGTCTACGAATAAGGAAGCTATAAGTAATGCAACTATGAATCTCATGGAGAGTTCGATCCTGGCTCAGGATGAACGCTGGCGGCATGCTTAACACATGCAAGTCGAACGGGAAGTGGTGTTTCCAGTGGCGAACGGGTGAGTAACGCGTAAGAACCTGCCCTTGGGAGGGGAACAACAACTGGAAACGGTTGCTAATACCCCGTAGGCTGAGGAGCAAAAGGAGAAATCCGCCCAAGGAGGGGCTCGCGTCTGATTAGCTAGTTGGTGAGGCAATAGCTTACCAAGGCGATGATCAGTAGCTGGTCCGAGAGGATGATCAGCCACACTGGGACTGAGACACGGCCCAGACTCCTACGGGAGGCAGCAGTGGGGAATTTTCCGCAATGGGCGAAAGCCTGACGGAGCAATGCCGCGTGGAGGTGAAGGCCTACGGGTCGTCAACTTCTTTTCTCGGAGAAGAAACAATGACGGTATCTGAGGAATAAGCATCGGCTAACTCTGTGCCAGCAGCCGCGGTAAGACAGAGGATGCAAGCGTTATCCGGAATGATTGGGCGTAAAGCGTCTGTAGGTGGCTTTTCAGTCCGCCGTCAAATCCCAGGGCTCAACCCTGGACAGGCGGTGGAAACTACCAAGCTGGAGTACGGTAGGGGCAGAGGGAATTTCCGGTGGAGCGGTGAAATGCATTGAGATCGGAAAGAACACCAACGGCGAAAGCACTCTGCTGGGCCGACACTGACACTGAGAGACGAAAGCTAGGGGAGCAAATGGGATTAGAGACCCCAGTAGTCCTAGCCGTAAACGATGGATACTAGGTGCTGTGCGACTCGACCCGTGCAGTGCTGTAGCTAACGCGTTAAGTATCCCGCCTGGGGAGTACGTTCGCAAGAATGAAACTCAAAGGAATTGACGGGGGCCCGCACAAGCGGTGGAGCATGTGGTTTAATTCGATGCAAAGCGAAGAACCTTACCAGGGCTTGACATGCCGCGAATCCTCTTGAAAGAGAGGGGTGCCCTCGGGAACGCGGACACAGGTGGTGCATGGCTGTCGTCAGCTCGTGCCGTAAGGTGTTGGGTTAAGTCTCGCAACGAGCGCAACCCTCGTGTTTAGTTGCCACTATGAGAACCCTGAACAGACCGCCGGTGTTAAGCCGGAGGAAGGAGAGGATGAGGCCAAGTCATCATGCCCCTTATGCCCTGGGCGACACACGTGCTACAATGGGCGGGACAAAGGGTCGCGATCTCGCGAGGGTGAGCTAACTCCAAAAACCCGTCCTCAGTTCGGATTGCAGGCTGCAACTCGCCTGCATGAAGCAGGAATCGCTAGTAATCGCCGGTCAGCCATACGGCGGTGAATCCGTTCCCGGGCCTTGTACACACCGCCCGTCACACTATAGGAGCTGGCCATGTTTGAAGTCATTACCCTTAACCGTAAGGAGGGGGATGCCTAAGGCTAGGCTTGCGACTGGAGTGAAGTCGTAACAAGGTAGCCGTACTGGAAGGTGCGGCTGGATCACCTCCTTTTCAGGGAGAGCTTATTGGGTATTTTGGTTTGACACTGCTTCAGCCCAAAAAGAAGGCAGCTACGTCTGAGCTAAACTTGGATATGGTCTTAGGGTGAAGTAAGACCAAGCTCATGAGCTTATTATCCTAGGTCGGAACAAATTAGTTGATAGTGATAGGATCCTTTTTTGACGTCCCCATGCCCCGTGTGGCGGCATGGGGATGTCAAAAAAGGGATGGAGTTTTTCTCGCTTTTGGCGTAGCAGGCCTCCCTTTGGGAGGCCCGCGCGACGGGCTATTAGCTCAGTGGTAGAGCGCGCCCCTGATAATTGCGTCGTTGTGCCTGGGCTGTGAGGGCTCTCAGCCACATGGATAGTTCAATGTGCTCATCAGCGCCTGACCCGAAGATGTGGATCATCCAAGGCACATTAGCAGTGTCTAGGGTTGGGCCAGGAGGGTCTCTTAACGCCTTCCTTTTTCATCGGAGTTATTTCCTGCCATGGTAAGAGGGGCACACTTGAAGAGCGCAGTACAACGGGAGTTGTATGCTGCGTTCGGGAAGGATGAATCGCTCCCGAAAAGGAGTCTATTGATTCTCTCCCAATTGGTTGGATCGTAGGGGCGATGATTTACTTCACGGGCGAGGTCTCTGGTTCAAGTCCAGGATGGCCCAGCTGCGCCAGGGAAAAGAATAGAAGAAGCATCTGACTCTTTCATGCATACTCCACTTGGCTCGGGGGGATATAGCTCAGTTGGTAGAGCTCCGCTCTTGCAATTGGGTCGTTGCGATTACGGGTTGGCTGTCTAATTGTCCAGGCGGTAATGATAGTATCTTGTACCTGAACCGGTGGCTCACTTTTTCTAAGTAATGGGGAAGAGGACTGAAACATGCCACTGAAAGACTCTACTGAGACAAAAAGATGGGCTGTCAAAAAGGTAGAGGAGGTAGGATGGGCAGTTGGTCAGATCTAGTATGGATCGTACATGGACGATAGTTGGAGTCGGCGGCTCTCCTAGGCTTCCCTCATCTGGGATCCCTGGGGAAGAGGATCAAGTTGGCCCTTGCGAATAACTTGATGCACTATCTCCCTTCAACCCTTTGAGCGAAATGTAGCAAAAGGAAGGAAAATCCATGGACCGACCCCATTGTCTCCACCCCGTAGGAACTACGAGATCACCCCAAGGACGCCTTCGGCGTCCAGGGGTCACGGACCGACCATAGACCCTGTTCAATAAGTGGAACACATTAGCCGTCCGCTCTCCGGTTGGGCAGTAAGGGTCGGAGAAGGGCAATCACTCGTTCTTAAAACCAGCATTCGATCAAAGAGTCGGGCGGAAAAAGGGGAGACCGTTCCTGGTTCTCCTGTAGCTGGATTCCCCGGAACCACAAGAATCCTTAGAATGGGATTCCAACTCAGCACCTTTTGTTTTGAGATTTTGAGAAGAGTTGCTCTTTGGAGAGCACAGTACGATGAAAGTTGTAAGCTGTGTTCGGGGGGGAGTTATTGTCTATCGTTGGCCTCTATGGTAGAACCCGTCGGGGAGGCCTGAGAGGCGGTGGTTTACCCTGTGGCGGATGTCAGCGGTTCGAGTCCGCTTATCTCCAGCCCGTGAACTTAGCGGATACTATGATAAATTTTGCCAATTCGGCAGTTCGATCTTCGCATTCATGGACGTTGATAAGATCCTTCCATTTAGTAGCACCTTAGGATGGCATAGCCTTAACGTTAATGGCGAGGTTCAAAAGAGGAAAGGCTTGCGGTGGATACCTAGGCACCCAGAGACGAGGAAGGGCGTGCAAGCGACGAAATGCTTCGGGGAGTTGAAAAAAGCATAGATCCGGAGATTCCCAAATAGGTCAACCTTTTAAACTGCTGCTGACCATGAGCAGGCAAGAGACAACCTGGCGAACTGAAACATCTTAGTAGCCAGAGGAAAAGAAAGCAAAAGCGATTCCCGTAGTAGCGGCGAGCGAAATGGGAGCAGCCTAAACCGTGAAACGGGGTTGTGGGAGAGCAATACAAGCGTTGTGCTGCTAGGCGAAGCGGTTGAGTGCCGCACCCTAGATGGCTAAAGTCCAGTAGCCGAAAGCATCACTAGCTTACGCTCTGACCCGAGTAGCATGGGGCACGTGGAATCCCGTGTGAATCAGCAAGGACCACCTTGCAAGGCTAAATACTCCTGGGTGACCGATAGCGAAGTAGTACCGTGAGGGAAAGGTGAAAAGAACCCCCGTGGGTAGTGAAATAGAACGTGAAACCGTGCTGAGCTCCCAAGCAGTGGGAGGGGAAAGTGATCTCTGACCGCGTGCCTGTTGAAGAATGAGCCGGCGACTCATAGGCAGTGGCTTGGTTAAGGGAACGGAACCCACCGGAGCCGTAGCGAAAGCGAGTCTTCATAGGGCGATTGTCACTGCTTATGGACCCGAACCTGGGTGATCTATCCATGACCAGGATGAAGCTTGGATGAAACTAAGCAGAGGTCCGAACCGACTGATTTGAAGAATCAGCGGATGAGTTGTGGTTAGGGGTGAAATGCCACTCGAACCCAGAGCTAGCTGGTTCTCCCCGAAATGCGTTGAGGCGCAGCAGTTGACTGGACATCTAGGGGTAAAGCACTGTTTCGGTGCGGGCTGCGCGAGCGGTACCAAATCGAGGCAAACTCTGAATACTAGATATGACCCAGGTCAAGGTCGGCCAGTGAGACGATGGGGGATAAGCTTCATCGTCGAGAGGGAAACAGCCCGGATCACCAGCTAAGGCCCCTAAATGACCGCTCAGTGATAAAGGAGGTGGGGGTGCAAAGACAGCCAGGAGGTTTGCCTAGAAGCAGCCACCCTTTAAAGAGTGCGTAATAGCTCACTGATCGAGCGCCCTTGCGCTGAAGATGAACGGGGCTAAGCGATCTGCCGAAGCTGTGGGATGTCAAAATGCATCGGTAGGGGAGCGTTCCGCCTTAGAGGGAAGCAACCGCGAAAGCGGGGGTCGACGAAGCGGAAGCGAGAATGTCGGCTTGAGTAACGAAAACATTGGTGAGAATCCAATGCCCCGAAAACCCAAGGTTTCCTCCGCAAGGTTCGTCCACGGAGGGTGAGTCAGGGCCTAAGATCAGGCCGAAAGGCGTAGTCGATGGACAACAGGTCAATATTCCTGTACTACCCCTTGTTGGTACGGAGGGACGGAGGAGGCTAGGTTAGCCGAAAGATGGTTATAGGTTTAAGGACACAAGGTGACCCTGCTTTTCAGGGTAAGAAGGGGTAGAGAAAATGCCTCGAGCCGAGGTCCGAGTACCAAGCGCTGCAGCGCTCAGGCGCTACGGCGCTGAAGTATGTAACCGATGCCATACTCCCAGGAAAAGCTCGAACGACCTTCAACAAAAGGGTACCTGTACCCGAAACCGACACAGGTGGGTAGGTAGAGAATACCTAGGGGCGCGAGACAACTCTCTCTAAGGAACTCGGCAAAATAGCCCCGTAACTTCGGGAGAAGGGGTGCCCCCTCACAAAGGGGGTCGCAGTGACCAGGCCCGGGCGACTGTTTACCAAAAACACAGGTCTCCGCAAAGTCGTAAGACCATGTATGGGGGCTGACGCCTGCCCAGTGCCGGAAGGTCAAGGAAGTTGGTGAACTGATGACAGGGAAGCCGGCGACCGAAGCCCCGGTGAACGGCGGCCGTAACTATAACGGTCCTAAGGTAGCGAAATTCCTTGTCGGGTAAGTTCCGACCCGCACGAAAGGCGTAACGATCTGGGCACTGTCTCGGAGAGAGGCTCGGTGAAATAGACATGTCTGTGAAGATGCGGACTACCTGCACCTGGACAGAAAGACCCTATGAAGCTTTACTGTTCCCTGGGATTGGCTTTGGGCCTTTCCTGCGCATTAGGTGGAAGGCGAAGAAGGCCCCCTTCCGGGGGGGCCCGAGCCATCAGTGAGATACCACTCTGGAAGAGCTCGGATTCTAACCTTGTGTCAGACCCGCGGGCCAAGGGACAGTCTCAGGTAGACAGTTTCTATGGGGCGTAGGCCTCCCAAAAGGTAACGGAGGCGTGCAAAGGTTTCCTCGGGCCAGACGGACATTGGTCCTCGAGTGCAAAGGCAGAAGGGAGCTTGACTGCAAGACTCACCCGTCGAGCAGAGACGAAAGTCGGCCTTAGTGATCCGACGGTGCCGAGTGGAAGGGCCGTCGCTCAACGGATAAAAGTTACTCTAGGGATAACAGGCTGATCTTCCCCAAGAGTCCACATCGACGGGAAGGTTTGGCACCTCGATGTCGGCTCTTCGCCACCTGGAGCTGTAGGTGGTTCCAAGGGTTGGGCTGTTCGCCCATTAATGCGGTACGTGAGCTGGGTTCAGAACGTCGTGAGACAGTTCGGTCCATATCCGGTGTGGGCGTTAGAGCATTGAGAGGACCTTTCCCTAGTACGAGAGGACCGGGAAGGACGCACCTCTGGTGTACCAGTTATCGTGCCTACGGTAAACGCTGGGTAGCCAAGTGCGGAGAGGATAACTGCTGAAAGCATATAAGTAGTAAGCCCACCCCAAGATGAGTGCTCTCTCCTCCGACTTCCCTAGAGCCTCCGGTATCACAGCCGAGACAGCGACGGGTTCTCCACCCATAGGGGATGGAGCGACAGAAGTATGGAAATAGGATAAGGTAGCGGCGAGACGAGCCGTTTAAATAGGTGTCAAGTGGAAGTGCAGTGATGTATGCAGCTGAGGCATCCTAACGAACGAACGATTTGAACCTTGTTCCTACACGACCTGATCAAATCGATCAGGCACTTGCCATCTATCTTCATTGTTCAACTCTTTGATGAAAAACCAAAAGCTCTGCCCTTCCATCTCTTATAGAGAGGGAGGGCAGAGGCCTTTGGTGTCCCTCAAGAATTGGGGCTTCACAATTACTAGCCAATATTTCTCTCATGCCTTTCCTCGTTCATGGTTCGATATTCTGGTGTCCTAGGCGTAGAGGAACCACACCAATCCATCCCGAATTTGGTGGTTAAACTCTACTGCGGTGACGATACTGTAGGGGAGGTCCTGCGGCAAAATAGCTCGATGCCAGAATGATAAAAAGCTTAACACCTCTTATTTGACTTTTTCACTATTTTGAAATACGAAAAAAAAATGCAAAGGTCGTCTTATCCCCTTCACACCTCGGAATGCGCTGTTCTTATAGAGAGAAAGCGCTTTCCCATCTTCTTAACCCGAAATGAAGCCCGGGAAGAGATCCAGTGGAGACGGGTGGGCCTGTAGCTCAGAGGATTAGAGCACGTGGCTACGAACCACGGTGTCGGGGGTTCGAATCCCTCCTCGCCCACAGCCTTCCAAATCTTTCCTTTTGTCGAAGTGGAATCGTAGAACAGAATGTGATACGATGAGATAGAATGCAATAAGGATACGGGTTACCTACTCCTAAGGGTCAAAGCAAGCCTTTAATTCAATTCTTTATTCTTACATTAAAGAATGAATCAAATCTCCCCAAGTAGGATTCGAACCTACGACCAGTCGGTTAACAGCCGACCGCTCTACCACTGAGCTACTGAGGAACAGGGGGCCTAGAGTTCAACCCCCGCTCTCAACCCATGAACAATATGAGTCCGAAGCTTTTCGTACTCCCAGCATTTCTTCGTAGTGGCTCCGTTCCATGCCTCATTTCATAGGGAAGTGGCTCTATTTCACTTCCTAGCACTTCCTATCATTAATATCCATCCTTTGATTGACATAAGAGATGTCATTTATAGTCTATCTCTTTCTATATATGGAAAGTCAAGAAATTCTCATCGAAACATCGAGAAATTGTGCATTCACAGGTATCACTCTAAAGGTGGATTAGAAGATTTAGCTTGTATGAATCGCTATTGGTTTGATACGAATAATGGCAATCGTTTCAGTATGTTAAGGATACAGATGTATCCACAATTCATTTAGAGTTACTTAATAGCCTATTTCTTATATCCCGTGAAATTCTCGAGCCGAAAGATGGATGCATATGCTGTGTTTCATTTTGCTAAATGATATCGGTGAAATTCGATATAGCTATTTTAGATAGAAGAAACTAAAATAAGAATGTACCCTTCTATTTGCATCGATAAAATAAATCCAAATTCCAGATGAATAATTGCGAATTTTTGTGTGTACGAGATTAGAATAACTTCAAAATAACTGACATAATTTTTTATTTAAGAAAAATTTGCGATTTTTATCCCAAAACCAATAGATGTCTTTCACATACAACTGAAAAAATCCAATCTCGACGATTCGCGAGAAAATAACTATTATTCTTTATTAGCCGCCATGGTGAAATTGGTAGACACGCTGCTCTTAGGAAGCAGTGCTCAAGCATCTCGGTTCGAATCCGAGTGGCGGCATTCTCGAAAAAGAATACAATAGATTTCAATTCAAATTGGACCTTCCCTTCAAAACCTTTATTTGAGAACCCTTGCCTTTCAAGGGTTCTCAAAAATTCGAGATAGACCTAAGATAAAGTGATCAAGATACGTTTTGACCAGAAAAGCCCGTGCTCGATTATTTCGAGCACAGGCCGGTAAAGAGGAATCAGACGATTCAAGTGGAGTTTTTTGTAACGTATGGATTTATAAATTTTCTTTATAAAATTTTTCGATCTGGTAATTGTAGACACCAGACGAAGCAATGGTTTATCCAACTTCAATTAATCCGTTAGAAAGCGTGAAAAGAGCCAAGAGACTTGAATTTTGGACTTCTCATAATTACTTTCAATATTTATTGAATATAAATTCAATATCAATTAACTAACTCCTTATCAATCTCGATTCATTTCAATATGAGAGAATTGAAACAACGTATTTGTTGGCAATGGGTTTACTAAATCAAAATTGTGATTTATGGATAAAAAATTAATAGTATAAAATTTTCATGAACTGACTAAAGGATTCCAGTAAAAAAAATTCTATATCTATAAAGGTATGTTTCTTTCTCTTGTTTGAGAGATGAAAATATTCTTACTATTATCTTCATAGTCGATGATAACATCACAGTTCCACCGCTATTCCAAAACCGTACATGAAACCTTAGTTTCATACGGCTTCTCTATGATCTAAAAAATCGATAGGAAAGTCCTAAATTAGACCAAAGGAATTCCGTCTGCTAGAGTAAAAGTGCTTCCGAATTGATCTCATCCTTTTCTCAGTAATAACTTATCTTGGAATAAAACACTTGTTATAGAAATTAATAAATGGAAAGAGTTATCCATATCTTTGTCCTATTCTTCTAAAAAATAAAGGGTTAATTCGTTCTTGATAGCCATTTCCTTAACAAGTGAATGGGAAGTACTACTTGATCATTTCCACAATTTCAAGTCTTTATTATGATTCCTTTTATGGGAAAATCCCTAATTAGATTCCCCATTGCTAATCCTTTATGTACTTTAGTGTTCCTAACCCCTCACTAACTTTTGATGGATTCTCTATGAAGAATCCTTTATTCTTGCCCGCTTCAAGATATGAGACTTTGGGGTAAAGAGTTTACTATGTTTACTCAACTTTTCTTGTACGTAGAAAATGAGATTTTACTACTTAATAAGCTGTTTTGTTTCACTCATATAGCTATCTAGTTCAAGATTATTTA
Acidosasa_purpurea__stripped_ TACTATTGGGTATTCCTTCCTTCAAAAATTGCTATATGTTAAAGGGTAAGATCTTGGTTTATTCAAATTGCAAGGACTCCCAAGCACACGTATTAACTAGATAATAGAAGGCTTGTTATTTAACAGTATAACATAGACTGTATACCAATGTCAACCAAGCCTTGGGTTGCCCGGGACTCGAACCCGGAACTAGTCGGATGGAGTAGATAATTCTTCCTTGTTAAAATCCCTCCCCAAATCGTGCTTGCATTTTTCATTGCACACGACTTTCCCTATGTAGAAATTTCTATGGAACATTTCAGTACAAACTGGAAAGGAATCTAATACTTTTTATTTTTGCAGGCCAATCGCTCTTTTGACTTTGGAATCCAGTCTTTTATCAATATACTGCTTCTTTTACACTCAAGAATAATTAGGATTTCGGTCCGTTCGAAACCACCTTTCCCCATCAGGCACTAATCTATTTTTAACGTCTAATTAGATCGGGGAATCATTTCAATTAAGAAGTTAAGCTCGTTGCTTTTTTTTACCAGAATTGGAGCCAGGCTCTATCCATTTATTCACTAGACCCAGAAAATCTTTATTACGACATGCTATTTTTTCCATTCATTACCCTTGAGGATCAGTCGTGGTCTTCTAGACTCTACCAAGAGTCTGGACGAATTTGTTGCTCATCCAAATGTGTAAAGATCATAGTCGCACTTAAAAGCCGAGTACTCTACCATTGAGTGCAACCCAGAAATTAGATACGATCGAACCAAAAATCAATGGAATTGTAGACGCTTGGAGTGAGGATAAAGAGACCTATCTATCTACAAATTCTATTTGTTCAATAGACCTTTGTCAATGGAAATACAAATTTAAAAGGCTTATGTTGGATTGGCACGACATAAATCCTAAGAAAAATTGGGATAGATGTAGCTAAACAACCCCTAGAAACGTATAGGAGGTTTTCTCCTCATACGGCTCGAGAAATAATTTCATTTACTCATGACTCAAGTTGGTTAATTTTGACTGACAGACTTAATTTTTGAGTCGTCTCTAAACTCTTTTCTTTGTCTCATCTCGAACGAATTGACTATTTGTTGAGACAATTGAAAATCGCGTTTACTTGTTCCGGAATCTTTGATTTGTGAAATCCTTGGGTTTAGACATTACTTCGGGAATTCCTTTTTTTAAAGAGTAGCAACATACGATAGACTGACAAAGTTCCTAATTTATTAGTTTTCACTAACCCTAGATTCTTTCTTATTCTGTCCTCTCGAGCTCCATCGTGTACTAACCCAGCCAAATTGTTCGGGACGAATAGAACAGACTATGTCGAGCCAAGAGCATTTTCATACTATGGAAAATGATGGATAACAAAATCCACAATCGATCATGTCCTTCAAGTTATGGTATAGGAATTGATCCAATATGGATGGGATCATGAATAGTCATTTGTATACTCTAAATCTGGGACGGAAGGATTCGAACCTCCGAATAACGGGACCAAAACCCGCTGCCTTACCACTTGGCCACGCCCCATCTGCGACACTTATTTGTATTTGTTATTCGTCAATTTCAATTGAGGGATCTCTCTTGCTAGGATTCTAGACATGCGGATAATATAAAAATGCATTGATCATTACATGGAATTCTATTAAGATATTATATGAAATCGAATTTCTTCCATTCTCATTTGAGAGTGCGAATACAAGGAGGTATTTTCGTTTGGGAAAGTCCGAAAAGGTTTTGAACCCTTGAAAATAACTCAATCAAAATCCAATTATCTACTCTACAAGAACGAATTTACTAAGGGTATTGGAATTTATCTATGAAAAACCGGGGGTCAGAATTCCTTCCAATTCGAAAGTCCCAATGATCGAGGGGCGGAAAGAGAGGGATTCGAACCCTCGGTACAAAAAATTGTACAACGGATTAGCAATCCGCCGCTTTAGTCCACTCAGCCATCTCTCCCGTTCCAAATCGAAAGGTTTCGTGATATGACAGAGGAAGAAATAAGATAGAAAAATTATATTGCCAATTCCATTTTAATTATATTCTTTTTTCTTAATGTTAATAAAAAAATAAACATAAAATTGGAAGAAGATAAAGTAAGTAGACCTGACTCCTTGAATGATGCCTCTATCCACTATTCTGATATATAAATTCGATGTAGATGAAATTGTATGCGGTTTTATTTCTATCTTCGAGACCTTTGAAAAGGGCATTGAACGAGAAGAAATCGTCCAATTATCGTATGCCTAGTGGAGGTGCTCGGAAATGGTTGAAGTAATTGAATAGGAGGATCACTGATTTTTTATAGCTGTTCTATTTCTTTCTGGCTCGGTTATTCCATCTAGCCGAGCCAGTATTCAATAAGCAAAAGGAGAGAGGGATTCGAACCCTCGATAGTTCCTAAAACTATACCGGTTTTCAAGACCGGAGCTATCAACCACTCAGCCATCTCTCCACAGCCTAAAAAGAGAAGAATCAATGGATTCATGATTAAACCCCTCCTACTTTGTATTTATTACAGTTAAGTGAGGGATCAATATGTAGTCAACATTTGATGGTAGCTTGGAGGATTAGAAATAAAAAAAACGGTCGACCCAGACGGTCGACCCAGGCGGATCTATAAAATATAGAGCGTAGTTCAATGGTAAAACATCTCCTTGCCAAGGAGAAGATACGGGTTCGATTCCCGCCGCTCGCCAGCTAAGTGCGGAGACGGGAATCGAACCCGTGACCTCAAGGTTATGAGCCTCGTGAGCTACCAAACTGCTCTACTCCGCTCTGGAGGGACGGTGGACAAGACTCTATGGAGCGGGTAGCGGGAATCGAACCCGCATCGTTAGCTTGGAAGGCTAGGGGTTATAGTCGACGTTGGTTGTTTTAACGTCTCTAATTCAAAACCGAACATGAAATTTTGATTTCATTCGGCTCCTTTATGGATATTCTCACCACTTAACATCTATGTCAGCTTTTATCTGAATGGAACCAAAGCTCTCCGCTTTCTAGATGATCCCTATAGAGTAGGAGATAGAAATTCATCTACTTACTTCGTTCCCTAATTTCATTCAAGAGATCCTGAGGAAAAGAATTAGGTTTCCACCGAGCTGAAACAATATGCTGATGGTTCTAGTAAACCAAAACTACCTTTTTAGCTATTTGGCAGAAGATTTAGTTACGATTGGTTTGTATCTTCATCCATAGATCCTTTACTCATATTTTAAAATTGGAATACTTATGTAAAATTATGCTTCGCGACTCTGTACTCATAATCAATTGTACAAATCGCGAGAATTATATTCTCCTCAATATGCTATTGAGAGGAAAAGGATTAAATCCTTTATAAGAACTAAAGCCATAGAACGAATCACACTTTTACCACTAAACTATACCCGCTAATGTAGATTATGATACCAACGCTACCCTTTGTCAAGGTAGCCAATATTCCAAAGACTCTTTGCTTGTTTCGAGTATATTGACAATTCCAAAAAACTGCTCATACTATATAGTATAATGATGAGCGGTTGTATATGGCCCTATCGTCTAGTGGTTCAGGACATCTCTCTTTCAAGGAGGCAGCGGGGATTCGACTTCCCCTGGGGGTAGGGAGTATTATGAAAGGAGGTTATAACCCTAGAAAAATTCTTCCTGGGTCGATGCCCGAGCGGTTAATGGGGACGGACTGTAAATTCGTTGACGATGTCTACGCTGGTTCAAATCCAGCTCGGCCCAAAAATCTAGGGCTTCGTGAATATGAACTAAATTGTAGTTCAATTGGTCAAGGGATCTACTATTACTATTCACTCTCAACCATGAATTGATTGATAGTCCGATATTCATAATATTGAATTGATTCATATCAGAATCAAGTCCTCACAGGCCTTTTCCATGGGATTACATCCCGAGTTATTGTAGGTTTTGGAATTCCAATTAATCATTGAAGAAAAGGCTGGTTGGAATCTAAAGTGTGCTACGACACTTTAGCTTTATTATCATCTATGTCTCCTATTTCTATGAAGGAATTATTCTACTATTGATCAATAATCATAGTGGAATCAAGGGTCAGAGTCAAAAAGGATGAATTTACTCCTTGGATTCCTCCTTATGTTTTCTATGGGGAATCGTGCTTGAACTTTCGTCGAAATATTCATATGTATGAAATACATATATGAAATATGTATGTGGAGTTCCCTAGAATTTCATGTGATTCAGTAAACGAATATGGTTCCATAATTGCTAGATCGATCCATAGGGATTGAGAAGAGTGAGCATAATGGATTTCGATAATCGAAATAAATTTTATCGGGATGCCCCTTTCGGGGGGCATTCCGACGAATCCAGGAAAGTTATTTGAATCACTGAAGGGGTACTTATGTTTTATTTCAAGCTATTTCGCTCTTTCTTAATTAAAAAATTCCGTAATGGTAGGATAGGAATATTGATATATATTAGAGGGTATTGATATATATTATCATCTGATGTGATTTGGTATCCTAAATATAAGATTTTCAGCTGAGTTGAGAAAGAGATGGTTGAATCAAAAGAATTCTTTTGAAGTTCAATTTTTATCAGAGGACAATCTATTTCTTGGTTGATTGTATCCTTAACCATTTTGACACGAGGAACTCACCTCTAAAAAAGAGTCTTTCACAGGTCAAACGAGACTAATTAGATGGGCGAGCGAAAAGTGATCAAAACTTTGTTCGTCCTATCTATAAGAGGAGAGCATTCAAGAATAGATTGATCTATCCGGCTGCACTTAATGGTGCACGATCTCGACGAATTACTTCTGAATAAATTCAGAAATCATATGGAAGACCATAGCATTTCGCGACTCATTGGTAACTTTGATTCTCTATAGACCAATAATGTGAGACCATTAACACGGTTAAAGCTAAACTGCTTGAAGTCCAGGCAAAGGGTACTCTTTCTACGTAGAATTTATCTGATATAAAACACTCATATCGATAATTGAACTATTTACTAAGGCCTGCCCTTTCAATGCCGAATCGACGACCTATGTATAAGAGAATTTTTGGATTTTTATTAAAGGCAAAACAAATAAAGAAACAACTTTGCTGACATCTAGGCGGAAGAGTCCTTATTTCATAAATAAGGAGCGTGAGAGCCAAATGAATCGAAAGATTCATGTTTGGTTCGGGAAGAGATCATAAAAATTGTAACAAGATAATCTACTTTCACTTCTACTTTCGTTTAGAATTTAGGCATTATTTTCCCTTGCTTCAAAGAAAGAAACACTATTTGTTTAGTATTTAAAGAATAGATAGAATAAGATTGCGTCCAATAGGATTTGAACCTATACCAAAGGTTTAGAAGACCTCTGTCCTATCCATTAGACAATGGACGCTTTCACGGGTAGTGGAATCGAACCGCAACCCCAGCCTTGTGAGCTACCAAACGAACTGCCTCACCATATCTATACAAATAGAATAGTCCATTTATACAGAATGGTAAAGAGGGCTCTTCTACGATCATCAAACCAATGTGCCGTTCTATTATACACGGTTCGAATCCTAGATGGAAAAATAAAATGCCTTTCAAATCCTCTAAGTCCTCCTCTTTCCGGACAAGACATACAAAGAGACCCGCCAACTTTAGTGAACCTTTGAAAGATAGATATTATGATTAGTCCTTTCTTTACTATCTACCAGTTATTCACTGGAGCAATTCATCCGAGGCAAGTGTTCGGATCTATTATGACATAAGGATTAGGTGCCTAACGGACTTTTGATAAAAAAGAAAAGGGATATAATGAAATTCTTTTATAAAACGGAATAGGCAGTTCCTTCCCCTAGAACCGTACTTGAGAGTTTCCTACCTCATACGGCTCAGAATTCGATTTCTCAAAAATCGATTTTCTTCTGCAGATTACCTAAGTTTCAAACCCTATTTTGATCAATAATCAGTTTGATCTTTTCTCCCACCTTCAGAAGAAGCATAGCCTTCGTTCGAATAAAGGTAACTATCTCCTTATATGAAATTTCTATAGAATCCTTGAAAAGACTCATAAGAAAAAAACTTACTATCTTTGGGATCTGATACTACACCGCTGCTTATCCTTAGTGGATCGGCTCTATTACATAAGCAGATTCCTAAATTTTGCCCCATATTATGGGATGCAGTTTTTTAGTTGTATCGACCCAGTCGCTCACTAATGGATCTTTACGGTGCTTCTCTATCAATTTGGGCTTTATCCATAGGTAGTATAGGCTCTTCCTATTTTGATGTCTTCCTACAGCTGATAGGGCAAAATCGTTGTTTTGACGATCCCTATGTAGAAAGCTTTCTATAGTGGAGATAGTCGCAGTTACGGTCGTTCATTCTATTCAAAAAATCTCCGTTCCAAAACCGTACATGAGGTTTTCATCTCATACCGAAATATCTATAGAATAAAATTTGAACCGAAAGGGGCTGGTATTTTTCCAAGAAATCTCTAGCCACCTTCCCAAGAGGTTTTCTTAACACAATGAATAATGCTAGAAGCTCCAAGAATTTCTTTGTTCTCAACGCCTCCTATTTAGAGGAATTAGCCACTTCAACGATCTTTGATGGTTATAGGGGTATCCAAAGTACAAACCTGATGGTTGTTTGTTATCCCAACCATTCTTCCCAGCCCTGATACCGATCAGGAAAGCTAATTTCTAACAAAGTTTTTCTTGTTGATTCCTATTTCTAGGTGTAGTGCTTTCTCCCCTATGCTGCCTATTGGTTGTAATACAGAACCTATCCTGAGTGTAACCTTTCGCTCAATACTCAAATCTACAATTGAAGCATCTGAGGCCGCATCAATCGAGGATACACGACAGAAGGAATTGTTAGTTCACCTCACCTTCCCCAAGCGTGGGTTTCTGTTCTCTCTATGCTCTTTCTCGTATAGGACCCATTCTATATAGAATTGTTTTCATTTCTTCACAAAATAACATTCAAGAAGAGATATTGACTAATAGACCATGGAACCCCCGGTCGCTATTCACTTAGTTTTTTTCCATAATAATTGTGGAGAGATGGCCGAGCGGTTCAAGGCGTAGCATTGGAACTGCTATGTAGACTTTTGTTTACCGAGGGTTCGAATCCCTCTCTTTCCGTTTGATCAACGTTAACGGTATCAACTTTCGTTAAGTGAAGACTCCTTTATTGAAATTTTACACAATTAATTTCTTGTATTTACATTACAGAATACATCAAAATTAAAACTGAATTAAACTAAAGGATAAAGTAAAATCTACACAATCATCAACATCTGGTATAATATTATTTATTTTATTGTTTTGTATCTAGAAAATTGTAAGGTAGACACATAATGGAACAAAAAGCCGACTATCGGATTTGAACCGATGACCCTCGCATTACAAATGCGATGCTCTAACCTCTGAGCTAAGTGGGCTTACATAACAGAAATAGTGTAACAAATAAATATTATAGAAATCCAATATCAAGCGTTATAGTATGATTTTGAATACTCTAAAAAGAAAACTTTGGGATATATTGATTCGGATTGAATTGCAAATACATCAACGATAGAATGAATTGCAATAAGACGAACACGAGGGGATATGGCGAAATCGGTAGACGCTACGGACTTGATTGTATTGAGCCTTGGTATGGAAACCTGCTAAGTGGTAACTTCCAAATTCAGAGAAACCCTGGAATTAAAAAGGGCAATCTGAGCCAAATCCGGTTTTGGTGCGAACTAGGGATAGGTGCAGAGACTCAATGGAGTGGATTAATCGGACGAGGATAAAGAGAGAGTCCCATTCTACATGTCAATACTGACAACAATTCCGTCGACTTTGTTCAAGTCCCTCTATCCCCAAACCTTATTGACATAGATAAAATACTCTACTAGGATGATGCACAAGAAAGGTCAGGATAGCTCAGTTGGTAGAGCAGAGGACTGAAAATCCTCGTGTCACCAGTTCAAATCTGGTTCCTGGCAAAGATCTACTAGCTGTTCTAGTAATGCGCGCGGTACAAAGTTCTGGTAGGAACTTCTTTCCGTTTCATCTGGAGTGAGCATGAATCATTGTCTTGATCTCCCCCTTTTATAAATATCGAATGCAAATTGCCCTCTTTTTTTCTAAAAATGTACTCCCATTAATGTGGAATAGTAGGGCTATACGGATTCGAACCGTAGACCTTCTCGGTAAAACAGATCAAACGATATTATCGAAATGATTCGAACTGTTTCAAAGACCCAACATGCATTTTTTGCATTGGGCTCTTTCATCAACTGATGTAAAGATCAGTTAGTCCACCATAGTTTTTCTTTACGGAAGATAATGAGATGGCTCCCTGTGATTGATTTTTTCTATCTAGGAGCAATACCAAAGTGTTTCAAAGGAGGATTACCTTGACTTAGGTCTGCCTCCGGCCTAAATTAACCTAAGTGAAATGGAGTCTCTATCGTTCGCTGCAAGAGTTGACTATGAGACTTCATACACCCTAAAGTTCATAGAACGAAAAGAAGTTTTTTGGGCCCTTATCCTCTTACGCCTAGCATTTAGTGGGCTGGATATTTACCTTATCAACTAGCAAATAGGGTTCTATTTGATTAGGCACCTGAATTGGCACCTGAATCGGACTGAACCGACTGTTTGTCAGGCTACTGTTCTCCTATTCTCTCGAATCCATGAAGTAAGACATTGATTTTGCATTCATTGCATAATAAGCTCCCTTGAAAAGCATTGGCGCACGTGTAAGCGAGTTGCTCTACCGAACTGAGCTATAGCCCTTGTCAGAGATATCTTAACATATAGATAATTTCTTGTCAAGCAGTATTGCTTATAAAGGATTCGATCTATAATCGATCGAAGTCCTTTGTGGTGATAAATTGCTACTTAACTCAGTGGTTAGAGTATTGCTTTCATACGGCGGGAGTCATTGGTTCAAATCCAATAGTAGGTAGAAAAATTACTAGATAGCATTGGACTTACTATCTAATAACTTTTTTTGTATCAAACCATTATAATTATCACAAAAAATCGAATCTGTTGAATAATGCCAAATGAATTAGTTAATTCAATAAAAGGGGGACGAGGACTTGATTTCGTTGCCCAAGCGAATCCCATTCATCATGGAATGAGTCCGTTGGAAAGTTCAATCAAATATAATTTCGCCTTTTGTGGAGGATCTGTCCCTACTCTCCTATCTAGGACTTCGATATACATATACTACTGTGAAGCATAGATTGCTGTCAACAGGATTTGGGTTGCGCTATATCTATCAAAGAGTATACAATAATGATGGATTTGGTGAATCAAATCCATGTTAACTTCAATAGGGTGATGAATATAAGCATGCTTTTTTGCAATCCATATCGAGTAGACCCTGTCGTTGTGAGAATTCTTAATTCTTAATTGATTGCAATTAAACTCGGCTCAATCGAGCCAATAGATCTTGATACGATCATGAGACTTGACAAATCGAGATTCCTCTATCTATAAATAAAATAGTAAATTTGAATTGAGACACCTCTTTAGTGTATAGGGTCTTTAAATTGTTACGACATAACAGAAAGTCAATGTATCTAACCTTATTTCTAGTTACTGAAGGTCAGATTTAGCTTATTCTCTCAATTTCAATCGACCGCTGTTAGTATATCTAATAAAAAGTATTCTCATTCCAGTACAACTGTTGCAGTAGAATGACAACAGACTCGTGTATAGGGAACTCTTAGCTACCTATCTAATTTATTGTAGAAATTCTGGATCTGCGTTGGATGTCCGAGGGATTGCTGGTCTCTATTGGCACAAGAAAAAGGTTTTCTTGTGTCGATTCTTCTTGTATCAAAAAACTATTGTAAGAATTCCGCGGGTCCTTTCCGCTCTAATCAGGGTAAGGACCCGCTAAGCTCCTACTTTTTCATGTTTACAATCTGGTCCCTCCGATTATTCCCCTACTTTCCTCCACATTTTATCAAGTGGTCATGCTAGAACAAAAACAGTCATGGATAGTTATAAGGATATCCTTCCAAATGGGATAAGAGAATTCTTACTATTTCTTTCTCAGTTCTATAGTTGGAATTTGTGCTGAGCTCCCCAAAATTCAAAAAAGGAATTGATTCCGTAAAAGATGGGATCAACCAGTAAATAGAAAATTACTGATATTTCCTTGTGAGATTGTCAATTTTGTACCAAAGGTGTATTTTGAGTATACCGAATTAGTATAGCTATCCTTCCTATGGCACAGCAATCTAGTTTTGTCCCGAAACATAAAACTTAGGTAAGTGCTTTACCAACATATGTAGTAAATGAATTTAACCCTTTCATAAAATCTTTTGGATTCATTCTAGTTCATTGAGGGATAATTTAGACTACTATTTAGGGATAGATCGTACCTCTTTTTATCCCCTGAACAAATCGAATTGAGTAATTTTTGATTGACCTCCTCGAGGAGGTCAAAATTAGTTAGCTTCGACATAAGATAGATGGAACACGCTCTGTAGGATTTGAACCTACGACATCGGGTTTTGGAGACCCGCGTTCTACCGAACTGAACTAAGAGCGCTTTTCACTCTCGCTACGAAGTAATAGGTAGGGATGACAGGATTTGAACCTGTGACATTTTGTACCCAAAACAAACGCGCTACCAAGCTGCGCTACATCCCTTTTCCAATTGTTGTATAATGGCATTGTACACATTCCTGTCTTGTTTTCCACAGAACCAGTATCTGATCATATATGTATTCCAATAAGGAAGGAGGATTTTCAAATTCTTTAATTATTTCTTTCTTGCAGTTGTCATCAAGGAGGTTCGAGCATCGTGGTTCGATTTTTCATAGATCCAAAAAAAATAAAGAATAAATCTTATTCGAAAGCCAGATTTTGAATCAAATTAACCTTAATGAATAACTAATGATTTCTCTTCTTTTAGCATTTTTCATTATAACAAAACGAATTATTCCGATATATAAAATAGTAATTCCAATGGCTTTTGCTACTGTAACCTTCCCAACCACGATTTTAAGTGGGTTCCATCGTTTCTATGGTTCCCTTTTAAACGGTGAGGCCCTCTCTATACACCGGAGCCTTTCAAAAGGTATTGTGAACTTGTATAGTTCACATTCTTTGGCTCTACCTATCCATTATAGAGTAAATAGCTCTTTTCACAATAAGAGTTATCCATACAGTGACGGCATTTAATTAGGAAAGTTGGCTAAGTAGCTGACCTGTTAGTCCGTCTTTAAGATAAAGGAGCATAAGCTTTTTATTACTATTTCCTCCGCTTAATGGATAACCATTTTCTACCAATGGGAATTGCTTCTTCCAATTTAGAGATTGGATTTGCACCAAAGGAAACCAGAAATTCCATATACCATATCCTATGGTACCGATCATGGTATAAAAGGATTGGTTTAGATCGATCTTAACCTGTATTAGATTAAATTATTTAAAGAAACACTTTAAGGAAACGTAAGAATGGAAGAGAATCCGCAGTTTTATTCTAATAGGCCAAGCTACCCATTGCATATTGGCACTTATCGAGTATAGAATAGATCTGCTTCTCTTTCTAGAATGTTATTTTTGAAATAAATATTCACGCCTTTCCAATGCGATAAAATAAAGCGACATCGTGTCTATTTTTCTTTGCTAAAGGGGTATTTCCTATATGGAAACCCAAATGAATAGGTGTGGAAGTTATAATGTAAATAAACCACGTAAGAAGTCTCCAGAGGGGAGACTTCTTACTTCAATTTATAGAATTTCAAGATTACAATGGATCTACGAAAAGATCTTGTATTTACAACTACAACGGAATAGTATACAAAGTCAACACCAAGATTAAATAGAATTTGTTTCTACTAATAAAACAACTTTAAGCTATACATTTCTGGTAGTTCGACCGTGGTTTTTTTGGTATCTCTGGAATTGTGACTTGTTAGAATGGATCCTATTGATAATACATAGAAAGGGCCTGTTATCTCTATCAAGATATTCAATTCGTCGGTTCTAGTATCTGGAACACGAAAAGATAAGAACTATGATTCATACTCACTATTCAGACCTCGCAACCAGACATTTCTTCCTCAATTTTGTTTACAACTTCAATAAATGATCATCAAGCGGTTCTTATTCGAAGAACCCTTGGGTTAGCTTGAGACTCAATCATCGTGGCTCTAGTATGAATCTAAGGTTTTAATTGAACTGATTCATAGGATCGCAACAAGATAATTTCTATACTACAAATAGGGAAGAGAAAAGTCAAGAAGCCTCTAGCCAACTTGAGATTTTTTTCTTATTTCATATCTTCAAGGCAAATCGACCCAGTGGCTGATGAATTCTAATATCCGTTGAAATTTGTGTGTTTCTGCTTGAGCCGTAGGAAGCCATATCATAGAGAAAATTTTCATATATCATATGGGTAGGTTGTGGTATTTCATTGCTACAAACATGGGTTATTGTAAAATAAGACATGTCATTTGGATACTTTAAAATAAGGCGGATGTGACTTGAATTATTGATTTGGCCATGCAGAAAAGAATTGGATCTGCCACATTAGAATTCACAAAGGTGTCTCCGCATCCAATCAACACGTAAGTCCCCTAGATAGGCTGGTTCACTTGAGGAGAATATTTCTATGATTATACCCAACCATGTCATCCATGAACAGGCTCCGTAAGATCCCATAGAATAGAATAAGTCATGTGATCCAATATTTATTATAGTATGGAAATGCATTCATTTTCTTTGCATCGATTGCGCAATACTATCGGAGTAAAAGAAGGTATCTAAAGAAGAACGTAGGCTAGACTTAGTAACAAGTAAATACTTTGTTTGGACGTAAGAAACTGGAAACACCAACTAATCAAGAGACAATCCACAAAGCAATTGATCATGATCAAATTTGCAAGCCAACTTGGATATTGAGCATTTAAGAATAAGAAGGTCTTTTTTCTTTCATTCTTGCTCGAGCCGGATGATGAAAAATTCTCGATTTTTGATTCATTCAACCGTGAAGTACCATAGGTATCTAGGGAAGATTCACTTGGAAGTAACTATTTCCTAGATACCTAAAATCCATTTTATTATGATCCATTTCGCAATATAGATAGTTATGAATCGTTTATTTCTCTTGAAAGCGTTTTATTATCTCATAAAGTTAGAAATAGAAATACAAAGATATCCGTTTCAAAGAATTCCGTATCTTTAAAAATAGGAAGTTCGAGATAGAATTCGAGTGGGGCGAAAGACTCTAATTCTAGGTTCCTTTTTATAATCAACATGAGCATATACGTGAGACATAATCTACTATCTTATCTATATCTCGCGGAGTTTCTTCTCATCCAGCTCCTCGGAAATTGTGCTTTATCACATTGCCTTCATATTGGAATCCTATACACATCCTTAGTTAGGATCAACTAACAGCAATTATATTATCAATTTTCATTAAATCTTATAGAGGTAGAATTAGAATGGGAAGACAAGGCTAGTTTTCTATTAAATAACCGCAGCTGATTACTCTTTTCCTTTTAAAGAGTGGCATTCTATGTCCAATATCTCGATCGAAGTATGGAGGTCAGAATAAGAATAATGATGAATGGAAAAAGAGAAAATCCTTTAGCTGGATAAGGGGCGGATGTAGCCAAGTGGATCAAGGCAGTGGATTGTGAATCCACCATGCGCGGGTTCAATTCCCGTCGTTCGCCCATCGCATTATTGCAATGCAATTTCCATATTCCTAGTTACGTATTGAAGTAGATTCTTTTTTCTCTCAAAAACCCCTTCCCAAACTGTACAAGCTTCTTCCAAAGCATACAGCTTTCTAGATGTATATGACGATCTCTAGACAGAATGAGTGGATATAGGAAAGGAATCCAAATCTGCCGAATCGCTCATGTTATGATCTTCTACATCCTAGGTCTCCGCGTTCCGTCATCTGGCTTATGTTCTTCATGTAGCATTCAGATCGAATGACTCTATGAAATTACGTCGATACTTCCACATATTATGGGTAACGTAGGAGACATCCCTATTTCCCGGGGGTCTTAATTACCACTGCTTAGCTTTCAATTCGCCTCTGACCATCAAATTAAATGTGAATAACCCGTCCTCCTCTCTTTGAAACAAGGGGCGCTTCCGGTTCTGTGCGTGCTTCAAACAATTTTGTCTTCTCCATATTACCATATCTCTAGAGTCAATAATTTTCTATGAGGAACTACTGAACTCAATCACTTGCTGCCGTTACTCAACAGTTTTCTGTTGAGGTCTATCCCGTAGAGGTAGTCAAATTGGATCAGTGATCGATTTCTAGGTTTCGTCGTAAACCTAATTGGTTACTTCCAATTACGTAAATCAATAGTTCAAATCGACTTTCCCTCCTATGCTCTGAGTTCCAGTATCGATAAGAATTGAGTTCTTATTGTTCTTATGTTATGGTATGAATATACCATACCAATTCGTTATGTATGGATGATGGATGAGATTCCATGGATAGAGAGCCAGTTCCAATAGACCGTTCGCGTGCATCCAGCAGGAATTGAACCCGCAAATTACCAATTATGAGTTGGGCGCTTTAACCATTCAGCCATGGATGCTTAACAGGGATCATCGTACATCGTAAATAACCAATTTTATATTATGCCTTGAAGAGGACTCGAACCTCCACGCTCTTTAGCACGAGATTTTGAGTCTCGCGTGTCTACCATTTCACCATCAAGGCATCGTATTCCATGAATATGATATCTATCTAATGTGATATATTCCATATATGACAAAGGTGGAGTCTTGGATCGATCGATCGGTAGGCCTGAGTCAGACATCAAATAGCTTCGCATTATCCGTGAACACCTTATATAGATCAATTTCTCGATTCAATAGAAGCCCAAAGAGGTGCATATGGTACCCAAGGATAGATATGTCAGGTCTGATTACACCTATTCCTAATCCTAAATAGAATGTAAGGGCGTAGGGATTTCTATGTAAATGGAATGAACTTATAATCTGATGATCGAGTCGATTCCATGATTATAAGTTCATAACCCTAGCCCATTTTGGGCGGAACAGATCTACTAATTCTTTTATTCCAGTTAGTAAGGGATCTTGAACTAAGAAATAGACCTAGCAGCTTCTTTCTCTCATGCAAAACCGTGCATGAGACTTTCATCTCGCACGGCTCCTAAGTGATAAAAGAAAGAAGAACTCGTCTTCTTTCTTTTTTGATTACCTTCCTCGCGTATGTATAAGACCCAATCCATTCTTTTTCGAAATCGATTTCGACTAATCCTTAACTTTTCGAGGAATCCTTCATCAGTGGTTGTGAATGACTGACTTTTTCAATCCTTTCGACTTTGGTTCCGTAGGAGCAAGTCAGAAAGGTTGAGAAATAGAACCATCTGATTTGATTCGTTCCCAATAGCCATGAGATGATTATCTTAGGGTGATCCTTTTGTCAACGGATGCTCCTATTACACGTAGTCTCTGAAGGATGAGAACCCACTATGTAGCATCTACATTGATAATTCATTGTATACGTCATTAGTCCGATTCTTTGTAGGAACTACCCGTAATAACGAGCTTGCAAAATGGATCTGTTTATCATAAAGAGATTCGTTGTTCCTGACCCTGCTTCACCTTAATTGTTATTTGAACAAAAAGATCACATAAACTTTTGGTAAAATTCTGTCTTGGTCGGAGTGGGGATAGCATTTCTCTTCTGCATGTCTATGGAGTTTTGCAAAACCCAAACACCTCAGATAGAGGTAGGAATTTGTCGAACGAACCACAGAATTAGTAACTGCATCCAATCTCCGAATGTTTCGATGGATATTTACGGAATCCCCATGAATAGGATCAAACCTTATTCCATTTCCATAAGATTCCTCTTTCTTATTCTTAAGCAAGCCCCCGAGAGGGCTTAGTTGATCATGATTTCTGTTTTCTCTCTTTTTGTTTGTTTCGAGAAAGATATGATTCTCCTTCTATTGATTCTGAGATGTATGGATCCATGTGTCTACATACCTAGATTCTGTTCATGGAGAGCGTGAAAGAGGTTCAAGAATCCTTTTCTTTTTATAAGGGCTAAGGGTGGATCTCGAAAGATAGGAAAGATCTCCCTCCAAGCCGTACATACGACTTTCATCGAATACGGCTTTCCACAGAATTCTATAGGGATCTATGAGATCGAGTATGGAATTCTGTTTACTCACTTTAAATTGAGTATCCGTTTCCCCCTAGGATCGGAAATCCTGTATTTTCCATATCCATACGATCGAGTCCTTAGGTTTCCGAAATAGTGAAAAAGAAGTGCTTCGAATCATTGCTATTTGACTCGGACCTGTTCTGAAAAAGTCGAGGTATTTCGAATTGTTTGTTGACACGGACAAAGTAAGGGAAAACCTCTGAAAGAATTTCCATATTGACCTTGGACATATAAGAGTTCCGAATCGAATCTCTTTAGAAAGAAGATCTTTTGTCTCATGGTAGCCTGCTCCAGTCCCCTTACGAAACTTTCGTTATTGGGTTAGCCATACACTTCACATGTTTCTAGCGATTCACATGGCATCATCAAATGATACAAGTCTTGGATAAGAATGTCCCTCTACAGAACCGTACATGAGATTTTCACCTCATACGGCTCCTCGTTCAATTTTTCTTCATTTGGAATCTGGGCTCTTCTATCTTCGACTTTTTTTTATTTATTTCTTCCCGAAACTTCCCAAGAAAATCCCGAATTGGATCCAAACGGGTTAATGTGAGCTTATCCATGCGGTTAGGCACTCTTCAAATAGGAATCCATTTTCTAACTGGCTTTCGTGCTTTGGTGAGTCGTCCGAGATCCTTTCGATGACCTATGTTGTGTTGAGGGGATATCTATTCCGATCGATTGCATAAGACCCGGAAAGTATACAGAAAAGACAGTTCTTTTCAATTTCGATTAATATAAGTAGTATCGAATCCATAGTCAATCCTACTTTGATAGGACCGGAATTCTCTTTCTCGATGGGACGGGGAAGGGATATAACTCAGCGGTAGAGTGTCACCTTGACGTGGTGGAAGTCATCAGTTCGAGCCTGATTATCCCTACAATGTGAGCTATTTTGACTTACACGATCGAACGGGAATGTATAAGAGGCTTGTGGGATTGACGTGATAGGGTAGGGTTGGCTATACTGCTGGTGGCGAACTCCAGGCTAATAATCTGAATGGATACAAGTTTGGAAGGAAAGACAATTCCGAATCCGCTTTGTCTACGAATAAGGAAGCTATAAGTAATGCAACTATGAATCTCATGGAGAGTTCGATCCTGGCTCAGGATGAACGCTGGCGGCATGCTTAACACATGCAAGTCGAACGGGAAGTGGTGTTTCCAGTGGCGAACGGGTGAGTAACGCGTAAGAACCTGCCCTTGGGAGGGGAACAACAACTGGAAACGGTTGCTAATACCCCGTAGGCTGAGGAGCAAAAGGAGAAATCCGCCCAAGGAGGGGCTCGCGTCTGATTAGCTAGTTGGTGAGGCAATAGCTTACCAAGGCGATGATCAGTAGCTGGTCCGAGAGGATGATCAGCCACACTGGGACTGAGACACGGCCCAGACTCCTACGGGAGGCAGCAGTGGGGAATTTTCCGCAATGGGCGAAAGCCTGACGGAGCAATGCCGCGTGGAGGTGAAGGCCTACGGGTCGTCAACTTCTTTTCTCGGAGAAGAAACAATGACGGTATCTGAGGAATAAGCATCGGCTAACTCTGTGCCAGCAGCCGCGGTAAGACAGAGGATGCAAGCGTTATCCGGAATGATTGGGCGTAAAGCGTCTGTAGGTGGCTTTTCAGTCCGCCGTCAAATCCCAGGGCTCAACCCTGGACAGGCGGTGGAAACTACCAAGCTGGAGTACGGTAGGGGCAGAGGGAATTTCCGGTGGAGCGGTGAAATGCATTGAGATCGGAAAGAACACCAACGGCGAAAGCACTCTGCTGGGCCGACACTGACACTGAGAGACGAAAGCTAGGGGAGCAAATGGGATTAGAGACCCCAGTAGTCCTAGCCGTAAACGATGGATACTAGGTGCTGTGCGACTCGACCCGTGCAGTGCTGTAGCTAACGCGTTAAGTATCCCGCCTGGGGAGTACGTTCGCAAGAATGAAACTCAAAGGAATTGACGGGGGCCCGCACAAGCGGTGGAGCATGTGGTTTAATTCGATGCAAAGCGAAGAACCTTACCAGGGCTTGACATGCCGCGAATCCTCTTGAAAGAGAGGGGTGCCCTCGGGAACGCGGACACAGGTGGTGCATGGCTGTCGTCAGCTCGTGCCGTAAGGTGTTGGGTTAAGTCTCGCAACGAGCGCAACCCTCGTGTTTAGTTGCCACTATGAGAACCCTGAACAGACCGCCGGTGTTAAGCCGGAGGAAGGAGAGGATGAGGCCAAGTCATCATGCCCCTTATGCCCTGGGCGACACACGTGCTACAATGGGCGGGACAAAGGGTCGCGATCTCGCGAGGGTGAGCTAACTCCAAAAACCCGTCCTCAGTTCGGATTGCAGGCTGCAACTCGCCTGCATGAAGCAGGAATCGCTAGTAATCGCCGGTCAGCCATACGGCGGTGAATCCGTTCCCGGGCCTTGTACACACCGCCCGTCACACTATAGGAGCTGGCCATGTTTGAAGTCATTACCCTTAACCGTAAGGAGGGGGATGCCTAAGGCTAGGCTTGCGACTGGAGTGAAGTCGTAACAAGGTAGCCGTACTGGAAGGTGCGGCTGGATCACCTCCTTTTCAGGGAGAGCTTATTGGGTATTTTGGTTTGACACTGCTTCAGCCCAAAAAGAAGGCAGCTACGTCTGAGCTAAACTTGGATATGGTCTTAGGGTGAAGTAAGACCAAGCTCATGAGCTTATTATCCTAGGTCGGAACAAATTAGTTGATAGTGATAGGATCCCTTTTTGACGTCCCCATGCCCCGTATGGCGGCATGGGGATGTCAAAAAAGGGATGGAGTTTTTCTCGCTTTTGGCGTAGCAGGCCTCCCTTTGGGAGGCCCGCGCGACGGGCTATTAGCTCAGTGGTAGAGCGCGCCCCTGATAATTGCGTCGTTGTGCCTGGGCTGTGAGGGCTCTCAGCCACATGGATAGTTCAATGTGCTCATCAGCGCCTGACCCGAAGATGTGGATCATCCAAGGCACATTAGCAGTGTCTAGGGTTGGGCCAGGAGGGTCTCTTAACGCCTTCCTTTTTCATCAGAGTTATTTCCTGCCATGGTAAGGGGGGCACACTTGAAGAGCGCAGTACAACGGGAGTTGTATGCTGCGTTCGGGAAGGATGAATCGCTCCCGAAAAGGAGTCTATTGATTCTCTCCCAATTGGTTGGATCGTAGGGGCGATGATTTACTTCACGGGCGAGGTCTCTGGTTCAAGTCCAGGATGGCCCAGCTGCGCCAGGGAAAAGAATAGAAGAAGCATCTGACTCTTTCATGCATACTCCACTTGGCTCGGGGGGATATAGCTCAGTTGGTAGAGCTCCGCTCTTGCAATTGGGTCGTTGCGATTACGGGTTGGCTGTCTAATTGTCCAGGCGGTAATGATAGTATCTTGTACCTGAACCGGTGGCTCACTTTTTCTAAGTAATGGGGAAGAGGACTGAAACATGCCACTGAAAGACTCTACTGAGACAAAAAGATGGGCTGTCAAAAAGGTAGAGGAGGTAGGATGGGCAGTTGGTCAGATCTAGTATGGATCGTACATGGACGATAGTTGGAGTCGGCGGCTCTCCTAGGCTTCCCTCATCTGGGATCCCTGGGGAAGAGGATCAAGTTGGCCCTTGCGAATAGCTTGATGCACTATCTCCCTTCAACCCTTTGAGCGAAATGTGGCAAAAGGAAGGAAAATCCATGGACCGACCCCATTGTCTCCACCCCGTAGGAACTACGAGATCACCCCAAGGACGCCTTCGGCGTCCAGGGGTCACGGACCGACCATAGACCCTGTTCAATAAGTGGAACACATTAGCCGTCCGCTCTCCGGTTGGGCAGTAAGGGTCGGAGAAGGGCAATCACTCGTTCTTAAAACCAGCATTCGATCAAAGAGTCGGGCGGAAAAAGGGGAGACCGTTCCTGGTTCTCCTGTAGCTGGATTCCCCGGAACCACAAGAATCCTTAGAATGGGATTCCAACTCAGCACCTTTTGTTTTGAGATTTTGAGAAGAGTTGCTCTTTGGAGAGCACAGTACGATGAAAGTTGTAAGCTGTGTTCGGGGGGGAGTTATTGTCTATCGTTGGCCTCTATGGTAGAACCCGTCGGGGAGGCCTGAGAGGCGGTGGTTTACCCTGTGGCGGATGTCAGCGGTTCGAGTCCGCTTATCTCCAGCCCGTGAACTTAGCGGATACTATGATAAATTTTGCCAATTCGGCAGTTCGATCTTCGCATTCATGGACGTTGATAAGATCCTTCCATTTAGTAGCACCTTAGGATGGCATAGCCTTAACGTTAATGGCGAGGTTCAAAAGAGGAAAGGCTTGCGGTGGATACCTAGGCACCCAGAGACGAGGAAGGGCGTGCAAGCGACGAAATGCTTCGGGGAGTTGAAAAAAGCATAGATCCGGAGATTCCCAAATAGGTCAACCTTTTAAACTGCTGCTGACCATGAGCAGGCAAGAGACAACCTGGCGAACTGAAACATCTTAGTAGCCAGAGGAAAAGAAAGCAAAAGCGATTCCCGTAGTAGCGGCGAGCGAAATGGGAGCAGCCTAAACCGTGAAACGGGGTTGTGGGAGAGCAATACAAGCGTTGTGCTGCTAGGCGAAGCGGTTGAGTGCCGCACCCTAGATGGCTAAAGTCCAGTAGCCGAAAGCATCACTAGCTTACGCTCTGACCCGAGTAGCATGGGGCACGTGGAATCCCGTGTGAATCAGCAAGGACCACCTTGCAAGGCTAAATACTCCTGGGTGACCGATAGCGAAGTAGTACCGTGAGGGAAAGGTGAAAAGAACCCCCGTGGGTAGTGAAATAGAACGTGAAACCGTGCTGAGCTCCCAAGCAGTGGGAGGGGAAAGTGATCTCTGACCGCGTGCCTGTTGAAGAATGAGCCGGCGACTCATAGGCAGTGGCTTGGTTAAGGGAACGGAACCCACCGGAGCCGTAGCGAAAGCGAGTCTTCATAGGGCGATTGTCACTGCTTATGGACCCGAACCTGGGTGATCTATCCATGACCAGGATGAAGCTTGGATGAAACTAAGCAGAGGTCCGAACCGACTGATTTGAAGAATCAGCGGATGAGTTGTGGTTAGGGGTGAAATGCCACTCGAACCCAGAGCTAGCTGGTTCTCCCCGAAATGCGTTGAGGCGCAGCAGTTGACTGGACATCTAGGGGTAAAGCACTGTTTCGGTGCGGGCTGCGCGAGCGGTACCAAATCGAGGCAAACTCTGAATACTAGATATGACCCAGGTCAAGGTCGGCCAGTGAGACGATGGGGGATAAGCTTCATCGTCGAGAGGGAAACAGCCCGGATCACCAGCTAAGGCCCCTAAATGACCGCTCAGTGATAAAGGAGGTGGGGGTGCAAAGACAGCCAGGAGGTTTGCCTAGAAGCAGCCACCCTTTAAAGAGTGCGTAATAGCTCACTGATCGAGCGCCCTTGCGCTGAAGATGAACGGGGCTAAGCGATCTGCCGAAGCTGTGGGATGTCAAAATGCATCGGTAGGGGAGCGTTCCGCCTTAGATGGAAGCAAACGCGAAAGCGGGGGTCGACGAAGCGGAAGCGAGAATGTCGGCTTGAGTAACGAAAACATTGGTGAGAATCCAATGCCCCGAAAACCCAAGGTTTCCTCCGCAAGGTTCGTCCACGGAGGGTGAGTCAGGGCCTAAGATCAGGCCGAAAGGCGTAGTCGATGGACAACAGGTCAATATTCCTGTACTACCCCTTGTTGGTACGGAGGGACGGAGGAGGCTAGGTTAGCCGAAAGATGGTTATAGGTTTAAGGACACAAGGTGACCCTGCTTTTCAGGGTAAGAAGGGGTAGAGAAAATGCCTCGAGCCGAGGTCCGAGTACCAAGCGCTGCAGCGCTCAGGCGCTACGGCGCTGAAGTATGTAACCCATGCCATACTCCCAGGAAAAGCTCGAACGACCTTCAACAAAAGGGTACCTGTACCCGAAACCGACACAGGTGGGTAGGTAGAGAATACCTAGGGGCGCGAGACAACTCTCTCTAAGGAACTCGGCAAAATAGCCCCGTAACTTCGGGAGAAGGGGTGCCCCCTCGCAAAGGGGGTCGCAGTGACCAGGCCCGGGCGACTGTTTACCAAAAACACAGGTCTCCGCAAAGTCGTAAGACCATGTATGGGGGCTGACGCCTGCCCAGTGCCGGAAGGTCAAGGAAGTTGGTGAACTGATGACAGGGAAGCCGGCGACCGAAGCCCCGGTGAACGGCGGCCGTAACTATAACGGTCCTAAGGTAGCGAAATTCCTTGTCGGGTAAGTTCCGACCCGCACGAAAGGCGTAACGATCTGGGCACTGTCTCGGAGAGAGGCTCGGTGAAATAGACATGTCTGTGAAGATGCGGACTACCTGCACCTGGACAGAAAGACCCTATGAAGCTTTACTGTTCCCTGGGATTGGCTTTGGGCCTTTCCTGCGCATTAGGTGGAAGGCGAAGAAGGCCCCCTTCCGGGGGGGCCCGAGCCATCAGTGAGATACCACTCTGGAAGAGCTCGGATTCTAACCTTGTGTCAGACCCGCGGGCCAAGGGACAGTCTCAGGTAGACAGTTTCTATGGGGCGTAGGCCTCCCAAAAGGTAACGGAGGCGTGCAAAGGTTTCCTCGGGCCAGACGGACATTGGTCCTCGAGTGCAAAGGCAGAAGGGAGCTTGACTGCAAGACTCACCCGTCGAGCAGAGACGAAAGTCGGCCTTAGTGATCCGACGGTGCCGAGTGGAAGGGCCGTCGCTCAACGGATAAAAGTTACTCTAGGGATAACAGGCTGATCTTCCCCAAGAGTCCACATCGACGGGAAGGTTTGGCACCTCGATGTCGGCTCTTCGCCACCTGGAGCTGTAGGTGGTTCCAAGGGTTGGGCTGTTCGCCCATTAATGCGGTACGTGAGCTGGGTTCAGAACGTCGTGAGACAGTTCGGTCCATATCCGGTGTGGGCGTTAGAGCATTGAGAGGACCTTTCCCTAGTACGAGAGGACCGGGAAGGACGCACCTCTGGTGTACCAGTTATCGTGCCTACGGTAAACGCTGGGTAGCCAAGTGCGGAGAGGATAACTGCTGAAAGCATATAAGTAGTAAGCCCACCCCAAGATGAGTGCTCTCTCCTCCGACTTCCCTAGAGCCTCCGGTAGCACAGCCGAGACAGCGACGGGTTCTCCACCCATAGGGGATGGAGCGACAGAAGTATGGAAATAGGATAAGGTAGCGGCGAGACGAGCCGTTTAAATAGGTGTCAAGTGGAAGTGCAGTGATGTATGCAGCTGAGGCATCCTAACGAACGAACGATTTGAACCTTGTTCCTACACGACCTGATCAAATTGATCAGGCACTTGCCATCTATCTTCATTGTTCAACTCTTTGATGAAAAACCAAAAGCTCTGCCCTTCCATCTCTTATAGAGAGGGAGGGCAGAGGCCTTTGGTGTCCCTCAAGAATTGGGGCTTCACAATTACTAGCCAATATTTCTCTCATGCCTTTCCTCGTTCATGGTTCGATATTCTGGTGTCCTAGGCGTAGAGGAACCACACCAATCCATCCCGAATTTGGTGGTTAAACTCTACTGCGGTGACGATACTGTAGGGGAGGTCCTGCGGCAAAATAGCTCGATGCCAGAATGATAAAAAGCTTAACACCTCTTATTTGACTTTTTCACTATTTTGAAATACGAAAAAAAAATGCAAAGGTCGTCTTATCCCCTTCACACCTCGGAACGCACTGTTCTTATAGAGAGAAAGCGCTTTCCCATCTTCTTAACCCGAAATGAAGCCCGGGAAGAGATCCAGTGGAGACGGGTGGGCCTGTAGCTCAGAGGATTAGAGCACGTGGCTACGAACCACGGTGTCGGGGGTTCGAATCCCTCCTCGCCCACAGCCTTCCAAATCTTTCCTTTTGTCGAAGTGGAATCGTAGAACAGAATGTGATACGATGAGATAGAATGCAACAAGGATACGGGTTACCTACTCCTAAGGGTCAAAGCAAGCCTTTAATTCAATTCTTTATTCTTACATTAAAGAATGAATCAAATCTCCCCAAGTAGGATTCGAACCTACGACCAGTCAGTTAACAGCCGACCGCTCTACCACTGAGCTACTGAGGAACAGGGAGCCTAGAGTTCAACTCCCGCTCTCAACCCATGAACAATATGAGTCCGAAGCTTTTCGTACTCCCGGAATTTCTTCGTAGTGACTCCGTTCCATGCCTCATTTCATAGGGAAGTGGCTCTATTTCACTTCCTAGCACTTCCTATCATTAATATCCATCCTTTGATTTACATAAGAGATGTCATTTATAGTCTATCTCTTTCTATATATGGAAAGTCAAGAAATTCTCATCGAAACATCGAGAAATTGTGCATTCACAGGTATCACTCTAAAGATGGATTAGAAGATTTAGCTTGTATGAATCGCTATTGGTTTGATACGAATAATGGCAGTCGTTTCAGTATGTTAAGGATACAGATGTATCCACAATTCATTTAGAGTTACTTAATAGCCTATTTCTTATATCCCGTGAAATTCTCGAGCCGAAAGATGGATGCATATGCTGTGTTTCATTTTGCTAAACGATATCGGTGAAATTGGATATAGCTATTTTAGATAGAAGAAACTAAAATAAGAATGTACCCTTCTATTTGCATCGATAAAATAAATCCAAATTCCAGATGAATAATTGCAAATTTTTGTGTGTACGAGATTAGAATAACTTCAAAATAACTGACATAATTTTGTATTTAAGAAAAGTTTCCGATTTTTATCCCAAAACCAATAGATGTCTTTCACATACAACTGAAAAAACCCAATCTCGACGATTTGCGAGAAAATAACTATTATTCTTTATTAGCCGCCATGGTGAAATTGGTAGACACGCTGCTCTTAGGAAGCAGTGCTCAAGCATCTCGGTTCGAGTCCGAGTGGCGGCATTCTCAAAAAAGAATACAATAGATTTCAATTCAAATTGGACCTTCTCTTCAAAACCTTGATTTGAGAACCCTTGCCTCTCAAGGGTTCTCAAAAATTCGAGATAGATCTAAGATAAAGTGATGAAGATATGTTTTGACCAGAAAAGCCCGTGCTCGAAATAAGCGAGCACAGGCCGGTAAAGAGGAATCAGACGATTCAAGTGGAGTTTTTTGTAACGTATGGATCTATAAATTTCCTTTATAAAAATTTTCGATCTGGTAATTGTAGACACCAGACGAAGCAATGGTTTATCCAACTTCAATTAATCCGTTAGAAAGCGTGAAAAGAGCCAAGAGACTTGAATTTTTGGCTTCTCATAATTGCTTTCAATATTTATTGAATATAAATTCAATATCAATTAACTAACTCCTTATCAATCTCGATTCATTTCAATATGAGAGAATTGAAACAACGTATTTGTTGGCAATGGGTTTACTAAATCAAAATTGTGATTTATGGATAAAAAATTAATAGTATAAAATTTTCATGAACTGACTAAAAGATTCAAGGAGAAAAAATTCTATATCTATAAAGGTATGTTTCTTTCTCTTGTTTGAGAGATGAAAATATTCTTACTATTATCTTCATAGTCGATGATAACATCACAGTTCCACCGCTATTCCAAAACCGTACATGAAACCTTAGCTTCATACGGCTTCTCTATGATCTAAGAAATCGATTGGAAAGTCCTAAATTAGACCAAAGGAATTCCGTCTGCTAGAATAAAAGCGCTTCCGAATTGATCTCGTCCTTTTCTCAGTAATAACTTATCTTGGAATAAAACACTCGTTATAGCAATTAATAAATGAAAAGAATTATCCATATCTTTGTCCTATTCTTCTAAAAAATAAAGGATTAATTCGTTCTTGATAGCCATTTCTTTAACAAGTGAAAGGGAAGTACTACTTGATCATTTCCACAATTTCAAGTCCTTATTATGATTCCTTTTATGGAAAAATCTCTAATTAGATTCCTCATTACTAATCCTTTATGTACTTTAGTGTTCCTAACCCCTCACTAATTTTTGATGGATTCCCTATGACGAATCCTTTATTCTTGCCCGCTTCAAGATATGAGACTTTGGGGTAAAGAGTTTACTATGTTTACTCAACTTTTCTTGTACGTAGGAAATGAGATTTTACTACTTAATAAGCTGTTTTGTTTCACTCATATAGCTATCTAGTTCAAGATTATTTA
Aegilops_bicornis__stripped_ TACTATTGGGTATTTCTTTCTTCAAAAATTCTTATATGTTAAAAGGTAAGATCTTGGTTTATTCAAATTGCAAGGACTCCCAAGCACACGTATTAACTAGATAATAGAAGGCTTGTTATTTAACAGTATAACATAGACTATATACCAATGTCAACCAAGTCATGGGTTGCCCGGGACTCGAACCCGGAACTAGTCGGATGGAGTAGATAATTCTTCCTTGTTAAAATCCCTCCCCAAATCGTGCTTGCATTTTTCATTGCACACGACTTTCCCTATGTAGAAATTTCTATAGAACATTTCAGTACAAACTGGAAGGGAGTCTAATACTTTTTATTTTTGCAGGCCAATCGCTCTTTTGACTTTGGAATACAGCCTTTTATCAATATACTGCTTCTTTTACACTCAAGAATAATTAGGATTTCGGTCCACTCGAAACCACCTTTCCCCATCCGGCACTAATCTATTTTTAACGTCTAATTAGAGCGGGGAATCATTCCAATTAGGAAGTTCAGCTCGTTGCTTTTTTTTACCAGAATTGGAGCCAGGCTCTATCCATTTATTCATTAGACCCAGAAAATCTTTATTACGACATGCTATTTTTTCCATTCATTACCTTTGAGGATCAGTCGTGGTCTTCTAGACTCTACCAAGAGTCTGGACGAATTTGTTGTTCATCCAAATGTGTAAAGATCATAGTCGCACTTAAAAGCCGAGTACTCTACCATTGAGTGCAACCCAGAAATTAGATACGATCGAACCAAAAATCAATGGAATTGTAGGCGTGTGGAGTGAGGATAAAGAGAACCATCTATCTACAAATTCTATTTGTTCAATAGACCTTTGTCAATGGAAATACAAATTTAAAGGGCTTATGTTGGATTGGCACGATATAAATCCTAAAAAAAATTGGGATAGATGTAGATAAACAACCCCTAGAAACGTATAGGAGGTTTTCTCCTCATACGGCTCGAGAAATAATTTCATTTACTCATGACTCAAGTGGGCTAATTTTGCCTGACAAACTTCGTTTTTGAGTCGTCTTTAAACTCTTTTCTTTGTCTCATTTCGAACGAATTGACTATTTGTTGAGACAATTGAAAATTGTGTTTACTTGTTCTGGAATCTTTGATTTGTGAAATCCTTGGGTTTAGACATTACTTCGGGAATTCCTTTTTTTAAAGAGTAGCAACATACGATAGACTGACAAAGTTCCTAATTTATTAGTTTTCACTAACCCTAGATTCTTTCTTATTCTGTCCTCTCGAGCTCCATCGTGTACTAACCCAGCCAAATTGTTCGGAACGAATAGAACAGGCTATGTCGAGCCAAGAGCATTTTCATACTATGGAAAATGATGGATAGAAAAATCCACAATCGATCATGTCCTTCAAGTTATGGTATAGAAATTGATCCAATATGGATGGAATCATGAATAGTCATTTTTATACTCTACATCTGGGACGGAAGGATTCGAACCTCCGAGTAACGGGACCAAAACCCGCTGCCTTACCACTTGGCCACGCCCCATTTGCGACACTTAGTTGTATTTGTTATTCGTCAATTTCAATTGAGGGATTTCTCTTGCTAGTATTCTACACATGCGGATAATATAAAAATGCATTGATCATTACATGGAATTCTATTAAGATATTATATGAAATCGAATTTATTCCACTCTCATTTGAGAGTGCGAATACAAGGAGGTATTTTTGTTTGGGAAAGTCCGAAAAAGTTTTGAATCCTTAAAAATAACTCAAGAAAAATCCAATTATTTACTCTACAAGAATGAATTTAGTAATGGTATTGGAATTTATCTATGAAAAACCGGGGGTCAGAATTCTTTCCAATTCGAAAGTCCCAATGATCAAGGAGCGGAAAGAGAGGGATTCGAACCCTCGGTACAAAAAATTGTACAACGGATTAGCAATCCGCCGCTTTAGTCCACTCAGCCATCTCTCACGTTCCAAAGCGAAAGGTTTCGTGATATGATATAGGAAGAAATAAGGTAGAAAAATTATATTGCCAATTCCATTTTAATTATATTCTTTTTTCTTAATGTTAATAAAAAAATAAACATAAAATTGGAAGAGCATAAAGTAAGTAGACCTGACTCCTTTAATGATGCCTCTCTCCGCTATTCTGATATATAAATTCGATGTAGATGAAATTGTATGCGATTTTATTTCTCTCTTCGAGACCATTGAAAAGGGCATTGAACGACAAGAAATCGTCCAATTATCATATGCCTAGTGGAGGTGCTCGGAAATGGTTGAAGTAATTGAATAGGAGGATCACTGATTTTTTATACCTGTTCTATTTCTTTCTGGCTCGGTTATTCCATCTAGCCGAGCCAGTATTCAATAAGCAAAAGGAGAGAGGGATTCGAACCCTCGATAGTTCCTAGAACTATACCGGTTTTCAAGACCGGAGCTATCAACCACTCAGCCATCTCTCCACAGCCTAAAAAGAGAAGAATCAATGGATTCATGATTAAACCCCTCCTACTTTGTATTTTTTACAGTTAAGTGAGGGATCAATATGTAGTCAACATTTGATGGTAGCTTGGAGGATTAGAAATAAAAAAAACGGTCGACCCAGAAGGTCGACCCAGGCGGCGCTATAAAATATAGAGCGTAGTTCAATGGTAAAATATCTCCTTGCCAAGGAGAAGATACGGGTTCGATTCCCGCCGCTCGCCCGCTAAGTGCGGAGACGGGAATCGAACCCGTGACCTCAAGGTTATGAGCCTCGTGAGCTACCAAACTGCTCTACTCCGCTCTGGAGTACCGGTGGACAAGCCTCTATGGAGCGGGTAGCGGGAATCGAACCCGCATCGTTAGCTTGGAAGGCTAGGGGTTATAGTCGACGTTGGTTTTTTTAACGTCTCTAATTCAAAACCGAACATGAAATTTTGATTTCATTCGGCTCCTTTATGGATATTCTCACCACTTAACATCTATGTCAGCTTTTATTTGAATGGAACCAAAGCTCTCCGCTTTCTAGATGATCCTTATAGAGTAGGAGATAGAAATTCATCTACTTACTTCGTTCCCTAATTTCATTCAAGAGATCCTGAGGAAAAGAATTGGGTTTCCACCGAGCTGAAACAATATGCGGATGGTTCTAGTAAACCAAAACTATCTTTTTAGCTATTTGGCAGAAGATTTAGTTACGATTGGTTTGTATCTTCATCCATAGATCCTTTACTCATATTTCAAAATTGGAATACTTATGCAAAATTATGCTTCGCGACTCTGTACTCATAATAAATTATACAAATCGCCAGAATTATATTCTCCTCAATATGCTATTGAGAGGAAAAGGATTTAATCCTTTATAAGAACTAAAGCCATAGAACGAATCACACTTTTACCACTAAACTATACCCGCTAATGTAGATTATGGTATAAATGGTACCCTTTGTCAAGGTAGCCAATATTCCAAAAACTCTTTGCTTGTTTCGAGTATATTGACAATTCCAAAAAACTGCTCATACTATATAGTATAATCACGAGCGGTTGTATATGGCCCTATCGTCTAGTGGTTCAGGACATCTCTCTTTCAAGGAGGCAGCGGGGATTCGACTTCCCCTGGGGGTAGGGAGTATTATGAAAGGAGGTTATAACCCTAGAAAAATTCTTCCTGGGTCGATGCCCGAGTGGTTAATGGGGACGGACTGTAAATTCGTTGACAATGTCTACGCTGGTTCAAATCCAGCTCGGCCCAAAAATCTAGGGCTTCGTGAGTATGAACTAAATTGTAGTTCAATTGGTCAGAGGATCTCCTATTACTATAAACTCTCATCCATGAATTGATTGATAGTCCGATATTCATAATATTGAATTGATTCATATCAGAATCAAGCCCTCACAAGCCTTTTCCATGGGATTACATCCCGAGTTATTGTAGGTTTTGGAATTCCAATTAATCATTGAAGAAAAGGCTGGTTGGAATCTAAAGTGTGCTACGACACTTTAGCTTTATTATCATCTATGTCTCCTATTTCTATGAAGGGATTATTCTACTATTGATCAATAATCATAGTGGAATCAAGGGTCAGAGTCAAAAAGGATCAATTTACTCCTTGGATTCCCCCTTATGTTTTCTATGGGGAATCATGCCTGAACTTTCGTCCAAATATTCATATGTATGAAATACATATATGAAATACGTATGTGGAGTTCCCTAGAATTTCATGTGATTCAGTAAACGAATATAGTTCCATGATTGCTAGATCGATCCAGAGGGATTGAGAAGAGTGAGCATAATGGATTTTGATAATCGAAATAAATTTTATCGGGATGCCCCTTTCGGGGGGCATTCCGACGAATCCAGGCAAGTTATTTGAATCACTGAAGGGGTACTTATGTTTTATTTCAAGCTATTTCGATCTTTCTTAATCAACAAATTCCGTAATGGTAGGATAGGAATATTGATATATATTAGAGGGTATTGATATATATTATGATCTGATGTGCTTTGGTATCCTAAATATAAGATTTTCAGCTGAGTTGAGAAAGAGATGGTTGAATCAAAAGAATTCTTTTGAAGTTCAATTTTTATCAGAGGACAATCTATTTATTGGTTGATTGTATCCTTAACCATTTTGACACGAGGAACTCACCTTTAAAAAATCTTCTTTCACCGGTCAAACAAGAGTAACTAGATGGGCGAGCGAAAAGTGATCAAAACTTTGTTCGTCCTATCTATAAGAGGAGAGCATTCAAGAATAGATTGATCTATCCGGCTGCACTTATTGGTGCACGATCTCGACGAATTACTTCTGAATAAATTCAGAAATCATATGGAAGACCATAGCATTTCGCGACTCATTGGTAACTTTGATTCTCTATAAACCAAGAATGTGAGACCATTAACACGGTTAAAGCTAAACTGCTTGAAGTCCAGGCAAAAGGTACTCTTTCTACGTAAAATTTATCTGATATAGAACACTCATATCGATAATTGAACTATTTACTAAGGCCTGCCCTTTCAATGCCGAATCGACGACCTATGTATAAGAGAATTTTTGGATTTTTATTAAAGGCAAAAAAAATAAAGAAACAACTTTGCTGACATCTAGGCAGAAGAGTCCTTATTTCATAAATAAGGAGCGTGAGAGCCAAATGAATCGAAAGATTCATGTTTGGTTCGGGAAGAGATCATAAAAGTTGTAACAAAATAATCTACTTTCACTTCTACTTTCGTTTAGAATTTAGGCATTATTTTCCCTTGCTTCAAAGAAAGAAACACTATTTGTTTAGTATTTAAAGAATAGATAGAATAAGATTGCGTCCAATAGGATTTGAACCTATACCAAAGGTTTAGAAGACCTCTGTCCTATCCATTAGACAATGGACGCTTTCACGGGTAGTGGAATCGAACCGCAACCCCAGCCTTATGAGCTACCAAACGAACTGCCTCACCATATCTATACAAATAGAATAGTCCATTTATACAGAATGGTAAAGAGGGCTCCTCTATGATTATCAAACCAATGTGTCGTTGTATTATACACGGTTCTAATCCTAGATGGAAAAATAAAATGCCTTTCAAATCCTCTAAGTCCTCCTCTTTCCGGACAAGACATACAAAGAGACCCGCCAACTTTAGTGAATCTTTGAAAGATAGATATTGTGATTAGTTCTTTCTTTACTATCTACCAGTTATTCACTGGAGCAATTCATCCGAGGCAAGTGTTCGGGTCTATTATGACATAAAGATTAGGTGCCTAACGGACTTTTGATTAAAAAGAAAATGGATATAATGAAATTCTTTTATAGAACGGAATAGGAAGTTCCTTCCCTTAGAACCGTACTTGAGAGTTTCCTACCTCATACGGCTCAGAATTCGATTTATCAAAAATCGATTTTGTTCTGCAGATTACCTAAGTTTCAAACCCTATTTTTATCAATAATCAGTTTGATCTTTTTTCCCACCTTCAGAAGAAGCATAGCCTTCGTTCAAATAAAGGTAACTATCCCCATATATGAAATCTCTATAGAATCCTTGAAAAGACTCATAAGAAAAAAACTTACTATCTTTGGGATCTGATACTACACCGCTGCTTATCCTTAGTGGATCGGCTCTATTACATAAGCGGATTCCTAAATTTTGCCCCATATCATGGGATGCAGTTTTTTAGTTGTATCGACCCAGTCGCTCACTAATTGATCTTTACGGTGCTTCTCTATCAATTTGAGCTTTATCCATAGGTAGTATAGGCTCTTCGTTTTTTGATGTCTTCCTACAGCTGATAGGGAAAAATCGTTGTTTTTACGATCCCTATGTAGAAAGCTTTCTATAGTGGAGATAGTCGCAGTTACGGTCGTTCATTCTATTCAAAAAATCTCCGTTCCAAAACCGTACATGAGGTTTTCATCTCATACCGAAATATCTATAGAATCAAATTTGAACCGAAAGGGGCTGGTATTTTTCCAAGAAATCTCTAGCCACCTTCCCAAGAGGTTTTCTTAACACAATGAATAATGCTAGAAGCTCCAATAATTTCTTTGTTCTCAACGCCTCCTATTTAGAGGAATTAGCTACTTCAACGATCTTTGATGGTTATAGGGGTATCCAAAGTACAAACCTGATGGTTGTTTGTTATCCCAACCATTCTTCCCAGCCCTGATACCGATCAGGAAAGGTAATTTCTAACAAAGTTTTTCTTGTTGATTCCTATTTCTAGGTGTAGTGCTTTCTCCCCTATGCTGCCTACGGATTGTAATCCATACCATATCCTGAGTGTAACCTTTCGCTCAATACTCAAATCTACAATTGAAGTATCTGAAGCCGCATCAATCGAGGATACACGACGGAAGGAATTGTTAGTTCGCCTCACCTTCCCGAAGCGTGGGTTTCGGTTCTCTCTATGCTCTTTTTCGTATAGGACCCATTCTATATAGAATTGTTTTCATTCCTTCACAAAATAACATCCACGAAGAGATATTGACTAATAGACTATGGAACCCCCGGTCGCTATTCACTCAGTTTTTTTCCATAATAATTGTGGAGAGATGGCCGAGCGGTTCAAGGCGTAGCATTGGAACTGCTATGTAGACTTTTGTTTACCGAGGGTTCGAATCCCTCTCTTTCCGTTTCATCAACGTTAAGGGTATCAACTTTCGTTAAGTGAAGACTCCTTTATTGAAATTTTACACAATTAATTTCTTGTATTTACATTACAGAATACATCGAAATTAAAACTGAATTAAACTACAGGATAAAGTAAAATCAACAAAATCATCAAAATCTTTTATAATATTATTTATTTTATTGTTTTGTATCTAGAAAATTGTAAGGTAAAAACATAGTAGAACAAAAAGCCGACTATCGGATTTGAACCGATGACCCTCGCATTACAAATGCGATGCTCTAACCTCTGAGCTAAGTGGGCTTACATAACGGAAATAGTGTAACAAATAAATAGTATAGAAATCCAATATCAAGCGTTATAGTATAATTTTGAATACTATAAAAATAAAACTTTTGGATATATTGATTCGGATTGAATTGCAAATACATCAAGGATAGAATGAATTGCAATAAGTCGAACACGAGGGGATATGGCGAAATCGGTAGACGCTACGGACTTGATTGTATTGAGCCTTGGTATGGAAACCTGCTAAGTGGTAACTTCCAAATTCAGAGAAACCCTGGAATTAAAAAGGGCAATCTGAGCCAAATCCGTTTTTGGGGCGAACTAGGGATAGGTGCAGAGACTCAATGGAGTGGATTAATCGGACGAGGACAAAGAGAGAGTCCCATTCTACATGTCAATACTGACAACAATTCCGTCGACTTTGTTCAAGTCCCTCTATCCCCAAACCTTATTGACATAGATAAAATACTCTACTAGGATGATGCACAAGAAAGGTCAGGATAGCTCAGTTGGTAGAGCAGAGGACTGAAAATCCTCGTGTCACCAGTTCAAATCTGGTTCCTGGCAAAGATCCACTAGTTGTGCTAGTAATGTGCGCGGTACAAAGTTCTGGTAAGAACTTCTTTCCGTTTCATCTGGAGTGAGCATGAATCATTGTCTTCATCTCCCTCTTTTATAAATATCGGATGCAAATTGCCCTTTTATTTTCTAAGAATGTACTCCCATTAATGTGGAATAGTAGGGCTATACGGATTCGAACCGTAGACCTTCTCGGTAAAACAGATCAAACGATATTATCGAAATGATTTGAACTGTTTCAAAGACCCAACATGCATTTTTTGCATTGGGCTCTTTCATAAACTGATTTAAAGATCAGTTAGTCCACCATAGTTTTTCTTTACGGAAGATAATGAGATGGCTCCCTGTGATTGATTTTTTCTATCTAGGAGCAATACCAAAGTGTTTCAAAGGAGGATTACCTTGACTTAGGTCTGCCTCCGGTCTAAATTAACCTAAGTGAAATGGAGTCTCTATCGTTCACTGCAAGAGTTAACTATGAGACTTCATACACCTTAAAGTTCATAGAACGAAAAGAAGTTTTTTGGGCCCTTATCCTCTTACGCCTAGCATTTAGTGGGCTGGATATTTACCTTATCAACTAGCACATAGGGTTCTATTTGATTAGGCACCTGAATTGGCACCTGAATCGGACTGAACCGACTGTTTGTCAGGCTACTGTTCTCCTATTCTCTCGAATCTATGAAGTAAGACATTGATTTTGCATTCATTGCATAATAAGCTCCTTTGAAAAGCATTGGCGCACGTGTAAACGAGTTGCTCTACCGAACTGAGCTATAGCCCTTATCAGAGATATCTTAACATATAGATAATTTCTTGTCAAGCGGTATTGCTTAGAAAGGATTCAATATATAATCGATCGAAGTCCTTTGTGGTGATAAATTGCTACTTAACTCAGTGGTTAGAGTATTGCTTTCATACGGCGGGAGTCATTGGTTCAAATCCAATAGTAGGTAGAAAAATTACTAGATAGCATTGGACTTACTATCTAATAACTTTTTTTGTATCAAACCATTCTAATTATCACAAAAAATCGAATTTGTTGAATAATGCCAAATGAATTAGTTAATTCAATAAAAAGGGGACCAGGACTTGATTTCGTTGCCCAAGCGAATCCCATTCATCATGGAATGAGTCCGTTGGAAAGTTCAATCAAATATAATTTTGCCTTTTGTGGAGGATCTGTGCCTACTCTCCTATCTAGGACTTCGATATACATATACTACTGTGAAGCATAGATTGCTGTCAACAGAATTTGGGTTGCGCTATATCTATCAAAGAGTATACAATAATTATGGATTTGGTAAATCAAATCCATGTTAACTTCAATAGGGTGATGAATATAAGCATGCTTTTTTTCTATTAACATCGAGTAGACCCTGTTATTGTGAGAATTCTTAATTCTTAATTGATTGCAATTAAACTCGGCTCAATCGAGCCAATAGATCATGATATGATCATGAGACTTGACAAATCGAGATTCGTCTATCTATAAATAAAATAGTAAATTTGAATTGAGACACCTCCTTAGTGTATAGGGTCTTTAAATTGTTACGACATAAAAGAAAGTCAATGTATCTAACCTTATTTCTAGTTGCTGAAGGTCAGATTTAGCTTATTCTCTCAATTTCAATCGACCGCTGTTAGTATATCTAATAAAAAGTATTCTCATTGCAGTACAACTGTTGCAGTAGAATGACAACAGATTCGTGTATAGGGAACTCTTAGCTACCTATCTAATTTATTGTAGAAATTCTGGATCTGCGTTGGACGTCCGAGGGATTGCAGGTCTCTATTGGCACAAGAAAAAGGTTTTCTTGTGCCGATTCTTCTTGTATCAAAAAACTATTGTAAAAATTCCGCGGGTCCTTTCCGCTCTAATCAGGGTAAGGACCCGCTAAGCTCCTACTTTTTCATGTTTACAATCTGGTCCCTCCGATTATTCCCCTACTTTCCTCCACATTTTATCAATTGGTCATGCTAGAACAAAAACAGTCATGGGTAGTTATAAGGATATCCTTCCAAATGGGATAAGAGAATTCTTATTATTTCTTTCTCAGTTCTATAGTTGGAATTTTTGCTGAACTCCCAAAAATTCAAAAAAGGAATTGATTCCGTAAAAGATGGGATCGACCAGTAAATAGAAAATTACTGATATTTCCTTGTGAGATTGTCAATTTTGTACCAAAGGTGTATTTTGAGTATACCGAATTAGTATAGCTATCCTTCCTATGGCACAGCAATCTGGTTTTGTTCCGAAACATAAAACTTAGGTAAATGCTTTACCAACATATGTAGTAAATGAATTTAACTCTTTCATAAAATCTTTGGGATTCATTCTAGTTCATTGAGGGATAATTTAGAGTACTATTTAGGGATAGATCGTACCTCTTTTTATCCCCTGAACAAATCGAATTGAGTCATTTTTGATTGACCTCCTCGAGGAGGTCAAAATTAGTTAGCTTCGACATAAAATAGATGGAACACGCTCTGTAGGATTTGAACCTACGACATCGGGTTTTGGAGACCCGCGTTCTACCGAACTGAACTAAGAGCGCTTTTCACTGTCGCTACGAAGTAATAGGTAGGGATGACAGGATTTGAACCTGTGACATTTTGTACCCAAAACAAACGCGCTACCAAGCTGCGCTACATCCCTTTTCCAATTGTTGTACAATGCCATTGTACACATTCCTGTCTTCTTTTCCACAGAACCAGTTTATGATCATATATGTATTCCAACAAGGAAGGAGGATTTTCAAATTCTTTAATTATTTCATTCTTCAAGTTGTCATCAAGGAGGTTCGAACATCGTGGTTCGATTTTTCATAGATCCAAAAAAAATAAGGAATAAATTTTATTCGAAAGCCAGATTTTGAATCAAATTAACCTTAATGAATAACTAATGATTTCTCTTCTTTTAGCACTTTTCATTATAACAAAACTAATTATTCCGATATATAAAATATTAATTCCAATGGCTTTTGCTATAGTAACCTTCCCAACCACGATTTTAAGTGGGTTCCATCGTTTCTATGGTTCCCTTTTAAACGGTGAGGCCCTCTCTATACACCGGAGCCTTTCAAAAGGTATTGCGAACTTGTATAGTCCACATTCTTTGGCTCTACCTATCCATTATAGAGTAAATAGCTCTTTTCACAATAAGAGTTATCCATACAGTGACGGTATTTAATTATGAAAGTTGGCTAAGTAGCTGACCTGTTAGTCCGTCTTTAAGATAAAGGAGCATAAGCTTTTTATTACTATTTCCTCCGCTTAATGGATAACCATTTGCTACCAATGAGAATTGCTTCTTCCAATTTAGAAATTGGATTTGCACCAAAGGAAACCATAAATTCCATATACCATATCCTATGGTACTAATCATGGTATAAAAGGATTGGTTTAGATCCATCTTAACCTGTATTAGATTAAATTATTTAAAGAAACACTTTAAGGAAACGTAAGAATGGAACAGAATCCGCAGTTTTATTCTAATTGGCCAAGTTACCCATTGCATATTGGCACTTATCGAGTATAGAATAGATCTGCTTCTCTTTCTAGAATGTTATTTTTGAAATAAATATTCGCGCCTTTTCAATGCGATAAAATAAAGCGACATCGTGTCTATTTTTCTTTGCTAAAGGGGTATTTCCTATATGGAAACCCAAATGAATAGGTGTGGAAGTTATAATGTAAATAAACCAGGTAAGAAGTCCCCTATTGGGAGACTTCTTACTTAAATTTATAGAATTTCAAGATTACAATGGATCTACGAAAAGATCGTGTATTTACAACTACAACGGAATAGTATACAAAGTCAACACCAAGATTAAATAGAATTTGTTTCTACTAATAAAACAAGTTTAAGATCTACATTTATGGTAGTTCGACCGCGGTTTTTTCGGTATCTCTGGAATTGTGACTTGTTAGAATTGATCCTATTGATAATACATAGAAAGGGCCTGTTATCTCTATCAAGATATTCAATTCGTCAGTTCTAGTATCTGGAACACGAAAAGATAAGAACTATGATTCATACTCACTATTAAGACCTCGCAACCAGACATTTCTTCCTCAATTTTGTTTACAACTTCAATAAATGATTATCAAGCGGTTCTTATTCGAAGAACCCTTGGTTTAGCTTGAGACTAAATCATCGTGGCTCTAGTATGAATCTAAGGTTTTAATTGAACTGATTCATAGGATCTCAACAAGATAATTTCTATATTACTTATAGGGAAGAGAAAAGTCAAGAAGCCTCTAGCCAACTTGAGATTTTTTTCTTATTTGATATCTTCAAGGCAAATCGACCCAGTGGCTGATGAATTCTAATATTCGTTGAAATTTTTGTGTTTCTGCTTGAGCCGTAGGAAGGCATATCATAGAGAAAATTATCATATATCATATGGGTAGGTTTTGGTATTTCATTGCTACAAGCATGGGTTATTGTAAAATAACACATGTCATTTGGATACTTCAAAAAAAGGCGGATGTGACTTGAATTATTGATTTGGCCATGCAGAAAAGAATTGGATCTGCCACATTAGAATTCACAAAGGTGTCTCCGCATCCAATCAACATGTAAGTCCCCTAGATAGGCTGGTTCACTTGAGGAGAATACTTCTATGATCATACGCAACCATGTCATCCATGAACAGGCTCCGTAAGATCCCATAGAATGGAATAAGTCATGTGATCCAGTATTTATTATAGTATGGAAATGCATTCATTTTCTTTGCATCGATTGCGCAATACTATCGGAGTAAAAGAAGGGATCTAAGGAAGAATGTAGGCTAAACTTAGTAACAAGTAAATATTTTGTTTGGAGGTAAGAAACTGGAAATACCAACTAATCAAGAGACAATCCACAAAGCAATTGATCATGATCAAATTTGTAAGCCCACTTGGATATTGAGCATTTAAGAATAGGAAGGTCTTATTTCTTTCACTCTTGCTCGAGCCGGATGATGATAAATTCTCTATTTTTGATTCATTCAACCGTGAAGTACCATAGGTATCTAGGAAATAGTTACTTCCAAGTGAATCTTCCCTAGATACCTAAAATCCATTTTATTATGATCCATTTCGCAATATAGATAGTTATGAATCGTTTATTTCTCTTGAAAGCGTTTTATTATCTCATAAAGTTAGAAATAGAAATACAAAGATATCCGTTTCAAAGAATTCCGTATCTTTAAAAATAGGAAGGGCGAGATAGAATTCGAGCGGGGCGAAAGACTCTAATTCTAGGTTCCTTTTTATAATCAACATGAACATATACGTAAAACACAATCTACTATCTTGTCTCAATTTCGCGGAGTTTCTTCTCATCCAGCTCCTCGGAAATTGTGCTTTATCACATTGCCTTCATAGTGGAATCCTATACACATCCTTAGTTAGGATCAAATAACAGCAATTATATTATCAATTTTCATTAAATCTTATAGAGGTATAATTAGAATCCGAAGACAAGATTACTTTTCTATTAAATAACCGCAGCTGATTACTCTTTTCCTTTTAAAGAGTGGCATTCTATGTCCAATATCTCGATCGAAGTACGGAGGTCAGAATAAGAATAATGATCAATGGAAAAAGAAAAAATCCTTTAGCTGGATAAGGGGCGGATGTAGCCAAGTGGATCAAGGCAGTGGATTGTGAATCCACCATGCGCGGGTTCAATTCCCGTCGTTCGCCCATCGCATTATTGCAATGCAATTTCCATATTCCTAGTTACGTATTGAAGTAGATTCTTTTTTCTCTCAAAAACCCCTTCCCAAACTGTACAAGCTTCTTCCAAAGCATACGGCTTTCTAGATGTATATGACGATCTCTAGACAGAATGAGTGGATATAGGAAAGGAATCCAAATCTGCCGAATCGCTCATGTTATGATCTTCTACATCCTAGGTCTCTGCGTTCCGTCATCTGGCTTATGTTCTTCATGTAGCATTCAGATCGAATGACTCTATGAAATTACGTCGATACTTCCACATATTATGGGTAACGTAGGAGACATCCCTATTTCCCGGGGGTCTTAATTACCACTGCTTAGCTTTCAATTTGCCTCTGACCATCAAATTAAATGTGAATAACCCGTCCTCCTCTCTTTGAAACAAGGGGCGCTTCCGGTTCTGTGCGTGCTTCAAACAATTTTGTCTTCTCCATATTACCATATCTCTAGAGCCAATAATTTTCTATGAGGAACTACTGAACTCAATCACTTGCTGCCGTTACTCAACAGTTTTCTGTTGAGGTCTATCCCGTAGAGGTAGTAAAATTGGATCAGTGATCGATTTCTAGGTTTCGTCGTAAACCTAATTGGTTACTTCCAATTACGTAAATCAATAGTTCAAATCGACTTTCCCTCCTATGCTCTGAGTTCCAGTATCGATAAGAATTGAGTTCTTATTGTTCTTATGTTATGGTATGAATATACCATACCAATTCGTTATGTATGGATGATGGATGAGATTCCATGGATAGAGAGCCAGTTCCAATAGACCGTTCGTGTGCATCCAGCAGGAATTGAACCCGCAAATTACCAATTATGAGTTGGGCGCTTTAACCATTCAGCCATGGATGCTTAACAGGGATCATCGTACATCGTAAATAACCAATTTTATATTATGCCTTGAAGAGGACTCGAACCTCCACGCTCTTCAGCACGAGATTTTGAGTCTCGCGTGTCTACCATTTCACCATCAAGGCATCGTATTCCATGAATATGATATCTATCTAATGTGATATATGGAATATATGACAAAGGTGGAGTCTTGGATCGATCGATCGGTAGGCCTGAGTCAGACATCAAATAGCTTCGCATTATCCGTGGACACCTTATATAGATCAATTTCTCGATTCAATAGAAGCCCAAAGAGGTGCATATGGTACCCAAGGATAGATATGTCAGGTCTGATTACACCTATTCCTAATCCTAAATAGAATGTAAGGACGTAGGGATTTCTATGTAAATGGAATGAACTTATAATCTGATGATCGAGTCGATTCCATGATTATAAGTTCATAACCCTAGCCCATTTTGGGCGGAACAGATCTACTAATTCTTTTATTCCAGTTAGTAAGGGATCTTGAACTAAGAAATAGACCTAGCAGCTTCTTTCTCTCATGCAAAACCGTGCATGAGACTTTCATCTCGCACGGCTCCTAAGTGATAAAAGAAAGAAGAACTCGTCTTCTCTCTTTTTTGATTACCTTCCTCGCGTATGTATAAGACCGAATCCATTCTTTTTCGAAATCGATTTCGACTAATCCTTAACTTTTCGAGGAATCCTTCATCAGTGGTTGTGAATGACTGACTTTTTCAATCCTTTCGACCTTGGTTCCGTAGGAGCAAGTCAGAAAGGTTGAGAAATAGAACCATCTGATTTGATTCGTTCCCAATAGCCATGAGATGATCATCTTAGGGTGATCCTTTTGTCAACGGATGCTCCTATTACACGTAGTCTCTGAAGGATGAGAACCCACTATGTAGCATCTACATCGATAATTCATTGTATACGTCATTAGTCCGATTCTTTGTAGGAACTACCCGTAATAACGAACTTGCAAAATGGATCTGTTTATCATAAAGAGATTCATTGTTCCTGACCCTGCTTCACCTTAATTGTTATTTGAACAAAAAGATCACATAAACTTTTGGTAAAATTCTATCTTGGTCGGAGTGGGGATAGCATTTCTCTTCTGCATGTCTATGGAGTTTTGCAAAACCCAAACACCTCAGATAGAGGTAGGAATTTGTCGAACGAACCACAGAATTAGTAACTGCATCCAATCTCCGAATGTTTCGATGGATATTTACGGAATCCCCATGAATAGGATCAAACCTTATTCCATTTCCATAAGATTCTTCTTTCTTATTCTTAAGCAAGCCCTCGAGAGGGCTTAGTTGATCATGATTTCTGTTTTCTCTCTTTTTGTTTGTTTCGAGAAAGATATGATTCTCCTTCTATTGATTCTGAGATGTACGGATCCATGTGTCTACATACATAGATTCTGTTCATGGAGAGCGTGAAAGAGGTTCAAGAATCCTTTTCTTTTTATAAGGGCTAAGGGTGGATCTCGAAAGATAGGAAAGATCTCCCTCCAAGCCGTACATACGACTTTCATCGAATACGGCTTTCCACAGAATTCTATAGGGATCTATGAGATCGAGTATGGAATTCTGTTTACTCACTTTAAATTGAGTATCCGTTTCCCGCTAGGATCGGAAATCCTGTATTTTCCATATCCATACGATCGAGTCCTTAGGTTTCCGAAATAGTGAAAAAGAAGTGCTTCGAATCATTGCTATTTGACTCGGACCTGTTCTGAAAAAGTCGAGGTATTTCGAATTGTTTGTTGACACGGACAAAGTAAGGGAAAACCTCTGAAAGAATTTCCATATTGACCTTGGACATATAAGAGTTCCGAATCGAATCTCTTTAGAAAGAGGATCTTTTGTCTCATGGTAGCCTGCTCCAGTCCCCTTACGAAACTTTCGTTATTGGGTTAGCCATACACTTCACATGTTTCTAGCGATTCACATGGCATCATCAAATGATACAAGTCTTGGATAAGAATGTCCCTTTACAGAACCGTACATGAGATTTTCACCTCATACGGCTCCTCGGTCAATTTTTCTTCATTTGGAATCTGGGCTCTTCTATCTTCGACTTTTTTTTATTTATTTCTTCCCGAAACTTCCCAAGAAAATCCCGAATTGGATCCAAACGGGTTAATGTGAGCTTATCCATGCGGTTAGGCACTCTTCAAATAGGAATCCATTTTCTAACTGGCTTTCGTGCTTTGGTGAGTCGTCCGAGATCTTTTCGATGACCTATGTTGTGTTGAAGGGATATCTATTCCGATCGATTGCATAAGACCCGGAAAGTATACAGAAAAGACAGTTCTTTTCAATTTCGATTAATATAAGTAGTATCGAATCCATAGTCAATCCTACTTTGATAGGACCAGAATTCTCTTTCTCGATGGGACGGGGAAGGGATATAACTCAGCGGTAGAGTGTCACCTTGACGTGGTGGAAGTCATCAGTTCGAGCCTGATTATCCCTACAATGTGAGCTATTTTGACTTACACGAGCGAACGGGAATGGATAAGAGGCTTGTGGGATTGACGTGATAGGGTAGGGTTGGCTATACTGCTGGTGGCGAACTCCAGGCTAATAATCTGAATGGATACAAGTTTGGAAGGAAAGACAATTCCGAATCTGCTTTGTCTACGAATAAGGAAGCTATAAGTAATGCAACTATGAATCTCATGGAGAGTTCGATCCTGGCTCAGGATGAACGCTGGCGGCATGCTTAACACATGCAAGTCGAACGGGAAGTGGTGTTTCCAGTGGCGAACGGGTGAGTAACGCGTAAGAACCTGCCCTTGGGAGGGGAACAACAACTGGAAACGGTTGCTAATACCCCGTAGGCTGAGGAGCAAAAGGAGAAATCCGCCCAAGGAGGGGCTCGCGTCTGATTAGCTAGTTGGTGAGGTAATAGCTTACCAAGGCGATGATCAGTAGCTGGTCCGAGAGGATGATCAGCCACACTGGGACTGAGACACGGCCCAGACTCCTACGGGAGGCAGCAGTGGGGAATTTTCCGCAATGGGCGAAAGCCTGACGGAGCAATGCCGCGTGGAGGTGAAGGCCTACGGGTCGTCAACTTCTTTTCTCGGAGAAGAAACAATGACGGTATCTGAGGAATAAGCATCGGCTAACTCTGTGCCAGCAGCCGCGGTAAGACAGAGGATGCAAGCGTTATCCGGAATGATTGGGCGTAAAGCGTCTGTAGGTGGCTTTTCAGTCCGCCGTCAAATCCCAGGGCTCAACCCTGGACAGGCGGTGGAAACTACCAAGCTGGAGTACGGTAGGGGCAGAGGGAATTTCCGGTGGAGCGGTGAAATGCATTGAGATCGGAAAGAACACCAACGGCGAAAGCACTCTGCTGGGCCGACACTGACACTGAGAGACGAAAGCTAGGGGAGCAAATGGGATTAGAGACCCCAGTAGTCCTAGCCGTAAACGATGGATACTAGGTGCTGTGCGACTCGACCCGTGCAGTGCTGTAGCTAACGCGTTAAGTATCCCGCCTGGGGAGTACGTTCGCAAGAATGAAACTCAAAGGAATTGACGGGGGCCCGCACAAGCGGTGGAGCATGTGGTTTAATTCGATGCAAAGCGAAGAACCTTACCAGGGCTTGACATGCCGCGAATCCTCTTGAAAGAGAGGGGTGCCCTCGGGAACGCGGACACAGGTGGTGCATGGCTGTCGTCAGCTCGTGCCGTAAGGTGTTGGGTTAAGTCTCGCAACGAGCGCAACCCTCGTGTTTAGTTGCCACTATGAGAACCCTGAACAGACCGCCGGTGTTAAGCCGGAGGAAGGAGAGGATGAGGCCAAGTCATCATGCCCCTTATGCCCTGGGCGACACACGTGCTACAATGGGCGGGACAAAGGGTCGCGATCTCGCGAGGGTGAGCTAACTCCAAAAACCCGTCCTCAGTTCGGATTGCAGGCTGCAACTCGCCTGCATGAAGCAGGAATCGCTAGTAATCGCCGGTCAGCCATACGGCGGTGAATCCGTTCCCGGGCCTTGTACACACCGCCCGTCACACTATAGGAGCTGGCCATGTTTGAAGTCATTACCCTTAACCGTAAGGAGGGGGATGCCTAAGGCTAGGCTTGCGACTGGAGTGAAGTCGTAACAAGGTAGCCGTACTGGAAGGTGCGGCTGGATCACCTCCTTTTCAGGGAGAGCTTATTGGGTATTTTGGTTTGACACTTCTTCAGCCCAAAAAGAAGGCAGCTACGTCTGAGCTAAACTTGGATATGGTCTTAGGGTGAAGTAAGACCAAGCTCATGAGCTTATTATCCTAGGTCGTAACAAATTAGTTGATAGTGATAGGATCCTTTTTTGGCGTCCCCATGCCCCGTGTGGCGGCATGGGGATGTCAAAAAAGGGATGGAGTTTTTCTCGCTTTTGGCGTAGCAGGCCTCCCAAAGGGAGGCCCGCGCGACGGGCTATTAGCTCAGTGGTAGAGCGCGCCCCTGATAATTGCGTCGTTGTGCCTGGGCTGTGAGGGCTCTCAGCCACATGGATAGTTCAATGTGCTCATCAGCGCCTGACCCGAAGATGTGGATCATCCAAGGCACATTAGCAGTGTCTAGGGTTGGGCCAGGAGGGTCTCTTAACGCCTTCCTTTTTCATCGGAGTTATTTCCTGCCATGGTAAGAGGGGCACACTTGAAGAGCGCAGTACAACGGGAGTTGTATGCTGCGTTCGGGAAGGATGAATCGCTCCCGAAAAGGAGTCTATTGATTCTCTCCCAATTGGTTGGATCGTAGGGGCGATGATTTACTTCACGGGCGAGGTCTCTGGTTCAAGTCCAGGATGGCCCAGCTGCGCCAGGGAAAAGAATAGAAGAAGCATCTGACTCTTTCATGCATACTCCACTTGGCTCGGGGGGATATAGCTCAGTTGGTAGAGCTCCGCTCTTGCAATTGGGTCGTTGCGATTACGGGTTGGCTGTCTAATTGTCCAGGCGGTAATGATAGTATCTTGTACCTGAACCGGTGGCTCACTTTTTCTAAGTAATGGGGAAGAGGACTGAAACATGCCACTGAAAGACTCTACTGAGACAAAAAGATGGGCTGTCAAAAAGGTAGAGGAGGTAGGATGGGCAGTTGGTCAGATCTAGTATGGATCGTACATGGACGATAGTTGGAGTCGGCGGCTCTCCTAGGCTTCCCTCATCTGGGATCCCTGGGGAAGAGGATCAAGTTGGCCCTTGCGAATAACTTGATGCACTATCTCCCTTCAACCCTTTGAGCGAAATGTAGCAAAAGGAAGGAAAATCCATGGACCGACCCCATTGTCTCCACCCCGTAGGAACTACGAGATCACCCCAAGGACGCCCTCGGCGTCCAGGGGTCACGGACCGACCATAGACCCTGTTCAATAAGTGGAACACATTAGCCGTCCGCTCTCCGGTTGGGCAGTAAGGGTCGGAGAAGGGCAATCACTCGTTCTTAAAACCAGCATTCGATCAAAGAGTCGGGCGGAAAAAGGGGAGACCGTTCCTGGTTCTCCTGTAACTGGATTCCCCGGAACCACAAGAATCCTTAGAATGGGATTCCAACTCAGCACCTTTTGTTTTGAGATTTTGAGAAGAGTTGCTCTTTGGAGAGCACAGTACGATGAAAGTTGTAAGCTGTGTTCGGGGGGGAGTTATTGTCTATCGTTGGCCTCTATGGTAGAACCCGTCGGGGAGGCCTGAGAGGCGGTGGTTTACCCTGTGGCGGATGTCAGCGGTTCGAGTCCGCTTATCTCCAGCCCGTGAACTTAGCGGATACTATGATAAATTTTGCCAATTCGGCAGTTCGATCTTCACATTCATGGACGTTGATAAGATCCTTCCATTTAGTAGCACCTTAGGATGGCATAGCCTTAACGTTAATGGCGAGGTTCAAAAGAGGAAAGGCTTGCGGTGGATACCTAGGCACCCAGAGACGAGGAAGGGCGTGCAAGCGACGAAATGCTTCGGGGAGTTGAAAAAAGCATAGATCCGGAGATTCCCAAATAGGTCAACCTTTTAAACTGCTGCTGACCATGAGCAGGCAAGAGACAACCTGGCGAACTGAAACATCTTAGTAGCCAGAGGAAAAGAAAGCAAAAGCGATTCCCGTAGTAGCGGCGAGCGAAATGGGAGCAGCCTAAACCGTGAAACGGGGTTGTGGGAGAGCAATACAAGCGTTGTGCTGCTAGGCGAAGCGGTTGAGTGCCGCACCCTAGATGGCTAAAGTCCAGTAGCCGAAAGCATCACTAGCTTACGCTCTGACCCGAGTAGCATGGGGCACGTGGAATCCCGTGTGAATCAGCAAGGACCACCTTGCAAGGCTAAATACTCCTGGGTGACCGATAGCGAAGTAGTACCGTGAGGGAAAGGTGAAAAGAACCCCCGTGGGTAGTGAAATAGAACGTGAAACCGTGCTGAGCTCCCAAGCAGTGGGAGGGGAAAGTGATCTCTGACCGCGTGCCTGTTGAAGAATGAGCCGGCGACTCATAGGCAGTGGCTTGGTTAAGGGAACGGAACCCACCGGAGCCGTAGCGAAAGCGAGTCTTAATAGGGCGATTGTCACTGCTTATGGACCCGAACCTGGGTGATCTATCCATGACCAGGATGAAGCTTGGATGAAACTAAGCAGAGGTCCGAACCGACTGATTTGAAGAATCAGCGGATGAGTTGTGGTTAGGGGTGAAATGCCACTCGAACCCAGAGCTAGCTGGTTCTCCCCGAAATGCGTTGAGGCGCAGCAGTTGACTGGACATCTAGGGGTAAAGCACTGTTTCGGTGCGGGCTGCGCGAGCGGTACCAAATCGAGGCAAACTCTGAATACTAGATATGACCCAGGTCAAGGTCGGCCAGTGAGACGATGGGGGATAAGCTTCATCGTCGAGAGGGAAACAGCCCGGATCACCAGCTAAGGCCCCTAAATGACCGCTCAGTGATAAAGGAGGTGGGGGTGCAAAGACAGCCAGGAGGTTTGCCTAGAAGCAGCCACCCTTTAAAGAGTGCGTAATAGCTCACTGATCGAGCGCCCTTGCGCTGAAGATGAACGGGGCTAAGCGATCTGCCGAAGCTGTGGGATGTCAAAATGCATCGGTAGGGGAGCGTTCCGCCTTAGAGGGAAGCAACCGCGAAAGCGGGGGTCGACGAAGCGGAAGCGAGAATGTCGGCTTGAGTAACGAAAACATTGGTGAGAATCCAATGCCCCGAAAACCCAAGGTTTCCTCCGCAAGGTTCGTCCACGGAGGGTGAGTCAGGGCCTAAGATCAGGCCGAAAGGCGTAGTCGATGGACAACAGGTCAATATTCCTGTACTACCCCTTGTTGGTACGGAGGGACGGAGGAGGCTAGGTTAGCCGAAAGATGGTTATAGGTTTAAGGACACAAGGTGACCCTGCTTTTCAGGGTAAGAAGGGGTAGAGAAAATGCCTCGAGCCGAGGTCCGAGTACCAAGCGCTGCAGCGCTCAGGCGCTACGGCGCTGAAGTATGTAACTGATGCCATACTCCCAGGAAAAGCTCGAACGACCTTCAACAAAAGGGTACCTGTACCCGAAACCGACACAGGTGGGTAGGTAGAGAATACCTAGGGGCGCGAGACAACTCTCTCTAAGGAACTCGGCAAAATAGCCCCGTAACTTCGGGAGAAGGGGTGCCCCCTCACAAAGGGGGCCGCAGTGACCAGGCCCGGGCGACTGTTTACCAAAAACACAGGTCTCCGCAAAGTCGTAAGACCATGTATGGGGGCTGACGCCTGCCCAGTGCCGGAAGGTCAAGGAAGTTGGTGAACTGATGACAGGGAAGCCGGCGACCGAAGCCCCGGTGAACGGCGGCCGTAACTATAACGGTCCTAAGGTAGCGAAATTCCTTGTCGGGTAAGTTCCGACCCGCACGAAAGGCGTAACGATCTGGGCACTGTCTCGGAGAGAGGCTCGGTGAAATAGACATGTCTGTGAAGATGCGGACTACCTGCACCTGGACAGAAAGACCCTATGAAGCTTTACTGTTCCCTGGGATTGGCTTTGGGCCTTTCCTGCGCATTAGGTGGAAGGCGAAGAAGGCCCCCTTCCGGGGGGGCCCGAGCCATCAGTGAGATACCACTCTGGAAGAGCTCGGATTCTAACCTTGTGTCAGACCCGCGGGCCAAGGGACAGTCTCAGGTAGACAGTTTCTATGGGGCGTAGGCCTCCCAAAAGGTAACGGAGGCGTGCAAAGGTTTCCTCGGGCCAGACGGACATTGGTCCTCGAGTGCAAAGGCAGAAGGGAGCTTGACTGCAAGACTCACCCGTCGAGCAGAGACGAAAGTCGGCCTTAGTGATCCGACGGTGCCGAGTGGAAGGGCCGTCGCTCAACGGATAAAAGTTACTCTAGGGATAACAGGCTGATCTTCCCCAAGAGTCCACATCGACGGGAAGGTTTGGCACCTCGATGTCGGCTCTTCGCCACCTGGAGCTGTAGGTGGTTCCAAGGGTTGGGCTGTTCGCCCATTAATGCGGTACGTGAGCTGGGTTCAGAACGTCGTGAGACAGTTCGGTCCATATCCGGTGTGGGCGTTAGAGCATTGAGAGGACCTTTCCCTAGTACGAGAGGACCGGGAAGGACGCACCTCTGGTGTACCAGTTATCGTGCCTACGGTAAACGCTGGGTAGCCAAGTGCGGAGAGGATAACTGCTGAAAGCATATAAGTAGTAAGCCCACCCCAAGATGAGTGCTCTCTCCTCCGACTTCCCTAGAGCCTCCGGTATCACAGCCGAGACAGCGACGGGTTCTCCACCCATAGGGGATGGAGCGACAGAAGTATGGAAATAGGATAAGGTAGCGGCGAGACGAGCCGTTTAAATAGGTGTCAAGTGGAAGTGCAGTGATGTATGCAGCTGAGGCATCCTAACGAACGAACGATTTGAACCTTGTTCCTACACGGCCTGATCAAATCGATCAGGCACTTGCCATCTATCTTCATTGTTCAACTCTTTGATGAAAAACCAAAAGCTCTGCCCTTCCATCTCTTATAGAGAGGGAGGGCAGAGGCCTTTGGTGTCCCTCAAGAATTGGGGCTTCACAATTACTAGCCAATATTTATCTCATGCCTTTCCTCGTTCATGGTTCGATATTCTGGTGTCCTAGGCGTAGAGGAACCACACCAATCCATCCCGAATTTGGTGGTTAAACTCTACTGCGGTGACGATACTGTAGGGGAGGTCCTGCGGCAAAATAGCTCGATGCCAGAATGATAAAAAGCTTAACACCTCTTATTTGACTTTTTCACTATTTTGAAATAAGAAAAAAAAATGCAAAGGTCGTCTTATCCCCTTCACACCTCGGAACGCACTGTTCTTATAGAGAGAAAGCGCTTTCCCATCTTCTTAACCTGAAATGAAGCCCGGGAAGAGATCCAGTGGAGACAGCTGGGCCTGTAGCTCAGAGGATTAGAGCACGTGGCTACGAACCACGGTGTCGGGGGTTCGAATCCCTCCTCGCCCACAGCCTTCCAAATCTTTCCTTTTGTCGAAGTGGAATCGTAGAACAGAATGTGATACGATGAGATAGAATGCAATAAGGATACGGGTTACCTACTCCTAAGGGTCAAAGCAAGCCTTTAATTCAATTCTTTATTCTTACATTAAAGAATGAATAAAATCTCCCCAAGTAGGATTCGAACCTACGACCAGTCAGTTAACAGCCGACCGCTCTACCACTGAGCTACTGAGGAACAGGGGGCCTAGAGTTCAACTCCCGCTCTCAACCCATGAACAATATGAGTCCGAAGCTTTTCGTACTCCCATAATTTCTTCGTAGTGGCTCCGTTCCATGCCTCATTTCATAGGGAAGTGGCTCTATTTCACTTCCTAGCACTTCCTATCATTAATATCCATCCTTTGATTGACATAAGAGATGTCATTTATAGTCTATCTCTTTCTATATATGGAAAGTCAAGAAATTCTCATCGAAACATCGAGAAATTGTGCATTCACAGGTATCACTCTAAAGGTGGATTAGAAGATTTAGCTTGTATGAATCGCTATTGGTTTGATACGAATAATGACAATCGTTTCAGTATGTTAAGGATACAGATGTATCCACAATTCATTTAGAGTTACTTAATAGTCTATTTCTTATATCCCGTGAAATTCTCGAGCCAAAAGATGGATGCATATGCTGTGTTTCATTTTGCTAAATGATATCGGTGAAATTGCATATAGCTATTTTAGATAGAAGAAACTAAAATAAGAATGTACCCTTCTATTTGCATCGATAAAATAAATCCAAATTCCAGATGAATAATTGCAAATTTGTGTGTGTACGAGATTAGAATAACTTCAAAATAACTGACATAATTTTGTATTTAAGAAAAGTTTCCGATTTTTATCCCAAACCCAATAGATGTCTTTCACATACAACTGAAAAAATCCAATATCGACGATTCCCAAGATAATAGCTATTATTCTTTATTAGCCGCTATGGTGAAATTGGTAGACACGCTGCTCTTAGGAAGCAGTGCTCAAGCATCTCGGTTCGAATCCGAGTGGCGGCATTCTTGAAAAAGAATACAATAGATTTCAATTCAAATTGGACCTTCCCTTCAAAACCTTTATTTGAGAACCTTTGGGGTTCAAGGGTTCTCAAAAATTCGAGATAGATCTAAGATAAAGTGATCAAGATACGTTTTGACCAGAAAAGCCCGTGCTCGATTATTTCGAGCACAGGCCGGTAAAGAGGAATCAGACGATTCGAGTGAAGTTTTTTGTAACGTATGGATCTATAAATTTTCTTTATAAAATTTTTCGATCTGGTAATTGTAGACACCAGACGAAGCAATGGTTTATCCAACTTCAATTAATCTGTTAGAAAGCGTGAAGAGAGCCAAGAGACTTTAATTTTGGATTTCAAAGAATTGCTTTCAATATTTATTGAATATAAATTCAATATCAATTAACTAACTCCTTATCAATCTCGATTCATTTCAATATGAGAGAATTGAAACAACGTATTTGTTGGCAATGGATTTACTAAATCAAAATTGTGATTTATGGATAAAAAATTAATAGTATAAAATTTTCATGAACTGACTAAAGGATTCAAGGAGAAAAAATTCTATATCTATAAAGATATGTTTCTTTCTCTTGTTTGAGAGATGAAAATATTCTTACTATTATCTTCATAGTCGATGATAACATCACAGTTCCACCGCTATTTCAAAACCGTACATGAAACCTTAGCTTCATACGGCTTCTCTATGATCTAAAAAATAGATTTGAAAGTCCTAAATTAGACCAAAGGAATTCCGTCTGCTAGAATAAAAGCGCTTCCGAATTGATCTCATCCTTTTCTCAGTAATAACTTATCTTGGAATAAAACACTTGTTATAGGAATTAATAAATGGAAAGAGTTATCCATATCTTTTTACTATTCTTCTAAAAGATAAAGGGTTAATTCGTTCTTGATAGCCATTTCCTTAACAAGTGAATGGGAAGTACTACTTGATAATTTCTAAAATTGCAAGTCCTTATTATGATTCCTTTTATGGAAAAATCTCTAATTAGATTTTCCATTACTAATCCTTTATGTACTTTAGTGTTCCTAACCCTTCACTAACTTTTGGTGGATTCTCTATGAAGAATCCTTTATTCTTGGCCGCTTCAAGATATGAGACTTTGGGATAAAGAGTTTACTATGTTTACTCCACTTTTCTTGTACGTAGGAAATGAGATTTTACTACTTTAGAAGCTGTTTTGTTTCACTCATATAGCTATCTAGTTCAAGATTCTTTA
Aegilops_cylindrica__stripped_ TACTATTGGGTATTTCTTTCTTCAAAAATTCTTATATGTTAAAAGGTAAGATCTTGGTTTATTCAAATTGCAAGGACTCCCAAGCACACGTATTAACTAGATAATAGAAGGCTTGTTATTTAACAGTATAACATAGACTATATACCAATGTCAACCAAGTCATGGGTTGCCCGGGACTCGAACCCGGAACTAGTCGGATGGAGTAGATAATTCTTCCTTGTTAAAATCCCTCCCCAAATCGTGCTTGCATTTTTCATTGCACACGACTTTCCCTATGTAGAAATTTCTATAGAACATTTCAGTACAAACTGGAAGGGAGTCTAATACTTTTTATTTTTGCAGGCCAATCGCTCTTTTGACTTTGGAATACAGCCTTTTATCAATATACTGCTTCTTTTACACTCAAGAATAATTAGGATTTCGGTCCACTCGAAACCACCTTTCCCCATCCGGCACTAATCTATTTTTAACGTCTAATTAGAGCGGGGAATCATTCCAATTAGGAAGTTCAGCTCGTTGCTTTTTTTTACCAGAATTGGAGCCAGGCTCTATCCATTTATTCATTAGACCCAGAAAATCTTTATTACGACATGCTATTTTTTCCATTCATTACCTTTGAGGATCAGTCGTGGTCTTCTAGACTCTACCAAGAGTCTGGACGAATTTGTTGTTCATCCAAATGTGTAAAGATCATAGTCGCACTTAAAAGCCGAGTACTCTACCATTGAGTGCAACCCAGAAATTAGATACGATCGAACCAAAAATCAATGGAATTGTAGGCGTGTGGAGTGAGGATAAAGAGACCCATCTATCTACAAATTCTATTTGTTCAATAGACCTTTGTCAATGGAAATACAAATTTAAAGGGCTTATGTTGAATTGGCACGATATAAATCCTAAAAAAAATTGGGATAGATGTAGATAAACAACCCCTAGAAACGTATAGGAGGTTTTCTCCTCATACGGCTCGAGAAATAATTTCATTTACTCATGACTCAAGTGGGCTAATTTTGCCTGACAAACTTCGTTTTTGAGTCGTCTTTAAACTCTTTTCTTTGTCTCATTTCGAACGAATTGACTATTTGTTGAGACAATTGAAAATTGTGTTTACTTGTTCTGGAATCTTTGATTTGTGAAATCCTTGGGTTTAGACATTACTTCGGGAATTCCTTTTTTTAAAGAGTAGCAACATACGATAGACTGACAAAGTTCCTAATTTATTAGTTTTCACTAACCCTAGATTCTTTCTTATTCTGTCCTCTCGAGCTCCATCGTGTACTAACCCAGCCAAATTGTTCGGAACGAATAGAACAGGCTATGTCGAGCCAAGAGCATTTTCATACTATGGAAAATGATGGATAGAAAAATCCACAATCGATCATGTCCTTCAAGTTATGGTATAGAAATTGATCCAATATGGATGGAATCATGAATAGTCATTTTTATACTCTACATCTGGGACGGAAGGATTCGAACCTCCGAGTAACGGGACCAAAACCCGCTGCCTTACCACTTGGCCACGCCCCATTTGCGACACTTAGTTGTATTTGTTATTCGTCAATTTCAATTGAGGGATTTCTCTTGCTAGTATTCTACACATGCGGATAATATAAAAATGCATTGATCATTACATGGAATTCTATTAAGATATTATATGAAATCGAATTTATTCCACTCTCATTTGAGAGTGCAAATACAAGGAGGTATTTTTGTTTGGGAAAGTCCGAAAAAGTTTTGAATCCTTAAAAATAACTCAAGAAAAATCCAATTATTTACTCTACAAGAATGAATTTAGTAATGGTATTGGAATTTATCTATGAAAAACCGGGGGTCAGAATTCTTTCCAATTCGAAAGTCCCAATGATCAAGGAGCGGAAAGAGAGGGATTCGAACCCTCGGTACAAAAAATTGTACAACGGATTAGCAATCCGCCGCTTTAGTCCACTCAGCCATCTCTCACGTTCCAAAGCGAAAGGTTTCGTGATATGATATAGGAAGAAATAAGGTAGAAAAATTATATTGCCAATTCCATTTTAATTATATTCTTTTTTCTTAATGTTAATAAAAAAATAAACATAAAATTGGAAGAGCATAAAGTAAGTAGACCTGACTCCTTTAATGATGCCTCTATCCGCTATTCTGATATATAAATTCGATGTAGATGAAATTGTATGCGATTTTATTTCTCTCTTCGAGACCATTGAAAAGGGCATTGAACGACAAGAAATCGTCCAATTATCATATGCCTAGTGGAGGTGCTCGGAAATGGTTGAAGTAATTGAATAGGAGGATCACTGATTTTTTATACCTGTTCTATTTCTTTCTGGCTCGGTTATTCCATCTAGCCGAGCCAGTATTCAATAAGCAAAAGGAGAGAGGGATTCGAACCCTCGATAGTTCCTAGAACTATACCGGTTTTCAAGACCGGAGCTATCAACCACTCAGCCATCTCTCCACAGCCTAAAAAGAGAAGAATCAATGGATTCATGATTAAACCCCTCCTACTTTGTATTTTTTACAGTTAAGTGAGGGATCAATATGTAGTCAACATTTGATGGTAGCTTGGAGGATTAGAAATAAAAAAAACGGTCGACCCAGAAGGTCGACCCAGGCGGCGCTATAAAATATAGAGCGTAGTTCAATGGTAAAATATCTCCTTGCCAAGGAGAAGATACGGGTTCGATTCCCGCCGCTCGCCCGCTAAGTGCGGAGACGGGAATCGAACCCGTGACCTCAAGGTTATGAGCCTCGTGAGCTACCAAACTGCTCTACTCCGCTCTGGAGTACCGGTGGACAAGCCTCTATGGAGCGGGTAGCGGGAATCGAACCCGCATCGTTAGCTTGGAAGGCTAGGGGTTATAGTCGACGTTGGTTTTTTTAACGTCTCTAATTCAAAACCGAACATGAAATTTTGATTTCATTCGGCTCCTTTATGGATATTCTCACCACTTAACATCTATGTCAGCTTTTATTTGAATGGAACCAAAGCTCTCCGCTTTCTAGATGATCCTTATAGAGTAGGAGATAGAAATTCATCTACTTACTTCGTTCCCTAATTTCATTCAAGAGATCCTGAGGAAAAGAATTGGGTTTCCACCGAGCTTAAACAATATGCGGATGGTTCTAGTAAACCAAAACTATCTTTTTAGCTATTTGGCAGAAGATTTAGTTACGATTGGTTTGTATCTTCATCCATAGATCCTTTACTCATATTTCAAAATTGGAATACTTATGCAAAATTATGCTTCGCGACTCTGTACTCATAATAAATTATACAAATCGCCAGAATTATATTCTCCTCAATATGCTATTGAGAGGAAAAGGATTTAATCCTTTATAAGAACTAAAGCCATAGAACGAATCACACTTTTACCACTAAACTATACCCGCTAATGTAGATTATGGTATAAATGGTACCCTTTGTCAAGGTAGCCAATATTCCAAAAACTCTTTGCTTGTTTCGAGTATATTGACAATTCCAAAAAACTGCTCATACTATATAGTATAATCACGAGCGGTTGTATATGGCCCTATCGTCTAGTGGTTCAGGACATCTCTCTTTCAAGGAGGCAGCGGGGATTCGACTTCCCCTGGGGGTAGGGAGTATTATGAAAGGAGGTTATAACCCTAGAAAAATTCTTCCTGGGTCGATGCCCGAGTGGTTAATGGGGACGGACTGTAAATTCGTTGACAATGTCTACGCTGGTTCAAATCCAGCTCGGCCCAAAAATCTAGGGCTTCGTGAGTATGAACTAAATTGTAGTTCAATTGGTCAGAGGATCTCCTATTACTATAAACTCTCATCCATGAATTGATTGATAGTCCGATATTCATAATATTGAATTGATTCATATCAGAATCAAGCCCTCACAAGCCTTTTCCATGGGATTACATCCCGAGTTATTGTAGGTTTTGGAATTCCAATTAATCATTGAAGAAAAGGCTGGTTGGAATCTAAAGTGTGCTACGACACTTTAGCTTTATTATCATCTATGTCTCCTATTTCTATGAAGGGATTATTCTACTATTGATCAATAATCATAGTGGAATCAAGGGTCAGAGTCAAAAAGGATCAATTTACTCCTTGGATTCCCCCTTATGTTTTCTATGGAGAATCATGCCTGAACTTTCGTCCAAATATTCATATGTATGAAATACATATATGAAATACGTATGTGGAGTTCCCTAGAATTTCATGTGATTCAGTAAACGAATATAGTTCCATGATTGCTAGATCGATCCAGAGGGATTGAGAAGAGTGAGCATAATGGATTTTGATAATCGAAATAAATTTTATCGGGATGCCCCTTTCGGGGGGCATTCCGACGAATCCAGGCAAGTTATTTGAATCACTGAAGGGGTACTTATGTTTTATTTCAAGCTATTTCGATCTTTCTTAATCAACAAATTCCGTAATGGTAGGATAGGAATATTGATATATATTAGAGGGTATTGATATATATTATGATCTGATGTGCTTTGGTATCCTAAATATAAGATTTTCAGCTGAGTTGAGAAAGAGATGGTTGAATCAAAAGAATTCTTTTGAAGTTCAATTTTTATCAGAGGACAATCTATTTATTGGTTGATTGTATCCTTAACCATTTTGACACGAGGAACTCACCTTTAAAAAATCTTCTTTCACCGGTCAAACAAGAGTAACTAGATGGGCGAGCGAAAAGTGATCAAAACTTTGTTCGTCCTATCTATAAGAGGAGAGCATTCAAGAATAGATTGATCTATCCGGCTGCACTTATTGGTGCACGATCTCGACGAATTACTTCTGAATAAATTCAGAAATCATATGGAAGACCATAGCATTTCGCGACTCATTGGTAACTTTGATTCTCTATAAACCAAGAATGTGAGACCATTAACACGGTTAAAGCTAAACTGCTTGAAGTCCAGGCAAAAGGTACTCTTTCTACGTAAAATTTATCTGATATAGAACACTCATATCGATAATTGAACTATTTACTAAGGCCTGCCCTTTCAATGCCGAATCGACGACCTATGTATAAGAGAATTTTTGGATTTTTATTAAAGGCAAAAAAAATAAAGAAACAACTTTGCTGACATCTAGGCGGAAGAGTCCTTATTTCATAAATAAGGAGCGTGAGAGCCAAATGAATCGAAAGATTCATGTTTGGTTCGGGAAGAGATCATAAAAGTTGTAACAAAATAATCTACTTTCACTTCTACTTTCGTTTAGAATTTAGGCATTATTTTCCCTTGCTTCAAAGAAAGAAACACTATTTGTTTAGTATTTAAAGAATAGATAGAATAAGATTGCGTCCAATAGGATTTGAACCTATACCAAAGGTTTAGAAGACCTCTGTCCTATCCATTAGACAATGGACGCTTTCACGGGTAGTGGAATCGAACCGCAACCCCAGCCTTATGAGCTACCAAACGAACTGCCTCACCATATCTATACAAATAGAATAGTCCATTTATACAGAATGGTAAAGAGGGCTCCTCTATGATTATCAAACCAATGTGTCGTTGTATTATACACGGTTCTAATCCTAGATGGAAAAATAAAATGCCTTTCAAATCCTCTAAGTCCTCCTCTTTCCGGACAAGACATACAAAGAGACCCGCCAACTTTAGTGAATCTTTGAAAGATAGATATTGTGATTAGTTCTTTCTTTACTATCTACCAGTTATTCACTGGAGCAATTCATCCGAGGCAAGTGTTCGGGTCTATTATGACATAAAGATTAGGTGCCTAACGGACTTTTGATTAAAAAGAAAATGGATATAATGAAATTCTTTTATAGAACGGAATAGGAAGTTCCTTCCCTTAGAACCGTACTTGAGAGTTTCCTACCTCATACGGCTCAGAATTCGATTTATCAAAAATCGATTTTGTTCTGCAGATTACCTAAGTTTCAAACCCTATTTTTATCAATAATCAGTTTGATCTTTTTTCCCACCTTCAGAAGAAGCATAGCCTTCGTTCAAATAAAGGTAACTATCCCCATATATGAAATCTCTATAGAATCCTTGAAAAGACTCATAAGAAAAAAACTTACTATCTTTGGGATCTGATACTACACCGCTGCTTATCCTTAGTGGATCGGCTCTATTACATAAGCGGATTCCTAAATTTTGCCCCATATCATGGGATGCAGTTTTTTAGTTGTATCGACCCAGTCGCTCACTAATTGATCTTTACGGTGCTTCTCTATCAATTTGAGCTTTATCCATAGGTAGTATAGGCTCTTCGTTTTTTGATGTCTTCCTACAGCTGATAGGGAAAAATCGTTGTTTTTACGATCCCTATGTAGAAAGCTTTCTATAGTGGAGATAGTCGCAGTTACGGTCGTTCATTCTATTCAAAAAATCTCCGTTCCAAAACCGTACATGAGGTTTTCATCTCATACCGAAATATCTATAGAATCAAATTTGAACCGAAAGGGGCTGGTATTTTTCCAAGAAATCTCTAGCCACCTTCCCAAGAGGTTTTCTTAACACAATGAATAATGCTAGAAGCTCCAATAATTTCTTTGTTCTCAACGCCTCCTATTTAGAGGAATTAGCTACTTCAACGATCTTTGATGGTTATAGGGGTATCCAAAGTACAAACCTGATGGTTGTTTGTTATCCCAACCATTCTTCCCAGCCCTGATACCGATCAGGAAAGGTAATTTCTAACAAAGTTTTTCTTGTTGATTCCTATTTCTAGGTGTAGTGCTTTCTCCCCTATGCTGCCTACGGATTGTAATCCATACCATATCCTGAGTGTAACCTTTCGCTCAATACTCAAATCTACAATTGAAGTATCTGAAGCCGCATCAATCGAGGATACACGACGGAAGGAATTGTTAGTTCGCCTCACCTTCCCGAAGCGTGGGTTTCGGTTCTCTCTATGCTCTTTTTCGTATAGGACCCATTCTATATAGAATTGTTTTCATTCCTTCACAAAATAACATCCACGAAGAGATATTGACTAATAGACTATGGAACCCCCGGTCGCTATTCACTCAGTTTTTTTCCATAATAATTGTGGAGAGATGGCCGAGCGGTTCAAGGCGTAGCATTGGAACTGCTATGTAGACTTTTGTTTACCGAGGGTTCGAATCCCTCTCTTTCCGTTTCATCAACGTTAAGGGTATCAACTTTCGTTAAGTGAAGACTCCTTTATTGAAATTTTACACAATTAATTTCTTGTATTTACATTACAGAATACATCGAAATTAAAACTGAATTAAACTACAGGATAAAGTAAAATCAACAAAATCATCAAAATCTTTTATAATATTATTTATTTTATTGTTTTGTATCTAGAAAATTGTAAGGTAAAAACATAGTAGAACAAAAAGCCGACTATCGGATTTGAACCGATGACCCTCGCATTACAAATGCGATGCTCTAACCTCTGAGCTAAGTGGGCTTACATAACGGAAATAGTGTAACAAATAAATAGTATAGAAATCCAATATCAAGCGTTATAGTATAATTTTGAATACTATAAAAATAAAACTTTTGGATATATTGATTCGGATTGAATTGCAAATACATCAAGGATAGAATGAATTGCAATAAGTCGAACACGAGGGGATATGGCGAAATCGGTAGACGCTACGGACTTGATTGTATTGAGCCTTGGTATGGAAACCTGCTAAGTGGTAACTTCCAAATTCAGAGAAACCCTGGAATTAAAAAGGGCAATCTGAGCCAAATCCGTTTTTGGGGCGAACTAGGGATAGGTGCAGAGACTCAATGGAGTGGATTAATCGGACGAGGACAAAGAGAGAGTCCCATTCTACATGTCAATACTGACAACAATTCCGTCGACTTTGTTCAAGTCCCTCTATCCCCAAACCTTATTGACATAGATAAAATACTCTACTAGGATGATGCACAAGAAAGGTCAGGATAGCTCAGTTGGTAGAGCAGAGGACTGAAAATCCTCGTGTCACCAGTTCAAATCTGGTTCCTGGCAAAGATCCACTAGTTGTGCTAGTAATGTGCGCGGTACAAAGTTCTGGTAAGAACTTCTTTCCGTTTCATCTGGAGTGAGCATGAATCATTGTCTTCATCTCCCTCTTTTATAAATATCGGATGCAAATTGCCCTTTTATTTTCTAAGAATGTACTCCCATTAATGTGGAATAGTAGGGCTATACGGATTCGAACCGTAGACCTTCTCGGTAAAACAGATCAAACGATATTATCGAAATGATTTGAACTGTTTCAAAGACCCAACATGCATTTTTTGCATTGGGCTCTTTCATAAACTGATTTAAAGATCAGTTAGTCCACCATAGTTTTTCTTTACGGAAGATAATGAGATGGCTCCCTGTGATTGATTTTTTCTATCTAGGAGCAATACCAAAGTGTTTCAAAGGAGGATTACCTTGACTTAGGTCTGCCTCCGGTCTAAATTAACCTAAGTGAAATGGAGTCTCTATCGTTCACTGCAAGAGTTAACTATGAGACTTCATACACCTTAAAGTTCATAGAACGAAAAGAAGTTTTTTGGGCCCTTATCCTCTTACGCCTAGCATTTAGTGGGCTGGATATTTACCTTATCAACTAGCACATAGGGTTCTATTTGATTAGGCACCTGAATTGGCACCTGAATCGGACTGAACCGACTGTTTGTCAGGCTACTGTTCTCCTATTCTCTCGAATCTATGAAGTAAGACATTGATTTTGCATTCATTGCATAATAAGCTCCTTTGAAAAGCATTGGCGCACGTGTAAACGAGTTGCTCTACCGAACTGAGCTATAGCCCTTATCAGAGATATCTTAACATATAGATAATTTCTTGTCAAGCGGTATTGCTTAGAAAGGATTCAATATATAATCGATCGAAGTCCTTTGTGGTGATAAATTGCTACTTAACTCAGTGGTTAGAGTATTGCTTTCATACGGCGGGAGTCATTGGTTCAAATCCAATAGTAGGTAGAAAAATTACTAGATAGCATTGGACTTACTATCTAATAACTTTTTTTGTATCAAACCATTCTAATTATCACAAAAAATCGAATTTGTTGAATAATGCCAAATGAATTAGTTAATTCAATAAAAAGGGGACCAGGACTTGATTTCGTTGCCCAAGCGAATCCCATTCATCATGGAATGAGTCCGTTGGAAAGTTCAATCAAATATAATTTTGCCTTTTGTGGAGGATCTGTGCCTACTCTCCTATCTAGGACTTCGATATACATATACTACTGTGAAGCATAGATTGCTGTCAACAGAATTTGGGTTGCGCTATATCTATCAAAGAGTATACAATAATTATGGATTTGGTAAATCAAATCCATGTTAACTTCAATAGGGTGATGAATATAAGCATGCTTTTTTTCTATTAACATCGAGTAGACCCTGTTATTGTGAGAATTCTTAATTCTTAATTGATTGCAATTAAACTCGGCTCAATCGAGCCAATAGATCATGATATGATCATGAGACTTGACAAATCGAGATTCGTCTATCTATAAATAAAATAGTAAATTTGAATTGAGACACCTCCTTAGTGTATAGGGTCTTTAAATTGTTACGACATAAAAGAAAGTCAATGTATCTAACCTTATTTCTAGTTGCTGAAGGTCAGATTTAGCTTATTCTCTCAATTTCAATCGACCGCTGTTAGTATATCTAATAAAAAGTATTCTCATTGCAGTACAACTGTTGCAGTAGAATGACAACAGATTCGTGTATAGGGAACTCTTAGCTACCTATCTAATTTATTGTAGAAATTCTGGATCTGCGTTGGACGTCCGAGGGATTGCAGGTCTCTATTGGCACAAGAAAAAGCTTTTCTTGTGCCGATTCTTCTTGTATCAAAAAACTATTGTAAAAATTCCGCGGGTCCTTTCCGCTCTAATCAGGGTAAGGACCCGCTAAGCTCCTACTTTTTCATGTTTACAATCTGGTCCCTCCGATTATTCCCCTACTTTCCTCCACATTTTATCAATTGGTCATGCTAGAACAAAAACAGTCATGGGTAGTTATAAGGATATCCTTCCAAATGGGATAAGAGAATTCTTATTATTTCTTTCTCAGTTCTATAGTTGGAATTTTTGCTGAACTCCCAAAAATTCAAAAAAGGAATTGATTCCGTAAAAGATGGGATCGACCAGTAAATAGAAAATTACTGATATTTCCTTGTGAGATTGTCAATTTTGTACCAAAGGTGTATTTTGAGTATACCGAATTAGTATAGCTATCCTTCCTATGGCACAGCAATCTGGTTTTGTTCCGAAACATAAAACTTAGGTAAATGCTTTACCAACATATGTAGTAAATGAATTTAACTCTTTCATAAAATCTTTGGGATTCATTCTAGTTCATTGAGGGATAATTTAGAGTACTATTTAGGGATAGATCGTACCTCTTTTTATCCCCTGAACAAATCGAATTGAGTCATTTTTGATTGACCTCCTCGAGGAGGTCAAAATTAGTTAGCTTCGACATAAAATAGATGGAACACGCTCTGTAGGATTTGAACCTACGACATCGGGTTTTGGAGACCCGCGTTCTACCGAACTGAACTAAGAGCGCTTTTCACTGTCGCTACGAAGTAATAGGTAGGGATGACAGGATTTGAACCTGTGACATTTTGTACCCAAAACAAACGCGCTACCAAGCTGCGCTACATCCCTTTTCCAATTGTTGTACAATGCCATTGTACACATTCCTGTCTTCTTTTCCACAGAACCAGTTTATGATCATATATGTATTCCAACAAGGAAGGAGGATTTTCAAATTCTTTAATTATTTCATTCTTCAAGTTGTCATCAAGGAGGTTCGAACATCGTGGTTCGATTTTTCATAGATCCAAAAAAAATAAGGAATAAATTTTATTCGAAAGCCAGATTTTGAATCAAATTAACCTTAATGAATAACTAATGATTTCTCTTCTTTTAGCACTTTTCATTATAACAAAACTAATTATTCCGATATATAAAATATTAATTCCAATGGCTTTTGCTATAGTAACCTTCCCAACCACGATTTTAAGTGGGTTCCATCGTTTCTATGGTTCCCTTTTAAACGGTGAGGCCCTCTCTATACACCGGAGCCTTTCAAAAGGTATTGCGAACTTGTATAGTCCACATTCTTTGGCTCTACCTATCCATTATAGAGTAAATAGCTCTTTTCACAATAAGAGTTATCCATACAGTGACGGTATTTAATTATGAAAGTTGGCTAAGTAGCTGACCTGTTAGTCCGTCTTTAAGATAAAGGAGCATAAGCTTTTTATTACTATTTCCTCCGCTTAATGGATAACCATTTGCTACCAATGAGAATTGCTTCTTCCAATTTAGAAATTGGATTTGCACCAAAGGAAACCATAAATTCCATATACCATATCCTATGGTACTAATCATGGTATAAAAGGATTGGTTTAGATCCATCTTAACCTGTATTAGATTAAATTATTTAAAGAAACACTTTAAGGAAACGTAAGAATGGAACAGAATCCGCAGTTTTATTCTAATTGGCCAAGTTACCCATTGCATATTGGCACTTATCGAGTATAGAATAGATCTGCTTCTCTTTCTAGAATGTTATTTTTGAAATAAATATTCGCGCCTTTTCAATGCGATAAAATAAAGCGACATCGTGTCTATTTTTCTTTGCTAAAGGGGTATTTCCTATATGGAAACCCAAATGAATAGGTGTGGAAGTTATAATGTAAATAAACCAGGTAAGAAGTCCCCTATTGGGAGACTTCTTACTTAAATTTATAGAATTTCAAGATTACAATGGATCTACGAAAAGATCGTGTATTTACAACTACAACGGAATAGTATACAAAGTCAACACCAAGATTAAATAGAATTTGTTTCTACTAATAAAACAAGTTTAAGATCTACATTTATGGTAGTTCGACCGCGGTTTTTTCGGTATCTCTGGAATTGTGACTTGTTAGAATTGATCCTATTGATAATACATAGAAAGGGCCTGTTATCTCTATCAAGATATTCAATTCGTCAGTTCTAGTATCTGGAACACGAAAAGATAAGAACTATGATTCATACTCACTATTAAGACCTCGCAACCAGACATTTCTTCCTCAATTTTGTTTACAACTTCAATAAATGATTATCAAGCGGTTCTTATTCGAAGAACCCTTGGTTTAGCTTGAGACTAAATCATCGTGGCTCTAGTATGAATCTAAGGTTTTAATTGAACTGATTCATAGGATCTCAACAAGATAATTTCTATATTACTTATAGGGAAGAGAAAAGTCAAGAAGCCTCTAGCCAACTTGAGATTTTTTTCTTATTTGATATCTTCAAGGCAAATCGACCCAGTGGCTGATGAATTCTAATATTCGTTGAAATTTTTGTGTTTCTGCTTGAGCCGTAGGAAGGCATATCATAGAGAAAATTATCATATATCATATGGGTAGGTTTTGGTATTTCATTGCTACAAGCATGGGTTATTGTAAAATAACACATGTCATTTGGATACTTCAAAAAAAGGCGGATGTGACTTGAATTATTGATTTGGCCATGCAGAAAAGAATTGGATCTGCCACATTAGAATTCACAAAGGTGTCTCCGCATCCAATCAACATGTAAGTCCCCTAGATAGGCTGGTTCACTTGAGGAGAATACTTCTATGATCATACGCAACCATGTCATCCATGAACAGGCTCCGTAAGATCCCATAGAATGGAATAAGTCATGTGATCCAGTATTTATTATAGTATGGAAATGCATTCATTTTCTTTGCATCGATTGCGCAATACTATCGGAGTAAAAGAAGGGATCTAAGGAAGAATGTAGGCTAAACTTAGTAACAAGTAAATATTTTGTTTGGAGGTAAGAAACTGGAAATACCAACTAATCAAGAGACAATCCACAAAGCAATTGATCATGATCAAATTTGTAAGCCCACTTGGATATTGAGCATTTAAGAATAGGAAGGTCTTATTTCTTTCACTCTTGCTCGAGCCGGATGATGATAAATTCTCTATTTTTGATTCATTCAACCGTGAAGTACCATAGGTATCTAGGAAATAGTTACTTCCAAGTGAATCTTCCCTAGATACCTAAAATCCATTTTATTATGATCCATTTCGCAATATAGATAGTTATGAATCGTTTATTTCTCTTGAAAGCGTTTTATTATCTCATAAAGTTAGAAATAGAAATACAAAGATATCCGTTTCAAAGAATTCCGTATCTTTAAAAATAGGAAGGGCGAGATAGAATTCAAGCGGGGCGAAAGACTCTAATTCTAGGTTCCTTTTTATAATCAACATGAACATATACGTAAAACACAATCTACTATCTTGTCTCAATTTCGCGGAGTTTCTTCTCATCCAGCTCCTCGGAAATTGTGCTTTATCACATTGCCTTCATAGTGGAATCCTATACACATCCTTAGTTAGGATCAAATAACAGCAATTATATTATCAATTTTCATTAAATCTTATAGAGGTATAATTAGAATCCGAAGACAAGATTACTTTTCTATTAAATAACCGCAGCTGATTACTCTTTTCCTTTTAAAGAGTGGCATTCTATGTCCAATATCTCGATCGAAGTACGGAGGTCAGAATAAGAATAATGATCAATGGAAAAAGCAAAAATCCTTTAGCTGGATAAGGGGCGGATGTAGCCAAGTGGATCAAGGCAGTGGATTGTGAATCCACCATGCGCGGGTTCAATTCCCGTCGTTCGCCCATCGCATTATTGCAATGCAATTTCCATATTCCTAGTTACGTATTGAAGTAGATTCTTTTTTCTCTCAAAAACCCCTTCCCAAACTGTACAAGCTTCTTCCAAAGCATACGGCTTTCTAGATGTATATGACGATCTCTAGACAGAATGAGTGGATATAGGAAAGGAATCCAAATCTGCCGAATCGCTCATGTTATGATCTTCTACATCCTAGGTCTCTGCGTTCCGTCATCTGGCTTATGTTCTTCATGTAGCATTCAGATCGAATGACTCTATGAAATTACGTCGATACTTCCACATATTATGGGTAACGTAGGAGACATCCCTATTTCCCGGGGGTCTTAATTACCACTGCTTAGCTTTCAATTTGCCTCTGACCATCAAATTAAATGTGAATAACCCGTCCTCCTCTCTTTGAAACAAGGGGCGCTTCCGGTTCTGTGCGTGCTTCAAACAATTTTGTCTTCTCCATATTACCATATCTCTAGAGCCAATAATTTTCTATGAGGAACTACTGAACTCAATCACTTGCTGCCGTTACTCAACAGTTTTCTGTTGAGGTCTATCCCGTAGAGGTAGTCAAATTGGATCAGTGATCGATTTCTAGGTTTCGTCGTAAACCTAATTGGTTACTTCCAATTACGTAAATCAATAGTTCAAATCGACTTTCCCTCCTATGCTCTGAGTTCCAGTATCGATAAGAATTGAGTTCTTATTGTTCTTATGTTATGGTATGAATATACCATACCAATTCGTTATGTATGGATGATGGATGAGATTCCATGGATAGAGAGCCAGTTCCAATAGACCGTTCGTGTGCATCCAGCAGGAATTGAACCCGCAAATTACCAATTATGAGTTGGGCGCTTTAACCATTCAGCCATGGATGCTTAACAGGGATCATCGTACATCGTAAATAACCAATTTTATATTATGCCTTGAAGAGGACTCGAACCTCCACGCTCTTCAGCACGAGATTTTGAGTCTCGCGTGTCTACCATTTCACCATCAAGGCATCGTATTCCATGAATATGATATCTATCTAATGTGATATATGGAATATATGACAAAGGTGGAGTCTTGGATCGATCGATCGGTAGGCCTGAGTCAGACATCAAATAGCTTCGCATTATCCGTGGACACCTTATATAGATCAATTTCTCGATTCAATAGAAGCCCAAAGAGGTGCATATGGTACCCAAGGATAGATATGTCAGGTCTGATTACACCTATTCCTAATCCTAAATAGAATGTAAGGACGTAGGGATTTCTATGTAAATGGAATGAACTTATAATCTGATGATCGAGTCGATTCCATGATTATAAGTTCATAACCCTAGCCCATTTTGGGCGGAACAGATCTACTAATTCTTTTATTCCAGTTAGTAAGGGATCTTGAACTAAGAAATAGACCTAGCAGCTTCTTTCTCTCATGCAAAACCGTGCATGAGACTTTCATCTCGCACGGCTCCTAAGTGATAAAAGAAAGAAGAACTCGTCTTCTCTCTTTTTTGATTACCTTCCTCGCGTATGTATAAGACCGAATCCATTCTTTTTCGAAATCGATTTCGACTAATCCTTAACTTTTCGAGGAATCCTTCATCAGTGGTTGTGAATGACTGACTTTTTCAATCCTTTCGACCTTGGTTCCGTAGGAGCAAGTCAGAAAGGTTGAGAAATAGAACCATCTGATTTGATTCGTTCCCAATAGCCATGAGATGATCATCTTAGGGTGATCCTTTTGTCAACGGATGCTCCTATTACACGTAGTCTCTGAAGGATGAGAACCCACTATGTAGCATCTACATCGATAATTCATTGTATACGTCATTAGTCCGATTCTTTGTAGGAACTACCCGTAATAACGAACTTGCAAAATGGATCTGTTTATCATAAAGAGATTCATTGTTCCTGACCCTGCTTCACCTTAATTGTTATTTGAACAAAAAGATCACATAAACTTTTGGTAAAATTCTATCTTGGTCGGAGTGGGGATAGCATTTCTCTTCTGCATGTCTATGGAGTTTTGCAAAACCCAAACACCTCAGATAGAGGTAGGAATTTGTCGAACGAACCACAGAATTAGTAACTGCATCCAATCTCCGAATGTTTCGATGGATATTTACGGAATCCCCATGAATAGGATCAAACCTTATTCCATTTCCATAAGATTCTTCTTTCTTATTCTTAAGCAAGCCCTCGAGAGGGCTTAGTTGATCATGATTTCTGTTTTCTCTCTTTTTGTTTGTTTCGAGAAAGATATGATTCTCCTTCTATTGATTCTGAGATGTACGGATCCATGTGTCTACATACATAGATTCTGTTCATGGAGAGCGTGAAAGAGGTTCAAGAATCCTTTTCTTTTTATAAGGGCTAAGGGTGGATCTCGAAAGATAGGAAAGATCTCCCTCCAAGCCGTACATACGACTTTCATCGAATACGGCTTTCCACAGAATTCTATAGGGATCTATGAGATCGAGTATGGAATTCTGTTTACTCACTTTAAATTGAGTATCCGTTTCCCGCTAGGATCGGAAATCCTGTATTTTCCATATCCATACGATCGAGTCCTTAGGTTTCCGAAATAGTGAAAAAGAAGTGCTTCGAATCATTGCTATTTGACTCGGACCTGTTCTGAAAAAGTCGAGGTATTTCGAATTGTTTGTTGACACGGACAAAGTAAGGGAAAACCTCTGAAAGAATTTCCATATTGACCTTGGACATATAAGAGTTCCGAATCGAATCTCTTTAGAAAGAGGATCTTTTGTCTCATGGTAGCCTGCTCCAGTCCCCTTACGAAACTTTCGTTATTGGGTTAGCCATACACTTCACATGTTTCTAGCGATTCACATGGCATCATCAAATGATACAAGTCTTGGATAAGAATGTCCCTTTACAGAACCGTACATGAGATTTTCACCTCATACGGCTCCTCGGTCAATTTTTCTTCATTTGGAATCTGGGCTCTTCTATCTTCGACTTTTTTTTATTTATTTCTTCCCGAAACTTCCCAAGAAAATCCCGAATTGGATCCAAACGGGTTAATGTGAGCTTATCCATGCGGTTAGGCACTCTTCAAATAGGAATCCATTTTCTAACTGGCTTTCGTGCTTTGGTGAGTCGTCCGAGATCTTTTCGATGACCTATGTTGTGTTGAAGGGATATCTATTCCGATCGATTGCATAAGACCCGGAAAGTATACAGAAAAGACAGTTCTTTTCAATTTCGATTAATATAAGTAGTATCGAATCCATAGTCAATCCTACTTTGATAGGACCAGAATTCTCTTTCTCGATGGGACGGGGAAGGGATATAACTCAGCGGTAGAGTGTCACCTTGACGTGGTGGAAGTCATCAGTTCGAGCCTGATTATCCCTACAATGTGAGCTATTTTGACTTACACGAGCGAACGGGAATGGATAAGAGGCTTGTGGGATTGACGTGATAGGGTAGGGTTGGCTATACTGCTGGTGGCGAACTCCAGGCTAATAATCTGAATGGATACAAGTTTGGAAGGAAAGACAATTCCGAATCTGCTTTGTCTACGAATAAGGAAGCTATAAGTAATGCAACTATGAATCTCATGGAGAGTTCGATCCTGGCTCAGGATGAACGCTGGCGGCATGCTTAACACATGCAAGTCGAACGGGAAGTGGTGTTTCCAGTGGCGAACGGGTGAGTAACGCGTAAGAACCTGCCCTTGGGAGGGGAACAACAACTGGAAACGGTTGCTAATACCCCGTAGGCTGAGGAGCAAAAGGAGAAATCCGCCCAAGGAGGGGCTCGCGTCTGATTAGCTAGTTGGTGAGGTAATAGCTTACCAAGGCGATGATCAGTAGCTGGTCCGAGAGGATGATCAGCCACACTGGGACTGAGACACGGCCCAGACTCCTACGGGAGGCAGCAGTGGGGAATTTTCCGCAATGGGCGAAAGCCTGACGGAGCAATGCCGCGTGGAGGTGAAGGCCTACGGGTCGTCAACTTCTTTTCTCGGAGAAGAAACAATGACGGTATCTGAGGAATAAGCATCGGCTAACTCTGTGCCAGCAGCCGCGGTAAGACAGAGGATGCAAGCGTTATCCGGAATGATTGGGCGTAAAGCGTCTGTAGGTGGCTTTTCAGTCCGCCGTCAAATCCCAGGGCTCAACCCTGGACAGGCGGTGGAAACTACCAAGCTGGAGTACGGTAGGGGCAGAGGGAATTTCCGGTGGAGCGGTGAAATGCATTGAGATCGGAAAGAACACCAACGGCGAAAGCACTCTGCTGGGCCGACACTGACACTGAGAGACGAAAGCTAGGGGAGCAAATGGGATTAGAGACCCCAGTAGTCCTAGCCGTAAACGATGGATACTAGGTGCTGTGCGACTCGACCCGTGCAGTGCTGTAGCTAACGCGTTAAGTATCCCGCCTGGGGAGTACGTTCGCAAGAATGAAACTCAAAGGAATTGACGGGGGCCCGCACAAGCGGTGGAGCATGTGGTTTAATTCGATGCAAAGCGAAGAACCTTACCAGGGCTTGACATGCCGCGAATCCTCTTGAAAGAGAGGGGTGCCCTCGGGAACGCGGACACAGGTGGTGCATGGCTGTCGTCAGCTCGTGCCGTAAGGTGTTGGGTTAAGTCTCGCAACGAGCGCAACCCTCGTGTTTAGTTGCCACTATGAGAACCCTGAACAGACCGCCGGTGTTAAGCCGGAGGAAGGAGAGGATGAGGCCAAGTCATCATGCCCCTTATGCCCTGGGCGACACACGTGCTACAATGGGCGGGACAAAGGGTCGCGATCTCGCGAGGGTGAGCTAACTCCAAAAACCCGTCCTCAGTTCGGATTGCAGGCTGCAACTCGCCTGCATGAAGCAGGAATCGCTAGTAATCGCCGGTCAGCCATACGGCGGTGAATCCGTTCCCGGGCCTTGTACACACCGCCCGTCACACTATAGGAGCTGGCCATGTTTGAAGTCATTACCCTTAACCGTAAGGAGGGGGATGCCTAAGGCTAGGCTTGCGACTGGAGTGAAGTCGTAACAAGGTAGCCGTACTGGAAGGTGCGGCTGGATCACCTCCTTTTCAGGGAGAGCTTATTGGGTATTTTGGTTTGACACTTCTTCAGCCCAAAAAGAAGGCAGCTACGTCTGAGCTAAACTTGGATATGGTCTTAGGGTGAAGTAAGACCAAGCTCATGAGCTTATTATCCTAGGTCGTAACAAATTAGTTGATAGTGATAGGATCCTTTTTTGGCGTCCCCATGCCCCGTGTGGCGGCATGGGGATGTCAAAAAAGGGATGGAGTTTTTCTCGCTTTTGGCGTAGCAGGCCTCCCTTTGGGAGGCCCGCGCGACGGGCTATTAGCTCAGTGGTAGAGCGCGCCCCTGATAATTGCGTCGTTGTGCCTGGGCTGTGAGGGCTCTCAGCCACATGGATAGTTCAATGTGCTCATCAGCGCCTGACCCGAAGATGTGGATCATCCAAGGCACATTAGCAGTGTCTAGGGTTGGGCCAGGAGGGTCTCTTAACGCCTTCCTTTTTCATCGTAGTTATTTCCTGCCATGGTAAGAGGGGCACACTTGAAGAGCGCAGTACAACGGGAGTTGTATGCTGCGTTCGGGAAGGATGAATCGCTCCCGAAAAGGAGTCTATTGATTCTCTCCCAATTGGTTGGATCGTAGGGGCGATGATTTACTTCACGGGCGAGGTCTCTGGTTCAAGTCCAGGATGGCCCAGCTGCGCCAGGGAAAAGAATAGAAGAAGCATCTGACTCTTTCATGCATACTCCACTTGGCTCGGGGGGATATAGCTCAGTTGGTAGAGCTCCGCTCTTGCAATTGGGTCGTTGCGATTACGGGTTGGCTGTCTAATTGTCCAGGCGGTAATGATAGTATCTTGTACCTGAACCGGTGGCTCACTTTTTCTAAGTAATGGGGAAGAGGACTGAAACATGCCACTGAAAGACTCTACTGAGACAAAAAGATGGGCTGTCAAAAAGGTAGAGGAGGTAGGATGGGCAGTTGGTCAGATCTAGTATGGATCGTACATGGACGATAGTTGGAGTCGGCGGCTCTCCTAGGCTTCCCTCATCTGGGATCCCTGGGGAAGAGGATCAAGTTGGCCCTTGCGAATAACTTGATGCACTATCTCCCTTCAACCCTTTGAGCGAAATGTAGCAAAAGGAAGGAAAATCCATGGACCGACCCCATTGTCTCCACCCCGTAGGAACTACGAGATCACCCCAAGGACGCCCTCGGCGTCCAGGGGTCACGGACCGACCATAGACCCTGTTCAATAAGTGGAACACATTAGCCGTCCGCTCTCCGGTTGGGCAGTAAGGGTCGGAGAAGGGCAATCACTCGTTCTTAAAACCAGCATTCGATCAAAGAGTCGGGCGGAAAAAGGGGAGACCGTTCCTGGTTCTCCTGTAACTGGATTCCCCGGAACCACAAGAATCCTTAGAATGGGATTCCAACTCAGCACCTTTTGTTTTGAGATTTTGAGAAGAGTTGCTCTTTGGAGAGCACAGTACGATGAAAGTTGTAAGCTGTGTTCGGGGGGGAGTTATTGTCTATCGTTGGCCTCTATGGTAGAACCCGTCGGGGAGGCCTGAGAGGCGGTGGTTTACCCTGTGGCGGATGTCAGCGGTTCGAGTCCGCTTATCTCCAGCCCGTGAACTTAGCGGATACTATGATAAATTTTGCCAATTCGGCAGTTCGATCTTCACATTCATGGACGTTGATAAGATCCTTCCATTTAGTAGCACCTTAGGATGGCATAGCCTTAACGTTAATGGCGAGGTTCAAAAGAGGAAAGGCTTGCGGTGGATACCTAGGCACCCAGAGACGAGGAAGGGCGTGCAAGCGACGAAATGCTTCGGGGAGTTGAAAAAAGCATAGATCCGGAGATTCCCAAATAGGTCAACCTTTTAAACTGCTGCTGACCATGAGCAGGCAAGAGACAACCTGGCGAACTGAAACATCTTAGTAGCCAGAGGAAAAGAAAGCAAAAGCGATTCCCGTAGTAGCGGCGAGCGAAATGGGAGCAGCCTAAACCGTGAAACGGGGTTGTGGGAGAGCAATACAAGCGTTGTGCTGCTAGGCGAAGCGGTTGAGTGCCGCACCCTAGATGGCTAAAGTCCAGTAGCCGAAAGCATCACTAGCTTACGCTCTGACCCGAGTAGCATGGGGCACGTGGAATCCCGTGTGAATCAGCAAGGACCACCTTGCAAGGCTAAATACTCCTGGGTGACCGATAGCGAAGTAGTACCGTGAGGGAAAGGTGAAAAGAACCCCCGTGGGTAGTGAAATAGAACGTGAAACCGTGCTGAGCTCCCAAGCAGTGGGAGGGGAAAGTGATCTCTGACCGCGTGCCTGTTGAAGAATGAGCCGGCGACTCATAGGCAGTGGCTTGGTTAAGGGAACGGAACCCACCGGAGCCGTAGCGAAAGCGAGTCTTAATAGGGCGATTGTCACTGCTTATGGACCCGAACCTGGGTGATCTATCCATGACCAGGATGAAGCTTGGATGAAACTAAGCAGAGGTCCGAACCGACTGATTTGAAGAATCAGCGGATGAGTTGTGGTTAGGGGTGAAATGCCACTCGAACCCAGAGCTAGCTGGTTCTCCCCGAAATGCGTTGAGGCGCAGCAGTTGACTGGACATCTAGGGGTAAAGCACTGTTTCGGTGCGGGCTGCGCGAGCGGTACCAAATCGAGGCAAACTCTGAATACTAGATATGACCCAGGTCAAGGTCGGCCAGTGAGACGATGGGGGATAAGCTTCATCGTCGAGAGGGAAACAGCCCGGATCACCAGCTAAGGCCCCTAAATGACCGCTCAGTGATAAAGGAGGTGGGGGTGCAAAGACAGCCAGGAGGTTTGCCTAGAAGCAGCCACCCTTTAAAGAGTGCGTAATAGCTCACTGATCGAGCGCCCTTGCGCTGAAGATGAACGGGGCTAAGCGATCTGCCGAAGCTGTGGGATGTCAAAATGCATCGGTAGGGGAGCGTTCCGCCTTAGAGGGAAGCAACCGCGAAAGCGGGGGTCGACGAAGCGGAAGCGAGAATGTCGGCTTGAGTAACGAAAACATTGGTGAGAATCCAATGCCCCGAAAACCCAAGGTTTCCTCCGCAAGGTTCGTCCACGGAGGGTGAGTCAGGGCCTAAGATCAGGCCGAAAGGCGTAGTCGATGGACAACAGGTCAATATTCCTGTACTACCCCTTGTTGGTACGGAGGGACGGAGGAGGCTAGGTTAGCCGAAAGATGGTTATAGGTTTAAGGACACAAGGTGACCCTGCTTTTCAGGGTAAGAAGGGGTAGAGAAAATGCCTCGAGCCGAGGTCCGAGTACCAAGCGCTGCAGCGCTCAGGCGCTACGGCGCTGAAGTATGTAACTGATGCCATACTCCCAGGAAAAGCTCGAACGACCTTCAACAAAAGGGTACCTGTACCCGAAACCGACACAGGTGGGTAGGTAGAGAATACCTAGGGGCGCGAGACAACTCTCTCTAAGGAACTCGGCAAAATAGCCCCGTAACTTCGGGAGAAGGGGTGCCCCCTCACAAAGGGGGCCGCAGTGACCAGGCCCGGGCGACTGTTTACCAAAAACACAGGTCTCCGCAAAGTCGTAAGACCATGTATGGGGGCTGACGCCTGCCCAGTGCCGGAAGGTCAAGGAAGTTGGTGAACTGATGACAGGGAAGCCGGCGACCGAAGCCCCGGTGAACGGCGGCCGTAACTATAACGGTCCTAAGGTAGCGAAATTCCTTGTCGGGTAAGTTCCGACCCGCACGAAAGGCGTAACGATCTGGGCACTGTCTCGGAGAGAGGCTCGGTGAAATAGACATGTCTGTGAAGATGCGGACTACCTGCACCTGGACAGAAAGACCCTATGAAGCTTTACTGTTCCCTGGGATTGGCTTTGGGCCTTTCCTGCGCATTAGGTGGAAGGCGAAGAAGGCCCCCTTCCGGGGGGGCCCGAGCCATCAGTGAGATACCACTCTGGAAGAGCTCGGATTCTAACCTTGTGTCAGACCCGCGGGCCAAGGGACAGTCTCAGGTAGACAGTTTCTATGGGGCGTAGGCCTCCCAAAAGGTAACGGAGGCGTGCAAAGGTTTCCTCGGGCCAGACGGACATTGGTCCTCGAGTGCAAAGGCAGAAGGGAGCTTGACTGCAAGACTCACCCGTCGAGCAGAGACGAAAGTCGGCCTTAGTGATCCGACGGTGCCGAGTGGAAGGGCCGTCGCTCAACGGATAAAAGTTACTCTAGGGATAACAGGCTGATCTTCCCCAAGAGTCCACATCGACGGGAAGGTTTGGCACCTCGATGTCGGCTCTTCGCCACCTGGAGCTGTAGGTGGTTCCAAGGGTTGGGCTGTTCGCCCATTAATGCGGTACGTGAGCTGGGTTCAGAACGTCGTGAGACAGTTCGGTCCATATCCGGTGTGGGCGTTAGAGCATTGAGAGGACCTTTCCCTAGTACGAGAGGACCGGGAAGGACGCACCTCTGGTGTACCAGTTATCGTGCCTACGGTAAACGCTGGGTAGCCAAGTGCGGAGAGGATAACTGCTGAAAGCATATAAGTAGTAAGCCCACCCCAAGATGAGTGCTCTCTCCTCCGACTTCCCTAGAGCCTCCGGTATCACAGCCGAGACAGCGACGGGTTCTCCACCCATAGGGGATGGAGCGACAGAAGTATGGAAATAGGATAAGGTAGCGGCGAGACGAGCCGTTTAAATAGGTGTCAAGTGGAAGTGCAGTGATGTATGCAGCTGAGGCATCCTAACGAACGAACGATTTGAACCTTGTTCCTACACGGCCTGATCAAATCGATCAGGCACTTGCCATCTATCTTCATTGTTCAACTCTTTGATGAAAAACCAAAAGCTCTGCCCTTCCATCTCTTATAGAGAGGGAGGGCAGAGGCCTTTGGTGTCCCTCAAGAATTGGGGCTTCACAATTACTAGCCAATATTTATCTCATGCCTTTCCTCGTTCATGGTTCGATATTCTGGTGTCCTAGGCGTAGAGGAACCACACCAATCCATCCCGAATTTGGTGGTTAAACTCTACTGCGGTGACGATACTGTAGGGGAGGTCCTGCGGCAAAATAGCTCGATGCCAGAATGATAAAAAGCTTAACACCTCTTATTTGACTTTTTCACTATTTTGAAATAAGAAAAAAAAATGCAAAGGTCGTCTTATCCCCTTCACACCTCGGAACGCACTGTTCTTATAGAGAGAAAGCGCTTTCCCATCTTCTTAACCTGAAATGAAGCCCGGGAAGAGATCCAGTGGAGACAGCTGGGCCTGTAGCTCAGAGGATTAGAGCACGTGGCTACGAACCACGGTGTCGGGGGTTCGAATCCCTCCTCGCCCACAGCCTTCCAAATCTTTCCTTTTGTCGAAGTGGAATCGTAGAACAGAATGTGATACGATGAGATAGAATGCAATAAGGATACGGGTTACCTACTCCTAAGGGTCAAAGCAAGCCTTTAATTCAATTCTTTATTCTTACATTAAAGAATGAATAAAATCTCCCCAAGTAGGATTCGAACCTACGACCAGTCAGTTAACAGCCGACCGCTCTACCACTGAGCTACTGAGGAACAGGGGGCCTAGAGTTCAACTCCCGCTCTCAACCCATGAACAATATGAGTCCGAAGCTTTTCGTACTCCCATAATTTCTTCGTAGTGGCTCCGTTCCATGCCTCATTTCATAGGGAAGTGGCTCTATTTCACTTCCTAGCACTTCCTATCATTAATATCCATCCTTTGATTGACATAAGAGATGTCATTTATAGTCTATCTCTTTCTATATATGGAAAGTCAAGAAATTCTCATCGAAACATCGAGAAATTGTGCATTCACAGGTATCACTCTAAAGGTGGATTAGAAGATTTAGCTTGTATGAATCGCTATTGGTTTGATACGAATAATGACAATCGTTTCAGTATGTTAAGGATACAGATGTATCCACAATTCATTTAGAGTTACTTAATAGTCTATTTCTTATATCCCGTGAAATTCTCGAGCCAAAAGATGGATGCATATGCTGTGTTTCATTTTGCTAAATGATATCGGTGAAATTGCATATAGCTATTTTAGATAGAAGAAACTAAAATAAGAATGTACCCTTCTATTTGCATCGATAAAATAAATCCAAATTCCAGATGAATAATTGCAAATTTGTGTGTGTACGAGATTAGAATAACTTCAAAATAACTGACATAATTTTGTATTTAAGAAAAGTTTCCGATTTTTATCCCAAACCCAATAGATGTCTTTCACATACAACTGAAAAAATCCAATATCGACGATTCCCAAGATAATAGCTATTATTCTTTATTAGCCGCCATGGTGAAATTGGTAGACACGCTGCTCTTAGGAAGCAGTGCTCAAGCATCTCGGTTCGAATCCGAGTGGCGGCATTCTTGAAAAAGAATACAATAGATTTCAATTCAAATTGGACCTTCCCTTCAAAACCTTTATTTGAGAACCCTTGCCTCTCAAGGGTTCTCAAAAATTCGAGATAGATCTAAGATAAAGTGATCAAGATACGTTTTGACCAGAAAAGCCCGTGCTCGATTATTTCGAGCACAGGCCGGTAAAGAGGAATCAGACGATTCGAGTGAAGTTTTTTGTAACGTATGGATCTATAAATTTTCTTTATAAAATTTTTCGATCTGGTAATTGTAGACACCAGACGAAGCAATGGTTTATCCAACTTCAATTAATCTGTTAGAAAGCGTGAAGAGAGCCAAGAGACTTTAATTTTGGATTTCAAAGAATTGCTTTCAATATTTATTGAATATAAATTCAATATCAATTAACTAACTCCTTATCAATCTCGATTCATTTCAATATGAGAGAATTGAAACAACGTATTTGTTGGCAATGGATTTACTAAATCAAAATTGTGATTTATGGATAAAAAATTAATAGTATAAAATTTTCATGAACTGACTAAAGGATTCAAGGAGAAAAAATTCTATATCTATAAAGATATGTTTCTTTCTCTTGTTTGAGAGATGAAAATATTCTTACTATTATCTTCATAGTCGATGATAACATCACAGTTCCACCGCTATTTCAAAACCGTACATGAAACCTTAGCTTCATACGGCTTCTCTATGATCTAAAAAATAGATTTGAAAGTCCTAAATTAGACCAAAGGAATTCCGTCTGCTAGAATAAAAGCGCTTCCGAATTGATCTCATCCTTTTCTCAGTAATAACTTATCTTGGAATAAAACACTTGTTATAGGAATTAATAAATGGAAAGAGTTATCCATATCTTTTTACTATTCTTCCAAAAGATAAAGGGTTAATTCGTTCTTGATAGCCATTTCCTTAACAAGTGAATGGGAAGTACTACTTGATAATTTCTAAAATTGCAAGTCCTTATTATGATTCCTTTTATGGAAAAATCTCTAATTAGATTTTCCATTACTAATCCTTTATGTACTTTAGTGTTCCTAACCCTTCACTAACTTTTGGTGGATTCTCTATGAAGAATCCTTTATTCTTGGCCGCTTCAAGATATGAGACTTTGGGATAAAGAGTTTACTATGTTTACTCCACTTTTCTTGTACGTAGGAAATGAGATTTTACTACTTTTTAAGCTGTTTTGTTTCACTCATATAGCTATCTAGTTCAAGATTATTTA
Aegilops_geniculata__stripped_ TACTATTGGGTATTTCTTTCTTCAAAAATTCTTATATGTTAAAAGGTAAGATCTTGGTTTATTCAAATTGCAAGGACTCCCAAGCACACGTATTAACTAGATAATAGAAGGCTTGTTATTTAACAGTATAACATAGACTATATACCAATGTCAACCAAGTCATGGGTTGCCCGGGACTCGAACCCGGAACTAGTCGGATGGAGTAGATAATTCTTCCTTGTTAAAATCCCTCCCCAAATCGTGCTTGCATTTTTCATTGCACACGACTTTCCCTATGTAGAAATTTCTATAGAACATTTCAGTACAAACTGGAAGGGAGTCTAATACTTTTTATTTTTGCAGGCCAATCGCTCTTTTGACTTTGGAATACAGCCTTTTATCAATATACTGCTTCTTTTACACTCAAGAATAATTAGGATTTCGGTCCACTCGAAACCACCTTTCCCCATCCGGCACTAATCTATTTTTAACGTCTAATTAGAGCGGGGAATCATTCCAATTAGGAAGTTCAGCTCGTTGCTTTTTTTTACCAGAATTGGAGCCAGGCTCTATCCATTTATTCATTAGACCCAGAAAATCTTTATTACGACATGCTATTTTTTCCATTCATTACCTTTGAGGATCAGTCGTGGTCTTCTAGACTCTACCAAGAGTCTGGACGAATTTGTTGTTCATCCAAATGTGTAAAGATCATAGTCGCACTTAAAAGCCGAGTACTCTACCATTGAGTGCAACCCAGAAATTAGATACGATCGAACCAAAAATCAATGGAATTGTAGGCGTGTGGAGTGAGGATAAAGAGACCCATCTATCTACAAATTCTATTTGTTCAATAGACCTTTGTCAATGGAAATACAAATTTAAAGGGCTTATGTTGGATTGGCACGATATAAATCCTAAAAAAAATTGGGATAGATGTAGATAAACAACCCCTAGAAACGTATAGGAGGTTTTCTCCTCATACGGCTCGAGAAATAATTTCATTTACTCATGACTCAAGTGGGCTAATTTTGCCTGACAAACTTCGTTTTTGAGTCGTCTTTAAACTCTTTTCTTTGTCTCATTTCGAACGAATTGACTATTTGTTGAGACAATTGAAAATTGTGTTTACTTGTTCTGGAATCTTTGATTTGTGAAATCCTTGGGTTTAGACATTACTTCGGGAATTCCTTTTTTTAAAGAGTAGCAACATACGATAGACTGACAAAGTTCCTAATTTATTAGTTTTCACTAACCCTAGATTCTTTCTTATTCTGTCCTCTCGAGCTCCATCGTGTACTAACCCAGCCAAATTGTTCGGAACGAATAGAACAGGCTATGTCGAGCCAAGAGCATTTTCATACTATGGAAAATGATGGATAGAAAAATCCACAATCGATCATGTCCTTCAAGTTATGGTATAGAAATTGATCCAATATGGATGGAATCATGAATAGTCATTTTTATACTCTACATCTGGGACGGAAGGATTCGAACCTCCGAGTAACGGGACCAAAACCCGCTGCCTTACCACTTGGCCACGCCCCATTTGCGACACTTAGTTGTATTTGTTATTCGTCAATTTCAATTGAGGGATTTCTCTTGCTAGTATTCTACACATGCGGATAATATAAAAATGCATTGATCATTACATGGAATTCTATTAAGATATTATATGAAATCGAATTTATTCCACTCTCATTTGAGAGTGCGAATACAAGGAGGTATTTTTGTTTGGGAAAGTCCGAAAAAGTTTTGAATCCTTAAAAATAACTCAAGAAAAATCCAATTATTTACTCTACAAGAATGAATTTAGTAATGGTATTGGAATTTATCTATGAAAAACCGGGGGTCAGAATTCTTTCCAATTCGAAAGTCCCAATGATCAAGGAGCGGAAAGAGAGGGATTCGAACCCTCGGTACAAAAAATTGTACAACGGATTAGCAATCCGCCGCTTTAGTCCACTCAGCCATCTCTCACGTTCCAAAGCGAAAGGTTTCGTGATATGATATAGGAAGAAATAAGGTAGAAAAATTATATTGCCAATTCCATTTTAATTATATTCTTTTTTCTTAATGTTAATAAAAAAATAAACATAAAATTGGAAGAGCATAAAGTAAGTAGACCTGACTCCTTTAATGATGCCTCTATCCGCTATTCTGATATATAAATTCGATGTAGATGAAATTGTATGCGATTTTATTTCTCTCTTCGAGACCATTGAAAAGGGCATTGAACGACAAGAAATCGTCCAATTATCATATGCCTAGTGGAGGTGCTCGGAAATGGTTGAAGTAATTGAATAGGAGGATCACTGATTTTTTATACCTGTTCTATTTCTTTCTGGCTCGGTTATTCCATCTAGCCGAGCCAGTATTCAATAAGCAAAAGGAGAGAGGGATTCGAACCCTCGATAGTTCCTAGAACTATACCGGTTTTCAAGACCGGAGCTATCAACCACTCAGCCATCTCTCCACAGCCTAAAAAGAGAAGAATCAATGGATTCATGATTAAACCCCTCCTACTTTGTATTTTTTACAGTTAAGTGAGGGATCAATATGTAGTCAACATTTGATGGTAGCTTGGAGGATTAGAAATAAAAAAAACGGTCGACCCAGAAGGTCGACCCAGGCGGCGCTATAAAATATAGAGCGTAGTTCAATGGTAAAATATCTCCTTGCCAAGGAGAAGATACGGGTTCGATTCCCGCCGCTCGCCCGCTAAGTGCGGAGACGGGAATCGAACCCGTGACCTCAAGGTTATGAGCCTCGTGAGCTACCAAACTGCTCTACTCCGCTCTGGAGTACCGGTGGACAAGCCTCTATGGAGCGGGTAGCGGGAATCGAACCCGCATCGTTAGCTTGGAAGGCTAGGGGTTATAGTCGACGTTGGTTTTTTTAACGTCTCTAATTCAAAACCGAACATGAAATTTTGATTTCATTCGGCTCCTTTATGGATATTCTCACCACTTAACATCTATGTCAGCTTTTATTTGAATGGAACCAAAGCTCTCCGCTTTCTAGATGATCCTTATAGAGTAGGAGATAGAAATTCATCTACTTACTTCGTTCCCTAATTTCATTCAAGAGATCCTGAGGAAAAGAATTGGGTTTCCACCGAGCTGAAACAATATGCGGATGGTTCTAGTAAACCAAAACTATCTTTTTAGCTATTTGGCAGAAGATTTAGTTACGATTGGTTTGTATCTTGATCCATAGATCCTTTACTCATATTTCAAAATTGGAATACTTATGCAAAATTATGCTTCGCGACTCTGTACTCATAATAAATTATACAAATCGCCAGAATTATATTCTCCTCAATATGCTATTGAGAGGAAAAGGATTTAATCCTTTATAAGAACTAAAGCCATAGAACGAATCACACTTTTACCACTAAACTATACCCGCTAATGTAGATTATGGTATAAATGGTACCCTTTGTCAAGGTAGCCAATATTCCAAAAACTCTTTGCTTGTTTCGAGTATATTGACAATTCCAAAAAACTGCTCATACTATATAGTATAATCACGAGCGGTTGTATATGGCCCTATCGTCTAGTGGTTCAGGACATCTCTCTTTCAAGGAGGCAGCGGGGATTCGACTTCCCCTGGGGGTAGGGAGTATTATGAAAGGAGGTTATAACCCTAGAAAAATTCTTCCTGGGTCGATGCCCGAGTGGTTAATGGGGACGGACTGTAAATTCGTTGACAATGTCTACGCTGGTTCAAATCCAGCTCGGCCCAAAAATCTAGGGCTTCGTGAGTATGAACTAAATTGTAGTTCAATTGGTCAGAGGATCTCCTATTACTATAAACTCTCATCCATGAATTGATTGATAGTCCGATATTCATAATATTGAATTGATTCATATCAGAATCAAGCCCTCACAAGCCTTTTCCATGGGATTACATCCCGAGTTATTGTAGGTTTTGGAATTCCAATTAATCATTGAAGAAAAGGCTGGTTGGAATCTAAAGTGTGCTACGACACTTTAGCTTTATTATCATCTATGTCTCCTATTTCTATGAAGGGATTATTCTACTATTGATCAATAATCATAGTGGAATCAAGGGTCAGAGTCAAAAAGGATCAATTTACTCCTTGGATTCCCCCTTATGTTTTCTATGGGGAATCATGCCTGAACTTTCGTCCAAATATTCATATGTATGAAATACATATATGAAATACGTATGTGGAGTTCCCTAGAATTTCATGTGATTCAGTAAACGAATATAGTTCCATGATTGCTAGATCGATCCAGAGGGATTGAGAAGAGTGAGCATAATGGATTTTGATAATCGAAATAAATTTTATCGGGATGCCCCTTTCGGGGGGCATTCCGACGAATCCAGGCAAGTTATTTGAATCACTGAAGGGGTACTTATGTTTTATTTCAAGCTATTTCGATCTTTCTTAATCAACAAATTCCGTAATGGTAGGATAGGAATATTGATATATATTAGAAGGTATTGATATATATTATGATCTGATGTGCTTTGGTATCCTAAATATAAGATTTTCAGCTGAGTTGAGAAAGAGATGGTTGAATCAAAAGAATTCTTTTGAAGTTCAATTTTTATCAGAGGACAATCTATTTATTGGTTGATTGTATCCTTAACCATTTTGACACGAGGAACTCACCTTTAAAAAATCTTCTTTCACCGGTCAAACAAGAGTAACTAGATGGGCGAGCGAAAAGTGATCAAAACTTTGTTCGTCCTATCTATAAGAGGAGAGCATTCAAGAATAGATTGATCTATCCGGCTGCACTTATTGGTGCACGATCTCGACGAATTACTTCTGAATAAATTCAGAAATCATATGGAAGACCATAGCATTTCGCGACTCATTGGTAACTTTGATTCTCTATAAACCAAGAATGTGAGACCATTAACACGGTTAAAGCTAAACTGCTTGAAGTCCAGGCAAAAGGTACTCTTTCTACGTAAAATTTATCTGATATAGAACACTCATATCGATAATTGAACTATTTACTAAGGCCTGCCCTTTCAATGCCGAATCGACGACCTATGTATAAGAGAATTTTTGGATTTTTATTAAAGGCAAAAAAAATAAAGAAACAACTTTGCTGACATCTAGGCGGAAGAGTCCTTATTTCATAAATAAGGAGCGTGAGAGCCAAATGAATCGAAAGATTCATGTTTGGTTCGGGAAGAGATCATAAAAGTTGTAACAAAATAATCTACTTTCACTTCTACTTTCGTTTAGAATTTAGGCATTATTTTCCCTTGCTTCAAAGAAAGAAACACTATTTGTTTAGTATTTAAAGAATAGATAGAATAAGATTGCGTCCAATAGGATTTGAACCTATACCAAAGGTTTAGAAGACCTCTGTCCTATCCATTAGACAATGGACGCTTTCACGGGTAGTGGAATCGAACCGCAACCCCAGCCTTATGAGCTACCAAACGAACTGCCTCACCATATCTATACAAATAGAATAGTCCATTTATACAGAATGGTAAAGAGGGCTCCTCTATGATTATCAAACCAATGTGTCGTTGTATTATACACGGTTCTAATCCTAGATGGAAAAATAAAATGCCTTTCAAATCCTCTAAGTCCTCCTCTTTCCGGACAAGACATACAAAGAGACCCGCCAACTTTAGTGAATCTTTGAAAGATAGATATTGTGATTAGTTCTTTCTTTACTATCTACCAGTTATTCACTGGAGCAATTCATCCGAGGCAAGTGTTCGGGTCTATTATGACATAAAGATTAGGTGCCTAACGGACTTTTGATTAAAAAGAAAATGGATATAATGAAATTCTTTTATAGAACGGAATAGGAAGTTCCTTCCCTTAGAACCGTACTTGAGAGTTTCCTACCTCATACGGCTCAGAATTCGATTTATCAAAAATCGATTTTGTTCTGCAGATTACCTAAGTTTCAAACCCTATTTTTATCAATAATCAGTTTGATCTTTTTTCCCACCTTCAGAAGAAGCATAGCCTTCGTTCAAATAAAGGTAACTATCCCCATATATGAAATCTCTATAGAATCCTTGAAAAGACTCATAAGAAAAAAACTTACTATCTTTGGGATCTGATACTACACCGCTGCTTATCCTTAGTGGATCGGCTCTATTACATAAGCGGATTCCTAAATTTTGCCCCATATCATGGGATGCAGTTTTTTAGTTGTATCGACCCAGTCGCTCACTAATTGATCTTTACGGTGCTTCTCTATCAATTTGAGCTTTATCCATAGGTAGTATAGGCTCTTCGTTTTTTGATGTCTTCCTACAGCTGATAGGGAAAAATCGTTGTTTTTACGATCCCTATGTAGAAAGCTTTCTATAGTGGAGATAGTCGCAGTTACGGTCGTTCATTCTATTCAAAAAATCTCCGTTCCAAAACCGTACATGAGGTTTTCATCTCATACCGAAATATCTATAGAATCAAATTTGAACCGAAAGGGGCTGGTATTTTTCCAAGAAATCTCTAGCCACCTTCCCAAGAGGTTTTCTTAACACAATGAATAATGCTAGAAGCTCCAATAATTTCTTTGTTCTCAACGCCTCCTATTTAGAGGAATTAGCTACTTCAACGATCTTTGATGGTTCTAGGGGTATCCAAAGTACAAACCTGATGGTTGTTTGTTATCCCAACCATTCTTCCCAGCCCTGATACCGATCAGGAAAGGTAATTTCTAACAAAGTTTTTCTTGTTGATTCCTATTTCTAGGTGTAGTGCTTTCTCCCCTATGCTGCCTACGGATTGTAATCCATACCATATCCTGAGTGTAACCTTTCGCTCAATACTCAAATCTACAATTGAAGTATCTGAAGCCGCATCAATCGAGGATACACGACGGAAGGAATTGTTAGTTCGCCTCACCTTCCCGAAGCGTGGGTTTCGGTTCTCTCTATGCTCTTTTTCGTATAGGACCCATTCTATATAGAATTGTTTTCATTCCTTCACAAAATAACATCCACGAAGAGATATTGACTAATAGACTATGGAACCCCCGGTCGCTATTCATTCAGTTTTTTTCCATAATAATTGTGGAGAGATGGCCGAGCGGTTCAAGGCGTAGCATTGGAACTGCTATGTAGACTTTTGTTTACCGAGGGTTCGAATCCCTCTCTTTCCGTTTCATCAACGTTAAGGGTATCAACTTTCGTTAAGTGAAGACTCCTTTATTGAAATTTTACACAATTAATTTCTTGTATTTACATTACAGAATACATCGAAATTAAAACTGAATTAAACTACAGGATAAAGTAAAATCAACACAATCATCAAAATCTTTTATAATATTATTTATTTTATTGTTTTGTATCTAGAAAATTGTAAGGTAAAAACATAGTAGAACAAAAAGCCGACTATCGGATTTGAACCGATGACCCTCGCATTACAAATGCGATGCTCTAACCTCTGAGCTAAGTGGGCTTACATAACGGAAATAGTGTAACAAATAAATAGTATAGAAATCCAATATCAAGCGTTATAGTATAATTTTGAATACTATAAAAATAAAACTTTTGGATATATTGATTCGGATTGAATTGCAAATACATCAAGGATAGAATGAATTGCAATAAGTCGAACACGAGGGGATATGGCGAAATCGGTAGACGCTACGGACTTGATTGTATTGAGCCTTGGTATGGAAACCTGCTAAGTGGTAACTTCCAAATTCAGAGAAACCCTGGAATTAAAAAGGGCAATCTGAGCCAAATCCGTTTTTGGGGCGAACTAGGGATAGGTGCAGAGACTCAATGGAGTGGATTAATCAGACGAGGACAAAGAGAGAGTCCCATTCTACATGTCAATACTGACAACAATTCCGTCGACTTTGTTCAAGTCCCTCTATCCCCAAACCTTATTGACATAGATAAAATACTCTACTAGGATGATGCACAAGAAAGGTCAGGATAGCTCAGTTGGTAGAGCAGAGGACTGAAAATCCTCGTGTCACCAGTTCAAATCTGGTTCCTGGCAAAGATCCACTAGTTGTGCTAGTAATGTGCGCGGTACAAAGTTCTGGTAAGAACTTCTTTCCGTTTCATCTGGAGTGAGCATGAATCATTGTCTTCATCTCCCTCTTTTATAAATATCGGATGCAAATTGCCCTTTTATTTTCTAAGAATGTACTCCCATTAATGTGGAATAGTAGGGCTATACGGATTCGAACCGTAGACCTTCTCGGTAAAACAGATCAAACGATATTATCGAAATGATTTGAACTGTTTCAAAGACCCAACATGCATTTTTTGCATTGGGCTCTTTCATAAACTGATTTAAAGATCAGTTAGTCCACCATAGTTTTTCTTTACGGAAGATAATGAGATGGCTCCCTGTGATTGATTTTTTCTATCTAGGAGCAATACCAAAGTGTTTCAAAGGAGGATTACCTTGACTTAGGTCTGCCTCCGGTCTAAATTAACCTAAGTGAAATGGAGTCTCTATCGTTCACTGCAAGAGTTAACTATGAGACTTCATACACCTTAAAGTTCATAGAACGAAAAGAAGTTTTTTGGGCCCTTATCCTCTTACGCCTAGCATTTAGTGGGCTGGATATTTACCTTATCAACTAGCACATAGGGTTCTATTTGATTAGGCACCTGAATTGGCACCTGAATCGGACTGAACCGACTGTTTGTCAGGCTACTGTTCTCCTATTCTCTCGAATCTATGAAGTAAGACATTGATTTTGCATTCATTGCATAATAAGCTCCTTTGAAAAGCATTGGCGCACGTGTAAACGAGTTGCTCTACCGAACTGAGCTATAGCCCTTATCAGAGATATCTTAACATATAGATAATTTCTTGTCAAGTGGTATTGCTTAGAAAGGATTCAATATATAATCGATCGAAGTCCTTTGTGGTGATAAATTGCTACTTAACTCAGTGGTTAGAGTATTGCTTTCATACGGCGGGAGTCATTGGTTCAAATCCAATAGTAGGTAGAAAAATTACTAGATAGCATTGGACTTACTATCTAATAACTTTTTTTGTATCAAACCATTCTAATTATCACAAAAAATCGAATTTGTTGAATAATGCCAAATGAATTAGTTAATTCAATAAAAAGGGGACCAGGACTTGATTTCGTTGCCCAAGCGAATCCCATTCATCATGGAATGAGTCCGTTGGAAAGTTCAATCAAATATAATTTTGCCTTTTGTGGAGGATCTGTGCCTACTCTCCTATCTAGGACTTCGATATACATATACTACTGTGAAGCATAGATTGCTGTCAACAGAATTTGGGTTGCGCTATATCTATCAAAGAGTATACAATAATTATGGATTTGGTAAATCAAATCCATGTTAACTTCAATAGGGTGATGAATATAAGCATGCTTTTTTTCTATTAACATCGAGTAGACCCTGTTATTGTGAGAATTCTTAATTCTTAATTGATTGCAATTAAACTCGGCTCAATCGAGCCAATAGATCATGATATGATCATGAGACTTGACAAATCGAGATTCGTCTATCTATAAATAAAATAGTAAATTTGAATTGAGACACCTCCTTAGTGTATAGGGTCTTTAAATTGTTACGACATAAAAGAAAGTCAATGTATCTAACCTTATTTCTAGTTGCTGAAGGTCAGATTTAGCTTATTCTCTCAATTTCAATCGACCGCTGTTAGTATATCTAATAAAAAGTATTCTCATTGCAGTACAACTGTTGCAGTAGAATGACAACAGATTCGTGTATAGGGAACTCTTAGCTACCTATCTAATTTATTGTAGAAATTCTGGATCTGCGTTGGACGTCCGAGGGATTGCAGGTCTCTATTGGCACAAGAAAAAGGTTTTCTTGTGCCGATTCTTCTTGTATCAAAAAACTATTGTAAAAATTCCGCGGGTCCTTTCCGCTCTAATCAGGGTAAGGACCCGCTAAGCTCCTACTTTTTCATGTTTACAATCTGGTCCCTCCGATTATTCCCCTACTTTCCTCCACATTTTATCAATTGGTCATGCTAGAACAAAAACAGTCATGGGTAGTTATAAGGATATCCTTCCAAATGGGATAAGAGAATTCTTATTATTTCTTTCTCAGTTCTATAGTTGGAATTTTTGCTGAACTCCCAAAAATTCAAAAAAGGAATTGATTCCGTAAAAGATGGGATCGACCAGTAAATAGAAAATTACTGATATTTCCTTGTGAGATTGTCAATTTTGTACCAAAGGTGTATTTTGAGTATACCGAATTAGTATAGCTATCCTTCCTATGGCACAGCAATCTGGTTTTGTTCCGAAACATAAAACTTAGGTAAATGCTTTACCAACATATGTAGTAAATGAATTTAACTCTTTCATAAAATCTTTGGGATTCATTCTAGTTCATTGAGGGATAATTTAGAGTACTATTTAGGGATAGATCGTACCTCTTTTTATCCCCTGAACAAATCGAATTGAGTCATTTTTGATTGACCTCCTCGAGGAGGTCAAAATTAGTTAGCTTCGACATAAAATAGATGGAACACGCTCTGTAGGATTTGAACCTACGACATCGGGTTTTGGAGACCCGCGTTCTACCGAACTGAACTAAGAGCGCTTTTCACTGTCGCTACGAAGTAATAGGTAGGGATGACAGGATTTGAACCTGTGACATTTTGTACCCAAAACAAACGCGCTACCAAGCTGCGCTACATCCCTTTTCCAATTGTTGTACAATGCCATTGTACACATTCCTGTCTTCTTTTCCACAGAACCAGTTTATGATCATATATGTATTCCAACAAGGAAGGAGGATTTTCAAATTCTTTAATTATTTCATTCTTCAAGTTGTCATCAAGGAGGTTCGAACATCGTGGTTCGATTTTTCATAGATCCAAAAAAAATAAGGAATAAATTTTATTCGAAAGCCAGATTTTGAATCAAATTAACCTTAATGAATAACTAATGATTTCTCTTCTTTTAGCACTTTTCATTATAACAAAACTAATTATTCCGATATATAAAATATTAATTCCAATGGCTTTTGCTATAGTAACCTTCCCAACCACGATTTTAAGTGGGTTCCATCGTTTCTATGGTTCCCTTTTAAACGGTGAGGCCCTCTCTATACACCGGAGCCTTTCAAAAGGTATTGCGAACTTGTATAGTCCACATTCTTTGGCTCTACCTATCCATTATAGAGTAAATAGCTCTTTTCACAATAAGAGTTATCCATACAGTGACGGTATTTAATTATGAAAGTTGGCTAAGTAGCTGACCTGTTAGTCCGTCTTTAAGATAAAGGAGCATAAGCTTTTTATTACTATTTCCTCCGCTTAATGGATAACCATTTGCTACCAATGAGAATTGCTTCTTCCAATTTAGAAATTGGATTTGCACCAAAGGAAACCATAAATTCCATATACCATATCCTATGGTACTAATCATGGTATAAAAGGATTGGTTTAGATCCATCTTAACCTGTATTAGATTAAATTATTTAAAGAAACACTTTAAGGAAACGTAAGAATGGAACAGAATCCGCAGTTTTATTCTAATTGGCCAAGTTACCCATTGCATATTGGCACTTATCGAGTATAGAATAGATCTGCTTCTCTTTCTAGAATGTTATTTTTGAAATAAATATTCGCGCCTTTTCAATGCGATAAAATAAAGCGACATCGTGTCTATTTTTCTTTGCTAAAGGGGTATTTCCTATATGGAAACCCAAATGAATAGGTGTGGAAGTTATAATGTAAATAAACCAGGTAAGAAGTCCCCTATTGGGAGACTTCTTACTTAAATTTATAGAATTTCAAGATTACAATGGATCTACGAAAAGATCGTGTATTTACAACTACAACGGAATAGTATACAAAGTCAACACCAAGATTAAATAGAATTTGTTTCTACTAATAAAACAAGTTTAAGATCTACATTTATGGTAGTTCGACCGCGGTTTTTTCGGTATCTCTGGAATTGTGACTTGTTAGAATTGATCCTATTGATAATACATAGAAAGGGCCTGTTATCTCTATCAAGATATTCAATTCGTCAGTTCTAGTATCTGGAACACGAAAAGATAAGAACTATGATTCATACTCACTATTAAGACCTCGCAACCAGACATTTCTTCCTCAATTTTGTTTACAACTTCAATAAATGATTATCAAGCGGTTCTTATTCGAAGAACCCTTGGTTTAGCTTGAGACTAAATCATCGTGGCTCTAGTATGAATCTAAGGTTTTAATTGAACTGATTCATAGGATCTCAACAAGATAATTTCTATATTACTTATAGGGAAGAGAAAAGTCAAGAAGCCTCTAGCCAACTTGAGATTTTTTTCTTATTTGATATCTTCAAGGCAAATCGACCCAGTGGCTGATGAATTCTAATATTCGTTGAAATTTTTGTGTTTCTGCTTGAGCCGTAGGAAGGCATATCATAGAGAAAATTATCATATATCATATGGGTAGGTTTTGGTATTTCATTGCTACAAGCATGGGTTATTGTAAAATAACACATGTCATTTGGATACTTCAAAAAAAGGCGGATGTGACTTGAATTATTGATTTGGCCATGCAGAAAAGAATTGGATCTGCCACATTAGAATTCACAAAGGTGTCTCCGCATCCAATCAACATGTAAGTCCCCTAGATAGGCTGGTTCACTTGAGGAGAATACTTCTATGATCATACGCAACCATGTCATCCATGAACAGGCTCCGTAAGATCCCATAGAATGGAATAAGTCATGTGATCCAGTATTTATTATAGTATGGAAATGCATTCATTTTCTTTGCATCGATTGCGCAATACTATCGGAGTAAAAGAAGGGATCTAAGGAAGAATGTAGGCTAAACTTAGTAACAAGTAAATATTTTGTTTGGAGGTAAGAAACTGGAAATACCAACTAATCAAGAGACAATCCACAAAGCAATTGATCATGATCAAATTTGTAAGCCCACTTGGATATTGAGCATTTAAGAATAGGAAGGTCTTATTTCTTTCACTCTTGCTCGAGCCGGATGATGATAAATTCTCTATTTTTGATTCATTCAACCGTGAAGTACCATAGGTATCTAGGAAATAGTTACTTCCAAGTGAATCTTCCCTAGATACCTAAAATCCATTTTATTATGATCCATTTCGCAATATAGATAGTTATGAATCGTTTATTTCTCTTGAAAGCGTTTTATTATCTCATAAAGTTAGAAATAGAAATACAAAGATATCCGTTTCAAAGAATTCCGTATCTTTAAAAATAGGAAGGGCGAGATAGAATTCGAGCGGGGCGAAAGACTCTAATTCTAGGTTCCTTTTTATAATCAACATGAACATATACGTAAAACACAATCTACTATCTTGTCTCAATTTCGCGGAGTTTCTTCTCATCCAGCTCCTCGGAAATTGTGCTTTATCACATTGCCTTCATAGTGGAATCCTATACACATCCTTAGTTAGGATCAAATAACAGCAATTATATTATCAATTTTCATTAAATCTTATAGAGGTATAATTAGAATCCGAAGACAAGATTACTTTTCTATTAAATAACCGCAGCTGATTACTCTTTTCCTTTTAAAGAGTGGCATTCTATGTCCAATATCTCGATCGAAGTACGGAGGTCAGAATAAGAATAATGATCAATGGAAAAAGAAAAAATCCTTTAGCTGGATAAGGGGCGGATGTAGCCAAGTGGATCAAGGCAGTGGATTGTGAATCCACCATGCGCGGGTTCAATTCCCGTCGTTCGCCCATCGCATTATTGCAATGCAATTTCCATATTCCTAGTTACGTATTGAAGTAGATTCTTTTTTCTCTCAAAAACCCCTTCCCAAACTGTACAAGCTTCTTCCAAAGCATACGGCTTTCTAGATGTATATGACGATCTCTAGACAGAATGAGTGGATATAGGAAAGGAATCCAAATCTGCCGAATCGCTCATGTTATGATCTTCTACATCCTAGGTCTCTGCGTTCCGTCATCTGGCTTATGTTCTTCATGTAGCATTCAGATCGAATGACTCTATGAAATTACGTCGATACTTCCACATATTATGGGTAACGTAGGAGACATCCCTATTTCCCGGGGGTCTTAATTACCACTGCTTAGCTTTCAATTTGCCTCTGACCATCAAATTAAATGTGAATAACCCGTCCTCCTCTCTTTGAAACAAGGGGCGCTTCCGGTTCTGTGCGTGCTTCAAACAATTTTGTCTTCTCCATATTACCATATCTCTAGAGCCAATAATTTTCTATGAGGAACTACTGAACTCAATCACTTGCTGCCGTTACTCAACAGTTTTCTGTTGAGGTCTATCCCGTAGAGGTAGTCAAATTGGATCAGTGATCGATTTCTAGGTTTCGTCGTAAACCTAATTGGTTACTTCCAATTACGTAAATCAATAGTTCAAATCGACTTTCCCTCCTATGCTCTGAGTTCCAGTATCGATAAGAATTGAGTTCTTATTGTTCTTATGTTATGGTATGAATATACCATACCAATTCGTTATGTATGGATGATGGATGAGATTCCATGGATAGAGAGCCAGTTCCAATAGACCGTTCGTGTGCATCCAGCAGGAATTGAACCCGCAAATTACCAATTATGAGTTGGGCGCTTTAACCATTCAGCCATGGATGCTTAACAGGGATCATCGTACATCGTAAATAACCAATTTTATATTATGCCTTGAAGAGGACTCGAACCTCCACGCTCTTCAGCACGAGATTTTGAGTCTCGCGTGTCTACCATTTCACCATCAAGGCATCGTATTCCATGAATATGATATCTATCTAATGTGATATATGGAATATATGACAAAGGTGGAGTCTTGGATCGATCGATCGGTAGGCCTGAGTCAGACATCAAATAGCTTCGCATTATCCGTGGACACCTTATATAGATCAATTTCTCGATTCAATAGAAGCCCAAAGAGGTGCATATGGTACCCAAGGATAGATATGTCAGGTCTGATTACACCTATTCCTAATCCTAAATAGAATGTAAGGACGTAGGGATTTCTATGTAAATGGAATGAACTTATAATCTGATGATCGAGTCGATTCCATGATTATAAGTTCATAACCCTAGCCCATTTTGGGCGGAACAGATCTACTAATTATTTTATTCCAGTTAGTAAGGGATCTTGAACTAAGAAATAGACCTAGCAGCTTCTTTCTCTCATGCAAAACCGTGCATGAGACTTTCATCTCGCACGGCTCCTAAGTGATAAAAGAAAGAAGAACTCGTCTTCTCTCTTTTTTGATTACCTTCCTCGCGTATGTATAAGACCGAATCCATTCTTTTTCGAAATCGATTTCGACTAATCCTTAACTTTTCGAGGAATCCTTCATCAGTGGTTGTGAATGACTGACTTTTTCAATCCTTTCGACCTTGGTTCCGTAGGAGCAAGTCAGAAAGGTTGAGAAATAGAACCATCTGATTTGATTCGTTCCCAATAGCCATGAGATGATCATCTTAGGGTGATCCTTTTGTCAACGGATGCTCCTATTACACGTAGTCTCTGAAGGATGAGAACCCACTATGTAGCATCTACATCGATAATTCATTGTATACGTCATTAGTCCGATTCTTTGTAGGAACTACCCGTAATAACGAACTTGCAAAATGGATCTGTTTATCATAAAGAGATTCATTGTTCCTGACCCTGCTTCACCTTAATTGTTATTTGAACAAAAAGATCACATAAACTTTTGGTAAAATTCTATCTTGGTCGGAGTGGGGATAGCATTTCTCTTCTGCATGTCTATGGAGTTTTGCAAAACCCAAACACCTCAGATAGAGGTAGGAATTTGTCGAACGAACCACAGAATTAGTAACTGCATCCAATCTCCGAATGTTTCGATGGATATTTACGGAATCCCCATGAATAGGATCAAACCTTATTCCATTTCCATAAGATTCTTCTTTCTTATTCTTAAGCAAGCCCTCGAGAGGGCTTAGTTGATCATGATTTCTGTTTTCTCTCTTTTTGTTTGTTTCGAGAAAGATATGATTCTCCTTCTATTGATTCTGAGATGTACGGATCCATGTGTCTACATACATAGATTCTGTTCATGGAGAGCGTGAAAGAGGTTCAAGAATCCTTTTCTTTTTATAAGGGCTAAGGGTGGATCTCGAAAGATAGGAAAGATCTCCCTCCAAGCCGTACATACGACTTTCATCGAATACGGCTTTCCACAGAATTCTATAGGGATCTATGAGATCGAGTATGGAATTCTGTTTACTCACTTTAAATTGAGTATCCGTTTCCCGCTAGGATCGGAAATCCTGTATTTTCCATATCCATACGATCGAGTCCTTAGGTTTCCGAAATAGTGAAAAAGAAGTGCTTCGAATCATTGCTATTTGACTCGGACCTGTTCTGAAAAAGTCGAGGTATTTCGAATTGTTTGTTGACACGGACAAAGTAAGGGAAAACCTCTGAAAGAATTTCCATATTGACCTTGGACATATAAGAGTTCCGAATCGAATCTCTTTAGAAAGAGGATCTTTTGTCTCATGGTAGCCTGCTCCAGTCCCCTTACGAAACTTTCGTTATTGGGTTAGCCATACACTTCACATGTTTCTAGCGATTCACATGGCATCATCAAATGATACAAGTCTTGGATAAGAATGTCCCTTTACAGAACCGTACATGAGATTTTCACCTCATACGGCTCCTCGGTCAATTTTTCTTCATTTGGAATCTGGGCTCTTCTATCTTCGACTTTTTTTTATTTATTTCTTCCCGAAACTTCCCAAGAAAATCCCGAATTGGATCCAAACGGGTTAATGTGAGCTTATCCATGCGGTTAGGCACTCTTCAAATAGGAATCCATTTTCTAACTGGCTTTCGTGCTTTGGTGAGTCGTCCGAGATCTTTTCGATGACCTATGTTGTGTTGAAGGGATATCTATTCCGATCGATTGCATAAGACCCGGAAAGTATACAGAAAAGACAGTTCTTTTCAATTTCGATTAATATAAGTAGTATCGAATCCATAGTCAATCCTACTTTGATAGGACCAGAATTCTCTTTCTCGATGGGACGGGGAAGGGATATAACTCAGCGGTAGAGTGTCACCTTGACGTGGTGGAAGTCATCAGTTCGAGCCTGATTATCCCTACAATGTGAGCTATTTTGACTTACACGAGCGAACGGGAATGGATAAGAGGCTTGTGGGATTGACGTGATAGGGTAGGGTTGGCTATACTGCTGGTGGCGAACTCCAGGCTAATAATCTGAATGGATACAAGTTTGGAAGGAAAGACAATTCCGAATCTGCTTTGTCTACGAATAAGGAAGCTATAAGTAATGCAACTATGAATCTCATGGAGAGTTCGATCCTGGCTCAGGATGAACGCTGGCGGCATGCTTAACACATGCAAGTCGAACGGGAAGTGGTGTTTCCAGTGGCGAACGGGTGAGTAACGCGTAAGAACCTGCCCTTGGGAGGGGAACAACAACTGGAAACGGTTGCTAATACCCCGTAGGCTGAGGAGCAAAAGGAGAAATCCGCCCAAGGAGGGGCTCGCGTCTGATTAGCTAGTTGGTGAGGTAATAGCTTACCAAGGCGATGATCAGTAGCTGGTCCGAGAGGATGATCAGCCACACTGGGACTGAGACACGGCCCAGACTCCTACGGGAGGCAGCAGTGGGGAATTTTCCGCAATGGGCGAAAGCCTGACGGAGCAATGCCGCGTGGAGGTGAAGGCCTACGGGTCGTCAACTTCTTTTCTCGGAGAAGAAACAATGACGGTATCTGAGGAATAAGCATCGGCTAACTCTGTGCCAGCAGCCGCGGTAAGACAGAGGATGCAAGCGTTATCCGGAATGATTGGGCGTAAAGCGTCTGTAGGTGGCTTTTCAGTCCGCCGTCAAATCCCAGGGCTCAACCCTGGACAGGCGGTGGAAACTACCAAGCTGGAGTACGGTAGGGGCAGAGGGAATTTCCGGTGGAGCGGTGAAATGCATTGAGATCGGAAAGAACACCAACGGCGAAAGCACTCTGCTGGGCCGACACTGACACTGAGAGACGAAAGCTAGGGGAGCAAATGGGATTAGAGACCCCAGTAGTCCTAGCCGTAAACGATGGATACTAGGTGCTGTGCGACTCGACCCGTGCAGTGCTGTAGCTAACGCGTTAAGTATCCCGCCTGGGGAGTACGTTCGCAAGAATGAAACTCAAAGGAATTGACGGGGGCCCGCACAAGCGGTGGAGCATGTGGTTTAATTCGATGCAAAGCGAAGAACCTTACCAGGGCTTGACATGCCGCGAATCCTCTTGAAAGAGAGGGGTGCCCTCGGGAACGCGGACACAGGTGGTGCATGGCTGTCGTCAGCTCGTGCCGTAAGGTGTTGGGTTAAGTCTCGCAACGAGCGCAACCCTCGTGTTTAGTTGCCACTATGAGAACCCTGAACAGACCGCCGGTGTTAAGCCGGAGGAAGGAGAGGATGAGGCCAAGTCATCATGCCCCTTATGCCCTGGGCGACACACGTGCTACAATGGGCGGGACAAAGGGTCGCGATCTCGCGAGGGTGAGCTAACTCCAAAAACCCGTCCTCAGTTCGGATTGCAGGCTGCAACTCGCCTGCATGAAGCAGGAATCGCTAGTAATCGCCGGTCAGCCATACGGCGGTGAATCCGTTCCCGGGCCTTGTACACACCGCCCGTCACACTATAGGAGCTGGCCATGTTTGAAGTCATTACCCTTAACCGTAAGGAGGGGGATGCCTAAGGCTAGGCTTGCGACTGGAGTGAAGTCGTAACAAGGTAGCCGTACTGGAAGGTGCGGCTGGATCACCTCCTTTTCAGGGAGAGCTTATTGGGTATTTTGGTTTGACACTTCTTCAGCCCAAAAAGAAGGCAGCTACGTCTGAGCTAAACTTGGATATGGTCTTAGGGTGAAGTAAGACCAAGCTCATGAGCTTATTATCCTAGGTCGTAACAAATTAGTTGATAGTGATAGGATCCTTTTTTGGCGTCCCCATGCCCCGTGTGGCGGCATGGGGATGTCAAAAAAGGGATGGAGTTTTTCTCGCTTTTGGCGTAGCAGGCCTCCCTTTGGGAGGCCCGCGCGACGGGCTATTAGCTCAGTGGTAGAGCGCGCCCCTGATAATTGCGTCGTTGTGCCTGGGCTGTGAGGGCTCTCAGCCACATGGATAGTTCAATGTGCTCATCAGCGCCTGACCCGAAGATGTGGATCATCCAAGGCACATTAGCAGTGTCTAGGGTTGGGCCAGGAGGGTCTCTTAACGCCTTCCTTTTTCATCGGAGTTATTTCCTGCCATGGTAAGAGGGGCACACTTGAAGAGCGCAGTACAACGGGAGTTGTATGCTGCGTTCGGGAAGGATGAATCGCTCCCGAAAAGGAGTCTATTGATTCTCTCCCAATTGGTTGGATCGTAGGGGCGATGATTTACTTCACGGGCGAGGTCTCTGGTTCAAGTCCAGGATGGCCCAGCTGCGCCAGGGAAAAGAATAGAAGAAGCATCTGACTCTTTCATGCATACTCCACTTGGCTCGGGGGGATATAGCTCAGTTGGTAGAGCTCCGCTCTTGCAATTGGGTCGTTGCGATTACGGGTTGGCTGTCTAATTGTCCAGGCGGTAATGATAGTATCTTGTACCTGAACCGGTGGCTCACTTTTTCTAAGTAATGGGGAAGAGGACTGAAACATGCCACTGAAAGACTCTACTGAGACAAAAAGATGGGCTGTCAAAAAGGTAGAGGAGGTAGGATGGGCAGTTGGTCAGATCTAGTATGGATCGTACATGGACGATAGTTGGAGTCGGCGGCTCTCCTAGGCTTCCCTCATCTGGGATCCCTGGGGAAGAGGATCAAGTTGGCCCTTGCGAATAACTTGATGCACTATCTCCCTTCAACCCTTTGAGCGAAATGTAGCAAAAGGAAGGAAAATCCATGGACCGACCCCATTGTCTCCACCCCGTAGGAACTACGAGATCACCCCAAGGACGCCCTCGGCGTCCAGGGGTCACGGACCGACCATAGACCCTGTTCAATAAGTGGAACACATTAGCCGTCCGCTCTCCGGTTGGGCAGTAAGGGTCGGAGAAGGGCAATCACTCGTTCTTAAAACCAGCATTCGATCAAAGAGTCGGGCGGAAAAAGGGGAGACCGTTCCTGGTTCTCCTGTAACTGGATTCCCCGGAACCACAAGAATCCTTAGAATGGGATTCCAACTCAGCACCTTTTGTTTTGAGATTTTGAGAAGAGTTGCTCTTTGGAGAGCACAGTACGATGAAAGTTGTAAGCTGTGTTCGGGGGGGAGTTATTGTCTATCGTTGGCCTCTATGGTAGAACCCGTCGGGGAGGCCTGAGAGGCGGTGGTTTACCCTGTGGCGGATGTCAGCGGTTCGAGTCCGCTTATCTCCAGCCCGTGAACTTAGCGGATACTATGATAAATTTTGCCAATTCGGCAGTTCGATCTTCACATTCATGGACGTTGATAAGATCCTTCCATTTAGTAGCACCTTAGGATGGCATAGCCTTAACGTTAATGGCGAGGTTCAAAAGAGGAAAGGCTTGCGGTGGATACCTAGGCACCCAGAGACGAGGAAGGGCGTGCAAGCGACGAAATGCTTCGGGGAGTTGAAAAAAGCATAGATCCGGAGATTCCCAAATAGGTCAACCTTTTAAACTGCTGCTGACCATGAGCAGGCAAGAGACAACCTGGCGAACTGAAACATCTTAGTAGCCAGAGGAAAAGAAAGCAAAAGCGATTCCCGTAGTAGCGGCGAGCGAAATGGGAGCAGCCTAAACCGTGAAACGGGGTTGTGGGAGAGCAATACAAGCGTTGTGCTGCTAGGCGAAGCGGTTGAGTGCCGCACCCTAGATGGCTAAAGTCCAGTAGCCGAAAGCATCACTAGCTTACGCTCTGACCCGAGTAGCATGGGGCACGTGGAATCCCGTGTGAATCAGCAAGGACCACCTTGCAAGGCTAAATACTCCTGGGTGACCGATAGCGAAGTAGTACCGTGAGGGAAAGGTGAAAAGAACCCCCGTGGGTAGTGAAATAGAACGTGAAACCGTGCTGAGCTCCCAAGCAGTGGGAGGGGAAAGTGATCTCTGACCGCGTGCCTGTTGAAGAATGAGCCGGCGACTCATAGGCAGTGGCTTGGTTAAGGGAACGGAACCCACCGGAGCCGTAGCGAAAGCGAGTCTTAATAGGGCGATTGTCACTGCTTATGGACCCGAACCTGGGTGATCTATCCATGACCAGGATGAAGCTTGGATGAAACTAAGCAGAGGTCCGAACCGACTGATTTGAAGAATCAGCGGATGAGTTGTGGTTAGGGGTGAAATGCCACTCGAACCCAGAGCTAGCTGGTTCTCCCCGAAATGCGTTGAGGCGCAGCAGTTGACTGGACATCTAGGGGTAAAGCACTGTTTCGGTGCGGGCTGCGCGAGCGGTACCAAATCGAGGCAAACTCTGAATACTAGATATGACCCAGGTCAAGGTCGGCCAGTGAGACGATGGGGGATAAGCTTCATCGTCGAGAGGGAAACAGCCCGGATCACCAGCTAAGGCCCCTAAATGACCGCTCAGTGATAAAGGAGGTGGGGGTGCAAAGACAGCCAGGAGGTTTGCCTAGAAGCAGCCACCCTTTAAAGAGTGCGTAATAGCTCACTGATCGAGCGCCCTTGCGCTGAAGATGAACGGGGCTAAGCGATCTGCCGAAGCTGTGGGATGTCAAAATGCATCGGTAGGGGAGCGTTCCGCCTTAGAGGGAAGCAACCGCGAAAGCGGGGGTCGACGAAGCGGAAGCGAGAATGTCGGCTTGAGTAACGAAAACATTGGTGAGAATCCAATGCCCCGAAAACCCAAGGTTTCCTCCGCAAGGTTCGTCCACGGAGGGTGAGTCAGGGCCTAAGATCAGGCCGAAAGGCGTAGTCGATGGACAACAGGTCAATATTCCTGTACTACCCCTTGTTGGTACGGAGGGACGGAGGAGGCTAGGTTAGCCGAAAGATGGTTATAGGTTTAAGGACACAAGGTGACCCTGCTTTTCAGGGTAAGAAGGGGTAGAGAAAATGCCTCGAGCCGAGGTCCGAGTACCAAGCGCTGCAGCGCTCAGGCGCTACGGCGCTGAAGTATGTAACTGATGCCATACTCCCAGGAAAAGCTCGAACGACCTTCAACAAAAGGGTACCTGTACCCGAAACCGACACAGGTGGGTAGGTAGAGAATACCTAGGGGCGCGAGACAACTCTCTCTAAGGAACTCGGCAAAATAGCCCCGTAACTTCGGGAGAAGGGGTGCCCCCTCACAAAGGGGGCCGCAGTGACCAGGCCCGGGCGACTGTTTACCAAAAACACAGGTCTCCGCAAAGTCGTAAGACCATGTATGGGGGCTGACGCCTGCCCAGTGCCGGAAGGTCAAGGAAGTTGGTGAACTGATGACAGGGAAGCCGGCGACCGAAGCCCCGGTGAACGGCGGCCGTAACTATAACGGTCCTAAGGTAGCGAAATTCCTTGTCGGGTAAGTTCCGACCCGCACGAAAGGCGTAACGATCTGGGCACTGTCTCGGAGAGAGGCTCGGTGAAATAGACATGTCTGTGAAGATGCGGACTACCTGCACCTGGACAGAAAGACCCTATGAAGCTTTACTGTTCCCTGGGATTGGCTTTGGGCCTTTCCTGCGCATTAGGTGGAAGGCGAAGAAGGCCCCCTTCCGGGGGGGCCCGAGCCATCAGTGAGATACCACTCTGGAAGAGCTCGGATTCTAACCTTGTGTCAGACCCGCGGGCCAAGGGACAGTCTCAGGTAGACAGTTTCTATGGGGCGTAGGCCTCCCAAAAGGTAACGGAGGCGTGCAAAGGTTTCCTCGGGCCAGACGGACATTGGTCCTCGAGTGCAAAGGCAGAAGGGAGCTTGACTGCAAGACTCACCCGTCGAGCAGAGACGAAAGTCGGCCTTAGTGATCCGACGGTGCCGAGTGGAAGGGCCGTCGCTCAACGGATAAAAGTTACTCTAGGGATAACAGGCTGATCTTCCCCAAGAGTCCACATCGACGGGAAGGTTTGGCACCTCGATGTCGGCTCTTCGCCACCTGGAGCTGTAGGTGGTTCCAAGGGTTGGGCTGTTCGCCCATTAATGCGGTACGTGAGCTGGGTTCAGAACGTCGTGAGACAGTTCGGTCCATATCCGGTGTGGGCGTTAGAGCATTGAGAGGACCTTTCCCTAGTACGAGAGGACCGGGAAGGACGCACCTCTGGTGTACCAGTTATCGTGCCTACGGTAAACGCTGGGTAGCCAAGTGCGGAGAGGATAACTGCTGAAAGCATATAAGTAGTAAGCCCACCCCAAGATGAGTGCTCTCTCCTCCGACTTCCCTAGAGCCTCCGGTATCACAGCCGAGACAGCGACGGGTTCTCCACCCATAGGGGATGGAGCGACAGAAGTATGGAAATAGGATAAGGTAGCGGCGAGACGAGCCGTTTAAATAGGTGTCAAGTGGAAGTGCAGTGATGTATGCAGCTGAGGCATCCTAACGAACGAACGATTTGAACCTTGTTCCTACACGGCCTGATCAAATCGATCAGGCACTTGCCATCTATCTTCATTGTTCAACTCTTTGATGAAAAACCAAAAGCTCTGCCCTTCCATCTCTTATAGAGAGGGAGGGCAGAGGCCTTTGGTGTCCCTCAAGAATTGGGGCTTCACAATTACTAGCCAATATTTATCTCATGCCTTTCCTCGTTCATGGTTCGATATTCTGGTGTCCTAGGCGTAGAGGAACCACACCAATCCATCCCGAATTTGGTGGTTAAACTCTACTGCGGTGACGATACTGTAGGGGAGGTCCTGCGGCAAAATAGCTCGATGCCAGAATGATAAAAAGCTTAACACCTCTTATTTGACTTTTTCACTATTTTGAAATAAGAAAAAAAAATGCAAAGGTCGTCTTATCCCCTTCACACCTCGGAACGCACTGTTCTTATAGAGAGAAAGCGCTTTCCCATCTTCTTAACCTGAAATGAAGCCCGGGAAGAGATCCAGTGGAGACAGCTGGGCCTGTAGCTCAGAGGATTAGAGCACGTGGCTACGAACCACGGTGTCGGGGGTTCGAATCCCTCCTCGCCCACAGCCTTCCAAATCTTTCCTTTTGTCGAAGTGGAATCGTAGAACAGAATGTGATACGATGAGATAGAATGCAATAAGGATACGGGTTACCTACTCCTAAGGGTCAAAGCAAGCCTTTAATTCAATTCTTTATTCTTACATTAAAGAATGAATAAAATCTCCCCAAGTAGGATTCGAACCTACGACCAGTCAGTTAACAGCCGACCGCTCTACCACTGAGCTACTGAGGAACAGGGGGCCTAGAGTTCAACTCCCGCTCTCAACCCATGAACAATATGAGTCCGAAGCTTTTCGTACTCCCATAATTTCTTCGTAGTGGCTCCGTTCCATGCCTCATTTCATAGGGAAGTGGCTCTATTTCACTTCCTAGCACTTCCTATCATTAATATCCATCCTTTGATTGACATAAGAGATGTCATTTATAGTCTATCTCTTTCTATATATGGAAAGTCAAGAAATTCTCATCGAAACATCGAGAAATTGTGCATTCACAGGTATCACTCTAAAGGTGGATTAGAAGATTTAGCTTGTATGAATCGCTATTGGTTTGATACGAATAATGACAATCGTTTCAGTATGTTAAGGATACAGATGTATCCACAATTCATTTAGAGTTACTTAATAGTCTATTTCTTATATCCCGTGAAATTCTCGAGCCAAAAGATGGATGCATATGCTGTGTTTCATTTTGCTAAATGATATCGGTGAAATTGCATATAGCTATTTTAGATAGAAGAAACTAAAATAAGAATGTACCCTTCTATTTGCATCGATAAAATAAATCCAAATTCCAGATGAATAATTGCAAATTTGTGTGTGTACGAGATTAGAATAACTTCAAAATAACTGACATAATTTTGTATTTAAGAAAAGTTTCCGATTTTTATCCCAAACCCAATAGATGTCTTTCACATACAACTGAAAAAATCCAATATCGACGATTCCCAAGATAATAGCTATTATTCTTTATTAGCCGCCATGGTGAAATTGGTAGACACGCTGCTCTTAGGAAGCAGTGCTCAAGCATCTCGGTTCGAATCCGAGTGGCGGCATTCTTGAAAAAGAATACAATAGATTTCAATTCAAATTGGACCTTCCTTTCAAAACCTTTATTTGAGAACCCTTGCCTCTCAAGGGTTCTCAAAAATTCGAGATAGATCTAAGATAAAGTGATCAAGATACGTTTTGACCAGAAAAGCCCGTGCTCGATTATTTCGAGCACAGGCCGGTAAAGAGGAATCAGACGATTCGAGTGAAGTTTTTTGTAACGTATGGATCTATAAATTTTCTTTATAAAATTTTTCGATCTGGTAATTGTAGACACCAGACGAAGCAATGGTTTATCCAACTTCAATTAATCTGTTAGAAAGCGTGAAGAGAGCCAAGAGCCTTTAATTTTGGATTTCAAAGAATTGCTTTCAATATTTATTGAATATAAATTCAATATCAATTAACTAACTCCTTATCAATCTCGATTCATTTCAATATGAGAGAATTGAAACAACGTATTTGTTGGCAATGGATTTACTAAATCAAAATTGTGATTTATGGATAAAAAATTAATAGTATAAAATTTTCATGAACTGACTAAAGGATTCAAGGAGAAAAAATTCTATATCTATAAAGATATGTTTCTTTCTCTTGTTTGAGAGATGAAAATATTCTTACTATTATCTTCATAGTCGATGATAACATCACAGTTCCACCGCTATTTCAAAACCGTACATGAAACCTTAGCTTCATACGGCTTCTCTATGATCTAAAAAATAGATTTGAAAGTCCTAAATTAGACCAAAGGAATTCCGTCTGCTAGAATAAAAGCGCTTCCGAATTGATCTCATCCTTTTCTCAGTAATAACTTATCTTGGAATAAAACACTTGTTATAGGAATTAATAAATGGAAAGAGTTATCCATATCTTTTTACTATTCTTCTAAAAGATAAAGGGTTAATTCGTTCTTGATAGCCATTTCCTTAACAAGTGAATGGGAAGTACTACTTGATAATTTCTAAAATTGCAAGTCCTTATTATGATTCCTTTTATGGAAAAATCTCTAATTAGATTTTCCATTACTAATCCTTTATGTACTTTAGTGTTCCTAACCCTTCACTAACTTTTGGTGGATTCTCTATGAAGAATCCTTTATTCTTGGCCGCTTCAAGATATGAGACTTTGGGATAAAGAGTTTACTATGTTTACTCCACTTTTCTTGTACGTAGGAAATGAGATTTTACTACTTTATAAGCTGTTTTGTTTCACTCATATAGCTATCTAGTTCAAGATTATTTA
Aegilops_kotschyi__stripped_ TACTATTGGGTATTTCTTTCTTCAAAAATTCTTATATGTTAAAAGGTAAGATCTTGGTTTATTCAAATTGCAAGGACTCCCAAGCACACGTATTAACTAGATAATAGAAGGCTTGTTATTTAACAGTATAACATAGACTATATACCAATGTCAACCAAGTCATGGGTTGCCCGGGACTCGAACCCGGAACTAGTCGGATGGAGTAGATAATTCTTCCTTGTTAAAATCCCTCCCCAAATCGTGCTTGCATTTTTCATTGCACACGACTTTCCCTATGTAGAAATTTCTATAGAACATTTCAGTACAAACTGGAAGGGAGTCTAATACTTTTTATTTTTGCAGGCCAATCGCTCTTTTGACTTTGGAATACAGCCTTTTATCAATATACTGCTTCTTTTACACTCAAGAATAATTAGGATTTCGGTCCACTCGAAACCACCTTTCCCCATCCGGCACTAATCTATTTTTAACGTCTAATTAGAGCGGGGAATCATTCCAATTAGGAAGTTCAGCTCGTTGCTTTTTTTTACCAGAATTGGAGCCAGGCTCTATCCATTTATTCATTAGACCCAGAAAATCTTTATTACGACATGCTATTTTTTCCATTCATTACCTTTGAGGATCAGTCGTGGTCTTCTAGACTCTACCAAGAGTCTGGACGAATTTGTTGTTCATCCAAATGTGTAAAGATCATAGTCGCACTTAAAAGCCGAGTACTCTACCATTGAGTGCAACCCAGAAATTAGATACGATCGAACCAAAAATCAATGGAATTGTAGGCGTGTGGAGTGAGGATAAAGAGAACCATCTATCTACAAATTCTATTTGTTCAATAGACCTTTGTCAATGGAAATACAAATTTAAAGGGCTTATGTTGGATTGGCACGATATAAATCCTAAAAAAAATTGGGATAGATGTAGATAAACAACCCCTAGAAACGTATAGGAGGTTTTCTCCTCATACGGCTCGAGAAATAATTTCATTTACTCATGACTCAAGTGGGCTAATTTTGCCTGACAAACTTCGTTTTTGAGTCGTCTTTAAACTCTTTTCTTTGTCTCATTTCGAACGAATTGACTATTTGTTGAGACAATTGAAAATTGTGTTTACTTGTTCTGGAATCTTTGATTTGTGAAATCCTTGGGTTTAGACATTACTTCGGGAATTCCTTTTTTTAAAGAGTAGCAACATACGATAGACTGACAAAGTTCCTAATTTATTAGTTTTCACTAACCCTAGATTCTTTCTTATTCTGTCCTCTCGAGCTCCATCGTGTACTAACCCAGCCAAATTGTTCGGAACGAATAGAACAGGCTATGTCGAGCCAAGAGCATTTTCATACTATGGAAAATGATGGATAGAAAAATCCACAATCGATCATGTCCTTCAAGTTATGGTATAGAAATTGATCCAATATGGATGGAATCATGAATAGTCATTTTTATACTCTACATCTGGGACGGAAGGATTCGAACCTCCGAGTAACGGGACCAAAACCCGCTGCCTTACCACTTGGCCACGCCCCATTTGCGACACTTAGTTGTATTTGTTATTCGTCAATTTCAATTGAGGGATTTCTCTTGCTAGTATTCTACACATGCGGATAATATAAAAATGCATTGATCATTACATGGAATTCTATTAAGATATTATATGAAATCGAATTTATTCCACTCTCATTTGAGAGTGCGAATACAAGGAGGTATTTTTGTTTGGGAAAGTCCGAAAAAGTTTTGAATCCTTAAAAATAACTCAAGAAAAATCCAATTATTTACTCTACAAGAATGAATTTAGTAATGGTATTGGAATTTATCTATGAAAAACCGGGGGTCAGAATTCTTTCCAATTCGAAAGTCCCAATGATCAAGGAGCGGAAAGAGAGGGATTCGAACCCTCGGTACAAAAAATTGTACAACGGATTAGCAATCCGCCGCTTTAGTCCACTCAGCCATCTCTCACGTTCCAAAGCGAAAGGTTTCGTGATATGATATAGGAAGAAATAAGGTAGAAAAATTATATTGCCAATTCCATTTTAATTATATTCTTTTTTCTTAATGTTAATAAAAAAATAAACATAAAATTGGAAGAGCATAAAGTAAGTAGACCTGACTCCTTTAATGATGCCTCTCTCCGCTATTCTGATATATAAATTCGATGTAGATGAAATTGTATGCGATTTTATTTCTCTCTTCGAGACCATTGAAAAGGGCATTGAACGACAAGAAATCGTCCAATTATCATATGCCTAGTGGAGGTGCTCGGAAATGGTTGAAGTAATTGAATAGGAGGATCACTGATTTTTTATACCTGTTCTATTTCTTTCTGGCTCGGTTATTCCATCTAGCCGAGCCAGTATTCAATAAGCAAAAGGAGAGAGGGATTCGAACCCTCGATAGTTCCTAGAACTATACCGGTTTTCAAGACCGGAGCTATCAACCACTCAGCCATCTCTCCACAGCCTAAAAAGAGAAGAATCAATGGATTCATGATTAAACCCCTCCTACTTTGTATTTTTTACAGTTAAGTGAGGGATCAATATGTAGTCAACATTTGATGGTAGCTTGGAGGATTAGAAATAAAAAAAACGGTCGACCCAGAAGGTCGACCCAGGCGGCGCTATAAAATATAGAGCGTAGTTCAATGGTAAAATATCTCCTTGCCAAGGAGAAGATACGGGTTCGATTCCCGCCGCTCGCCCGCTAAGTGCGGAGACGGGAATCGAACCCGTGACCTCAAGGTTATGAGCCTCGTGAGCTACCAAACTGCTCTACTCCGCTCTGGAGTACCGGTGGACAAGCCTCTATGGAGCGGGTAGCGGGAATCGAACCCGCATCGTTAGCTTGGAAGGCTAGGGGTTATAGTCGACGTTGGTTTTTTTAACGTCTCTAATTCAAAACCGAACATGAAATTTTGATTTCATTCGGCTCCTTTATGGATATTCTCACCACTTAACATCTATGTCAGCTTTTATTTGAATGGAACCAAAGCTCTCCGCTTTCTAGATGATCCTTATAGAGTAGGAGATAGAAATTCATCTACTTACTTCGTTCCCTAATTTCATTCAAGAGATCCTGAGGAAAAGAATTGGGTTTCCACCGAGCTGAAACAATATGCGGATGGTTCTAGTAAACCAAAACTATCTTTTTAGCTATTTGGCAGAAGATTTAGTTACGATTGGTTTGTATCTTCATCCATAGATCCTTTACTCATATTTCAAAATTGGAATACTTATGCAAAATTATGCTTCGCGACTCTGTACTCATAATAAATTATACAAATCGCCAGAATTATATTCTCCTCAATATGCTATTGAGAGGAAAAGGATTTAATCCTTTATAAGAACTAAAGCCATAGAACGAATCACACTTTTACCACTAAACTATACCCGCTAATGTAGATTATGGTATAAATGGTACCCTTTGTCAAGGTAGCCAATATTCCAAAAACTCTTTGCTTGTTTCGAGTATATTGACAATTCCAAAAAACTGCTCATACTATATAGTATAATCACGAGCGGTTGTATATGGCCCTATCGTCTAGTGGTTCAGGACATCTCTCTTTCAAGGAGGCAGCGGGGATTCGACTTCCCCTGGGGGTAGGGAGTATTATGAAAGGAGGTTATAACCCTAGAAAAATTCTTCCTGGGTCGATGCCCGAGTGGTTAATGGGGACGGACTGTAAATTCGTTGACAATGTCTACGCTGGTTCAAATCCAGCTCGGCCCAAAAATCTAGGGCTTCGTGAGTATGAACTAAATTGTAGTTCAATTGGTCAGAGGATCTCCTATTACTATAAACTCTCATCCATGAATTGATTGATAGTCCGATATTCATAATATTGAATTGATTCATATCAGAATCAAGCCCTCACAAGCCTTTTCCATGGGATTACATCCCGAGTTATTGTAGGTTTTGGAATTCCAATTAATCATTGAAGAAAAGGCTGGTTGGAATCTAAAGTGTGCTACGACACTTTAGCTTTATTATCATCTATGTCTCCTATTTCTATGAAGGGATTATTCTACTATTGATCAATAATCATAGTGGAATCAAGGGTCAGAGTCAAAAAGGATCAATTTACTCCTTGGATTCCCCCTTATGTTTTCTATGGGGAATCATGCCTGAACTTTCGTCCAAATATTCATATGTATGAAATACATATATGAAATACGTATGTGGAGTTCCCTAGAATTTCATGTGATTCAGTAAACGAATATAGTTCCATGATTGCTAGATCGATCCAGAGGGATTGAGAAGAGTGAGCATAATGGATTTTGATAATCGAAATAAATTTTATCGGGATGCCCCTTTCGGGGGGCATTCCGACGAATCCAGGCAAGTTATTTGAATCACTGAAGGGGTACTTATGTTTTATTTCAAGCTATTTCGATCTTTCTTAATCAACAAATTCCGTAATGGTAGGATAGGAATATTGATATATATTAGAGGGTATTGATATATATTATGATCTGATGTGCTTTGGTATCCTAAATATAAGATTTTCAGCTGAGTTGAGAAAGAGATGGTTGAATCAAAAGAATTCTTTTGAAGTTCAATTTTTATCAGAGGACAATCTATTTATTGGTTGATTGTATCCTTAACCATTTTGACACGAGGAACTCACCTTTAAAAAATCTTCTTTCACCGGTCAAACAAGAGTAACTAGATGGGCGAGCGAAAAGTGATCAAAACTTTGTTCGTCCTATCTATAAGAGGAGAGCATTCAAGAATAGATTGATCTATCCGGCTGCACTTATTGGTGCACGATCTCGACGAATTACTTCTGAATAAATTCAGAAATCATATGGAAGACCATAGCATTTCGCGACTCATTGGTAACTTTGATTCTCTATAAACCAAGAATGTGAGACCATTAACACGGTTAAAGCTAAACTGCTTGAAGTCCAGGCAAAAGGTACTCTTTCTACGTAAAATTTATCTGATATAGAACACTCATATCGATAATTGAACTATTTACTAAGGCCTGCCCTTTCAATGCCGAATCGACGACCTATGTATAAGAGAATTTTTGGATTTTTATTAAAGGCAAAAAAAATAAAGAAACAACTTTGCTGACATCTAGGCAGAAGAGTCCTTATTTCATAAATAAGGAGCGTGAGAGCCAAATGAATCGAAAGATTCATGTTTGGTTCGGGAAGAGATCATAAAAGTTGTAACAAAATAATCTACTTTCACTTCTACTTTCGTTTAGAATTTAGGCATTATTTTCCCTTGCTTCAAAGAAAGAAACACTATTTGTTTAGTATTTAAAGAATAGATAGAATAAGATTGCGTCCAATAGGATTTGAACCTATACCAAAGGTTTAGAAGACCTCTGTCCTATCCATTAGACAATGGACGCTTTCACGGGTAGTGGAATCGAACCGCAACCCCAGCCTTATGAGCTACCAAACGAACTGCCTCACCATATCTATACAAATAGAATAGTCCATTTATACAGAATGGTAAAGAGGGCTCCTCTATGATTATCAAACCAATGTGTCGTTGTATTATACACGGTTCTAATCCTAGATGGAAAAATAAAATGCCTTTCAAATCCTCTAAGTCCTCCTCTTTCCGGACAAGACATACAAAGAGACCCGCCAACTTTAGTGAATCTTTGAAAGATAGATATTGTGATTAGTTCTTTCTTTACTATCTACCAGTTATTCACTGGAGCAATTCATCCGAGGCAAGTGTTCGGGTCTATTATGACATAAAGATTAGGTGCCTAACGGACTTTTGATTAAAAAGAAAATGGATATAATGAAATTCTTTTATAGAACGGAATAGGAAGTTCCTTCCCTTAGAACCGTACTTGAGAGTTTCCTACCTCATACGGCTCAGAATTCGATTTATCAAAAATCGATTTTGTTCTGCAGATTACCTAAGTTTCAAACCCTATTTTTATCAATAATCAGTTTGATCTTTTTTCCCACCTTCAGAAGAAGCATAGCCTTCGTTCAAATAAAGGTAACTATCCCCATATATGAAATCTCTATAGAATCCTTGAAAAGACTCATAAGAAAAAAACTTACTATCTTTGGGATCTGATACTACACCGCTGCTTATCCTTAGTGGATCGGCTCTATTACATAAGCGGATTCCTAAATTTTGCCCCATATCATGGGATGCAGTTTTTTAGTTGTATCGACCCAGTCGCTCACTAATTGATCTTTACGGTGCTTCTCTATCAATTTGAGCTTTATCCATAGGTAGTATAGGCTCTTCGTTTTTTGATGTCTTCCTACAGCTGATAGGGAAAAATCGTTGTTTTTACGATCCCTATGTAGAAAGCTTTCTATAGTGGAGATAGTCGCAGTTACGGTCGTTCATTCTATTCAAAAAATCTCCGTTCCAAAACCGTACATGAGGTTTTCATCTCATACCGAAATATCTATAGAATCAAATTTGAACCGAAAGGGGCTGGTATTTTTCCAAGAAATCTCTAGCCACCTTCCCAAGAGGTTTTCTTAACACAATGAATAATGCTAGAAGCTCCAATAATTTCTTTGTTCTCAACGCCTCCTATTTAGAGGAATTAGCTACTTCAACGATCTTTGATGGTTATAGGGGTATCCAAAGTACAAACCTGATGGTTGTTTGTTATCCCAACCATTCTTCCCAGCCCTGATACCGATCAGGAAAGGTAATTTCTAACAAAGTTTTTCTTGTTGATTCCTATTTCTAGGTGTAGTGCTTTCTCCCCTATGCTGCCTACGGATTGTAATCCATACCATATCCTGAGTGTAACCTTTCGCTCAATACTCAAATCTACAATTGAAGTATCTGAAGCCGCATCAATCGAGGATACACGACGGAAGGAATTGTTAGTTCGCCTCACCTTCCCGAAGCGTGGGTTTCGGTTCTCTCTATGCTCTTTTTCGTATAGGACCCATTCTATATAGAATTGTTTTCATTCCTTCACAAAATAACATCCACGAAGAGATATTGACTAATAGACTATGGAACCCCCGGTCGCTATTCACTCAGTTTTTTTCCATAATAATTGTGGAGAGATGGCCGAGCGGTTCAAGGCGTAGCATTGGAACTGCTATGTAGACTTTTGTTTACCGAGGGTTCGAATCCCTCTCTTTCCGTTTCATCAACGTTAAGGGTATCAACTTTCGTTAAGTGAAGACTCCTTTATTGAAATTTTACACAATTAATTTCTTGTATTTACATTACAGAATACATCGAAATTAAAACTGAATTAAACTACAGGATAAAGTAAAATCAACACAATCATCAAAATCTTTTATAATATTATTTATTTTATTGTTTTGTATCTAGAAAATTGTAAGGTAAAAACATAGTAGAACAAAAAGCCGACTATCGGATTTGAACCGATGACCCTCGCATTACAAATGCGATGCTCTAACCTCTGAGCTAAGTGGGCTTACATAACGGAAATAGTGTAACAAATAAATAGTATAGAAATCCAATATCAAGCGTTATAGTATAATTTTGAATACTATAAAAATAAAACTTTTGGATATATTGATTCGGATTGAATTGCAAATACATCAAGGATAGAATGAATTGCAATAAGTCGAACACGAGGGGATATGGCGAAATCGGTAGACGCTACGGACTTGATTGTATTGAGCCTTGGTATGGAAACCTGCTAAGTGGTAACTTCCAAATTCAGAGAAACCCTGGAATTAAAAAGGGCAATCTGAGCCAAATCCGTTTTTGGGGCGAACTAGGGATAGGTGCAGAGACTCAATGGAGTGGATTAATCGGACGAGGACAAAGAGAGAGTCCCATTCTACATGTCAATACTGACAACAATTCCGTCGACTTTGTTCAAGTCCCTCTATCCCCAAACCTTATTGACATAGATAAAATACTCTACTAGGATGATGCACAAGAAAGGTCAGGATAGCTCAGTTGGTAGAGCAGAGGACTGAAAATCCTCGTGTCACCAGTTCAAATCTGGTTCCTGGCAAAGATCCACTAGTTGTGCTAGTAATGTGCGCGGTACAAAGTTCTGGTAAGAACTTCTTTCCGTTTCATCTGGAGTGAGCATGAATCATTGTCTTCATCTCCCTCTTTTATAAATATCGGATGCAAATTGCCCTTTTATTTTCTAAGAATGTACTCCCATTAATGTGGAATAGTAGGGCTATACGGATTCGAACCGTAGACCTTCTCGGTAAAACAGATCAAACGATATTATCGAAATGATTTGAACTGTTTCAAAGACCCAACATGCATTTTTTGCATTGGGCTCTTTCATAAACTGATTTAAAGATCAGTTAGTCCACCATAGTTTTTCTTTACGGAAGATAATGAGATGGCTCCCTGTGATTGATTTTTTCTATCTAGGAGCAATACCAAAGTGTTTCAAAGGAGGATTACCTTGACTTAGGTCTGCCTCCGGTCTAAATTAACCTAAGTGAAATGGAGTCTCTATCGTTCACTGCAAGAGTTAACTATGAGACTTCATACACCTTAAAGTTCATAGAACGAAAAGAAGTTTTTTGGGCCCTTATCCTCTTACGCCTAGCATTTAGTGGGCTGGATATTTACCTTATCAACTAGCACATAGGGTTCTATTTGATTAGGCACCTGAATTGGCACCTGAATCGGACTGAACCGACTGTTTGTCAGGCTACTGTTCTCCTATTCTCTCGAATCTATGAAGTAAGACATTGATTTTGCATTCATTGCATAATAAGCTCCTTTGAAAAGCATTGGCGCACGTGTAAACGAGTTGCTCTACCGAACTGAGCTATAGCCCTTATCAGAGATATCTTAACATATAGATAATTTCTTGTCAAGCGGTATTGCTTAGAAAGGATTCAATATATAATCGATCGAAGTCCTTTGTGGTGATAAATTGCTACTTAACTCAGTGGTTAGAGTATTGCTTTCATACGGCGGGAGTCATTGGTTCAAATCCAATAGTAGGTAGAAAAATTACTAGATAGCATTGGACTTACTATCTAATAACTTTTTTTGTATCAAACCATTCTAATTATCACAAAAAATCGAATTTGTTGAATAATGCCAAATGAATTAGTTAATTCAATAAAAAGGGGACCAGGACTTGATTTCGTTGCCCAAGCGAATCCCATTCATCATGGAATGAGTCCGTTGGAAAGTTCAATCAAATATAATTTTGCCTTTTGTGGAGGATCTGTGCCTACTCTCCTATCTAGGACTTCGATATACATATACTACTGTGAAGCATAGATTGCTGTCAACAGAATTTGGGTTGCGCTATATCTATCAAAGAGTATACAATAATTATGGATTTGGTAAATCAAATCCATGTTAACTTCAATAGGGTGATGAATATAAGCATGCTTTTTTTCTATTAACATCGAGTAGACCCTGTTATTGTGAGAATTCTTAATTCTTAATTGATTGCAATTAAACTCGGCTCAATCGAGCCAATAGATCATGATATGATCATGAGACTTGACAAATCGAGATTCGTCTATCTATAAATAAAATAGTAAATTTGAATTGAGACACCTCCTTAGTGTATAGGGTCTTTAAATTGTTACGACATAAAAGAAAGTCAATGTATCTAACCTTATTTCTAGTTGCTGAAGGTCAGATTTAGCTTATTCTCTCAATTTCAATCGACCGCTGTTAGTATATCTAATAAAAAGTATTCTCATTGCAGTACAACTGTTGCAGTAGAATGACAACAGATTCGTGTATAGGGAACTCTTAGCTACCTATCTAATTTATTGTAGAAATTCTGGATCTGCGTTGGACGTCCGAGGGATTGCAGGTCTCTATTGGCACAAGAAAAAGCTTTTCTTGTGCCGATTCTTCTTGTATCAAAAAACTATTGTAAAAATTCCGCGGGTCCTTTCCGCTCTAATCAGGGTAAGGACCCGCTAAGCTCCTACTTTTTCATGTTTACAATCTGGTCCCTCCGATTATTCCCCTACTTTCCTCCACATTTTATCAATTGGTCATGCTAGAACAAAAACAGTCATGGGTAGTTATAAGGATATCCTTCCAAATGGGATAAGAGAATTCTTATTATTTCTTTCTCAGTTCTATAGTTGGAATTTTTGCTGAACTCCCAAAAATTCAAAAAAGGAATTGATTCCGTAAAAGATGGGATCGACCAGTAAATAGAAAATTACTGATATTTCCTTGTGAGATTGTCAATTTTGTACCAAAGGTGTATTTTGAGTATACCGAATTAGTATAGCTATCCTTCCTATGGCACAGCAATCTGGTTTTGTTCCGAAACATAAAACTTAGGTAAATGCTTTACCAACATATGTAGTAAATGAATTTAACTCTTTCATAAAATCTTTGGGATTCATTCTAGTTCATTGAGGGATAATTTAGAGTACTATTTAGGGATAGATCGTACCTCTTTTTATCCCCTGAACAAATCGAATTGAGTCATTTTTGATTGACCTCCTCGAGGAGGTCAAAATTAGTTAGCTTCGACATAAAATAGATGGAACACGCTCTGTAGGATTTGAACCTACGACATCGGGTTTTGGAGACCCGCGTTCTACCGAACTGAACTAAGAGCGCTTTTCACTGTCGCTACGAAGTAATAGGTAGGGATGACAGGATTTGAACCTGTGACATTTTGTACCCAAAACAAACGCGCTACCAAGCTGCGCTACATCCCTTTTCCAATTGTTGTACAATGCCATTGTACACATTCCTGTCTTCTTTTCCACAGAACCAGTTTATGATCATATATGTATTCCAACAAGGAAGGAGGATTTTCAAATTCTTTAATTATTTCATTCTTCAAGTTGTCATCAAGGAGGTTCGAACATCGTGGTTCGATTTTTCATAGATCCAAAAAAAATAAGGAATAAATTTTATTCGAAAGCCAGATTTTGAATCAAATTAACCTTAATGAATAACTAATGATTTCTCTTCTTTTAGCACTTTTCATTATAACAAAACTAATTATTCCGATATATAAAATATTAATTCCAATGGCTTTTGCTATAGTAACCTTCCCAACCACGATTTTAAGTGGGTTCCATCGTTTCTATGGTTCCCTTTTAAACGGTGAGGCCCTCTCTATACACCGGAGCCTTTCAAAAGGTATTGCGAACTTGTATAGTCCACATTCTTTGGCTCTACCTATCCATTATAGAGTAAATAGCTCTTTTCACAATAAGAGTTATCCATACAGTGACGGTATTTAATTATGAAAGTTGGCTAAGTAGCTGACCTGTTAGTCCGTCTTTAAGATAAAGGAGCATAAGCTTTTTATTACTATTTCCTCCGCTTAATGGATAACCATTTGCTACCAATGAGAATTGCTTCTTCCAATTTAGAAATTGGATTTGCACCAAAGGAAACCATAAATTCCATATACCATATCCTATGGTACTAATCATGGTATAAAAGGATTGGTTTAGATCCATCTTAACCTGTATTAGATTAAATTATTTAAAGAAACACTTTAAGGAAACGTAAGAATGGAACAGAATCCGCAGTTTTATTCTAATTGGCCAAGTTACCCATTGCATATTGGCACTTATCGAGTATAGAATAGATCTGCTTCTCTTTCTAGAATGTTATTTTTGAAATAAATATTCGCGCCTTTTCAATGCGATAAAATAAAGCGACATCGTGTCTATTTTTCTTTGCTAAAGGGGTATTTCCTATATGGAAACCCAAATGAATAGGTGTGGAAGTTATAATGTAAATAAACCAGGTAAGAAGTCCCCTATTGGGAGACTTCTTACTTAAATTTATAGAATTTCAAGATTACAATGGATCTACGAAAAGATCGTGTATTTACAACTACAACGGAATAGTATACAAAGTCAACACCAAGATTAAATAGAATTTGTTTCTACTAATAAAACAAGTTTAAGATCTACATTTATGGTAGTTCGACCGCGGTTTTTTCGGTATCTCTGGAATTGTGACTTGTTAGAATTGATCCTATTGATAATACATAGAAAGGGCCTGTTATCTCTATCAAGATATTCAATTCGTCAGTTCTAGTATCTGGAACACGAAAAGATAAGAACTATGATTCATACTCACTATTAAGACCTCGCAACCAGACATTTCTTCCTCAATTTTGTTTACAACTTCAATAAATGATTATCAAGCGGTTCTTATTCGAAGAACCCTTGGTTTAGCTTGAGACTAAATCATCGTGGCTCTAGTATGAATCTAAGGTTTTAATTGAACTGATTCATAGGATCTCAACAAGATAATTTCTATATTACTTATAGGGAAGAGAAAAGTCAAGAAGCCTCTAGCCAACTTGAGATTTTTTTCTTATTTGATATCTTCAAGGCAAATCGACCCAGTGGCTGATGAATTCTAATATTCGTTGAAATTTTTGTGTTTCTGCTTGAGCCGTAGGAAGGCATATCATAGAGAAAATTATCATATATCATATGGGTAGGTTTTGGTATTTCATTGCTACAAGCATGGGTTATTGTAAAATAACACATGTCATTTGGATACTTCAAAAAAAGGCGGATGTGACTTGAATTATTGATTTGGCCATGCAGAAAAGAATTGGATCTGCCACATTAGAATTCACAAAGGTGTCTCCGCATCCAATCAACATGTAAGTCCCCTAGATAGGCTGGTTCACTTGAGGAGAATACTTCTATGATCATACGCAACCATGTCATCCATGAACAGGCTCCGTAAGATCCCATAGAATGGAATAAGTCATGTGATCCAGTATTTATTATAGTATGGAAATGCATTCATTTTCTTTGCATCGATTGCGCAATACTATCGGAGTAAAAGAAGGGATCTAAGGAAGAATGTAGGCTAAACTTAGTAACAAGTAAATATTTTGTTTGGAGGTAAGAAACTGGAAATACCAACTAATCAAGAGACAATCCACAAAGCAATTGATCATGATCAAATTTGTAAGCCCACTTGGATATTGAGCATTTAAGAATAGGAAGGTCTTATTTCTTTCACTCTTGCTCGAGCCGGATGATGATAAATTCTCTATTTTTGATTCATTCAACCGTGAAGTACCATAGGTATCTAGGAAATAGTTACTTCCAAGTGAATCTTCCCTAGATACCTAAAATCCATTTTATTATGATCCATTTCGCAATATAGATAGTTATGAATCGTTTATTTCTCTTGAAAGCGTTTTATTATCTCATAAAGTTAGAAATAGAAATACAAAGATATCCGTTTCAAAGAATTCCGTATCTTTAAAAATAGGAAGGGCGAGATAGAATTCGAGCGGGGCGAAAGACTCTAATTCTAGGTTCCTTTTTATAATCAACATGAACATATACGTAAAACACAATCTACTATCTTGTCTCAATTTCGCGGAGTTTCTTCTCATCCAGCTCCTCGGAAATTGTGCTTTATCACATTGCCTTCATAGTGGAATCCTATACACATCCTTAGTTAGGATCAAATAACAGCAATTATATTATCAATTTTCATTAAATCTTATAGAGGTATAATTAGAATCCGAAGACAAGATTACTTTTCTATTAAATAACCGCAGCTGATTACTCTTTTCCTTTTAAAGAGTGGCATTCTATGTCCAATATCTCGATCGAAGTACGGAGGTCAGAATAAGAATAATGATCAATGGAAAAAGAAAAAATCCTTTAGCTGGATAAGGGGCGGATGTAGCCAAGTGGATCAAGGCAGTGGATTGTGAATCCACCATGCGCGGGTTCAATTCCCGTCGTTCGCCCATCGCATTATTGCAATGCAATTTCCATATTCCTAGTTACGTATTGAAGTAGATTCTTTTTTCTCTCAAAAACCCCTTCCCAAACTGTACAAGCTTCTTCCAAAGCATACGGCTTTCTAGATGTATATGACGATCTCTAGACAGAATGAGTGGATATAGGAAAGGAATCCAAATCTGCCGAATCGCTCATGTTATGATCTTCTACATCCTAGGTCTCTGCGTTCCGTCATCTGGCTTATGTTCTTCATGTAGCATTCAGATCGAATGACTCTATGAAATTACGTCGATACTTCCACATATTATGGGTAACGTAGGAGACATCCCTATTTCCCGGGGGTCTTAATTACCACTGCTTAGCTTTCAATTTGCCTCTGACCATCAAATTAAATGTGAATAACCCGTCCTCCTCTCTTTGAAACAAGGGGCGCTTCCGGTTCTGTGCGTGCTTCAAACAATTTTGTCTTCTCCATATTACCATATCTCTAGAGCCAATAATTTTCTATGAGGAACTACTGAACTCAATCACTTGCTGCCGTTACTCAACAGTTTTCTGTTGAGGTCTATCCCGTAGAGGTAGTAAAATTGGATCAGTGATCGATTTCTAGGTTTCGTCGTAAACCTAATTGGTTACTTCCAATTACGTAAATCAATAGTTCAAATCGACTTTCCCTCCTATGCTCTGAGTTCCAGTATCGATAAGAATTGAGTTCTTATTGTTCTTATGTTATGGTATGAATATACCATACCAATTCGTTATGTATGGATGATGGATGAGATTCCATGGATAGAGAGCCAGTTCCAATAGACCGTTCGTGTGCATCCAGCAGGAATTGAACCCGCAAATTACCAATTATGAGTTGGGCGCTTTAACCATTCAGCCATGGATGCTTAACAGGGATCATCGTACATCGTAAATAACCAATTTTATATTATGCCTTGAAGAGGACTCGAACCTCCACGCTCTTCAGCACGAGATTTTGAGTCTCGCGTGTCTACCATTTCACCATCAAGGCATCGTATTCCATGAATATGATATCTATCTAATGTGATATATGGAATATATGACAAAGGTGGAGTCTTGGATCGATCGATCGGTAGGCCTGAGTCAGACATCAAATAGCTTCGCATTATCCGTGGACACCTTATATAGATCAATTTCTCGATTCAATAGAAGCCCAAAGAGGTGCATATGGTACCCAAGGATAGATATGTCAGGTCTGATTACACCTATTCCTAATCCTAAATAGAATGTAAGGACGTAGGGATTTCTATGTAAATGGAATGAACTTATAATCTGATGATCGAGTCGATTCCATGATTATAAGTTCATAACCCTAGCCCATTTTGGGCGGAACAGATCTACTAATTCTTTTATTCCAGTTAGTAAGGGATCTTGAACTAAGAAATAGACCTAGCAGCTTCTTTCTCTCATGCAAAACCGTGCATGAGACTTTCATCTCGCACGGCTCCTAAGTGATAAAAGAAAGAAGAACTCGTCTTCTCTCTTTTTTGATTACCTTCCTCGCGTATGTATAAGACCGAATCCATTCTTTTTCGAAATCGATTTCGACTAATCCTTAACTTTTCGAGGAATCCTTCATCAGTGGTTGTGAATGACTGACTTTTTCAATCCTTTCGACCTTGGTTCCGTAGGAGCAAGTCAGAAAGGTTGAGAAATAGAACCATCTGATTTGATTCGTTCCCAATAGCCATGAGATGATCATCTTAGGGTGATCCTTTTGTCAACGGATGCTCCTATTACACGTAGTCTCTGAAGGATGAGAACCCACTATGTAGCATCTACATCGATAATTCATTGTATACGTCATTAGTCCGATTCTTTGTAGGAACTACCCGTAATAACGAACTTGCAAAATGGATCTGTTTATCATAAAGAGATTCATTGTTCCTGACCCTGCTTCACCTTAATTGTTATTTGAACAAAAAGATCACATAAACTTTTGGTAAAATTCTATCTTGGTCGGAGTGGGGATAGCATTTCTCTTCTGCATGTCTATGGAGTTTTGCAAAACCCAAACACCTCAGATAGAGGTAGGAATTTGTCGAACGAACCACAGAATTAGTAACTGCATCCAATCTCCGAATGTTTCGATGGATATTTACGGAATCCCCATGAATAGGATCAAACCTTATTCCATTTCCATAAGATTCTTCTTTCTTATTCTTAAGCAAGCCCTCGAGAGGGCTTAGTTGATCATGATTTCTGTTTTCTCTCTTTTTGTTTGTTTCGAGAAAGATATGATTCTCCTTCTATTGATTCTGAGATGTACGGATCCATGTGTCTACATACATAGATTCTGTTCATGGAGAGCGTGAAAGAGGTTCAAGAATCCTTTTCTTTTTATAAGGGCTAAGGGTGGATCTCGAAAGATAGGAAAGATCTCCCTCCAAGCCGTACATACGACTTTCATCGAATACGGCTTTCCACAGAATTCTATAGGGATCTATGAGATCGAGTATGGAATTCTGTTTACTCACTTTAAATTGAGTATCCGTTTCCCGCTAGGATCGGAAATCCTGTATTTTCCATATCCATACGATCGAGTCCTTAGGTTTCCGAAATAGTGAAAAAGAAGTGCTTCGAATCATTGCTATTTGACTCGGACCTGTTCTGAAAAAGTCGAGGTATTTCGAATTGTTTGTTGACACGGACAAAGTAAGGGAAAACCTCTGAAAGAATTTCCATATTGACCTTGGACATATAAGAGTTCCGAATCGAATCTCTTTAGAAAGAGGATCTTTTGTCTCATGGTAGCCTGCTCCAGTCCCCTTACGAAACTTTCGTTATTGGGTTAGCCATACACTTCACATGTTTCTAGCGATTCACATGGCATCATCAAATGATACAAGTCTTGGATAAGAATGTCCCTTTACAGAACCGTACATGAGATTTTCACCTCATACGGCTCCTCGGTCAATTTTTCTTCATTTGGAATCTGGGCTCTTCTATCTTCGACTTTTTTTTATTTATTTCTTCCCGAAACTTCCCAAGAAAATCCCGAATTGGATCCAAACGGGTTAATGTGAGCTTATCCATGCGGTTAGGCACTCTTCAAATAGGAATCCATTTTCTAACTGGCTTTCGTGCTTTGGTGAGTCGTCCGAGATCTTTTCGATGACCTATGTTGTGTTGAAGGGATATCTATTCCGATCGATTGCATAAGACCCGGAAAGTATACAGAAAAGACAGTTCTTTTCAATTTCGATTAATATAAGTAGTATCGAATCCATAGTCAATCCTACTTTGATAGGACCAGAATTCTCTTTCTCGATGGGACGGGGAAGGGATATAACTCAGCGGTAGAGTGTCACCTTGACGTGGTGGAAGTCATCAGTTCGAGCCTGATTATCCCTACAATGTGAGCTATTTTGACTTACACGAGCGAACGGGAATGGATAAGAGGCTTGTGGGATTGACGTGATAGGGTAGGGTTGGCTATACTGCTGGTGGCGAACTCCAGGCTAATAATCTGAATGGATACAAGTTTGGAAGGAAAGACAATTCCGAATCTGCTTTGTCTACGAATAAGGAAGCTATAAGTAATGCAACTATGAATCTCATGGAGAGTTCGATCCTGGCTCAGGATGAACGCTGGCGGCATGCTTAACACATGCAAGTCGAACGGGAAGTGGTGTTTCCAGTGGCGAACGGGTGAGTAACGCGTAAGAACCTGCCCTTGGGAGGGGAACAACAACTGGAAACGGTTGCTAATACCCCGTAGGCTGAGGAGCAAAAGGAGAAATCCGCCCAAGGAGGGGCTCGCGTCTGATTAGCTAGTTGGTGAGGTAATAGCTTACCAAGGCGATGATCAGTAGCTGGTCCGAGAGGATGATCAGCCACACTGGGACTGAGACACGGCCCAGACTCCTACGGGAGGCAGCAGTGGGGAATTTTCCGCAATGGGCGAAAGCCTGACGGAGCAATGCCGCGTGGAGGTGAAGGCCTACGGGTCGTCAACTTCTTTTCTCGGAGAAGAAACAATGACGGTATCTGAGGAATAAGCATCGGCTAACTCTGTGCCAGCAGCCGCGGTAAGACAGAGGATGCAAGCGTTATCCGGAATGATTGGGCGTAAAGCGTCTGTAGGTGGCTTTTCAGTCCGCCGTCAAATCCCAGGGCTCAACCCTGGACAGGCGGTGGAAACTACCAAGCTGGAGTACGGTAGGGGCAGAGGGAATTTCCGGTGGAGCGGTGAAATGCATTGAGATCGGAAAGAACACCAACGGCGAAAGCACTCTGCTGGGCCGACACTGACACTGAGAGACGAAAGCTAGGGGAGCAAATGGGATTAGAGACCCCAGTAGTCCTAGCCGTAAACGATGGATACTAGGTGCTGTGCGACTCGACCCGTGCAGTGCTGTAGCTAACGCGTTAAGTATCCCGCCTGGGGAGTACGTTCGCAAGAATGAAACTCAAAGGAATTGACGGGGGCCCGCACAAGCGGTGGAGCATGTGGTTTAATTCGATGCAAAGCGAAGAACCTTACCAGGGCTTGACATGCCGCGAATCCTCTTGAAAGAGAGGGGTGCCCTCGGGAACGCGGACACAGGTGGTGCATGGCTGTCGTCAGCTCGTGCCGTAAGGTGTTGGGTTAAGTCTCGCAACGAGCGCAACCCTCGTGTTTAGTTGCCACTATGAGAACCCTGAACAGACCGCCGGTGTTAAGCCGGAGGAAGGAGAGGATGAGGCCAAGTCATCATGCCCCTTATGCCCTGGGCGACACACGTGCTACAATGGGCGGGACAAAGGGTCGCGATCTCGCGAGGGTGAGCTAACTCCAAAAACCCGTCCTCAGTTCGGATTGCAGGCTGCAACTCGCCTGCATGAAGCAGGAATCGCTAGTAATCGCCGGTCAGCCATACGGCGGTGAATCCGTTCCCGGGCCTTGTACACACCGCCCGTCACACTATAGGAGCTGGCCATGTTTGAAGTCATTACCCTTAACCGTAAGGAGGGGGATGCCTAAGGCTAGGCTTGCGACTGGAGTGAAGTCGTAACAAGGTAGCCGTACTGGAAGGTGCGGCTGGATCACCTCCTTTTCAGGGAGAGCTTATTGGGTATTTTGGTTTGACACTTCTTCAGCCCAAAAAGAAGGCAGCTACGTCTGAGCTAAACTTGGATATGGTCTTAGGGTGAAGTAAGACCAAGCTCATGAGCTTATTATCCTAGGTCGTAACAAATTAGTTGATAGTGATAGGATCCTTTTTTGGCGTCCCCATGCCCCGTGTGGCGGCATGGGGATGTCAAAAAAGGGATGGAGTTTTTCTCGCTTTTGGCGTAGCAGGCCTCCCAAAGGGAGGCCCGCGCGACGGGCTATTAGCTCAGTGGTAGAGCGCGCCCCTGATAATTGCGTCGTTGTGCCTGGGCTGTGAGGGCTCTCAGCCACATGGATAGTTCAATGTGCTCATCAGCGCCTGACCCGAAGATGTGGATCATCCAAGGCACATTAGCAGTGTCTAGGGTTGGGCCAGGAGGGTCTCTTAACGCCTTCCTTTTTCATCGGAGTTATTTCCTGCCATGGTAAGAGGGGCACACTTGAAGAGCGCAGTACAACGGGAGTTGTATGCTGCGTTCGGGAAGGATGAATCGCTCCCGAAAAGGAGTCTATTGATTCTCTCCCAATTGGTTGGATCGTAGGGGCGATGATTTACTTCACGGGCGAGGTCTCTGGTTCAAGTCCAGGATGGCCCAGCTGCGCCAGGGAAAAGAATAGAAGAAGCATCTGACTCTTTCATGCATACTCCACTTGGCTCGGGGGGATATAGCTCAGTTGGTAGAGCTCCGCTCTTGCAATTGGGTCGTTGCGATTACGGGTTGGCTGTCTAATTGTCCAGGCGGTAATGATAGTATCTTGTACCTGAACCGGTGGCTCACTTTTTCTAAGTAATGGGGAAGAGGACTGAAACATGCCACTGAAAGACTCTACTGAGACAAAAAGATGGGCTGTCAAAAAGGTAGAGGAGGTAGGATGGGCAGTTGGTCAGATCTAGTATGGATCGTACATGGACGATAGTTGGAGTCGGCGGCTCTCCTAGGCTTCCCTCATCTGGGATCCCTGGGGAAGAGGATCAAGTTGGCCCTTGCGAATAACTTGATGCACTATCTCCCTTCAACCCTTTGAGCGAAATGTAGCAAAAGGAAGGAAAATCCATGGACCGACCCCATTGTCTCCACCCCGTAGGAACTACGAGATCACCCCAAGGACGCCCTCGGCGTCCAGGGGTCACGGACCGACCATAGACCCTGTTCAATAAGTGGAACACATTAGCCGTCCGCTCTCCGGTTGGGCAGTAAGGGTCGGAGAAGGGCAATCACTCGTTCTTAAAACCAGCATTCGATCAAAGAGTCGGGCGGAAAAAGGGGAGACCGTTCCTGGTTCTCCTGTAACTGGATTCCCCGGAACCACAAGAATCCTTAGAATGGGATTCCAACTCAGCACCTTTTGTTTTGAGATTTTGAGAAGAGTTGCTCTTTGGAGAGCACAGTACGATGAAAGTTGTAAGCTGTGTTCGGGGGGGAGTTATTGTCTATCGTTGGCCTCTATGGTAGAACCCGTCGGGGAGGCCTGAGAGGCGGTGGTTTACCCTGTGGCGGATGTCAGCGGTTCGAGTCCGCTTATCTCCAGCCCGTGAACTTAGCGGATACTATGATAAATTTTGCCAATTCGGCAGTTCGATCTTCACATTCATGGACGTTGATAAGATCCTTCCATTTAGTAGCACCTTAGGATGGCATAGCCTTAACGTTAATGGCGAGGTTCAAAAGAGGAAAGGCTTGCGGTGGATACCTAGGCACCCAGAGACGAGGAAGGGCGTGCAAGCGACGAAATGCTTCGGGGAGTTGAAAAAAGCATAGATCCGGAGATTCCCAAATAGGTCAACCTTTTAAACTGCTGCTGACCATGAGCAGGCAAGAGACAACCTGGCGAACTGAAACATCTTAGTAGCCAGAGGAAAAGAAAGCAAAAGCGATTCCCGTAGTAGCGGCGAGCGAAATGGGAGCAGCCTAAACCGTGAAACGGGGTTGTGGGAGAGCAATACAAGCGTTGTGCTGCTAGGCGAAGCGGTTGAGTGCCGCACCCTAGATGGCTAAAGTCCAGTAGCCGAAAGCATCACTAGCTTACGCTCTGACCCGAGTAGCATGGGGCACGTGGAATCCCGTGTGAATCAGCAAGGACCACCTTGCAAGGCTAAATACTCCTGGGTGACCGATAGCGAAGTAGTACCGTGAGGGAAAGGTGAAAAGAACCCCCGTGGGTAGTGAAATAGAACGTGAAACCGTGCTGAGCTCCCAAGCAGTGGGAGGGGAAAGTGATCTCTGACCGCGTGCCTGTTGAAGAATGAGCCGGCGACTCATAGGCAGTGGCTTGGTTAAGGGAACGGAACCCACCGGAGCCGTAGCGAAAGCGAGTCTTAATAGGGCGATTGTCACTGCTTATGGACCCGAACCTGGGTGATCTATCCATGACCAGGATGAAGCTTGGATGAAACTAAGCAGAGGTCCGAACCGACTGATTTGAAGAATCAGCGGATGAGTTGTGGTTAGGGGTGAAATGCCACTCGAACCCAGAGCTAGCTGGTTCTCCCCGAAATGCGTTGAGGCGCAGCAGTTGACTGGACATCTAGGGGTAAAGCACTGTTTCGGTGCGGGCTGCGCGAGCGGTACCAAATCGAGGCAAACTCTGAATACTAGATATGACCCAGGTCAAGGTCGGCCAGTGAGACGATGGGGGATAAGCTTCATCGTCGAGAGGGAAACAGCCCGGATCACCAGCTAAGGCCCCTAAATGACCGCTCAGTGATAAAGGAGGTGGGGGTGCAAAGACAGCCAGGAGGTTTGCCTAGAAGCAGCCACCCTTTAAAGAGTGCGTAATAGCTCACTGATCGAGCGCCCTTGCGCTGAAGATGAACGGGGCTAAGCGATCTGCCGAAGCTGTGGGATGTCAAAATGCATCGGTAGGGGAGCGTTCCGCCTTAGAGGGAAGCAACCGCGAAAGCGGGGGTCGACGAAGCGGAAGCGAGAATGTCGGCTTGAGTAACGAAAACATTGGTGAGAATCCAATGCCCCGAAAACCCAAGGTTTCCTCCGCAAGGTTCGTCCACGGAGGGTGAGTCAGGGCCTAAGATCAGGCCGAAAGGCGTAGTCGATGGACAACAGGTCAATATTCCTGTACTACCCCTTGTTGGTACGGAGGGACGGAGGAGGCTAGGTTAGCCGAAAGATGGTTATAGGTTTAAGGACACAAGGTGACCCTGCTTTTCAGGGTAAGAAGGGGTAGAGAAAATGCCTCGAGCCGAGGTCCGAGTACCAAGCGCTGCAGCGCTCAGGCGCTACGGCGCTGAAGTATGTAACTGATGCCATACTCCCAGGAAAAGCTCGAACGACCTTCAACAAAAGGGTACCTGTACCCGAAACCGACACAGGTGGGTAGGTAGAGAATACCTAGGGGCGCGAGACAACTCTCTCTAAGGAACTCGGCAAAATAGCCCCGTAACTTCGGGAGAAGGGGTGCCCCCTCACAAAGGGGGCCGCAGTGACCAGGCCCGGGCGACTGTTTACCAAAAACACAGGTCTCCGCAAAGTCGTAAGACCATGTATGGGGGCTGACGCCTGCCCAGTGCCGGAAGGTCAAGGAAGTTGGTGAACTGATGACAGGGAAGCCGGCGACCGAAGCCCCGGTGAACGGCGGCCGTAACTATAACGGTCCTAAGGTAGCGAAATTCCTTGTCGGGTAAGTTCCGACCCGCACGAAAGGCGTAACGATCTGGGCACTGTCTCGGAGAGAGGCTCGGTGAAATAGACATGTCTGTGAAGATGCGGACTACCTGCACCTGGACAGAAAGACCCTATGAAGCTTTACTGTTCCCTGGGATTGGCTTTGGGCCTTTCCTGCGCATTAGGTGGAAGGCGAAGAAGGCCCCCTTCCGGGGGGGCCCGAGCCATCAGTGAGATACCACTCTGGAAGAGCTCGGATTCTAACCTTGTGTCAGACCCGCGGGCCAAGGGACAGTCTCAGGTAGACAGTTTCTATGGGGCGTAGGCCTCCCAAAAGGTAACGGAGGCGTGCAAAGGTTTCCTCGGGCCAGACGGACATTGGTCCTCGAGTGCAAAGGCAGAAGGGAGCTTGACTGCAAGACTCACCCGTCGAGCAGAGACGAAAGTCGGCCTTAGTGATCCGACGGTGCCGAGTGGAAGGGCCGTCGCTCAACGGATAAAAGTTACTCTAGGGATAACAGGCTGATCTTCCCCAAGAGTCCACATCGACGGGAAGGTTTGGCACCTCGATGTCGGCTCTTCGCCACCTGGAGCTGTAGGTGGTTCCAAGGGTTGGGCTGTTCGCCCATTAATGCGGTACGTGAGCTGGGTTCAGAACGTCGTGAGACAGTTCGGTCCATATCCGGTGTGGGCGTTAGAGCATTGAGAGGACCTTTCCCTAGTACGAGAGGACCGGGAAGGACGCACCTCTGGTGTACCAGTTATCGTGCCTACGGTAAACGCTGGGTAGCCAAGTGCGGAGAGGATAACTGCTGAAAGCATATAAGTAGTAAGCCCACCCCAAGATGAGTGCTCTCTCCTCCGACTTCCCTAGAGCCTCCGGTATCACAGCCGAGACAGCGACGGGTTCTCCACCCATAGGGGATGGAGCGACAGAAGTATGGAAATAGGATAAGGTAGCGGCGAGACGAGCCGTTTAAATAGGTGTCAAGTGGAAGTGCAGTGATGTATGCAGCTGAGGCATCCTAACGAACGAACGATTTGAACCTTGTTCCTACACGGCCTGATCAAATCGATCAGGCACTTGCCATCTATCTTCATTGTTCAACTCTTTGATGAAAAACCAAAAGCTCTGCCCTTCCATCTCTTATAGAGAGGGAGGGCAGAGGCCTTTGGTGTCCCTCAAGAATTGGGGCTTCACAATTACTAGCCAATATTTATCTCATGCCTTTCCTCGTTCATGGTTCGATATTCTGGTGTCCTAGGCGTAGAGGAACCACACCAATCCATCCCGAATTTGGTGGTTAAACTCTACTGCGGTGACGATACTGTAGGGGAGGTCCTGCGGCAAAATAGCTCGATGCCAGAATGATAAAAAGCTTAACACCTCTTATTTGACTTTTTCACTATTTTGAAATAAGAAAAAAAAATGCAAAGGTCGTCTTATCCCCTTCACACCTCGGAACGCACTGTTCTTATAGAGAGAAAGCGCTTTCCCATCTTCTTAACCTGAAATGAAGCCCGGGAAGAGATCCAGTGGAGACAGCTGGGCCTGTAGCTCAGAGGATTAGAGCACGTGGCTACGAACCACGGTGTCGGGGGTTCGAATCCCTCCTCGCCCACAGCCTTCCAAATCTTTCCTTTTGTCGAAGTGGAATCGTAGAACAGAATGTGATACGATGAGATAGAATGCAATAAGGATACGGGTTACCTACTCCTAAGGGTCAAAGCAAGCCTTTAATTCAATTCTTTATTCTTACATTAAAGAATGAATAAAATCTCCCCAAGTAGGATTCGAACCTACGACCAGTCAGTTAACAGCCGACCGCTCTACCACTGAGCTACTGAGGAACAGGGGGCCTAGAGTTCAACTCCCGCTCTCAACCCATGAACAATATGAGTCCGAAGCTTTTCGTACTCCCATAATTTCTTCGTAGTGGCTCCGTTCCATGCCTCATTTCATAGGGAAGTGGCTCTATTTCACTTCCTAGCACTTCCTATCATTAATATCCATCCTTTGATTGACATAAGAGATGTCATTTATAGTCTATCTCTTTCTATATATGGAAAGTCAAGAAATTCTCATCGAAACATCGAGAAATTGTGCATTCACAGGTATCACTCTAAAGGTGGATTAGAAGATTTAGCTTGTATGAATCGCTATTGGTTTGATACGAATAATGACAATCGTTTCAGTATGTTAAGGATACAGATGTATCCACAATTCATTTAGAGTTACTTAATAGTCTATTTCTTATATCCCGTGAAATTCTCGAGCCAAAAGATGGATGCATATGCTGTGTTTCATTTTGCTAAATGATATCGGTGAAATTGCATATAGCTATTTTAGATAGAAGAAACTAAAATAAGAATGTACCCTTCTATTTGCATCGATAAAATAAATCCAAATTCCAGATGAATAATTGCAAATTTGTGTGTGTACGAGATTAGAATAACTTCAAAATAACTGACATAATTTTGTATTTAAGAAAAGTTTCCGATTTTTATCCCAAACCCAATAGATGTCTTTCACATACAACTGAAAAAATCCAATATCGACGATTCCCAAGATAATAGCTATTATTCTTTATTAGCCGCCATGGTGAAATTGGTAGACACGCTGCTCTTAGGAAGCAGTGCTCAAGCATCTCGGTTCGAATCCGAGTGGCGGCATTCTTGAAAAAGAATACAATAGATTTCAATTCAAATTGGACCTTCCCTTCAAAACCTTTATTTGAGAACCTTTGGGGTTCAAGGGTTCTCAAAAATTCGAGATAGATCTAAGATAAAGTGATCAAGATACGTTTTGACCAGAAAAGCCCGTGCTCGATTATTTCGAGCACAGGCCGGTAAAGAGGAATCAGACGATTCGAGTGAAGTTTTTTGTAACGTATGGATCTATAAATTTTCTTTATAAAATTTTTCGATCTGGTAATTGTAGACACCAGACGAAGCAATGGTTTATCCAACTTCAATTAATCTGTTAGAAAGCGTGAAGAGAGCCAAGAGACTTTAATTTTGGATTTCAAAGAATTGCTTTCAATATTTATTGAATATAAATTCAATATCAATTAACTAACTCCTTATCAATCTCGATTCATTTCAATATGAGAGAATTGAAACAACGTATTTGTTGGCAATGGATTTACTAAATCAAAATTGTGATTTATGGATAAAAAATTAATAGTATAAAATTTTCATGAACTGACTAAAGGATTCAAGGAGAAAAAATTCTATATCTATAAAGATATGTTTCTTTCTCTTGTTTGAGAGATGAAAATATTCTTACTATTATCTTCATAGTCGATGATAACATCACAGTTCCACCGCTATTTCAAAACCGTACATGAAACCTTAGCTTCATACGGCTTCTCTATGATCTAAAAAATAGATTTGAAAGTCCTAAATTAGACCAAAGGAATTCCGTCTGCTAGAATAAAAGCGCTTCCGAATTGATCTCATCCTTTTCTCAGTAATAACTTATCTTGGAATAAAACACTTGTTATAGGAATTAATAAATGGAAAGAGTTATCCATATCTTTTTACTATTCTTCTAAAAGATAAAGGGTTAATTCGTTCTTGATAGCCATTTCCTTAACAAGTGAATGGGAAGTACTACTTGATAATTTCTAAAATTGCAAGTCCTTATTATGATTCCTTTTATGGAAAAATCTCTAATTAGATTTTCCATTACTAATCCTTTATGTACTTTAGTGTTCCTAACCCTTCACTAACTTTTGGTGGATTCTCTATGAAGAATCCTTTATTCTTGGCCGCTTCAAGATATGAGACTTTGGGATAAAGAGTTTACTATGTTTACTCCACTTTTCTTGTACGTAGGAAATGAGATTTTACTACTTTATAAGCTGTTTTGTTTCACTCATATAGCTATCTAGTTCAAGATTCTTTA
Aegilops_longissima__stripped_ TACTATTGGGTATTTCTTTCTTCAAAAATTCTTATATGTTAAAAGGTAAGATCTTGGTTTATTCAAATTGCAAGGACTCCCAAGCACACGTATTAACTAGATAATAGAAGGCTTGTTATTTAACAGTATAACATAGACTATATACCAATGTCAACCAAGTCATGGGTTGCCCGGGACTCGAACCCGGAACTAGTCGGATGGAGTAGATAATTCTTCCTTGTTAAAATCCCTCCCCAAATCGTGCTTGCATTTTTCATTGCACACGACTTTCCCTATGTAGAAATTTCTATAGAACATTTCAGTACAAACTGGAAGGGAGTCTAATACTTTTTATTTTTGCAGGCCAATCGCTCTTTTGACTTTGGAATACAGCCTTTTATCAATATACTGCTTCTTTTACACTCAAGAATAATTAGGATTTCGGTCCACTCGAAACCACCTTTCCCCATCCGGCACTAATCTATTTTTAACGTCTAATTAGAGCGGGGAATCATTCCAATTAGGAAGTTCAGCTCGTTGCTTTTTTTTACCAGAATTGGAGCCAGGCTCTATCCATTTATTCATTAGACCCAGAAAATCTTTATTACGACATGCTATTTTTTCCATTCATTACCTTTGAGGATCAGTCGTGGTCTTCTAGACTCTACCAAGAGTCTGGACGAATTTGTTGTTCATCCAAATGTGTAAAGATCATAGTCGCACTTAAAAGCCGAGTACTCTACCATTGAGTGCAACCCAGAAATTAGATACGATCGAACCAAAAATCAATGGAATTGTAGGCGTGTGGAGTGAGGATAAAGAGAACCATCTATCTACAAATTCTATTTGTTCAATAGACCTTTGTCAATGGAAATACAAATTTAAAGGGCTTATGTTGGATTGGCACGATATAAATCCTAAAAAAAATTGGGATAGATGTAGATAAACAACCCCTAGAAACGTATAGGAGGTTTTCTCCTCATACGGCTCGAGAAATAATTTCATTTACTCATGACTCAAGTGGGCTAATTTTGCCTGACAAACTTCGTTTTTGAGTCGTCTTTAAACTCTTTTCTTTGTCTCATTTCGAACGAATTGACTATTTGTTGAGACAATTGAAAATTGTGTTTACTTGTTCTGGAATCTTTGATTTGTGAAATCCTTGGGTTTAGACATTACTTCGGGAATTCCTTTTTTTAAAGAGTAGCAACATACGATAGACTGACAAAGTTCCTAATTTATTAGTTTTCACTAACCCTAGATTCTTTCTTATTCTGTCCTCTCGAGCTCCATCGTGTACTAACCCAGCCAAATTGTTCGGAACGAATAGAACAGGCTATGTCGAGCCAAGAGCATTTTCATACTATGGAAAATGATGGATAGAAAAATCCACAATCGATCATGTCCTTCAAGTTATGGTATAGAAATTGATCCAATATGGATGGAATCATGAATAGTCATTTTTATACTCTACATCTGGGACGGAAGGATTCGAACCTCCGAGTAACGGGACCAAAACCCGCTGCCTTACCACTTGGCCACGCCCCATTTGCGACACTTAGTTGTATTTGTTATTCGTCAATTTCAATTGAGGGATTTCTCTTGCTAGTATTCTACACATGCGGATAATATAAAAATGCATTGATCATTACATGGAATTCTATTAAGATATTATATGAAATCGAATTTATTCCACTCTCATTTGAGAGTGCGAATACAAGGAGGTATTTTTGTTTGGGAAAGTCCGAAAAAGTTTTGAATCCTTAAAAATAACTCAAGAAAAATCCAATTATTTACTCTACAAGAATGAATTTAGTAATGGTATTGGAATTTATCTATGAAAAACCGGGGGTCAGAATTCTTTCCAATTCGAAAGTCCCAATGATCAAGGAGCGGAAAGAGAGGGATTCGAACCCTCGGTACAAAAAATTGTACAACGGATTAGCAATCCGCCGCTTTAGTCCACTCAGCCATCTCTCACGTTCCAAAGCGAAAGGTTTCGTGATATGATATAGGAAGAAATAAGGTAGAAAAATTATATTGCCAATTCCATTTTAATTATATTCTTTTTTCTTAATGTTAATAAAAAAATAAACATAAAATTGGAAGAGCATAAAGTAAGTAGACCTGACTCCTTTAATGATGCCTCTCTCCGCTATTCTGATATATAAATTCGATGTAGATGAAATTGTATGCGATTTTATTTCTCTCTTCGAGACCATTGAAAAGGGCATTGAACGACAAGAAATCGTCCAATTATCATATGCCTAGTGGAGGTGCTCGGAAATGGTTGAAGTAATTGAATAGGAGGATCACTGATTTTTTATACCTGTTCTATTTCTTTCTGGCTCGGTTATTCCATCTAGCCGAGCCAGTATTCAATAAGCAAAAGGAGAGAGGGATTCGAACCCTCGATAGTTCCTAGAACTATACCGGTTTTCAAGACCGGAGCTATCAACCACTCAGCCATCTCTCCACAGCCTAAAAAGAGAAGAATCAATGGATTCATGATTAAACCCCTCCTACTTTGTATTTTTTACAGTTAAGTGAGGGATCAATATGTAGTCAACATTTGATGGTAGCTTGGAGGATTAGAAATAAAAAAAACGGTCGACCCAGAAGGTCGACCCAGGCGGCGCTATAAAATATAGAGCGTAGTTCAATGGTAAAATATCTCCTTGCCAAGGAGAAGATACGGGTTCGATTCCCGCCGCTCGCCCGCTAAGTGCGGAGACGGGAATCGAACCCGTGACCTCAAGGTTATGAGCCTCGTGAGCTACCAAACTGCTCTACTCCGCTCTGGAGTACCGGTGGACAAGCCTCTATGGAGCGGGTAGCGGGAATCGAACCCGCATCGTTAGCTTGGAAGGCTAGGGGTTATAGTCGACGTTGGTTTTTTTAACGTCTCTAATTCAAAACCGAACATGAAATTTTGATTTCATTCGGCTCCTTTATGGATATTCTCACCACTTAACATCTATGTCAGCTTTTATTTGAATGGAACCAAAGCTCTCCGCTTTCTAGATGATCCTTATAGAGTAGGAGATAGAAATTCATCTACTTACTTCGTTCCCTAATTTCATTCAAGAGATCCTGAGGAAAAGAATTGGGTTTCCACCGAGCTGAAACAATATGCGGATGGTTCTAGTAAACCAAAACTATCTTTTTAGCTATTTGGCAGAAGATTTAGTTACGATTGGTTTGTATCTTCATCCATAGATCCTTTACTCATATTTCAAAATTGGAATACTTATGCAAAATTATGCTTCGCGACTCTGTACTCATAATAAATTATACAAATCGCCAGAATTATATTCTCCTCAATATGCTATTGAGAGGAAAAGGATTTAATCCTTTATAAGAACTAAAGCCATAGAACGAATCACACTTTTACCACTAAACTATACCCGCTAATGTAGATTATGGTATAAATGGTACCCTTTGTCAAGGTAGCCAATATTCCAAAAACTCTTTGCTTGTTTCGAGTATATTGACAATTCCAAAAAACTGCTCATACTATATAGTATAATCACGAGCGGTTGTATATGGCCCTATCGTCTAGTGGTTCAGGACATCTCTCTTTCAAGGAGGCAGCGGGGATTCGACTTCCCCTGGGGGTAGGGAGTATTATGAAAGGAGGTTATAACCCTAGAAAAATTCTTCCTGGGTCGATGCCCGAGTGGTTAATGGGGACGGACTGTAAATTCGTTGACAATGTCTACGCTGGTTCAAATCCAGCTCGGCCCAAAAATCTAGGGCTTCGTGAGTATGAACTAAATTGTAGTTCAATTGGTCAGAGGATCTCCTATTACTATAAACTCTCATCCATGAATTGATTGATAGTCCGATATTCATAATATTGAATTGATTCATATCAGAATCAAGCCCTCACAAGCCTTTTCCATGGGATTACATCCCGAGTTATTGTAGGTTTTGGAATTCCAATTAATCATTGAAGAAAAGGCTGGTTGGAATCTAAAGTGTGCTACGACACTTTAGCTTTATTATCATCTATGTCTCCTATTTCTATGAAGGGATTATTCTACTATTGATCAATAATCATAGTGGAATCAAGGGTCAGAGTCAAAAAGGATCAATTTACTCCTTGGATTCCCCCTTATGTTTTCTATGGGGAATCATGCCTGAACTTTCGTCCAAATATTCATATGTATGAAATACATATATGAAATACGTATGTGGAGTTCCCTAGAATTTCATGTGATTCAGTAAACGAATATAGTTCCATGATTGCTAGATCGATCCAGAGGGATTGAGAAGAGTGAGCATAATGGATTTTGATAATCGAAATAAATTTTATCGGGATGCCCCTTTCGGGGGGCATTCCGACGAATCCAGGCAAGTTATTTGAATCACTGAAGGGGTACTTATGTTTTATTTCAAGCTATTTCGATCTTTCTTAATCAACAAATTCCGTAATGGTAGGATAGGAATATTGATATATATTAGAGGGTATTGATATATATTATGATCTGATGTGCTTTGGTATCCTAAATATAAGATTTTCAGCTGAGTTGAGAAAGAGATGGTTGAATCAAAAGAATTCTTTTGAAGTTCAATTTTTATCAGAGGACAATCTATTTATTGGTTGATTGTATCCTTAACCATTTTGACACGAGGAACTCACCTTTAAAAAATCTTCTTTCACCGGTCAAACAAGAGTAACTAGATGGGCGAGCGAAAAGTGATCAAAACTTTGTTCGTCCTATCTATAAGAGGAGAGCATTCAAGAATAGATTGATCTATCCGGCTGCACTTATTGGTGCACGATCTCGACGAATTACTTCTGAATAAATTCAGAAATCATATGGAAGACCATAGCATTTCGCGACTCATTGGTAACTTTGATTCTCTATAAACCAAGAATGTGAGACCATTAACACGGTTAAAGCTAAACTGCTTGAAGTCCAGGCAAAAGGTACTCTTTCTACGTAAAATTTATCTGATATAGAACACTCATATCGATAATTGAACTATTTACTAAGGCCTGCCCTTTCAATGCCGAATCGACGACCTATGTATAAGAGAATTTTTGGATTTTTATTAAAGGCAAAAAAAATAAAGAAACAACTTTGCTGACATCTAGGCAGAAGAGTCCTTATTTCATAAATAAGGAGCGTGAGAGCCAAATGAATCGAAAGATTCATGTTTGGTTCGGGAAGAGATCATAAAAGTTGTAACAAAATAATCTACTTTCACTTCTACTTTCGTTTAGAATTTAGGCATTATTTTCCCTTGCTTCAAAGAAAGAAACACTATTTGTTTAGTATTTAAAGAATAGATAGAATAAGATTGCGTCCAATAGGATTTGAACCTATACCAAAGGTTTAGAAGACCTCTGTCCTATCCATTAGACAATGGACGCTTTCACGGGTAGTGGAATCGAACCGCAACCCCAGCCTTATGAGCTACCAAACGAACTGCCTCACCATATCTATACAAATAGAATAGTCCATTTATACAGAATGGTAAAGAGGGCTCCTCTATGATTATCAAACCAATGTGTCGTTGTATTATACACGGTTCTAATCCTAGATGGAAAAATAAAATGCCTTTCAAATCCTCTAAGTCCTCCTCTTTCCGGACAAGACATACAAAGAGACCCGCCAACTTTAGTGAATCTTTGAAAGATAGATATTGTGATTAGTTCTTTCTTTACTATCTACCAGTTATTCACTGGAGCAATTCAACCGAGGCAAGTGTTCGGGTCTATTATGACATAAAGATTAGGTGCCTAACGGACTTTTGATTAAAAAGAAAATGGATATAATGAAATTCTTTTATAGAACGGAATAGGAAGTTCCTTCCCTTAGAACCGTACTTGAGAGTTTCCTACCTCATACGGCTCAGAATTCGATTTATCAAAAATCGATTTTGTTCTGCAGATTACCTAAGTTTCAAACCCTATTTTTATCAATAATCAGTTTGATCTTTTTTCCCACCTTCAGAAGAAGCATAGCCTTCGTTCAAATAAAGGTAACTATCCCCATATATGAAATCTCTATAGAATCCTTGAAAAGACTCATAAGAAAAAAACTTACTATCTTTGGGATCTGATACTACACCGCTGCTTATCCTTAGTGGATCGGCTCTATTACATAAGCGGATTCCTAAATTTTGCCCCATATCATGGGATGCAGTTTTTTAGTTGTATCGACCCAGTCGCTCACTAATTGATCTTTACGGTGCTTCTCTATCAATTTGAGCTTTATCCATAGGTAGTATAGGCTCTTCGTTTTTTGATGTCTTCCTACAGCTGATAGGGAAAAATCGTTGTTTTTACGATCCCTATGTAGAAAGCTTTCTATAGTGGAGATAGTCGCAGTTACGGTCGTTCATTCTATTCAAAAAATCTCCGTTCCAAAACCGTACATGAGGTTTTCATCTCATACCGAAATATCTATAGAATCAAATTTGAACCGAAAGGGGCTGGTATTTTTCCAAGAAATCTCTAGCCACCTTCCCAAGAGGTTTTCTTAACACAATGAATAATGCTAGAAGCTCCAATAATTTCTTTGTTCTCAACGCCTCCTATTTAGAGGAATTAGCTACTTCAACGATCTTTGATGGTTATAGGGGTATCCAAAGTACAAACCTGATGGTTGTTTGTTATCCCAACCATTCTTCCCAGCCCTGATACCGATCAGGAAAGGTAATTTCTAACAAAGTTTTTCTTGTTGATTCCTATTTCTAGGTGTAGTGCTTTCTCCCCTATGCTGCCTACGGATTGTAATCCATACCATATCCTGAGTGTAACCTTTCGCTCAATACTCAAATCTACAATTGAAGTATCTGAAGCCGCATCAATCGAGGATACACGACGGAAGGAATTGTTAGTTCGCCTCACCTTCCCGAAGCGTGGGTTTCGGTTCTCTCTATGCTCTTTTTCGTATAGGACCCATTCTATATAGAATTGTTTTCATTCCTTCACAAAATAACATCCACGAAGAGATATTGACTAATAGACTATGGAACCCCCGGTCGCTATTCACTCAGTTTTTTTCCATAATAATTGTGGAGAGATGGCCGAGCGGTTCAAGGCGTAGCATTGGAACTGCTATGTAGACTTTTGTTTACCGAGGGTTCGAATCCCTCTCTTTCCGTTTCATCAACGTTAAGGGTATCAACTTTCGTTAAGTGAAGACTCCTTTATTGAAATTTTACACAATTAATTTCTTGTATTTACATTACAGAATACATCGAAATTAAAACTGAATTAAACTACAGGATAAAGTAAAATCAACACAATCATCAAAATCTTTTATAATATTATTTATTTTATTGTTTTGTATCTAGAAAATTGTAAGGTAAAAACATAGTAGAACAAAAAGCCGACTATCGGATTTGAACCGATGACCCTCGCATTACAAATGCGATGCTCTAACCTCTGAGCTAAGTGGGCTTACATAACGGAAATAGTGTAACAAATAAATAGTATAGAAATCCAATATCAAGCGTTATAGTATAATTTTGAATACTATAAAAATAAAACTTTTGGATATATTGATTCGGATTGAATTGCAAATACATCAAGGATAGAATGAATTGCAATAAGTCGAACACGAGGGGATATGGCGAAATCGGTAGACGCTACGGACTTGATTGTATTGAGCCTTGGTATGGAAACCTGCTAAGTGGTAACTTCCAAATTCAGAGAAACCCTGGAATTAAAAAGGGCAATCTGAGCCAAATCCGTTTTTGGGGCGAACTAGGGATAGGTGCAGAGACTCAATGGAGTGGATTAATCGGACGAGGACAAAGAGAGAGTCCCATTCTACATGTCAATACTGACAACAATTCCGTCGACTTTGTTCAAGTCCCTCTATCCCCAAACCTTATTGACATAGATAAAATACTCTACTAGGATGATGCACAAGAAAGGTCAGGATAGCTCAGTTGGTAGAGCAGAGGACTGAAAATCCTCGTGTCACCAGTTCAAATCTGGTTCCTGGCAAAGATCCACTAGTTGTGCTAGTAATGTGCGCGGTACAAAGTTCTGGTAAGAACTTCTTTCCGTTTCATCTGGAGTGAGCATGAATCATTGTCTTCATCTCCCTCTTTTATAAATATCGGATGCAAATTGCCCTTTTATTTTCTAAGAATGTACTCCCATTAATGTGGAATAGTAGGGCTATACGGATTCGAACCGTAGACCTTCTCGGTAAAACAGATCAAACGATATTATCGAAATGATTTGAACTGTTTCAAAGACCCAACATGCATTTTTTGCATTGGGCTCTTTCATAAACTGATTTAAAGATCAGTTAGTCCACCATAGTTTTTCTTTACGGAAGATAATGAGATGGCTCCCTGTGATTGATTTTTTCTATCTAGGAGCAATACCAAAGTGTTTCAAAGGAGGATTACCTTGACTTAGGTCTGCCTCCGGTCTAAATTAACCTAAGTGAAATGGAGTCTCTATCGTTCACTGCAAGAGTTAACTATGAGACTTCATACACCTTAAAGTTCATAGAACGAAAAGAAGTTTTTTGGGCCCTTATCCTCTTACGCCTAGCATTTAGTGGGCTGGATATTTACCTTATCAACTAGCACATAGGGTTCTATTTGATTAGGCACCTGAATTGGCACCTGAATCGGACTGAACCGACTGTTTGTCAGGCTACTGTTCTCCTATTCTCTCGAATCTATGAAGTAAGACATTGATTTTGCATTCATTGCATAATAAGCTCCTTTGAAAAGCATTGGCGCACGTGTAAACGAGTTGCTCTACCGAACTGAGCTATAGCCCTTATCAGAGATATCTTAACATATAGATAATTTCTTGTCAAGCGGTATTGCTTAGAAAGGATTCAATATATAATCGATCGAAGTCCTTTGTGGTGATAAATTGCTACTTAACTCAGTGGTTAGAGTATTGCTTTCATACGGCGGGAGTCATTGGTTCAAATCCAATAGTAGGTAGAAAAATTACTAGATAGCATTGGACTTACTATCTAATAACTTTTTTTGTATCAAACCATTCTAATTATCACAAAAAATCGAATTTGTTGAATAATGCCAAATGAATTAGTTAATTCAATAAAAAGGGGACCAGGACTTGATTTCGTTGCCCAAGCGAATCCCATTCATCATGGAATGAGTCCGTTGGAAAGTTCAATCAAATATAATTTTGCCTTTTGTGGAGGATCTGTGCCTACTCTCCTATCTAGGACTTCGATATACATATACTACTGTGAAGCATAGATTGCTGTCAACAGAATTTGGGTTGCGCTATATCTATCAAAGAGTATACAATAATTATGGATTTGGTAAATCAAATCCATGTTAACTTCAATAGGGTGATGAATATAAGCATGCTTTTTTTCTATTAACATCGAGTAGACCCTGTTATTGTGAGAATTCTTAATTCTTAATTGATTGCAATTAAACTCGGCTCAATCGAGCCAATAGATCATGATATGATCATGAGACTTGACAAATCGAGATTCGTCTATCTATAAATAAAATAGTAAATTTGAATTGAGACACCTCCTTAGTGTATAGGGTCTTTAAATTGTTACGACATAAAAGAAAGTCAATGTATCTAACCTTATTTCTAGTTGCTGAAGGTCAGATTTAGCTTATTCTCTCAATTTCAATCGACCGCTGTTAGTATATCTAATAAAAAGTATTCTCATTGCAGTACAACTGTTGCAGTAGAATGACAACAGATTCGTGTATAGGGAACTCTTAGCTACCTATCTAATTTATTGTAGAAATTCTGGATCTGCGTTGGACGTCCGAGGGATTGCAGGTCTCTATTGGCACAAGAAAAAGGTTTTCTTGTGCCGATTCTTCTTGTATCAAAAAACTATTGTAAAAATTCCGCGGGTCCTTTCCGCTCTAATCAGGGTAAGGACCCGCTAAGCTCCTACTTTTTCATGTTTACAATCTGGTCCCTCCGATTATTCCCCTACTTTCCTCCACATTTTATCAATTGGTCATGCTAGAACAAAAACAGTCATGGGTAGTTATAAGGATATCCTTCCAAATGGGATAAGAGAATTCTTATTATTTCTTTCTCAGTTCTATAGTTGGAATTTTTGCTGAACTCCCAAAAATTCAAAAAAGGAATTGATTCCGTAAAAGATGGGATCGACCAGTAAATAGAAAATTACTGATATTTCCTTGTGAGATTGTCAATTTTGTACCAAAGGTGTATTTTGAGTATACCGAATTAGTATAGCTATCCTTCCTATGGCACAGCAATCTGGTTTTGTTCCGAAACATAAAACTTAGGTAAATGCTTTACCAACATATGTAGTAAATGAATTTAACTCTTTCATAAAATCTTTGGGATTCATTCTAGTTCATTGAGGGATAATTTAGAGTACTATTTAGGGATAGATCGTACCTCTTTTTATCCCCTGAACAAATCGAATTGAGTCATTTTTGATTGACCTCCTCGAGGAGGTCAAAATTAGTTAGCTTCGACATAAAATAGATGGAACACGCTCTGTAGGATTTGAACCTACGACATCGGGTTTTGGAGACCCGCGTTCTACCGAACTGAACTAAGAGCGCTTTTCACTGTCGCTACGAAGTAATAGGTAGGGATGACAGGATTTGAACCTGTGACATTTTGTACCCAAAACAAACGCGCTACCAAGCTGCGCTACATCCCTTTTCCAATTGTTGTACAATGCCATTGTACACATTCCTGTCTTCTTTTCCATAGAACCAGTTTATGATCATATATGTATTCCAACAAGGAAGGAGGATTTTCAAATTCTTTAATTATTTCATTCTTCAAGTTGTCATCAAGGAGGTTCGAACATCGTGGTTCGATTTTTCATAGATCCAAAAAAAATAAGGAATAAATTTTATTCGAAAGCCAGATTTTGAATCAAATTAACCTTAATGAATAACTAATGATTTCTCTTCTTTTAGCACTTTTCATTATAACAAAACTAATTATTCCGATATATAAAATATTAATTCCAATGGCTTTTGCTATAGTAACCTTCCCAACCACGATTTTAAGTGGGTTCCATCGTTTCTATGGTTCCCTTTTAAACGGTGAGGCCCTCTCTATACACCGGAGCCTTTCAAAAGGTATTGCGAACTTGTATAGTCCACATTCTTTGGCTCTACCTATCCATTATAGAGTAAATAGCTCTTTTCACAATAAGAGTTATCCATACAGTGACGGTATTTAATTATGAAAGTTGGCTAAGTAGCTGACCTGTTAGTCCGTCTTTAAGATAAAGGAGCATAAGCTTTTTATTACTATTTCCTCCGCTTAATGGATAACCATTTGCTACCAATGAGAATTGCTTCTTCCAATTTAGAAATTGGATTTGCACCAAAGGAAACCATAAATTCCATATACCATATCCTATGGTACTAATCATGGTATAAAAGGATTGGTTTAGATCCATCTTAACCTGTATTAGATTAAATTATTTAAAGAAACACTTTAAGGAAACGTAAGAATGGAACAGAATCCGCAGTTTTATTCTAATTGGCCAAGTTACCCATTGCATATTGGCACTTATCGAGTATAGAATAGATCTGCTTCTCTTTCTAGAATGTTATTTTTGAAATAAATATTCGCGCCTTTTCAATGCGATAAAATAAAGCGACATCGTGTCTATTTTTCTTTGCTAAAGGGGTATTTCCTATATGGAAACCCAAATGAATAGGTGTGGAAGTTATAATGTAAATAAACCAGGTAAGAAGTCCCCTATTGGGAGACTTCTTACTTAAATTTATAGAATTTCAAGATTACAATGGATCTACGAAAAGATCGTGTATTTACAACTACAACGGAATAGTATACAAAGTCAACACCAAGATTAAATAGAATTTGTTTCTACTAATAAAACAAGTTTAAGATCTACATTTATGGTAGTTCGACCGCGGTTTTTTCGGTATCTCTGGAATTGTGACTTGTTAGAATTGATCCTATTGATAATACATAGAAAGGGCCTGTTATCTCTATCAAGATATTCAATTCGTCAGTTCTAGTATCTGGAACACGAAAAGATAAGAACTATGATTCATACTCACTATTAAGACCTCGCAACCAGACATTTCTTCCTCAATTTTGTTTACAACTTCAATAAATGATTATCAAGCGGTTCTTATTCGAAGAACCCTTGGTTTAGCTTGAGACTAAATCATCGTGGCTCTAGTATGAATCTAAGGTTTTAATTGAACTGATTCATAGGATCTCAACAAGATAATTTCTATATTACTTATAGGGAAGAGAAAAGTCAAGAAGCCTCTAGCCAACTTGAGATTTTTTTCTTATTTGATATCTTCAAGGCAAATCGACCCAGTGGCTGATGAATTCTAATATTCGTTGAAATTTTTGTGTTTCTGCTTGAGCCGTAGGAAGGCATATCATAGAGAAAATTATCATATATCATATGGGTAGGTTTTGGTATTTCATTGCTACAAGCATGGGTTATTGTAAAATAACACATGTCATTTGGATACTTCAAAAAAAGGCGGATGTGACTTGAATTATTGATTTGGCCATGCAGAAAAGAATTGGATCTGCCACATTAGAATTCACAAAGGTGTCTCCGCATCCAATCAACATGTAAGTCCCCTAGATAGGCTGGTTCACTTGAGGAGAATACTTCTATGATCATACGCAACCATGTCATCCATGAACAGGCTCCGTAAGATCCCATAGAATGGAATAAGTCATGTGATCCAGTATTTATTATAGTATGGAAATGCATTCATTTTCTTTGCATCGATTGCGCAATACTATCGGAGTAAAAGAAGGGATCTAAGGAAGAATGTAGGCTAAACTTAGTAACAAGTAAATATTTTGTTTGGAGGTAAGAAACTGGAAATACCAACTAATCAAGAGACAATCCACAAAGCAATTGATCATGATCAAATTTGTAAGCCCACTTGGATATTGAGCATTTAAGAATAGGAAGGTCTTATTTCTTTCACTCTTGCTCGAGCCGGATGATGATAAATTCTCTATTTTTGATTCATTCAACCGTGAAGTACCATAGGTATCTAGGAAATAGTTACTTCCAAGTGAATCTTCCCTAGATACCTAAAATCCATTTTATTATGATCCATTTCGCAATATAGATAGTTATGAATCGTTTATTTCTCTTGAAAGCGTTTTATTATCTCATAAAGTTAGAAATAGAAATACAAAGATATCCGTTTCAAAGAATTCCGTATCTTTTAAAATAGGAAGGGCGAGATAGAATTCGAGCGGGGCGAAAGACTCTAATTCTAGGTTCCTTTTTATAATCAACATGAACATATACGTAAAACACAATCTACTATCTTGTCTCAATTTCGCGGAGTTTCTTCTCATCCAGCTCCTCGGAAATTGTGCTTTATCACATTGCCTTCATAGTGGAATCCTATACACATCCTTAGTTAGGATCAAATAACAGCAATTATATTATCAATTTTCATTAAATCTTATAGAGGTATAATTAGAATCCGAAGACAAGATTACTTTTCTATTAAATAACCGCAGCTGATTACTCTTTTCCTTTTAAAGAGTGGCATTCTATGTCCAATATCTCGATCGAAGTACGGAGGTCAGAATAAGAATAATGATCAATGGAAAAAGAAAAAATCCTTTAGCTGGATAAGGGGCGGATGTAGCCAAGTGGATCAAGGCAGTGGATTGTGAATCCACCATGCGCGGGTTCAATTCCCGTCGTTCGCCCATCGCATTATTGCAATGCAATTTCCATATTCCTAGTTACGTATTGAAGTAGATTCTTTTTTCTCTCAAAAACCCCTTCCCAAACTGTACAAGCTTCTTCCAAAGCATACGGCTTTCTAGATGTATATGACGATCTCTAGACAGAATGAGTGGATATAGGAAAGGAATCCAAATCTGCCGAATCGCTCATGTTATGATCTTCTACATCCTAGGTCTCTGCGTTCCGTCATCTGGCTTATGTTCTTCATGTAGCATTCAGATCGAATGACTCTATGAAATTACGTCGATACTTCCACATATTATGGGTAACGTAGGAGACATCCCTATTTCCCGGGGGTCTTAATTACCACTGCTTAGCTTTCAATTTGCCTCTGACCATCAAATTAAATGTGAATAACCCGTCCTCCTCTCTTTGAAACAAGGGGCGCTTCCGGTTCTGTGCGTGCTTCAAACAATTTTGTCTTCTCCATATTACCATATCTCTAGAGCCAATAATTTTCTATGAGGAACTACTGAACTCAATCACTTGCTGCCGTTACTCAACAGTTTTCTGTTGAGGTCTATCCCGTAGAGGTAGTAAAATTGGATCAGTGATCGATTTCTAGGTTTCGTCGTAAACCTAATTGGTTACTTCCAATTACGTAAATCAATAGTTCAAATCGACTTTCCCTCCTATGCTCTGAGTTCCAGTATCGATAAGAATTGAGTTCTTATTGTTCTTATGTTATGGTATGAATATACCATACCAATTCGTTATGTATGGATGATGGATGAGATTCCATGGATAGAGAGCCAGTTCCAATAGACCGTTCGTGTGCATCCAGCAGGAATTGAACCCGCAAATTACCAATTATGAGTTGGGCGCTTTAACCATTCAGCCATGGATGCTTAACAGGGATCATCGTACATCGTAAATAACCAATTTTATATTATGCCTTGAAGAGGACTCGAACCTCCACGCTCTTCAGCACGAGATTTTGAGTCTCGCGTGTCTACCATTTCACCATCAAGGCATCGTATTCCATGAATATGATATCTATCTAATGTGATATATGGAATATATGACAAAGGTGGAGTCTTGGATCGATCGATCGGTAGGCCTGAGTCAGACATCAAATAGCTTCGCATTATCCGTGGACACCTTATATAGATCAATTTCTCGATTCAATAGAAGCCCAAAGAGGTGCATATGGTACCCAAGGATAGATATGTCAGGTCTGATTACACCTATTCCTAATCCTAAATAGAATGTAAGGACGTAGGGATTTCTATGTAAATGGAATGAACTTATAATCTGATGATCGAGTCGATTCCATGATTATAAGTTCATAACCCTAGCCCATTTTGGGCGGAACAGATCTACTAATTCTTTTATTCCAGTTAGTAAGGGATCTTGAACTAAGAAATAGACCTAGCAGCTTCTTTCTCTCATGCAAAACCGTGCATGAGACTTTCATCTCGCACGGCTCCTAAGTGATAAAAGAAAGAAGAACTCGTCTTCTCTCTTTTTTGATTACCTTCCTCGCGTATGTATAAGACCGAATCCATTCTTTTTCGAAATCGATTTCGACTAATCCTTAACTTTTCGAGGAATCCTTCATCAGTGGTTGTGAATGACTGACTTTTTCAATCCTTTCGACCTTGGTTCCGTAGGAGCAAGTCAGAAAGGTTGAGAAATAGAACCATCTGATTTGATTCGTTCCCAATAGCCATGAGATGATCATCTTAGGGTGATCCTTTTGTCAACGGATGCTCCTATTACACGTAGTCTCTGAAGGATGAGAACCCACTATGTAGCATCTACATCGATAATTCATTGTATACGTCATTAGTCCGATTCTTTGTAGGAACTACCCGTAATAACGAACTTGCAAAATGGATCTGTTTATCATAAAGAGATTCATTGTTCCTGACCCTGCTTCACCTTAATTGTTATTTGAACAAAAAGATCACATAAACTTTTGGTAAAATTCTATCTTGGTCGGAGTGGGGATAGCATTTCTCTTCTGCATGTCTATGGAGTTTTGCAAAACCCAAACACCTCAGATAGAGGTAGGAATTTGTCGAACGAACCACAGAATTAGTAACTGCATCCAATCTCCGAATGTTTCGATGGATATTTACGGAATCCCCATGAATAGGATCAAACCTTATTCCATTTCCATAAGATTCTTCTTTCTTATTCTTAAGCAAGCCCTCGAGAGGGCTTAGTTGATCATGATTTCTGTTTTCTCTCTTTTTGTTTGTTTCGAGAAAGATATGATTCTCCTTCTATTGATTCTGAGATGTACGGATCCATGTGTCTACATACATAGATTCTGTTCATGGAGAGCGTGAAAGAGGTTCAAGAATCCTTTTCTTTTTATAAGGGCTAAGGGTGGATCTCGAAAGATAGGAAAGATCTCCCTCCAAGCCGTACATACGACTTTCATCGAATACGGCTTTCCACAGAATTCTATAGGGATCTATGAGATCGAGTATGGAATTCTGTTTACTCACTTTAAATTGAGTATCCGTTTCCCGCTAGGATCGGAAATCCTGTATTTTCCATATCCATACGATCGAGTCCTTAGGTTTCCGAAATAGTGAAAAAGAAGTGCTTCGAATCATTGCTATTTGACTCGGACCTGTTCTGAAAAAGTCGAGGTATTTCGAATTGTTTGTTGACACGGACAAAGTAAGGGAAAACCTCTGAAAGAATTTCCATATTGACCTTGGACATATAAGAGTTCCGAATCGAATCTCTTTAGAAAGAGGATCTTTTGTCTCATGGTAGCCTGCTCCAGTCCCCTTACGAAACTTTCGTTATTGGGTTAGCCATACACTTCACATGTTTCTAGCGATTCACATGGCATCATCAAATGATACAAGTCTTGGATAAGAATGTCCCTTTACAGAACCGTACATGAGATTTTCACCTCATACGGCTCCTCGGTCAATTTTTCTTCATTTGGAATCTGGGCTCTTCTATCTTCGACTTTTTTTTATTTATTTCTTCCCGAAACTTCCCAAGAAAATCCCGAATTGGATCCAAACGGGTTAATGTGAGCTTATCCATGCGGTTAGGCACTCTTCAAATAGGAATCCATTTTCTAACTGGCTTTCGTGCTTTGGTGAGTCGTCCGAGATCTTTTCGATGACCTATGTTGTGTTGAAGGGATATCTATTCCGATCGATTGCATAAGACCCGGAAAGTATACAGAAAAGACAGTTCTTTTCAATTTCGATTAATATAAGTAGTATCGAATCCATAGTCAATCCTACTTTGATAGGACCAGAATTCTCTTTCTCGATGGGACGGGGAAGGGATATAACTCAGCGGTAGAGTGTCACCTTGACGTGGTGGAAGTCATCAGTTCGAGCCTGATTATCCCTACAATGTGAGCTATTTTGACTTACACGAGCGAACGGGAATGGATAAGAGGCTTGTGGGATTGACGTGATAGGGTAGGGTTGGCTATACTGCTGGTGGCGAACTCCAGGCTAATAATCTGAATGGATACAAGTTTGGAAGGAAAGACAATTCCGAATCTGCTTTGTCTACGAATAAGGAAGCTATAAGTAATGCAACTATGAATCTCATGGAGAGTTCGATCCTGGCTCAGGATGAACGCTGGCGGCATGCTTAACACATGCAAGTCGAACGGGAAGTGGTGTTTCCAGTGGCGAACGGGTGAGTAACGCGTAAGAACCTGCCCTTGGGAGGGGAACAACAACTGGAAACGGTTGCTAATACCCCGTAGGCTGAGGAGCAAAAGGAGAAATCCGCCCAAGGAGGGGCTCGCGTCTGATTAGCTAGTTGGTGAGGTAATAGCTTACCAAGGCGATGATCAGTAGCTGGTCCGAGAGGATGATCAGCCACACTGGGACTGAGACACGGCCCAGACTCCTACGGGAGGCAGCAGTGGGGAATTTTCCGCAATGGGCGAAAGCCTGACGGAGCAATGCCGCGTGGAGGTGAAGGCCTACGGGTCGTCAACTTCTTTTCTCGGAGAAGAAACAATGACGGTATCTGAGGAATAAGCATCGGCTAACTCTGTGCCAGCAGCCGCGGTAAGACAGAGGATGCAAGCGTTATCCGGAATGATTGGGCGTAAAGCGTCTGTAGGTGGCTTTTCAGTCCGCCGTCAAATCCCAGGGCTCAACCCTGGACAGGCGGTGGAAACTACCAAGCTGGAGTACGGTAGGGGCAGAGGGAATTTCCGGTGGAGCGGTGAAATGCATTGAGATCGGAAAGAACACCAACGGCGAAAGCACTCTGCTGGGCCGACACTGACACTGAGAGACGAAAGCTAGGGGAGCAAATGGGATTAGAGACCCCAGTAGTCCTAGCCGTAAACGATGGATACTAGGTGCTGTGCGACTCGACCCGTGCAGTGCTGTAGCTAACGCGTTAAGTATCCCGCCTGGGGAGTACGTTCGCAAGAATGAAACTCAAAGGAATTGACGGGGGCCCGCACAAGCGGTGGAGCATGTGGTTTAATTCGATGCAAAGCGAAGAACCTTACCAGGGCTTGACATGCCGCGAATCCTCTTGAAAGAGAGGGGTGCCCTCGGGAACGCGGACACAGGTGGTGCATGGCTGTCGTCAGCTCGTGCCGTAAGGTGTTGGGTTAAGTCTCGCAACGAGCGCAACCCTCGTGTTTAGTTGCCACTATGAGAACCCTGAACAGACCGCCGGTGTTAAGCCGGAGGAAGGAGAGGATGAGGCCAAGTCATCATGCCCCTTATGCCCTGGGCGACACACGTGCTACAATGGGCGGGACAAAGGGTCGCGATCTCGCGAGGGTGAGCTAACTCCAAAAACCCGTCCTCAGTTCGGATTGCAGGCTGCAACTCGCCTGCATGAAGCAGGAATCGCTAGTAATCGCCGGTCAGCCATACGGCGGTGAATCCGTTCCCGGGCCTTGTACACACCGCCCGTCACACTATAGGAGCTGGCCATGTTTGAAGTCATTACCCTTAACCGTAAGGAGGGGGATGCCTAAGGCTAGGCTTGCGACTGGAGTGAAGTCGTAACAAGGTAGCCGTACTGGAAGGTGCGGCTGGATCACCTCCTTTTCAGGGAGAGCTTATTGGGTATTTTGGTTTGACACTTCTTCAGCCCAAAAAGAAGGCAGCTACGTCTGAGCTAAACTTGGATATGGTCTTAGGGTGAAGTAAGACCAAGCTCATGAGCTTATTATCCTAGGTCGTAACAAATTAGTTGATAGTGATAGGATCCTTTTTTGGCGTCCCCATGCCCCGTGTGGCGGCATGGGGATGTCAAAAAAGGGATGGAGTTTTTCTCGCTTTTGGCGTAGCAGGCCTCCCAAAGGGAGGCCCGCGCGACGGGCTATTAGCTCAGTGGTAGAGCGCGCCCCTGATAATTGCGTCGTTGTGCCTGGGCTGTGAGGGCTCTCAGCCACATGGATAGTTCAATGTGCTCATCAGCGCCTGACCCGAAGATGTGGATCATCCAAGGCACATTAGCAGTGTCTAGGGTTGGGCCAGGAGGGTCTCTTAACGCCTTCCTTTTTCATCGGAGTTATTTCCTGCCATGGTAAGAGGGGCACACTTGAAGAGCGCAGTACAACGGGAGTTGTATGCTGCGTTCGGGAAGGATGAATCGCTCCCGAAAAGGAGTCTATTGATTCTCTCCCAATTGGTTGGATCGTAGGGGCGATGATTTACTTCACGGGCGAGGTCTCTGGTTCAAGTCCAGGATGGCCCAGCTGCGCCAGGGAAAAGAATAGAAGAAGCATCTGACTCTTTCATGCATACTCCACTTGGCTCGGGGGGATATAGCTCAGTTGGTAGAGCTCCGCTCTTGCAATTGGGTCGTTGCGATTACGGGTTGGCTGTCTAATTGTCCAGGCGGTAATGATAGTATCTTGTACCTGAACCGGTGGCTCACTTTTTCTAAGTAATGGGGAAGAGGACTGAAACATGCCACTGAAAGACTCTACTGAGACAAAAAGATGGGCTGTCAAAAAGGTAGAGGAGGTAGGATGGGCAGTTGGTCAGATCTAGTATGGATCGTACATGGACGATAGTTGGAGTCGGCGGCTCTCCTAGGCTTCCCTCATCTGGGATCCCTGGGGAAGAGGATCAAGTTGGCCCTTGCGAATAACTTGATGCACTATCTCCCTTCAACCCTTTGAGCGAAATGTAGCAAAAGGAAGGAAAATCCATGGACCGACCCCATTGTCTCCACCCCGTAGGAACTACGAGATCACCCCAAGGACGCCCTCGGCGTCCAGGGGTCACGGACCGACCATAGACCCTGTTCAATAAGTGGAACACATTAGCCGTCCGCTCTCCGGTTGGGCAGTAAGGGTCGGAGAAGGGCAATCACTCGTTCTTAAAACCAGCATTCGATCAAAGAGTCGGGCGGAAAAAGGGGAGACCGTTCCTGGTTCTCCTGTAACTGGATTCCCCGGAACCACAAGAATCCTTAGAATGGGATTCCAACTCAGCACCTTTTGTTTTGAGATTTTGAGAAGAGTTGCTCTTTGGAGAGCACAGTACGATGAAAGTTGTAAGCTGTGTTCGGGGGGGAGTTATTGTCTATCGTTGGCCTCTATGGTAGAACCCGTCGGGGAGGCCTGAGAGGCGGTGGTTTACCCTGTGGCGGATGTCAGCGGTTCGAGTCCGCTTATCTCCAGCCCGTGAACTTAGCGGATACTATGATAAATTTTGCCAATTCGGCAGTTCGATCTTCACATTCATGGACGTTGATAAGATCCTTCCATTTAGTAGCACCTTAGGATGGCATAGCCTTAACGTTAATGGCGAGGTTCAAAAGAGGAAAGGCTTGCGGTGGATACCTAGGCACCCAGAGACGAGGAAGGGCGTGCAAGCGACGAAATGCTTCGGGGAGTTGAAAAAAGCATAGATCCGGAGATTCCCAAATAGGTCAACCTTTTAAACTGCTGCTGACCATGAGCAGGCAAGAGACAACCTGGCGAACTGAAACATCTTAGTAGCCAGAGGAAAAGAAAGCAAAAGCGATTCCCGTAGTAGCGGCGAGCGAAATGGGAGCAGCCTAAACCGTGAAACGGGGTTGTGGGAGAGCAATACAAGCGTTGTGCTGCTAGGCGAAGCGGTTGAGTGCCGCACCCTAGATGGCTAAAGTCCAGTAGCCGAAAGCATCACTAGCTTACGCTCTGACCCGAGTAGCATGGGGCACGTGGAATCCCGTGTGAATCAGCAAGGACCACCTTGCAAGGCTAAATACTCCTGGGTGACCGATAGCGAAGTAGTACCGTGAGGGAAAGGTGAAAAGAACCCCCGTGGGTAGTGAAATAGAACGTGAAACCGTGCTGAGCTCCCAAGCAGTGGGAGGGGAAAGTGATCTCTGACCGCGTGCCTGTTGAAGAATGAGCCGGCGACTCATAGGCAGTGGCTTGGTTAAGGGAACGGAACCCACCGGAGCCGTAGCGAAAGCGAGTCTTAATAGGGCGATTGTCACTGCTTATGGACCCGAACCTGGGTGATCTATCCATGACCAGGATGAAGCTTGGATGAAACTAAGCAGAGGTCCGAACCGACTGATTTGAAGAATCAGCGGATGAGTTGTGGTTAGGGGTGAAATGCCACTCGAACCCAGAGCTAGCTGGTTCTCCCCGAAATGCGTTGAGGCGCAGCAGTTGACTGGACATCTAGGGGTAAAGCACTGTTTCGGTGCGGGCTGCGCGAGCGGTACCAAATCGAGGCAAACTCTGAATACTAGATATGACCCAGGTCAAGGTCGGCCAGTGAGACGATGGGGGATAAGCTTCATCGTCGAGAGGGAAACAGCCCGGATCACCAGCTAAGGCCCCTAAATGACCGCTCAGTGATAAAGGAGGTGGGGGTGCAAAGACAGCCAGGAGGTTTGCCTAGAAGCAGCCACCCTTTAAAGAGTGCGTAATAGCTCACTGATCGAGCGCCCTTGCGCTGAAGATGAACGGGGCTAAGCGATCTGCCGAAGCTGTGGGATGTCAAAATGCATCGGTAGGGGAGCGTTCCGCCTTAGAGGGAAGCAACCGCGAAAGCGGGGGTCGACGAAGCGGAAGCGAGAATGTCGGCTTGAGTAACGAAAACATTGGTGAGAATCCAATGCCCCGAAAACCCAAGGTTTCCTCCGCAAGGTTCGTCCACGGAGGGTGAGTCAGGGCCTAAGATCAGGCCGAAAGGCGTAGTCGATGGACAACAGGTCAATATTCCTGTACTACCCCTTGTTGGTACGGAGGGACGGAGGAGGCTAGGTTAGCCGAAAGATGGTTATAGGTTTAAGGACACAAGGTGACCCTGCTTTTCAGGGTAAGAAGGGGTAGAGAAAATGCCTCGAGCCGAGGTCCGAGTACCAAGCGCTGCAGCGCTCAGGCGCTACGGCGCTGAAGTATGTAACTGATGCCATACTCCCAGGAAAAGCTCGAACGACCTTCAACAAAAGGGTACCTGTACCCGAAACCGACACAGGTGGGTAGGTAGAGAATACCTAGGGGCGCGAGACAACTCTCTCTAAGGAACTCGGCAAAATAGCCCCGTAACTTCGGGAGAAGGGGTGCCCCCTCACAAAGGGGGCCGCAGTGACCAGGCCCGGGCGACTGTTTACCAAAAACACAGGTCTCCGCAAAGTCGTAAGACCATGTATGGGGGCTGACGCCTGCCCAGTGCCGGAAGGTCAAGGAAGTTGGTGAACTGATGACAGGGAAGCCGGCGACCGAAGCCCCGGTGAACGGCGGCCGTAACTATAACGGTCCTAAGGTAGCGAAATTCCTTGTCGGGTAAGTTCCGACCCGCACGAAAGGCGTAACGATCTGGGCACTGTCTCGGAGAGAGGCTCGGTGAAATAGACATGTCTGTGAAGATGCGGACTACCTGCACCTGGACAGAAAGACCCTATGAAGCTTTACTGTTCCCTGGGATTGGCTTTGGGCCTTTCCTGCGCATTAGGTGGAAGGCGAAGAAGGCCCCCTTCCGGGGGGGCCCGAGCCATCAGTGAGATACCACTCTGGAAGAGCTCGGATTCTAACCTTGTGTCAGACCCGCGGGCCAAGGGACAGTCTCAGGTAGACAGTTTCTATGGGGCGTAGGCCTCCCAAAAGGTAACGGAGGCGTGCAAAGGTTTCCTCGGGCCAGACGGACATTGGTCCTCGAGTGCAAAGGCAGAAGGGAGCTTGACTGCAAGACTCACCCGTCGAGCAGAGACGAAAGTCGGCCTTAGTGATCCGACGGTGCCGAGTGGAAGGGCCGTCGCTCAACGGATAAAAGTTACTCTAGGGATAACAGGCTGATCTTCCCCAAGAGTCCACATCGACGGGAAGGTTTGGCACCTCGATGTCGGCTCTTCGCCACCTGGAGCTGTAGGTGGTTCCAAGGGTTGGGCTGTTCGCCCATTAATGCGGTACGTGAGCTGGGTTCAGAACGTCGTGAGACAGTTCGGTCCATATCCGGTGTGGGCGTTAGAGCATTGAGAGGACCTTTCCCTAGTACGAGAGGACCGGGAAGGACGCACCTCTGGTGTACCAGTTATCGTGCCTACGGTAAACGCTGGGTAGCCAAGTGCGGAGAGGATAACTGCTGAAAGCATATAAGTAGTAAGCCCACCCCAAGATGAGTGCTCTCTCCTCCGACTTCCCTAGAGCCTCCGGTATCACAGCCGAGACAGCGACGGGTTCTCCACCCATAGGGGATGGAGCGACAGAAGTATGGAAATAGGATAAGGTAGCGGCGAGACGAGCCGTTTAAATAGGTGTCAAGTGGAAGTGCAGTGATGTATGCAGCTGAGGCATCCTAACGAACGAACGATTTGAACCTTGTTCCTACACGGCCTGATCAAATCGATCAGGCACTTGCCATCTATCTTCATTGTTCAACTCTTTGATGAAAAACCAAAAGCTCTGCCCTTCCATCTCTTATAGAGAGGGAGGGCAGAGGCCTTTGGTGTCCCTCAAGAATTGGGGCTTCACAATTACTAGCCAATATTTATCTCATGCCTTTCCTCGTTCATGGTTCGATATTCTGGTGTCCTAGGCGTAGAGGAACCACACCAATCCATCCCGAATTTGGTGGTTAAACTCTACTGCGGTGACGATACTGTAGGGGAGGTCCTGCGGCAAAATAGCTCGATGCCAGAATGATAAAAAGCTTAACACCTCTTATTTGACTTTTTCACTATTTTGAAATAAGAAAAAAAAATGCAAAGGTCGTCTTATCCCCTTCACACCTCGGAACGCACTGTTCTTATAGAGAGAAAGCGCTTTCCCATCTTCTTAACCTGAAATGAAGCCCGGGAAGAGATCCAGTGGAGACAGCTGGGCCTGTAGCTCAGAGGATTAGAGCACGTGGCTACGAACCACGGTGTCGGGGGTTCGAATCCCTCCTCGCCCACAGCCTTCCAAATCTTTCCTTTTGTCGAAGTGGAATCGTAGAACAGAATGTGATACGATGAGATAGAATGCAATAAGGATACGGGTTACCTACTCCTAAGGGTCAAAGCAAGCCTTTAATTCAATTCTTTATTCTTACATTAAAGAATGAATAAAATCTCCCCAAGTAGGATTCGAACCTACGACCAGTCAGTTAACAGCCGACCGCTCTACCACTGAGCTACTGAGGAACAGGGGGCCTAGAGTTCAACTCCCGCTCTCAACCCATGAACAATATGAGTCCGAAGCTTTTCGTACTCCCATAATTTCTTCGTAGTGGCTCCGTTCCATGCCTCATTTCATAGGGAAGTGGCTCTATTTCACTTCCTAGCACTTCCTATCATTAATATCCATCCTTTGATTGACATAAGAGATGTCATTTATAGTCTATCTCTTTCTATATATGGAAAGTCAAGAAATTCTCATCGAAACATCGAGAAATTGTGCATTCACAGGTATCACTCTAAAGGTGGATTAGAAGATTTAGCTTGTATGAATCGCTATTGGTTTGATACGAATAATGACAATCGTTTCAGTATGTTAAGGATACAGATGTATCCACAATTCATTTAGAGTTACTTAATAGTCTATTTCTTATATCCCGTGAAATTCTCGAGCCAAAAGATGGATGCATATGCTGTGTTTCATTTTGCTAAATGATATCGGTGAAATTGCATATAGCTATTTTAGATAGAAGAAACTAAAATAAGAATGTACCCTTCTATTTGCATCGATAAAATAAATCCAAATTCCAGATGAATAATTGCAAATTTGTGTGTGTACGAGATTAGAATAACTTCAAAATAACTGACATAATTTTGTATTTAAGAAAAGTTTCCGATTTTTATCCCAAACCCAATAGATGTCTTTCACATACAACTGAAAAAATCCAATATCGACGATTCCCAAGATAATAGCTATTATTCTTTATTAGCCGCCATGGTGAAATTGGTAGACACGCTGCTCTTAGGAAGCAGTGCTCAAGCATCTCGGTTCGAATCCGAGTGGCGGCATTCTTGAAAAAGAATACAATAGATTTCAATTCAAATTGGACCTTCCCTTCAAAACCTTTATTTGAGAACCTTTGGGGTTCAAGGGTTCTCAAAAATTCGAGATAGATCTAAGATAAAGTGATCAAGATACGTTTTGACCAGAAAAGCCCGTGCTCGATTATTTCGAGCACAGGCCGGTAAAGAGGAATCAGACGATTCGAGTGAAGTTTTTTGTAACGTATGGATCTATAAATTTTCTTTATAAAATTTTTCGATCTGGTAATTGTAGACACCAGACGAAGCAATGGTTTATCCAACTTCAATTAATCTGTTAGAAAGCGTGAAGAGAGCCAAGAGACTTTAATTTTGGATTTCAAAGAATTGCTTTCAATATTTATTGAATATAAATTCAATATCAATTAACTAACTCCTTATCAATCTCGATTCATTTCAATATGAGAGAATTGAAACAACGTATTTGTTGGCAATGGATTTACTAAATCAAAATTGTGATTTATGGATAAAAAATTAATAGTATAAAATTTTCATGAACTGACTAAAGGATTCAAGGAGAAAAAATTCTATATCTATAAAGATATGTTTCTTTCTCTTGTTTGAGAGATGAAAATATTCTTACTATTATCTTCATAGTCGATGATAACATCACAGTTCCACCGCTATTTCAAAACCGTACATGAAACCTTAGCTTCATACGGCTTCTCTATGATCTAAAAAATAGATTTGAAAGTCCTAAATTAGACCAAAGGAATTCCGTCTGCTAGAATAAAAGCGCTTCCGAATTGATCTCATCCTTTTCTCAGTAATAACTTATCTTGGAATAAAACACTTGTTATAGGAATTAATAAATGGAAAGAGTTATCCATATCTTTTTACTATTCTTCTAAAAGATAAAGGGTTAATTCGTTCTTGATAGCCATTTCCTTAACAAGTGAATGGGAAGTACTACTTGATAATTTCTAAAATTGCAAGTCCTTATTATGATTCCTTTTATGGAAAAATCTCTAATTAGATTTTCCATTACTAATCCTTTATGTACTTTAGTGTTCCTAACCCTTCACTAACTTTTGGTGGATTCTCTATGAAGAATCCTTTATTCTTGGCCGCTTCAAGATATGAGACTTTGGGATAAAGAGTTTACTATGTTTACTCCACTTTTCTTGTACGTAGGAAATGAGATTTTACTACTTTATAAGCTGTTTTGTTTCACTCATATAGCTATCTAGTTCAAGATTCTTTA
Aegilops_searsii__stripped_ TACTATTGGGTATTTCTTTCTTCAAAAATTCTTATATGTTAAAAGGTAAGATCTTGGTTTATTCAAATTGCAAGGACTCCCAAGCACACGTATTAACTAGATAATAGAAGGCTTGTTATTTAACAGTATAACATAGACTATATACCAATGTCAACCAAGTCATGGGTTGCCCGGGACTCGAACCCGGAACTAGTCGGATGGAGTAGATAATTCTTCCTTGTTAAAATCCCTCCCCAAATCGTGCTTGCATTTTTCATTGCACACGACTTTCCCTATGTAGAAATTTCTATAGAACATTTCAGTACAAACTGGAAGGGAGTCTAATACTTTTTATTTTTGCAGGCCAATCGCTCTTTTGACTTTGGAATACAGCCTTTTATCAATATACTGCTTCTTTTACACTCAAGAATAATTAGGATTTCGGTCCACTCGAAACCACCTTTCCCCATCCGGCACTAATCTATTTTTAACGTCTAATTAGAGCGGGGAATCATTCCAATTAGGAAGTTCAGCTCGTTGCTTTTTTTTACCAGAATTGGAGCCAGGCTCTATCCATTTATTCATTAGACCCAGAAAATCTTTATTACGACATGCTATTTTTTCCATTCATTACCTTTGAGGATCAGTCGTGGTCTTCTAGACTCTACCAAGAGTCTGGACGAATTTGTTGTTCATCCAAATGTGTAAAGATCATAGTCGCACTTAAAAGCCGAGTACTCTACCATTGAGTGCAACCCAGAAATTAGATACGATCGAACCAAAAATCAATGGAATTGTAGGCGTGTGGAGTGAGGATAAAGAGAACCATCTATCTACAAATTCTATTTGTTCAATAGACCTTTGTCAATGGAAATACAAATTTAAAGGGCTTATGTTGGATTGGCACGATATAAATCCTAAAAAAAATTGGGATAGATGTAGATAAACAACCCCTAGAAACGTATAGGAGGTTTTCTCCTCATACGGCTCGAGAAATAATTTCATTTACTCATGACTCAAGTGGGCTAATTTTGCCTGACAAACTTCGTTTTTGAGTCGTCTTTAAACTCTTTTCTTTGTCTCATTTCGAACGAATTGACTATTTGTTGAGACAATTGAAAATTGTGTTTACTTGTTCTGGAATCTTTGATTTGTGAAATCCTTGGGTTTAGACATTACTTCGGGAATTCCTTTTTTTAAAGAGTAGCAACATACGATAGACTGACAAAGTTCCTAATTTATTAGTTTTCACTAACCCTAGATTCTTTCTTATTCTGTCCTCTCGAGCTCCATCGTGTACTAACCCAGCCAAATTGTTCGGAACGAATAGAACAGGCTATGTCGAGCCAAGAGCATTTTCATACTATGGAAAATGATGGATAGAAAAATCCACAATCGATCATGTCCTTCAAGTTATGGTATAGAAATTGATCCAATATGGATGGAATCATGAATAGTCATTTTTATACTCTACATCTGGGACGGAAGGATTCGAACCTCCGAGTAACGGGACCAAAACCCGCTGCCTTACCACTTGGCCACGCCCCATTTGCGACACTTAGTTGTATTTGTTATTCGTCAATTTCAATTGAGGGATTTCTCTTGCTAGTATTCTACACATGCGGATAATATAAAAATGCATTGATCATTACATGGAATTCTATTAAGATATTATATGAAATCGAATTTATTCCACTCTCATTTGAGAGTGCGAATACAAGGAGGTATTTTTGTTTGGGAAAGTCCGAAAAAGTTTTGAATCCTTAAAAATAACTCAAGAAAAATCCAATTATTTACTCTACAAGAATGAATTTAGTAATGGTATTGGAATTTATCTATGAAAAACCGGGGGTCAGAATTCTTTCCAATTCGAAAGTCCCAATGATCAAGGAGCGGAAAGAGAGGGATTCGAACCCTCGGTACAAAAAATTGTACAACGGATTAGCAATCCGCCGCTTTAGTCCACTCAGCCATCTCTCACGTTCCAAAGCGAAAGGTTTCGTGATATGATATAGGAAGAAATAAGGTAGAAAAATTATATTGCCAATTCCATTTTAATTATATTCTTTTTTCTTAATGTTAATAAAAAAATAAACATAAAATTGGAAGAGCATAAAGTAAGTAGACCTGACTCCTTTAATGATGCCTCTCTCCGCTATTCTGATATATAAATTCGATGTAGATGAAATTGTATGCGATTTTATTTCTCTCTTCGAGACCATTGAAAAGGGCATTGAACGACAAGAAATCGTCCAATTATCATATGCCTAGTGGAGGTGCTCGGAAATGGTTGAAGTAATTGAATAGGAGGATCACTGATTTTTTATACCTGTTCTATTTCTTTCTGGCTCGGTTATTCCATCTAGCCGAGCCAGTATTCAATAAGCAAAAGGAGAGAGGGATTCGAACCCTCGATAGTTCCTAGAACTATACCGGTTTTCAAGACCGGAGCTATCAACCACTCAGCCATCTCTCCACAGCCTAAAAAGAGAAGAATCAATGGATTCATGATTAAACCCCTCCTACTTTGTATTTTTTACAGTTAAGTGAGGGATCAATATGTAGTCAACATTTGATGGTAGCTTGGAGGATTAGAAATAAAAAAAACGGTCGACCCAGAAGGTCGACCCAGGCGGCGCTATAAAATATAGAGCGTAGTTCAATGGTAAAATATCTCCTTGCCAAGGAGAAGATACGGGTTCGATTCCCGCCGCTCGCCCGCTAAGTGCGGAGACGGGAATCGAACCCGTGACCTCAAGGTTATGAGCCTCGTGAGCTACCAAACTGCTCTACTCCGCTCTGGAGTACCGGTGGACAAGCCTCTATGGAGCGGGTAGCGGGAATCGAACCCGCATCGTTAGCTTGGAAGGCTAGGGGTTATAGTCGACGTTGGTTTTTTTAACGTCTCTAATTCAAAACCGAACATGAAATTTTGATTTCATTCGGCTCCTTTATGGATATTCTCACCACTTAACATCTATGTCAGCTTTTATTTGAATGGAACCAAAGCTCTCCGCTTTCTAGATGATCCTTATAGAGTAGGAGATAGAAATTCATCTACTTACTTCGTTCCCTAATTTCATTCAAGAGATCCTGAGGAAAAGAATTGGGTTTCCACCGAGCTGAAACAATATGCGGATGGTTCTAGTAAACCAAAACTATCTTTTTAGCTATTTGGCAGAAGATTTAGTTACGATTGGTTTGTATCTTCATCCATAGATCCTTTACTCATATTTCAAAATTGGAATACTTATGCAAAATTATGCTTCGCGACTCTGTACTCATAATAAATTATACAAATCGCCAGAATTATATTCTCCTCAATATGCTATTGAGAGGAAAAGGATTTAATCCTTTATAAGAACTAAAGCCATAGAACGAATCACACTTTTACCACTAAACTATACCCGCTAATGTAGATTATGGTATAAATGGTACCCTTTGTCAAGGTAGCCAATATTCCAAAAACTCTTTGCTTGTTTCGAGTATATTGACAATTCCAAAAAACTGCTCATACTATATAGTATAATCACGAGCGGTTGTATATGGCCCTATCGTCTAGTGGTTCAGGACATCTCTCTTTCAAGGAGGCAGCGGGGATTCGACTTCCCCTGGGGGTAGGGAGTATTATGAAAGGAGGTTATAACCCTAGAAAAATTCTTCCTGGGTCGATGCCCGAGTGGTTAATGGGGACGGACTGTAAATTCGTTGACAATGTCTACGCTGGTTCAAATCCAGCTCGGCCCAAAAATCTAGGGCTTCGTGAGTATGAACTAAATTGTAGTTCAATTGGTCAGAGGATCTCCTATTACTATAAACTCTCATCCATGAATTGATTGATAGTCCGATATTCATAATATTGAATTGATTCATATCAGAATCAAGCCCTCACAAGCCTTTTCCATGGGATTACATCCCGAGTTATTGTAGGTTTTGGAATTCCAATTAATCATTGAAGAAAAGGCTGGTTGGAATCTAAAGTGTGCTACGACACTTTAGCTTTATTATCATCTATGTCTCCTATTTCTATGAAGGGATTATTCTACTATTGATCAATAATCATAGTGGAATCAAGGGTCAGAGTCAAAAAGGATCAATTTACTCCTTGGATTCCCCCTTATGTTTTCTATGGGGAATCATGCCTGAACTTTCGTCCAAATATTCATATGTATGAAATACATATATGAAATACGTATGTGGAGTTCCCTAGAATTTCATGTGATTCAGTAAACGAATATAGTTCCATGATTGCTAGATCGATCCAGAGGGATTGAGAAGAGTGAGCATAATGGATTTTGATAATCGAAATAAATTTTATCGGGATGCCCCTTTCGGGGGGCATTCCGACGAATCCAGGCAAGTTATTTGAATCACTGAAGGGGTACTTATGTTTTATTTCAAGCTATTTCGATCTTTCTTAATCAACAAATTCCGTAATGGTAGGATAGGAATATTGATATATATTAGAGGGTATTGATATATATTATGATCTGATGTGCTTTGGTATCCTAAATATAAGATTTTCAGCTGAGTTGAGAAAGAGATGGTTGAATCAAAAGAATTCTTTTGAAGTTCAATTTTTATCAGAGGACAATCTATTTATTGGTTGATTGTATCCTTAACCATTTTGACACGAGGAACTCACCTTTAAAAAATCTTCTTTCACCGGTCAAACAAGAGTAACTAGATGGGCGAGCGAAAAGTGATCAAAACTTTGTTCGTCCTATCTATAAGAGGAGAGCATTCAAGAATAGATTGATCTATCCGGCTGCACTTATTGGTGCACGATCTCGACGAATTACTTCTGAATAAATTCAGAAATCATATGGAAGACCATAGCATTTCGCGACTCATTGGTAACTTTGATTCTCTATAAACCAAGAATGTGAGACCATTAACACGGTTAAAGCTAAACTGCTTGAAGTCCAGGCAAAAGGTACTCTTTCTACGTAAAATTTATCTGATATAGAACACTCATATCGATAATTGAACTATTTACTAAGGCCTGCCCTTTCAATGCCGAATCGACGACCTATGTATAAGAGAATTTTTGGATTTTTATTAAAGGCAAAAAAAATAAAGAAACAACTTTGCTGACATCTAGGCAGAAGAGTCCTTATTTCATAAATAAGGAGCGTGAGAGCCAAATGAATCGAAAGATTCATGTTTGGTTCGGGAAGAGATCATAAAAGTTGTAACAAAATAATCTACTTTCACTTCTACTTTCGTTTAGAATTTAGGCATTATTTTCCCTTGCTTCAAAGAAAGAAACACTATTTGTTTAGTATTTAAAGAATAGATAGAATAAGATTGCGTCCAATAGGATTTGAACCTATACCAAAGGTTTAGAAGACCTCTGTCCTATCCATTAGACAATGGACGCTTTCACGGGTAGTGGAATCGAACCGCAACCCCAGCCTTATGAGCTACCAAACGAACTGCCTCACCATATCTATACAAATAGAATAGTCCATTTATACAGAATGGTAAAGAGGGCTCCTCTATGATTATCAAACCAATGTGTCGTTGTATTATACACGGTTCTAATCCTAGATGGAAAAATAAAATGCCTTTCAAATCCTCTAAGTCCTCCTCTTTCCGGACAAGACATACAAAGAGACCCGCCAACTTTAGTGAATCTTTGAAAGATAGATATTGTGATTAGTTCTTTCTTTACTATCTACCAGTTATTCACTGGAGCAATTCATCCGAGGCAAGTGTTCGGGTCTATTATGACATAAAGATTAGGTGCCTAACGGACTTTTGATTAAAAAGAAAATGGATATAATGAAATTCTTTTATAGAACGGAATAGGAAGTTCCTTCCCTTAGAACCGTACTTGAGAGTTTCCTACCTCATACGGCTCAGAATTCGATTTATCAAAAATCGATTTTGTTCTGCAGATTACCTAAGTTTCAAACCCTATTTTTATCAATAATCAGTTTGATCTTTTTTCCCACCTTCAGAAGAAGCATAGCCTTCGTTCAAATAAAGGTAACTATCCCCATATATGAAATCTCTATAGAATCCTTGAAAAGACTCATAAGAAAAAAACTTACTATCTTTGGGATCTGATACTACACCGCTGCTTATCCTTAGTGGATCGGCTCTATTACATAAGCGGATTCCTAAATTTTGCCCCATATCATGGGATGCAGTTTTTTAGTTGTATCGACCCAGTCGCTCACTAATTGATCTTTACGGTGCTTCTCTATCAATTTGAGCTTTATCCATAGGTAGTATAGGCTCTTCGTTTTTTGATGTCTTCCTACAGCTGATAGGGAAAAATCGTTGTTTTTACGATCCCTATGTAGAAAGCTTTCTATAGTGGAGATAGTCGCAGTTACGGTCGTTCATTCTATTCAAAAAATCTCCGTTCCAAAACCGTACATGAGGTTTTCATCTCATACCGAAATATCTATAGAATCAAATTTGAACCGAAAGGGGCTGGTATTTTTCCAAGAAATCTCTAGCCACCTTCCCAAGAGGTTTTCTTAACACAATGAATAATGCTAGAAGCTCCAATAATTTCTTTGTTCTCAACGCCTCCTATTTAGAGGAATTAGCTACTTCAACGATCTTTGATGGTTATAGGGGTATCCAAAGTACAAACCTGATGGTTGTTTGTTATCCCAACCATTCTTCCCAGCCCTGATACCGATCAGGAAAGGTAATTTCTAACAAAGTTTTTCTTGTTGATTCCTATTTCTAGGTGTAGTGCTTTCTCCCCTATGCTGCCTACGGATTGTAATCCATACCATATCCTGAGTGTAACCTTTCGCTCAATACTCAAATCTACAATTGAAGTATCTGAAGCCGCATCAATCGAGGATACACGACGGAAGGAATTGTTAGTTCGCCTCACCTTCCCGAAGCGTGGGTTTCGGTTCTCTCTATGCTCTTTTTCGTATAGGACCCATTCTATATAGAATTGTTTTCATTCCTTCACAAAATAACATCCACGAAGAGATATTGACTAATAGACTATGGAACCCCCGGTCGCTATTCACTCAGTTTTTTTCCATAATAATTGTGGAGAGATGGCCGAGCGGTTCAAGGCGTAGCATTGGAACTGCTATGTAGACTTTTGTTTACCGAGGGTTCGAATCCCTCTCTTTCCGTTTCATCAACGTTAAGGGTATCAACTTTCGTTAAGTGAAGACTCCTTTATTGAAATTTTACACAATTAATTTCTTGTATTTACATTACAGAATACATCGAAATTAAAACTGAATTAAACTACAGGATAAAGTAAAATCAACAAAATCATCAAAATCTTTTATAATATTATTTATTTTATTGTTTTGTATCTAGAAAATTGTAAGGTAAAAACATAGTAGAACAAAAAGCCGACTATCGGATTTGAACCGATGACCCTCGCATTACAAATGCGATGCTCTAACCTCTGAGCTAAGTGGGCTTACATAACGGAAATAGTGTAACAAATAAATAGTATAGAAATCCAATATCAAGCGTTATAGTATAATTTTGAATACTATAAAAATAAAACTTTTGGATATATTGATTCGGATTGAATTGCAAATACATCAAGGATAGAATGAATTGCAATAAGTCGAACACGAGGGGATATGGCGAAATCGGTAGACGCTACGGACTTGATTGTATTGAGCCTTGGTATGGAAACCTGCTAAGTGGTAACTTCCAAATTCAGAGAAACCCTGGAATTAAAAAGGGCAATCTGAGCCAAATCCGTTTTTGGGGCGAACTAGGGATAGGTGCAGAGACTCAATGGAGTGGATTAATCGGACGAGGACAAAGAGAGAGTCCCATTCTACATGTCAATACTGACAACAATTCCGTCGACTTTGTTCAAGTCCCTCTATCCCCAAACCTTATTGACATAGATAAAATACTCTACTAGGATGATGCACAAGAAAGGTCAGGATAGCTCAGTTGGTAGAGCAGAGGACTGAAAATCCTCGTGTCACCAGTTCAAATCTGGTTCCTGGCAAAGATCCACTAGTTGTGCTAGTAATGTGCGCGGTACAAAGTTCTGGTAAGAACTTCTTTCCGTTTCATCTGGAGTGAGCATGAATCATTGTCTTCATCTCCCTCTTTTATAAATATCGGATGCAAATTGCCCTTTTATTTTCTAAGAATGTACTCCCATTAATGTGGAATAGTAGGGCTATACGGATTCGAACCGTAGACCTTCTCGGTAAAACAGATCAAACGATATTATCGAAATGATTTGAACTGTTTCAAAGACCCAACATGCATTTTTTGCATTGGGCTCTTTCATAAACTGATTTAAAGATCAGTTAGTCCACCATAGTTTTTCTTTACGGAAGATAATGAGATGGCTCCCTGTGATTGATTTTTTCTATCTAGGAGCAATACCAAAGTGTTTCAAAGGAGGATTACCTTGACTTAGGTCTGCCTCCGGTCTAAATTAACCTAAGTGAAATGGAGTCTCTATCGTTCACTGCAAGAGTTAACTATGAGACTTCATACACCTTAAAGTTCATAGAACGAAAAGAAGTTTTTTGGGCCCTTATCCTCTTACGCCTAGCATTTAGTGGGCTGGATATTTACCTTATCAACTAGCACATAGGGTTCTATTTGATTAGGCACCTGAATTGGCACCTGAATCGGACTGAACCGACTGTTTGTCAGGCTACTGTTCTCCTATTCTCTCGAATCTATGAAGTAAGACATTGATTTTGCATTCATTGCATAATAAGCTCCTTTGAAAAGCATTGGCGCACGTGTAAACGAGTTGCTCTACCGAACTGAGCTATAGCCCTTATCAGAGATATCTTAACATATAGATAATTTCTTGTCAAGCGGTATTGCTTAGAAAGGATTCAATATATAATCGATCGAAGTCCTTTGTGGTGATAAATTGCTACTTAACTCAGTGGTTAGAGTATTGCTTTCATACGGCGGGAGTCATTGGTTCAAATCCAATAGTAGGTAGAAAAATTACTAGATAGCATTGGACTTACTATCTAATAACTTTTTTTGTATCAAACCATTCTAATTATCACAAAAAATCGAATTTGTTGAATAATGCCAAATGAATTAGTTAATTCAATAAAAAGGGGACCAGGACTTGATTTCGTTGCCCAAGCGAATCCCATTCATCATGGAATGAGTCCGTTGGAAAGTTCAATCAAATATAATTTTGCCTTTTGTGGAGGATCTGTGCCTACTCTCCTATCTAGGACTTCGATATACATATACTACTGTGAAGCATAGATTGCTGTCAACAGAATTTGGGTTGCGCTATATCTATCAAAGAGTATACAATAATTATGGATTTGGTAAATCAAATCCATGTTAACTTCAATAGGGTGATGAATATAAGCATGCTTTTTTTCTATTAACATCGAGTAGACCCTGTTATTGTGAGAATTCTTAATTCTTAATTGATTGCAATTAAACTCGGCTCAATCGAGCCAATAGATCATGATATGATCATGAGACTTGACAAATCGAGATTCGTCTATCTATAAATAAAATAGTAAATTTGAATTGAGACACCTCCTTAGTGTATAGGGTCTTTAAATTGTTACGACATAAAAGAAAGTCAATGTATCTAACCTTATTTCTAGTTGCTGAAGGTCAGATTTAGCTTATTCTCTCAATTTCAATCGACCGCTGTTAGTATATCTAATAAAAAGTATTCTCATTGCAGTACAACTGTTGCAGTAGAATGACAACAGATTCGTGTATAGGGAACTCTTAGCTACCTATCTAATTTATTGTAGAAATTCTGGATCTGCGTTGGACGTCCGAGGGATTGCAGGTCTCTATTGGCACAAGAAAAAGCTTTTCTTGTGCCGATTCTTCTTGTATCAAAAAACTATTGTAAAAATTCCGCGGGTCCTTTCCGCTCTAATCAGGGTAAGGACCCGCTAAGCTCCTACTTTTTCATGTTTACAATCTGGTCCCTCCGATTATTCCCCTACTTTCCTCCACATTTTATCAATTGGTCATGCTAGAACAAAAACAGTCATGGGTAGTTATAAGGATATCCTTCCAAATGGGATAAGAGAATTCTTATTATTTCTTTCTCAGTTCTATAGTTGGAATTTTTGCTGAACTCCCAAAAATTCAAAAAAGGAATTGATTCCGTAAAAGATGGGATCGACCAGTAAATAGAAAATTACTGATATTTCCTTGTGAGATTGTCAATTTTGTACCAAAGGTGTATTTTGAGTATACCGAATTAGTATAGCTATCCTTCCTATGGCACAGCAATCTGGTTTTGTTCCGAAACATAAAACTTAGGTAAATGCTTTACCAACATATGTAGTAAATGAATTTAACTCTTTCATAAAATCTTTGGGATTCATTCTAGTTCATTGAGGGATAATTTAGAGTACTATTTAGGGATAGATCGTACCTCTTTTTATCCCCTGAACAAATCGAATTGAGTCATTTTTGATTGACCTCCTCGAGGAGGTCAAAATTAGTTAGCTTCGACATAAAATAGATGGAACACGCTCTGTAGGATTTGAACCTACGACATCGGGTTTTGGAGACCCGCGTTCTACCGAACTGAACTAAGAGCGCTTTTCACTGTCGCTACGAAGTAATAGGTAGGGATGACAGGATTTGAACCTGTGACATTTTGTACCCAAAACAAACGCGCTACCAAGCTGCGCTACATCCCTTTTCCAATTGTTGTACAATGCCATTGTACACATTCCTGTCTTCTTTTCCACAGAACCAGTTTATGATCATATATGTATTCCAACAAGGAAGGAGGATTTTCAAATTCTTTAATTATTTCATTCTTCAAGTTGTCATCAAGGAGGTTCGAACATCGTGGTTCGATTTTTCATAGATCCAAAAAAAATAAGGAATAAATTTTATTCGAAAGCCAGATTTTGAATCAAATTAACCTTAATGAATAACTAATGATTTCTCTTCTTTTAGCACTTTTCATTATAACAAAACTAATTATTCCGATATATAAAATATTAATTCCAATGGCTTTTGCTATAGTAACCTTCCCAACCACGATTTTAAGTGGGTTCCATCGTTTCTATGGTTCCCTTTTAAACGGTGAGGCCCTCTCTATACACCGGAGCCTTTCAAAAGGTATTGCGAACTTGTATAGTCCACATTCTTTGGCTCTACCTATCCATTATAGAGTAAATAGCTCTTTTCACAATAAGAGTTATCCATACAGTGACGGTATTTAATTATGAAAGTTGGCTAAGTAGCTGACCTGTTAGTCCGTCTTTAAGATAAAGGAGCATAAGCTTTTTATTACTATTTCCTCCGCTTAATGGATAACCATTTGCTACCAATGAGAATTGCTTCTTCCAATTTAGAAATTGGATTTGCACCAAAGGAAACCATAAATTCCATATACCATATCCTATGGTACTAATCATGGTATAAAAGGATTGGTTTAGATCCATCTTAACCTGTATTAGATTAAATTATTTAAAGAAACACTTTAAGGAAACGTAAGAATGGAACAGAATCCGCAGTTTTATTCTAATTGGCCAAGTTACCCATTGCATATTGGCACTTATCGAGTATAGAATAGATCTGCTTCTCTTTCTAGAATGTTATTTTTGAAATAAATATTCGCGCCTTTTCAATGCGATAAAATAAAGCGACATCGTGTCTATTTTTCTTTGCTAAAGGGGTATTTCCTATATGGAAACCCAAATGAATAGGTGTGGAAGTTATAATGTAAATAAACCAGGTAAGAAGTCCCCTATTGGGAGACTTCTTACTTAAATTTATAGAATTTCAAGATTACAATGGATCTACGAAAAGATCGTGTATTTACAACTACAACGGAATAGTATACAAAGTCAACACCAAGATTAAATAGAATTTGTTTCTACTAATAAAACAAGTTTAAGATCTACATTTATGGTAGTTCGACCGCGGTTTTTTCGGTATCTCTGGAATTGTGACTTGTTAGAATTGATCCTATTGATAATACATAGAAAGGGCCTGTTATCTCTATCAAGATATTCAATTCGTCAGTTCTAGTATCTGGAACACGAAAAGATAAGAACTATGATTCATACTCACTATTAAGACCTCGCAACCAGACATTTCTTCCTCAATTTTGTTTACAACTTCAATAAATGATTATCAAGCGGTTCTTATTCGAAGAACCCTTGGTTTAGCTTGAGACTAAATCATCGTGGCTCTAGTATGAATCTAAGGTTTTAATTGAACTGATTCATAGGATCTCAACAAGATAATTTCTATATTACTTATAGGGAAGAGAAAAGTCAAGAAGCCTCTAGCCAACTTGAGATTTTTTTCTTATTTGATATCTTCAAGGCAAATCGACCCAGTGGCTGATGAATTCTAATATTCGTTGAAATTTTTGTGTTTCTGCTTGAGCCGTAGGAAGGCATATCATAGAGAAAATTATCATATATCATATGGGTAGGTTTTGGTATTTCATTGCTACAAGCATGGGTTATTGTAAAATAACACATGTCATTTGGATACTTCAAAAAAAGGCGGATGTGACTTGAATTATTGATTTGGCCATGCAGAAAAGAATTGGATCTGCCACATTAGAATTCACAAAGGTGTCTCCGCATCCAATCAACATGTAAGTCCCCTAGATAGGCTGGTTCACTTGAGGAGAATACTTCTATGATCATACGCAACCATGTCATCCATGAACAGGCTCCGTAAGATCCCATAGAATGGAATAAGTCATGTGATCCAGTATTTATTATAGTATGGAAATGCATTCATTTTCTTTGCATCGATTGCGCAATACTATCGGAGTAAAAGAAGGGATCTAAGGAAGAATGTAGGCTAAACTTAGTAACAAGTAAATATTTTGTTTGGAGGTAAGAAACTGGAAATACCAACTAATCAAGAGACAATCCACAAAGCAATTGATCATGATCAAATTTGTAAGCCCACTTGGATATTGAGCATTTAAGAATAGGAAGGTCTTATTTCTTTCACTCTTGCTCGAGCCGGATGATGATAAATTCTCTATTTTTGATTCATTCAACCGTGAAGTACCATAGGTATCTAGGAAATAGTTACTTCCAAGTGAATCTTCCCTAGATACCTAAAATCCATTTTATTATGATCCATTTCGCAATATAGATAGTTATGAATCGTTTATTTCTCTTGAAAGCGTTTTATTATCTCATAAAGTTAGAAATAGAAATACAAAGATATCCGTTTCAAAGAATTCCGTATCTTTTAAAATAGGAAGGGCGAGATAGAATTCGAGCGGGGCGAAAGACTCTAATTCTAGGTTCCTTTTTATAATCAACATGAACATATACGTAAAACACAATCTACTATCTTGTCTCAATTTCGCGGAGTTTCTTCTCATCCAGCTCCTCGGAAATTGTGCTTTATCACATTGCCTTCATAGTGGAATCCTATACACATCCTTAGTTAGGATCAAATAACAGCAATTATATTATCAATTTTCATTAAATCTTATAGAGGTATAATTAGAATCCGAAGACAAGATTACTTTTCTATTAAATAACCGCAGCTGATTACTCTTTTCCTTTTAAAGAGTGGCATTCTATGTCCAATATCTCGATCGAAGTACGGAGGTCAGAATAAGAATAATGATCAATGGAAAAAGAAAAAATCCTTTAGCTGGATAAGGGGCGGATGTAGCCAAGTGGATCAAGGCAGTGGATTGTGAATCCACCATGCGCGGGTTCAATTCCCGTCGTTCGCCCATCGCATTATTGCAATGCAATTTCCATATTCCTAGTTACGTATTGAAGTAGATTCTTTTTTCTCTCAAAAACCCCTTCCCAAACTGTACAAGCTTCTTCCAAAGCATACGGCTTTCTAGATGTATATGACGATCTCTAGACAGAATGAGTGGATATAGGAAAGGAATCCAAATCTGCCGAATCGCTCATGTTATGATCTTCTACATCCTAGGTCTCTGCGTTCCGTCATCTGGCTTATGTTCTTCATGTAGCATTCAGATCGAATGACTCTATGAAATTACGTCGATACTTCCACATATTATGGGTAACGTAGGAGACATCCCTATTTCCCGGGGGTCTTAATTACCACTGCTTAGCTTTCAATTTGCCTCTGACCATCAAATTAAATGTGAATAACCCGTCCTCCTCTCTTTGAAACAAGGGGCGCTTCCGGTTCTGTGCGTGCTTCAAACAATTTTGTCTTCTCCATATTACCATATCTCTAGAGCCAATAATTTTCTATGAGGAACTACTGAACTCAATCACTTGCTGCCGTTACTCAACAGTTTTCTGTTGAGGTCTATCCCGTAGAGGTAGTAAAATTGGATCAGTGATCGATTTCTAGGTTTCGTCGTAAACCTAATTGGTTACTTCCAATTACGTAAATCAATAGTTCAAATCGACTTTCCCTCCTATGCTCTGAGTTCCAGTATCGATAAGAATTGAGTTCTTATTGTTCTTATGTTATGGTATGAATATACCATACCAATTCGTTATGTATGGATGATGGATGAGATTCCATGGATAGAGAGCCAGTTCCAATAGACCGTTCGTGTGCATCCAGCAGGAATTGAACCCGCAAATTACCAATTATGAGTTGGGCGCTTTAACCATTCAGCCATGGATGCTTAACAGGGATCATCGTACATCGTAAATAACCAATTTTATATTATGCCTTGAAGAGGACTCGAACCTCCACGCTCTTCAGCACGAGATTTTGAGTCTCGCGTGTCTACCATTTCACCATCAAGGCATCGTATTCCATGAATATGATATCTATCTAATGTGATATATGGAATATATGACAAAGGTGGAGTCTTGGATCGATCGATCGGTAGGCCTGAGTCAGACATCAAATAGCTTCGCATTATCCGTGGACACCTTATATAGATCAATTTCTCGATTCAATAGAAGCCCAAAGAGGTGCATATGGTACCCAAGGATAGATATGTCAGGTCTGATTACACCTATTCCTAATCCTAAATAGAATGTAAGGACGTAGGGATTTCTATGTAAATGGAATGAACTTATAATCTGATGATCGAGTCGATTCCATGATTATAAGTTCATAACCCTAGCCCATTTTGGGCGGAACAGATCTACTAATTCTTTTATTCCAGTTAGTAAGGGATCTTGAACTAAGAAATAGACCTAGCAGCTTCTTTCTCTCATGCAAAACCGTGCATGAGACTTTCATCTCGCACGGCTCCTAAGTGATAAAAGAAAGAAGAACTCGTCTTCTCTCTTTTTTGATTACCTTCCTCGCGTATGTATAAGACCGAATCCATTCTTTTTCGAAATCGATTTCGACTAATCCTTAACTTTTCGAGGAATCCTTCATCAGTGGTTGTGAATGACTGACTTTTTCAATCCTTTCGACCTTGGTTCCGTAGGAGCAAGTCAGAAAGGTTGAGAAATAGAACCATCTGATTTGATTCGTTCCCAATAGCCATGAGATGATCATCTTAGGGTGATCCTTTTGTCAACGGATGCTCCTATTACACGTAGTCTCTGAAGGATGAGAACCCACTATGTAGCATCTACATCGATAATTCATTGTATACGTCATTAGTCCGATTCTTTGTAGGAACTACCCGTAATAACGAACTTGCAAAATGGATCTGTTTATCATAAAGAGATTCATTGTTCCTGACCCTGCTTCACCTTAATTGTTATTTGAACAAAAAGATCACATAAACTTTTGGTAAAATTCTATCTTGGTCGGAGTGGGGATAGCATTTCTCTTCTGCATGTCTATGGAGTTTTGCAAAACCCAAACACCTCAGATAGAGGTAGGAATTTGTCGAACGAACCACAGAATTAGTAACTGCATCCAATCTCCGAATGTTTCGATGGATATTTACGGAATCCCCATGAATAGGATCAAACCTTATTCCATTTCCATAAGATTCTTCTTTCTTATTCTTAAGCAAGCCCTCGAGAGGGCTTAGTTGATCATGATTTCTGTTTTCTCTCTTTTTGTTTGTTTCGAGAAAGATATGATTCTCCTTCTATTGATTCTGAGATGTACGGATCCATGTGTCTACATACATAGATTCTGTTCATGGAGAGCGTGAAAGAGGTTCAAGAATCCTTTTCTTTTTATAAGGGCTAAGGGTGGATCTCGAAAGATAGGAAAGATCTCCCTCCAAGCCGTACATACGACTTTCATCGAATACGGCTTTCCACAGAATTCTATAGGGATCTATGAGATCGAGTATGGAATTCTGTTTACTCACTTTAAATTGAGTATCCGTTTCCCGCTAGGATCGGAAATCCTGTATTTTCCATATCCATACGATCGAGTCCTTAGGTTTCCGAAATAGTGAAAAAGAAGTGCTTCGAATCATTGCTATTTGACTCGGACCTGTTCTGAAAAAGTCGAGGTATTTCGAATTGTTTGTTGACACGGACAAAGTAAGGGAAAACCTCTGAAAGAATTTCCATATTGACCTTGGACATATAAGAGTTCCGAATCGAATCTCTTTAGAAAGAGGATCTTTTGTCTCATGGTAGCCTGCTCCAGTCCCCTTACGAAACTTTCGTTATTGGGTTAGCCATACACTTCACATGTTTCTAGCGATTCACATGGCATCATCAAATGATACAAGTCTTGGATAAGAATGTCCCTTTACAGAACCGTACATGAGATTTTCACCTCATACGGCTCCTCGGTCAATTTTTCTTCATTTGGAATCTGGGCTCTTCTATCTTCGACTTTTTTTTATTTATTTCTTCCCGAAACTTCCCAAGAAAATCCCGAATTGGATCCAAACGGGTTAATGTGAGCTTATCCATGCGGTTAGGCACTCTTCAAATAGGAATCCATTTTCTAACTGGCTTTCGTGCTTTGGTGAGTCGTCCGAGATCTTTTCGATGACCTATGTTGTGTTGAAGGGATATCTATTCCGATCGATTGCATAAGACCCGGAAAGTATACAGAAAAGACAGTTCTTTTCAATTTCGATTAATATAAGTAGTATCGAATCCATAGTCAATCCTACTTTGATAGGACCAGAATTCTCTTTCTCGATGGGACGGGGAAGGGATATAACTCAGCGGTAGAGTGTCACCTTGACGTGGTGGAAGTCATCAGTTCGAGCCTGATTATCCCTACAATGTGAGCTATTTTGACTTACACGAGCGAACGGGAATGGATAAGAGGCTTGTGGGATTGACGTGATAGGGTAGGGTTGGCTATACTGCTGGTGGCGAACTCCAGGCTAATAATCTGAATGGATACAAGTTTGGAAGGAAAGACAATTCCGAATCTGCTTTGTCTACGAATAAGGAAGCTATAAGTAATGCAACTATGAATCTCATGGAGAGTTCGATCCTGGCTCAGGATGAACGCTGGCGGCATGCTTAACACATGCAAGTCGAACGGGAAGTGGTGTTTCCAGTGGCGAACGGGTGAGTAACGCGTAAGAACCTGCCCTTGGGAGGGGAACAACAACTGGAAACGGTTGCTAATACCCCGTAGGCTGAGGAGCAAAAGGAGAAATCCGCCCAAGGAGGGGCTCGCGTCTGATTAGCTAGTTGGTGAGGTAATAGCTTACCAAGGCGATGATCAGTAGCTGGTCCGAGAGGATGATCAGCCACACTGGGACTGAGACACGGCCCAGACTCCTACGGGAGGCAGCAGTGGGGAATTTTCCGCAATGGGCGAAAGCCTGACGGAGCAATGCCGCGTGGAGGTGAAGGCCTACGGGTCGTCAACTTCTTTTCTCGGAGAAGAAACAATGACGGTATCTGAGGAATAAGCATCGGCTAACTCTGTGCCAGCAGCCGCGGTAAGACAGAGGATGCAAGCGTTATCCGGAATGATTGGGCGTAAAGCGTCTGTAGGTGGCTTTTCAGTCCGCCGTCAAATCCCAGGGCTCAACCCTGGACAGGCGGTGGAAACTACCAAGCTGGAGTACGGTAGGGGCAGAGGGAATTTCCGGTGGAGCGGTGAAATGCATTGAGATCGGAAAGAACACCAACGGCGAAAGCACTCTGCTGGGCCGACACTGACACTGAGAGACGAAAGCTAGGGGAGCAAATGGGATTAGAGACCCCAGTAGTCCTAGCCGTAAACGATGGATACTAGGTGCTGTGCGACTCGACCCGTGCAGTGCTGTAGCTAACGCGTTAAGTATCCCGCCTGGGGAGTACGTTCGCAAGAATGAAACTCAAAGGAATTGACGGGGGCCCGCACAAGCGGTGGAGCATGTGGTTTAATTCGATGCAAAGCGAAGAACCTTACCAGGGCTTGACATGCCGCGAATCCTCTTGAAAGAGAGGGGTGCCCTCGGGAACGCGGACACAGGTGGTGCATGGCTGTCGTCAGCTCGTGCCGTAAGGTGTTGGGTTAAGTCTCGCAACGAGCGCAACCCTCGTGTTTAGTTGCCACTATGAGAACCCTGAACAGACCGCCGGTGTTAAGCCGGAGGAAGGAGAGGATGAGGCCAAGTCATCATGCCCCTTATGCCCTGGGCGACACACGTGCTACAATGGGCGGGACAAAGGGTCGCGATCTCGCGAGGGTGAGCTAACTCCAAAAACCCGTCCTCAGTTCGGATTGCAGGCTGCAACTCGCCTGCATGAAGCAGGAATCGCTAGTAATCGCCGGTCAGCCATACGGCGGTGAATCCGTTCCCGGGCCTTGTACACACCGCCCGTCACACTATAGGAGCTGGCCATGTTTGAAGTCATTACCCTTAACCGTAAGGAGGGGGATGCCTAAGGCTAGGCTTGCGACTGGAGTGAAGTCGTAACAAGGTAGCCGTACTGGAAGGTGCGGCTGGATCACCTCCTTTTCAGGGAGAGCTTATTGGGTATTTTGGTTTGACACTTCTTCAGCCCAAAAAGAAGGCAGCTACGTCTGAGCTAAACTTGGATATGGTCTTAGGGTGAAGTAAGACCAAGCTCATGAGCTTATTATCCTAGGTCGTAACAAATTAGTTGATAGTGATAGGATCCTTTTTTGGCGTCCCCATGCCCCGTGTGGCGGCATGGGGATGTCAAAAAAGGGATGGAGTTTTTCTCGCTTTTGGCGTAGCAGGCCTCCCAAAGGGAGGCCCGCGCGACGGGCTATTAGCTCAGTGGTAGAGCGCGCCCCTGATAATTGCGTCGTTGTGCCTGGGCTGTGAGGGCTCTCAGCCACATGGATAGTTCAATGTGCTCATCAGCGCCTGACCCGAAGATGTGGATCATCCAAGGCACATTAGCAGTGTCTAGGGTTGGGCCAGGAGGGTCTCTTAACGCCTTCCTTTTTCATCGGAGTTATTTCCTGCCATGGTAAGAGGGGCACACTTGAAGAGCGCAGTACAACGGGAGTTGTATGCTGCGTTCGGGAAGGATGAATCGCTCCCGAAAAGGAGTCTATTGATTCTCTCCCAATTGGTTGGATCGTAGGGGCGATGATTTACTTCACGGGCGAGGTCTCTGGTTCAAGTCCAGGATGGCCCAGCTGCGCCAGGGAAAAGAATAGAAGAAGCATCTGACTCTTTCATGCATACTCCACTTGGCTCGGGGGGATATAGCTCAGTTGGTAGAGCTCCGCTCTTGCAATTGGGTCGTTGCGATTACGGGTTGGCTGTCTAATTGTCCAGGCGGTAATGATAGTATCTTGTACCTGAACCGGTGGCTCACTTTTTCTAAGTAATGGGGAAGAGGACTGAAACATGCCACTGAAAGACTCTACTGAGACAAAAAGATGGGCTGTCAAAAAGGTAGAGGAGGTAGGATGGGCAGTTGGTCAGATCTAGTATGGATCGTACATGGACGATAGTTGGAGTCGGCGGCTCTCCTAGGCTTCCCTCATCTGGGATCCCTGGGGAAGAGGATCAAGTTGGCCCTTGCGAATAACTTGATGCACTATCTCCCTTCAACCCTTTGAGCGAAATGTAGCAAAAGGAAGGAAAATCCATGGACCGACCCCATTGTCTCCACCCCGTAGGAACTACGAGATCACCCCAAGGACGCCCTCGGCGTCCAGGGGTCACGGACCGACCATAGACCCTGTTCAATAAGTGGAACACATTAGCCGTCCGCTCTCCGGTTGGGCAGTAAGGGTCGGAGAAGGGCAATCACTCGTTCTTAAAACCAGCATTCGATCAAAGAGTCGGGCGGAAAAAGGGGAGACCGTTCCTGGTTCTCCTGTAACTGGATTCCCCGGAACCACAAGAATCCTTAGAATGGGATTCCAACTCAGCACCTTTTGTTTTGAGATTTTGAGAAGAGTTGCTCTTTGGAGAGCACAGTACGATGAAAGTTGTAAGCTGTGTTCGGGGGGGAGTTATTGTCTATCGTTGGCCTCTATGGTAGAACCCGTCGGGGAGGCCTGAGAGGCGGTGGTTTACCCTGTGGCGGATGTCAGCGGTTCGAGTCCGCTTATCTCCAGCCCGTGAACTTAGCGGATACTATGATAAATTTTGCCAATTCGGCAGTTCGATCTTCACATTCATGGACGTTGATAAGATCCTTCCATTTAGTAGCACCTTAGGATGGCATAGCCTTAACGTTAATGGCGAGGTTCAAAAGAGGAAAGGCTTGCGGTGGATACCTAGGCACCCAGAGACGAGGAAGGGCGTGCAAGCGACGAAATGCTTCGGGGAGTTGAAAAAAGCATAGATCCGGAGATTCCCAAATAGGTCAACCTTTTAAACTGCTGCTGACCATGAGCAGGCAAGAGACAACCTGGCGAACTGAAACATCTTAGTAGCCAGAGGAAAAGAAAGCAAAAGCGATTCCCGTAGTAGCGGCGAGCGAAATGGGAGCAGCCTAAACCGTGAAACGGGGTTGTGGGAGAGCAATACAAGCGTTGTGCTGCTAGGCGAAGCGGTTGAGTGCCGCACCCTAGATGGCTAAAGTCCAGTAGCCGAAAGCATCACTAGCTTACGCTCTGACCCGAGTAGCATGGGGCACGTGGAATCCCGTGTGAATCAGCAAGGACCACCTTGCAAGGCTAAATACTCCTGGGTGACCGATAGCGAAGTAGTACCGTGAGGGAAAGGTGAAAAGAACCCCCGTGGGTAGTGAAATAGAACGTGAAACCGTGCTGAGCTCCCAAGCAGTGGGAGGGGAAAGTGATCTCTGACCGCGTGCCTGTTGAAGAATGAGCCGGCGACTCATAGGCAGTGGCTTGGTTAAGGGAACGGAACCCACCGGAGCCGTAGCGAAAGCGAGTCTTAATAGGGCGATTGTCACTGCTTATGGACCCGAACCTGGGTGATCTATCCATGACCAGGATGAAGCTTGGATGAAACTAAGCAGAGGTCCGAACCGACTGATTTGAAGAATCAGCGGATGAGTTGTGGTTAGGGGTGAAATGCCACTCGAACCCAGAGCTAGCTGGTTCTCCCCGAAATGCGTTGAGGCGCAGCAGTTGACTGGACATCTAGGGGTAAAGCACTGTTTCGGTGCGGGCTGCGCGAGCGGTACCAAATCGAGGCAAACTCTGAATACTAGATATGACCCAGGTCAAGGTCGGCCAGTGAGACGATGGGGGATAAGCTTCATCGTCGAGAGGGAAACAGCCCGGATCACCAGCTAAGGCCCCTAAATGACCGCTCAGTGATAAAGGAGGTGGGGGTGCAAAGACAGCCAGGAGGTTTGCCTAGAAGCAGCCACCCTTTAAAGAGTGCGTAATAGCTCACTGATCGAGCGCCCTTGCGCTGAAGATGAACGGGGCTAAGCGATCTGCCGAAGCTGTGGGATGTCAAAATGCATCGGTAGGGGAGCGTTCCGCCTTAGAGGGAAGCAACCGCGAAAGCGGGGGTCGACGAAGCGGAAGCGAGAATGTCGGCTTGAGTAACGAAAACATTGGTGAGAATCCAATGCCCCGAAAACCCAAGGTTTCCTCCGCAAGGTTCGTCCACGGAGGGTGAGTCAGGGCCTAAGATCAGGCCGAAAGGCGTAGTCGATGGACAACAGGTCAATATTCCTGTACTACCCCTTGTTGGTACGGAGGGACGGAGGAGGCTAGGTTAGCCGAAAGATGGTTATAGGTTTAAGGACACAAGGTGACCCTGCTTTTCAGGGTAAGAAGGGGTAGAGAAAATGCCTCGAGCCGAGGTCCGAGTACCAAGCGCTGCAGCGCTCAGGCGCTACGGCGCTGAAGTATGTAACTGATGCCATACTCCCAGGAAAAGCTCGAACGACCTTCAACAAAAGGGTACCTGTACCCGAAACCGACACAGGTGGGTAGGTAGAGAATACCTAGGGGCGCGAGACAACTCTCTCTAAGGAACTCGGCAAAATAGCCCCGTAACTTCGGGAGAAGGGGTGCCCCCTCACAAAGGGGGCCGCAGTGACCAGGCCCGGGCGACTGTTTACCAAAAACACAGGTCTCCGCAAAGTCGTAAGACCATGTATGGGGGCTGACGCCTGCCCAGTGCCGGAAGGTCAAGGAAGTTGGTGAACTGATGACAGGGAAGCCGGCGACCGAAGCCCCGGTGAACGGCGGCCGTAACTATAACGGTCCTAAGGTAGCGAAATTCCTTGTCGGGTAAGTTCCGACCCGCACGAAAGGCGTAACGATCTGGGCACTGTCTCGGAGAGAGGCTCGGTGAAATAGACATGTCTGTGAAGATGCGGACTACCTGCACCTGGACAGAAAGACCCTATGAAGCTTTACTGTTCCCTGGGATTGGCTTTGGGCCTTTCCTGCGCATTAGGTGGAAGGCGAAGAAGGCCCCCTTCCGGGGGGGCCCGAGCCATCAGTGAGATACCACTCTGGAAGAGCTCGGATTCTAACCTTGTGTCAGACCCGCGGGCCAAGGGACAGTCTCAGGTAGACAGTTTCTATGGGGCGTAGGCCTCCCAAAAGGTAACGGAGGCGTGCAAAGGTTTCCTCGGGCCAGACGGACATTGGTCCTCGAGTGCAAAGGCAGAAGGGAGCTTGACTGCAAGACTCACCCGTCGAGCAGAGACGAAAGTCGGCCTTAGTGATCCGACGGTGCCGAGTGGAAGGGCCGTCGCTCAACGGATAAAAGTTACTCTAGGGATAACAGGCTGATCTTCCCCAAGAGTCCACATCGACGGGAAGGTTTGGCACCTCGATGTCGGCTCTTCGCCACCTGGAGCTGTAGGTGGTTCCAAGGGTTGGGCTGTTCGCCCATTAATGCGGTACGTGAGCTGGGTTCAGAACGTCGTGAGACAGTTCGGTCCATATCCGGTGTGGGCGTTAGAGCATTGAGAGGACCTTTCCCTAGTACGAGAGGACCGGGAAGGACGCACCTCTGGTGTACCAGTTATCGTGCCTACGGTAAACGCTGGGTAGCCAAGTGCGGAGAGGATAACTGCTGAAAGCATATAAGTAGTAAGCCCACCCCAAGATGAGTGCTCTCTCCTCCGACTTCCCTAGAGCCTCCGGTATCACAGCCGAGACAGCGACGGGTTCTCCACCCATAGGGGATGGAGCGACAGAAGTATGGAAATAGGATAAGGTAGCGGCGAGACGAGCCGTTTAAATAGGTGTCAAGTGGAAGTGCAGTGATGTATGCAGCTGAGGCATCCTAACGAACGAACGATTTGAACCTTGTTCCTACACGGCCTGATCAAATCGATCAGGCACTTGCCATCTATCTTCATTGTTCAACTCTTTGATGAAAAACCAAAAGCTCTGCCCTTCCATCTCTTATAGAGAGGGAGGGCAGAGGCCTTTGGTGTCCCTCAAGAATTGGGGCTTCACAATTACTAGCCAATATTTATCTCATGCCTTTCCTCGTTCATGGTTCGATATTCTGGTGTCCTAGGCGTAGAGGAACCACACCAATCCATCCCGAATTTGGTGGTTAAACTCTACTGCGGTGACGATACTGTAGGGGAGGTCCTGCGGCAAAATAGCTCGATGCCAGAATGATAAAAAGCTTAACACCTCTTATTTGACTTTTTCACTATTTTGAAATAAGAAAAAAAAATGCAAAGGTCGTCTTATCCCCTTCACACCTCGGAACGCACTGTTCTTATAGAGAGAAAGCGCTTTCCCATCTTCTTAACCTGAAATGAAGCCCGGGAAGAGATCCAGTGGAGACAGCTGGGCCTGTAGCTCAGAGGATTAGAGCACGTGGCTACGAACCACGGTGTCGGGGGTTCGAATCCCTCCTCGCCCACAGCCTTCCAAATCTTTCCTTTTGTCGAAGTGGAATCGTAGAACAGAATGTGATACGATGAGATAGAATGCAATAAGGATACGGGTTACCTACTCCTAAGGGTCAAAGCAAGCCTTTAATTCAATTCTTTATTCTTACATTAAAGAATGAATAAAATCTCCCCAAGTAGGATTCGAACCTACGACCAGTCAGTTAACAGCCGACCGCTCTACCACTGAGCTACTGAGGAACAGGGGGCCTAGAGTTCAACTCCCGCTCTCAACCCATGAACAATATGAGTCCGAAGCTTTTCGTACTCCCATAATTTCTTCGTAGTGGCTCCGTTCCATGCCTCATTTCATAGGGAAGTGGCTCTATTTCACTTCCTAGCACTTCCTATCATTAATATCCATCCTTTGATTGACATAAGAGATGTCATTTATAGTCTATCTCTTTCTATATATGGAAAGTCAAGAAATTCTCATCGAAACATCGAGAAATTGTGCATTCACAGGTATCACTCTAAAGGTGGATTAGAAGATTTAGCTTGTATGAATCGCTATTGGTTTGATACGAATAATGACAATCGTTTCAGTATGTTAAGGATACAGATGTATCCACAATTCATTTAGAGTTACTTAATAGTCTATTTCTTATATCCCGTGAAATTCTCGAGCCAAAAGATGGATGCATATGCTGTGTTTCATTTTGCTAAATGATATCGGTGAAATTGCATATAGCTATTTTAGATAGAAGAAACTAAAATAAGAATGTACCCTTCTATTTGCATCGATAAAATAAATCCAAATTCCAGATGAATAATTGCAAATTTGTGTGTGTACGAGATTAGAATAACTTCAAAATAACTGACATAATTTTGTATTTAAGAAAAGTTTCCGATTTTTATCCCAAACCCAATAGATGTCTTTCACATACAACTGAAAAAATCCAATATCGACGATTCCCAAGATAATAGCTATTATTCTTTATTAGCCGCCATGGTGAAATTGGTAGACACGCTGCTCTTAGGAAGCAGTGCTCAAGCATCTCGGTTCGAATCCGAGTGGCGGCATTCTTGAAAAAGAATACAATAGATTTCAATTCAAATTGGACCTTCCCTTCAAAACCTTTATTTGAGAACCTTTGGGGTTCAAGGGTTCTCAAAAATTCGAGATAGATCTAAGATAAAGTGATCAAGATACGTTTTGACCAGAAAAGCCCGTGCTCGATTATTTCGAGCACAGGCCGGTAAAGAGGAATCAGACGATTCGAGTGAAGTTTTTTGTAACGTATGGATCTATAAATTTTCTTTATAAAATTTTTCGATCTGGTAATTGTAGACACCAGACGAAGCAATGGTTTATCCAACTTCAATTAATCTGTTAGAAAGCGTGAAGAGAGCCAAGAGACTTTAATTTTGGATTTCAAAGAATTGCTTTCAATATTTATTGAATATAAATTCAATATCAATTAACTAACTCCTTATCAATCTCGATTCATTTCAATATGAGAGAATTGAAACAACGTATTTGTTGGCAATGGATTTACTAAATCAAAATTGTGATTTATGGATAAAAAATTAATAGTATAAAATTTTCATGAACTGACTAAAGGATTCAAGGAGAAAAAATTCTATATCTATAAAGATATGTTTCTTTCTCTTGTTTGAGAGATGAAAATATTCTTACTATTATCTTCATAGTCGATGATAACATCACAGTTCCACCGCTATTTCAAAACCGTACATGAAACCTTAGCTTCATACGGCTTCTCTATGATCTAAAAAATAGATTTGAAAGTCCTAAATTAGACCAAAGGAATTCCGTCTGCTAGAATAAAAGCGCTTCCGAATTGATCTCATCCTTTTCTCAGTAATAACTTATCTTGGAATAAAACACTTGTTATAGGAATTAATAAATGGAAAGAGTTATCCATATCTTTTTACTATTCTTCTAAAAGATAAAGGGTTAATTCGTTCTTGATAGCCATTTCCTTAACAAGTGAATGGGAAGTACTACTTGATAATTTCTAAAATTGCAAGTCCTTATTATGATTCCTTTTATGGAAAAATCTCTAATTAGATTTTCCATTACTAATCCTTTATGTACTTTAGTGTTCCTAACCCTTCACTAACTTTTGGTGGATTCTCTATGAAGAATCCTTTATTCTTGGCCGCTTCAAGATATGAGACTTTGGGATAAAGAGTTTACTATGTTTACTCCACTTTTCTTGTACGTAGGAAATGAGATTTTACTACTTTATAAGCTGTTTTGTTTCACTCATATAGCTATCTAGTTCAAGATTCTTTA
Aegilops_sharonensis__stripped_ TACTATTGGGTATTTCTTTCTTCAAAAATTCTTATATGTTAAAAGGTAAGATCTTGGTTTATTCAAATTGCAAGGACTCCCAAGCACACGTATTAACTAGATAATAGAAGGCTTGTTATTTAACAGTATAACATAGACTATATACCAATGTCAACCAAGTCATGGGTTGCCCGGGACTCGAACCCGGAACTAGTCGGATGGAGTAGATAATTCTTCCTTGTTAAAATCCCTCCCCAAATCGTGCTTGCATTTTTCATTGCACACGACTTTCCCTATGTAGAAATTTCTATAGAACATTTCAGTACAAACTGGAAGGGAGTCTAATACTTTTTATTTTTGCAGGCCAATCGCTCTTTTGACTTTGGAATACAGCCTTTTATCAATATACTGCTTCTTTTACACTCAAGAATAATTAGGATTTCGGTCCACTCGAAACCACCTTTCCCCATCCGGCACTAATCTATTTTTAACGTCTAATTAGAGCGGGGAATCATTCCAATTAGGAAGTTCAGCTCGTTGCTTTTTTTTACCAGAATTGGAGCCAGGCTCTATCCATTTATTCATTAGACCCAGAAAATCTTTATTACGACATGCTATTTTTTCCATTCATTACCTTTGAGGATCAGTCGTGGTCTTCTAGACTCTACCAAGAGTCTGGACGAATTTGTTGTTCATCCAAATGTGTAAAGATCATAGTCGCACTTAAAAGCCGAGTACTCTACCATTGAGTGCAACCCAGAAATTAGATACGATCGAACCAAAAATCAATGGAATTGTAGGCGTGTGGAGTGAGGATAAAGAGAACCATCTATCTACAAATTCTATTTGTTCAATAGACCTTTGTCAATGGAAATACAAATTTAAAGGGCTTATGTTGGATTGGCACGATATAAATCCTAAAAAAAATTGGGATAGATGTAGATAAACAACCCCTAGAAACGTATAGGAGGTTTTCTCCTCATACGGCTCGAGAAATAATTTCATTTACTCATGACTCAAGTGGGCTAATTTTGCCTGACAAACTTCGTTTTTGAGTCGTCTTTAAACTCTTTTCTTTGTCTCATTTCGAACGAATTGACTATTTGTTGAGACAATTGAAAATTGTGTTTACTTGTTCTGGAATCTTTGATTTGTGAAATCCTTGGGTTTAGACATTACTTCGGGAATTCCTTTTTTTAAAGAGTAGCAACATACGATAGACTGACAAAGTTCCTAATTTATTAGTTTTCACTAACCCTAGATTCTTTCTTATTCTGTCCTCTCGAGCTCCATCGTGTACTAACCCAGCCAAATTGTTCGGAACGAATAGAACAGGCTATGTCGAGCCAAGAGCATTTTCATACTATGGAAAATGATGGATAGAAAAATCCACAATCGATCATGTCCTTCAAGTTATGGTATAGAAATTGATCCAATATGGATGGAATCATGAATAGTCATTTTTATACTCTACATCTGGGACGGAAGGATTCGAACCTCCGAGTAACGGGACCAAAACCCGCTGCCTTACCACTTGGCCACGCCCCATTTGCGACACTTAGTTGTATTTGTTATTCGTCAATTTCAATTGAGGGATTTCTCTTGCTAGTATTCTACACATGCGGATAATATAAAAATGCATTGATCATTACATGGAATTCTATTAAGATATTATATGAAATCGAATTTATTCCACTCTCATTTGAGAGTGCGAATACAAGGAGGTATTTTTGTTTGGGAAAGTCCGAAAAAGTTTTGAATCCTTAAAAATAACTCAAGAAAAATCCAATTATTTACTCTACAAGAATGAATTTAGTAATGGTATTGGAATTTATCTATGAAAAACCGGGGGTCAGAATTCTTTCCAATTCGAAAGTCCCAATGATCAAGGAGCGGAAAGAGAGGGATTCGAACCCTCGGTACAAAAAATTATACAACGGATTAGCAATCCGCCGCTTTAGTCCACTCAGCCATCTCTCACGTTCCAAAGCGAAAGGTTTCGTGATATGATATAGGAAGAAATAAGGTAGAAAAATTATATTGCCAATTCCATTTTAATTATATTCTTTTTTCTTAATGTTAATAAAAAAATAAACATAAAATTGGAAGAGCATAAAGTAAGTAGACCTGACTCCTTTAATGATGCCTCTCTCCGCTATTCTGATATATAAATTCGATGTAGATGAAATTGTATGCGATTTTATTTCTCTCTTCGAGACCATTGAAAAGGGCATTGAACGACAAGAAATCGTCCAATTATCATATGCCTAGTGGAGGTGCTCGGAAATGGTTGAAGTAATTGAATAGGAGGATCACTGATTTTTTATACCTGTTCTATTTCTTTCTGGCTCGGTTATTCCATCTAGCCGAGCCAGTATTCAATAAGCAAAAGGAGAGAGGGATTCGAACCCTCGATAGTTCCTAGAACTATACCGGTTTTCAAGACCGGAGCTATCAACCACTCAGCCATCTCTCCACAGCCTAAAAAGAGAAGAATCAATGGATTCATGATTAAACCCCTCCTACTTTGTATTTTTTACAGTTAAGTGAGGGATCAATATGTAGTCAACATTTGATGGTAGCTTGGAGGATTAGAAATAAAAAAAACGGTCGACCCAGAAGGTCGACCCAGGCGGCGCTATAAAATATAGAGCGTAGTTCAATGGTAAAATATCTCCTTGCCAAGGAGAAGATACGGGTTCGATTCCCGCCGCTCGCCCGCTAAGTGCGGAGACGGGAATCGAACCCGTGACCTCAAGGTTATGAGCCTCGTGAGCTACCAAACTGCTCTACTCCGCTCTGGAGTACCGGTGGACAAGCCTCTATGGAGCGGGTAGCGGGAATCGAACCCGCATCGTTAGCTTGGAAGGCTAGGGGTTATAGTCGACGTTGGTTTTTTTAACGTCTCTAATTCAAAACCGAACATGAAATTTTGATTTCATTCGGCTCCTTTATGGATATTCTCACCACTTAACATCTATGTCAGCTTTTATTTGAATGGAACCAAAGCTCTCCGCTTTCTAGATGATCCTTATAGAGTAGGAGATAGAAATTCATCTACTTACTTCGTTCCCTAATTTCATTCAAGAGATCCTGAGGAAAAGAATTGGGTTTCCACCGAGCTGAAACAATATGCGGATGGTTCTAGTAAACCAAAACTATCTTTTTAGCTATTTGGCAGAAGATTTAGTTACGATTGGTTTGTATCTTCATCCATAGATCCTTTACTCATATTTCAAAATTGGAATACTTATGCAAAATTATGCTTCGCGACTCTGTACTCATAATAAATTATACAAATCGCCAGAATTATATTCTCCTCAATATGCTATTGAGAGGAAAAGGATTTAATCCTTTATAAGAACTAAAGCCATAGAACGAATCACACTTTTACCACTAAACTATACCCGCTAATGTAGATTATGGTATAAATGGTACCCTTTGTCAAGGTAGCCAATATTCCAAAAACTCTTTGCTTGTTTCGAGTATATTGACAATTCCAAAAAACTGCTCATACTATATAGTATAATCACGAGCGGTTGTATATGGCCCTATCGTCTAGTGGTTCAGGACATCTCTCTTTCAAGGAGGCAGCGGGGATTCGACTTCCCCTGGGGGTAGGGAGTATTATGAAAGGAGGTTATAACCCTAGAAAAATTCTTCCTGGGTCGATGCCCGAGTGGTTAATGGGGACGGACTGTAAATTCGTTGACAATGTCTACGCTGGTTCAAATCCAGCTCGGCCCAAAAATCTAGGGCTTCGTGAGTATGAACTAAATTGTAGTTCAATTGGTCAGAGGATCTCCTATTACTATAAACTCTCATCCATGAATTGATTGATAGTCCGATATTCATAATATTGAATTGATTCATATCAGAATCAAGCCCTCACAAGCCTTTTCCATGGGATTACATCCCGAGTTATTGTAGGTTTTGGAATTCCAATTAATCATTGAAGAAAAGGCTGGTTGGAATCTAAAGTGTGCTACGACACTTTAGCTTTATTATCATCTATGTCTCCTATTTCTATGAAGGGATTATTCTACTATTGATCAATAATCATAGTGGAATCAAGGGTCAGAGTCAAAAAGGATCAATTTACTCCTTGGATTCCCCCTTATGTTTTCTATGGGGAATCATGCCTGAACTTTCGTCCAAATATTCATATGTATGAAATACATATATGAAATACGTATGTGGAGTTCCCTAGAATTTCATGTGATTCAGTAAACGAATATAGTTCCATGATTGCTAGATCGATCCAGAGGGATTGAGAAGAGTGAGCATAATGGATTTTGATAATCGAAATAAATTTTATCGGGATGCCCCTTTCGGGGGGCATTCCGACGAATCCAGGCAAGTTATTTGAATCACTGAAGGGGTACTTATGTTTTATTTCAAGCTATTTCGATCTTTCTTAATCAACAAATTCCGTAATGGTAGGATAGGAATATTGATATATATTAGAGGGTATTGATATATATTATGATCTGATGTGCTTTGGTATCCTAAATATAAGATTTTCAGCTGAGTTGAGAAAGAGATGGTTGAATCAAAAGAATTCTTTTGAAGTTCAATTTTTATCAGAGGACAATCTATTTATTGGTTGATTGTATCCTTAACCATTTTGACACGAGGAACTCACCTTTAAAAAATCTTCTTTCACCGGTCAAACAAGAGTAACTAGATGGGCGAGCGAAAAGTGATCAAAACTTTGTTCGTCCTATCTATAAGAGGAGAGCATTCAAGAATAGATTGATCTATCCGGCTGCACTTATTGGTGCACGATCTCGACGAATTACTTCTGAATAAATTCAGAAATCATATGGAAGACCATAGCATTTCGCGACTCATTGGTAACTTTGATTCTCTATAAACCAAGAATGTGAGACCATTAACACGGTTAAAGCTAAACTGCTTGAAGTCCAGGCAAAAGGTACTCTTTCTACGTAAAATTTATCTGATATAGAACACTCATATCGATAATTGAACTATTTACTAAGGCCTGCCCTTTCAATGCCGAATCGACGACCTATGTATAAGAGAATTTTTGGATTTTTATTAAAGGCAAAAAAAATAAAGAAACAACTTTGCTGACATCTAGGCAGAAGAGTCCTTATTTCATAAATAAGGAGCGTGAGAGCCAAATGAATCGAAAGATTCATGTTTGGTTCGGGAAGAGATCATAAAAGTTGTAACAAAATAATCTACTTTCACTTCTACTTTCGTTTAGAATTTAGGCATTATTTTCCCTTGCTTCAAAGAAAGAAACACTATTTGTTTAGTATTTAAAGAATAGATAGAATAAGATTGCGTCCAATAGGATTTGAACCTATACCAAAGGTTTAGAAGACCTCTGTCCTATCCATTAGACAATGGACGCTTTCACGGGTAGTGGAATCGAACCGCAACCCCAGCCTTATGAGCTACCAAACGAACTGCCTCACCATATCTATACAAATAGAATAGTCCATTTATACAGAATGGTAAAGAGGGCTCCTCTATGATTATCAAACCAATGTGTCGTTGTATTATACACGGTTCTAATCCTAGATGGAAAAATAAAATGCCTTTCAAATCCTCTAAGTCCTCCTCTTTCCGGACAAGACATACAAAGAGACCCGCCAACTTTAGTGAATCTTTGAAAGATAGATATTGTGATTAGTTCTTTCTTTACTATCTACCAGTTATTCACTGGAGCAATTCATCCGAGGCAAGTGTTCGGGTCTATTATGACATAAAGATTAGGTGCCTAACGGACTTTTGATTAAAAAGAAAATGGATATAATGAAATTCTTTTATAGAACGGAATAGGAAGTTCCTTCCCTTAGAACCGTACTTGAGAGTTTCCTACCTCATACGGCTCAGAATTCGATTTATCAAAAATCGATTTTGTTCTGCAGATTACCTAAGTTTCAAACCCTATTTTTATCAATAATCAGTTTGATCTTTTTTCCCACCTTCAGAAGAAGCATAGCCTTCGTTCAAATAAAGGTAACTATCCCCATATATGAAATCTCTATAGAATCCTTGAAAAGACTCATAAGAAAAAAACTTACTATCTTTGGGATCTGATACTACACCGCTGCTTATCCTTAGTGGATCGGCTCTATTACATAAGCGGATTCCTAAATTTTGCCCCATATCATGGGATGCAGTTTTTTAGTTGTATCGACCCAGTCGCTCACTAATTGATCTTTACGGTGCTTCTCTATCAATTTGAGCTTTATCCATAGGTAGTATAGGCTCTTCGTTTTTTGATGTCTTCCTACAGCTGATAGGGAAAAATCGTTGTTTTTACGATCCCTATGTAGAAAGCTTTCTATAGTGGAGATAGTCGCAGTTACGGTCGTTCATTCTATTCAAAAAATCTCCGTTCCAAAACCGTACATGAGGTTTTCATCTCATACCGAAATATCTATAGAATCAAATTTGAACCGAAAGGGGCTGGTATTTTTCCAAGAAATCTCTAGCCACCTTCCCAAGAGGTTTTCTTAACACAATGAATAATGCTAGAAGCTCCAATAATTTCTTTGTTCTCAACGCCTCCTATTTAGAGGAATTAGCTACTTCAACGATCTTTGATGGTTATAGGGGTATCCAAAGTACAAACCTGATGGTTGTTTGTTATCCCAACCATTCTTCCCAGCCCTGATACCGATCAGGAAAGGTAATTTCTAACAAAGTTTTTCTTGTTGATTCCTATTTCTAGGTGTAGTGCTTTCTCCCCTATGCTGCCTACGGATTGTAATCCATACCATATCCTGAGTGTAACCTTTCGCTCAATACTCAAATCTACAATTGAAGTATCTGAAGCCGCATCAATCGAGGATACACGACGGAAGGAATTGTTAGTTCGCCTCACCTTCCCGAAGCGTGGGTTTCGGTTCTCTCTATGCTCTTTTTCGTATAGGACCCATTCTATATAGAATTGTTTTCATTCCTTCACAAAATAACATCCACGAAGAGATATTGACTAATAGACTATGGAACCCCCGGTCGCTATTCACTCAGTTTTTTTCCATAATAATTGTGGAGAGATGGCCGAGCGGTTCAAGGCGTAGCATTGGAACTGCTATGTAGACTTTTGTTTACCGAGGGTTCGAATCCCTCTCTTTCCGTTTCATCAACGTTAAGGGTATCAACTTTCGTTAAGTGAAGACTCCTTTATTGAAATTTTACACAATTAATTTCTTGTATTTACATTACAGAATACATCGAAATTAAAACTGAATTAAACTACAGGATAAAGTAAAATCAACACAATCATCAAAATCTTTTATAATATTATTTATTTTATTGTTTTGTATCTAGAAAATTGTAAGGTAAAAACATAGTAGAACAAAAAGCCGACTATCGGATTTGAACCGATGACCCTCGCATTACAAATGCGATGCTCTAACCTCTGAGCTAAGTGGGCTTACATAACGGAAATAGTGTAACAAATAAATAGTATAGAAATCCAATATCAAGCGTTATAGTATAATTTTGAATACTATAAAAATAAAACTTTTGGATATATTGATTCGGATTGAATTGCAAATACATCAAGGATAGAATGAATTGCAATAAGTCGAACACGAGGGGATATGGCGAAATCGGTAGACGCTACGGACTTGATTGTATTGAGCCTTGGTATGGAAACCTGCTAAGTGGTAACTTCCAAATTCAGAGAAACCCTGGAATTAAAAAGGGCAATCTGAGCCAAATCCGTTTTTGGGGCGAACTAGGGATAGGTGCAGAGACTCAATGGAGTGGATTAATCGGACGAGGACAAAGAGAGAGTCCCATTCTACATGTCAATACTGACAACAATTCCGTCGACTTTGTTCAAGTCCCTCTATCCCCAAACCTTATTGACATAGATAAAATACTCTACTAGGATGATGCACAAGAAAGGTCAGGATAGCTCAGTTGGTAGAGCAGAGGACTGAAAATCCTCGTGTCACCAGTTCAAATCTGGTTCCTGGCAAAGATCCACTAGTTGTGCTAGTAATGTGCGCGGTACAAAGTTCTGGTAAGAACTTCTTTCCGTTTCATCTGGAGTGAGCATGAATCATTGTCTTCATCTCCCTCTTTTATAAATATCGGATGCAAATTGCCCTTTTATTTTCTAAGAATGTACTCCCATTAATGTGGAATAGTAGGGCTATACGGATTCGAACCGTAGACCTTCTCGGTAAAACAGATCAAACGATATTATCGAAATGATTTGAACTGTTTCAAAGACCCAACATGCATTTTTTGCATTGGGCTCTTTCATAAACTGATTTAAAGATCAGTTAGTCCACCATAGTTTTTCTTTACGGAAGATAATGAGATGGCTCCCTGTGATTGATTTTTTCTATCTAGGAGCAATACCAAAGTGTTTCAAAGGAGGATTACCTTGACTTAGGTCTGCCTCCGGTCTAAATTAACCTAAGTGAAATGGAGTCTCTATCGTTCACTGCAAGAGTTAACTATGAGACTTCATACACCTTAAAGTTCATAGAACGAAAAGAAGTTTTTTGGGCCCTTATCCTCTTACGCCTAGCATTTAGTGGGCTGGATATTTACCTTATCAACTAGCACATAGGGTTCTATTTGATTAGGCACCTGAATTGGCACCTGAATCGGACTGAACCGACTGTTTGTCAGGCTACTGTTCTCCTATTCTCTCGAATCTATGAAGTAAGACATTGATTTTGCATTCATTGCATAATAAGCTCCTTTGAAAAGCATTGGCGCACGTGTAAACGAGTTGCTCTACCGAACTGAGCTATAGCCCTTATCAGAGATATCTTAACATATAGATAATTTCTTGTCAAGCGGTATTGCTTAGAAAGGATTCAATATATAATCGATCGAAGTCCTTTGTGGTGATAAATTGCTACTTAACTCAGTGGTTAGAGTATTGCTTTCATACGGCGGGAGTCATTGGTTCAAATCCAATAGTAGGTAGAAAAATTACTAGATAGCATTGGACTTACTATCTAATAACTTTTTTTGTATCAAACCATTCTAATTATCACAAAAAATCGAATTTGTTGAATAATGCCAAATGAATTAGTTAATTCAATAAAAAGGGGACCAGGACTTGATTTCGTTGCCCAAGCGAATCCCATTCATCATGGAATGAGTCCGTTGGAAAGTTCAATCAAATATAATTTTGCCTTTTGTGGAGGATCTGTGCCTACTCTCCTATCTAGGACTTCGATATACATATACTACTGTGAAGCATAGATTGCTGTCAACAGAATTTGGGTTGCGCTATATCTATCAAAGAGTATACAATAATTATGGATTTGGTAAATCAAATCCATGTTAACTTCAATAGGGTGATGAATATAAGCATGCTTTTTTTCTATTAACATCGAGTAGACCCTGTTATTGTGAGAATTCTTAATTCTTAATTGATTGCAATTAAACTCGGCTCAATCGAGCCAATAGATCATGATATGATCATGAGACTTGACAAATCGAGATTCGTCTATCTATAAATAAAATAGTAAATTTGAATTGAGACACCTCCTTAGTGTATAGGGTCTTTAAATTGTTACGACATAAAAGAAAGTCAATGTATCTAACCTTATTTCTAGTTGCTGAAGGTCAGATTTAGCTTATTCTCTCAATTTCAATCGACCGCTGTTAGTATATCTAATAAAAAGTATTCTCATTGCAGTACAACTGTTGCAGTAGAATGACAACAGATTCGTGTATAGGGAACTCTTAGCTACCTATCTAATTTATTGTAGAAATTCTGGATCTGCGTTGGACGTCCGAGGGATTGCAGGTCTCTATTGGCACAAGAAAAAGGTTTTCTTGTGCCGATTCTTCTTGTATCAAAAAACTATTGTAAAAATTCCGCGGGTCCTTTCCGCTCTAATCAGGGTAAGGACCCGCTAAGCTCCTACTTTTTCATGTTTACAATCTGGTCCCTCCGATTATTCCCCTACTTTCCTCCACATTTTATCAATTGGTCATGCTCGAACAAAAACAGTCATGGGTAGTTATAAGGATATCCTTCCAAATGGGATAAGAGAATTCTTATTATTTCTTTCTCAGTTCTATAGTTGGAATTTTTGCTGAACTCCCAAAAATTCAAAAAAGGAATTGATTCCGTAAAAGATGGGATCGACCAGTAAATAGAAAATTACTGATATTTCCTTGTGAGATTGTCAATTTTGTACCAAAGGTGTATTTTGAGTATACCGAATTAGTATAGCTATCCTTCCTATGGCACAGCAATCTGGTTTTGTTCCGAAACATAAAACTTAGGTAAATGCTTTACCAACATATGTAGTAAATGAATTTAACTCTTTCATAAAATCTTTGGGATTCATTCTAGTTCATTGAGGGATAATTTAGAGTACTATTTAGGGATAGATCGTACCTCTTTTTATCCCCTGAACAAATCGAATTGAGTCATTTTTGATTGACCTCCTCGAGGAGGTCAAAATTAGTTAGCTTCGACATAAAATAGATGGAACACGCTCTGTAGGATTTGAACCTACGACATCGGGTTTTGGAGACCCGCGTTCTACCGAACTGAACTAAGAGCGCTTTTCACTGTCGCTACGAAGTAATAGGTAGGGATGACAGGATTTGAACCTGTGACATTTTGTACCCAAAACAAACGCGCTACCAAGCTGCGCTACATCCCTTTTCCAATTGTTGTACAATGCCATTGTACACATTCCTGTCTTCTTTTCCACAGAACCAGTTTATGATCATATATGTATTCCAACAAGGAAGGAGGATTTTCAAATTCTTTAATTATTTCATTCTTCAAGTTGTCATCAAGGAGGTTCGAACATCGTGGTTCGATTTTTCATAGATCCAAAAAAAATAAGGAATAAATTTTATTCGAAAGCCAGATTTTGAATCAAATTAACCTTAATGAATAACTAATGATTTCTCTTCTTTTAGCACTTTTCATTATAACAAAACTAATTATTCCGATATATAAAATATTAATTCCAATGGCTTTTGCTATAGTAACCTTCCCAACCACGATTTTAAGTGGGTTCCATCGTTTCTATGGTTCCCTTTTAAACGGTGAGGCCCTCTCTATACACCGGAGCCTTTCAAAAGGTATTGCGAACTTGTATAGTCCACATTCTTTGGCTCTACCTATCCATTATAGAGTAAATAGCTCTTTTCACAATAAGAGTTATCCATACAGTGACGGTATTTAATTATGAAAGTTGGCTAAGTAGCTGACCTGTTAGTCCGTCTTTAAGATAAAGGAGCATAAGCTTTTTATTACTATTTCCTCCGCTTAATGGATAACCATTTGCTACCAATGAGAATTGCTTCTTCCAATTTAGAAATTGGATTTGCACCAAAGGAAACCATAAATTCCATATACCATATCCTATGGTACTAATCATGGTATAAAAGGATTGGTTTAGATCCATCTTAACCTGTATTAGATTAAATTATTTAAAGAAACACTTTAAGGAAACGTAAGAATGGAACAGAATCCGCAGTTTTATTCTAATTGGCCAAGTTACCCATTGCATATTGGCACTTATCGAGTATAGAATAGATCTGCTTCTCTTTCTAGAATGTTATTTTTGAAATAAATATTCGCGCCTTTTCAATGCGATAAAATAAAGCGACATCGTGTCTATTTTTCTTTGCTAAAGGGGTATTTCCTATATGGAAACCCAAATGAATAGGTGTGGAAGTTATAATGTAAATAAACCAGGTAAGAAGTCCCCTATTGGGAGACTTCTTACTTAAATTTATAGAATTTCAAGATTACAATGGATCTACGAAAAGATCGTGTATTTACAACTACAACGGAATAGTATACAAAGTCAACACCAAGATTAAATAGAATTTGTTTCTACTAATAAAACAAGTTTAAGATCTACATTTATGGTAGTTCGACCGCGGTTTTTTCGGTATCTCTGGAATTGTGACTTGTTAGAATTGATCCTATTGATAATACATAGAAAGGGCCTGTTATCTCTATCAAGATATTCAATTCGTCAGTTCTAGTATCTGGAACACGAAAAGATAAGAACTATGATTCATACTCACTATTAAGACCTCGCAACCAGACATTTCTTCCTCAATTTTGTTTACAACTTCAATAAATGATTATCAAGCGGTTCTTATTCGAAGAACCCTTGGTTTAGCTTGAGACTAAATCATCGTGGCTCTAGTATGAATCTAAGGTTTTAATTGAACTGATTCATAGGATCTCAACAAGATAATTTCTATATTACTTATAGGGAAGAGAAAAGTCAAGAAGCCTCTAGCCAACTTGAGATTTTTTTCTTATTTGATATCTTCAAGGCAAATCGACCCAGTGGCTGATGAATTCTAATATTCGTTGAAATTTTTGTGTTTCTGCTTGAGCCGTAGGAAGGCATATCATAGAGAAAATTATCATATATCATATGGGTAGGTTTTGGTATTTCATTGCTACAAGCATGGGTTATTGTAAAATAACACATGTCATTTGGATACTTCAAAAAAAGGCGGATGTGACTTGAATTATTGATTTGGCCATGCAGAAAAGAATTGGATCTGCCACATTAGAATTCACAAAGGTGTCTCCGCATCCAATCAACATGTAAGTCCCCTAGATAGGCTGGTTCACTTGAGGAGAATACTTCTATGATCATACGCAACCATGTCATCCATGAACAGGCTCCGTAAGATCCCATAGAATGGAATAAGTCATGTGATCCAGTATTTATTATAGTATGGAAATGCATTCATTTTCTTTGCATCGATTGCGCAATACTATCGGAGTAAAAGAAGGGATCTAAGGAAGAATGTAGGCTAAACTTAGTAACAAGTAAATATTTTGTTTGGAGGTAAGAAACTGGAAATACCAACTAATCAAGAGACAATCCACAAAGCAATTGATCATGATCAAATTTGTAAGCCCACTTGGATATTGAGCATTTAAGAATAGGAAGGTCTTATTTCTTTCACTCTTGCTCGAGCCGGATGATGATAAATTCTCTATTTTTGATTCATTCAACCGTGAAGTACCATAGGTATCTAGGAAATAGTTACTTCCAAGTGAATCTTCCCTAGATACCTAAAATCCATTTTATTATGATCCATTTCGCAATATAGATAGTTATGAATCGTTTATTTCTCTTGAAAGCGTTTTATTATCTCATAAAGTTAGAAATAGAAATACAAAGATATCCGTTTCAAAGAATTCCGTATCTTTAAAAATAGGAAGGGCGAGATAGAATTCGAGCGGGGCGAAAGACTCTAATTCTAGGTTCCTTTTTATAATCAACATGAACATATACGTAAAACACAATCTACTATCTTGTCTCAATTTCGCGGAGTTTCTTCTCATCCAGCTCCTCGGAAATTGTGCTTTATCACATTGCCTTCATAGTGGAATCCTATACACATCCTTAGTTAGGATCAAATAACAGCAATTATATTATCAATTTTCATTAAATCTTATAGAGGTATAATTAGAATCCGAAGACAAGATTACTTTTCTATTAAATAACCGCAGCTGATTACTCTTTTCCTTTTAAAGAGTGGCATTCTATGTCCAATATCTCGATCGAAGTACGGAGGTCAGAATAAGAATAATGATCAATGGAAAAAGAAAAAATCCTTTAGCTGGATAAGGGGCGGATGTAGCCAAGTGGATCAAGGCAGTGGATTGTGAATCCACCATGCGCGGGTTCAATTCCCGTCGTTCGCCCATCGCATTATTGCAATGCAATTTCCATATTCCTAGTTACGTATTGAAGTAGATTCTTTTTTCTCTCAAAAACCCCTTCCCAAACTGTACAAGCTTCTTCCAAAGCATACGGCTTTCTAGATGTATATGACGATCTCTAGACAGAATGAGTGGATATAGGAAAGGAATCCAAATCTGCCGAATCGCTCATGTTATGATCTTCTACATCCTAGGTCTCTGCGTTCCGTCATCTGGCTTATGTTCTTCATGTAGCATTCAGATCGAATGACTCTATGAAATTACGTCGATACTTCCACATATTATGGGTAACGTAGGAGACATCCCTATTTCCCGGGGGTCTTAATTACCACTGCTTAGCTTTCAATTTGCCTCTGACCATCAAATTAAATGTGAATAACCCGTCCTCCTCTCTTTGAAACAAGGGGCGCTTCCGGTTCTGTGCGTGCTTCAAACAATTTTGTCTTCTCCATATTACCATATCTCTAGAGCCAATAATTTTCTATGAGGAACTACTGAACTCAATCACTTGCTGCCGTTACTCAACAGTTTTCTGTTGAGGTCTATCCCGTAGAGGTAGTAAAATTGGATCAGTGATCGATTTCTAGGTTTCGTCGTAAACCTAATTGGTTACTTCCAATTACGTAAATCAATAGTTCAAATCGACTTTCCCTCCTATGCTCTGAGTTCCAGTATCGATAAGAATTGAGTTCTTATTGTTCTTATGTTATGGTATGAATATACCATACCAATTCGTTATGTATGGATGATGGATGAGATTCCATGGATAGAGAGCCAGTTCCAATAGACCGTTCGTGTGCATCCAGCAGGAATTGAACCCGCAAATTACCAATTATGAGTTGGGCGCTTTAACCATTCAGCCATGGATGCTTAACAGGGATCATCGTACATCGTAAATAACCAATTTTATATTATGCCTTGAAGAGGACTCGAACCTCCACGCTCTTCAGCACGAGATTTTGAGTCTCGCGTGTCTACCATTTCACCATCAAGGCATCGTATTCCATGAATATGATATCTATCTAATGTGATATATGGAATATATGACAAAGGTGGAGTCTTGGATCGATCGATCGGTAGGCCTGAGTCAGACATCAAATAGCTTCGCATTATCCGTGGACACCTTATATAGATCAATTTCTCGATTCAATAGAAGCCCAAAGAGGTGCATATGGTACCCAAGGATAGATATGTCAGGTCTGATTACACCTATTCCTAATCCTAAATAGAATGTAAGGACGTAGGGATTTCTATGTAAATGGAATGAACTTATAATCTGATGATCGAGTCGATTCCATGATTATAAGTTCATAACCCTAGCCCATTTTGGGCGGAACAGATCTACTAATTCTTTTATTCCAGTTAGTAAGGGATCTTGAACTAAGAAATAGACCTAGCAGCTTCTTTCTCTCATGCAAAACCGTGCATGAGACTTTCATCTCGCACGGCTCCTAAGTGATAAAAGAAAGAAGAACTCGTCTTCTCTCTTTTTTGATTACCTTCCTCGCGTATGTATAAGACCGAATCCATTCTTTTTCGAAATCGATTTCGACTAATCCTTAACTTTTCGAGGAATCCTTCATCAGTGGTTGTGAATGACTGACTTTTTCAATCCTTTCGACCTTGGTTCCGTAGGAGCAAGTCAGAAAGGTTGAGAAATAGAACCATCTGATTTGATTCGTTCCCAATAGCCATGAGATGATCATCTTAGGGTGATCCTTTTGTCAACGGATGCTCCTATTACACGTAGTCTCTGAAGGATGAGAACCCACTATGTAGCATCTACATCGATAATTCATTGTATACGTCATTAGTCCGATTCTTTGTAGGAACTACCCGTAATAACGAACTTGCAAAATGGATCTGTTTATCATAAAGAGATTCATTGTTCCTGACCCTGCTTCACCTTAATTGTTATTTGAACAAAAAGATCACATAAACTTTTGGTAAAATTCTATCTTGGTCGGAGTGGGGATAGCATTTCTCTTCTGCATGTCTATGGAGTTTTGCAAAACCCAAACACCTCAGATAGAGGTAGGAATTTGTCGAACGAACCACAGAATTAGTAACTGCATCCAATCTCCGAATGTTTCGATGGATATTTACGGAATCCCCATGAATAGGATCAAACCTTATTCCATTTCCATAAGATTCTTCTTTCTTATTCTTAAGCAAGCCCTCGAGAGGGCTTAGTTGATCATGATTTCTGTTTTCTCTCTTTTTGTTTGTTTCGAGAAAGATATGATTCTCCTTCTATTGATTCTGAGATGTACGGATCCATGTGTCTACATACATAGATTCTGTTCATGGAGAGCGTGAAAGAGGTTCAAGAATCCTTTTCTTTTTATAAGGGCTAAGGGTGGATCTCGAAAGATAGGAAAGATCTCCCTCCAAGCCGTACATACGACTTTCATCGAATACGGCTTTCCACAGAATTCTATAGGGATCTATGAGATCGAGTATGGAATTCTGTTTACTCACTTTAAATTGAGTATCCGTTTCCCGCTAGGATCGGAAATCCTGTATTTTCCATATCCATACGATCGAGTCCTTAGGTTTCCGAAATAGTGAAAAAGAAGTGCTTCGAATCATTGCTATTTGACTCGGACCTGTTCTGAAAAAGTCGAGGTATTTCGAATTGTTTGTTGACACGGACAAAGTAAGGGAAAACCTCTGAAAGAATTTCCATATTGACCTTGGACATATAAGAGTTCCGAATCGAATCTCTTTAGAAAGAGGATCTTTTGTCTCATGGTAGCCTGCTCCAGTCCCCTTACGAAACTTTCGTTATTGGGTTAGCCATACACTTCACATGTTTCTAGCGATTCACATGGCATCATCAAATGATACAAGTCTTGGATAAGAATGTCCCTTTACAGAACCGTACATGAGATTTTCACCTCATACGGCTCCTCGGTCAATTTTTCTTCATTTGGAATCTGGGCTCTTCTATCTTCGACTTTTTTTTATTTATTTCTTCCCGAAACTTCCCAAGAAAATCCCGAATTGGATCCAAACGGGTTAATGTGAGCTTATCCATGCGGTTAGGCACTCTTCAAATAGGAATCCATTTTCTAACTGGCTTTCGTGCTTTGGTGAGTCGTCCGAGATCTTTTCGATGACCTATGTTGTGTTGAAGGGATATCTATTCCGATCGATTGCATAAGACCCGGAAAGTATACAGAAAAGACAGTTCTTTTCAATTTCGATTAATATAAGTAGTATCGAATCCATAGTCAATCCTACTTTGATAGGACCAGAATTCTCTTTCTCGATGGGACGGGGAAGGGATATAACTCAGCGGTAGAGTGTCACCTTGACGTGGTGGAAGTCATCAGTTCGAGCCTGATTATCCCTACAATGTGAGCTATTTTGACTTACACGAGCGAACGGGAATGGATAAGAGGCTTGTGGGATTGACGTGATAGGGTAGGGTTGGCTATACTGCTGGTGGCGAACTCCAGGCTAATAATCTGAATGGATACAAGTTTGGAAGGAAAGACAATTCCGAATCTGCTTTGTCTACGAATAAGGAAGCTATAAGTAATGCAACTATGAATCTCATGGAGAGTTCGATCCTGGCTCAGGATGAACGCTGGCGGCATGCTTAACACATGCAAGTCGAACGGGAAGTGGTGTTTCCAGTGGCGAACGGGTGAGTAACGCGTAAGAACCTGCCCTTGGGAGGGGAACAACAACTGGAAACGGTTGCTAATACCCCGTAGGCTGAGGAGCAAAAGGAGAAATCCGCCCAAGGAGGGGCTCGCGTCTGATTAGCTAGTTGGTGAGGTAATAGCTTACCAAGGCGATGATCAGTAGCTGGTCCGAGAGGATGATCAGCCACACTGGGACTGAGACACGGCCCAGACTCCTACGGGAGGCAGCAGTGGGGAATTTTCCGCAATGGGCGAAAGCCTGACGGAGCAATGCCGCGTGGAGGTGAAGGCCTACGGGTCGTCAACTTCTTTTCTCGGAGAAGAAACAATGACGGTATCTGAGGAATAAGCATCGGCTAACTCTGTGCCAGCAGCCGCGGTAAGACAGAGGATGCAAGCGTTATCCGGAATGATTGGGCGTAAAGCGTCTGTAGGTGGCTTTTCAGTCCGCCGTCAAATCCCAGGGCTCAACCCTGGACAGGCGGTGGAAACTACCAAGCTGGAGTACGGTAGGGGCAGAGGGAATTTCCGGTGGAGCGGTGAAATGCATTGAGATCGGAAAGAACACCAACGGCGAAAGCACTCTGCTGGGCCGACACTGACACTGAGAGACGAAAGCTAGGGGAGCAAATGGGATTAGAGACCCCAGTAGTCCTAGCCGTAAACGATGGATACTAGGTGCTGTGCGACTCGACCCGTGCAGTGCTGTAGCTAACGCGTTAAGTATCCCGCCTGGGGAGTACGTTCGCAAGAATGAAACTCAAAGGAATTGACGGGGGCCCGCACAAGCGGTGGAGCATGTGGTTTAATTCGATGCAAAGCGAAGAACCTTACCAGGGCTTGACATGCCGCGAATCCTCTTGAAAGAGAGGGGTGCCCTCGGGAACGCGGACACAGGTGGTGCATGGCTGTCGTCAGCTCGTGCCGTAAGGTGTTGGGTTAAGTCTCGCAACGAGCGCAACCCTCGTGTTTAGTTGCCACTATGAGAACCCTGAACAGACCGCCGGTGTTAAGCCGGAGGAAGGAGAGGATGAGGCCAAGTCATCATGCCCCTTATGCCCTGGGCGACACACGTGCTACAATGGGCGGGACAAAGGGTCGCGATCTCGCGAGGGTGAGCTAACTCCAAAAACCCGTCCTCAGTTCGGATTGCAGGCTGCAACTCGCCTGCATGAAGCAGGAATCGCTAGTAATCGCCGGTCAGCCATACGGCGGTGAATCCGTTCCCGGGCCTTGTACACACCGCCCGTCACACTATAGGAGCTGGCCATGTTTGAAGTCATTACCCTTAACCGTAAGGAGGGGGATGCCTAAGGCTAGGCTTGCGACTGGAGTGAAGTCGTAACAAGGTAGCCGTACTGGAAGGTGCGGCTGGATCACCTCCTTTTCAGGGAGAGCTTATTGGGTATTTTGGTTTGACACTTCTTCAGCCCAAAAAGAAGGCAGCTACGTCTGAGCTAAACTTGGATATGGTCTTAGGGTGAAGTAAGACCAAGCTCATGAGCTTATTATCCTAGGTCGTAACAAATTAGTTGATAGTGATAGGATCCTTTTTTGGCGTCCCCATGCCCCGTGTGGCGGCATGGGGATGTCAAAAAAGGGATGGAGTTTTTCTCGCTTTTGGCGTAGCAGGCCTCCCAAAGGGAGGCCCGCGCGACGGGCTATTAGCTCAGTGGTAGAGCGCGCCCCTGATAATTGCGTCGTTGTGCCTGGGCTGTGAGGGCTCTCAGCCACATGGATAGTTCAATGTGCTCATCAGCGCCTGACCCGAAGATGTGGATCATCCAAGGCACATTAGCAGTGTCTAGGGTTGGGCCAGGAGGGTCTCTTAACGCCTTCCTTTTTCATCGGAGTTATTTCCTGCCATGGTAAGAGGGGCACACTTGAAGAGCGCAGTACAACGGGAGTTGTATGCTGCGTTCGGGAAGGATGAATCGCTCCCGAAAAGGAGTCTATTGATTCTCTCCCAATTGGTTGGATCGTAGGGGCGATGATTTACTTCACGGGCGAGGTCTCTGGTTCAAGTCCAGGATGGCCCAGCTGCGCCAGGGAAAAGAATAGAAGAAGCATCTGACTCTTTCATGCATACTCCACTTGGCTCGGGGGGATATAGCTCAGTTGGTAGAGCTCCGCTCTTGCAATTGGGTCGTTGCGATTACGGGTTGGCTGTCTAATTGTCCAGGCGGTAATGATAGTATCTTGTACCTGAACCGGTGGCTCACTTTTTCTAAGTAATGGGGAAGAGGACTGAAACATGCCACTGAAAGACTCTACTGAGACAAAAAGATGGGCTGTCAAAAAGGTAGAGGAGGTAGGATGGGCAGTTGGTCAGATCTAGTATGGATCGTACATGGACGATAGTTGGAGTCGGCGGCTCTCCTAGGCTTCCCTCATCTGGGATCCCTGGGGAAGAGGATCAAGTTGGCCCTTGCGAATAACTTGATGCACTATCTCCCTTCAACCCTTTGAGCGAAATGTAGCAAAAGGAAGGAAAATCCATGGACCGACCCCATTGTCTCCACCCCGTAGGAACTACGAGATCACCCCAAGGACGCCCTCGGCGTCCAGGGGTCACGGACCGACCATAGACCCTGTTCAATAAGTGGAACACATTAGCCGTCCGCTCTCCGGTTGGGCAGTAAGGGTCGGAGAAGGGCAATCACTCGTTCTTAAAACCAGCATTCGATCAAAGAGTCGGGCGGAAAAAGGGGAGACCGTTCCTGGTTCTCCTGTAACTGGATTCCCCGGAACCACAAGAATCCTTAGAATGGGATTCCAACTCAGCACCTTTTGTTTTGAGATTTTGAGAAGAGTTGCTCTTTGGAGAGCACAGTACGATGAAAGTTGTAAGCTGTGTTCGGGGGGGAGTTATTGTCTATCGTTGGCCTCTATGGTAGAACCCGTCGGGGAGGCCTGAGAGGCGGTGGTTTACCCTGTGGCGGATGTCAGCGGTTCGAGTCCGCTTATCTCCAGCCCGTGAACTTAGCGGATACTATGATAAATTTTGCCAATTCGGCAGTTCGATCTTCACATTCATGGACGTTGATAAGATCCTTCCATTTAGTAGCACCTTAGGATGGCATAGCCTTAACGTTAATGGCGAGGTTCAAAAGAGGAAAGGCTTGCGGTGGATACCTAGGCACCCAGAGACGAGGAAGGGCGTGCAAGCGACGAAATGCTTCGGGGAGTTGAAAAAAGCATAGATCCGGAGATTCCCAAATAGGTCAACCTTTTAAACTGCTGCTGACCATGAGCAGGCAAGAGACAACCTGGCGAACTGAAACATCTTAGTAGCCAGAGGAAAAGAAAGCAAAAGCGATTCCCGTAGTAGCGGCGAGCGAAATGGGAGCAGCCTAAACCGTGAAACGGGGTTGTGGGAGAGCAATACAAGCGTTGTGCTGCTAGGCGAAGCGGTTGAGTGCCGCACCCTAGATGGCTAAAGTCCAGTAGCCGAAAGCATCACTAGCTTACGCTCTGACCCGAGTAGCATGGGGCACGTGGAATCCCGTGTGAATCAGCAAGGACCACCTTGCAAGGCTAAATACTCCTGGGTGACCGATAGCGAAGTAGTACCGTGAGGGAAAGGTGAAAAGAACCCCCGTGGGTAGTGAAATAGAACGTGAAACCGTGCTGAGCTCCCAAGCAGTGGGAGGGGAAAGTGATCTCTGACCGCGTGCCTGTTGAAGAATGAGCCGGCGACTCATAGGCAGTGGCTTGGTTAAGGGAACGGAACCCACCGGAGCCGTAGCGAAAGCGAGTCTTAATAGGGCGATTGTCACTGCTTATGGACCCGAACCTGGGTGATCTATCCATGACCAGGATGAAGCTTGGATGAAACTAAGCAGAGGTCCGAACCGACTGATTTGAAGAATCAGCGGATGAGTTGTGGTTAGGGGTGAAATGCCACTCGAACCCAGAGCTAGCTGGTTCTCCCCGAAATGCGTTGAGGCGCAGCAGTTGACTGGACATCTAGGGGTAAAGCACTGTTTCGGTGCGGGCTGCGCGAGCGGTACCAAATCGAGGCAAACTCTGAATACTAGATATGACCCAGGTCAAGGTCGGCCAGTGAGACGATGGGGGATAAGCTTCATCGTCGAGAGGGAAACAGCCCGGATCACCAGCTAAGGCCCCTAAATGACCGCTCAGTGATAAAGGAGGTGGGGGTGCAAAGACAGCCAGGAGGTTTGCCTAGAAGCAGCCACCCTTTAAAGAGTGCGTAATAGCTCACTGATCGAGCGCCCTTGCGCTGAAGATGAACGGGGCTAAGCGATCTGCCGAAGCTGTGGGATGTCAAAATGCATCGGTAGGGGAGCGTTCCGCCTTAGAGGGAAGCAACCGCGAAAGCGGGGGTCGACGAAGCGGAAGCGAGAATGTCGGCTTGAGTAACGAAAACATTGGTGAGAATCCAATGCCCCGAAAACCCAAGGTTTCCTCCGCAAGGTTCGTCCACGGAGGGTGAGTCAGGGCCTAAGATCAGGCCGAAAGGCGTAGTCGATGGACAACAGGTCAATATTCCTGTACTACCCCTTGTTGGTACGGAGGGACGGAGGAGGCTAGGTTAGCCGAAAGATGGTTATAGGTTTAAGGACACAAGGTGACCCTGCTTTTCAGGGTAAGAAGGGGTAGAGAAAATGCCTCGAGCCGAGGTCCGAGTACCAAGCGCTGCAGCGCTCAGGCGCTACGGCGCTGAAGTATGTAACTGATGCCATACTCCCAGGAAAAGCTCGAACGACCTTCAACAAAAGGGTACCTGTACCCGAAACCGACACAGGTGGGTAGGTAGAGAATACCTAGGGGCGCGAGACAACTCTCTCTAAGGAACTCGGCAAAATAGCCCCGTAACTTCGGGAGAAGGGGTGCCCCCTCACAAAGGGGGCCGCAGTGACCAGGCCCGGGCGACTGTTTACCAAAAACACAGGTCTCCGCAAAGTCGTAAGACCATGTATGGGGGCTGACGCCTGCCCAGTGCCGGAAGGTCAAGGAAGTTGGTGAACTGATGACAGGGAAGCCGGCGACCGAAGCCCCGGTGAACGGCGGCCGTAACTATAACGGTCCTAAGGTAGCGAAATTCCTTGTCGGGTAAGTTCCGACCCGCACGAAAGGCGTAACGATCTGGGCACTGTCTCGGAGAGAGGCTCGGTGAAATAGACATGTCTGTGAAGATGCGGACTACCTGCACCTGGACAGAAAGACCCTATGAAGCTTTACTGTTCCCTGGGATTGGCTTTGGGCCTTTCCTGCGCATTAGGTGGAAGGCGAAGAAGGCCCCCTTCCGGGGGGGCCCGAGCCATCAGTGAGATACCACTCTGGAAGAGCTCGGATTCTAACCTTGTGTCAGACCCGCGGGCCAAGGGACAGTCTCAGGTAGACAGTTTCTATGGGGCGTAGGCCTCCCAAAAGGTAACGGAGGCGTGCAAAGGTTTCCTCGGGCCAGACGGACATTGGTCCTCGAGTGCAAAGGCAGAAGGGAGCTTGACTGCAAGACTCACCCGTCGAGCAGAGACGAAAGTCGGCCTTAGTGATCCGACGGTGCCGAGTGGAAGGGCCGTCGCTCAACGGATAAAAGTTACTCTAGGGATAACAGGCTGATCTTCCCCAAGAGTCCACATCGACGGGAAGGTTTGGCACCTCGATGTCGGCTCTTCGCCACCTGGAGCTGTAGGTGGTTCCAAGGGTTGGGCTGTTCGCCCATTAATGCGGTACGTGAGCTGGGTTCAGAACGTCGTGAGACAGTTCGGTCCATATCCGGTGTGGGCGTTAGAGCATTGAGAGGACCTTTCCCTAGTACGAGAGGACCGGGAAGGACGCACCTCTGGTGTACCAGTTATCGTGCCTACGGTAAACGCTGGGTAGCCAAGTGCGGAGAGGATAACTGCTGAAAGCATATAAGTAGTAAGCCCACCCCAAGATGAGTGCTCTCTCCTCCGACTTCCCTAGAGCCTCCGGTATCACAGCCGAGACAGCGACGGGTTCTCCACCCATAGGGGATGGAGCGACAGAAGTATGGAAATAGGATAAGGTAGCGGCGAGACGAGCCGTTTAAATAGGTGTCAAGTGGAAGTGCAGTGATGTATGCAGCTGAGGCATCCTAACGAACGAACGATTTGAACCTTGTTCCTACACGGCCTGATCAAATCGATCAGGCACTTGCCATCTATCTTCATTGTTCAACTCTTTGATGAAAAACCAAAAGCTCTGCCCTTCCATCTCTTATAGAGAGGGAGGGCAGAGGCCTTTGGTGTCCCTCAAGAATTGGGGCTTCACAATTACTAGCCAATATTTATCTCATGCCTTTCCTCGTTCATGGTTCGATATTCTGGTGTCCTAGGCGTAGAGGAACCACACCAATCCATCCCGAATTTGGTGGTTAAACTCTACTGCGGTGACGATACTGTAGGGGAGGTCCTGCGGCAAAATAGCTCGATGCCAGAATGATAAAAAGCTTAACACCTCTTATTTGACTTTTTCACTATTTTGAAATAAGAAAAAAAAATGCAAAGGTCGTCTTATCCCCTTCACACCTCGGAACGCACTGTTCTTATAGAGAGAAAGCGCTTTCCCATCTTCTTAACCTGAAATGAAGCCCGGGAAGAGATCCAGTGGAGACAGCTGGGCCTGTAGCTCAGAGGATTAGAGCACGTGGCTACGAACCACGGTGTCGGGGGTTCGAATCCCTCCTCGCCCACAGCCTTCCAAATCTTTCCTTTTGTCGAAGTGGAATCGTAGAACAGAATGTGATACGATGAGATAGAATGCAATAAGGATACGGGTTACCTACTCCTAAGGGTCAAAGCAAGCCTTTAATTCAATTCTTTATTCTTACATTAAAGAATGAATAAAATCTCCCCAAGTAGGATTCGAACCTACGACCAGTCAGTTAACAGCCGACCGCTCTACCACTGAGCTACTGAGGAACAGGGGGCCTAGAGTTCAACTCCCGCTCTCAACCCATGAACAATATGAGTCCGAAGCTTTTCGTACTCCCATAATTTCTTCGTAGTGGCTCCGTTCCATGCCTCATTTCATAGGGAAGTGGCTCTATTTCACTTCCTAGCACTTCCTATCATTAATATCCATCCTTTGATTGACATAAGAGATGTCATTTATAGTCTATCTCTTTCTATATATGGAAAGTCAAGAAATTCTCATCGAAACATCGAGAAATTGTGCATTCACAGGTATCACTCTAAAGGTGGATTAGAAGATTTAGCTTGTATGAATCGCTATTGGTTTGATACGAATAATGACAATCGTTTCAGTATGTTAAGGATACAGATGTATCCACAATTCATTTAGAGTTACTTAATAGTCTATTTCTTATATCCCGTGAAATTCTCGAGCCAAAAGATGGATGCATATGCTGTGTTTCATTTTGCTAAATGATATCGGTGAAATTGCATATAGCTATTTTAGATAGAAGAAACTAAAATAAGAATGTACCCTTCTATTTGCATCGATAAAATAAATCCAAATTCCAGATGAATAATTGCAAATTTGTGTGTGTACGAGATTAGAATAACTTCAAAATAACTGACATAATTTTGTATTTAAGAAAAGTTTCCGATTTTTATCCCAAACCCAATAGATGTCTTTCACATACAACTGAAAAAATCCAATATCGACGATTCCCAAGATAATAGCTATTATTCTTTATTAGCCGCCATGGTGAAATTGGTAGACACGCTGCTCTTAGGAAGCAGTGCTCAAGCATCTCGGTTCGAATCCGAGTGGCGGCATTCTTGAAAAAGAATACAATAGATTTCAATTCAAATTGGACCTTCCCTTCAAAACCTTTATTTGAGAACCTTTGGGGTTCAAGGGTTCTCAAAAATTCGAGATAGATCTAAGATAAAGTGATCAAGATACGTTTTGACCAGAAAAGCCCGTGCTCGATTATTTCGAGCACAGGCCGGTAAAGAGGAATCAGACGATTCGAGTGAAGTTTTTTGTAACGTATGGATCTATAAATTTTCTTTATAAAATTTTTCGATCTGGTAATTGTAGACACCAGACGAAGCAATGGTTTATCCAACTTCAATTAATCTGTTAGAAAGCGTGAAGAGAGCCAAGAGACTTTAATTTTGGATTTCAAAGAATTGCTTTCAATATTTATTGAATATAAATTCAATATCAATTAACTAACTCCTTATCAATCTCGATTCATTTCAATATGAGAGAATTGAAACAACGTATTTGTTGGCAATGGATTTACTAAATCAAAATTGTGATTTATGGATAAAAAATTAATAGTATAAAATTTTCATGAACTGACTAAAGGATTCAAGGAGAAAAAATTCTATATCTATAAAGATATGTTTCTTTCTCTTGTTTGAGAGATGAAAATATTCTTACTATTATCTTCATAGTCGATGATAACATCACAGTTCCACCGCTATTTCAAAACCGTACATGAAACCTTAGCTTCATACGGCTTCTCTATGATCTAAAAAATAGATTTGAAAGTCCTAAATTAGACCAAAGGAATTCCGTCTGCTAGAATAAAAGCGCTTCCGAATTGATCTCATCCTTTTCTCAGTAATAACTTATCTTGGAATAAAACACTTGTTATAGGAATTAATAAATGGAAAGAGTTATCCATATCTTTTTACTATTCTTCTAAAAGATAAAGGGTTAATTCGTTCTTGATAGCCATTTCCTTAACAAGTGAATGGGAAGTACTACTTGATAATTTCTAAAATTGCAAGTCCTTATTATGATTCCTTTTATGGAAAAATCTCTAATTAGATTTTCCATTACTAATCCTTTATGTACTTTAGTGTTCCTAACCCTTCACTAACTTTTGGTGGATTCTCTATGAAGAATCCTTTATTCTTGGCCGCTTCAAGATATGAGACTTTGGGATAAAGAGTTTACTATGTTTACTCCACTTTTCTTGTACGTAGGAAATGAGATTTTACTACTTTATAAGCTGTTTTGTTTCACTCATATAGCTATCTAGTTCAAGATTCTTTA
Aegilops_speltoides_var._speltoides__stripped_ TACTATTGGGTATTTCTTTCTTCAAAAATTCTTATATGTTAAAAGGTAAGATCTTGGTTTATTCAAATTGCAAGGACTCCCAAGCACACGTATTAACTAGATAATAGAAGGCTTGTTATTTAACAGTATAACATAGACTATATACCAATGTCAACCAAGTCATGGGTTGCCCGGGACTCGAACCCGGAACTAGTCGGATGGAGTAGATAATTCTTCCTTGTTAAAATCCCTCCCCAAATCGTGCTTGCATTTTTCATTGCACACGACTTTCCCTATGTAGAAATTTCTATAGAACATTTCAGTACAAACTGGAAGGGAGTCTAATACTTTTTATTTTTGCAGGCCAATCGCTCTTTTGACTTTGGAATACAGCCTTTTATCAATATACTGCTTCTTTTACACTCAAGAATAATTAGGATTTCGGTCCACTCGAAACCACCTTTCCCCATCCGGCACTAATCTATTTTTAACGTCTAATTAGAGCGGGGAATCATTCCAATTAGGAAGTTCAGCTCGTTGCTTTTTTTTACCAGAATTGGAGCCAGGCTCTATCCATTTATTCACTAGACCCAGAAAATCTTTATTACGACATGCTATTTTTTCCATTCATTACCTTTGAGGATCAGTCGTGGTCTTCTAGACTCTACCAAGAGTCTGGACGAATTTGTTGTTCATCCAAATGTGTAAAGATCATAGTCGCACTTAAAAGCCGAGTACTCTACCATTGAGTGCAACCCAGAAATTAGATACGATCGAACCAAAAATCAATGGAATTGTAGGGGGGTGGAGTGAGGATAAAGAGACCCATCTATCTACAAATTCTATTTGTTCAATAGACCTTTGTCAATGGAAATACAAATTTAAAGGGCTTATGTTGGATTAGCACGATATAAATCCTAAGAAAAATTGGGATAGATGTAGATAAACAACCCCTAGAAACGTATAGGAGGTTTTCTCCTCATACGGCTCGAGAAATAATTTCATTTACTCATGACTCAAGTGGGCTAATTTTGCCTGACAAACTTCGTTTTTGAGTCGTCTTTAAACTCTTTTCTTTGTCTCATTTCGAACGAATTGACTATTTGTTGAGACAATTGAAAATTGTGTTTACTTGTTCTGGAATCTTTGATTTGTGAAATCCTTGGGTTTAGACATTACTTCGGGAATTCCTTTTTTTAAAGAGTAGCAACATACGATAGACTGACAAAGTTCCTAATTTATTAGTTTTCACTAACCCTAGATTCTTTCTTATTCTGTCCTCTCGAGCTCCATCGTGTACTAACCCAGCCAAATTGTTCGGAACGAATAGAACAGGCTATGTCGAGCCAAGAGCATTTTCATACTATGGAAAATGATGGATAGCAAAATCCACAATCGATCATGTCCTTCAAGTTATGGTATAGAAATTGATCCAATATGGATGGAATCATGAATAGTCATTTTTATACTCTACATCTGGGACGGAAGGATTCGAACCTCCGAGTAACGGGACCAAAACCCGCTGCCTTACCACTTGGCCACGCCCCATTTGCGACACTTAGTTGTATTTGTTATTCGTCAATTTCAATTGAGGGATTTCTCTTGCTAGTATTCTACACATGCGGATAATATAAAAATGCATTGATCATTACATGGAATTCTATTAAGATATTATATGAAATCGAATTTATTCCACTCTCATTTGAGAGTGCGAATACAAGGAGGTATTTTTGTTTGGGAAAGTCCGAAAAAGTTTTGAATCCTTAAAAATAACTCAAGAAAAATCCAATTATTTACTCTACAAGAATGAATTTAGTAATGGTATTGGAATTTATCTATGAAAAACCGGGGGTCAGAATTCTTTCCAATTCGAAAGTCCCAATGATCAAGGAGCGGAAAGAGAGGGATTCGAACCCTCGGTACAAAAAATTGTACAACGGATTAGCAATCCGCCGCTTTAGTCCACTCAGCCATCTCTCACGTTCCAAAGCGAAAGGTTTCGTGATATGATATAGGAAGAAATAAGGTAGAAAAATTATATTGCCAATTCCATTTTAGTTATATTCTTTTTTCTTAATGTTAATAAAAAAATAAACATAAAATTGGAAGAGCATAAAGTAAGTAGACCTGACTCCTTTAATGATGCCTCTATCCGCTATTCTGATATATAAATTCGATGTAGATGAAATTGTATGCGATTTTATTTCTCTCTTCGAGACCATTGAAAAGGGCATTGAACGAGAAGAAATCGTCCAATTATCATATGCCTAGTGGAGGTGCTCGGAAATGGTTGAAGTAATTGAATAGGAGGATCACTGATTTTTTATACCTGTTCTATTTCTTTCTGGCTCGGTTATTCCATCTAGCCGAGCCAGTATTCAATAAGCAAAAGGAGAGAGGGATTCGAACCCTCGATAGTTCCTAGAACTATACCGGTTTTCAAGACCGGAGCTATCAACCACTCAGCCATCTCTCCACAGCCTAAAAAGAGAAGAATCAATGGATTCATGATTAAACCCCTCCTACTTTGTATTTTTTACAGTTAAGTGAGGGATCAATATGTAGTCAACATTTGATGGTAGCTTGGAGGATTAGAAATAAAAAAAACGGTCGACCCAGAAGGTCGACCCAGGCGGCGCTATAAAATATAGAGCGTAGTTCAATGGTAAAATATCTCCTTGCCAAGGAGAAGATACGGGTTCGATTCCCGCCGCTCGCCCGCTAAGTGCGGAGACGGGAATCGAACCCGTGACCTCAAGGTTATGAGCCTCGTGAGCTACCAAACTGCTCTACTCCGCTCTGGAGTACCGGTGGACAAGCCTCTATGGAGCGGGTAGCGGGAATCGAACCCGCATCGTTAGCTTGGAAGGCTAGGGGTTATAGTCGACGTTGGTTTTTTTAACGTCTCTAATTCAAAACCGAACATGAAATTTTGATTTCATTCGGCTCCTTTATGGATATTCTCACCACTTAACATCTATGTCAGCTTTTATTTGAATGGAACCAAAGCTCTCCGCTTTCTAGATGATCCTTATAGAGTAGGAGATAGAAATTCATCTACTTACTTCGTTCCCTAATTTCATTCAAGAGATCCTGAGGAAAAGAATTGGGTTTCCACCGAGCTGAAACAATATGCGGATGGTTCTAGTAAACCAAAACTATCTTTTTAGCTATTTGGCAGAAGATTTAGTTACGATTGGTTTGTATCTTCATCCATAGATCCTTTACTCATATTTCAAAATTGGAATACTTATGCAAAATTATGCTTCGCGACTCTGTACTCATAATAAATTATACAAATCGCCAGAATTATATTCTCCTCAATATGCTATTGAGAGGAAAAGGATTTAATCCTTTATAAGAACTAAAGCCATAGAACGAATCACACTTTTACCACTAAACTATACCCGCTAATGTAGATTATGGTATAAATGGTACCCTTTGTCAAGGTAGCCAATATTCCAAAAACTCTTTGCTTGTTTCGAGTATATTGACAATTCCAAAAAACTGCTCATACTATATAGTATAATCACGAGCGGTTGTATATGGCCCTATCGTCTAGTGGTTCAGGACATCTCTCTTTCAAGGAGGCAGCGGGGATTCGACTTCCCCTGGGGGTAGGGAGTATTATGAAAGGAGGTTATAACCCTAGAAAAATTCTTCCTGGGTCGATGCCCGAGTGGTTAATGGGGACGGACTGTAAATTCGTTGACAATGTCTACGCTGGTTCAAATCCAGCTCGGCCCAAAAATCTAGGGCTTCGTGAATATGAACTAAATTGTAGTTCAATTGGTCAGAGGATCTCCTATTACTATAAACTCTCATCCATGAATTGATTGATAGTCCGATATTCATAATATTGAATTGATTCATATCAGAATCAAGCCCTCACAAGCCTTTTCCATGGGATTACATCCCGAGTTATTGTAGGTTTTGGAATTCCAATTAATCATTGAAGAAAAGGCTGGTTGGAATCTAAAGTGTGCTACGACACTTTAGCTTTATTATCATCTATGTCTCCTATTTCTATGAAGGGATTATTCTACTATTGATCAATAATCATAGTGGAATCAAGGGTCAGAGTCAAAAAGGATCAATTTACTCCTTGGATTCCCCCTTATGTTTTCTATGGGGAATCATGCCTGAACTTTCGTCGAAATATTCATATGTATGAAATACATATATGAAATACGTATGTGGAGTTCCCTAGAATTTCATGTGATTCAGTAAACGAATATAGTTCCATGATTGCTAGATCGATCCATAGGGATTGAGAAGAGTGAGCATAATGGATTTTGATAATCGAAATAAATTTTATCGGGATGCCCCTTTCGGGGGGCATTCCGACGAATCCAGGCAAGTTATTTGAATCACTGAAGGGGTACTTATGTTTTATTTCAAGCTATTTCGATCTTTCTTAATCAACAAATTCCGTAATGGTAGGATAGGAATATTGATATATATTAGAGGGTATTGATATATATTATGATCTGATGTGCTTTGGTATCCTAAATATAAGATTTTCAGCTGAGTTGAGAAAGAGATGGTTGAATCAAAAGAATTCTTTTGAAGTTCAATTTTTATCAGAGGACAATCTATTTATTGGTTGATTGTATCCTTAACCATTTTGACACGAGGAACTCACCTTTAAAAAATCTTCTTTCACCGGTCAAACAAGAGTAACTAGATGGGCGAGCGAAAAGTGATCAAAACTTTGTTCGTCCTATCTATAAGAGGAGAGCATTCAAGAATAGATTGATCTATCCGGCTGCACTTATTGGTGCACGATCTCGACGAATTACTTCTGAATAAATTCAGAAATCATATGGAAGACCATAGCATTTCGCGACTCATTGGTAACTTTGATTCTCTATAAACCAAGAATGTGAGACCATTAACACGGTTAAAGCTAAACTGCTTGAAGTCCAGGCAAAAGGTACTCTTTCTACGTAAAATTTATCTGATATAGAACACTCATATCGATAATTGAACTATTTACTAAGGCCTGCCCTTTCAATGCCGAATCGACGACCTATGTATAAGAGAATTTTTGGATTTTTATTAAAGGCAAAAAAAATAAAGAAACAACTTTGCTGACATCTAGGCGGAAGAGTCCTTATTTCATAAATAAGGAGCGTGAGAGCCAAATGAATCGAAAGATTCATGTTTGGTTCGGGAAGAGATCATAAAAGTTGTAACAAAATAATCTACTTTCACTTCTACTTTCGTTTAGAATTTAGGCATTATTTTCCCTTGCTTCAAAGAAAGAAACACTATTTGTTTAGTATTTAAAGAATAGATAGAATAAGATTGCGTCCAATAGGATTTGAACCTATACCAAAGGTTTAGAAGACCTCTGTCCTATCCATTAGACAATGGACGCTTTCACGGGTAGTGGAATCGAACCGCAACCCCAGCCTTATGAGCTACCAAACGAACTGCCTCACCATATCTATACAAATAGAATAGTCCATTTATACAGAATGGTAAAGAGGGCTCCTCTATGATTATCAAACCAATGTGTCGTTGTATTATACACGGTTCTAATCCTAGATGGAAAAATAAAATGCCTTTCAAATCCTCTAAGTCCTCCTCTTTCCGGACAAGACATACAAAGAGACCCGCCAACTTTAGTGAATCTTTGAAAGATAGATATTGTGATTAGTTCTTTCTTTACTATCTAACAGTTATTCACTGGAGCAATTCATCCGAGGCAAGTGTTCGGGTCTATTATGACATAAAGATTAGGTGCCTAACGGACTTTTGATTAAAAAGAAAATGGATATAATGAAATTCTTTTATAGAACGGAATAGGAAGTTCCTTCCCTTAGAACCGTACTTGAGAGTTTCCTACCTCATACGGCTCAGAATTCGATTTATCAAAAATCGATTTTGTTCTGCAGATTACCTAAGTTTCAAACCCTATTTTTATCAATAATCAGTTTGATCTTTTTTCCCACCTTCAGAAGAAGCATAGCCTTCGTTCAAATAAAGGTAACTATCCCCATATATGAAATCTCTATAGAATCCTTGAAAAGACTCATAAGAAAAAAACTTACTATCTTTGGGATCTGATACTACACCGCTGCTTATCCTTAGTGGATCGGCTCTATTACATAAGCGGATTCCTAAATTTTGCCCCATATCATGGGATGCAGTTTTTTAGTTGTATCGACCCAGTCGCTCACTAATTGATCTTTACGGTGCTTCTCTATCAATTTGAGCTTTATCCATAGGTAGTATAGGCTCTTCGTTTTTTGATGTCTTCCTACAGCTGATAGGGAAAAATCGTTGTTTTTACGATCCCTATGTAGAAAGCTTTCTATAGTGGAGATAGTCGCAGTTACGGTCGTTCATTCTATTCAAAAAATCTCCGTTCCAAAACCGTACATGAGGTTTTCATCTCATACCGAAATATCTATAGAATCAAATTTGAACCGAAAGGGGCTGGTATTTTTCCAAGAAATCTCTAGCCACCTTCCCAAGAGGTTTTCTTAACACAATGAATAATGCTAGAAGCTCCAATAATTTCTTTGTTCTCAACGCCTCCTATTTAGAGGAATTAGCTACTTCAACGATCTTTGATGGTTATAGGGGTATCCAAAGTACAAACCTGATGGTTGTTTGTTATCCCAACCATTCTTCCCAGCCCTGATACCGATCAGGAAAGGTAATTTCTAACAAAGTTTTTCTTGTTGATTCCTATTTCTAGGTGTAGTGCTTTCTCCCCTATGCTGCCTACGGATTGTAATCCATACCATATCCTGAGTGTAACCTTTCGCTCAATACTCAAATCTACAATTGAAGTATCTGAAGCCGCATCAATCGAGGATACACGACGGAAGGAATTGTTAGTTCGCCTCACCTTCCCGAAGCGTGGGTTTCGGTTCTCTCTATGCTCTTTTTCGTATAGGACCCATTCTATATAGAATTGTTTTCATTCCTTCACAAAATAACATCCACGAAGAGATATTGACTAATAGACTATGGAACCCCCGGTCGCTATTCACTCAGTTTTTTTCCATAATAATTGTGGAGAGATGGCCGAGCGGTTCAAGGCGTAGCATTGGAACTGCTATGTAGACTTTTGTTTACCGAGGGTTCGAATCCCTCTCTTTCCGTTTCATCAACGTTAAGGGTATCAACTTTCGTTAAGTGAAGACTCCTTTATTGAAATTTTACACAATTAATTTCTTGTATTTACATTACAGAATACATCGAAATTAAAACTGAATTAAACTACAGGATAAAGTAAAATCAACACAATCATCAAAATCTTTTATAATATTATTTATTTTATTGTTTTGTATCTAGAAAATTGTAAGGTAAAAACATAGTAGAACAAAAAGCCGACTATCGGATTTGAACCGATGACCCTCGCATTACAAATGCGATGCTCTAACCTCTGAGCTAAGTGGGCTTACATAACGGAAATAGTGTAACAAATAAATAGTATAGAAATCCAATATCAAGCGTTATAGTATAATTTTGAATACTATAAAAATAAAACTTTTGGATATATTGATTCGGATTGAATTGCAAATACATCAAGGATAGAATGAATTGCAATAAGTCGAACACGAGGGGATATGGCGAAATCGGTAGACGCTACGGACTTGATTGTATTGAGCCTTGGTATGGAAACCTGCTAAGTGGTAACTTCCAAATTCAGAGAAACCCTGGAATTAAAAAGGGCAATCTGAGCCAAATCCGTTTTTGGGGCGAACTAGGGATAGGTGCAGAGACTCAATGGAGTGGATTAATCGGACGAGGACAAAGAGAGAGTCCCATTCTACATGTCAATACTGACAACAATTCCGTCGACTTTGTTCAAGTCCCTCTATCCCCAAACCTTATTGACATAGATAAAATACTCTACTAGGATGATGCACAAGAAAGGTCAGGATAGCTCAGTTGGTAGAGCAGAGGACTGAAAATCCTCGTGTCACCAGTTCAAATCTGGTTCCTGGCAAAGATCCACTAGTTGTGCTAGTAATGTGCGCGGTACAAAGTTCTGGTAAGAACTTCTTTCCGTTTCATCTGGAGTGAGCATGAATCATTGTCTTCATCTCCCTCTTTTATAAATATCGGATGCAAATTGCCCTTTTATTTTCTAAGAATGTACTCCCATTAATGTGGAATAGTAGGGCTATACGGATTCGAACCGTAGACCTTCTCGGTAAAACAGATCAAACGATATTATCGAAATGATTTGAACTGTTTCAAAGACCCAACATGCATTTTTTGCATTGGGCTCTTTCATAAACTGATTTAAAAATCAGTTAGTCCACCATACTTTTTCTTTACGGAAGATAATGAGATGGCTCCCTGTGATTGATTTTTTCTATCTAGGAGCAATACCAAAGTGTTTCAAAGGAGGATTACCTTGACTTAGGTCTGCCTCCGGTCTAAATTAACCTAAGTGAAATGGAGTCTCTATCGTTCACTGCAAGAGTTAACTATGAGACTTCATACACCTTAAAGTTCATAGAACGAAAAGAAGTTTTTTGGGCCCTTATCCTCTTACGCCTAGCATTTAGTGGGCTGGATATTTACCTTATCAACTAGCACATAGGGTTCTATTTGATTAGGCACCTGAATTGGCACCTGAATCGGACTGAACCGACTGTTTGTCAGGCTACTGTTCTCCTATTCTCTCGAATCTATGAAGTAAGACATTGATTTTGCATTCATTGCATAATAAGCTCCTTTGAAAAGCATTGGCGCACGTGTAAACGAGTTGCTCTACCGAACTGAGCTATAGCCCTTATCAGAGATATCTTAACATATAGATAATTTCTTGTCAAGCGGTATTGCTTAGAAAGGATTCAATATATAATCGATCGAAGTCCTTTGTGGTGATAAATTGCTACTTAACTCAGTGGTTAGAGTATTGCTTTCATACGGCGGGAGTCATTGGTTCAAATCCAATAGTAGGTAGAAAAATTACTAGATAGCATTGGACTTACTATCTAATAACTTTTTTTGTATCAAACCATTCTAATTATCACAAAAAATCGAATTTGTTGAATAATGCCAAATGAATTAGTTAATTCAATAAAAAGGGGACCAGGACTTGATTTCGTTGCCCAAGCGAATCCCATTCATCATGGAATGAGTCCATTGGAAAGTTCAATCAAATATAATTTTGCCTTTTGTGGAGGATCTGTGCCTACTCTCCTATCTAGGACTTCGATATACATATACTACTGTGAAGCATAGATTGCTGTCAACAGAATTTGGGTTGCGCTATATCTATCAAAGAGTATACAATAATTATGGATTTGGTAAATCAAATCCATGTTAACTTCAATAGGGTGATGAATATAAGCATGCTTTTTTGCTATTAACATCGAGTAGACCCTGTTATTGTGAGAATTCTTAATTCTTAATTGATTGCAATTAAACTCGGCTCAATCGAGCCAATAGATCATGATATGATCATGAGACTTGACAAATCGAGATTCGTCTATCTATAAATAAAATAGTAAATTTGAATTGAGACACCTCCTTAGTGTATAGGGTCTTTAAATTGTTACGACATAAAAGAAAGTCAATGTATCTAACCTTATTTCTAGTTGCTGAAGGTCAGATTTAGCTTATTCTCTCAATTTCAATCGACCGCTGTTAGTATATCTAATAAAAAGTATTCTCATTGCAGTACAACTGTTGCAGTAGAATGACAACAGATTCGTGTATAGGGAACTCTTAGCTACCTATCTAATTTATTGTAGAAATTCTGGATCTGCGTTGGACGTCTGAGGGATTGCAGGTCTCTATTGGCACAAGAAAAAGCTTTTCTTGTGCCGATTCTTCTTGTATCAAAAAACTATTGTAAAAATTCCGCGGGTCCTTTCCGCTCTAATCAGGGTAAGGACCCGCTAAGCTCCTACTTTTTCATGTTTACAATCTGGTCCCTCCGATTATTCCCCTACTTTCCTCCACATTTTATCAATTGGTCATGCTAGAACAAAAACAGTCATGGGTAGTTATAAGGATATCCTTCCAAATGGGATAAGAGAATTCTTATTATTTCTTTCTCAGTTCTATAGTTGGAATTTGTGCTGAACTCCCAAAAATTCAAAAAAGGAATTGATTCCGTAAAAGATGGGATCGACCAGTAAATAGAAAATTACTGATATTTCCTTGTGAGATTGTCAATTTTGTACCAAAGGTGTATTTTGAGTATACCGAATTAGTATAGCTATCCTTCCTATGGCACAGCAATCTGGTTTTGTTCCGAAACATAAAACTTAGGTAAATGCTTTACCAACATATGTAGTAAATGAATTTAACTCTTTCATAAAATCTTTGGGATTCATTCTAGTTCATTGAGGGATAATTTAGAGTACTATTTAGGGATAGATCGTACCTCTTTTTATCCCCTGAACAAATCGAATTGAGTCATTTTTGATTGACCTCCTCGAGGAGGTCAAAATTAGTTAGCTTCGACATAAGATAGATGGAACACGCTCTGTAGGATTTGAACCTACGACATCGGGTTTTGGAGACCCGCGTTCTACCGAACTGAACTAAGAGCGCTTTTCACTGTCGCTACGAAGTAATAGGTAGGGATGACAGGATTTGAACCTGTGACATTTTGTACCCAAAACAAACGCGCTACCAAGCTGCGCTACATCCCTTTTCCAATTGTTGTACAATGCCATTGTACACATTCCTGTCTTCTTTTCCACAGAACCAGTTTATGATCATATATGTATTCCAACAAGGAAGGAGGATTTTCAAATTCTTTAATTATTTCATTCTTCAAGTTGTCATCAAGGAGGTTCGAACATCGTGGTTCGATTTTTCATAGATCCAAAAAAAATAAGGAATAAATTTTATTCGAAAGCCAGATTTTGAATCAAATTAACCTTAATGAATAACTAATGATTTCTCTTCTTTTAGCACTTTTCATTATAACAAAACTAATTATTCCGATATATAAAATATTAATTCCAATGGCTTTTGCTATAGTAACCTTCCCAACCACGATTTTAAGTGGGTTCCATCGTTTCTATGGTTCCCTTTTAAACGGTGAGGCCCTCTCTATACACCGGAGCCTTTCAAAAGGTATTGCGAACTTGTATAGTCCACATTCTTTGGCTCTACCTATCCATTATAGAGTAAATAGCTCTTTTCACAATAAGAGTTATCCATACAGTGACGGTATTTAATTATGAAAGTTGGCTAAGTAGCTGACCTGTTAGTCCGTCTTTAAGATAAAGGAGCATAAGCTTTTTATTACTATTTCCTCCGCTTAATGGATAACCATTTGCTACCAATGAGAATTGCTTCTTCCAATTTAGAAATTGGATTTGCACCAAAGGAAACCATAAATTCCATATACCATATCCTATGGTACTAATCATGGTATAAAAGGATTGGTTTAGATCCATCTTAACCTGTATTAGATTAAATTATTTAAAGAAACACTTTAAGGAAACGTAAGAATGGAACAGAATCCGCAGTTTTATTCTAATTGGCCAAGTTACCCATTGCATATTGGCACTTATCGAGTATAGAATAGATCTGCTTCTCTTTCTAGAATGTTATTTTTGAAATAAATATTCGCGCCTTTTCAATGCGATAAAATAAAGCGACATCGTGTCTATTTTTCTTTGCTAAAGGGGTATTTCCTATATGGAAACCCAAATGAATAGGTGTGGAAGTTATAATGTAAATAAACCAGGTAAGAAGTCTCCAGAAGGGGGACTTCTTACTTAAATTTATAGAATTTCAAGATTACAATGGATCTACGAAAAGATCGTGTATTTACAACTACAACGGAATAGTATACAAAGTCAACACCAAGATTAAATAGAATTTGTTTCTACTAATAAAACAAGTTTAAGATCTACATTTATGGTAGTTCGACCGCGGTTTTTTCGGTATCTCTGGAATTGTGACTTGTTAGAATTGATCCTATTGATAATACATAGAAAGGGCCTGTTATCTCTATCAAGATATTCAATTCGTCAGTTCTAGTATCTGGAACACGAAAAGATAAGAACTATGATTCATACTCACTATTAAGACCTCGCAACCAGACATTTCTTCCTCAATTTTGTTTACAACTTCAATAAATGATTATCAAGCGGTTCTTATTCGAAGAACCCTTGGTTTAGCTTGAGACTAAATCATCGTGGCTCTAGTATGAATCTAAGGTTTTAATTGAACTGATTCATAGGATCTCAACAAGATAATTTCTATATTACTTATAGGGAAGAGAAAAGTCAAGAAGCCTCTAGCCAACTTGAGATTTTTTTCTTATTTGATATCTTCAAGGCAAATCGACCCAGTGGCTGATGAATTCTAATATTCGTTGAAATTTTTGTGTTTCTGCTTGAGCCGTAGGAAGGCATATCATAGAGAAAATTATCATATATCATATGGGTAGGTTGTGGTATTTCATTGCTACAAGCATGGGTTATTGTAAAATAACACATGTCATTTGGATACTTCAAAAAAAGGCGGATGTGACTTGAATTATTGATTTGGCCATGCAGAAAAGAATTGGATCTGCCACATTAGAATTCACAAAGGTGTCTCCGCATCCAATCAACATGTAAGTCCCCTAGATAGGCTGGTTCACTTGAGGAGAATACTTCTATGATCATACGCAACCATGTCATCCATGAACAGGCTCCGTAAGATCCCATAGAATGGAATAAGTCATGTGATCCAGTATTTATTATAGTATGGAAATGCATTCATTTTCTTTGCATCGATTGCGCAATACTATCGGAGTAAAAGAAGGGATCTAAGGAAGAATGTAGGCTAAACTTAGTAACAAGTAAATATTTTGTTTGGAGGTAAGAAACTGGAAATACCAACTAATCAAGAGACAATCCACAAAGCAATTGATCATGATCAAATTTGTAAGCCCACTTGGATATTGAGCATTTAAGAATAGGAAGGTCTTATTTCTTTCACTCTTGCTCGAGCCGGATGATGATAAATTCTCTATTTTTGATTCATTCAACCGTGAAGTACCATAGGTATCTAGGAAATAGTTACTTCCAAGTGAATCTTCCCTAGATACCTAAAATCCATTTTATTATGATCCATTTCGCAATATAGATAGTTATGAATCGTTTATTTCTCTTGAAAGCGTTTTATTATCTCATAAAGTTAGAAATAGAAATACAAAGATATCCGTTTCAAAGAATTCCGTATCTTTAAAAATAGGAAGGGCGAGATAGAATTCGAGCGGGGCGAAAGACTCTAATTCTAGGTTCCTTTTTATAATCAACATGAACATATACGTAAAACACAATCTACTATCTTATCTCAATTTCGCGGAGTTTCTTCTCATCCAGCTCCTCGGAAATTGTGCTTTATCACATTGCCTTCATAGTGGAATCCTATACACATCCTTAGTTAGGATCAAATAACAGCAATTATATTATCAATTTTCATTAAATCTTATAGAGGTATAATTAGAATCCGAAGACAAGATTACTTTTCTATTAAATAACCGCAGCTGATTACTCTTTTCCTTTTAAAGAGTGGCATTCTATGTCCAATATCTCGATCGAAGTACGGAGGTCAGAATAAGAATAATGATCAATGGAAAAAGAAAAAATCCTTTAGCTGGATAAGGGGCGGATGTAGCCAAGTGGATCAAGGCAGTGGATTGTGAATCCACCATGCGCGGGTTCAATTCCCGTCGTTCGCCCATCGCATTATTGCAATGCAATTTCCATATTCCTAGTTACGTATTGAAGTAGATTCTTTTTTCTCTCAAAAACCCCTTCCCAAACTGTACAAGCTTCTTCCAAAGCATACGGCTTTCTAGATGTATATGACGATCTCTAGACAGAATGAGTGGATATAGGAAAGGAATCCAAATCTGCCGAATCGCTCATGTTATGATCTTCTACATCCTAGGTCTCTGCGTTCCGTCATCTGGCTTATGTTCTTCATGTAGCATTCAGATCGAATGACTCTATGAAATTACGTCGATACTTCCACATATTATGGGTAACGTAGGAGACATCCCTATTTCCCGGGGGTCTTAATTACCACTGCTTAGCTTTCAATTTGCCTCTGACCATCAAATTAAATGTGAATAACCCGTCCTCCTCTCTTTGAAACAAGGGGCGCTTCCGGTTCTGTGCGTGCTTCAAACAATTTTGTCTTCTCCATATTACCATATCTCTAGAGCCAATAATTTTCTATGAGGAACTACTGAACTCAATCACTTGCTGCCGTTACTCAACAGTTTTCTGTTGAGGTCTATCCCGTAGAGGTAGTCAAATTGGATCAGTGATCGATTTCTAGGTTTCGTCGTAAACCTAATTGGTTACTTCCAATTACGTAAATCAATAGTTCAAATCGACTTTCCCTCCTATGCTCTGAGTTCCAGTATCGATAAGAATTGAGTTCTTATTGTTCTTATGTTATGGTATGAATATACCATACCAATTCGTTATGTATGGATGATGGATGAGATTCCATGGATAGAGAGCCAGTTCCAATAGACCGTTCGTGTGCATCCAGCAGGAATTGAACCCGCAAATTACCAATTATGAGTTGGGCGCTTTAACCATTCAGCCATGGATGCTTAACAGGGATCATCGTACATCGTAAATAACCAATTTTATATTATGCCTTGAAGAGGACTCGAACCTCCACGCTCTTCAGCACGAGATTTTGAGTCTCGCGTGTCTACCATTTCACCATCAAGGCATCGTATTCCATGAATATGATATCTATCTAATGTGATATATGGAATATATGACAAAGGTGGAGTCTTGGATCGATCGATCGGTAGGCCTGAGTCAGACATCAAATAGCTTCGCATTATCCGTGGACACCTTATATAGATCAATTTCTCGATTCAATAGAAGCCCAAAGAGGTGCATATGGTACCCAAGGATAGATATGTCAGGTCTGATTACACCTATTCCTAATCCTAAATAGAATGTAAGGACGTAGGGATTTCTATGTAAATGGAATGAACTTATAATCTGATGATCGAGTCGATTCCATGATTATAAGTTCATAACCCTAGCCCATTTTGGGCGGAACAGATCTACTAATTCTTTTATTCCAGTTAGTAAGGGATCTTGAACTAAGAAATAGACCTAGCAGCTTCTTTCTCTCATGCAAAACCGTGCATGAGACTTTCATCTCGCACGGCTCCTAAGTGATAAAAGAAAGAAGAACTCGTCTTCTCTCTTTTTTGATTACCTTCCTCGCGTATGTATAAGACCGAATCCATTCTTTTTCGAAATCGATTTCGACTAATCCTTAACTTTTCGAGGAATCCTTCATCAGTGGTTGTGAATGACTGACTTTTTCAATCCTTTCGACCTTGGTTCCGTAGGAGCAAGTCAGAAAGGTTGAGAAATAGAACCATCTGATTTGATTCGTTCCCAATAGCCATGAGATGATCATCTTAGGGTGATCCTTTTGTCAACGGATGCTCCTATTACACGTAGTCTCTGAAGGATGAGAACCCACTATGTAGCATCTACATCGATAATTCATTGTATACGTCATTAGTCCGATTCTTTGTAGGAACTACCCGTAATAACGAACTTGCAAAATGGATCTGTTTATCATAAAGAGATTCATTGTTCCTGACCCTGCTTCACCTTAATTGTTATTTGAACAAAAAGATCACATAAACTTTTGGTAAAATTCTATCTTGGTCGGAGTGGGGATAGCATTTCTCTTCTGCATGTCTATGGAGTTTTGCAAAACCCAAACACCTCAGATAGAGGTAGGAATTTGTCGAACGAACCACAGAATTAGTAACTGCATCCAATCTCCGAATGTTTCGATGGATATTTACGGAATCCCCATGAATAGGATCAAACCTTATTCCATTTCCATAAGATTCTTCTTTCTTATTCTTAAGCAAGCCCTCGAGAGGGCTTAGTTGATCATGATTTCTGTTTTCTCTCTTTTTGTTTGTTTCGAGAAAGATATGATTCTCCTTCTATTGATTCTGAGATGTACGGATCCATGTGTCTACATACATAGATTCTGTTCATGGAGAGCGTGAAAGAGGTTCAAGAATCCTTTTCTTTTTATAAGGGCTAAGGGTGGATCTCGAAAGATAGGAAAGATCTCCCTCCAAGCCGTACATACGACTTTCATCGAATACGGCTTTCCACAGAATTCTATAGGGATCTATGAGATCGAGTATGGAATTCTGTTTACTCACTTTAAATTGAGTATCCGTTTCCCGCTAGGATCGGAAATCCTGTATTTTCCATATCCATACGATCGAGTCCTTAGGTTTCCGAAATAGTGAAAAAGAAGTGCTTCGAATCATTGCTATTTGACTCGGACCTGTTCTGAAAAAGTCGAGGTATTTCGAATTGTTTGTTGACACGGACAAAGTAAGGGAAAACCTCTGAAAGAATTTCCATATTGACCTTGGACATATAAGAGTTCCGAATCGAATCTCTTTAGAAAGAGGATCTTTTGTCTCATGGTAGCCTGCTCCAGTCCCCTTACGAAACTTTCGTTATTGGGTTAGCCATACACTTCACATGTTTCTAGCGATTCACATGGCATCATCAAATGATACAAGTCTTGGATAAGAATGTCCCTTTACAGAACCGTACATGAGATTTTCACCTCATACGGCTCCTCGGTCAATTTTTCTTCATTTGGAATCTGGGCTCTTCTATCTTCGACTTTTTTTTATTTATTTCTTCCCGAAACTTCCCAAGAAAATCCCGAATTGGATCCAAACGGGTTAATGTGAGCTTATCCATGCGGTTAGGCACTCTTCAAATAGGAATCCATTTTCTAACTGGCTTTCGTGCTTTGGTGAGTCGTCCGAGATCTTTTCGATGACCTATGTTGTGTTGAAGGGATATCTATTCCGATCGATTGCATAAGACCCGGAAAGTATACAGAAAAGACAGTTCTTTTCAATTTCGATTAATATAAGTAGTATCGAATCCATAGTCAATCCTACTTTGATAGGACCAGAATTCTCTTTCTCGATGGGACGGGGAAGGGATATAACTCAGCGGTAGAGTGTCACCTTGACGTGGTGGAAGTCATCAGTTCGAGCCTGATTATCCCTACAATGTGAGCTATTTTGACTTACACGAGCGAACGGGAATGGATAAGAGGCTTGTGGGATTGACGTGATAGGGTAGGGTTGGCTATACTGCTGGTGGCGAACTCCAGGCTAATAATCTGAATGGATACAAGTTTGGAAGGAAAGACAATTCCGAATCTGCTTTGTCTACGAATAAGGAAGCTATAAGTAATGCAACTATGAATCTCATGGAGAGTTCGATCCTGGCTCAGGATGAACGCTGGCGGCATGCTTAACACATGCAAGTCGAACGGGAAGTGGTGTTTCCAGTGGCGAACGGGTGAGTAACGCGTAAGAACCTGCCCTTGGGAGGGGAACAACAACTGGAAACGGTTGCTAATACCCCGTAGGCTGAGGAGCAAAAGGAGAAATCCGCCCAAGGAGGGGCTCGCGTCTGATTAGCTAGTTGGTGAGGTAATAGCTTACCAAGGCGATGATCAGTAGCTGGTCCGAGAGGATGATCAGCCACACTGGGACTGAGACACGGCCCAGACTCCTACGGGAGGCAGCAGTGGGGAATTTTCCGCAATGGGCGAAAGCCTGACGGAGCAATGCCGCGTGGAGGTGAAGGCCTACGGGTCGTCAACTTCTTTTCTCGGAGAAGAAACAATGACGGTATCTGAGGAATAAGCATCGGCTAACTCTGTGCCAGCAGCCGCGGTAAGACAGAGGATGCAAGCGTTATCCGGAATGATTGGGCGTAAAGCGTCTGTAGGTGGCTTTTCAGTCCGCCGTCAAATCCCAGGGCTCAACCCTGGACAGGCGGTGGAAACTACCAAGCTGGAGTACGGTAGGGGCAGAGGGAATTTCCGGTGGAGCGGTGAAATGCATTGAGATCGGAAAGAACACCAACGGCGAAAGCACTCTGCTGGGCCGACACTGACACTGAGAGACGAAAGCTAGGGGAGCAAATGGGATTAGAGACCCCAGTAGTCCTAGCCGTAAACGATGGATACTAGGTGCTGTGCGACTCGACCCGTGCAGTGCTGTAGCTAACGCGTTAAGTATCCCGCCTGGGGAGTACGTTCGCAAGAATGAAACTCAAAGGAATTGACGGGGGCCCGCACAAGCGGTGGAGCATGTGGTTTAATTCGATGCAAAGCGAAGAACCTTACCAGGGCTTGACATGCCGCGAATCCTCTTGAAAGAGAGGGGTGCCCTCGGGAACGCGGACACAGGTGGTGCATGGCTGTCGTCAGCTCGTGCCGTAAGGTGTTGGGTTAAGTCTCGCAACGAGCGCAACCCTCGTGTTTAGTTGCCACTATGAGAACCCTGAACAGACCGCCGGTGTTAAGCCGGAGGAAGGAGAGGATGAGGCCAAGTCATCATGCCCCTTATGCCCTGGGCGACACACGTGCTACAATGGGCGGGACAAAGGGTCGCGATCTCGCGAGGGTGAGCTAACTCCAAAAACCCGTCCTCAGTTCGGATTGCAGGCTGCAACTCGCCTGCATGAAGCAGGAATCGCTAGTAATCGCCGGTCAGCCATACGGCGGTGAATCCGTTCCCGGGCCTTGTACACACCGCCCGTCACACTATAGGAGCTGGCCATGTTTGAAGTCATTACCCTTAACCGTAAGGAGGGGGATGCCTAAGGCTAGGCTTGCGACTGGAGTGAAGTCGTAACAAGGTAGCCGTACTGGAAGGTGCGGCTGGATCACCTCCTTTTCAGGGAGAGCTTATTGGGTATTTTGGTTTGACACTTCTTCAGCCCAAAAAGAAGGCAGCTACGTCTGAGCTAAACTTGGATATGGTCTTAGGGTGAAGTAAGACCAAGCTCATGAGCTTATTATCCTAGGTCGTAACAAATTAGTTGATAGTGATAGGATCCTTTTTTGGCGTCCCCATGCCCCGTGTGGCGGCATGGGGATGTCAAAAAAGGGATGGAGTTTTTCTCGCTTTTGGCGTAGCAGGCCTCCCTTTGGGAGGCCCGCGCGACGGGCTATTAGCTCAGTGGTAGAGCGCGCCCCTGATAATTGCGTCGTTGTGCCTGGGCTGTGAGGGCTCTCAGCCACATGGATAGTTCAATGTGCTCATCAGCGCCTGACCCGAAGATGTGGATCATCCAAGGCACATTAGCAGTGTCTAGGGTTGGGCCAGGAGGGTCTCTTAACGCCTTCCTTTTTCATCGGAGTTATTTCCTGCCATGGTAAGAGGGGCACACTTGAAGAGCGCAGTACAACGGGAGTTGTATGCTGCGTTCGGGAAGGATGAATCGCTCCCGAAAAGGAGTCTATTGATTCTCTCCCAATTGGTTGGATCGTAGGGGCGATGATTTACTTCACGGGCGAGGTCTCTGGTTCAAGTCCAGGATGGCCCAGCTGCGCCAGGGAAAAGAATAGAAGAAGCATCTGACTCTTTCATGCATACTCCACTTGGCTCGGGGGGATATAGCTCAGTTGGTAGAGCTCCGCTCTTGCAATTGGGTCGTTGCGATTACGGGTTGGCTGTCTAATTGTCCAGGCGGTAATGATAGTATCTTGTACCTGAACCGGTGGCTCACTTTTTCTAAGTAATGGGGAAGAGGACTGAAACATGCCACTGAAAGACTCTACTGAGACAAAAAGATGGGCTGTCAAAAAGGTAGAGGAGGTAGGATGGGCAGTTGGTCAGATCTAGTATGGATCGTACATGGACGATAGTTGGAGTCGGCGGCTCTCCTAGGCTTCCCTCATCTGGGATCCCTGGGGAAGAGGATCAAGTTGGCCCTTGCGAATAACTTGATGCACTATCTCCCTTCAACCCTTTGAGCGAAATGTAGCAAAAGGAAGGAAAATCCATGGACCGACCCCATTGTCTCCACCCCGTAGGAACTACGAGATCACCCCAAGGACGCCCTCGGCGTCCAGGGGTCACGGACCGACCATAGACCCTGTTCAATAAGTGGAACACATTAGCCGTCCGCTCTCCGGTTGGGCAGTAAGGGTCGGAGAAGGGCAATCACTCGTTCTTAAAACCAGCATTCGATCAAAGAGTCGGGCGGAAAAAGGGGAGACCGTTCCTGGTTCTCCTGTAACTGGATTCCCCGGAACCACAAGAATCCTTAGAATGGGATTCCAACTCAGCACCTTTTGTTTTGAGATTTTGAGAAGAGTTGCTCTTTGGAGAGCACAGTACGATGAAAGTTGTAAGCTGTGTTCGGGGGGGAGTTATTGTCTATCGTTGGCCTCTATGGTAGAACCCGTCGGGGAGGCCTGAGAGGCGGTGGTTTACCCTGTGGCGGATGTCAGCGGTTCGAGTCCGCTTATCTCCAGCCCGTGAACTTAGCGGATACTATGATAAATTTTGCCAATTCGGCAGTTCGATCTTCACATTCATGGACGTTGATAAGATCCTTCCATTTAGTAGCACCTTAGGATGGCATAGCCTTAACGTTAATGGCGAGGTTCAAAAGAGGAAAGGCTTGCGGTGGATACCTAGGCACCCAGAGACGAGGAAGGGCGTGCAAGCGACGAAATGCTTCGGGGAGTTGAAAAAAGCATAGATCCGGAGATTCCCAAATAGGTCAACCTTTTAAACTGCTGCTGACCATGAGCAGGCAAGAGACAACCTGGCGAACTGAAACATCTTAGTAGCCAGAGGAAAAGAAAGCAAAAGCGATTCCCGTAGTAGCGGCGAGCGAAATGGGAGCAGCCTAAACCGTGAAACGGGGTTGTGGGAGAGCAATACAAGCGTTGTGCTGCTAGGCGAAGCGGTTGAGTGCCGCACCCTAGATGGCTAAAGTCCAGTAGCCGAAAGCATCACTAGCTTACGCTCTGACCCGAGTAGCATGGGGCACGTGGAATCCCGTGTGAATCAGCAAGGACCACCTTGCAAGGCTAAATACTCCTGGGTGACCGATAGCGAAGTAGTACCGTGAGGGAAAGGTGAAAAGAACCCCCGTGGGTAGTGAAATAGAACGTGAAACCGTGCTGAGCTCCCAAGCAGTGGGAGGGGAAAGTGATCTCTGACCGCGTGCCTGTTGAAGAATGAGCCGGCGACTCATAGGCAGTGGCTTGGTTAAGGGAACGGAACCCACCGGAGCCGTAGCGAAAGCGAGTCTTAATAGGGCGATTGTCACTGCTTATGGACCCGAACCTGGGTGATCTATCCATGACCAGGATGAAGCTTGGATGAAACTAAGCAGAGGTCCGAACCGACTGATTTGAAGAATCAGCGGATGAGTTGTGGTTAGGGGTGAAATGCCACTCGAACCCAGAGCTAGCTGGTTCTCCCCGAAATGCGTTGAGGCGCAGCAGTTGACTGGACATCTAGGGGTAAAGCACTGTTTCGGTGCGGGCTGCGCGAGCGGTACCAAATCGAGGCAAACTCTGAATACTAGATATGACCCAGGTCAAGGTCGGCCAGTGAGACGATGGGGGATAAGCTTCATCGTCGAGAGGGAAACAGCCCGGATCACCAGCTAAGGCCCCTAAATGACCGCTCAGTGATAAAGGAGGTGGGGGTGCAAAGACAGCCAGGAGGTTTGCCTAGAAGCAGCCACCCTTTAAAGAGTGCGTAATAGCTCACTGATCGAGCGCCCTTGCGCTGAAGATGAACGGGGCTAAGCGATCTGCCGAAGCTGTGGGATGTCAAAATGCATCGGTAGGGGAGCGTTCCGCCTTAGAGGGAAGCAACCGCGAAAGCGGGGGTCGACGAAGCGGAAGCGAGAATGTCGGCTTGAGTAACGAAAACATTGGTGAGAATCCAATGCCCCGAAAACCCAAGGTTTCCTCCGCAAGGTTCGTCCACGGAGGGTGAGTCAGGGCCTAAGATCAGGCCGAAAGGCGTAGTCGATGGACAACAGGTCAATATTCCTGTACTACCCCTTGTTGGTACGGAGGGACGGAGGAGGCTAGGTTAGCCGAAAGATGGTTATAGGTTTAAGGACACAAGGTGACCCTGCTTTTCAGGGTAAGAAGGGGTAGAGAAAATGCCTCGAGCCGAGGTCCGAGTACCAAGCGCTGCAGCGCTCAGGCGCTACGGCGCTGAAGTATGTAACTGATGCCATACTCCCAGGAAAAGCTCGAACGACCTTCAACAAAAGGGTACCTGTACCCGAAACCGACACAGGTGGGTAGGTAGAGAATACCTAGGGGCGCGAGACAACTCTCTCTAAGGAACTCGGCAAAATAGCCCCGTAACTTCGGGAGAAGGGGTGCCCCCTCACAAAGGGGGCCGCAGTGACCAGGCCCGGGCGACTGTTTACCAAAAACACAGGTCTCCGCAAAGTCGTAAGACCATGTATGGGGGCTGACGCCTGCCCAGTGCCGGAAGGTCAAGGAAGTTGGTGAACTGATGACAGGGAAGCCGGCGACCGAAGCCCCGGTGAACGGCGGCCGTAACTATAACGGTCCTAAGGTAGCGAAATTCCTTGTCGGGTAAGTTCCGACCCGCACGAAAGGCGTAACGATCTGGGCACTGTCTCGGAGAGAGGCTCGGTGAAATAGACATGTCTGTGAAGATGCGGACTACCTGCACCTGGACAGAAAGACCCTATGAAGCTTTACTGTTCCCTGGGATTGGCTTTGGGCCTTTCCTGCGCATTAGGTGGAAGGCGAAGAAGGCCCCCTTCCGGGGGGGCCCGAGCCATCAGTGAGATACCACTCTGGAAGAGCTCGGATTCTAACCTTGTGTCAGACCCGCGGGCCAAGGGACAGTCTCAGGTAGACAGTTTCTATGGGGCGTAGGCCTCCCAAAAGGTAACGGAGGCGTGCAAAGGTTTCCTCGGGCCAGACGGACATTGGTCCTCGAGTGCAAAGGCAGAAGGGAGCTTGACTGCAAGACTCACCCGTCGAGCAGAGACGAAAGTCGGCCTTAGTGATCCGACGGTGCCGAGTGGAAGGGCCGTCGCTCAACGGATAAAAGTTACTCTAGGGATAACAGGCTGATCTTCCCCAAGAGTCCACATCGACGGGAAGGTTTGGCACCTCGATGTCGGCTCTTCGCCACCTGGAGCTGTAGGTGGTTCCAAGGGTTGGGCTGTTCGCCCATTAATGCGGTACGTGAGCTGGGTTCAGAACGTCGTGAGACAGTTCGGTCCATATCCGGTGTGGGCGTTAGAGCATTGAGAGGACCTTTCCCTAGTACGAGAGGACCGGGAAGGACGCACCTCTGGTGTACCAGTTATCGTGCCTACGGTAAACGCTGGGTAGCCAAGTGCGGAGAGGATAACTGCTGAAAGCATATAAGTAGTAAGCCCACCCCAAGATGAGTGCTCTCTCCTCCGACTTCCCTAGAGCCTCCGGTATCACAGCCGAGACAGCGACGGGTTCTCCACCCATAGGGGATGGAGTGACAGAAGTATGGAAATAGGATAAGGTAGCGGCGAGACGAGCCGTTTAAATAGGTGTCAAGTGGAAGTGCAGTGATGTATGCAGCTGAGGCATCCTAACGAACGAACGATTTGAACCTTGTTCCTACACGGCCTGATCAAATCGATCAGGCACTTGCCATCTATCTTCATTGTTCAACTCTTTGATGAAAAACCAAAAGCTCTGCCCTTCCATCTCTTATAGAGAGGGAGGGCAGAGGCCTTTGGTGTCCCTCAAGAATTGGGGCTTCACAATTACTAGCCAATATTTATCTCATGCCTTTCCTCGTTCATGGTTCGATATTCTGGTGTCCTAGGCGTAGAGGAACCACACCAATCCATCCCGAATTTGGTGGTTAAACTCTACTGCGGTGACGATACTGTAGGGGAGGTCCTGCGGCAAAATAGCTCGATGCCAGAATGATAAAAAGCTTAACACCTCTTATTTGACTTTTTCACTATTTTGAAATAAGAAAAAAAAATGCAAAGGTCGTCTTATCCCCTTCACACCTCGGAACGCACTGTTCTTATAGAGAGAAAGCGCTTTCCCATCTTCTTAACCTGAAATGAAGCCCGGGAAGAGATCCAGTGGAGACAGCTGGGCCTGTAGCTCAGAGGATTAGAGCACGTGGCTACGAACCACGGTGTCGGGGGTTCGAATCCCTCCTCGCCCACAGCCTTCCAAATCTTTCCTTTTGTCGAAGTGGAATCGTAGAACAGAATGTGATACGATGAGATAGAATGCAATAAGGATACGGGTTACCTACTCCTAAGGGTCAAAGCAAGCCTTTAATTCAATTCTTTATTCTTACATTAAAGAATGAATAAAATCTCCCCAAGTAGGATTCGAACCTACGACCAGTCAGTTAACAGCCGACCGCTCTACCACTGAGCTACTGAGGAACAGGGGGCCTAGAGTTCAACTCCCGCTCTCAACCCATGAACAATATGAGTCCGAAGCTTTTCGTACTCCCATAATTTCTTCGTAGTGGCTCCGTTCCATGCCTCATTTCATAGGGAAGTGGCTCTATTTCACTTCCTAGCACTTCCTATCATTAATATCCATCCTTTGATTGACATAAGAGATGTCATTTATAGTCTATCTCTTTCTATATATGGAAAGTCAAGAAATTCTCATCGAAACATCGAGAAATTGTGCATTCACAGGTATCACTCTAAAGGTGGATTAGAAGATTTAGCTTGTATGAATCGCTATTGGTTTGATACGAATAATGACAATCGTTTCAGTATGTTAAGGATACAGATGTATCCACAATTCATTTAGAGTTACTTAATAGTCTATTTCTTATATCCCGTGAAATTCTCGAGCCAAAAGATGGATGCATATGCTGTGTTTCATTTTGCTAAATGATATCGGTGAAATTGCATATAGCTATTTTAGATAGAAGAAACTAAAATAAGAATGTACCCTTCTATTTGCATCGATAAAATAAATCCAAATTCCAGATGAATAATTGCAAATTTGTGTGTGTACGAGATTAGAATAACTTCAAAATAACTGACATAATTTTGTATTTAAGAAAAGTTTCCGATTTTTATCCCAAACCCAATAGATGTCTTTCACATACAACTGAAAAAATCCAATATCGACGATTCCCAAGATAATAGCTATTATTCTTTATTAGCCGCCATGGTGAAATTGGTAGACACGCTGCTCTTAGGAAGCAGTGCTCAAGCATCTCGGTTCGAATCCGAGTGGCGGCATTCTTGAAAAAGAATACAATAGATTTCAATTCAAATTGGACCTTCCCTTCAAAACCTTTATTTGAGAACCCTTGCCTCTCAAGGGTTCTCAAAAATTCGAGATAGATCTAAGATAAAGTGATCAAGATACGTTTTGACCAGAAAAGCCCGTGCTCGATTATTTCGAGCACAGGCCGGTAAAGAGGAATCAGACGATTCGAGTGAAGTTTTTTGTAACGTATGGATCTATAAATTTTCTTTATAAAATTTTTCGATCTGGTAATTGTAGACACCAGACGAAGCAATGGTTTATCCAACTTCAATTAATCTGTTAGAAAGCGTGAAGAGAGCCAAGAGACTTTAATTTTGGATTTCAAAGAATTGCTTTCAATATTTATTGAATATAAATTCAATATCAATTAACTAACTCCTTATCAATCTCGATTCATTTCAATATGAGAGAATTGAAACAACGTATTTGTTGGCAATGGGTTTACTAAATCAAAATTGTGATTTATGGATAAAAAATTAATAGTATAAAATTTTCATGAACTGACTAAAGGATTCAAGGAGAAAAAATTCTATATCTATAAAGATATGTTTCTTTCTCTTGTTTGAGAGATGAAAATATTCTTACTATTATCTTCATAGTCGATGATAACATCACAGTTCCACCGCTATTTCAAAACCGTACATGAAACCTTAGCTTCATACGGCTTCTCTATGATCTAAAAAATAGATTTGAAAGTCCTAAATTAGACCAAAGGAATTCCGTCTGCTAGAATAAAAGCGCTTCCGAATTGATCTCATCCTTTTCTCAGTAATAACTTATCTTGGAATAAAACACTTGTTATAGGAATTAATAAATGGAAAGAGTTATCCATATCTTTTTACTATTCTTCTAAAAGATAAAGGGTTAATTCGTTCTTGATAGCCATTTCCTTAACAAGTGAATGGGAAGTACTACTTGATAATTTCTAAAATTGCAAGTCCTTATTATGATTCCTTTTATGGAAAAATCTCTAATTAGATTTTCCATTACTAATCCTTTATGTACTTTAGTGTTCCTAACCCTTCACTAACTTTTGGTGGATTCTCTATGAAGAATCCTTTATTCTTGGCCGCTTCAAGATATGAGACTTTGGGATAAAGAGTTTACTATGTTTACTCCACTTTTCTTGTACGTAGGAAATGAGATTTTACTACTTTATAAGCTGTTTTGTTTCACTCATATAGCTATCTAGTTCAAGATTATTTA
Aegilops_tauschii__stripped_ TGCTATTGGGTATTTCTTTCTTCAAAAATTCTTATATGTTAAAAGGTAAGATCTTGGTTTATTCAAATTGCAAGGACTCCCAAGCACACGTATTAACTAGATAATAGAAGGCTTGTTATTTAACAGTATAACATAGACTATATACCAATGTCAACCAAGTCATGGGTTGCCCGGGACTCGAACCCGGAACTAGTCGGATGGAGTAGATAATTCTTCCTTGTTAAAATCCCTCCCCAAATCGTGCTTGCATTTTTCATTGCACACGACTTTCCCTATGTAGAAATTTCTATAGAACATTTCAGTACAAACTGGAAGGGAGTCTAATACTTTTTATTTTTGCAGGCCAATCGCTCTTTTGACTTTGGAATACAGCCTTTTATCAATATACTGCTTCTTTTACACTCAAGAATAATTAGGATTTCGGTCCACTCGAAACCACCTTTCCCCATCCGGCACTAATCTATTTTTAACGTCTAATTAGAGCGGGGAATCATTCCAATTAGGAAGTTCAGCTCGTTGCTTTTTTTTACCAGAATTGGAGCCAGGCTCTATCCATTTATTCATTAGACCCAGAAAATCTTTATTACGACATGCTATTTTTTCCATTCATTACCTTTGAGGATCAGTCGTGGTCTTCTAGACTCTACCAAGAGTCTGGACGAATTTGTTGTTCATCCAAATGTGTAAAGATCATAGTCGCACTTAAAAGCCGAGTACTCTACCATTGAGTGCAACCCAGAAATTAGATACGATCGAACCAAAAATCAATGGAATTGTAGGCGTGTGGAGTGAGGATAAAGAGACCCATCTATCTACAAATTCTATTTGTTCAATAGACCTTTGTCAATGGAAATACAAATTTAAAGGGCTTATGTTGAATTGGCACGATATAAATCCTAAAAAAAATTGGGATAGATGTAGATAAACAACCCCTAGAAACGTATAGGAGGTTTTCTCCTCATACGGCTCGAGAAATAATTTCATTTACTCATGACTCAAGTGGGCTAATTTTGCCTGACAAACTTCGTTTTTGAGTCGTCTTTAAACTCTTTTCTTTGTCTCATTTCGAACGAATTGACTATTTGTTGAGACAATTGAAAATTGTGTTTACTTGTTCTGGAATCTTTGATTTGTGAAATCCTTGGGTTTAGACATTACTTCGGGAATTCCTTTTTTTAAAGAGTAGCAACATACGATAGACTGACAAAGTTCCTAATTTATTAGTTTTCACTAACCCTAGATTCTTTCTTATTCTGTCCTCTCGAGCTCCATCGTGTACTAACCCAGCCAAATTGTTCGGAACGAATAGAACAGGCTATGTCGAGCCAAGAGCATTTTCATACTATGGAAAATGATGGATAGAAAAATCCACAATCGATCATGTCCTTCAAGTTATGGTATAGAAATTGATCCAATATGGATGGAATCATGAATAGTCATTTTTATACTCTACATCTGGGACGGAAGGATTCGAACCTCCGAGTAACGGGACCAAAACCCGCTGCCTTACCACTTGGCCACGCCCCATTTGCGACACTTAGTTGTATTTGTTATTCGTCAATTTCAATTGAGGGATTTCTCTTGCTAGTATTCTACACATGCGGATAATATAAAAATGCATTGATCATTACATGGAATTCTATTAAGATATTATATGAAATCGAATTTATTCCACTCTCATTTGAGAGTGCAAATACAAGGAGGTATTTTTGTTTGGGAAAGTCCGAAAAAGTTTTGAATCCTTAAAAATAACTCAAGAAAAATCCAATTATTTACTCTACAAGAATGAATTTAGTAATGGTATTGGAATTTATCTATGAAAAACCGGGGGTCAGAATTCTTTCCAATTCGAAAGTCCCAATGATCAAGGAGCGGAAAGAGAGGGATTCGAACCCTCGGTACAAAAAATTGTACAACGGATTAGCAATCCGCCGCTTTAGTCCACTCAGCCATCTCTCACGTTCCAAAGCGAAAGGTTTCGTGATATGATATAGGAAGAAATAAGGTAGAAAAATTATATTGCCAATTCCATTTTAATTATATTCTTTTTTCTTAATGTTAATAAAAAAATAAACATAAAATTGGAAGAGCATAAAGTAAGTAGACCTGACTCCTTTAATGATGCCTCTATCCGCTATTCTGATATATAAATTCGATGTAGATGAAATTGTATGCGATTTTATTTCTCTCTTCGAGACCATTGAAAAGGGCATTGAACGACAAGAAATCGTCCAATTATCATATGCCTAGTGGAGGTGCTCGGAAATGGTTGAAGTAATTGAATAGGAGGATCACTGATTTTTTATACCTGTTCTATTTCTTTCTGGCTCGGTTATTCCATCTAGCCGAGCCAGTATTCAATAAGCAAAAGGAGAGAGGGATTCGAACCCTCGATAGTTCCTAGAACTATACCGGTTTTCAAGACCGGAGCTATCAACCACTCAGCCATCTCTCCACAGCCTAAAAAGAGAAGAATCAATGGATTCATGATTAAACCCCTCCTACTTTGTATTTTTTACAGTTAAGTGAGGGATCAATATGTAGTCAACATTTGATGGTAGCTTGGAGGATTAGAAATAAAAAAAACGGTCGACCCAGAAGGTCGACCCAGGCGGCGCTATAAAATATAGAGCGTAGTTCAATGGTAAAATATCTCCTTGCCAAGGAGAAGATACGGGTTCGATTCCCGCCGCTCGCCCGCTAAGTGCGGAGACGGGAATCGAACCCGTGACCTCAAGGTTATGAGCCTCGTGAGCTACCAAACTGCTCTACTCCGCTCTGGAGTACCGGTGGACAAGCCTCTATGGAGCGGGTAGCGGGAATCGAACCCGCATCGTTAGCTTGGAAGGCTAGGGGTTATAGTCGACGTTGGTTTTTTTAACGTCTCTAATTCAAAACCGAACATGAAATTTTGATTTCATTCGGCTCCTTTATGGATATTCTCACCACTTAACATCTATGTCAGCTTTTATTTGAATGGAACCAAAGCTCTCCGCTTTCTAGATGATCCTTATAGAGTAGGAGATAGAAATTCATCTACTTACTTCGTTCCCTAATTTCATTCAAGAGATCCTGAGGAAAAGAATTGGGTTTCCACCGAGCTTAAACAATATGCGGATGGTTCTAGTAAACCAAAACTATCTTTTTAGCTATTTGGCAGAAGATTTAGTTACGATTGGTTTGTATCTTCATCCATAGATCCTTTACTCATATTTCAAAATTGGAATACTTATGCAAAATTATGCTTCGCGACTCTGTACTCATAATAAATTATACAAATCGCCAGAATTATATTCTCCTCAATATGCTATTGAGAGGAAAAGGATTTAATCCTTTATAAGAACTAAAGCCATAGAACGAATCACACTTTTACCACTAAACTATACCCGCTAATGTAGATTATGGTATAAATGGTACCCTTTGTCAAGGTAGCCAATATTCCAAAAACTCTTTGCTTGTTTCGAGTATATTGACAATTCCAAAAAACTGCTCATACTATATAGTATAATCACGAGCGGTTGTATATGGCCCTATCGTCTAGTGGTTCAGGACATCTCTCTTTCAAGGAGGCAGCGGGGATTCGACTTCCCCTGGGGGTAGGGAGTATTATGAAAGGAGGTTATAACCCTAGAAAAATTCTTCCTGGGTCGATGCCCGAGTGGTTAATGGGGACGGACTGTAAATTCGTTGACAATGTCTACGCTGGTTCAAATCCAGCTCGGCCCAAAAATCTAGGGCTTCGTGAGTATGAACTAAATTGTAGTTCAATTGGTCAGAGGATCTCCTATTACTATAAACTCTCATCCATGAATTGATTGATAGTCCGATATTCATAATATTGAATTGATTCATATCAGAATCAAGCCCTCACAAGCCTTTTCCATGGGATTACATCCCGAGTTATTGTAGGTTTTGGAATTCCAATTAATCATTGAAGAAAAGGCTGGTTGGAATCTAAAGTGTGCTACGACACTTTAGCTTTATTATCATCTATGTCTCCTATTTCTATGAAGGGATTATTCTACTATTGATCAATAATCATAGTGGAATCAAGGGTCAGAGTCAAAAAGGATCAATTTACTCCTTGGATTCCCCCTTATGTTTTCTATGGAGAATCATGCCTGAACTTTCGTCCAAATATTCATATGTATGAAATACATATATGAAATACGTATGTGGAGTTCCCTAGAATTTCATGTGATTCAGTAAACGAATATAGTTCCATGATTGCTAGATCGATCCAGAGGGATTGAGAAGAGTGAGCATAATGGATTTTGATAATCGAAATAAATTTTATCGGGATGCCCCTTTCGGGGGGCATTCCGACGAATCCAGGCAAGTTATTTGAATCACTGAAGGGGTACTTATGTTTTATTTCAAGCTATTTCGATCTTTCTTAATCAACAAATTCCGTAATGGTAGGATAGGAATATTGATATATATTAGAGGGTATTGATATATATTATGATCTGATGTGCTTTGGTATCCTAAATATAAGATTTTCAGCTGAGTTGAGAAAGAGATGGTTGAATCAAAAGAATTCTTTTGAAGTTCAATTTTTATCAGAGGACAATCTATTTATTGGTTGATTGTATCCTTAACCATTTTGACACGAGGAACTCACCTTTAAAAAATCTTCTTTCACCGGTCAAACAAGAGTAACTAGATGGGCGAGCGAAAAGTGATCAAAACTTTGTTCGTCCTATCTATAAGAGGAGAGCATTCAAGAATAGATTGATCTATCCGGCTGCACTTATTGGTGCACGATCTCGACGAATTACTTCTGAATAAATTCAGAAATCATATGGAAGACCATAGCATTTCGCGACTCATTGGTAACTTTGATTCTCTATAAACCAAGAATGTGAGACCATTAACACGGTTAAAGCTAAACTGCTTGAAGTCCAGGCAAAAGGTACTCTTTCTACGTAAAATTTATCTGATATAGAACACTCATATCGATAATTGAACTATTTACTAAGGCCTGCCCTTTCAATGCCGAATCGACGACCTATGTATAAGAGAATTTTTGGATTTTTATTAAAGGCAAAAAAAATAAAGAAACAACTTTGCTGACATCTAGGCGGAAGAGTCCTTATTTCATAAATAAGGAGCGTGAGAGCCAAATGAATCGAAAGATTCATGTTTGGTTCGGGAAGAGATCATAAAAGTTGTAACAAAATAATCTACTTTCACTTCTACTTTCGTTTAGAATTTAGGCATTATTTTCCCTTGCTTCAAAGAAAGAAACACTATTTGTTTAGTATTTAAAGAATAGATAGAATAAGATTGCGTCCAATAGGATTTGAACCTATACCAAAGGTTTAGAAGACCTCTGTCCTATCCATTAGACAATGGACGCTTTCACGGGTAGTGGAATCGAACCGCAACCCCAGCCTTATGAGCTACCAAACGAACTGCCTCACCATATCTATACAAATAGAATAGTCCATTTATACAGAATGGTAAAGAGGGCTCCTCTATGATTATCAAACCAATGTGTCGTTGTATTATACACGGTTCTAATCCTAGATGGAAAAATAAAATGCCTTTCAAATCCTCTAAGTCCTCCTCTTTCCGGACAAGACATACAAAGAGACCCGCCAACTTTAGTGAATCTTTGAAAGATAGATATTGTGATTAGTTCTTTCTTTACTATCTACCAGTTATTCACTGGAGCAATTCATCCGAGGCAAGTGTTCGGGTCTATTATGACATAAAGATTAGGTGCCTAACGGACTTTTGATTAAAAAGAAAATGGATATAATGAAATTCTTTTATAGAACGGAATAGGAAGTTCCTTCCCTTAGAACCGTACTTGAGAGTTTCCTACCTCATACGGCTCAGAATTCGATTTATCAAAAATCGATTTTGTTCTGCAGATTACCTAAGTTTCAAACCCTATTTTTATCAATAATCAGTTTGATCTTTTTTCCCACCTTCAGAAGAAGCATAGCCTTCGTTCAAATAAAGGTAACTATCCCCATATATGAAATCTCTATAGAATCCTTGAAAAGACTCATAAGAAAAAAACTTACTATCTTTGGGATCTGATACTACACCGCTGCTTATCCTTAGTGGATCGGCTCTATTACATAAGCGGATTCCTAAATTTTGCCCCATATCATGGGATGCAGTTTTTTAGTTGTATCGACCCAGTCGCTCACTAATTGATCTTTACGGTGCTTCTCTATCAATTTGAGCTTTATCCATAGGTAGTATAGGCTCTTCGTTTTTTGATGTCTTCCTACAGCTGATAGGGAAAAATCGTTGTTTTTACGATCCCTATGTAGAAAGCTTTCTATAGTGGAGATAGTCGCAGTTACGGTCGTTCATTCTATTCAAAAAATCTCCGTTCCAAAACCGTACATGAGGTTTTCATCTCATACCGAAATATCTATAGAATCAAATTTGAACCGAAAGGGGCTGGTATTTTTCCAAGAAATCTCTAGCCACCTTCCCAAGAGGTTTTCTTAACACAATGAATAATGCTAGAAGCTCCAATAATTTCTTTGTTCTCAACGCCTCCTATTTAGAGGAATTAGCTACTTCAACGATCTTTGATGGTTATAGGGGTATCCAAAGTACAAACCTGATGGTTGTTTGTTATCCCAACCATTCTTCCCAGCCCTGATACCGATCAGGAAAGGTAATTTCTAACAAAGTTTTTCTTGTTGATTCCTATTTCTAGGTGTAGTGCTTTCTCCCCTATGCTGCCTACGGATTGTAATCCATACCATATCCTGAGTGTAACCTTTCGCTCAATACTCAAATCTACAATTGAAGTATCTGAAGCCGCATCAATCGAGGATACACGACGGAAGGAATTGTTAGTTCGCCTCACCTTCCCGAAGCGTGGGTTTCGGTTCTCTCTATGCTCTTTTTCGTATAGGACCCATTCTATATAGAATTGTTTTCATTCCTTCACAAAATAACATCCACGAAGAGATATTGACTAATAGACTATGGAACCCCCGGTCGCTATTCACTCAGTTTTTTTCCATAATAATTGTGGAGAGATGGCCGAGCGGTTCAAGGCGTAGCATTGGAACTGCTATGTAGACTTTTGTTTACCGAGGGTTCGAATCCCTCTCTTTCCGTTTCATCAACGTTAAGGGTATCAACTTTCGTTAAGTGAAGACTCCTTTATTGAAATTTTACACAATTAATTTCTTGTATTTACATTACAGAATACATCGAAATTAAAACTGAATTAAACTACAGGATAAAGTAAAATCAACAAAATCATCAAAATCTTTTATAATATTATTTATTTTATTGTTTTGTATCTAGAAAATTGTAAGGTAAAAACATAGTAGAACAAAAAGCCGACTATCGGATTTGAACCGATGACCCTCGCATTACAAATGCGATGCTCTAACCTCTGAGCTAAGTGGGCTTACATAACGGAAATAGTGTAACAAATAAATAGTATAGAAATCCAATATCAAGCGTTATAGTATAATTTTGAATACTATAAAAATAAAACTTTTGGATATATTGATTCGGATTGAATTGCAAATACATCAAGGATAGAATGAATTGCAATAAGTCGAACACGAGGGGATATGGCGAAATCGGTAGACGCTACGGACTTGATTGTATTGAGCCTTGGTATGGAAACCTGCTAAGTGGTAACTTCCAAATTCAGAGAAACCCTGGAATTAAAAAGGGCAATCTGAGCCAAATCCGTTTTTGGGGCGAACTAGGGATAGGTGCAGAGACTCAATGGAGTGGATTAATCGGACGAGGACAAAGAGAGAGTCCCATTCTACATGTCAATACTGACAACAATTCCGTCGACTTTGTTCAAGTCCCTCTATCCCCAAACCTTATTGACATAGATAAAATACTCTACTAGGATGATGCACAAGAAAGGTCAGGATAGCTCAGTTGGTAGAGCAGAGGACTGAAAATCCTCGTGTCACCAGTTCAAATCTGGTTCCTGGCAAAGATCCACTAGTTGTGCTAGTAATGTGCGCGGTACAAAGTTCTGGTAAGAACTTCTTTCCGTTTCATCTGGAGTGAGCATGAATCATTGTCTTCATCTCCCTCTTTTATAAATATCGGATGCAAATTGCCCTTTTATTTTCTAAGAATGTACTCCCATTAATGTGGAATAGTAGGGCTATACGGATTCGAACCGTAGACCTTCTCGGTAAAACAGATCAAACGATATTATCGAAATGATTTGAACTGTTTCAAAGACCCAACATGCATTTTTTGCATTGGGCTCTTTCATAAACTGATTTAAAGATCAGTTAGTCCACCATAGTTTTTCTTTACGGAAGATAATGAGATGGCTCCCTGTGATTGATTTTTTCTATCTAGGAGCAATACCAAAGTGTTTCAAAGGAGGATTACCTTGACTTAGGTCTGCCTCCGGTCTAAATTAACCTAAGTGAAATGGAGTCTCTATCGTTCACTGCAAGAGTTAACTATGAGACTTCATACACCTTAAAGTTCATAGAACGAAAAGAAGTTTTTTGGGCCCTTATCCTCTTACGCCTAGCATTTAGTGGGCTGGATATTTACCTTATCAACTAGCACATAGGGTTCTATTTGATTAGGCACCTGAATTGGCACCTGAATCGGACTGAACCGACTGTTTGTCAGGCTACTGTTCTCCTATTCTCTCGAATCTATGAAGTAAGACATTGATTTTGCATTCATTGCATAATAAGCTCCTTTGAAAAGCATTGGCGCACGTGTAAACGAGTTGCTCTACCGAACTGAGCTATAGCCCTTATCAGAGATATCTTAACATATAGATAATTTCTTGTCAAGCGGTATTGCTTAGAAAGGATTCAATATATAATCGATCGAAGTCCTTTGTGGTGATAAATTGCTACTTAACTCAGTGGTTAGAGTATTGCTTTCATACGGCGGGAGTCATTGGTTCAAATCCAATAGTAGGTAGAAAAATTACTAGATAGCATTGGACTTACTATCTAATAACTTTTTTTGTATCAAACCATTCTAATTATCACAAAAAATCGAATTTGTTGAATAATGCCAAATGAATTAGTTAATTCAATAAAAAGGGGACCAGGACTTGATTTCGTTGCCCAAGCGAATCCCATTCATCATGGAATGAGTCCGTTGGAAAGTTCAATCAAATATAATTTTGCCTTTTGTGGAGGATCTGTGCCTACTCTCCTATCTAGGACTTCGATATACATATACTACTGTGAAGCATAGATTGCTGTCAACAGAATTTGGGTTGCGCTATATCTATCAAAGAGTATACAATAATTATGGATTTGGTAAATCAAATCCATGTTAACTTCAATAGGGTGATGAATATAAGCATGCTTTTTTTCTATTAACATCGAGTAGACCCTGTTATTGTGAGAATTCTTAATTCTTAATTGATTGCAATTAAACTCGGCTCAATCGAGCCAATAGATCATGATATGATCATGAGACTTGACAAATCGAGATTCGTCTATCTATAAATAAAATAGTAAATTTGAATTGAGACACCTCCTTAGTGTATAGGGTCTTTAAATTGTTACGACATAAAAGAAAGTCAATGTATCTAACCTTATTTCTAGTTGCTGAAGGTCAGATTTAGCTTATTCTCTCAATTTCAATCGACCGCTGTTAGTATATCTAATAAAAAGTATTCTCATTGCAGTACAACTGTTGCAGTAGAATGACAACAGATTCGTGTATAGGGAACTTTTAGCTACCTATCTAATTTATTGTAGAAATTCTGGATCTGCGTTGGACGTCCGAGGGATTGCAGGTCTCTATTGGCACAAGAAAAAGGTTTTCTTGTGCCGATTCTTCTTGTATCAAAAAACTATTGTAAAAATTCCGCGGGTCCTTTCCGCTCTAATCAGGGTAAGGACCCGCTAAGCTCCTACTTTTTCATGTTTACAATCTGGTCCCTCCGATTATTCCCCTACTTTCCTCCACATTTTATCAATTGGTCATGCTAGAACAAAAACAGTCATGGGTAGTTATAAGGATATCCTTCCAAATGGGATAAGAGAATTCTTATTATTTCTTTCTCAGTTCTATAGTTGGAATTTTTGCTGAACTCCCAAAAATTCAAAAAAGGAATTGATTCCGTAAAAGATGGGATCGACCAGTAAATAGAAAATTACTGATATTTCCTTGTGAGATTGTCAATTTTGTACCAAAGGTGTATTTTGAGTATACCGAATTAGTATAGCTATCCTTCCTATGGCACAGCAATCTGGTTTTGTTCCGAAACATAAAACTTAGGTAAATGCTTTACCAACATATGTAGTAAATGAATTTAACTCTTTCATAAAATCTTTGGGATTCATTCTAGTTCATTGAGGGATAATTTAGAGTACTATTTAGGGATAGATCGTACCTCTTTTTATCCCCTGAACAAATCGAATTGAGTCATTTTTGATTGACCTCCTCGAGGAGGTCAAAATTAGTTAGCTTCGACATAAAATAGATGGAACACGCTCTGTAGGATTTGAACCTACGACATCGGGTTTTGGAGACCCGCGTTCTACCGAACTGAACTAAGAGCGCTTTTCACTGTCGCTACGAAGTAATAGGTAGGGATGACAGGATTTGAACCTGTGACATTTTGTACCCAAAACAAACGCGCTACCAAGCTGCGCTACATCCCTTTTCCAATTGTTGTACAATGCCATTGTACACATTCCTGTCTTCTTTTCCACAGAACCAGTTTATGATCATATATGTATTCCAACAAGGAAGGAGGATTTTCAAATTCTTTAATTATTTCATTCTTCAAGTTGTCATCAAGGAGGTTCGAACATCGTGGTTCGATTTTTCATAGATCCAAAAAAAATAAGGAATAAATTTTATTCGAAAGCCAGATTTTGAATCAAATTAACCTTAATGAATAACTAATGATTTCTCTTCTTTTAGCACTTTTCATTATAACAAAACTAATTATTCCGATATATAAAATATTAATTCCAATGGCTTTTGCTATAGTAACCTTCCCAACCACGATTTTAAGTGGGTTCCATCGTTTCTATGGTTCCCTTTTAAACGGTGAGGCCCTCTCTATACACCGGAGCCTTTCAAAAGGTATTGCGAACTTGTATAGTCCACATTCTTTGGCTCTACCTATCCATTATAGAGTAAATAGCTCTTTTCACAATAAGAGTTATCCATACAGTGACGGTATTTAATTATGAAAGTTGGCTAAGTAGCTGACCTGTTAGTCCGTCTTTAAGATAAAGGAGCATAAGCTTTTTATTACTATTTCCTCCGCTTAATGGATAACCATTTGCTACCAATGAGAATTGCTTCTTCCAATTTAGAAATTGGATTTGCACCAAAGGAAACCATAAATTCCATATACCATATCCTATGGTACTAATCATGGTATAAAAGGATTGGTTTAGATCCATCTTAACCTGTATTAGATTAAATTATTTAAAGAAACACTTTAAGGAAACGTAAGAATGGAACAGAATCCGCAGTTTTATTCTAATTGGCCAAGTTACCCATTGCATATTGGCACTTATCGAGTATAGAATAGATCTGCTTCTCTTTCTAGAATGTTATTTTTGAAATAAATATTCGCGCCTTTTCAATGCGATAAAATAAAGCGACATCGTGTCTATTTTTCTTTGCTAAAGGGGTATTTCCTATATGGAAACCCAAATGAATAGGTGTGGAAGTTATAATGTAAATAAACCAGGTAAGAAGTCCCCTATTGGGAGACTTCTTACTTAAATTTATAGAATTTCAAGATTACAATGGATCTACGAAAAGATCGTGTATTTACAACTACAACGGAATAGTATACAAAGTCAACACCAAGATTAAATAGAATTTGTTTCTACTAATAAAACAAGTTTAAGATCTACATTTATGGTAGTTCGACCGCGGTTTTTTCGGTATCTCTGGAATTGTGACTTGTTAGAATTGATCCTATTGATAATACATAGAAAGGGCCTGTTATCTCTATCAAGATATTCAATTCGTCAGTTCTAGTATCTGGAACACGAAAAGATAAGAACTATGATTCATACTCACTATTAAGACCTCGCAACCAGACATTTCTTCCTCAATTTTGTTTACAACTTCAATAAATGATTATCAAGCGGTTCTTATTCGAAGAACCCTTGGTTTAGCTTGAGACTAAATCATCGTGGCTCTAGTATGAATCTAAGGTTTTAATTGAACTGATTCATAGGATCTCAACAAGATAATTTCTATATTACTTATAGGGAAGAGAAAAGTCAAGAAGCCTCTAGCCAACTTGAGATTTTTTTCTTATTTGATATCTTCAAGGCAAATCGACCCAGTGGCTGATGAATTCTAATATTCGTTGAAATTTTTGTGTTTCTGCTTGAGCCGTAGGAAGGCATATCATAGAGAAAATTATCATATATCATATGGGTAGGTTTTGGTATTTCATTGCTACAAGCATGGGTTATTGTAAAATAACACATGTCATTTGGATACTTCAAAAAAAGGCGGATGTGACTTGAATTATTGATTTGGCCATGCAGAAAAGAATTGGATCTGCCACATTAGAATTCACAAAGGTGTCTCCGCATCCAATCAACATGTAAGTCCCCTAGATAGGCTGGTTCACTTGAGGAGAATACTTCTATGATCATACGCAACCATGTCATCCATGAACAGGCTCCGTAAGATCCCATAGAATGGAATAAGTCATGTGATCCAGTATTTATTATAGTATGGAAATGCATTCATTTTCTTTGCATCGATTGCGCAATACTATCGGAGTAAAAGAAGGGATCTAAGGAAGAATGTAGGCTAAACTTAGTAACAAGTAAATATTTTGTTTGGAGGTAAGAAACTGGAAATACCAACTAATCAAGAGACAATCCACAAAGCAATTGATCATGATCAAATTTGTAAGCCCACTTGGATATTGAGCATTTAAGAATAGGAAGGTCTTATTTCTTTCACTCTTGCTCGAGCCGGATGATGATAAATTCTCTATTTTTGATTCATTCAACCGTGAAGTACCATAGGTATCTAGGAAATAGTTACTTCCAAGTGAATCTTCCCTAGATACCTAAAATCCATTTTATTATGATCCATTTCGCAATATAGATAGTTATGAATCGTTTATTTCTCTTGAAAGCGTTTTATTATCTCATAAAGTTAGAAATAGAAATACAAAGATATCCGTTTCAAAGAATTCCGTATCTTTAAAAATAGGAAGGGCGAGATAGAATTCAAGCGGGGCGAAAGACTCTAATTCTAGGTTCCTTTTTATAATCAACATGAACATATACGTAAAACACAATCTACTATCTTGTCTCAATTTCGCGGAGTTTCTTCTCATCCAGCTCCTCGGAAATTGTGCTTTATCACATTGCCTTCATAGTGGAATCCTATACACATCCTTAGTTAGGATCAAATAACAGCAATTATATTATCAATTTTCATTAAATCTTATAGAGGTATAATTAGAATCCGAAGACAAGATTACTTTTCTATTAAATAACCGCAGCTGATTACTCTTTTCCTTTTAAAGAGTGGCATTCTATGTCCAATATCTCGATCGAAGTACGGAGGTCAGAATAAGAATAATGATCAATGGAAAAAGCAAAAATCCTTTAGCTGGATAAGGGGCGGATGTAGCCAAGTGGATCAAGGCAGTGGATTGTGAATCCACCATGCGCGGGTTCAATTCCCGTCGTTCGCCCATCGCATTATTGCAATGCAATTTCCATATTCCTAGTTACGTATTGAAGTAGATTCTTTTTTCTCTCAAAAACCCCTTCCCAAACTGTACAAGCTTCTTCCAAAGCATACGGCTTTCTAGATGTATATGACGATCTCTAGACAGAATGAGTGGATATAGGAAAGGAATCCAAATCTGCCGAATCGCTCATGTTATGATCTTCTACATCCTAGGTCTCTGCGTTCCGTCATCTGGCTTATGTTCTTCATGTAGCATTCAGATCGAATGACTCTATGAAATTACGTCGATACTTCCACATATTATGGGTAACGTAGGAGACATCCCTATTTCCCGGGGGTCTTAATTACCACTGCTTAGCTTTCAATTTGCCTCTGACCATCAAATTAAATGTGAATAACCCGTCCTCCTCTCTTTGAAACAAGGGGCGCTTCCGGTTCTGTGCGTGCTTCAAACAATTTTGTCTTCTCCATATTACCATATCTCTAGAGCCAATAATTTTCTATGAGGAACTACTGAACTCAATCACTTGCTGCCGTTACTCAACAGTTTTCTGTTGAGGTCTATCCCGTAGAGGTAGTCAAATTGGATCAGTGATCGATTTCTAGGTTTCGTCGTAAACCTAATTGGTTACTTCCAATTACGTAAATCAATAGTTCAAATCGACTTTCCCTCCTATGCTCTGAGTTCCAGTATCGATAAGAATTGAGTTCTTATTGTTCTTATGTTATGGTATGAATATACCATACCAATTCGTTATGTATGGATGATGGATGAGATTCCATGGATAGAGAGCCAGTTCCAATAGACCGTTCGTGTGCATCCAGCAGGAATTGAACCCGCAAATTACCAATTATGAGTTGGGCGCTTTAACCATTCAGCCATGGATGCTTAACAGGGATCATCGTACATCGTAAATAACCAATTTTATATTATGCCTTGAAGAGGACTCGAACCTCCACGCTCTTCAGCACGAGATTTTGAGTCTCGCGTGTCTACCATTTCACCATCAAGGCATCGTATTCCATGAATATGATATCTATCTAATGTGATATATGGAATATATGACAAAGGTGGAGTCTTGGATCGATCGATCGGTAGGCCTGAGTCAGACATCAAATAGCTTCGCATTATCCGTGGACACCTTATATAGATCAATTTCTCGATTCAATAGAAGCCCAAAGAGGTGCATATGGTACCCAAGGATAGATATGTCAGGTCTGATTACACCTATTCCTAATCCTAAATAGAATGTAAGGACGTAGGGATTTCTATGTAAATGGAATGAACTTATAATCTGATGATCGAGTCGATTCCATGATTATAAGTTCATAACCCTAGCCCATTTTGGGCGGAACAGATCTACTAATTCTTTTATTCCAGTTAGTAAGGGATCTTGAACTAAGAAATAGACCTAGCAGCTTCTTTCTCTCATGCAAAACCGTGCATGAGACTTTCATCTCGCACGGCTCCTAAGTGATAAAAGAAAGAAGAACTCGTCTTCTCTCTTTTTTGATTACCTTCCTCGCGTATGTATAAGACCGAATCCATTCTTTTTCGAAATCGATTTCGACTAATCCTTAACTTTTCGAGGAATCCTTCATCAGTGGTTGTGAATGACTGACTTTTTCAATCCTTTCGACCTTGGTTCCGTAGGAGCAAGTCAGAAAGGTTGAGAAATAGAACCATCTGATTTGATTCGTTCCCAATAGCCATGAGATGATCATCTTAGGGTGATCCTTTTGTCAACGGATGCTCCTATTACACGTAGTCTCTGAAGGATGAGAACCCACTATGTAGCATCTACATCGATAATTCATTGTATACGTCATTAGTCCGATTCTTTGTAGGAACTACCCGTAATAACGAACTTGCAAAATGGATCTGTTTATCATAAAGAGATTCATTGTTCCTGACCCTGCTTCACCTTAATTGTTATTTGAACAAAAAGATCACATAAACTTTTGGTAAAATTCTATCTTGGTCGGAGTGGGGATAGCATTTCTCTTCTGCATGTCTATGGAGTTTTGCAAAACCCAAACACCTCAGATAGAGGTAGGAATTTGTCGAACGAACCACAGAATTAGTAACTGCATCCAATCTCCGAATGTTTCGATGGATATTTACGGAATCCCCATGAATAGGATCAAACCTTATTCCATTTCCATAAGATTCTTCTTTCTTATTCTTAAGCAAGCCCTCGAGAGGGCTTAGTTGATCATGATTTCTGTTTTCTCTCTTTTTGTTTGTTTCGAGAAAGATATGATTCTCCTTCTATTGATTCTGAGATGTACGGATCCATGTGTCTACATACATAGATTCTGTTCATGGAGAGCGTGAAAGAGGTTCAAGAATCCTTTTCTTTTTATAAGGGCTAAGGGTGGATCTCGAAAGATAGGAAAGATCTCCCTCCAAGCCGTACATACGACTTTCATCGAATACGGCTTTCCACAGAATTCTATAGGGATCTATGAGATCGAGTATGGAATTCTGTTTACTCACTTTAAATTGAGTATCCGTTTCCCGCTAGGATCGGAAATCCTGTATTTTCCATATCCATACGATCGAGTCCTTAGGTTTCCGAAATAGTGAAAAAGAAGTGCTTCGAATCATTGCTATTTGACTCGGACCTGTTCTGAAAAAGTCGAGGTATTTCGAATTGTTTGTTGACACGGACAAAGTAAGGGAAAACCTCTGAAAGAATTTCCATATTGACCTTGGACATATAAGAGTTCCGAATCGAATCTCTTTAGAAAGAGGATCTTTTGTCTCATGGTAGCCTGCTCCAGTCCCCTTACGAAACTTTCGTTATTGGGTTAGCCATACACTTCACATGTTTCTAGCGATTCACATGGCATCATCAAATGATACAAGTCTTGGATAAGAATGTCCCTTTACAGAACCGTACATGAGATTTTCACCTCATACGGCTCCTCGGTCAATTTTTCTTCATTTGGAATCTGGGCTCTTCTATCTTCGACTTTTTTTTATTTATTTCTTCCCGAAACTTCCCAAGAAAATCCCGAATTGGATCCAAACGGGTTAATGTGAGCTTATCCATGCGGTTAGGCACTCTTCAAATAGGAATCCATTTTCTAACTGGCTTTCGTGCTTTGGTGAGTCGTCCGAGATCTTTTCGATGACCTATGTTGTGTTGAAGGGATATCTATTCCGATCGATTGCATAAGACCCGGAAAGTATACAGAAAAGACAGTTCTTTTCAATTTCGATTAATATAAGTAGTATCGAATCCATAGTCAATCCTACTTTGATAGGACCAGAATTCTCTTTCTCGATGGGACGGGGAAGGGATATAACTCAGCGGTAGAGTGTCACCTTGACGTGGTGGAAGTCATCAGTTCGAGCCTGATTATCCCTACAATGTGAGCTATTTTGACTTACACGAGCGAACGGGAATGGATAAGAGGCTTGTGGGATTGACGTGATAGGGTAGGGTTGGCTATACTGCTGGTGGCGAACTCCAGGCTAATAATCTGAATGGATACAAGTTTGGAAGGAAAGACAATTCCGAATCTGCTTTGTCTACGAATAAGGAAGCTATAAGTAATGCAACTATGAATCTCATGGAGAGTTCGATCCTGGCTCAGGATGAACGCTGGCGGCATGCTTAACACATGCAAGTCGAACGGGAAGTGGTGTTTCCAGTGGCGAACGGGTGAGTAACGCGTAAGAACCTGCCCTTGGGAGGGGAACAACAACTGGAAACGGTTGCTAATACCCCGTAGGCTGAGGAGCAAAAGGAGAAATCCGCCCAAGGAGGGGCTCGCGTCTGATTAGCTAGTTGGTGAGGTAATAGCTTACCAAGGCGATGATCAGTAGCTGGTCCGAGAGGATGATCAGCCACACTGGGACTGAGACACGGCCCAGACTCCTACGGGAGGCAGCAGTGGGGAATTTTCCGCAATGGGCGAAAGCCTGACGGAGCAATGCCGCGTGGAGGTGAAGGCCTACGGGTCGTCAACTTCTTTTCTCGGAGAAGAAACAATGACGGTATCTGAGGAATAAGCATCGGCTAACTCTGTGCCAGCAGCCGCGGTAAGACAGAGGATGCAAGCGTTATCCGGAATGATTGGGCGTAAAGCGTCTGTAGGTGGCTTTTCAGTCCGCCGTCAAATCCCAGGGCTCAACCCTGGACAGGCGGTGGAAACTACCAAGCTGGAGTACGGTAGGGGCAGAGGGAATTTCCGGTGGAGCGGTGAAATGCATTGAGATCGGAAAGAACACCAACGGCGAAAGCACTCTGCTGGGCCGACACTGACACTGAGAGACGAAAGCTAGGGGAGCAAATGGGATTAGAGACCCCAGTAGTCCTAGCCGTAAACGATGGATACTAGGTGCTGTGCGACTCGACCCGTGCAGTGCTGTAGCTAACGCGTTAAGTATCCCGCCTGGGGAGTACGTTCGCAAGAATGAAACTCAAAGGAATTGACGGGGGCCCGCACAAGCGGTGGAGCATGTGGTTTAATTCGATGCAAAGCGAAGAACCTTACCAGGGCTTGACATGCCGCGAATCCTCTTGAAAGAGAGGGGTGCCCTCGGGAACGCGGACACAGGTGGTGCATGGCTGTCGTCAGCTCGTGCCGTAAGGTGTTGGGTTAAGTCTCGCAACGAGCGCAACCCTCGTGTTTAGTTGCCACTATGAGAACCCTGAACAGACCGCCGGTGTTAAGCCGGAGGAAGGAGAGGATGAGGCCAAGTCATCATGCCCCTTATGCCCTGGGCGACACACGTGCTACAATGGGCGGGACAAAGGGTCGCGATCTCGCGAGGGTGAGCTAACTCCAAAAACCCGTCCTCAGTTCGGATTGCAGGCTGCAACTCGCCTGCATGAAGCAGGAATCGCTAGTAATCGCCGGTCAGCCATACGGCGGTGAATCCGTTCCCGGGCCTTGTACACACCGCCCGTCACACTATAGGAGCTGGCCATGTTTGAAGTCATTACCCTTAACCGTAAGGAGGGGGATGCCTAAGGCTAGGCTTGCGACTGGAGTGAAGTCGTAACAAGGTAGCCGTACTGGAAGGTGCGGCTGGATCACCTCCTTTTCAGGGAGAGCTTATTGGGTATTTTGGTTTGACACTTCTTCAGCCCAAAAAGAAGGCAGCTACGTCTGAGCTAAACTTGGATATGGTCTTAGGGTGAAGTAAGACCAAGCTCATGAGCTTATTATCCTAGGTCGTAACAAATTAGTTGATAGTGATAGGATCCTTTTTTGGCGTCCCCATGCCCCGTGTGGCGGCATGGGGATGTCAAAAAAGGGATGGAGTTTTTCTCGCTTTTGGCGTAGCAGGCCTCCCTTTGGGAGGCCCGCGCGACGGGCTATTAGCTCAGTGGTAGAGCGCGCCCCTGATAATTGCGTCGTTGTGCCTGGGCTGTGAGGGCTCTCAGCCACATGGATAGTTCAATGTGCTCATCAGCGCCTGACCCGAAGATGTGGATCATCCAAGGCACATTAGCAGTGTCTAGGGTTGGGCCAGGAGGGTCTCTTAACGCCTTCCTTTTTCATCGTAGTTATTTCCTGCCATGGTAAGAGGGGCACACTTGAAGAGCGCAGTACAACGGGAGTTGTATGCTGCGTTCGGGAAGGATGAATCGCTCCCGAAAAGGAGTCTATTGATTCTCTCCCAATTGGTTGGATCGTAGGGGCGATGATTTACTTCACGGGCGAGGTCTCTGGTTCAAGTCCAGGATGGCCCAGCTGCGCCAGGGAAAAGAATAGAAGAAGCATCTGACTCTTTCATGCATACTCCACTTGGCTCGGGGGGATATAGCTCAGTTGGTAGAGCTCCGCTCTTGCAATTGGGTCGTTGCGATTACGGGTTGGCTGTCTAATTGTCCAGGCGGTAATGATAGTATCTTGTACCTGAACCGGTGGCTCACTTTTTCTAAGTAATGGGGAAGAGGACTGAAACATGCCACTGAAAGACTCTACTGAGACAAAAAGATGGGCTGTCAAAAAGGTAGAGGAGGTAGGATGGGCAGTTGGTCAGATCTAGTATGGATCGTACATGGACGATAGTTGGAGTCGGCGGCTCTCCTAGGCTTCCCTCATCTGGGATCCCTGGGGAAGAGGATCAAGTTGGCCCTTGCGAATAACTTGATGCACTATCTCCCTTCAACCCTTTGAGCGAAATGTAGCAAAAGGAAGGAAAATCCATGGACCGACCCCATTGTCTCCACCCCGTAGGAACTACGAGATCACCCCAAGGACGCCCTCGGCGTCCAGGGGTCACGGACCGACCATAGACCCTGTTCAATAAGTGGAACACATTAGCCGTCCGCTCTCCGGTTGGGCAGTAAGGGTCGGAGAAGGGCAATCACTCGTTCTTAAAACCAGCATTCGATCAAAGAGTCGGGCGGAAAAAGGGGAGACCGTTCCTGGTTCTCCTGTAACTGGATTCCCCGGAACCACAAGAATCCTTAGAATGGGATTCCAACTCAGCACCTTTTGTTTTGAGATTTTGAGAAGAGTTGCTCTTTGGAGAGCACAGTACGATGAAAGTTGTAAGCTGTGTTCGGGGGGGAGTTATTGTCTATCGTTGGCCTCTATGGTAGAACCCGTCGGGGAGGCCTGAGAGGCGGTGGTTTACCCTGTGGCGGATGTCAGCGGTTCGAGTCCGCTTATCTCCAGCCCGTGAACTTAGCGGATACTATGATAAATTTTGCCAATTCGGCAGTTCGATCTTCACATTCATGGACGTTGATAAGATCCTTCCATTTAGTAGCACCTTAGGATGGCATAGCCTTAACGTTAATGGCGAGGTTCAAAAGAGGAAAGGCTTGCGGTGGATACCTAGGCACCCAGAGACGAGGAAGGGCGTGCAAGCGACGAAATGCTTCGGGGAGTTGAAAAAAGCATAGATCCGGAGATTCCCAAATAGGTCAACCTTTTAAACTGCTGCTGACCATGAGCAGGCAAGAGACAACCTGGCGAACTGAAACATCTTAGTAGCCAGAGGAAAAGAAAGCAAAAGCGATTCCCGTAGTAGCGGCGAGCGAAATGGGAGCAGCCTAAACCGTGAAACGGGGTTGTGGGAGAGCAATACAAGCGTTGTGCTGCTAGGCGAAGCGGTTGAGTGCCGCACCCTAGATGGCTAAAGTCCAGTAGCCGAAAGCATCACTAGCTTACGCTCTGACCCGAGTAGCATGGGGCACGTGGAATCCCGTGTGAATCAGCAAGGACCACCTTGCAAGGCTAAATACTCCTGGGTGACCGATAGCGAAGTAGTACCGTGAGGGAAAGGTGAAAAGAACCCCCGTGGGTAGTGAAATAGAACGTGAAACCGTGCTGAGCTCCCAAGCAGTGGGAGGGGAAAGTGATCTCTGACCGCGTGCCTGTTGAAGAATGAGCCGGCGACTCATAGGCAGTGGCTTGGTTAAGGGAACGGAACCCACCGGAGCCGTAGCGAAAGCGAGTCTTAATAGGGCGATTGTCACTGCTTATGGACCCGAACCTGGGTGATCTATCCATGACCAGGATGAAGCTTGGATGAAACTAAGCAGAGGTCCGAACCGACTGATTTGAAGAATCAGCGGATGAGTTGTGGTTAGGGGTGAAATGCCACTCGAACCCAGAGCTAGCTGGTTCTCCCCGAAATGCGTTGAGGCGCAGCAGTTGACTGGACATCTAGGGGTAAAGCACTGTTTCGGTGCGGGCTGCGCGAGCGGTACCAAATCGAGGCAAACTCTGAATACTAGATATGACCCAGGTCAAGGTCGGCCAGTGAGACGATGGGGGATAAGCTTCATCGTCGAGAGGGAAACAGCCCGGATCACCAGCTAAGGCCCCTAAATGACCGCTCAGTGATAAAGGAGGTGGGGGTGCAAAGACAGCCAGGAGGTTTGCCTAGAAGCAGCCACCCTTTAAAGAGTGCGTAATAGCTCACTGATCGAGCGCCCTTGCGCTGAAGATGAACGGGGCTAAGCGATCTGCCGAAGCTGTGGGATGTCAAAATGCATCGGTAGGGGAGCGTTCCGCCTTAGAGGGAAGCAACCGCGAAAGCGGGGGTCGACGAAGCGGAAGCGAGAATGTCGGCTTGAGTAACGAAAACATTGGTGAGAATCCAATGCCCCGAAAACCCAAGGTTTCCTCCGCAAGGTTCGTCCACGGAGGGTGAGTCAGGGCCTAAGATCAGGCCGAAAGGCGTAGTCGATGGACAACAGGTCAATATTCCTGTACTACCCCTTGTTGGTACGGAGGGACGGAGGAGGCTAGGTTAGCCGAAAGATGGTTATAGGTTTAAGGACACAAGGTGACCCTGCTTTTCAGGGTAAGAAGGGGTAGAGAAAATGCCTCGAGCCGAGGTCCGAGTACCAAGCGCTGCAGCGCTCAGGCGCTACGGCGCTGAAGTATGTAACTGATGCCATACTCCCAGGAAAAGCTCGAACGACCTTCAACAAAAGGGTACCTGTACCCGAAACCGACACAGGTGGGTAGGTAGAGAATACCTAGGGGCGCGAGACAACTCTCTCTAAGGAACTCGGCAAAATAGCCCCGTAACTTCGGGAGAAGGGGTGCCCCCTCACAAAGGGGGCCGCAGTGACCAGGCCCGGGCGACTGTTTACCAAAAACACAGGTCTCCGCAAAGTCGTAAGACCATGTATGGGGGCTGACGCCTGCCCAGTGCCGGAAGGTCAAGGAAGTTGGTGAACTGATGACAGGGAAGCCGGCGACCGAAGCCCCGGTGAACGGCGGCCGTAACTATAACGGTCCTAAGGTAGCGAAATTCCTTGTCGGGTAAGTTCCGACCCGCACGAAAGGCGTAACGATCTGGGCACTGTCTCGGAGAGAGGCTCGGTGAAATAGACATGTCTGTGAAGATGCGGACTACCTGCACCTGGACAGAAAGACCCTATGAAGCTTTACTGTTCCCTGGGATTGGCTTTGGGCCTTTCCTGCGCATTAGGTGGAAGGCGAAGAAGGCCCCCTTCCGGGGGGGCCCGAGCCATCAGTGAGATACCACTCTGGAAGAGCTCGGATTCTAACCTTGTGTCAGACCCGCGGGCCAAGGGACAGTCTCAGGTAGACAGTTTCTATGGGGCGTAGGCCTCCCAAAAGGTAACGGAGGCGTGCAAAGGTTTCCTCGGGCCAGACGGACATTGGTCCTCGAGTGCAAAGGCAGAAGGGAGCTTGACTGCAAGACTCACCCGTCGAGCAGAGACGAAAGTCGGCCTTAGTGATCCGACGGTGCCGAGTGGAAGGGCCGTCGCTCAACGGATAAAAGTTACTCTAGGGATAACAGGCTGATCTTCCCCAAGAGTCCACATCGACGGGAAGGTTTGGCACCTCGATGTCGGCTCTTCGCCACCTGGAGCTGTAGGTGGTTCCAAGGGTTGGGCTGTTCGCCCATTAATGCGGTACGTGAGCTGGGTTCAGAACGTCGTGAGACAGTTCGGTCCATATCCGGTGTGGGCGTTAGAGCATTGAGAGGACCTTTCCCTAGTACGAGAGGACCGGGAAGGACGCACCTCTGGTGTACCAGTTATCGTGCCTACGGTAAACGCTGGGTAGCCAAGTGCGGAGAGGATAACTGCTGAAAGCATATAAGTAGTAAGCCCACCCCAAGATGAGTGCTCTCTCCTCCGACTTCCCTAGAGCCTCCGGTATCACAGCCGAGACAGCGACGGGTTCTCCACCCATAGGGGATGGAGCGACAGAAGTATGGAAATAGGATAAGGTAGCGGCGAGACGAGCCGTTTAAATAGGTGTCAAGTGGAAGTGCAGTGATGTATGCAGCTGAGGCATCCTAACGAACGAACGATTTGAACCTTGTTCCTACACGGCCTGATCAAATCGATCAGGCACTTGCCATCTATCTTCATTGTTCAACTCTTTGATGAAAAACCAAAAGCTCTGCCCTTCCATCTCTTATAGAGAGGGAGGGCAGAGGCCTTTGGTGTCCCTCAAGAATTGGGGCTTCACAATTACTAGCCAATATTTATCTCATGCCTTTCCTCGTTCATGGTTCGATATTCTGGTGTCCTAGGCGTAGAGGAACCACACCAATCCATCCCGAATTTGGTGGTTAAACTCTACTGCGGTGACGATACTGTAGGGGAGGTCCTGCGGCAAAATAGCTCGATGCCAGAATGATAAAAAGCTTAACACCTCTTATTTGACTTTTTCACTATTTTGAAATAAGAAAAAAAAATGCAAAGGTCGTCTTATCCCCTTCACACCTCGGAACGCACTGTTCTTATAGAGAGAAAGCGCTTTCCCATCTTCTTAACCTGAAATGAAGCCCGGGAAGAGATCCAGTGGAGACAGCTGGGCCTGTAGCTCAGAGGATTAGAGCACGTGGCTACGAACCACGGTGTCGGGGGTTCGAATCCCTCCTCGCCCACAGCCTTCCAAATCTTTCCTTTTGTCGAAGTGGAATCGTAGAACAGAATGTGATACGATGAGATAGAATGCAATAAGGATACGGGTTACCTACTCCTAAGGGTCAAAGCAAGCCTTTAATTCAATTCTTTATTCTTACATTAAAGAATGAATAAAATCTCCCCAAGTAGGATTCGAACCTACGACCAGTCAGTTAACAGCCGACCGCTCTACCACTGAGCTACTGAGGAACAGGGGGCCTAGAGTTCAACTCCCGCTCTCAACCCATGAACAATATGAGTCCGAAGCTTTTCGTACTCCCATAATTTCTTCGTAGTGGCTCCGTTCCATGCCTCATTTCATAGGGAAGTGGCTCTATTTCACTTCCTAGCACTTCCTATCATTAATATCCATCCTTTGATTGACATAAGAGATGTCATTTATAGTCTATCTCTTTCTATATATGGAAAGTCAAGAAATTCTCATCGAAACATCGAGAAATTGTGCATTCACAGGTATCACTCTAAAGGTGGATTAGAAGATTTAGCTTGTATGAATCGCTATTGGTTTGATACGAATAATGACAATCGTTTCAGTATGTTAAGGATACAGATGTATCCACAATTCATTTAGAGTTACTTAATAGTCTATTTCTTATATCCCGTGAAATTCTCGAGCCAAAAGATGGATGCATATGCTGTGTTTCATTTTGCTAAATGATATCGGTGAAATTGCATATAGCTATTTTAGATAGAAGAAACTAAAATAAGAATGTACCCTTCTATTTGCATCGATAAAATAAATCCAAATTCCAGATGAATAATTGCAAATTTGTGTGTGTACGAGATTAGAATAACTTCAAAATAACTGACATAATTTTGTATTTAAGAAAAGTTTCCGATTTTTATCCCAAACCCAATAGATGTCTTTCACATACAACTGAAAAAATCCAATATCGACGATTCCCAAGATAATAGCTATTATTCTTTATTAGCCGCCATGGTGAAATTGGTAGACACGCTGCTCTTAGGAAGCAGTGCTCAAGCATCTCGGTTCGAATCCGAGTGGCGGCATTCTTGAAAAAGAATACAATAGATTTCAATTCAAATTGGACCTTCCCTTCAAAACCTTTATTTGAGAACCCTTGCCTCTCAAGGGTTCTCAAAAATTCGAGATAGATCTAAGATAAAGTGATCAAGATACGTTTTGACCAGAAAAGCCCGTGCTCGATTATTTCGAGCACAGGCCGGTAAAGAGGAATCAGACGATTCGAGTGAAGTTTTTTGTAACGTATGGATCTATAAATTTTCTTTATAAAATTTTTCGATCTGGTAATTGTAGACACCAGACGAAGCAATGGTTTATCCAACTTCAATTAATCTGTTAGAAAGCGTGAAGAGAGCCAAGAGACTTTAATTTTGGATTTCAAAGAATTGCTTTCAATATTTATTGAATATAAATTCAATATCAATTAACTAACTCCTTATCAATCTCGATTCATTTCAATATGAGAGAATTGAAACAACGTATTTGTTGGCAATGGATTTACTAAATCAAAATTGTGATTTATGGATAAAAAATTAATAGTATAAAATTTTCATGAACTGACTAAAGGATTCAAGGAGAAAAAATTCTATATCTATAAAGATATGTTTCTTTCTCTTGTTTGAGAGATGAAAATATTCTTACTATTATCTTCATAGTCGATGATAACATCACAGTTCCACCGCTATTTCAAAACCGTACATGAAACCTTAGCTTCATACGGCTTCTCTATGATCTAAAAAATAGATTTGAAAGTCCTAAATTAGACCAAAGGAATTCCGTCTGCTAGAATAAAAGCGCTTCCGAATTGATCTCATCCTTTTCTCAGTAATAACTTATCTTGGAATAAAACACTTGTTATAGGAATTAATAAATGGAAAGAGTTATCCATATCTTTTTACTATTCTTCCAAAAGATAAAGGGTTAATTCGTTCTTGATAGCCATTTCCTTAACAAGTGAATGGGAAGTACTACTTGATAATTTCTAAAATTGCAAGTCCTTATTATGATTCCTTTTATGGAAAAATCTCTAATTAGATTTTCCATTACTAATCCTTTATGTACTTTAGTGTTCCTAACCCTTCACTAACTTTTGGTGGATTCTCTATGAAGAATCCTTTATTCTTGGCCGCTTCAAGATATGAGACTTTGGGATAAAGAGTTTACTATGTTTACTCCACTTTTCTTGTACGTAGGAAATGAGATTTTACTACTTTTTAAGCTGTTTTGTTTCACTCATATAGCTATCTAGTTCAAGATTATTTA
Agrostis_stolonifera__stripped_ TACTATTGGGTATTTCTTTCTTCAAAAATTCCTATATGTTAAAAGGTAAGATCTTGGTTTATTCAAATTGCAAGGACTCCCAAGCACACGTATTAACTAGATAATAGAAGGCTTGTTATTTAACAGTATAACATACACTATATACCAATGTCAACCAAATCTTGGGTTGCCCGGGACTCGAACCCGGAACTAGTCGGATGGAGTAGATAATTCTTCCTTGTTAAAATCTCTCCCCAAATCGTGCTTGCATTTTTCATTGCACACGACTTTCCCTATGTAGAAATTTCTATAGAACATTTCAGTACAAACCGGAAGGGAGTCTAATACTTTTTATTTTTGCAGGCCAATTGCTCTTTTGACTTTGGAATGGAGCCCTTTATCAATATACTGCTTCTTTTACACTCAAGAATAATTAGGATTTCGGTCCACTCGAAACCACCTTTCCCCATCCGGCACTAATCTATTTTTAACATCTAATTAGAGCGGGGAATTATTCCAACTAGGAAGTTAAGCTCGTTGCTTTTTTTTACCAGAATTGGAGCTAAGCTCTATCCATTTATTCACTAGACCCAGAAAATCTTTATTACGACATGCTATTTTTTCCATTCATTACCCTTGAGGATCAGTCGTGGTCTTATAGACTCTACCAAGAGTCTGGACGAATTTGTTGCCCATCCAAATGTGTAAAGATCATAGTCGCACTTAAAAGCCGAGTACTCTACCATTGAGTGCAACCCAGAAATTAGATACGATCGAACAAAAAATCAATGGAATTGTAGGCGTTTGGAGTGAGGATAAAGAGACCTATCTATCTACAAATTCTATTTGTTCAATATACCTTTGTCAATGGAAATAGAAATTTAAAGGGCTTATGTTGGATTGGCACGACATAAATCCTAAGAAAAATTGGGATAGATGTAGATAAACAACCCCTAGAAACGTATAGGAGGTTTTCTCCTCATACGGCTCGAGAAATAATTTCATTTACTCATGACTCAAGTTGGCTAATTTTGACTGACAGACTTCATTTTTGAGTCGTCTCTAAATTCTTTTCGTTGTCTCATTTCGAACGAATTGACTATTTGTTGAGACAATTGAAAATTGTGTTTACTTGTTCTGGAATCTTTGATTTGTGAAATCCTTGGGTTTAGACATTACTTCGGGAATTCCTTTTTTTAAAGAGTAGCAACATACGATAGACTGACAAAGTTCCTAATTTATTAGTTTTCACTAACCCTAGATCCTTTCTTATTCTATCCTCTCGAGCTTCATTGTGTACTAACCCAGCCAAATTGTTCGGGACGAATAGAACAGACTATGTCGAGCCAAGAGCATTTTCATACTATGGAAAATGGTGGATAGCAAAATCCACAATCGATCATGTCCTTCAAGTTATGGTATAGAAATTGATCCAATATGGATGGAATCATGAATAGTCATGTGTATACTCTACATCTGGGACGGAAGGATTCGAACCTCCGAGTAACGGGATCAAAACCCGCTGCCTTACCACTTGGCCACGCCCCATTTGCGACACTTATTTGTATTTGTTATTCGTCAATTTCAATTGAGGGATTTCTCTTGCTAGTATTCTAGACATGCAGATAATATAAAAATGCATTGATCATTACATGGAATTCTATTAAGATATTATATGAAATCGAATTTATTCCACTCTCATTTGAGAGTGCAAATACAAGGAGGTATTTTTGTTTGGGAAAGTCCGAAAAAGTTTTGAATCCTTGAAAATAACTCAATCAAAATCCAATTATTTACTCTAGAAGAATGAATTTAGTAAAGGTATTGGAATTTATCTATGAAAAACCGGGGGTCAGAATTCCTTCCAATTCGAAAGTCCCAATGATCGAGGAGCGGAAAGAGAGGGATTCGAACCCTCGGTACAAAAAATTGTACAACGGATTAGCAATCCGCCGCTTTAGTCCACTCAGCCATCTCTCCCGTTCCAAATTGAAAGGTTTCGTTATATGATAGAGAAAGAAATAAGATAAAAAAATTATATTGCCAATTCCATTTTAGTTATATTCTTTTTTCTTAATGTTAATAAAAAAATAAACATAAAATTGGAAGACCATAAAGTAAGTAGATCTGACTCCTTGAATGCTGCCTCTATCCCCTATTCTGATATATAAATTCGATGTAGATGAAATTATATGCGATTTTATTTCTATCTTCGAGACCATTGAAAAGGGCATTGAACGAGAACAAATCGTCCAATTATCATATGCCTAGTGGAGGTGCTCGGAAATGGTTGAAGTAATTGAATAGGAGGATCACTGATTTTTTATACCTGTTCTATTTCTTTCTGGCTCGGTTATTCCCTCTAGCCGAGCCAATATTCAATAAGCAAAAGGAGAGAGGGATTCGAACCCTCGATAGTTCCTAGAACTATACCGGTTTTCAAGACCGGAGCTATCAACCACTCAGCCATCTCTCCACAGCCTAAAAAGAGAAGAATCAATGGATTCATGATTAAACCCCTCCTACTTTGTATTTTTTACAGTTAAGTGAGGGATCAATATGCAGTCAACATTTGATGGTAGCTTGGAGGATTAGAAATAAAAAAAACGGTCGACCCAGACGGTCGACCCAAGCGGCGCTATAAAATATAGAGCGTAGTTCAATGGTAAAACATCTCCTTGCCAAGGAGAAGATACGGGTTCGATTCCCGCCGCTCGCCCCCTAAGTGCGGAGACGGGAATCGAACCCGTGACCTCAAGGTTATGAGCCTCGTGAGCTACCAAACTGCTCTACTCCGCTCTAGAGTACCAGTGGACGGGCCTTTGTGGAGCGGGTAGCGGGAATCGAACCCGCATCGTTAGCTTGGAAGGCTAGGGGTTATAGTCGACGTTGGTTTTTTTAACGTCTCTAATTCAAAACCGAACATGAAATTTTGATTTCATTCGGCTCCTTTATGGATATTCTCACCACTTAACATCTATGTCAGCTTTTATTTGAATGGAACCAAAGGTCTCTGCTTTCTAGATGATCCTTATAGAGTAGGAGATAGAAATTTATCTACTTACTTCGTTCCCTAATTTCATTCAAGAGATCCTGAGGAAAAGAATTGGGTTTCCACCGAGCTGAAACAATATGCTGATGGTTCTAGTAAACCAAAACTATCTTTTTAGCTATTTGGCAGAAGATTTAGTTACGATTGGTTTGTATCTTCATCCATAGATCCTTTACTCATATTTAAAAATTGGAATAATTATGCAAAATTATGCTTCGCGATTCTGTACTCATAATCAATTATACAAATCGCGAGAATTATATTCTCCTCAATATGCTATTGAGAGGAAAAGGATTAAATCCTTTATAAGAACTAAAGGCATAGAACGAATCACACTTTTACCACTAAACTATACCCGCTAATGTAGATTATGATATAAATAGTACCCTTTGTCAAGGTATCCAATATTCCAAAAACTCTTTGCTTGTTTCGAGTATATTGACAATTCAAAAAAACTGCTCATACTATATAGTATAATCACGAGCGGTTGTATATGGCCTTATCGTCTAGTGGTTCAGGACATCTCTCTTTCAAGGAGGCAGCGGGGATTCGACTTCCCCTGGGGGTAGGGAGTATTTTGAAAGGAAGTTATAACCCTAGAAAAATTCTTCCTGGGTCGATGCCCGAGCGGTTAATGGGGACGGACTGTAAATTCGTTGACAATGTCTACGCTGGTTCAAATCCAGCTCGGCCCAAAAATCTAGGACTTCGTGAATATGAACTAAATTGTAGTTCAATTGGTCAAAGGGTCTCCTATTACTATTCCCTCTCAACTATGAATTGATTGATAGTCCGATATTCATAATATTGAATTGATTCATATCAGACTCAAGCCCTCACAGGCCTTTTCCATGGGATTACATCCCGAGTTATTGTAGGTTTTGGAATTCCAATTAATCATTGAAGAAAAGGCTGGTTGGAATCTAAAGTGTGCTACGACACTTTAGCTTTATTATCATCTATGTCTCCTATTTCTATGAAGGAATTATTCTACTATTGATCAATAATCATAGTGGAATCAAGGGTCAGAGTCAAAAAGGATCAATTTACTCCTTGGATTCCCCCTTATGTTTTCTATGGAGAATCGTGCCTGAACTTTCGTCAAAATATTCATATGTATGAAATACATATATGAAATACGTATGTGGAGTTCCCTAGAATTTCATGTGATTCAGTAAACGAATATGGTTCCATGATTGCTAGATCAATCCATAGGGATTGAGAAGAGTGAGCATAATGGATTTTGATAATCGAAATAAATTTTATCGGGATGCCCCTTTTGGGGGGCATTCCGACGAATCCAGGAAAGTTATTTGAATCACTGAAGGGGTACTTATGTTTTATTTCAAGCTATTTCGATCTTTCTTAATCAACAAATTCCGTAATGGTAGGATAGGAATATTGATATATATTAGAGGGTATTGATATATATTATGATCTGATGTGCTTTGGTATCCTAAATATAAGATTTTCAGCTGAGTTGAGAAAGAGATGGTTGAATCAAAAGAATTCTTTTGAAGTTCAATTTTTATCAGAGGACAATCTATTTCTTGGTTGATTGTATCCTTAACCATTTTGACACGAGGAACTCACCTCTCAAAAAAAGTCTTTCACAGGTCAAACAAGACTAACTAGATGGGCGAGCGAAAAGTGATCAAAACTTTGTTTGTCCTATCTATAAGAGGAGAGCATTCAAGAATAGATTGATATATCCGGCTGCACTTAGTGGTGCACGATCTCGACGAATTACTTCTGAATAAATTCAGAAATTATATGGAAGACCATAGCATTTCGCGACTCATTGGTAACTTTGATTCTCTATAAACCAATAATGTGAGACTATTAACACGGTTAAAGCTAAACTGCTTGAAGTCCAGGCAAAGGGTACTCTTTCTACGTAGAATTTATCTGATATAGAACACTCATATCGATAATTGAACTATTTACTAAGGCCTGCCCTTTCAATGCCGAATCGACGACCTATCTATAAGAGAATTTTTGGATTTTTATTAAAGGCAAAAGAAATAAAGAAACAACTTTGCTGACATCTAGGAAGAAGAGTCCTTATTTCATAAATAAAGAGCGTGAGAGCCAAATGAATCGAAAGATTCATGTTTGGTTCGGGAAGAGATCATAAAAGTTGTAACAAGATAATCTACTTTCACTTCTACTTTCGTTTAGAATTTAGGCATTATTTTCCCTTGCTTCAAAGAAAGAAACACTATTTGTTTAGTATTTAAAGAATAGATAGAATAAGATTGCGTCCAATAGGATTTGAACCTATACCAAAGGTTTAGAAGACCTCTGTCCTATCCATTAGACAATGGACGCTTTCACGGGTAGTGGAATCGAACCACAACCCGAGCCTTGTGAGCTACCAAACGAACTGCCTCACCATATCTATACAAATAGAATAGTCCATTTATACAGAATGGTAAAGAGGGCTCTTCTACGATCATCAAACCAATGCGCCGTTTTATTATACATGGTTCTAATCCTAGATGGAAAAATAAAATGCCTTTCAAATCCTCTAAGTCCTCCTCTTTCCGGACAAGACATACAAAGAGACCCGCCAACTTTAGTGAATCTTTGAAAGATAGATATTATGATTAGTTCTTTCTTTACTATCTACCAGTTATTCACTGGAGCAATTCATCGGAGGCAAGTGTTCGGATCTATTATGACATAAAGATTAGGTGCCTAACGGACTTTTGATTAAAAAGAAAAGGGATATAATGAAATTCTTTTATAGAACGGAATAGGCAGTTCCTTCCCTTAGAACCGTACTTGAGAGTTTCCTACCTCATACGGCTCAGAATTTTATTTCTCAAAAATCGATTTTGTTTTGCAGATTACCTAAGTTTCAAACCCTATTTTTATCACTAATCAGTTTGATCTTTTTTCCCACCTTCAGAAGAAGCAGAGCCTTCGTTCGAATAAAGGTAACTATCCCCATATATGAAATCTCTATAGAATCCTTGAAAAGACTCATAAGAAAAAAACTTACTATCTTTGGGATCTGATACTACACCGCTGCTTATCCTTAGTGGATCGGCTCTATTACATAAGCGGATTCCTAAATTTGACCCCATATCATGGGATGCAGTTTTTTAGTTGTATCGACCCAGTCGCTCACTAATTGATCTTTACGGTGCTTCCCTATCAATTTGAGCTTTATCCATCGGTAGTATAGGCTCTTCCTTTTTTGATGTCTTCCTACAGCTGATAGGGAAAAATCGTTGTTTTTACGATCCCTATGTAGAAAGCTTTCTATAGTGGAGATAGTCGCAGTTACGGTCGTTCATTCTATTCAAAAAATCTCCGTTCCAAAACCGTACATGAGGTTTTCATCTCATACCGAAATATCTATAGAATCAAAGTTGAATCAAAAGGGGCTGGTATTTTTCCAAGAAGTCTCTAGCCACCTTTCCAAGAGGTTTTCTTAACACAATGAATAATGCTAGAAGCTCCAAGAATTTCTTTGTTCTCAACGCCCCCTATTTAGAGGAATTAGTCACTTCAACGATCTTTGATGGTTATAGGGGTATCCAAAGTACAAACCTGATGGTTGTTTGTTATCCCAACCATTCTTCCCAACCCTGATATGGATCAGGAAAGCTAATTTCTAACAAAGTTTTTCTTGTTGATTCCTATTTATAGGTGTAGTGCTTTCTCCCCTATGCTGCCTACTGGTTGTAATCTATAACCTATCCTGAGTGTAACCTTTCGCTCAATACTCAAATCTATAATTGAAGCATCTGAGGCCGCATCAATCGAGGATACACGACAGAAGGAATTGTTAGTTCACCTCACCTTCCCGAAGCGTGGGTTTCTGTTCTCTCTATGCTCTTTCTCGGATAGGACCCATTCTATATAGAATTGTTTTCATTCCTTCACAAAATAACATCCAAGAGGAGATATTGACTAATAGACTATGGAACCCCCGGTCGCTATTCACTCAGTTTTTTTCCATAATAATTGTGGAGAGATGGCCGAGCGGTTGAAGGCGTAGCATTGGAACTGCTATGTAGACTTTTGTTTACCGAGGGTTCGAATCCCTCTCTTTCCGTTTTATCAACGTTAACGGTAGCAACTTTCGTTAAGTGAAGACTCCTTTATTGAAATTTTACACAATTAATTTCTTGTATTTACATTACAGAATACATCGAAATTAAAACTGAATTAAACTACAGGATAAAGTAAAATCAACACAATCATAAAAATCTGTTATAATATTATTTATTTTATTGTTTTGTATCTAGAAAATTGTAAGGTCGAAACATAGTAGAACAAAAAGCCGACTATCGGATTTGAACCGATGACCCTCGCATTACAAATGCGATGCTCTAACCTCTGAGCTAAGTGGGCTTACATAGCAGAAATAGTGTAACAAATAAATAGTATAGAAATCCAATATCAAACGTTATAGTATGATTTTAAATACTCTAAAAAGAAAACTTTTGGATATATTGATTCGAATTGAATTGCAAAGACCTCAAGGATACAATGAATTGCAATAAGTCGAACACGAGGGGATATGGCGAAATCGGTAGACGCTACGGACTTGATTGTATTGAGCCTTGGTATGGAAACCTGCTAAGTGGTAACTTCCAAATTCAGAGAAACCCTGGAATTAAAAAGGGCAATCTGAGCCAAATCCGTTTTTGGGGCGAACTATGGATAGGTGCAGAGACTCAATGGAGTGGATTAATCGGACGAGGACAAAGAGAGAGTCCCATTCTACATGTCAATACTGACAACAATTCCGTCGACTTTGTTCAAGTCCCTCTATCCCCAAACCTTATTGACATAGATAAAATCCTCTACTAGGATGATGCACAAGAAAGGTCAGGATAGCTCAGTTGGTAGAGCAGAGGACTGAAAATCCTCGTGTCACCAGTTCAAATCTGGTTCCTGGCAAAGATCTACTAGTTGTGGTAGTCATGCGCGCGATACAAAGTTCGGGTAAGAACTTCTTTCCGTTTCATCTATAATGAGCATGAATCGTTGTCTTCATCTCCCTCTTTTATAAATATCGGATGCAAATTGCCCTTTTATTTTCTAAGAATGTACTCCCATTAATGTGGAATAGTAGGGCTATACGGATTCGAACCGTAGACCTTCTCGGTAAAACAGATCAAACGATATTATCGAAATGATTCGAACTGTTTCAAAGACCCAACATGCATTTTTTGCATTGGGCTCTTTCATAAACTGATTTCAAAATCAGTTAGTCCACCATAGTTTTTCTTTACGGAAGATAATGAGATGGCTCCCTGTGATTGATTTTTTCTATCTAGGAGCAATACCAAAGTGTTTCAAAGGAGGATTACCTTGACTTAGGTCTGCCTCCGGCCTAAATGAAACTAAGTGAAATGGAGTCTCTATCGTTCACTGCAAGAGTTAACTATGAGACTTCATACACCTTAAAGTTCATAGAACGAGAAGAAATTTTTTGGGCCCTTATCCTCTTACGCCTAGCATTTAGTGGGCTGGATATTTACCTTATCAACTAGCACATAGGGTTCTATTTGACTAGGCACCTGAATTGGCACCTGAATCGGACTGAACCGACTGTTTGTCAGGCTACTGTTCTCCTATTCTCTCGAATCTATGAAGTAAGACATTGATTTTGCATTCATTGCATAATAAGCTCCTTTGAAAAGCATTGGCGCACGTGTAAACGAGTTGCTCTACCGAACTGAGCTATAGCCCTTATCAGAGATATCTTAACATATAGATAATTTCTTGTCAAGCGGTATTGCTTAGAAAGGATTCAATATATAATCGATCGAAGTCCTTTGTGGTGGTAAATTGCTACTTAACTCAGTGGTTAGAGTATTGCTTTCATACGGCGGGAGTCATTGGTTCAAATCCAATAGTAGGTAGAAAAATTACTAGATAGCATTGGACTTACTATCTAATAACTTTTTTTGTATCAAATCCTTCTAATTATCACAAAAAATCGAATTTGTTGAATAATGCCAAATGAATTAGTTAATTCAATAAAAAGGGGACCGGGAGTTTATTTCGTTGCCCAAGCGAATCCCATTCATCATGAAATGAGTCCGTTCCAAACTTCAATCAAATATAATTGTGCCTTTTGTGGAGCATCGGTGCCTACTCTCCTATCTAGGACTTCGATATACATATACTACTGTGAAGCATAGATTGCTGTCAACAGGATTTGGGTTGCGCTATATCTATCAAAGAGTATACAATAATGAAGGATTTGGTAAATCAAATCCATGTTAACTTCAATAGGGTGATGAATATAAGTATGCTTTTTTGCTATTTACATCGAGTAGACCCTGTTATTGTGAGAATTCTTAATTCTTAATTGATTGCAATTAAACTCGGCTCAATCGAGCCAATGGATCATGATAAGATCGTGAGACTTGACAAATCGAGATTAGTCTATCTATAAATAAAATAGTAAATTTTAATTGAGACACCTTCTTAGTGTATAGGGTCTTTAAATTGTTACGACATAAAAGAAAGTCAATGTATCTAACCTTATTTCTAATTGCTGAAGATCAGATTTAGCTTATTCTCTCAATTTCAATCGACCACTATTAGTATATCTAATAAAAAGTATTCTCATTCCAGTACAACTGTTGCAGTAGAATGACAACAGACTCGTCTATAGGGAACTCTTAGCTACCTATCTAATTTATTGTAGAAATTCATGATCCGCGTTGGACGTCCGAGGGATTGGGGGTCTCTACTGGCACAAGAAAAAGCTTTTCTTGTGCCGATTCTTCTTGTATCAAAAAGCTATTGTAAGAATTCCGCGGGTCCTTTCCGCTCTAATCAGGGTAAGGACCCGCTAAGCTCCTACTTTTTCATGTTTACAATCTGGTCCCTCCGATTATTCCCCTACTTTCCTCCACATTTTATCAAGTGGTCATGCTAGAACAAAAACAGTCATGGATAGTTATAAGGATATCCTTCCAAATGGGATAAGAGAATTCTTATTATTTGTTTCTCAGTTCTATAGTTGGAATTTGTGCTGAGCTCCCCACAATTCAAAAAAGGAATTGATTCCGTAAAAGATGGGATCAACCAGTAAATAGAAAATTACTGATATTTCCTTGTGAGATTGTCAATTTTGTACCAAAGGTGTATTTTGATTATACCGAATTAGTATAGCTATCCTTCCTATGGCACAGCAATCCGGTTTTGTTCCGAAACATAAAACTTAGGTAAGTGCTTTACCAACATATGTAGTAAAAGAAATTAACTCTTTCATAAAATCTTTTAGATTCATTCTAGTTCATTGAGGGATAATTTAGAGTACTATTTAGGGATAGATCGTACCTCTTTTTATCCCCTGAACAAATCGAATTGAGTAATTTTTTATTGACCTCCTCGAGGAGGTCAAAATTAGTTAGCTTCGACATAAGATAGATGGAACACGCTCTGTAGGATTTGAACCTACGACATCGGGTTTTGGAGACCCGCGTTCTACCGAACTGAACTAAGAGCGCTTTTCACTTTCGCTACGAAGTAATAGGTAGGGATGACAGGATTTGAACCTGTGACATTTTGTACCCAAAACAAACGCGCTACCAAGCTGCGCTACATCCCTTTTCCAATTGTTGTACAATGCCATTGTACACATTCCTGTCTTTTTTTCCACAGAACCAGTTTCTGATCATATATGTATTCCAACAAGGAAGGAGGATTTTCAAATTCTTTAATTATTTCATTTTTCAAGTTGTCATCAAGGAGGTTCGAACATCGTGGTTCGATTTTTCATAGATCCAAAAAAAATAAGGAATAAATTTTATTCGAAAGCCAGATTTTGAATCAAATTAACCTTAATGAATAACTAATTATTTCTCTTCTTTTAGCATTTTTTATTATAACAAAACTAATTATTCCGATATATAAAATATTAATTCCAATGGCTTTTGCTATAGTAACCTTCCCAACCACGATTTTAAGTGGGTTCCATCGTTTCTATGGTTCCCTTTTAAACGGTAAGGCCCTCTCTATACACCGGAGCCTTTCAAAAGGTATTGTGAACTTGTATAGTTCACATTCTTTGGCTCTACCTATCCATTATAGAGTAAATAACTCTTTTCACAATAAGAGTTATCCATACAGTGACGGTATTTAATTATGAAAGTTGGCTAAGTAGCTGACCTGTTAGTCCGTCTTTAAGATAAAGGAGCATAAGCTTTTTATTACTATTTCCTCCGCTTAATGGATAACCATTTGCTACCAATGGGAATTGCTTCTTCCAATTTAGAAATTGGATTTGCACCAAAGGAAACCAAAAATTCCATATACCATATCCTATGGTACTAATCATGGTATAAAAGGATTGGTTTAGATCCATCTTAACCTGTATTAGATTAAATTATTTAAAGAAACACTTTAAGGAAACGTAAGAATAGAAGAGAATCCGCAGTTTTATTCTAATAGGCCAAGTTACCCATTGCATATTGGCACTTATCGAGTATAGAATAGATCTGCTTCTCTTTCTAGAATGTTATTTTTGAAATAAATATTCACGCCTTTCCAATGCGATAAAATAAAGCGACATCGTGTCTATTTTTCTTTGCTAAAGGGGTATTTCCTATATGGAAACCCAAATGAATAGGTGTGGAAGTTATAATGTAAATAAACCACGTAAGAAGTCTCCAGAGGGTAGACTTCTTACTTCAATTTATAGAATTTCAAGATTACAATGGATCTACGAAAAGATCGTGTATTTACAACTACAACGGAATAGTATACAAAGTCAACACCAAGATGAAATAGAATTTGTTTCTACTAATAAAACAAGTTTAAGCTCTACATTTATGGTAGTTCGACCGCGGTTTTTTCGGTATCTCTGGAATTGTGACTTGTTAGAATTGATCCTATTGATAATACATAGAAAGGGCCTGTTATCTCTATCAAGATATTCAATTCGTCAGTTCTAGTATCTGGAACACGAAAAGATAAGAACTATGATTCATACTCACTATTAAGACCTCGCAACCAGACATTTCTTCCTCAATTTTGTTTACAACTTCAAAAAATGATTATCAAGTGGTTCTTATTCGAAGAACCCTTGGTTTAGCTTGAGACTCAATCATCGTGGCTCTAGTATGAATCTAAGGTTTTAATTGAACTGATTCGTAGGATCGCAACAAGATAATTTCTATATTACAAATAGGGAAGAGAAAAGTCAAGAGGCCTCTAGCCAACTTGAGATTTTTTTCTTATTTCATATCTTCAAGGCAAATCGACCCAGTGGATGATGAATTCTAATATTCGTTGAAATTTGTGTGTTTCTGCTTGAGCCGTAGGAAGGCATATCATAGAAAAAATTCTCATATATCATATGGGTAGGTTGTCGTATTTCATTGCTACAAACATGGGTTATTGTAAAATAACACATGCCATTTGGATACTTCAAAAAAAGGCGGATGTGACTTGAATTATTGATTTGGCCATGCAGAAAAGAATTGGATCTGCCACATTAGAATTCACAAAGGTGTCTCCGCATCCAATCAACACGTAAGTCTCCTAGATAGGCTGGTTCACTTGAGGAGAATATTTCTATGATCATACCCAACCATGTCATCTATGAACAGGCTCCGTAAGATCCCATAGAATGGAATAAGTCATGTGATCCAATATTTATTATAGTATGGAAATGCATTCATTTTCTTTGCATCGATTGCGCAATACTATCGGAGTAAAAGAAGGGATCTAAGGAAGAATGTAGGCTAAACTTAGTAACAAGTAAATATTTTGTTTGGAGGTAAGAAACTGGAAACACCAACTAATCAAGAGACAATCCAGAAAGCAATTGATCATGATCAAATTTGTAAGCCCACTTGGATATTGAGCATTTAAGAATAGGAAGGTCTTATTTCTTTCATTCTTGCTCGAGCCGGATGATGATAAATTCTCTATTTTTGATTCATTCAACCGTGAAGTACCATAGGTATCTAGGAAATAGTTACTTCCAAGTGAATCTTCCCTAGATACCTAAAATCCATTTTATTATGATCCATTTCGCAATAGAAATAGTTATGAATCGTTTATTTCTCTTGAAAACGTTTTATTATCTCATAAAGTTAGAAATAGAAATACAAAGATATCCGTTTAAAAGAATTCCGTATCTTTCAAAATAGGAAGGTCGAGATAGAATTCGGGCGGAGCGAAAGACTCTAATTCTAAGTTCCTTTTTATAATCAACATGAACATATACGTAAAACACAATCTACTATCTTATCTAAATTTCACGGAGTTTCTTCTCATCCAGCTCCTCGGAAATTGTGCTTTATCACATTGCTTTCATATTGGAATCCTATACACATCCTTAGTTAGGATCAAATAACAGCAATTATATTATCAATTTTCATTAAATCTTATAGAGGTAGAATTAGAATGCGAAGACAAGATTAGTTTTCTATTAAATAACCGCAGCTGATTACTCTTTTCCTTTTAAAGAGTGGCATTCTATGTCCAATATCTCGATCGAAGTATGGAGGTCAGAATAAGACTAATGATGAATGGAAAAAGATAAAATCCCTTAGCTGGATAAGGGGCGGATGTAGCCAAGTGGATCAAGGCAGTGGATTGTGAATCCACCATGCGCGGGTTCAATTCCCGTCGTTCGCCCATCGCATTATTGCAATGCAATTTCCATATTCCTAGTTACGTATTGAAGTAGATTCTTTTTTCTCTCAAAAACCCCTTCCCAAACTGTACAAGCTTCTTCCAAAGCATACGGCTTTCTAGATGTATATGATGATCTCTAGACAGAATGAGTGGATATAGGAAAGGAATCCAAATCTGCCGAATCGCTCATGTTATGATCTTCTACATCCTAGGTCTCCGCGTTCCGTCATCTGGCTTATGTTCTTCATGTAGCATTCAGATCGAATGACTCTATGAAATTACGTCGATACTTCCACATATTATGGGTAACGTAGGAGACATCCCTATTTCCCGGGGGTCTTAATTACCACTGCTTAGCTTTCAATTTGCCTCTGACCATCAAATTAAATGTGAATAACCCGTCCTCCTCTCTTTGAAACAAGGGGCGCTTCCGGTTCTGTGCGTGCTTCAAACAATTTTGTTTTCTCCATATTACCATATCTCTAGAGTCAATAATTTTCTATGAGGAACTACTGAACTCAATCACTTGCTGCCGTTACTCAACAGTTTTCTGTTGAGGTCTATCCCGTAGAGGTAGTCAAATTGGATCAGTGATCGATTTCTAGGTTTCGTCGTAAACCTAATTGGTTACTTCCAATTACGTAAATCAATAGTTCAAATCGACTTTCCCTCCTATGCTCTGAGTTCCAGTATCGATAAGAATTGAGTTCTTATTGTTCTTATGTTATGGTATGAATATACCATACCAATTCGTTATGTATGGATGATGGATGAGATTCCATGGATAGAGAGCCAGTTCCAATAGACCGTTCGCGTGCATCCAGCAGGAATTGAACCCGCAAATTACCAATTATGAGTTGGGCGCTTTAACCATTCAGCCATGGATGCTTAACAGGGATCATCGTACATCGTAAATAACCAATTTTATATTATGCCTTGAAGAGGACTCGAACCTCCACGCTCTTCAGCACGAGATTTTGAGTCTCGCGTGTCTACCATTTCACCATCAAGGCATCGTATTCCATGAATATGATATCTATCTAATGTGATATATGGAATATATGACAAAGGTGGAGTCTTGGATCGATCGATCGGTAGGCCTGAGTCAGACATCAAATAGCTTCGCATTATCCGTGGACACCTTATATAGATCAATTTCTCGATTCAATAGAAGCCCAAAGAGGTGCATATGGTACCCAAGGATAGATATGTCAGGTCTGATTACACCTATTCCTAATCCTAAATAGAATGTAAGGACGTAGGGATTTCTATGTAAATGGAATGAACTTATAATCTGATGATCGAGTCGATTCCATGATTATAAGTTCATAACCCTAGCCCATTTTGGGCGGAACAGATCTACTAATTCTTTTATTCCAGTTAGTAAGGGATCTTGAACTAAGAAATAGACCTAGCAGCTTCTTTCTCTCATGCAAAACCGTGCATGAGACTTTCATCTCGCACGGCTCCTAAGTGATAAAAGAAAGAAGAACTCGTCTTCTTTCTTTTTTGATTACCTTCCTCGCGTATGTATAAGACCGAATCCATTCTTTTTCGAAATCAATTTCGACTAATCCTTAACTTTTCGAGGAATCCTTCATCAGTGGTTGTGAATGACTGACTTTTTCAATCCTTTCGACCTTGGTTCCGTAGGAGCAAGTCAGAAAGGTTGAGAAATAGAACCATCTGATTTGATTCGTTCCCAATAGCCATGAGATGATCATCTTAGGGTGATCCTTTTGTCAACGGATGCTCCTATTACACGTAGTCTCTGAAGGATGAGAACCCACTATGTAGCATCTACATCGATAATTCATTGTATACGTCATTAGTCCGATTCTTTGTAGGAACTACCCGTAATAACGAACTTGCAAAATGGATCTGTTTATCATAAAGAGATTCGTTGTTCCTGACCCTGCTTCACCTTAATTGTTATTTGAACAAAAAGATCACATAAACTTTTGGTAAAATTCTGTCTTGGTCGGAGTGGGGATAGCATTTCTCTTCTGCATGTCTATGGAGTTTTGCAAAACCCAAACACCTCAGATAGAGGTAGGAATTTGTCGAACGAACCACAGAATTAGTAACTGCATCCAATCTCCGAATGTTTCGATGGATATTTACGGAATCCCCATGAATAGGATCAAACCTTATTCCATTTCCATAAGATTCTTCTTTCTTATTCTTAAGCAAGCCCTCGAGAGGGCTTAGTTGATCATGATTTCTGTTTTCTCTCTTTTTGTTTGTTTCGAGAAAGATATGATTCTCCTTCTATTGATTCTGCGATGTACGGATCCATGTGTCTACATACCTAGATTCTGTTCATGGAGAGCGTGAAAGAGGTTCAAGAATCCTTTTCTTTTTATAAGGGCTAAGGGTGGATCTCGAAAGATAGGAAAGATCTCCCTCCAAGCCGTACATACGACTTTCATCGAATACGGCTTTCCACAGAATTCTATAGGGATCTATGAGATCGAGTATGGAATTCTGTTTACTCACTTTAAATTGAGTATCCGTTTCCCGCTAGGATCGGAAATCCTGTATTTTCCATATCCATACGATCGAGTCCTTAGGTTTCCGAAATAGTGAAAAAGAAGTGCTTCGAATCATTGCTATTTGACTCGGACCTGTTCTGAAAAAGTCGAGGTATTTCGAATTGTTTGTTGACACGGACAAAGTAAGGGAAAACCTCTGAAAGAATTTCCATATTGACCTTGGACATATAAGAGTTCCGAATCGAATCTCTTTAGAAAGAGGATCTTTTGTCTCATGGTAGCCTGCTCCAGTCCCCTTACGAAACTTTCGTTATTGGGTTAGCCATACACTTCACATGTTTCTAGCGATTCACATGGCATCATCAAATGATACAAGTCTTGGATAAGAATGTCCCTTTACAGAACCGTACATGAGATTTTCACCTCATACGGCTCCTCGGTCAATTTTTCTTCATTTGGAATCTGGGCTCTTCTATCTTCGACTTTTTTTTATTTATTTCTTCCCGAAACTTCCCAAGAAAATCCCGAATGGGATCCAAACGGGTTAATGTGAGCTTATCCATGCGGTTAGGCACTCTTCAAATAGGAATCCATTTTCTAACTGGCTTTCGTGCTTTGGTGAGTCGCCCGAGATCTTTTCGATGACCTATGTTGTGTTGAAGGGATATCTATTCCGATCGATTGCATAAGACCCGGAAAGTATACAGAAAAGACAGTTCTTTTCAATTTCGATTAATATAAGTAGTATCGAATCCATAGTAAATCCTACTTTGATAGGACCGGAATTCTCTTTCTCGATGGGACGGGGAAGGGATATAACTCAGCGGTAGAGTGTCACCTTGACGTGGTGGAAGTCATCAGTTCGAGCCTGATTATCCCTACAATGTGAGCTATTTTGACTTACACGAGCGAACGGGAATGGATAAGAGGCTTGTGGGATTGACGTGATAGGGTAGGGTTGGCTATACTGCTGGTGGCGAACTCCAGGCTAATAATCTGAATGGATACAAGTTTGGAAGGAAAGACAATTCCGAATCCGCTTTGTCTACAAATAAGGAAGCTATAAGTAATGCAACTATGAATCTCATGGAGAGTTTGATCCTGGCTCAGGATGAACGCTGGCGGCATGCTTAACACATGCAAGTCGAACGGGAAGTGGTGTTTCCAGTGGCGAACGGGTGAGTAACGCGTAAGAACCTGCCCTTGGGAGGGGAACAACAACTGGAAACGGTTGCTAATACCCCGTAGGCTGAGGAGCAAAAGGAGAAATCCGCCCAAGGAGGGGCTCGCGTCTGATTAGCTAGTTGGTGAGGCAATAGCTTACCAAGGCGATGATCAGTAGCTGGTCCGAGAGGATGATCAGCCACACTGGGACTGAGACACGGCCCAGACTCCTACGGGAGGCAGCAGTGGGGAATTTTCCGCAATGGGCGAAAGCCTGACGGAGCAATGCCGCGTGGAGGTGAAGGCCTACGGGTCGTCAACTTCTTTTCTCGGAGAAGAAACAATGACGGTATCTGAGGAATAAGCATCGGCTAACTCTGTGCCAGCAGCCGCGGTAAGACAGAGGATGCAAGCGTTATCCGGAATGATTGGGCGTAAAGCGTCTGTAGGTGGCTTTTCAGTCCGCCGTCAAATCCCAGGGCTCAACCCTGGACAGGCGGTGGAAACTACCAAGCTGGAGTACGGTAGGGGCAGAGGGAATTTCCGGTGGAGCGGTGAAATGCATTGAGATCGGAAAGAACACCAACGGCGAAAGCACTCTGCTGGGCCGACACTGACACTGAGAGACGAAAGCTAGGGGAGCAAATGGGATTAGAGACCCCAGTAGTCCTAGCCGTAAACGATGGATACTAGGTGCTGTGCGACTCGACCCGTGCAGTGCTGTAGCTAACGCGTTAAGTATCCCGCCTGGGGAGTACGTTCGCAAGAATGAAACTCAAAGGAATTGACGGGGGCCCGCACAAGCGGTGGAGCATGTGGTTTAATTCGATGCAAAGCGAAGAACCTTACCAGGGCTTGACATGCCGCGAATCCTCTTGAAAGAGAGGGGTGCCCTTGGGAACGCGGACACAGGTGGTGCATGGCTGTCGTCAGCTCGTGCCGTAAGGTGTTGGGTTAAGTCTCGCAACGAGCGCAACCCTCGTGTTTAGTTGCCACTATGAGAACCCTGAACAGACCGCCGGTGTTAAGCCGGAGGAAGGAGAGGATGAGGCCAAGTCATCATGCCCCTTATGCCCTGGGCGACACACGTGCTACAATGGGCGGGACAAAGGGTCGCGATCTCGCGAGGGTGAGCTAACTCCAAAAACCCGTCCTCAGTTCGGATTGCAGGCTGCAACTCGCCTGCATGAAGCAGGAATCGCTAGTAATCGCCGGTCAGCCATACGGCGGTGAATCCGTTCCCGGGCCTTGTACACACCGCCCGTCACACTATAGGAGCTGGCCATGTTTGAAGTCATTACCCTTAACCGTAAGGAGGGGGATGCCTAAGGCTAGGCTTGCGACTGGAGTGAAGTCGTAACAAGGTAGCCGTACTGGAAGGTGCGGCTGGATCACCTCCTTTTCAGGGAGAGCTTATTGGGTATTTTGGTTTGACACTTCTTCAGCCCAAAAAGAAGGTAGCTACGTCTGAGCTAAACTTAGATATGGTCTTAGGGTGAAGTAAGACCAAGCTCATGAGCTTATTATCCTAGGTCGGAACAAATTAGTTGATAGTGATAGGATCCTTTTTTGACGTCCCCATGCCCCGTGTGGCGGCATGGGGATGTCAAAAAAGGGATGGAGTTTTTCTCGCTTTTGGCGTAGCAGGCCTCCCTTTGGGAGGCCCGCGCGACGGGCTATTAGCTCAGTGGTAGAGCGCGCCCCTGATAATTGCGTCGTTGTGCCTGGGCTGTGAGGGCTCTCAGCCACATGGATAGTTCAATGTGCTCATCAGCGCCTGACCCGAAGATGTGGATCATCCAAGGCACATTAGCAGTGTCTAGGGTTGGGCCAGGAGGGTCTCTTAACGCCTTCCTTTTTCATCGGAGTTATTTCCTGCCATGGTAAGAGGGGCACACTTGAAGAGCGCAGTACAACGGGAGTTGTATGCTGCGTTCGGGAAGGATGAATCGCTCCCGAAAAGGAGTCTATTGATTCTCTCCCAATTGGTTGGATCGTAGGGGCGATGATTTACTTCACGGGCGAGGTCTCTGGTTCAAGTCCAGGATGGCCCAGCTGCGCCAGGGAAAAGAATAGAAGAAGCATCTGACTCTTTCATGCATACTCCACTTGGCTCGGGGGGATATAGCTCAGTTGGTAGAGCTCCGCTCTTGCAATTGGGTCGTTGCGATTACGGGTTGGCTGTCTAATTGTCCAGGCGGTAATGATAGTATCTTGTACCTGAACCGGTGGCTCACTTTTTCTAAGTAATGGGGAAGAGGACTGAAACATGCCACTGAAAGACTCTACTGAGACAAAAAGATGGGCTGTCAAAAAGGTAGAGGAGGTAGGATGGGCAGTTGGTCAGATCTAGTATGGATCGTACATGGACGATAGTTGGAGTCGGCGGCTCTCCTAGGCTTCCCTCATCTGGGATCCCTGGGGAAGAGGATCAAGTTGGCCCTTGCGAATAACTTGATGCACTATCTCCCTTCAACCCTTTGAGCGAAATGTAGCAAAAGGAAGGAAAATCCATGGACCGACCCCATTGTCTCCACCCCGTAGGAACTACGAGATCACCCCAAGGACGCCTTCGGCGTCCAGGGGTCACGGACCGACCATAGACCCTGTTCAATAAGTGGAACACATTAGCCGTCCGCTCTCCGGTTGGGCAGTAAGGGTCGGAGAAGGGCAATCACTCATTCTTAAAACCAGCATTCGATCAAAGACTCGGGCGGAAAAAGGGGAGACCGTTCCTGGTTCTCCTGTAGCTGGATTCCCCGGAACCACAAGAATCCTTAGAATGGGATTCCAACTCAGCACCTTTTGTTTTGAGATTTTGAGAAGAGTTGCTCTTTGGAGAGCACAGTACGATGAAAGTTGTAAGCTGTGTTCGGGGGGGAGTTATTGTCTATCGTTGGCCTCTATGGTAGAACCCGTCGGGGAGGCCTGAGAGGCGGTGGTTTACCCTGTGGCGGATGTCAGCGGTTCGAGTCCGCTTATCTCCAGCCCGTGAACTTAGCGGATACTACGATAAATTTTGCCAATTCGGCAGTTCGATCTTCGCATTCATGGACGTTGATAAGATCCTTCCATTTAGTAGCACCTTAGGATGGCATAGCCTTAACGTTAATGGCGAGGTTCAAAAGAGGAAAGGCTTGCGGTGGATACCTAGGCACCCAGAGACGAGGAAGGGCGTGCAAGCGACGAAATGCTTCGGGGAGTTGAAAAAAGCATAGATCCGGAGATTCCCAAATAGGTCAACCTTTTAAACTGCTGCTGACCATGAGCAGGCAAGAGACAACCTGGCGAACTGAAACATCTTAGTAGCCAGAGGAAAAGAAAGCAAAAGCGATTCCCGTAGTAGCGGCGAGCGAAATGGGAGCAGCCTAAACCGTGAAACGGGGTTGTGGGAGAGCAATACAAGCGTTGTGCTGCTAGGCGAAGCGGTTGAGTGCCGCACCCTAGATGGCTAAAGTCCAGTAGCCGAAAGCATCACTAGCTTACGCTCTGACCCGAGTAGCATGGGGCACGTGGAATCCCGTGTGAATCAGCAAGGACCACCTTGCAAGGCTAAATACTCCTGGGTGACCGATAGCGAAGTAGTACCGTGAGGGAAAGGTGAAAAGAACCCCCGTGGGTAGTGAAATAGAACGTGAAACCGTGCTGAGCTCCCAAGCAGTGGGAGGGGAAAGTGATCTCTGACCGCGTGCCTGTTGAAGAATGAGCCGGCGACTCATAGGCAGTGGCTTGGTTAAGGGAACGGAACCCACCGGAGCCGTAGCGAAAGCGAGTCTTCATAGGGCGATTGTCACTGCTTATGGACCCGAACCTGGGTGATCTATCCATGACCAGGATGAAGCTTGGATGAAACTAAGCAGAGGTCCGAACCGACTGATTTGAAGAATCAGCGGATGAGTTGTGGTTAGGGGTGAAATGCCACTCGAACCCAGAGCTAGCTGGTTCTCCCCGAAATGCGTTGAGGCGCAGCAGTTGACTGGACATCTAGGGGTAAAGCACTGTTTCGGTGCGGGCTGCGCGAGCGGTACCAAATCGAGGCAAACTCTGAATACTAGATATGACCCCGGTCAAGGTCGGCCAGTGAGACGATGGGGGATAAGCTTCATCGTCGAGAGGGAAACAGCCCGGATCACCAGCTAAGGCCCCTAAATGACCGCTCAGTGATAAAGGAGGTGGGGGTGCAAAGACAGCCAGGAGGTTTGCCTAGAAGCAGCCACCCTTTAAAGAGTGCGTAATAGCTCACTGATCGAGCGCCCTTGCGCTGAAGATGAACGGGGCTAAGCGATCTGCCGAAGCTGTGGGATGTCAAAATGCATCGGTAGGGGAGCGTTCCGCCTTAGAGGGAAGCAACCGCGAAAGCGGGGGTCGACGAAGCGGAAGCGAGAATGTCGGCTTGAGTAACGAAAACATTGGTGAGAATCCAATGCCCCGAAAACCCAAGGTTTCCTCCGCAAGGTTCGTCCACGGAGGGTGAGTCAGGGCCTAAGATCAGGCCGAAAGGCGTAGTCGATGGACAACAGGTCAATATTCCTGTACTACCCCTTGTTGGTACGGAGGGACGGAGGAGGCTAGGTTAGCCGAAAGATGGTTATAGGTTTAAGGACACAAGGTGACCCTGCTTTTCAGGGTAAGAAGGGGTAGAGAAAATGCCTCGAGCCGAGGTCCGAGTACCAAGCGCTGCAGCGCTCAGGCGCTACGGCGCTGAAGTATGTAACCGATGCCATACTCCCAGGAAAAGCTCGAACGACCTTCAACAAAAGGGTACCTGTACCTGAAACCGACACAGGTGGGTAGGTAGAGAATACCTAGGGGCGCGAGACAACTCTCTCTAAGGAACTCGGCAAAATAGCCCCGTAACTTCGGGAGAAGGGGTGCCCCCTCACAAAGGGGGTCGCAGTGACCAGGCCCGGGCGACTGTTTACCAAAAACACAGGTCTCCGCAAAGTCGTAAGACCATGTATGGGGGCTGACGCCTGCCCAGTGCCGGAAGGTCAAGGAAGTTGGTGAACTGATGACAGGGAAGCCGGCGACCGAAGCCCCGGTGAACGGCGGCCGTAACTATAACGGTCCTAAGGTAGCGAAATTCCTTGTCGGGTAAGTTCCGACCCGCACGAAAGGCGTAACGATCTGGGCACTGTCTCGGAGAGAGGCTCGGTGAAATAGACATGTCTGTGAAGATGCGGACTACCTGCACCTGGACAGAAAGACCCTATGAAGCTTTACTGTTCCCTGGGATTGGCTTTGGGCCTTTCCTGCGCATTAGGTGGAAGGCGAAGAAGGCCCCCTTCCGGGGGGGCCCGAGCCATCAGTGAGATACCACTCTGGAAGAGCTCGGATTCTAACCTTGTGTCAGACCCGCGGGCCAAGGGACAGTCTCAGGTAGACAGTTTCTATGGGGCGTAGGCCTCCCAAAAGGTAACGGAGGCGTGCAAAGGTTTCCTCGGGCCAGACGGACATTGGTCCTCGAGTGCAAAGGCAGAAGGGAGCTTGACTGCAAGACTCACCCGTCGAGCAGAGACGAAAGTCGGCCTTAGTGATCCGACGGTGCCGAGTGGAAGGGCCGTCGCTCAACGGATAAAAGTTACTCTAGGGATAACAGGCTGATCTTCCCCAAGAGTCCACATCGACGGGAAGGTTTGGCACCTCGATGTCGGCTCTTCGCCACCTGGAGCTGTAGGTGGTTCCAAGGGTTGGGCTGTTCGCCCATTAATGCGGTACGTGAGCTGGGTTCAGAACGTCGTGAGACAGTTCGGTCCATATCCGGTGTGGGCGTTAGAGCATTGAGAGGACCTTTCCCTAGTACGAGAGGACCGGGAAGGACGCACCTCTGGTGTACCAGTTATCGTGCCTACGGTAAACGCTGGGTAGCCAAGTGCGGAGAGGATAACTGCTGAAAGCATATAAGTAGTAAGCCCACCCCAAGATGAGTGCTCTCTCCTCCGACTTCCCTAGAGCCTACGGTGTCACAGCCGAAACAGCGACGGGTTCTCCACCCATAGGGGATGGAGCGACAGAAGTATGGAAATAGGATAAGGTAGCGGCGAGACGAGCCGTTTAAATAGGTGTCAAGTGGAAGTGCAGTGATGTATGCAGCTGAGGCATCCTAACGAACGAACGATTTGAACCTTGTTCCTACACGGCCTGATCAAATCGATCAGGCACTTGCCATCTATCTTCATTGTTCAACTCTTTGATGAAAAAGCAAAAGCTCTGCCCTTCCATCTCTTATGGAGAGGGAGGGCAGAGGCCTTTGGTGTCCCTCAAGAATTGGGGCTTCACAATTACTAGCCAATATTTCTCTCATGCCTTTCCTCGTTCATGGTTCGATATTCTGGTGTCCTAGGCGTAGAGGAACCACACCAATCCATCCCGAATTTGGTGGTTAAACTCTACTGCGGTGACGATACTGTAGGGGAGGTCCTGCGGCAAAATAGCTCGATGCCAGAATGATAAAAAGCTTAACACCTCTTATTTTACTTTTTCACTATTTTGAAATACGAAAAAAAAATGCAAAGGTCGTCTTATCCCCTTCACACCTCGGAACGCGCTGCTCTTATAGAGAGAAAGCGCTTTCCCATCTTCTTAACCCGAAATGAAGCCCGGGAAGAGATCCAGTGGAGACGGGTGGGCCTGTAGCTCAGAGGATTAGAGCACGTGGCTACGAACCACGGTGTCGGGGGTTCGAATCCCTCCTCGCCCACAGCCTTCCAAATCTTTCCTTTTGTCGAAGTGAAATCGTAGAACACAATGTGATACGATGAGATAGAATGCAATAAGGATACGGGTTACCTACTCCTAAGGGTCAAAGCAAGCCTTTAATTCAATTCTTTATTCTTACATTAAAGAATGAATCAAATCTCCCCAAGTAGGATTCGAACCTACGACCAGTCGGTTAACAGCCGACCGCTCTACCACTGAGCTACTGAGGAACAGGGGGCCTAGAGTTCAACTCCCGTTCTCAACCCATGAACAATATGAGTCCGAAGCTTTTCGTACTCCCAGAATTTCTTCGTAGTGACTCCGTTCCATGCCTCATTTCATAGGGAAGTGGATCTATTTCACTTCCTAGCACTTCCTATCATTAATATCCATCCTTTGATTGACATAAGAGATGTCATTTATAGTCTATCTCTTTCTATATATGGAAAGTCAAGAAATTCTCATCGAAACATCGAGAAATTGTGCATTCACAGGTATCACTCTAAAGGTGGATTAGAAGATTTCGCTTGTATGAATAGCTATTGGTTTGATACGAATAATGGCAATCGTTTCAGTATGTTAAGGATACAGATGTATCCACAATTCATTTAGAGTTACTTAATAGCCTATTTCTTATATCCCGTGAAATTCTCGAGCCGAAAGATGGATGCATATGCTGTGTTTCATTTTGCTAAATGATATCGGTGAAATTGGATATAGCTATTTTAGATAGAAGAAACTAAAATAAGAATGTACTCTTCTATTTGCATTGATAAAATCAATCCAAATTCCAGATGAATAATTGCAAATTTTTGTGTGTACGAGATTAGAATAACTTCAAAATAACTGACATAATTTTTTATTTAAGAAAAGTTTCCGATTTTTATACCAAACCGAATAGATGTCTTTCACATACAACTGAAAAAATCCAATCTCGACGATTCGCGAGATAATAGCTATTATTCTTTATTAGCCGCCATGGTGAAATTGGTAGACACGCTGCTCTTAGGAAGCAGTGCTCAAGCATCTCGGTTCGAATCCGAGTGGCGGCATTCTCGAAAAAGAATACAATAGATTTCAATTCAAATTGGACCTTCCCTTCAAAACCTTTATTTGAGAACCCTTGCCTCTCAAGGGTTCTCAAAAATGCAAGATAGATCTAAGATAAAGTGATCAAGATACGTTTTGACCAGAAAAGCCCGTGCTCGATTATTTCGAGCACAGGCCGGTAAAGAGGAATCAGACGATTCGAATGAAGTTTTTTGTAACGTATGGATCTATAAATTTTCTTTATAAAATTTTTCGATCTGGTAATTGTAGACACCAGACGAAGCAATGGTTTATCCAACTTCAATTAATCCGTTAGAAAGCGTGAAAAAAGCCAAGAGACTTGAATTTTGGACTTCTAAGAATTGCTTTCAATATTTATTGAATATAAATTCAATATCAATTAATTAACTCCTTATCAATCTCGATTCATTTCAATATGAGAGAATTGAAACAACGTATTTGTTGGCAATCAGTTTACTAAATCAAAATTGTGATTTATGGATAAAAAATTAATAGTATAAAATTTTCATGAACTGACTAAAGGATTCAAGGAGCAAAAATTCTATATCTATAAAGATATGTTTCTTTCTCTTGTTTGAGAGATGAAAATATTCTTACTATTATCTTCATAGTCGACGATAACATCACAGTTCCACCGCTATTCCAAAACCGTACGTGAAACCTTAGCTTCATACGGCTTCTCTATGATCTAAAAAATAGATTGGAAAGTCCTAAATTAGACCAAAGTAATTCCGTCTGCTAGAATAAAAGCGCTTCTGAATTGATCTCATCCATTTCTCAGTAATAACTTATCTTGGAATAAAACACTTGTTATAGGAATTAATAAATGAAAAGATTTATCTACATCTTTGTCCTACTCTTCTAAAAGGTAAAGGGTTAATTCGTTCTTTATAGCCATTTCCTTAACAAGTGAATGGGAAGTACTACTTGATAATTTCCATAATTTCAAGTCCTTATTATGATTCCTTTTATGGAAAAATCTCTAATTAGATTCCCCATTTCTAATCCTTTATGTACTTTAGTGTTCCTAACCCTTCACTAACTTTTGATGGATTCTCTATGCAGAATCCTTTATTCTTGCCCGCTTCAAGATATGAGACTTTGGGATAAAGAGTTTACTATGTTTACTCAACTTTTCTTGTACGTAGGAAATGAGATTTTACTACTTTATAAGCAGTTTTGTTTCACTCATATAGCTATCTAGTTCAAGATTATTTA
Agrostis_gigantea__stripped_ TACTATTGAGTATTTCTTTCTTCAAAAATTCCTATATGTTAAAAGGTAAGATCTTGGTTTATTCAAATTGCAAGGACTCCCAAGCACACGTATTAACTAGATAATAGAAGGCTTGTTATTTAACAGTATAACATACACTATATACCAATGTCAACCAAATCTTGGGTTGCCCGGGACTCGAACCCGGAACTAGTCGGATGGAGTAGATAATTCTTCCTTGTTAAAATCTCTCCCCAAATCGTGCTTGCATTTTTCATTGCACACGACTTTCCCTATGTAGAAATTTCTATGGAACATTTCAGTACAAACCGGAAGGGAGTCTAATACTTTTTATTTTTGCAGGCCAATCGCTCTTTTGACTTTGGAATGGAGCCCTTTATCAATATACTGCTTCTTTTACACTCAAGAATAATTAGGATTTCGGTCCACTCGAAACCACCTTTCCCCATCCGGCACTAATCTATTTTTAACGTCTAATTAGAGCGGGAAATTATTCCAACTAGGAAGTTAAGCTCGTTGCTTTTTTTTACCAGAATTGGAGCTAGGCTCTATCCATTTATTCACTAGACCCAGAAAATCTTTATTACGACATGCTATTTTTTCCATTCATTACCCTTGAGGATCAGTCGTGGTCTTATAGACTCTACCAAGAGTCTGGACGAATTTGTTGCCCATCCAAATGTGTAAAGATCATAGTCGCACTTAAAAGCCGAGTACTCTACCATTGAGTGCAACCCAGAAATTAGATACGATCGAACAAAAAATCAATGGAATTGTAGGCGCTTGGAGTGAGGATAAAGAGACCTATCTATCTACAAATTCTATTTGTTCAATATACCTTTGTCAATGGAAATAGAAATTTAAAGGGCTTATGTTGGATTGGCACGACATAAATCCTAAGAAAAATTGGGATAGATGTAGATAAACAACCCCTAGAAACGTATAGGAGGTTTTCTCCTCATACGGCTCGAGAAATAATTTCATTTACTCATGACTCAAGTTGGCTAATTTTGACTGACAGACTTCATTTTTGAGTCGTCTCTAAACTCTTTTCGTTGTCTCATTTCGAACGAATTGACTATTTGTTGAGACAATTGAAAATTGTGTTTACTTGTTCTGGAATCTTTCATTTGTGAAATCCTTGGGTTTAGACATTACTTCGGGAATTCCTTTTTTTAAAGAGTAGCAACATACGATAGACTGACAAAGTTCCTAATTTATTAGTTTTCACTAACCCTAGATCCTTTCTTATTCTATCCTCTCGAGCTTCATTGTGTACTAACCCAGCCAAATTGTTCGGGACGAATAGAACAGACTATGTCGAGCCAAGAGCATTTTCATACTATGGAAAATGGTGGATAGCAAAATCCACAATCGATCATGTCCTTCAAGTTATGGTATAGAAATTGATCCAATATGGATGGAATCATGAATAGTCATGTGTATACTCTACATCTGGGACGGAAGGATTCGAACCTCCGAGTAACGGGACCAAAACCCGCTGCCTTACCGCTTGGCCACGCCCCATTTGCGACACTTATTTGTATTTGTTATTCGTCAATTTCAATTGAGGGATTTCTCTTGCTAGTATTCTAGACATGCAGATAATATAAAAATGCATTGATCATTACATGGAATTCTATTAAGATATTATATGAAATCGAATTTATTCCACTCTCATTTGAGAGTGCAAATACAAGGAGGTATTTTTGTTTGGGAAAGTCCGAAAAAGTTTTGAATCCTTGAAAATAACTCAATCAAAATCCAATTATTTACTCTAGAAGAATGAATTTAGTAAAGGTATTGGAATTTATCTATGAAAAACCGGGGGTCAGAATTCCTTCCAATTCGAAAGTCCCAATGATCGAGGAGCGGAAAGAGAGGGATTCGAACCCTCGGTACAAAAAATTGTACAACGGATTAGCAATCCGCCGCTTTAGTCCACTCAGCCATCTCTCCCGTTCCAAATTGAAAGGTTTCGTGATATGATAGAGAAAGAAATAAGATAGAAAAATTATATTGCCAATTCCATTTTAGTTATATTCTTTTTTCTTAATGTTAATAAAAAAATAAACATAAAATTGGAAGACCATAAAGTAAGTAGATCTGACTCCTTGAATGCTGCCTCTATCCGCTATTCTGATATATAAATTCGATGTAGATGAAATTGTATGCGATTTTATTTCTATCTTCGAGACCATTGAAAAGGGCATTGAACGAGAACAAATCGTCCAATTATCATATGCCTAGTGGAGGTGCTCGGAAATGGTTGAAGTAATTGAATAGGAGGATCACTGATTTTTTATACCTGTTCTATTTCTTTCTGGCTCGGTTATTCCATCTAGCCGAGCCAATATTCAATAAGCAAAAGGAGAGAGGGATTCGAACCCTCGATAGTTCCTAGAACTATACCGGTTTTCAAGACCGGAGCTATCAACCACTCAGCCATCTCTCCACAGCCTAAAAAGAGAAGAATCAATGGATTCATGATTAAACCCCTCCTACTTTGTATTTTTTACAGTTAAGTGAGGGATCAATATGCAGTCAACATTTGATGGTAGCTTGGAGGATTAGAAATAAAAAAAACGGTCGACCCAGACGGTCGACCCAAGCGGCGCTATAAAATATAGAGCGTAGTTCAATGGTAAAACATCTCCTTGCCAAGGAGAAGATACGGGTTCGATTCCCGCCGCTCGCCCCCTAAGTGCGGAGACGGGAATCGAACCCGTGACCTCAAGGTTATGAGCCTCGTGAGCTACCAAACTGCTCTACTCCGCTCTAGAGTACCAGTGGACGAGCCTTTGTGGAGCGGGTAGCGGGAATCGAACCCGCATCGTTAGCTTGGAAGGCTAGGGGTTATAGTCGACGTTGGTTTTTTTAACGTCTCTAATTCAAAACCGAACATGAAATTTTGATTTCATTCGGCTCCTTTATGGATATTCTCACCACTTAACATCTATGTCAGCTTTTATTTGAATGGAACCAAAGGTCTCTGCTTTCTAGATGATCCTTATAGAGTAGGAGATAGAAATTTATCTACTTACTTCGTTCCCTAATTTCATTCAAGAGATCCTGAGGAAAAGAATTTGGTTTCCACCGAGCTAAAACAATATGCTGATGGTTCTAGTAAACCAAAACTATCTTTTTAGCTATTTGGCAGAAGATTTAGTTACGATTGGTTTGTATCTTCATCCATAGATCCTTTACTCATATTTAAAAATTGGAATAATTATGCAAAATTATGCTTCGCGACTCTGTACTCATAATCAATTATACAAATAGCGAGAATTATATTCTCCTCAATATGCTATTGAGAGGAAAAGGATTAAATCCTTTATAAGAACTAAAGCCATAGAACGAATCACACTTTTACCACTAAACTATACCCGCTAATGTAGATTATGATATAAACAGTACCCTTTGTCAAGGTATCCAATATTCCAAAAACTCTTTGCTTGTTTCGAGTATATTGACAATTCAAAAAAACTGCTCATACTATATAGTATAATCACGAGCGGTTGTATATGGCCTTATCGTCTAGTGGTTCAGGACATCTCTCTTTCAAGGAGGCAGCGGGGATTCGACTTCCCCTGGGGGTAGGGAGTATTTTGAAAGGAAGTTATAACCCTAGAAAAATTCTTCCTGGGTCGATGCCCGAGCGGTTAATGGGGACGGACTGTAAATTCGTTGACAATGTCTACGCTGGTTCAAATCCAGCTCGGCCCAAAAATCTAGGACTTCGTGAATATGAACTAAATTGTAGTTCAATTGGTCAAAGGGTCTCCTATTACTATTCCCTCTCAACTATGAATTGATTGATAGTCCAATATTCATAATATTGAATTGATTCATATCAGACTCAAGCCCTCACAGGCCTTTTCCATGGGATTACATCCCGAGTTATTGTAGGTTTTGGAATTCCAATTAATCATTGAAGAAAAGGCCGGTTGGAATCTAAAGTGTGCTACGACACTTTAGCTTTATTATCATCTATGTCTCCTATTTCTATGAAGGAATTATTCTACTATTGATCAATAATCATAGTGGAATCAAGGGTCAGAGTCAAAAAGGATCAATTTACTCCTTGGATTCCCCCTTATGTTTTCTATGGGGAATCGTGCCTGAACTTTCGTCAAAATATTCATATGTATGAAATACATATATGAAATACATATGTGGAGTTCCCTAGAATTTCATGTGATTCAGTAAACGAATATGGTTCCATGATTGCTAGATCAATCCATAGGGATTGAGAAGAGTGAGCATAATGGATTTTGATAATCGAAATAAATTTTATCGGGATGCCCCTTTTGGGGGGCATTCCGACGAATCCAGGAAAGTTATTTGAATCACTGAAGGGGTACTTATGTTTTATTTCAAGCTATTTCGATCTTTCTTAATCAACAAATTCCGTAATGGTAGGATAGGAATATTGATATATATTAGAGGGTATTGATATATATTATGATCTGATGTGCTTTGGTATCCTAAATATAAGATTTTCAGCTGAGTTGAGAAAGAGATGGTTGAATCAAAAGAATTCTTTTGAAGTTCAATTTTTATCAGAGGACAATCTATTTCTTGGTTGATTGTATCCTTAACCATTTTGACACGAGGAACTCACCTCTCAAAAAAAGTCTTTCACAGGTCAAACAAGACTAACTAGATGGGCGAGCGAAAAGTGATCAAAACTTTGTTTGTCCTATCTATAAGAGGAGAGCATTCAAGAATAGATTGATCTATCCGGCTGCACTTAGTGGTGCACGATCTCGACGAATTACTTCTGAATAAATTCAGAAATCATATGGAAGACCATAGCATTTCGCGACTCATTGGTAACTTTGATTCTCTATAAACCAATAATGTGAGACTATTAACACGGTTAAAGCTAAACTGCTTGAAGTCCAGGCAAAGGGTACTCTTTCTACGTAGAATTTATCTGATATAGAACACTCATATCGATAATTGAACTATTTACTAAGGCCTGCCCTTTCAATGCCGAATCGACGACCTATCTATAAGAGAATTTTTGGATTTTTATTAAAGTCAAAAGAAATAAAGAAACAACTTTGCTGACATCTAGGAAGAAGAGTCCTTATTTCATAAATAAAGAGCGTGAGAGCCAAATGAATCGAAAGATTCATGTTTGGTTCGGGAAGAGATCATAAAAGTTGTAACAAGATAATCTACTTTCACTTCTACTTTCGTTTAGAATTTAGGCATTATTTTCCCTTGCTTCAAAGAAAGAAACGCTATTTGTTTAGTATTTAAAGAATAGATAGAATAAGATTGCGTCCAATAGGATTTGAACCTATACCAAAGGTTTAGAAGACCTCTGTCCTATCCATTAGACAATGGACGCTTTCACGGGTAGTGGAATCGAACCACAACCCGAGCCTTGTGAGCTACCAAGCGAACTGCCTCACCATATCTATACAAATAGAATAGTCCATTTATACAGAATGGTAAAGAGGGCTCTTCTACGATCATCAAACCAATGTGCCGTTTTATTATACATGGTTCTAATCCTAGATGGAAAAATAAAATGCCTTTCAAATCCTCTAAGTCCTCCTCTTTCCGGACAAGACATACAAAGAGACCCGCCAACTTTAGTGAATCTTTGAAAGATAGATATTATGATTAGTTCTTTCTTTACTATCTACCAGTTATTCACTGGGGCAATTCATCCGAGGCAAGTGTTCGGATCTATTATGACATAAAGATTAGGTGCCTAACGGACTTTTGATTAAAAAGAAAAGGGATATAATGAAATTCTTTTATAGAGCGGAATAGGCAGTTCCTTCCCTTAGAACCGTACTTGAGAGTTTCCTACCTCATACGGCTCAGAATTTTATTTCTCAAAAATCGATTTTGTTTTGCAGATTACCTAAGTTTCAAACCCTATTTTTATCACTAATCAGTTTGATCTTTTTTCCCACCTTCAGAAGAAGCATAGCCTTCGTTCTAATAAAGGTAACTATCCCCATATATGAAATCTCTATAGAATCCTTGAAAAGACTCATAAGAAAAAAACTTACTATCTTTGGGATCTGATACTACACCGCTGCTTATCCTTAGTGGATCGGCTCTATTACATAAGCGGATTCCTAAATTTGACCCCATATCATGGGATGCAGTTTTTTAGTTGTATCGACCCAGTCGCTCACTAATTGATCTTTACGGTGCTTCCCTATCAATTTGAGCTTTATCCATAGGTAGTATAGGCTCTTCCTTTTTTGATGTCTTCCTACAGCTGGTAGGGAAAAATCGTTGTTTTTACGATCCCTATGTAGAAAGCTTTCTATAGTGGAGATAGTCGCAGTTACGGTCGTTCATTCTATTCAAAAAATCTCCGTTCCAAAACCGTACATGAGGTTTTCATCTCATACCGAAATATCTATAGAATCAAAGTTGAATCGAAAGGGGCTGGTATTTTTCCAAGAAATCTCTAGCCACCTTTCCAAGAGGTTTTCTTAACACAATGAATAATGCTAGAAGCTCCAAGAATTTCTTTGTTCTCAACGCCCCCTATTTAGAGGAATTAGTCACTTCAACGATCTTTGATGGTTATAGGGGTATCCAAAGTACAAACCTGATGGTTGTTTGTTATCCCAACCATTGTTCCCAACCCTGATATGGATCAGGAAAGCTAATTTCTAACAAAGTTTTTCTTGTTGATTCCTATTTATAGGTGTAGTGCTTTCTCCCCTATGCTGCCTACTGGTTGTAATCTATAACCTATCCTGAGTGTAACCTTTCGCTCAATACTCAAATCTATAATTGAAGCATCTGAGGCCGCATCAATCGAGGATACACGACAGAAGGAATTGTTAGTTCACCTCACCTTCCCGAAGCGTGGGTTTCTGTTCTCTCTATGCTCGTTCTCGGATAGGACCCATTCTATATAGAATTGTTTTCATTCCTTCACAAAATAACATCCAAGAGGAGATATTGACTAATAGACTATGGAACCCCCGGTCGCTATTCACTCAGTTTTTTTCCATAATAATTGTGGAGAGATGGCCGAGCGGTTGAAGGCGTAGCATTGGAACTGCTATGTAGACTTTTGTTTACCGAGGGTTCGAATCCCTCTCTTTCCGTTTTATCAACGTTAACGGTAGCAACTTTCGTTAAGTGAAGACTCCTTTATTGAAATTTTACACAATTAATTTCTTGTATTTACATTACAGAATACATCGAAATTAAAACTGAATTAAACTACAGGATAAAGTAAAATCAACACAATCATAAAAATCTGTTATAATATTATTTATTTTATTGTTTTGTATCTAGAAAATTGTAAGGTAGAAACATAGTAGAACAAAAAGCCGACTATCGGATTTGAACCGATGACCCTCGCATTACAAATGCGATGCTCTAACCTCTGAGCTAAGTGGGCTTACATAGCAGAAATAGTGTAACAAATAAATAGTATAGAAATCCAATATCAAGCGTTATAGTATGATTTTAAATACTCTAAAAAGAAAACTTTTGGATATATTGATTCGGATTGAATTGCAAATACCTCAAGGATACAATGAATTGCAATAAGTCGAACACGAGGGGATATGGCGAAATCGGTAGACGCTACGGACTTGATTGTATTGAGCCTTGGTATGGAAACCTGCTAAGTGGTAACTTCCAAATTCAGAGAAACCCTGGAATTAAAAAGGGCAATCTGAGCCAAATCCGTTTTTGGGGCGAACTAGGGATAGGTGCAGAGACTCAATGGAGTGGATTAATCGGACGAGGACAAAGAGAGAGTCCCATTCTACATGTCAATACTGACAACAATTCCGTCGACTTTGTTCAAGTCCCTCTATCCCCAAACCTTATTGACATAGATAAAATCCTCTACTAGGATGATGCACAAGAAAGGTCAGGATAGCTCAGTTGGTAGAGCAGAGGACTGAAAATCCTCGTGTCACCAGTTCAAATCTGGTTCCTGGCAAAGATCTACTAGTTGTGCTAGTCATGCGCGCGATACAAAGTTCGGGTAAGAACTTCTTTCCGTTTCATCTAGAATGAGCATGAATCATTGTCTTCATCTCCCTCTTTTATAAATATCGGATGCAAATTGCCCTTTTATTTTCTAAGAATGTACTCCCATTAATGTGGAATAGTAGGGCTATACGGATTCGAACCGTAGACCTTCTCGGTAAAACAGATCAAACGATATTATCGAAATGATTCGAACTGTTTCAAAGACCCAACATGCATTTTTTGCATTGGGCTCTTTCATAAACTGATTTCAAAATCAGTTAGTCCACCATAGTTTTTCTTTACGGAAGATAATGAGATGGCTCCCTGTGATTGATTTTTTCTATCTAGGAGCAATACCAAAGTGTTTCAAAGGAGGATTACCTTGACTTAGGTCTGCCTCCGGCCTAAATGAACCTAAGTGAAATGGAGTCTCTATCGTTCACTGCAAGAGTTCACTATGAGACTTCATACACCTTAAAGTTCATAGAACGAGAAGAAATTTTTTGGGCCCTTATCCTCTTACGCCTAGCATTTAGTGGGCTGGATATTTACCTTATCAACTAGCACATAGGGTTCTATTTGATTAGGCACCTGAATTGGCACCTGAATCGGACTGAACCGACTGTTTGTCAGGCTACTGTTCTCCTATTCTCTCGAATCTATGAAGTAAGACATTGATTTTGCATTCATTGCATAATAAGCTCCTTTGAAAAGCATTGGCGCACGTGTAAACGAGTTGCTCTACCGAACTGAGCTATAGCCCTTATCAGGGATATCTTAACATATAGATAATTTCTTGTCAAGCGGTATTGCTTAGAAAGGATTCAATATATAATCGATCGAAGTCCTTTGTGGTGGTAAATTGCTACTTAACTCAGTGGTTAGAGTATTGCTTTCATACGGCGGGAGTCATTGGTTCAAATCCAATAGTAGGTAGAAAAATTACTAGATAGCATGGGACTTACTATCTAATAACTTTTTTTGTATCAAATCCTTCTAATTATCACAAAAAATCGAATTTGTTGAATAATGCCAAATGAATTAGTTAATTCAATAAAAAGGGGACTGGGAGTTTATTTCGTTGCCCAAGCGAATCCCATTCATCATGGAATGAGCCCGTTCCAAACTTCAATCAAATATAATTTTGCCTTTTGTGGAGCATCGGTGCCTACTCTCCTATCTAGGACTTCGATATACATATACTACTGTGAAGCATAGATTGCTGTCAACAGGATTTGGGTTGCGCTATATCTATCAAAGAGTATACAATAATGAAGGATTTGGTAAATCAAATCCATGTTAACTTCAATAGGGTGATGCATATAAGTATGCTTTTTTGCTATTCACATCGAGTAGACCCTGTTATTGTGAGAATTCTTAATTCTTAATTGATTGCAATTAAACTCGGCTCAATCGAGCCAATGGATCATGATAAGATTGTGAGACTTGACAAATCGAGATTAGTCTATCTATAAATAAAATAGTAAATTTTAATTGAGACACCTTCTTAGTGTATAGGGTCTTTAAATTGTTACGACATAAAAGAAAGTCAATGTATCTAACCTTATTTCTAATTGCTGAAGATCAGATTTAGCTTATTCTCTCAATTTCAATCGACCACTATTAGTATATCTAATAAAAAGTATTCTCATTCCAGTACAACTGTTGCAGTAGAATGACAACAGACTCGTCTATAGGGAACTCTTAGCTACCTATCTAATTTATTGTAGAAATTCATGATCCGCGTTGGACGTCCGAGGGATTGGGGGTCTCTACTGGCACAAGAAAAAGGTTTTCTTGTGCCGATTCTTCTTGTATCAAAAAGCTATTGTAAGAATTCCGCGGGTCCTTTCCGCTCTAATCAGGGTAAGGACCCGCTAAGCTCCTACTTTTTCATGTTTACAATCTGGTCCCTCCAATTATTCCCCTACTTTCCTCCACATTTTATCAAGTCGTCATGCTAGAACAAAAACAGTCATGGATAGTTATAAGGATATCCTTCCAAATGGGATAAGAGAATTCTTATTATTTGTTTCTCAGTTCTATAGTTGGAATTTGTGCTGAGCTCCCCACAATTCAAAAAAGGAATTGATTCCGTAAAAGATGGGATCAACCAGTAAATAGAAAATTACTGATATTTCCTTGTGAGATTGTCAATTTTGTACCAAAGGTGTATTTTGATTATACCGAATTAGTATAGCTATCCTTCCTATGGCACAGCAATCCGGTTTTGTTCCGAAACAGAAAACTTAGGTAAGTGCTTTACCAACATATGTAGTAAAAGAAATTAACTCTTTCATAAAATCTTTTAGATTCATTCTAGTTCATTGAGGGATAATTTAGAGTACTATTTAGGGATAGATCGTACCTCTTTTTATCCCCTGAACAAATCGAATTGAGTTATTTTTTATTGACCTCCTCGAGGAGGTCAAAATTAGTTAGCTTCGACATAAGATAGATGGAACACGCTCTGTAGGATTTGAACCTACGACATCGGGTTTTGGAGACCCGCGTTCTACCGAACTGAACTAAGAGCGCTTTTCACTTTCGCTACGAAGTAATAGGTAGGGATGACAGGATTTGAACCTGTGACATTTTGTACCCAAAACAAACGCGCTACCAAGCTGCGCTACATCCCTTTTCCAATTGTTGTACAATGCCATTGTACACATTCCTGTCTTCTTTTCCACAGAACCAGTTTCTGATCATATATGTATTCCAACAAGGAAGGAGGATTTTCAAATTCTTTAATTATTTCATTCTTCAAGTTGTCATCAAGGAGGTTCGAACATCGTGGTTCGATTTTTCATAGATCCAAAAAAAATAAGGAATAAATTTTATTCGAAAGCCAGATTTTGAATCAAATTAACCTTAATGAATAACTAATTATTTCTCTTCTTTTAGCATTTTTTATTATAACAAAACTAATTATTCCGATATATAAAATATAAATTCCAATGGCTTTTGCTATAGTAACCTTCCCAACCACGATTTTAAGTGGGTTCCATCGTTTCTATGGTTCCCTTTTAAACGGTAAGGCTCTCTCTATACACCGGAGCCTTTCAAAAGGTATTGTGAACTTGTATAGTTCACATTCTTTGGCTCTACCTATCCATTATAGAGTAAATAACTCTTTTCACACTAAGAGTTATCCATACAGTGACGGTATTTAATTATGAAAGTTGGCTAAATAGCTGACCTGTTAGTCCGTCTTTAAGATAAAGGAGCATAAGCTTTTTATTACTATTTCCTCCGCTTAATGGATAACCATTTGCTACCAATGGGAATTGCTTCTTCCAATTTAGAAATTGGATTTGCACCAAAGGAAACCAAAAATTCCATATACCATATCCTATGGTACTAATCATGGTATAAAAGGATTGGTTTAGATCCATCTTAACCTGTATTAGATTAAATTATTTAAAGAAACACTTTAAGGAAACGTAAGAATAGAAGAGAATCCGCAGTTTTATTCTAATAGGCCAAGTTACCCATTGCATATTGGCACTTATCGAGTATAGAATAGATCTGCTTCTCTTTCTAGAATGTTATTTTTGAAATAAATATTCACGCCTTTCCAATGCGATAAAATAAAGCGACATCGTGTCTATTTTTCTTTGCTAAAGGGGTATTTCCTATATGGAAACCCAAATGAATAGGTGTGGAAGTTATAATGTAAATAAACCACGTAAGAAGTCTCCCATTGGTAGACTTCTTACTTCAATTTATAGAATTTCAAGATTACAATGGATCTACGAAAAGATCGTGTATTTACAACTACAACGGAATAGTATACAAAGTCAACACCAAGATGAAATAGAATTTGTTTCTACTAATAAAACAAGTTTAAGCTCTACATTTATGGTAGTTCGACCGCGGTTTTTTCGGTATCTCTGGAATTGTGACTTGTTAGAATTGATCCTATTGATAATACATAGAAAGGGCCTGTTATCTCTATCAAGATATTCAATTCGTCAGTTCTAATATCTGGAACACGAAAAGATAAGAACTATGATTCATACTCACTATTAAGACCTCGCAACCAGACATTTCTTCCTCAATTTTGTTTACAACTTCAAAAAATGATTATCAAGTGGTTCTTATTCGAAGAACCCTTGGTTTAGCTTGAGACTCAATCATCGTGGCTCTAGTATGAATCTAAGGTTTTAATTGAACTGATTCGTAGGATCGCAACAAGATAATTTCTATATTACAAATAGGGAAGAGAAAAGTCAAGAGGCCTCTAGCCAACTTGAGATTTTTTTCTTATTTCATATCTTCAAGGCAAATCGACCCAGTGGATGATGAATTCTAATATTCGTTGAAATTTGTGTGTTTCTGCTTGAGCCGTAGGAAGGCATATCATAGAAAAAATTCTCATATATCATATGGGTAGGTTGTCGTATTTCATTGCTACAAACATGGGTTATTGTAAAATAACACATGCCATTTGGATACTTCAAAAAAAGGCGGATGTGACTTGAATTATTGATTTGGCCATGCAGAAAAGAATTGGATCTGCCACATTAGAATTCACAAAGGTGTCTCCGCATCCAATCAACACGTAAGTCTCCTAGATAGGCTGGTTCACTTGAGGAGAATATTTCTATGATCATACCCAACCATGTCATCCATGAACAGGCTCCGTAAGATCCCATAGAATGGAATAAGTCATGTGATCCAATATTTATTATAGTATGGAAATGCATTCATTTTCTTTGCATCGATTGCGCAATACTATCGGAGTAAAAGAAGGGATCTAAGGAAGAATGTAGGCTAAACTTAGTAACAAGTAAATATTTTGTTTGGAGGTAAGAAACTGGAAACACCAACTAATCAAGAGACAATCCAGAAAGCAATTGATCATGATCAAATTTGTAAGCCCACTTGGATATTGAGCATTTAAGAATAGGAAGGTCTTATTTCTTTCATTCTTGCTCGAGCCGGATGATGATAAATTCTCTATTTTTGATTCATTCAACCGTGAAGTACCATAGGTATCTAGGAAATAGTTACTTCCAAGTGAATCTTCCCTAGATACCTAAAATCCATTTTATTATGATCCATTTCGCAATATAAATAGTTATGAATCGTTTATTTCTCTTGAAAACGTTTTATTATCTCATAAAGTTAGAAATAGAAATACAAAGATATCCGTTTCAAAGAATTCCGTATCTTTCAAAATAGGAAGGTCGAGATAGAATTCGGGTGGAGCGAAAGACTCTAATTCTAAGTTCCTTTTTATAATCAACATGAACATATACGTAAAACACAATCTACTATTTTATCTAAATTTCACGGAGTTTCTTCTCATCCAGCTCCTCGGAAATTGTGCTTTATCACATTGCTTTCATATTGGAATCCTATACACATCCTTAGTTAGGATCAAATAACAGCAATTATATTATCAATTTTCATTAAATCTTATAGAGGTAGAATTAGAATGCGAAGACAAGATTAGTTTTCTATTAAATAACCGCAGCTGATTACTCTTTTCCTTTTAAAGAGTGGCATTCTATGTCCAATATCTCGATCGAAGTATGGAGGTCAGAATAAGACTAATGATGAATGGAAAAAGATAAAATCCCTTAGCTGGATAAGGGGCGGATGTAGCCAAGTGGATCAAGGCAGTGGATTGTGAATCCACCATGCGCGGGTTCAATTCCCGTCGTTCGCCCATCGCATTATTGCAATGCAATTTCCATATTCCTAGTTACGTATTGAAGTAGATTCTTTTTTCTCTCAAAAACCCCTTCCCAAACTGTACAAGCTTCTTCCAAAGCATACGGCTTTCTAGATGTATATGACGATCTCTAGACAGAATGAGTGGATATAGGAAAGGAATCCAAATCTGCCGAATCGCTCATGTTATGATCTTCTACATCCTAGGTCTCCGCGTTCCGTCATCTGGCTTATGTTCTTCATGTAGCATTCAGATCGAATGACTCTATGAAATTACGTCGATACTTCCACATATTATGGGTAACGTAGGAGACATCCCTATTTCCCGGGGGTCTTAATTACCACTGCTTAGCTTTCAATTTGCCTCTGACCATCAAATTAAATGTGAATAACCCGTCCTCCTCTCTTTGAAACAAGGGGCGCTTCCGGTTCTGTGCGTGCTTCAAACAATTTTGTTTTCTCCATATTACCATATCTCTAGAGTCAATAATTTTCTATGAGGAACTACTGAACTCAATCACTTGCTGCCGTTACTCAACAGTTTTCTGTTGAGGTCTATCCCGTAGAGGTAGTCAAATTGGATCAGTGATCGATTTCTAGGTTTCGTCGTAAACCTAATTGGTTACTTCCAATTACGTAAATCAATAGTTCAAATCGACTTTCCCTCCTATGCTCTGAGTTCCAGTATCGATAAGAATTGAGTTCTTATTGTTCTTATGTTATGGTATGAATATACCATACCAATTCGTTATGTATGGATGATGGATGAGATTCCATGGATAGAGAGCCAGTTCCAATAGACCGTTCGCGTGCATCCAGCAGGAATTGAACCCGCAAATTACCAATTATGAGTTGGGCGCTTTAACCATTCAGCCATGGATGCTTAACAGGGATCATCGTACATCGTAAATAACCAATTTTATATTATGCCTTGAAGAGGACTCGAACCTCCACGCTCTTCAGCACGAGATTTTGAGTCTCGCGTGTCTACCATTTCACCATCAAGGCATCGTATTCCATGAATATGATATCTATCTAATGTGATATATGGAATATATGACAAAGGTGGAGTCTTGGATCGATCGATCGGTAGGCCTGAGTCAGACATCAAATAGCTTCGCATTATCCGTGGACACCTTATATAGATCAATTTCTCGATTCAATAGAAGCCCAAAGAGGTGCATATGGTACCCAAGGATAGATATGTCAGGTCTGATTACACCTATTCCTAATCCTAAATAGAATGTAAGGACGTAGGGATTTCTATGTAAATGGAATGAACTTATAATCTGATGATCGAGTCGATTCCATGATTATAAGTTCATAACCCTAGCCCATTTTGGGCGGAACAGATCTACTAATTCTTTTATTCCAGTTAGTAAGGGATCTTGAACTAAGAAATAGACCTAGCAGCTTCTTTCTCTCATGCAAAACCGTGCATGAGACTTTCATCTCGCACGGCTCCTAAGTGATAAAAGAAAGAAGAACTCGTCTTCTTTCTTTTTTGATTACCTTCCTCGCGTATGTATAAGACCGAATCCATTCTTTTTCGAAATCGATTTCGACTAATCCTTAACTTTTCGAGGAATCCTTCATCAGTGGTTGTGAATGACTGACTTTTTCAATCCTTTCGACCTTGGTTCCGTAGGAGCAAGTCAGAAAGGTTGAGAAATAGAACCATCTGATTTGATTCGTTCCCAATAGCCATGAGATGATCATCTTAGGGTGATCCTTTTGTCAACGGATGCTCCTATTACACGTAGTCTCTGAAGGATGAGAACCCACTATGTAGCATCTACATCGATAATTCATTGTATACGTCATTAGTCCGATTCTTTGTAGGAACTACCCGTAATAACGAACTTGCAAAATGGATCTGTTTATCATAAAGAGATTCGTTGTTCCTGACCCTGCTTCACCTTAATTGTTATTTGAACAAAAAGATCACATAAACTTTTGGTAAAATTCTGTCTTGGTCGGAGTGGGGATAGCATTTCTCTTCTGCATGTCTATGGAGTTTTGCAAAACCCAAACACCTCAGATAGAGGTAGGAATTTGTCGAACGAACCACAGAATTAGTAACTGCATCCAATCTCCGAATGTTTCGATGGATATTTACGGAATCCCCATGAATAGGATCAAACCTTATTCCATTTCCATAAGATTCTTCTTTCTTATTCTTAAGCAAGCCCTCGAGAGGGCTTAGTTGATCATGATTTCTGTTTTCTCTCTTTTTGTTTGTTTCGAGAAAGATATGATTCTCCTTCTATTGATTCTGCGATGTACGGATCCATGTGTCTACATACCTAGATTCTGTTCATGGAGAGCGTGAAAGAGGTTCAAGAATCCTTTTCTTTTTATAAGGGCTAAGGGTGGATCTCGAAAGATAGGAAAGATCTCCCTCCAAGCCGTACATACGACTTTCATCGAATACGGCTTTCCACAGAATTCTATAGGGATCTATGAGATCGAGTATGGAATTCTGTTTACTCACTTTAAATTGAGTATCCGTTTCCCGCTAGGATCGGAAATCCTGTATTTTCCATATCCATACGATCGAGTCCTTAGGTTTCCGAAATAGTGAAAAAGAAGTGCTTCGAATCATTGCTATTTGACTCGGACCTGTTCTGAAAAAGTCGAGGTATTTCGAATTGTTTGTTGACACGGACAAAGTAAGGGAAAACCTCTGAAAGAATTTCCATATTGACCTTGGACATATAAGAGTTCCGAATCGAATCTCTTTAGAAAGAGGATCTTTTGTCTCATGGTAGCCTGCTCCAGTCCCCTTACGAAACTTTCGTTATTGGGTTAGCCATACACTTCACATGTTTCTAGCGATTCACATGGCATCATCAAATGATACAAGTCTTGGATAAGAATGTCCCTTTACAGAACCGTACATGAGATTTTCACCTCATACGGCTCCTCGGTCAATTTTTCTTCATTTGGAATCTGGGCTCTTCTATCTTCGACTTTTTTTTATTTATTTCTTCCCGAAACTTCCCAAGAAAATCCCGAATTGGATCCAAACGGGTTAATGTGAGCTTATCCATGCGGTTAGGCACTCTTCAAATAGGAATCCATTTTCTAACTGGCTTTCGTGCTTTGGTGAGTCGCCCGAGATCTTTTCGATGACCTATGTTGTGTTGAAGGGATATCTATTCCGATCGATTGCATAAGACCCGGAAAGTATACAGAAAAGACAGTTCTTTTCAATTTCGATTAATATAAGTAGTATCGAATCCATAGTAAATCCTACTTTGATAGGACCGGAATTCTCTTTCTCGATGGGATGGGGAAGGGATATAACTCAGCGGTAGAGTGTCACCTTGACGTGGTGGAAGTCATCAGTTCGAGCCTGATTATCCCTACAATGTGAGCTATTTTGACTTACACGAGCGAACGGGAATGGATAAGAGGCTTGTGGGATTGACGTGATAGGGTAGGGTTGGCTATACTGCTGGTGGCGAACTCCAGGCTAATAATCTGAATGGATACAAGTTTGGAAGGAAAGACAATTCCGAATCCGCTTTGTCTACAAATAAGGAAGCTATAAGTAATGCAACTATGAATCTCATGGAGAGTTTGATCCTGGCTCAGGATGAACGCTGGCGGCATGCTTAACACATGCAAGTCGAACGGGAAGTGGTGTTTCCAGTGGCGAACGGGTGAGTAACGCGTAAGAACCTGCCCTTGGGAGGGGAACAACAACTGGAAACGGTTGCTAATACCCCGTAGGCTGAGGAGCAAAAGGAGAAATCCGCCCAAGGAGGGGCTCGCGTCTGATTAGCTAGTTGGTGAGGCAATAGCTTACCAAGGCGATGATCAGTAGCTGGTCCGAGAGGATGATCAGCCACACTGGGACTGAGACACGGCCCAGACTCCTACGGGAGGCAGCAGTGGGGAATTTTCCGCAATGGGCGAAAGCCTGACGGAGCAATGCCGCGTGGAGGTGAAGGCCTACGGGTCGTCAACTTCTTTTCTCGGAGAAGAAACAATGACGGTATCTGAGGAATAAGCATCGGCTAACTCTGTGCCAGCAGCCGCGGTAAGACAGAGGATGCAAGCGTTATCCGGAATGATTGGGCGTAAAGCGTCTGTAGGTGGCTTTTCAGTCCGCCGTCAAATCCCAGGGCTCAACCCTGGACAGGCGGTGGAAACTACCAAGCTGGAGTACGGTAGGGGCAGAGGGAATTTCCGGTGGAGCGGTGAAATGCATTGAGATCGGAAAGAACACCAACGGCGAAAGCACTCTGCTGGGCCGACACTGACACTGAGAGACGAAAGCTAGGGGAGCAAATGGGATTAGAGACCCCAGTAGTCCTAGCCGTAAACGATGGATACTAGGTGCTGTGCGACTCGACCCGTGCAGTGCTGTAGCTAACGCGTTAAGTATCCCGCCTGGGGAGTACGTTCGCAAGAATGAAACTCAAAGGAATTGACGGGGGCCCGCACAAGCGGTGGAGCATGTGGTTTAATTCGATGCAAAGCGAAGAACCTTACCAGGGCTTGACATGCCGCGAATCCTCTTGAAAGAGAGGGGTGCCCTTGGGAACGCGGACACAGGTGGTGCATGGCTGTCGTCAGCTCGTGCCGTAAGGTGTTGGGTTAAGTCTCGCAACGAGCGCAACCCTCGTGTTTAGTTGCCACTATGAGAACCCTGAACAGACCGCCGGTGTTAAGCCGGAGGAAGGAGAGGATGAGGCCAAGTCATCATGCCCCTTATGCCCTGGGCGACACACGTGCTACAATGGGCGGGACAAAGGGTCGCGATCTCGCGAGGGTGAGCTAACTCCAAAAACCCGTCCTCAGTTCGGATTGCAGGCTGCAACTCGCCTGCATGAAGCAGGAATCGCTAGTAATCGCCGGTCAGCCATACGGCGGTGAATCCGTTCCCGGGCCTTGTACACACCGCCCGTCACACTATAGGAGCTGGCCATGTTTGAAGTCATTACCCTTAACCGTAAGGAGGGGGATGCCTAAGGCTAGGCTTGCGACTGGAGTGAAGTCGTAACAAGGTAGCCGTACTGGAAGGTGCGGCTGGATCACCTCCTTTTCAGGGAGAGCTTATTGGGTATTTTGGTTTGACACTTCTTCAGCCCAAAAAGAAGGTAGCTACGTCTGAGCTAAACTTAGATATGGTCTTAGGGTGAAGTAAGACCAAGCTCATGAGCTTATTATCCTAGGTCGGAACAAATTAGTTGATAGTGATAGGATCCTTTTTTGACGTCCCCATGCCCCGTGTGGCGGCATGGGGATGTCAAAAAAGGGATGGAGTTTTTCTCGCTTTTGGCGTAGCAGGCCTCCCTTTGGGAGGCCCGCGCGACGGGCTATTAGCTCAGTGGTAGAGCGCGCCCCTGATAATTGCGTCGTTGTGCCTGGGCTGTGAGGGCTCTCAGCCACATGGATAGTTCAATGTGCTCATCAGCGCCTGACCCGAAGATGTGGATCATCCAAGGCACATTAGCAGTGTCTAGGGTTGGGCCAGGAGGGTCTCTTAACGCCTTCCTTTTTCATCGGAGTTATTTCCTGCCATGGTAAGAGGGGCACACTTGAAGAGCGCAGTACAACGGGAGTTGTATGCTGCGTTCGGGAAGGATGAATCGCTCCCGAAAAGGAGTCTATTGATTCTCTCCCAATTGGTTGGATCGTAGGGGCGATGATTTACTTCACGGGCGAGGTCTCTGGTTCAAGTCCAGGATGGCCCAGCTGCGCCAGGGAAAAGAATAGAAGAAGCATCTGACTCTTTCATGCATACTCCACTTGGCTCGGGGGGATATAGCTCAGTTGGTAGAGCTCCGCTCTTGCAATTGGGTCGTTGCGATTACGGGTTGGCTGTCTAATTGTCCAGGCGGTAATGATAGTATCTTGTACCTGAACCGGTGGCTCACTTTTTCTAAGTAATGGGGAAGAGGACTGAAACATGCCACTGAAAGACTCTACTGAGACAAAAAGATGGGCTGTCAAAAAGGTAGAGGAGGTAGGATGGGCAGTTGGTCAGATCTAGTATGGATCGTACATGGACGATAGTTGGAGTCGGCGGCTCTCCTAGGCTTCCCTCATCTGGGATCCCTGGGGAAGAGGATCAAGTTGGCCCTTGCGAATAACTTGATGCACTATCTCCCTTCAACCCTTTGAGCGAAATGTAGCAAAAGGAAGGAAAATCCATGGACCGACCCCATTGTCTCCACCCCGTAGGAACTACGAGATCACCCCAAGGACGCCTTCGGCGTCCAGGGGTCACGGACCGACCATAGACCCTGTTCAATAAGTGGAACACATTAGCCGTCCGCTCTCCGGTTGGGCAGTAAGGGTCGGAGAAGGGCAATCACTCATTCTTAAAACCAGCATTCGATCAAAGACTCGGGCGGAAAAAGGGGAGACCGTTCCTGGTTCTCCTGTAGCTGGATTCCCCGGAACCACAAGAATCCTTAGAATGGGATTCCAACTCAGCACCTTTTGTTTTGAGATTTTGAGAAGAGTTGCTCTTTGGAGAGCACAGTACGATGAAAGTTGTAAGCTGTGTTCGGGGGGGAGTTATTGTCTATCGTTGGCCTCTATGGTAGAACCCGTCGGGGAGGCCTGAGAGGCGGTGGTTTACCCTGTGGCGGATGTCAGCGGTTCGAGTCCGCTTATCTCCAGCCCGTGAACTTAGCGGATACTACGATAAATTTTGCCAATTCGGCAGTTCGATCTTCGCATTCATGGACGTTGATAAGATCCTTCCATTTAGTAGCACCTTAGGATGGCATAGCCTTAACGTTAATGGCGAGGTTCAAAAGAGGAAAGGCTTGCGGTGGATACCTAGGCACCCAGAGACGAGGAAGGGCGTGCAAGCGACGAAATGCTTCGGGGAGTTGAAAAAAGCATAGATCCGGAGATTCCCAAATAGGTCAACCTTTTAAACTGCTGCTGACCATGAGCAGGCAAGAGACAACCTGGCGAACTGAAACATCTTAGTAGCCAGAGGAAAAGAAAGCAAAAGCGATTCCCGTAGTAGCGGCGAGCGAAATGGGAGCAGCCTAAACCGTGAAACGGGGTTGTGGGAGAGCAATACAAGCGTTGTGCTGCTAGGCGAAGCGGTTGAGTGCCGCACCCTAGATGGCTAAAGTCCAGTAGCCGAAAGCATCACTAGCTTACGCTCTGACCCGAGTAGCATGGGGCACGTGGAATCCCGTGTGAATCAGCAAGGACCACCTTGCAAGGCTAAATACTCCTGGGTGACCGATAGCGAAGTAGTACCGTGAGGGAAAGGTGAAAAGAACCCCCGTGGGTAGTGAAATAGAACGTGAAACCGTGCTGAGCTCCCAAGCAGTGGGAGGGGAAAGTGATCTCTGACCGCGTGCCTGTTGAAGAATGAGCCGGCGACTCATAGGCAGTGGCTTGGTTAAGGGAACGGAACCCACCGGAGCCGTAGCGAAAGCGAGTCTTCATAGGGCGATTGTCACTGCTTATGGACCCGAACCTGGGTGATCTATCCATGACCAGGATGAAGCTTGGATGAAACTAAGCAGAGGTCCGAACCGACTGATTTGAAGAATCAGCGGATGAGTTGTGGTTAGGGGTGAAATGCCACTCGAACCCAGAGCTAGCTGGTTCTCCCCGAAATGCGTTGAGGCGCAGCAGTTGACTGGACATCTAGGGGTAAAGCACTGTTTCGGTGCGGGCTGCGCGAGCGGTACCAAATCGAGGCAAACTCTGAATACTAGATATGACCCCGGTCAAGGTCGGCCAGTGAGACGATGGGGGATAAGCTTCATCGTCGAGAGGGAAACAGCCCGGATCACCAGCTAAGGCCCCTAAATGACCGCTCAGTGATAAAGGAGGTGGGGGTGCAAAGACAGCCAGGAGGTTTGCCTAGAAGCAGCCACCCTTTAAAGAGTGCGTAATAGCTCACTGATCGAGCGCCCTTGCGCTGAAGATGAACGGGGCTAAGCGATCTGCCGAAGCTGTGGGATGTCAAAATGCATCGGTAGGGGAGCGTTCCGCCTTAGAGGGAAGCAACCGCGAAAGCGGGGGTCGACGAAGCGGAAGCGAGAATGTCGGCTTGAGTAACGAAAACATTGGTGAGAATCCAATGCCCCGAAAACCCAAGGTTTCCTCCGCAAGGTTCGTCCACGGAGGGTGAGTCAGGGCCTAAGATCAGGCCGAAAGGCGTAGTCGATGGACAACAGGTCAATATTCCTGTACTACCCCTTGTTGGTACGGAGGGACGGAGGAGGCTAGGTTAGCCGAAAGATGGTTATAGGTTTAAGGACACAAGGTGACCCTGCTTTTCAGGGTAAGAAGGGGTAGAGAAAATGCCTCGAGCCGAGGTCCGAGTACCAAGCGCTGCAGCGCTCAGGCGCTACGGCGCTGAAGTATGTAACCGATGCCATACTCCCAGGAAAAGCTCGAACGACCTTCAACAAAAGGGTACCTGTACCCGAAACCGACACAGGTGGGTAGGTAGAGAATACCTAGGGGCGCGAGACAACTCTCTCTAAGGAACTCGGCAAAATAGCCCCGTAACTTCGGGAGAAGGGGTGCCCCCTCACAAAGGGGGTCGCAGTGACCAGGCCCGGGCGACTGTTTACCAAAAACACAGGTCTCCGCAAAGTCGTAAGACCATGTATGGGGGCTGACGCCTGCCCAGTGCCGGAAGGTCAAGGAAGTTGGTGAACTGATGACAGGGAAGCCGGCGACCGAAGCCCCGGTGAACGGCGGCCGTAACTATAACGGTCCTAAGGTAGCGAAATTCCTTGTCGGGTAAGTTCCGACCCGCACGAAAGGCGTAACGATCTGGGCACTGTCTCGGAGAGAGGCTCGGTGAAATAGACATGTCTGTGAAGATGCGGACTACCTGCACCTGGACAGAAAGACCCTATGAAGCTTTACTGTTCCCTGGGATTGGCTTTGGGCCTTTCCTGCGCATTAGGTGGAAGGCGAAGAAGGCCCCCTTCCGGGGGGGCCCGAGCCATCAGTGAGATACCACTCTGGAAGAGCTCGGATTCTAACCTTGTGTCAGACACGCGGGCCAAGGGACAGTCTCAGGTAGACAGTTTCTATGGGGCGTAGGCCTCCCAAAAGGTAACGGAGGCGTGCAAAGGTTTCCTCGGGCCAGACGGACATTGGTCCTCGAGTGCAAAGGCAGAAGGGAGCTTGACTGCAAGACTCACCCGTCGAGCAGAGACGAAAGTCGGCCTTAGTGATCCGACGGTGCCGAGTGGAAGGGCCGTCGCTCAACGGATAAAAGTTACTCTAGGGATAACAGGCTGATCTTCCCCAAGAGTCCACATCGACGGGAAGGTTTGGCACCTCGATGTCGGCTCTTCGCCACCTGGAGCTGTAGGTGGTTCCAAGGGTTGGGCTGTTCGCCCATTAATGCGGTACGTGAGCTGGGTTCAGAACGTCGTGAGACAGTTCGGTCCATATCCGGTGTGGGCGTTAGAGCATTGAGAGGACCTTTCCCTAGTACGAGAGGACCGGGAAGGACGCACCTCTGGTGTACCAGTTATCGTGCCTACGGTAAACGCTGGGTAGCCAAGTGCGGAGAGGATAACTGCTGAAAGCATATAAGTAGTAAGCCCACCCCAAGATGAGTGCTCTCTCCTCCGACTTCCCTAGAGCCTACGGTGTCACAGCCGAAACAGCGACGGGTTCTCCACCCATAGGGGATGGAGCGACAGAAGTATGGAAATAGGATAAGGTAGCGGCGAGACGAGCCGTTTAAATAGGTGTCAAGTGGAAGTGCAGTGATGTATGCAGCTGAGGCATCCTAACGAACGAACGATTTGAACCTTGTTCCTACACGGCCTGATCAAATCGATCAGGCACTTGCCATCTATCTTCATTGTTCAACTCTTTGATGAAAAAGCAAAAGCTCTGCCCTTCCATCTCTTATGGAGAGGGAGGGCAGAGGCCTTTGGTGTCCCTCAAGAATTGGGGCTTCACAATTACTAGCCAATATTTCTCTCATGCCTTTCCTCGTTCATGGTTCGATATTCTGGTGTCCTAGGCGTAGAGGAACCACACCAATCCATCCCGAATTTGGTGGTTAAACTCTACTGCGGTGACGATACTGTAGGGGAGGTCCTGCGGCAAAATAGCTCGATGCCAGAATGATAAAAAGCTTAACACCTCTTATTTGACTTTTTCACTATTTTGAAATACGAAAAAAAAATGCAAAGGTCGTCTTATCCCCTTCACACCTCGGAACGCGCTGCTCTTATAGAGAGAAAGCGCTTTCCCATCTTCTTAACCCGAAATGAAGCCCGGGAAGAGATCCAGTGGAGACGGGTGGGCCTGTAGCTCAGAGGATTAGAGCACGTGGCTACGAACCACGGTGTCGGGGGTTCGAATCCCTCCTCGCCCACAGCCTTCCAAATCTTTCCTTTTGTCGAAGTGAAATCGTAGAACACAATGTGATACGATGAGATAGAATGCAATAAGGATACGGGTTACCTACTCCTAAGGGTCAAAGCAAGCCTTTAATTCAATTCTTTATTCTTACATTAAAGAATGAATCAAATCTCCCCAAGTAGGATTCGAACCTACGACCAGTCGGTTAACAGCCGACCGCTCTACCACTGAGCTACTGAGGAACAGGGGGCCTAGAGTTCAACTCCCGTTCTCAACCCATGAACAATATGAGTCCGAAGCTTTTCGTACTCCCAGAATTTCTTCGTAGTGACTCCGTTCCATGCCTCATTTCATAGGGAAGTGGATCTATTTCACTTCCTAGCACTTCCTATCATTAATATCCATCCTTTGATTGACATAAGAGATGTCATTTATAGTCTATCTCTTTCTATATATGGAAAGTCAAGAAATTCTCATCGAAACATCGAGAAATTGTGCATTCACAGGTATCACTCTAAAGGTGGATTAGAAGATTTCGCTTGTATGAATAGCTATTGGTTTGATACGAATAATGGCAATCGTTTCAGTATGTTAAGGATACAGATGTATCCACAATTCATTTAGAGTTACTTAATAGCCTATTTCTTATATCCCGTGAAATTCTCGAGCCGAAAGATGGATGCATATGCTGTGTTTCATTTTGCTAAATGATATCGGTGAAATTGGATATAGCTATTTTAGATAGAAGAAACTAAAATAAGAATGTACTCTTCTATTTGCATTGATAAAATCAATCCAAATTCCAGATGAATAATTGCAAATTTTTGTGTGTACGAGATTAGAATAACTTCAAAATAACTGACATAATTTTTTATTTAAGAAAAGTTTCCGATTTTTATACCAAACCGAATAGATGTCTTTCACATACAACTGAAAAAATCCAATCTCGACGATTCGCGAAATAACAGCTATTATTCTTTATTAGCCGCCATGGTGAAATTGGTAGACACGCTGCTCTTAGGAAGCAGTGCTCAAGCATCTCGGTTCGAGTCCGAGTGGCGGCATTCTCGAAAAAGAATACAATAGATTTCAATTCAAATTGGACCTTCCCTTCAAAACCTTTATTTGAGAACCCTTGCCTCTCAAGGGTTCTCAAAAATTCAAGATAGATCTAAGATAAAGTGATCAAGATACGTTTTGACCAGAAAAGCCCGTGCTCGATTATTTCGAGCACAGGCCGGTAAAGAGGAATCAGACGATTCGAATGAAGTTTTTTGTAACGTATGGATCTATAAATTTTCTTTATAAAATTTTTCAATCTGGTAATTGTAGACACCAGACGAAGCAATGGTTTATCCAACTTCAATTAATCCGTTAGAAAGCGTGAAAAAAGCCAAGAGACTTGAATTTTGGACTTCTAAGAATTGCTTTCAATATTTATTGAATATAAATTCAATATCAATTAATTAACTCCTTATCAATCTCGATTCATTTCAATATGAGAGAATTGAAACAACGTATTTGTTGGCAATCAGTTTACTAAATCAAAATTGTGATTTATGGATAAAAAATTAATAGTATAAAATTTTCATGAACTGACTAAAGGATTCAAGGAGCAAAAATTCTATATCTATAAAGATATGTTTCTTTCTCTTGTTTGAGAGATGAAAATATTCTTACTATTATCTTCATAGTCGACGATAACATCACAGTTCCACCGCTATTCCAAAACCGTACGTGAAACCTTAGCTTCATACGGCTTCTCTATGATCTAAAAAATAGATTGGAAAGTCCTAAATTAGACCAAAGTAATTCCGTCTGCTAGAATAAAAGCGCTTCTGAATTGATCTCATCCATTTCTCAGTAATAACTTATCTTGGAATAAAACACTTCTTATAGGAATTAATAAATGAAAAGATTTATCCACATCTTTGTCCTACTCTTCTAAAAGGTAAAGGGTTAATTCGTTCTTTATAGCCATTTCCTTAACAAGTGAATGGGAAGTACTACTTGATAATTTCCATAATTTCAAGTCCTTATTATGATTCCTTTTATGGAAAAATCTCTAATTAGATTCCCCATTCCTAATCCTTTATGTACTTTAGTGTTCCTAACCCTTCACTAACTTTTGATGGATTCTCTATGAAGAATCCTTTATTCTTGCCCGCTTCAAGATATGAGACTTTGGGATAAAGAGTTTATTATGTTTACTCAACTTTTCTTGTACGTAGGAAATGAGATTTTACTACTTTATAAGCTGTTTTGTTTCACTCATATAGCTATCTAGTTCAAGATTATTTA
Alloteropsis_angusta__stripped_ TACTATTGGGTATTCCTTCCTTTACAAATTCCTATATGTTAAAAGGTAAGATCTTGGTTTATTCAAATTGCAAGGACTCCCAAGCACACGTATTAACTAGATAATAGAAGGCTTGTTATTTAACAGTATAACATAGTCTATATACCAATGTCAACCAAGCCTTGGGTTGCCCGGGACTCGAACCCGGAACTAGTCGGATGGAGTAGATAATTCTTCCTTGTTAAAACCCCTCCCCAAATCGTGCTTGCATTTTTCATTGCACACGACTTTCCCTATGTAGAAATTTCTATGGAACATTTCAGTCCAAACTGTAAGGGAGTCTAATATTTTTTATTTTTGCAGGCCAATCGCTCTTTTGACTTTGGAATACAGTCTTTTATCAATATACTGTTTCTTTTACACTCAAGAATAATTAGGATTTCGGTCCACTCGAAACTACCTTTCCCCATCAGGCACTAATGTCTTTTTAACGTCTAATTAGATCGGGGAATCCTTCCAATTAAGAAGTTAAGCTCGTTGCTTTTTTCTACCAGAATTAGAGCCAGGCTCTATCCATTTATTCTCTAGACCCAGAAAATCTTTATTACGACATGCTATTTTTTCCATTCATTACCTTTGAGGATCAGTCGTGGTCTTCTAGACTCTACCAAGAGTCCGGACGAATTTGTTGCTCATCCAAATGTGTAAAGATCATAGTCGCACTTAAAAGCCGAGTACTCTACCATTGAGTGCAACCCGGAAATCAGACACGATCGAACCAAAAATCGATGGAATTGTAGACGCTTGGAGTGACGATAAAGAGACCCAGCTATCTACAAATTCTAGATGTGCAATAGACCTTTGTCAATGGAAATACAAATTGAAAAGACTTTTGTTGGATTGGCACGACATAAATGCTAAGAAAAATTGGGATAGATGTAGATAAACAATCCCTAGAAACGTATAGGAGGTTTTTTCCTCATACGGCTCGAGAAATAATTTCATTTACTCATGACTCAAGTTGGCTAATTTTTACTGACAGATTTCATTTTTGAGTCGTCTCTAAACTCTTTTCTTTATCTCATCTCGAACAAATTTACTATTTGTTGAGACGGTTGAAAATCGTGTTTACTTGTTCCGGAATCTTTGATTTGTGAAATCCTTAGGTTTAGACATTACTTCGGGAATTCCTTTTTTTAAAGAGTAGCAACATACGATAGACTGACAAAGTTCCTAATTTATTAGTTTTCACTAACCCTAGATTCTTTCTTATTATGTCCTCTCGAGCTCCATCGTGTACTAACCCAACCAAATTGTTCGGGACGAATAGAACAGACTATGTCGAGCCAAGAGCATTTTCATACTATGGAAAATGATGGATAACAAAATCCACAATCGATTATGTCCTTCAAGTTATAGTATCGAAATTGATCCAATATGGAAGGAATCATGAATAGTCATTTGTATACTCTAAATCTGGGACGGAAGGATTCGAACCTCCGAGTAACGGGACCAAAACCCGCTGCCTTACCACTTGGCCACGCCCCATTTGCGACACTTATTTTTATATATTATTCGTCAATTTCAATTGAGGGATTTTTCTTGCTAGGATTCTAGACATGCGGATAATATAAAAATGCATTGATCATTACATGGAATTCTATTAAGATATTATATGAAATCGAATTTCTTCCATTCTCATTTGAGAATGCGAATACAAGGAGGTATTTTTGTTTGGGAAAGCCCGAAAAGGTTTTGAATCCTTGAAAATAACTCAATCAAAATCAAATTATTCACTCTACAAGAACAAATTTACTAAGGGTATTGGAATTTATCTATGAAAAACCGGGGGTCTGAATTCCTTATAATTGGAAAGTCCCAATGATCGAGGGGCGGAAAGAGAGGGATTCGAACCCTCGGTACAAAAAATTGTACAACGGATTAGCAATCCGCCGCTTTAGTCCACTCAGCCATCTCTCCCGTTCCAAATCGAATGGTTTTATGATATAACAGAGGAAGAAATAAGATAGAAAAATTATATTGCCAATTCCATTTTAATTATATTCTTTTTTCTTAATGTTAATAAAAAAATAAAAAAAAAATTGGAACAAGATAAAGTAAGTAGACCTGACCCCTTGAATGATGCCTCTATCCGCTATTCTGATATATAAATTCGATGTGGATGAAATTGTATGCGGTTTTATTTCTATCTTCGAGACCATTGAAAAGGGCATTGAACGAGAAGAAATCGTCCAATTATCGTATGCCAAATAGAGGTGCTCGGAAATGGTTGAAGTAATTGAATAGGAGGATCACTTATTTTTTCTACCTGTTCTCTTTCTTTCTGGCTCGGTTATTGCATCTAGCCGAGCCAGTATTCAATAAACAAAAGGAGAGAGGGATTCGAACCCTCGATAGTTCCTAGAACTATACCGGTTTTCAAGACCGGGGCTATCAACCACTCAGCCATCTCTCCACAGCCCAAAAAGAGAAGAATCAATGAATTCATGATTAAACCCCTCCTACTTTGTATTTCGTACAATTAAGTGAGGGATCAATATGTAGTCAACATTTGAAGTTAGTTTGGAGGATTAGAAATAAAAAAAACGGTCGACCCAGACGGTCGACCCAGGTGGCCCTATAAAATATAGAGCGTAGTTCAGTGGTAAAACATCTCCTTGCCAAGGAGAAGATACGGGTTCGATTCCCGTCGCTCGCCTGCTAAGTGCGGAGACGGGAATCGAACCCGTGACCTCAAGGTTATGAGCCTCGTGAGCTACCAAACTGCTCTACTCCGCTCTGTAGGGCCAGTGGACAAGTATCTATCGAGCGGGTAGCGGGAATCGAACCCGCATCGTTAGCTTGGAAGGCTAGGGGTTATAGTCGACGTTGGTTTTTTTAACGTCTCTAATTCAAAACCGAACATGAAATTTTGATTTCATTCGGCTCCTTTATGGATATTCTCACCACTTAACATCTAAGTCAGCTTTTGTCTGAATGGAACCAAAGCTCTCTGCTTTCTAGATGATCCCTATAGAGTAGGAGATAGAAATTCATCTACTTACTTCGTTCCCTAATTTCATTCAAGAGATCCTGAGGAAAAGAGTTGGGTTTCCACCGAGCTGAAACAATATACTGATGGTTCTAGTAAACCAAAACCATCTTTTTAGCTATTGGGCAGAAGATTTAGTTACGATTGGTTTGTATCTTCATCCATAGATCCTTTACCCATATTATTCAATCGGAATACTTATGCAAAATTATGCTTCGCGACTCTGTACTCATAATCAAATATACTAATCGCGAGAATTATATTCTCCTCAATATGCTATTGAGAGGAAAAGGATTAAACCCTTTATAAGAACTAAGGCCATAGAACGAATCACACTTTTACCACTAAACTATACCCGCTAATGTAGATTATGATACCAACGCTACCCTTTGTCAAGTTACCCAATATTCCAAAGACTCTTTTCTTTTTTCGAGTATATTGACAATTCCAAAAAACTGCTCATACTATATAGTATAATGACGAGTGGTTGTATATGGCGCTATCGTCTAGTGGTTCAGGACATCTCTCTTTCAAGGAGGCAGCGGGGATTCGACTTCCCCTGGGGGTAGGGAGTATTATAAAAAGAGGTTATAAGCCTAGAAAAATTCTTCCTGGGTCGATGCCCGAGCGGTTAATGGGGACGGACTGTAAATTCGTTGACGATGTCTACGCTGGTTCAAATCCAGCTCGGCCCAAAAATCTAGGGCTTCGTGAATATGAACTAAATTGTAGTTCAATTGGTCAAGGTATCTCCTATTATTATTTACTATCAACCCTGAATTGATTGATAGTCCAATATTCATAATATTGAATTTATTCATATCAGGATCAAGTCCGCACAGGCCTTTTCTATGGGATTACATCCCGAGTTATTGTAGGTTTTGGAATTCCAATTAATCATTGAAGAAAAGGCCGGTTGGAATCTAAAGTGTGCGACCACACTTTAGCTTTATTATCATCTATGTCTCCTATTTCTATGAAGGAATTCTTCTACTATTGATCAATAATCATAGTGGAATCAAGGGTCAGAGTCAAAAGGCATGAATTTACCCCTAAGATTCCCCCTTATGTTTCCTATGGGGAATCGTGCTTGAATTTTCGTCGAAATATTCATATGTATGAAATACATATATGAAATACATATGTGGAGTTCCCTAGAATTTCATGTGATTCAGTAAACGAATATAGTTCCATGATTGCTAGATCGATCCGTAGGGATTGAGAAGAGTGAGCATAATGGATTTCGATAATCGAAATAAATTTTATCGGGATGCCCCTTTCGGGGGGCATTCCGACAAATCCAGGAGAGTAGTTTGAATCACTGAAGGGGTACTTATGTTTTATTTCAAGCTATTTCGCTCTTTCTTAATCAAATAATTCCGTAATGGTAAGATGGGAATATTGATATATATTAGAGGGTATTGATATATATTATGATCTGATGTGATTTGGTATCCTAAATATAAGATTTTCAGCTGAGTTGAGAAAGAGATGCTTGAATCAAAAGAATTCTTTTGAAGTTCAATTTTTATCAGAGGACAATCTATTTCTTGGTTTATTGTATCCTTAACCATTTTTACACAAGGAACTTACCTCTAAAAAAGAGTTTTTCACAGGTCAAATGAGACTAAGTAGATAGGCGAGCGAAAAGTGATCAAAATTGTGTTCGTCCTATCTATAAGAGGAGAGCATTCAAGAATAGATTGATCTATCCGGCTGCACTTAGTTGTGCACGATCTCGACGAATTACTTCTGAATAACTTCAGAAATCATATGGAAGACCATAGCATTTCGCGACTCATTGGTAACTTTGATTCTCTATAGACCAATAACATGAGACCATTAACACGGTTAAAGCTAAACTGCTTGAAGTCCGGGCAAAGGGTACTCTTTCTACGTGGAATTTATCTGATATAGAACACTCATATCGATAATCAAACTATTTACTAAGGCCAGCCCTTTCAATGCCGAATCGACGACCTATGTATAAGAGAATTTTTGGATTTTTATTAAAAGCAAAACAAATAAAGAAACAACTTTGCTGACATCTAGTTGGAAGAGTCCTTATTTCATAAATAAGGAGCGGGAGAGCCAAATGAATCGAAAGATTCATGTTTGGTTCGGGAAGAGATCATAAAAATTGTAACAAGATAATCTACTTTCACTTCTACTTTCGTTTAGAATTTAGGCATTATTTTCCCTTGCTTCAAAGAAAGAAACACTATTTGTTTAGTATTTAAAGAATAGATAGAAAAAGATTGCGTCCAATAGGATTTGAACCTATACCAAAGGTTTAGAAGACCTCTGTCCTATCCATTAGACAATGGACGCTTTAAAGGGTAGTAGTATCGAACCGTAACCCCAGCTTTGTGAGCTACCAAACAAACTGCCTCACCATATCTATACAAATAGAATAGTCCATTTATATAGAATGGTAAAGAGGGCTCTTCTACGATCATCAAAACAATGTGCCGTCCTGTTATACATGGTTCTAATCCTAGATGGAAAAATAAAATGCCTTTCAAATCCTCTAAGTCCTCCTCTTTCCGGACAAGACATACAAAGAGACCCGCCAACTTTATTAAATCTTTGAAAGATGGATATTATGATTAGTCCTTTCTTTACTATCTACCAGTTATTCACTGGAGCAATTCATCCGAGGCAAGTGTTCGGATCTATTATGACATAAGGATTAGGTGCCTAACGGACTTCTGATTAAAATGAAAAGGGATATAATGAAATTCTTTTATAAATCGGAATAGGCAGTTCCTTCCCCTAGAACCGTACTTGAGAGTTTCCTACCTCATACGGCTCAGAATTTGATTTCTAAAAAATCAATTTTCTTCTGCAGATTACCTAAGTTTCAAACCCTATTTTGATCAATAATCAGTTTGATCTTTTCTCCCACCTTCAGAAGAAGCATACCCTTCATTCTAATAAAGGTAACTATCTCCATCTATGAAATTTCTATAGAATCCTCGAAAAGACTCATAAGAAAAAAACTTACTATCTTTGGGATCTGATACTACACCGCTGCTTATCCTTAGTGGATCGGCTTTATTACATAAGCGGATTCCAAAATTTTGTCCCATATCGTGGTATGCAGTTTTTTAGTTGTATCGACCGAGTCGCTCACTAATTGATCTTTACGGTGTTTCTCTATCAATTTCAGCTTTATCCATAGGTAGTATAGGCTTTTCCTATTTTGATGTCTTCCTACAGCTGATAGGGTAAAATCGTTGTTTTGACGATCCCTATGTAGAAAGCTTTCTATAGTGGAGATAGTCGCAGTTACGGTCGTTCATTCTATTCAAAAAATCTCCGTTCCAAAACCGTACATGAGGTTTTCATCTCATACCGAAAAATCTATAGAATAAAATTTGGACCGAAGGGAGCTAGTATTTTTCCAAGAAATCTCTAGCCACCTTCCCAAGAGGTTTTCTTAACACAATGAATAATGCTAGAAGCTCCAAGAATTTCTTTGTTCTCAACGCCTCCTATTTAGAGGAATTAGCCACTTCAACGACCTTTGATGGTTATAAGGGTATCCAAAGTACAAACCAGATGGTTGTTTGTTATCCTAACCATTCTTCCCAACCCCGATACCAATCAGGAAAGCTAATTTTTAACAAAGTTTTTCTTGTTGATTCCTATTTCGAGGTGTAGTGCTTTCTCCCCTATGCTGCCTATTGGTTGTAATACAGAACCTATCCTCAGTGTAACCTTTCGCTCAATACTCAAATCTACAATTGAAGCATCTGAGGCCACATCAATCGAGGATACACGACAGAAGGAATTGTCAGTTCACCTCACCTTCCCCAAGCGTGGGTTTCTGTTCTCTCTATGCTCTTTCTCGTATAGGACCCATTCTATATAGAATTCTTTTCATTCTATCACAAAATAACATTTAAGAAGAGATATTGACTAATAGACTATGGAATCCCCGGTCGCTATTTACTCTGTTTTTTTCCATAATAATTAGGGAGAGATGGCCGAGCGGTTCAAGGCGTAGCATTGGAACTGCTATGTAGACTTTTGTTTACCGAGGGTTCGAATCCCTCTCTTTCCGTTTCATCAATGTTAGCGGTATCAACTTTCGTTAAGTGAAGACTCCTTTATTGAAATTTTACACAATAAATTTCTTCTATTTACATTACAGAATACATCGAAATTCAAACTGAATTAAACTAAAGGATAAAGTAAAATCTACACAATCATCAACATCTGGTATAATATTATTTATTTTTATTCTTTGTATCTAGAAAATTGTAAGGTAGAGACATAATGGAACAAAAAGCCGACTATCGGATTTGAACCGATGACCCTCGCATTACAAATGCGATGCTCTAACCTCTGAGCTAAGTGGGCTTACCTAACAGAAATAGTGTAACAAATAAATATTATAGGAATCCAATATCAAGCGTTATAGTATGATTTAGAATACTCTAAAAATAAAACTTTTGGATATATTCATTCCGATTGAATTGCAAATATATGAACGATAGAATGAATTGTAATAAGATGAGCATGAGGGGATATGGCGAAATCGGTAGACGCTACGGACTTGATTGTATTGAGCCTTGGTACGGAAACCTGCTAAGTGGTAACTTCCAAATTCAGAGAAACCCTGGAATGAAAAAGGGCAATCTGAGCCAAATCCCTTTTTAGTGAAAACTAAGGATAGGTGCAGAGACTCGATGGAGTGGATTAATCGAACGAGGATAAAGAGAGAGTCCCATTCTACATGTCAATACTGACAACAATTCCGTCGACTTTGTTCAAGTCCCTCTATCCCCAAACCTTATTGACATAGATGAAATACTTTACTAGGATGATGCACAAGAAAGGTCAGGATAGCTCAGTTGGTAGAGCAGAGGACTGAAAATCCTCGTGTCACCAGTTCAAATCTGGTTCCTGGCAAAGATCCACTAGTTGTTCTAGTAATATGCGCGGTACAAAGTTCTGGTAGGAACTTCTTTTCGTTTCGTCTGTAGTGAACATGAATCATTGTCTTGATCTCCCCCTTTTATAAATATCAAATGCAAATTACACCTTTCTTTTCTGAAAATATACTCCCATTAATGTGGAATAGTAGGGCTATACGGATTCGAACCGTAGACCTTCTCGGTAAAACAGATCAAACGATATTATCGAAATGATTCGAACTGTTTCAAAGACCCAACATGCATTTTCTGCATTGGGCTCTTTCATCAACTGATGTAAAGATCAGTTAATCTGCCATAGTTTTTCTTTATGGAAGATAATAAGATGGCTCCCTGTGATTGATTTTTTCTATCTAGGAGCAATACCAAAGTGTTTCAAAGGAGGATTACCTTGACTTAGGTCTGCCTCCGGCCTAAATTAACCTAAGTGAAATGGAGTCTCTATCGTTCGCTGCAAGAGTTTACTATGAGACTTCATACACCTTAAAGTTCATAGAACGAAAAGAAGTTTTTTGGGCCCTTACCCTCTTACGCCTAGCATTGAGTGGGCTGGATATTTACCTTATCAACTAGCAAATAGGGTTCCATTTGATTAAGCACCTGAATTGGCACCAGAATCGGACTGAACCGACTGTTTGTCAGGCTACTGTTCTCCTATTCTTTCGAATCCATGAAGTAAGACATTGATTTTGCATTCATTGCATAATAAGTTCCCTTGAAAAGCATTGGCGCACGTGTAAGCGAGTTGCTCTACCGAACTGAGCTATAGCCCTTGTCAGAGATATCTTAACATATAGATAATTTCTTGTCAAGCGGTATTGCTTATAAAGGATTCGATCTATAATCGATCGAAGTTTTTTGTGGTGATAAATTGCTACTTAACTCAGTGGTTAGAGTATTGCTTTCATACGGCGGGAGTCATTGGTTCAAATCCAATAGTAGGTAGAAAAATTACTAGATAGCATTGGACTTACTATCTAATAACTTTTTTTGTATCAAACCTTTCTAATTATCACAAAAAATCGAATTTGTTGAATAATGCCAAATGAATTAGTTAATTCAATAAAAAGGGGACTAGCACTTGATTTCGTTGCCCAAGCGAATCCCATTCATTATGGAATGAGTCTGTTGGAAAGTTCAATCAAATATAATTTTTCCTTTTGTGAAGGATCTGTGCCTACTCTCCTATCTAGGACTTCGATATACATATACTACTGTGAAGCATAGACTGCTGTCAACAGGGTTTGGGTTGCGCTATATCTATCAAAGAGTATACAATAATGATGGATTTGGTGAATCAAATCCATGTTAACTTCAATAAGGTGATGAATATAAGCATATCTTTTTGTAATCCCTATCGAGTAGACCCTGTCGTTGTGAGAATTCTTAATTCTTAATTGATTGCAATTAAATTCGGCTCAATCGAGCCAATAGATCTTGATACGATCAAGAGACTTGACAAATTGAGATTCTTCTATCTATAAATAAAATAGTAAATTTGAATTGAGACACATCTTTTGTGTATAGGGTCTTTAAATTGTTATGACATAACAGAAAGTCAATGTATCTAACCTTTTTTCTAGTTACTGAAGGTTAGATTTAGCTTATTCTCTTAATTTTAATTGACCGCTATTAGTATATCTAATAAAAAGTATTTTCATTCCAGTACAACTGTTGCAGTAGAATGACAACAGACTCGTGTATAGGGAACTCTTAGCTACCTATCTAATTTATTGTAGAAATTCCGGATCCGCATTGGGCATCCGTGGAATTGAGGGTCTCTATTGGCACAAGAAAAAGGTTTTCTTGTGTCGATTCTTCTTGTATCGAAAAACTATTATAAGAATTCCGCGGGCCCTTTCCGCTCTAATCAGGGTAAGGACCCGCTAAGTTCCTACTTTTTCATGTTTACAATCTGGATCCTCCGATTATTCCCCTACTTTCCTCCGCATTTTCTCAAGTGGTCATGCTAGAACAAAAACAGTCATGGATAGTTATAAGGGTATCCTTCCAAATGGGATAAGAGAATTCTTACTATTTCTTTCTCAGTTCTATAGTTGGAATTTGTGCTGAGCTCCCAAAAATTCAAAAAAGGAATTGATTCCGTAAAAGATGGGATCCACCAGTAAATAGAAAATTACTGATATTTCCTTGTGAGATTGTCAATTTTGTACCAAAGGTGTATTTTGAGTATACCGAATTAGTATAGCTATCCTTCCTATGGCACAGCAATCCTGTTTTGTCCCGAAACAGAAAACTTAGGTAAGTGCTTTACCAACATATGTAGTAAATAAATTTAACCCCGTCATAGAATCTTTTGAATTCATTCTAGTTCATTGAGGGATAATTTAGACTATTATTTAGAGATAGATCGTACCTCTTTTTATCCCCTGAACAAATCGAATTGAGTAATTTTTTATTGACCTCCTCGAGGAGGTCAAAATTAGTTAGTTTTGACATAAGATATATGGAACACGCTCTGTAGGATTTGAACCTACGACATCGGGTTTTGGAGACCCGCGTTCTACCAAACTGAACTAAGAGCGCTTTTCACTCCCGCTACGAAGTAATAGGTAGGGATGACAGGATTTGAACCTGTGACATTTTGTACCCAAAACAAACGCGCTACCAAGCTGCGCTACATCCCTTTTCCAATTGTTGTACAATGCCATTGTACATATTCCTTTCTTGTTTTCCACAGAACTAGTATCTGATCATATATGTATTCCAATACGGAAGGAGGATTTGCAAATTCTTTAATTATTTCTTTCTTTAAATTGTTATCAAGGAGGTTCGAGCATCGTGGTTCAATTTTTCATAGATCCAAAAAAAATAAGGAATAAATCTTATTCGAAAGTCAGATTTTGAATCAAATTAACCTTAATGAATAACTAATGATTTCTCTTCTTTTAACATTTTTCATTATAACAAAACGTATTATTCCGATATATAAAATATTAATTCCAATGGCTTTTGCTACTATAACCTTCCCAACCACGGCTTTAAGTGGGTTCCATCGTTTCTATAGTTCCCTTTTAAACGGCGAGGCCCTCTCTATACACCGGAGCCTTTCAAAAGGTATTGTGAACTTGTATAGTTCACATTCTTTGGCTCTACCTATCCATTATAGAGTAAATAGCTCTTTTCACAATAAGAGTTATTCATACAGTGACGGTATTTAATTATGAAAGTTGGCTAAGTAGCTGGCCCTTTAGTCCGTCTTTAAGATAAAGGAGCAGAAACTTTTTCTTACGATTTCCTCCGCTTAATGGATAACCATTTGCTATCAATGGGAATTGCTTCTCCCAATCTCGAGATTGGATTTGCACCAAAGGAAACCATAAATTCCATATACCATATCCTATGGTACCGATCATGGTATAAAAGGATTGGTTTAGATCGATCTTAACCTGAATTAGATTAAATTATTTAAAGAAACACTTTAAGGAAACGTAAGAATGGAAGAGAATCCGCAGTTTTATTCTAATAGCCCAAGCTACCCATTGCATATTGGCACTTATCGAGTATAGAATAGATCTGCTTCTCTTTCTAGAATGTTATTTTCGAAATAAATATTAACGCTTTTCCAATGCGATAAAATAAAGCGACATCGTGTCTATTTTTCTTTGCTAAAGGGGTATTTCCTATATGGAAACCCAAATTAATAGGTGTGGAAGTTATAATGTAAATAAACCAGGTAAGAAGTCCCCAGGGGGGGGGCTTCTTACTTCAATTTATAGAATTTCAAGATTACAATGGATCTATGAAAAGATCGTGTATTTACAACTACAACGGAATAGTATACAAAGTCAACACCAAGATTAAATAGAATTTGTTTCTACTAATAAAACAACTTTAAGCTCCACATTTCTGGTAGTTCGACCGTGGTTTTTTCGGTATCTCTGGAATTGTGACTTGTTAGAATTGATCCTATTGATAATACATAGAAAGGGCCTGTTATCTCTATCAAGATATTCAATTCGTCGGTTCTAGTATCTGGAACACGAAAACATAAGAACTATGATTCATACCCACTATTTAGACCTCGCAACCAGACATTTCTTCCTCAATTTTGTTTACAACTTCAATAAATGATCATCAAGCGGTTCTTATTCGAAGAACCCTTGGTTTAGCTTGAGACTCAATCATCGTGGCTCTAGTATGAATCTAAGGTTTTAATTGAACTGATTCATAGGATCGCAACAAGATAATTTCTATACCACAAATAGGGAAGAGAAAAGTCAAGAGGCCTCTAGCCAACTTGAAATTTTTTTCTTATTTCATATCTTCAAAGCAAATCGATCGAGTGGCTGATGAATTCTAATATCCGTTGAAATTTGTGTGTTTCTGCTTGAGCCGTAGGAAGGCATATCATCGAGAAAATTCTCATATATCATATGGGTAGGTTGTGGTATTTCATTGCTACAAACATGGGTTATTGTAAAATAAGACATGTCATTTGGATACTTCAAAATAAGGCAGATGTGACTTGAATTATTAATTTGGCCATGCAGAAGAGAGTTGGATCTGCCACATTAGAATTCACGAAGGTGTCTCCGCATCCAATCAACACGTAAGTACCCTAGATAGGCTGGTTCACTCGAGGAGAATATTTCTATGATCATACCCAACCATGTTATCCATGAACAGGCTCCGTAAGATCCCATGGAATCGAATAAGTCATGTGATTCAATATTTATTATAGTATGGAAATGCATTCATTTTCTTTGCATCGATTTCGCAATACTATCGGAGTAAAAGAAGGGATCTAAGGAAGAATGTGGGCTAAACTTAGTAACAAGTAAATACTTTGTTTGGATGTAAGAAACTGGAAATACCAACTAATCAAGAGACAATCCACAAAGCAATTGATCACGATCAAATTAGTAAGCCCACTTGGATATTGAGCATTTAAGAATAGGAAGGTCTTATTTCTTTCATTCTTGCTCGAGCCGGATGATGAAAAATTCTCGATTGTTGATTCGTTCAACCGCGAAGCCCCATGGGTATCTAGGAAATAGTTACTTCCAAGTGAATCTTCCCTAGATACCTAAAATTTATTTTATTATGATCCATTCCGCAATATAGATAGTTATGAATCGTTTATTTCTCTTGAAAGCATTTTATTATCTCATAAAGTTAGAAATAGAAATACAAAGATATCCGTTTCAAAGAATTAGGTATCTTTCAAAATAGGAAGTTCGAGATAGAATTCGGATGGGGCCAAAGACTCTAATTCTAGGTTCCTTTTTATAATCAACATGCGCATATACCTGAGACACAATCTACTATATTATCTATATCTCGTGGAGTTTCTTCTCATCCAGCTCCTCGGAAATTTTGCTTTATCACATTGCTTTCACATTGGAATCCTATACACATCCTTAGTTAGGATCAACTAACAGCAATTATATTATCAATTTTCATTAAATCTTATAGAGGTATAATTAGAATGGGAAGATAGGGTTAGTTTTCTATTAAATAACCGCAGCTGATTACTCTTTTTCTTTTAAAGAGTGGCATCCTATGTCCACTATCTCGATCGGGGTATGGAGGTCAGAATAAGAATAATGATGAATGGAAAAAGAGAAAATCCTTTAGCTGGATAAGGGGCGGATGTAGCCAAGTGGATCAAGGCAGTGGATTGTGAATCCACCATGCGCGGGTTCAATTCCCGTCGTTCGCCCATCGCATTATTGCAATGCAATTTCCATATTCCTAGTTACGTATTGAAGTAGATTCTTTTTTTTCTCAAAAACCCCTTCCCAAACTGTACAAGCTTCTTCCAAAGCATACGGCTTTCTAGATGTATATGACGATCTCTAGACAGAATGAGTGGATATAGAAAAGGAATCCAAATCTGCCGAATCGCTCATGTTATGATCTTCTACATCCTAGGTCTCCGCGTTCCGTCATCTGGCTTATGTTCTTCATGTAGCATTCAGATCGAATGACTCTATGAAATTACGTTGCTACTTCCACATATTATGGGTAACGTAGGAGACATCCCTATTTACCGGGGGTCTTAATTACCACTGCTTAGCTTTCAATTCGCCTCTGACCATCAAATTAAATGTGAATAACCCGTCCTCCTCTCTTTGAAACAAGGGGCGCTTCCGGTTCTGTGCGTGCTTCAAACAATTTTGTCTTCTCCATATTACCATATCTCTAGAGTCAATAATTTTCTATGAGGAACTACTGAACTCAATCACTTGCTGCCGTTACTCAACAGTTTTCTGTTGAGGTCTATCCCGTAGAGGTAGTCAAATTGGATCGGTGATCGATTTCTAGGTTTCGTCGTAAACCTAATTGGTTACTTCCAATTACGTAAATCAATAGTTCAAATCGACTTTCCCTCCTATGCTCTGAGTTCCAGTATCGATAAGAATTGAGTTCTTATTGTTCTTATGTTATGGTATGAATATACCATACCAATTCGTTATGTATGGATGATGGATGAGATTCCATAGATAGAGAGCCAGTTCCAATAGACCGTTCGCGTGCATCCAGCAGGAATTGAACCCGCAAATTACCAATTATGAGTTGGGCGCTTTAACCATTCAGCCATGGATGCTTAACAGGGATCATCGTACATCGTAAATAACCAATTTTATATTATGCCTTGAAGAGGACTCGAACCTCCACGCTCTTTAGCACGAGATTTTGAGTCTCGCGTGTCTACCATTTCACCATCAAGGCATCGTATTCCATGAATATGATATCTATCGAATGTGATATATGGAATATATGACAAAGGTGGAGTCTTGGATCGATCGATCGGTAGGCCTGAGTCAGACATCAAATAGCTTCGCATTATCCGTGGACACCTTATATAGATCAATTTGTCGATTCAATAGAAGCCCAAAGAGGTGCATATGGTACCCAAGGATAGATATGTCGGGTCTGATTACACCTATTCCTAATCCTAAATAGAATGTAAGGACGTAGGGATTTCTATGTAAATGGAATGAACTTATAATCTGATGATCGAGTCGATTCCATGATTATAAGTTCATAACCCTAGCCCATTTTGGGCGGAACAGATCTACTAATTCTTTTATTCCAGTTAGTAAGGGATCTTGAACTAAGAAATAGACCTAGCAGCTTCTTTCTCTCATGCAAAACCGTGCATGAGACTTTCATCTCGCACGGCTCCTAAGTGATAAAAGAAAGAAGAACTGGTCTTCTTTCTTTTTTGATTACCTTCCTCGCGTATGTATAAGACCGAATCCATTCTTTTTCGAAATGGATTTCGACTAATCCTTAACTTTTCGAGGAATCCTTCATCAGTGGTTGTGAATGACTGACTTTTTCAATCCTTTCGACCTTGGTTCCGTAGGAGCAAGTCAGAAAGGTTGAGAAATAGAACCATCTGATTTGATTCGTTCCCAATAGCCATGAGATGATCATCTTAGGGTGATCCTTTTGTCAACGGATGCTCCTATTACACGTAGTCTCTGAAGGATGAGAACCCACTATGTAGCATCTACATCGATAATTCATTGTATACGTCATTAGTCCGATTCTTTGTAGGAACTACCCGTAATAATGAGCTTGCAAAAAGGATCTGTTTATCATAAAGAGATTCGTTGTTCCTGACCCTGCTTCACCTTAATTGTTATTTGAACAAAAAGATCACATAAACTTTTGGTAAAATTTTGTCTTGGTCGGAGTGGGGATAGCATTTCTCTTCTGCATGTCTATGGAGTTTTGCAAAACCCAAACACCTCAGATAGAGGTAGGAATTTGTCGAACGAACCACAGAATTAGTAACTGCAGCCAATCTCCGAATGTTTCGATGGATATTTACGGAATCCCCATGAATAGGATCAAACCTTATTCCATTTCCATAAGATTCCTCTTTCTTATTCTTAAGCAAGCCCCCGAGAGGGCTTAGTTGATCATGATTTCTGTTTTCTCTCTTTTTATTTGTTTCGAAAAAGATATGATTCTCCTTCTATTGATTCTGAGATGTATGGATCCATGTGTCTACATACCTAGATTCTGTTCATGGAGAGCGTGAAAGAGGTTCAAGAATCCTTTTCTTTTTATAAGGGCTAAGGGTGGATCTCGAAAGATAGGAAAGATCTCCCTCCAAGCCGTACATACGACTTTCATCGAATACGGCTTTCCACAGAATTCTATAGGGATCTATGAGATCGAGTATGGAATTCTGTTTACTCACTTTAAATTGAGTATCCGTTTCCCGCTAGGATCGGAAATCCTGTATTTTCCATATCCATACGCTCGAGTCCTTAGGTTTCCGAAATAGTGAAAAAGAAGTGCTTCGAATCATTGCTATTTGACTCGGACCTGTTCTGAAAAAGTCGAGGTATTTCGAATTGTTTGTTGACACGGACAAAGTAAGGGAAAACCTCTGAAAGAATTTCCATATTGACCTTGGACATATAAGAGTTCCGAATCGAATCTCTTTAGAAAGAAGATCTTTTGTCTCATGGTAGCCTGCTCCAGTCCCCTTACGAAACTTTCGTTATTGGGTTAGCCATACACTTCACATGTTTCTAGCGATTCACATGGCATCATCAAATGATACAAGTCTTGGATAAGAATGTCCCTCTACAGAACCGTACATGAGATTTTCACCTCATACGGCTCCTCGTTCAATTTTTCTTCATTTGGAATCTGGGCTCTTCTATCTTCGACTTTTTTTTATTTATTTCTTCCCGAAACTTCCCAAGAAAATCCCGAATTGGATCCAAACGGGTTAATGTGAGCTTATCCATGCGGTTAGGCACTCTTCAAATAGGAATCCCTTTTCTAACTGGCTTTCGTGCTTTGGTGAGTCGTCCGAGATCCTTTCGATGACCTATGTTGTGTTGAAGGGATATCTATTCCGATCGATTGCATAAGACCCGGAAAGTATACAGAAAAGACAGTTCTTTTCAATTTGGATTAATATAAGTAGTATCGAATCCATAGTCAATCCTATTTTGATAGGACCGGAATTCTCTTTCTCGATGGGACGGGGAAGGGATATAACTCAGCGGTAGAGTGTCACCTTGACGTGGTGGAAGTCATCAGTTCGAGCCTGATTATCCCTATAATGTGAGCGATTTTTACTTACACGATCGAACGGGAATGGATAAGAGGCTTGTGGGATTGACGTGATAGGGTAGGGTTGGCTATACTGCTGGTGGCGAACTCCAGGCTAATAATCTGAATGGATACAAGTTTGGAAGGAAAGACAATTCCGAATCCGCTTTGTCTACGAATAAGGAAGCTATAAGTAATGCAACTATGAATCTCATGGAGAGTTCGATCCTGGCTCAGGATGAACGCTGGCGGCATGCTTAACACATGCAAGTCGAACGGGAAGTGGTGTTTCCAGTGGCGAACGGGTGAGTAACGCGTAAGAACCTGCCCTTGGGAGGGGAACAACAACTGGAAACGGTTGCTAATACCCCGTAGGCTGAGGAGCAAAAGGAGAAATCCGCCCAAGGAGGGGCTCGCGTCTGATTAGCTAGTTGGTGAGGCAATAGCTTACCAAGGCGATGATCAGTAGCTGGTCCGAGAGGATGATCAGCCACACTGGGACTGAGACACGGCCCAGACTCCTACGGGAGGCAGCAGTGGGGAATTTTCCGCAATGGGCGAAAGCCTGACGGAGCAATGCCGCGTGGAGGTGAAGGCCTACGGGTCGTCAACTTCTTTTCTCGGAGAAGAAACAATGACGGTATCTGAGGAATAAGCATCGGCTAACTCTGTGCCAGCAGCCGCGGTAAGACAGAGGATGCAAGCGTTATCCGGAATGATTGGGCGTAAAGCGTCTGTAGGTGGCTTTTCAGTCCGCCGTCAAATCCCAGGGCTCAACCCTGGACAGGCGGTGGAAACTACCAAGCTGGAGTACGGTAGGGGCAGAGGGAATTTCCGGTGGAGCGGTGAAATGCATTGAGATCGGAAAGAACACCAACGGCGAAAGCACTCTGCTGGGCCGACACTGACACTGAGAGACGAAAGCTAGGGGAGCAAATGGGATTAGAGACCCCAGTAGTCCTAGCCGTAAACGATGGATACTAGGTGCTGTGCGACTCGACCCGTGCAGTGCTGTAGCTAACGCGTTAAGTATCCCGCCTGGGGAGTACGTTCGCAAGAATGAAACTCAAAGGAATTGACGGGGGCCCGCACAAGCGGTGGAGCATGTGGTTTAATTCGATGCAAAGCGAAGAACCTTACCAGGGCTTGACATGCCGCGAATCCTCTTGAAAGAGAGGGGTGCCCTCGGGAACGCGGACACAGGTGGTGCATGGCTGTCGTCAGCTCGTGCCGTAAGGTGTTGGGTTAAGTCTCGCAACGAGCGCAACCCTCGTGTTTAGTTGCCACTATGAGAACCCTGAACAGACCGCCGGTGTTAAGCCGGAGGAAGGAGAGGATGAGGCCAAGTCATCATGCCCCTTATGCCCTGGGCGACACACGTGCTACAATGGGCGGGACAAAGGGTCGCGATCTCGCGAGGGTGAGCTAACTCCAAAAACCCGTCCTCAGTTCGGATTGCAGGCTGCAACTCGCCTGCATGAAGCAGGAATCGCTAGTAATCGCCGGTCAGCCATACGGCGGTGAATCCGTTCCCGGGCCTTGTACACACCGCCCGTCACACTATAGGAGCTGGCCAGGTTTGAAGTCATTACCCTTAACCGTAAGGGGGGGGATGCCTAAGGCTAGGCTTGCGACTGGAGTGAAGTCGTAACAAGGTAGCCGTACTGGAAGGTGCGGCTGGATCACCTCCTTTTCAGGGAGAGCTTATTGGGTATTTTGGTTTGACACTGCTTCAGCCCAAAACGAAGGCAGCTACGTCTGAGCTAAACTTGGATATGGTCTTAGGGTGAAGTAAGACCAAGCTCATGAGCTTATTATCCTAGGTCGGAACAAATTAGTTGATAGTGATAGGATCCCTTTTTGACGTCCCCATACCCCGTGTGGCGGCATGGGGATGTCAAAAAAGGGATGGAGTTTTTCTCGCTTTTGGCGTAGCAGGCCTCCCTTTGGGAGGCCCGCGCGACGGGCTATTAGCTCAGTGGTAGAGCGCGCCCCTGATAATTGCGTCGTTGTGCCTGGGCTGTGAGGGCTCTCAGCCACATGGATAGTTCAATGTGCTCATCAGCGCCTGACCCGAAGATGTGGATCATCCAAGGCACATTAGCAGTGTCTAGGGTTGGGCCAGGAGGGTCTCTTAACCCCTTCCTTTTTCATCGGAGTTATTTCCTGCCATGGTAAGGGGGGCACACTTGAAGAGCGCAGTACAACGAGAGTTGTATGCTGCGTTCGGGAAGGATGAATCGCTCCCGAAAAGGAGTCTATTGATTCTCTCCCAATTGGTTGGATCGTAGGGGCGATGATTTACTTCACGGGTGAGGTCTCTGGTTCAAGTCCAGGATGGCCCAGCTGCGCCAGGGAAAAGAATAGAAGAAGCATCTGACTCTTTCATGCATACTCCACTTGGCTCGGGGGGATATAGCTCAGTTGGTAGAGCTCCGCTCTTGCAATTGGGTCGTTGCGATTACGGGTTGGCTGTCTAATTGTCCAGGCGGTAATGATAGTATCTTGTACCTGAACCGGTGGCTCACTTTTTCTAAGTAATGGGGAAGAGGACTGAAACATGCCACTGAAAGACTCTACTGAGACAAAAAGATGGGCTGTCAAAAAGGTAGAGGAGGTAGGATGGGCAGTTGGTCAGATCTAGTATGGATCGTACATGGACGATAGTTGGAGTCGGCGGCTCTCCTAGGCTTCCCTCATCTGGGATCCCCGGGGAAGAGGATCAAGTTGGCCCTTGCGAATAGCTTGATGCACTATCTCCCTTCAACCCTTTGAGCGAAATGTGGCAAAAGGAAGGAAAATCCATGGACCGACCCCATTGTCTCCACCCCGTAGGAACTACGAGATCACCCCAAGGACGCCTTCGGCGTCCAGGGGTCACGGACCGACCATAGACCCTGTTCAATAAGTGGAACACATTAGCCGTCCGCTCTCCGGTTGGGCAGTAAGGGTCGGAGAAGGGCAATCACTCGTTCTTAAAACCAGCATTCGATCAAAGAGTCGGGCGGAAAAAGGGGAGACCGTTCCTGGTTCTCCTGTAGCTGGATTCCCCGGAACCACAAGAATCCTTAGAATGGGATTCCAACTCAGCACCTTTTGTTTTGAGATTTTGAGAAGAGGTGCTCTTTGGAGAGCACAGTACGATGAAAGTTGTAAGCTGTGTTCGGGGGGGAGTTATTGCCTATCGTTGTCCTCTATGGTAGAACCCGTCGGGGAGGCCTGAGAGGCGGTGGTTTACCCTGTGGCGGATGTCAGCGGTTCGAGTCCGCTTATCTCCAGCCCGTGAACTTAGCGGATACTATGATAAATTTTGTCAATTCGTCAGTTCGATCTTTGCATTCATGGACGTTGATAAGATCCTTCCATTTAGTAGCACCTTAGGATGGCATAGCCTTAACGTTAATGGCGAGGTTCAAAAGAGGAAAGGCTTGCGGTGGATACCTAGGCACCCAGAGACGAGGAAGGGCGTGCAAGCGACGAAATGCTTCGGGGAGTTGAAAAAAGCATAGATCCGGAGATTCCCAAATAGGTCAACCTTTTGAACTGCTGCTGACCATGAGCAGGCAAGAGATAACCTGGCGAACTGAAACATCTTAGTAGCCAGAGGAAAAGAAAGCAAAAGCGATTCCCGTAGTAGCGGCGAGCGAAATGGGAGCAGCCTAAACCGTGAAACGGGGTTGTGGGAGAGCAATACAAGCGTTGTGCTGCTAGGCGAAGCGGTTGAGTGCCGCACCCTAGATGGCTAAAGTCCAGTAGCCGAAAGCATCACTAGCTTACGCTCTGACCCGAGTAGCATGGGGCACGTGGAATCCCGTGTGAATCAGCAAGGACCACCTTGCAAGGCTAAATACTCCTGGGTGACCGATAGCGAAGTAGTACCGTGAGGGAAAGGTGAAAAGAACCCCCGTGGGTAGTGAAATAGAACGTGAAACCGTGCTGAGCTCCCAAGCAGTGGGAGGGGAAAGTGATCTCTGACCGCGTGCCTGTTGAAGAATGAGCCGGCGACTCATAGGCAGTGGCTTGGTTAAGGGAATGGAACCCACCGGAGCCGTAGCGAAAGCGAGTCTTCATAGGGCGATTGTCACTGCTTATGGACCCGAACCTGGGTGATCTATCCATGACCAGGATGAAGCTTGGATGAAACTAAGCAGAGGTCCGAACCGACTGATTTGAAGAATCAGCGGATGAGTTGTGGTTAGGGGTGAAATGCCACTCGAACCCAGAGCTAGCTGGTTCTCCCCGAAATGCGTTGAGGCGCAGCAGTTGACTGGACATCTAGGGGTAAAGCACTGTTTCGGTGCGGGCTGCGCGAGCGGTACCAAATCGAGGCAAACTCTGAATACTAGATATGACCCCGGTCAAGGTCGGCCAGTGAGACGATGGGGGATAAGCTTCATCGTCGAGAGGGAAACAGCCCGGATCACCAGCTAAGGCCCCTAAATGACCGCTCAGTGATAAAGGAGGTGGGGGTGCAAAGACAGCCAGGAGGTTTGCCTAGAAGCAGCCACCCTTTAAAGAGTGCGTAATAGCTCACTGATCGAGCGCCCTTGCGCTGAAGATGAACGGGGCTAAGCGATCTGCCGAAGCTGTGGGATGTCAAAATGCATCGGTAGGGGAGCGTTCCGCCTTAGAGGGAAGCAAACGCGAAAGCGGGGGTCGACGAAGCGGAAGCGAGAATGTCGGCTTGAGTAACGAAAACATTGGTGAGAATCCAATGCCCCGAAAACCCAAGGTTTCCTCCGCAAGGTTCGTCCACGGAGGGTGAGTCAGGGCCTAAGATCAGGCCGAAAGGCGTAGTCGATGGACAACAGGTCAATATTCCTGTACTACCCCTTGTTGGTACGGAGGGACGGAGGAGGCTAGGTTAGCCGAAAGATGGTTATAGGTTTAAGGACACAAGGTGACCCTGCTTTTCAGGGTAAGAAGGGGTAGAGAAAATGCCTCGAGCCGAGGTCCGAGTACCAAGCGCTGCAGCGCTCAGGCGCTATGGCGCTGAAGTATGTAACCCATGCCATACTCCCAGGAAAAGCTCGAACGACCTTCAACAAAAGGGTACCTGTACCCGAAACCGACACAGGTGGGTAGGTAGAGAATACCTAGGGGCGCGAGACAACTCTCTCTAAGGAACTCGGCAAAATAGCCCCGTAACTTCGGGAGAAGGGGTGCCCCCTCGCAAAGGGGGTCGCAGTGACCAGGCCCGGGCGACTGTTTACCAAAAACACAGGTCTCCGCAAAGTCGTAAGACCATGTATGGGGGCTGACGCCTGCCCAGTGCCGGAAGGTCAAGGAAGTTGGTGAACTGATGACAGGGAAGCCGGCGACCGAAGCCCCGGTGAACGGCGGCCGTAACTATAACGGTCCTAAGGTAGCGAAATTCCTTGTCGGGTAAGTTCCGACCCGCACGAAAGGCGTAACGATCTGGGCACTGTCTCGGAGAGAGGCTCGGTGAAATAGACATGTCTGTGAAGATGCGGACTACCTGCACCTGGACAGAAAGACCCTATGAAGCTTTACTGTTCCCTGGGATTGGCTTTGGGCCTTTCCTGCGCATTAGGTGGAAGGCGAAGAAGGCCCCCTTCCGGGGGGGCCCGAGCCATCAGTGAGATACCACTCTGGAAGAGCTCGGATTCTAACCTTGTGTCAGACCCGCGGGCCAAGGGACAGTCTCAGGTAGACAGTTTCTATGGGGCGTAGGCCTCCCAAAAGGTAACGGAGGCGTGCAAAGGTTTCCTCGGGCCAGACGGACATTGGTCCTCGAGTGCAAAGGCAGAAGGGAGCTTGACTGCAAGACTCACCCGTCGAGCAGAGACGAAAGTCGGCCTTAGTGATCCGACGGTGCCGAGTGGAAGGGCCGTCGCTCAACGGATAAAAGTTACTCTAGGGATAACAGGCTGATCTTCCCCAAGAGTCCACATCGACGGGAAGGTTTGGCACCTCGATGTCGGCTCTTCGCCACCTGGAGCTGTAGGTGGTTCCAAGGGTTGGGCTGTTCGCCCATTAATGCGGTACGTGAGCTGGGTTCAGAACGTCGTGAGACAGTTCGGTCCATATCCGGTGTGGGCGTTAGAGCATTGAGAGGACCTTTCCCTAGTACGAGAGGACCGGGAAGGACGCACCTCTGGTGTACCAGTTATCGTGCCTACGGTAAACGCTGGGTAGCCAAGTGTGGAGAGGATAACTGCTGAAAGCATATAAGTAGTAAGCCCACCCCAAGATGAGTGCTCTCTCCTCCGACTTCCCTAGAGCCTCCGGTAGCACAGCCGAGACAGCGACGGGTTCTCCACCCATAGGGGATGGAGCGACAGAAGTATGGAAATAGGATAAGGTAGCGGCGAGACGAGCCGTTTAAATAGGTGTCAAGTGGAAGTGCAGTGATGTATGCAGCTGAGGCATCCTAACGAACGAACGATTTGAACCTTGTTCCTACACGACCTGATCAAATCGATCAGGCACTTGCCATCTATCTTCATTGTTCAACTCTTTGATGAAAAACCAAAAGCTCTGCCCTCCCTCTCTATAAGAGATGGAAGGGCAGAGTCCTTTGGTGTCCCTTAAGAATTGGGACTTCACAATTACTAGCCAATATTTCTCTCATGCCTTTTCTCGTTCATGGTTCGATATTCTGGTGTCCTAGGCGTAGAGGAACCACACCAATCCATCCCGAATTTGGTGGTTAAACTCTACTGCGGTGACGATACTGTAGGGGAGGTCCTGCGGCAAAATAGCTCGATGCCAGAATGATAAAAAGCTTAACACCTCTTATTTTACTTTTTCACTATTTTGAAATACGAAAAAAAAACGCAAAGGTCGTCTTATCCCCTTCACACCTCAGAACGCACTGTTCTTATAGAGAGAAAGCGCTTTCCCATCTTCTTAACCCGAAATGAAGCCCGGGAAGAGATCCAGTGGAGACGGGTGGGCCTGTAGCTCAGAGGATTAGAGCACGTGGCTACGAACCACGGTGTCGGGGGTTCGAATCCCTCCTCGCCCACAGCCTTCCAAATCTTTCCTTTTGTCGAAGTGGAATCGTAGAACAGAATGTGATACGATGAGATAGAATGCAACAAGGATACGGGTTACCTACTCCTAAGGGTCAAAGCAAGCCTTTAATTCAATTCTTTATTCTTACATTAAAGAATGAATCAAATCTCCCCAAGTAGGATTCGAACCTACGACCAGTCAGTTAACAGCCGACCGCTCTACCACTGAGCTACTGAGGAACAGGGAGCCTAGAGTTCAACTCCCGCTCTCAACCCGTGAACAATATGAGTCCGAAGCTTTTCGTACTTCCGGAATTTCTTCGTAGTGGCTCCGTTCCATGCCTCATTTCATAGGGAAGTGGCTCTATTTCACTTCCTAGCACTTCCTATCATTAATATCCATCCTTTGATTGACATAAGAGATGTCATTTATAGTCTATCTCTTTCTATATATGGAAAGTCAAGAAATTCTCATCGAAACATCGAGAAATTGTGCATTCACAGGTATCACTCTAAAGGTGGATTACAAGATTTAGCTTTTCTGAATCGCTATTGGTTTGATACGAGTAATGGCAGTCGTTTCAGTATGTTAAGGATACAGATGTATCCACAATTCATTTAGAGTTACTTAATAGCCTATTTCTTATATCCCGTGAAATTCTCGAGCCGAAAGATGGACGCATATGCTGTGTTTCATTTTGCTAAATGATATCGGTAAAATTGGATATAGCTATTTTAGATAGAAGAAACTAAAATAAGAATGTACCCTTCTATTTGCATCGATAAAATAAATCAAAATTCCAGATGAATAATTGCAAATTTTTGTGTGTACGAGATTAGAATAACTTCAAAATAACTGACATAATTTTTTATTTAAGAAAAGTTTCCGATTTTTATCCCAAAGCCAATAGATGTCTTTCACATACAACTGAAAAAACCCCGTCTCGACGATTCGCAAAAAAATAATTATTATTCTTTATTAGCCGCCATGGTGAAATTGGTAGACACGCTGCTCTTAGGAAGCAGTGCTGAAGCATCTCGGTTCGAGTCCGAGTGGCGGCATTCTCGAAAAAGAATACAATAGATTTCAATTAAAATTGGACCTTATTTTCAAAACCTTGAATTGAGAACCCTTGTTTTTCAAGGGTTCTCAAAAATTCGAGATAGATCTAAGATAAAGTAATCAAGATACGTTTTGACCAGAAAAGCCCATGCTCGATTATTTCGAGCACAGGCCGGTAAAGAGGAATCAGATGATTCAAGTGGAGTTTTTTGTAACGTATGGATCTCTAAATTTCCTTTATCAAAATTTTCGATCTGGTAATTGTAGACACCAGACGAAGCAATGGTTTATCCAACTTTAATTAATCCGTTAGAAAGCGTGAAAAGAGCCAAGAGACTTGAATTTAAGACTTCTCATAATTGCTTTCAATATTTATTGAATATAAATTCAATATCAATTAACTAACTCCTTATCAATCTCGATTCATTTCAATATAAGAGAATTGAAGCAACGTATGTGTTGGCAATGGGTTTACTAAATCAAAATTGTGATTTATGGATAAAAAATTTATAGTATAAAATTTTCATGAACTTACTAAAAAATTCAAGGAGAAAAAATTCTATATATATAAAGGTATGTTTCTTTCTCTTGTTTGAGAGATGAAAATATTCTTACTATTATCTTCATAGTCGACGATAACATCACAGTTCCACCGCTATTCCAAAACCGTACATGAAGCCTTAGCTTCATACGGCTCCTCTATGATCTAAGAAATTGATTGGAAAGTCCCAAATTAGACCAAAGCAATTCTGTCTGCTAGAATAAAAGCGCTTCCGAATTGATCTCATCCTTTTCTCGGTAATAACTTATATTGGAATAAAACACTCGTTATAGCAATTAATAAATGGAAAAAATTATCCATATCTTTGTCCTATTCTTCTAAAAAATAAAGGGTTAATTCGTTCTTGATAGCCATTTCTTTAATAAGTGAATGGGAAGTACTACTTGATCATTTCCAAAATTTCAAGTCCTTATTACGATTCCTTTTATGGAAAAATGTCTAATTAGATTTCTCATTACTAATCCTGTATGTACTTTTGTGTTTCTAATCCCTCACTAACTTTTTATGAATTGCCTATGGAGAATCCTTTATTCTTGCCCGCTTCAAGATATGAGACTTTGGGGTAACGAGTTTACTATGTTTACTGAACTTTTCTTGTACGTAGGAAATGAGATTTTACTACTTAATAAGCTGTTTTGTTTCACTCATATAGCTATCTCGTTCAATATTATTTA
Alloteropsis_cimicina__stripped_ TACTATTGGGTATTCCTTCCTTCAAAAATTCCTATATGTTAAAAGGTAAGATCTTGGTTTATTCAAATTGCAAGGACTCCCAAGCACACGTATTAACTAGATAATAGAAGGCTTGTTATTTAACAGTATAACATAGTCTATATATCAATGTCAACCAAGCCTTGGGTTGCCCGGGACTCGAACCCGGAACTAGTCGGATGGAGTAGATAATTCTTCCTTGTTAAAACCCCTCCCCAAATCGTGCTTGCATTTTTCATTGCACACAACTTTTCCTATGTAGAAATTTCTATGGAACATTTCAGTACAAACTGGAAGGGAGTCTAATAGTGTTTATTTTTGCGGGCCAATCGCTCTTTTGACTTTGGAATACAGTCTTTTATCAATATACTGTTTCTTTTACACTCAAGAATAATTAGGATTTCGGTCCACTCGAAACTACCTTTCCCCATCAGGCACTAATGTATTTTTAACATCTAATTAGATCGGGGAATCCTTCCAATTAAGAAGTTAAGCTCGTTGCTTTTTTCTACCAGAATTTGAGCCAAGCTCTATCCATTTATTCCCTAGACCCAGAAAATCTTTATTACGACATGCTATTTTTTCCATTCATTACCTTTGAGGATCAGTCGTGGTCTTCTAGACTCTACCAAGAGTCTGGACGAATTTGGTGCTCATCCAAATGTGTAAAGATCATAGTCGCACTTAAAAGCCGAGTACTCTACCATTGAGTGCAACCCAGAAATCAGACACGATCGAACCAAAAATCGATGGAATTGTAGACGCTTGGAATGACGATAAAGAGACCCAGCTATCTACAAATTCTAGATGTGCAATAGACCTTTGTCAATGGAAATACAAATTGAAAAGACTTTTGTTGGATTGGCACGACATAAATGCTAAGAAAAATTGGGATAGATGTAGATAAACAATCCCTAGAAACGTATAGGAGGTTTTCTCCTCATACGGCTCGAGAAATAATTTCATTTACTCATGACTCAAGTTGGCTAATTTTGACTGACAGACTTCATTTTTGAGTCGTCTCTAAACTCTTTTCTTTATCTCATCTCGAACAAATTTACTATTTGTTGAGACGGTTGAAAATCGTGTTTACTTGTTCCGGAATCTTTGATTTGTGAAATCCTTGGGTTTAGACATTACTTCGGGAATTCCTTTTTTTAAAGAGTAGCAACATACGATAGACTGACAAAGTTCCTAATTTATTTGTTTTCACTAACCCTAGATTCTTTCTTATTATGTCCTCTCGAGCTCCATCATGTACTAACCCAACCAAATTGTTCGGAACGAATAGAACAGACTATGTCGAGCCAAGAGCATTTTCATACTATGGAAAATGATGGATAACAAAATCCACAATCGATTATGTCCTTCAAGTTATGGTATCGAAATTGATCCAATATGGAAGGAATCATGAATAGTCATTTGTATACTCTAAATCTGGGACGGAAGGATTCGAACCTCCGAGTAACGGGACCAAAACCCGCTGCCTTACCACTTGGCCACGCCCCATTTGCGACACTTATTTTTATATAATATTCGTCAATTTCAATTGAGGGATTTTTCTTGCTAGGATTCTAGACATGCAGATAATATAAAAATGCATTGATCATTACATGGAATTCTATTAAGATATTATATGAAATCGAATTTCTTCCATTCTCATTTGAGAATGCGAATACAAGGAGGTATTTTTGTTTGGGAAAGTCCGAAAAGGTTTTGAATCCTTTAAAATAACTCAATCAAAATAAAATTATCTACTCTACAAGAACGAATTTATTAAAGGTATTGGAATTTATCTATGAAAAACCGGGGGTCAGAATTCCTTACAATTTGAAAGTCCCAATGGTCGAGGGGCGGAAAGAGAGGGATTCGAACCCTCGGTACAAAAAATTGTACAACGGATTAGCAATCCGCCGCTTTAGTCCACTCAGCCATCTCTCCCGTTCCAAATCGAAAGGTTTTGTGATATGACAGAGGAAGAAATAAGATAGAAAAATTATATTGCCAATTCCATTTTAATTATATTCTTTTTTCTTAATGTTAATAAAAAAATAAAAATAAAATTGGAACAAGATAAAGTAAGTAGACCTGACCCCTTGAATGATGCCTCTATCCGCTATTCTGATATATAAATTCGATGTGGATGAAATTGTATGCGGTTTTATTTCTATCTTCGAGACCCGTGAAAAGGGCATTGAACGAGAAGAAATCGTCCAATTATCGTATGTCCAGTAGAGGTGCTCGGAAATGGTTGAAGTAATTGAATAGGAGGATCACTTATTTTTTCTACCTGTTCTCTTTCTTTCTGGCTCGGTTATTCCATCTAGCCGAGCCAGTATTCAATAAACAAAAGGAGAGAGGGATTCGAACCCTCGATAGTTTCTGGAACTATACCGGTTTTCAAGACCGGGGCTATCAACCACTCAGCCATCTCTCCACAGCCCAAAAAGAGAAGAATCAATGGATTCATGATTAAACCCCTCCCACTTTGTATTTCGTACAATTAAGTGAGGGATCAATATGTAGTCAACATTTGAAGTTAGTTTGGAGGATTCGAAATAAAAAAAATGGTCGACCCAGACGGTCGACCCAGGTGGCCCTATAAAATATAGAGCGTAGTTCAGTGGTAAAACATCTCCTTGCCAAGGAGAAGATACGGGTTCGATTCCCGTCGCTCGCCTGCTAAGTGCGGAGACGGGAATCGAACCCGTGACCTCAAGGTTATGAGCCTCGTGAGCTACCAAACTGCTCTACTCCGCTCTGTAGGGCCAGTGGACAAGTGTCTATGGAGCGGGTAGCGGGAATCGAACCCGCATCGTTAGCTTGGAAGGCTAGGGGTTATAGTCGACGTTGGTTTTTTTAACGTCTCTAATTCAAAACCGAACATGAAATTTTGATTTCATTCGGCTCCTTTATGGATATTCTCGCCACTTAACATCTAAGTCAGCTTTTGTCTGAATGGAACCAAAGCTCTCTGCTTTCTAGATGATCCCTATAGAGTAGGAGATAGAAATTCATCTACTTACTTCGTTCCCTAATTTCATTCAAGAGATCCTGAGGAAAAGAGTTGGGTTTCCACCGAGCTGAAACAATATACTGATGGTTCTAGTAAACCAAAACCATCTTTTTAGCTATTGGGCAGAAGATTTAGTTACGATTGGTTTGTATCTTCATCCATAGACCCTTTACTCATATTTAAAAATCGGAATACTTATGCAAAATTATGCTTCGCGACTCTGTACTCATAATCAAATATACTAATCGCGAGAATTATATTCTCCTCAATATGCTATTGAGAGGAAAAGGATTAAACCCTTTATAAGAACTAAAGCCATAGAACGAATCACACTTTTACCACTAAACTATACCCGCTAATGTAGATTATGATACCAACGCTACCCTTTGTCAAGGTAGACAATATTCCAAAGACTCTTTCCTTTTTTCGAGTATATTGACAATTCCAAAAAACTGCTCATACTATATAGTATAATGACGAGTGGTTGTATATGGCGCTATCGTCTAGTGGTTCAGGACATCTCTCTTTCAAGGAGGCAGCGGGGATTCGACTTCCCCTGGGGGTAGGGAGTATTATAAAAAGAGGTTATAAGCCTAGAAAAAATCTTCCTGGGTCGATGCCCGAGCGGTTAATGGGGACGGACTGTAAATTCGTTGACGATGTCTACGCTGGTTCAAATCCAGCTCGGCCCAAAAATCTAGGGCTTTGTGAATATGAACTAAATTGTAGTTCAATTGGTCAAGGGATCTCCTATTATTATTCACTATCAACCATGAATTGATTGATAGTCCAATATTCATAATATTGAATTGATTCATATCAGGATCAAGTCCTCGCAAGCCTTTTCTATGGGATTACATCCCGAGTTATTGTAGGTTTTGGAATTCCAATTAATCATTGAAGAAAAGGCCGGTTGGAATCTAAAGTGTGCTACCACACTTTAGCTTTATTATCATCTATGTCTCCTATTTCTATCAAGGAATTCTTCTACTATTGATCAATAATCATAGTGGAATCAAGGGTTAGAGTCAAAAGGCATGAATTTACTCCTTAGATTCCCCCTTATGTTTCCCATGGGGAATCGTGCTTGAATTTTCGTCGAAATATTCATATGTATGAAATACATATATGAAATACATATGTGGAGTTCCCTAGAATTTCATGTGATTCAGTAAACGAATATAGTTCCATGATTGCTAGATTGATCCGCAGGGATTGAGAAGAGTGAGCATAATGGATTTCGATAATCGAAAAAAATTTTATCGGGATGCCCCTTTCGGGGGGCATTCCGACAAATCCAGGAGAGTAGTTTGAATCACTGAAGGGGTACTTATGTTTTATTTCAAGCTATTTCGTTCTTTCTTAATCAAATAATTCCGTAATGGTAAGATAGGAATATTGATATATATTAGAGGGTATTGGTATATATTATGATCTGATGTGATTTGGTATCCTAAATATAGGATTCTCAACTGAGTTGAGAAAGAGATGCTTGAATCAAAAGAATTCTTTTGAAGTTCAATTTTTATCAGAGGACAATCTATTTCTTGGTTGATTGTATCCTTAACCATTTTGACACGAGGAACTCACCTCTAAAAAAGAGTTTTTCACAGGTCAAACGAGACTAATTAGATGGGCGAGCGAAAAGTGATCAAAACTTTGTTCGTCCTATCTATAAGAGGAGAGCGTTCAAGAATAGATTGATCTATCCGGCTGCACTTAGTTGTGCACGATCTCGACGAATTACTTCTGAATAACTTCAGAAATCATATGGAAGACCATAGCATTTCGCGACTCATTGGTAACTTTGATTCTCTATAGACCAATAACGTGAGACCATTAACACGGTTAAAGCTAAACTGCTTGAAGTCAGGGCAAAGGGTACTCTTTCTACGTGGGATTTATCTGATATAGAACACTCATATCCATAATCAAACTATTTACTAAGGCCAGCCCTTTCAATGCCGAATCGACGACCTATGTATAAGAGAATATTTGGATTTTTATTAAAAGCAAAACAAATAAAGAAACAACTTTGCTGACATCTAGTTGGAAGAGTCCTTATTTCATAAATAAGGAGCGGGAGAGCCAAATGAATCGAAAGATTCATGTTTGGTTCGGGAAGAGATCATAAAAATTGTAACAAGATAATCTACTTTCACTTCTACTTTCGTTTAGAATTTAGGCATTATTTTCCCTTGCTTCAAAGAAAGAAACACTATTTGTTTAGTATTTAAAGAATAGATAGAAAAAGATTGCGTCCAATAGGATTTGAACCTATACCAAAGGTTTAGAAGACCTCTGTCCTATCCATTAGACAATGGACGCTTTAAAGGGTAGTGGTATCGAACCATAACCCCAGCTTTGTGAGCTACCAAACGAACTGCCTCACCATATCTATACAAATAGAATAGTCCATTTATATAGAATGGTAAAGAGGGCTCTTCTACGATCATCAAACCAATGTGCCGTCCTATTATACATGGTTCTAATCCTAGATGGAAAAATAAAATGCCTTTCAAATCCTCTAAGTCCTCCTCTTTCCGGACAAGACATACAAAGAGACCCGCCAACTTTATTGAATCTTTGAAAGATAGATATTATGATTAGTCCTTTCTTTACTATCTACCAGTTATTCACTGGAGCAATTCATCCGAGGCAAGTGTTCGGATCTATTATGACATAAGGATTAGGTGCCTAACGGACTTCTGATTAAAACGAAAAGGGATATAATGAAATTCTTTTATAAATCGGAATAGGCAGTTCCTTCCCCTAGAACCGTACTTGAGAGTTTCCTACCTCATACGGCTCAGAATTTGATTTCTAAAAAATCAATTTTCTTCTGCGAATTACCTAAGTTTCAAACCCTATTTTGATCAATAATCAGTTTGATCTTTTCTCCCACCTTCAGAAGAAGCATACCCTTCGTTCGAATAAAGGTAACTATCTCCATATATGAAATTTCTATAGAATCCTCGAAAAGACTCATAAGAAAAAAACTTACTATCTTTGGGATCTGATACTACACCGCTGCTTATCCTTAGTGGATCGGCTTTATTACATAAGCGGATTCCTAAATTTTGTCCCGTATCGTGGTATGCAGTTTTTTAGTTGTATCGACCCAGTCGCTCACTAATTGATCTTTACGGTGTTTCTCTATCAATTTCAGCTTTATCCATAGGTAGTATAGGCTTTTCCTATTTTGATGTCTTCCTACAGCTGATAGGGTAAAATCGTTGTTTTGACGATCCCTATGTAGAAAGCTTTCTATAGTGGAGATAGTCGCAGTTACGGTCGTTCATTCTATTCAAAAAATCTCCGTTCCAAAACCGTACATGAGGTTTTCATCTCATACCGAAAAATCTATAGAATAAAATTTGGACCGAAGGGGGCTGGTATTTTTCCAAGAAATCTCGAGCCACCTTCCCAAGAGGTTTTCTTAACACAATGAATAATGCTAGAAGCTCCAAGAATTTTTTTGTTCTCAACGCCTCCTATTTAGAGGAATTAGCCACTTCAACGACCTTTGATGGTTATAAGGGTACCCAAAGTACAAACCTGATGGTTGTTTGTTATCCTAACCATTCTTCCCAACCCTGATACCAATCAGGAAAGCTAATTTCTAACAAAGTTTTTCTTGTTGATTCCTATTTCGAGGTGTAGTGCTTTCTCCCCTATGCTGCCTATTGGTTGTAATACAGAACCTATCCTGAGTGTAACCTTTCGCTCAATACTCAAATCTACAATTGAAGCATCTGAGGCCACATCAATCGAGGATACACGACAGAAGGAATTGTTAGTTCACCTCACCTTCCCCAAGCGTGGGTTTCTGTTCTCTCTATGCTCTTTCTCGTATAGGACCCATTCTATATAGAATTCTTTTCATTCTATCACAAAATAACATTCAAGAAGAGATATTGACTAATAGACTATGGAATCCCCGGTCGATATTCACTCAGTTTTTTTCCATAATAATTGGGGAGAGATGGCCGAGCGGTTCAAGGCGTAGCATTGGAACTGCTATGTAGACTTTTGTTTACCGAGGGTTCGAATCCCTCTCTTTCCGTTTCATCAATGTTAGAGCTATGAACTTTCCTTAAGTGAAGACTCCTTTATTGAAATTTTACACAATAAATTTCTTCTATTTACATTACGGAATACATCGAAATTCAAACTGAATTAAACTAAAGGATAAAGTAAAATCTACACAATCATCAACATCCGGTATAATATTATTTATTTTTATTCTTTGTATCTAGAAAATTGTAAGGTAGAGACATAATGGAACAAAAAGCCGACTATCGGATTTGAACCGATGACCCTCGCATTACAAATGCGATGCTCTAACCTCTGAGCTAAGTGGGCTTACATAACAGAAATAGTGTAACAAATAAATATTATAGGAATCCAATATCAAGCGTTATAGTATGATTTTGAATACTCTAAAAAGAAAACTTTTGGATATATTCATTCCGATTGAATTGCAAATATATCAACGATAGAATGAATTGCAATAAGATGAGCACGAGGGGATATGGCGAAATCGGTAGACGCTACGGACTTGATTGTATTGAGCCTTGGTATGGAAACCTGCTAAGTGGTAACTTCCAAATTCAGAGAAACCCTGGAATGAAAAAGGGCAATCTGAGCCAAATCCCTTTTTAGTGCAAACTAGGGATAGGTGCAGAGACTCAATGGAGTGGATTAATCAAACGAGGATAAAGAGAGAGTCCCATTCTACATGTCAATACTGACAACAATTCCGTCGACTTTGTTCAAGTCCCTCTATCCCCAAACCTTTTTGACATAGATGAAATACTTTACTAGGATGATGCACAAGAAAGGTCAGGATAGCTCAGTTGGTAGAGCAGAGGACTGAAAATCCTCGTGTCACCAGTTCAAATCTGGTTCCTGGCAAAGATCTACTATTTGTTCTAGTAATACGCGCGGTACAAAGTTCTGGTAGGAACTTCTTTTCGTTTCGTCAAGAGCGAACATGAATCATTGTCTTGATCTCCCCCTTTTATAAATATCAAATGCAAATTACACCTTCCTTTTCTGAAAATATACTCCCATTAATGTGGAATAGTAGGGCTATACGGATTCGAACCGTAGACCTTCTCGGTAAAACAGATCAAACGATATTATCGAAATGATTCGAACTGTTTCAAAGACCCAACATGCATTTTCTGCATTGGGCTCTTTCATCAACTGATGTAAAGATCAGTTAATCTGCCATAGTTTTTCTTTATGGAAGATAATAAGATGGCTCCCTGTGATTGATTTTTTCTATCTAGGAGCAATACCAAAGTGTTTCAAAGGAGGATTACCTTGACTTAGGTCTGCCTCCGGCCTAAATTAACCTAAGTGAAATGGAGTCTCTATCGTTCGCTGCAAGAGTTTACTACGAGACTTCATACACCTTAAAGTTCATAGAACGAAAAGAAGTTTTTTGGGCCCTTACCCTCTTACGCCTAGCATTGAGTGGGCTGGATATTTACCTTATCAACTAGCAAATAGGGTTCCATTTGATTAAGCACCTGAATTGGCACCTGAATCGGACTGAACCGACTGTTTGTCAGGCTACTGTTCTCCTATTCTTTCGAATCCATGAAGTAAGACATTGATTTTGCATTCATTGCATAATAAGTTCCCTTGAAAAGCATTGGCGCACGTGTAAGCGAGTTGCTCTACCGAACTGAGCTATAGCCCTTGTCAGAGATATCTTAACATATAGATAATTTCTTGTCAAGCGGTATTGCTCATAAAGGATTCGTTCTATAATCGATCGAAGTTTTTTGTGGTGATAAATTGCTACTTAACTCAGTGGTTAGAGTATTGCTTTCATACGGCGGGAGTCATTGGTTCAAATCCAATAGTAGGTAGAAAAATTACTAGATAGCATTGGACTTACTATCTAATAACTTTTGTTGTATCAAACCTTTCTAATTATCACAAAAAATCGAATTTGTTGAATAATGCCAAATAAATTAGTTAATTCAATAAAAAGGGGACTAGCACTTGATTTCGTTGCCCAAGCGAATCCCATTCATTATGGAATGAGTCCGTTGGAAAGTTCAATCAAATATAATTTTTCCTTTTGTGAAAGATCTGTGCCTACTCTCCTATCTAGGACTTCGATATACATATACTACTGTGAAGCATAGATTGCTGTCAACAGGGTTTGGGTTGCGCTATATCTATCAAAGAGTATACAATAATGATGGATTTGGTGAATCAAATCCATGTTAACTTCAATAGGGTGATGAATATAAGCATATTTTTTTGTAATCCATATCGAGTAGACCCTGTCGTTGTGAGAATTCTTAATTCTTAATTGATTGCAAATAAATTCGGCTCAATCGAGCCAATGGATCTTGATATGATCAAGAGACTTGACAAATCGAGATTCTTCTATCTATAAATAAAATAGTAAATTTGAATTGAGACACATCTTTTGTGTATAGGGTCTTTAAATTGTTACGACAGAACAGAAAGTCAATGTATCTAACCTTTTTTCTAGCTACTGAAGGTTAGATTTAGCTTATTCTCTTAATTTTAATTGACCGCTATTAGTATATCTAATAAAAAGTATTTTCATTCCAGTACAACTGTTGCAGTAGAATGACAACAGACTCATGTATAGGGAACTCTTAGCTACCTATCTAATTTATTGTAGAAATTCCGGATCTGCGTTGGGCATCCGTGGAATTGAGGGTCTCTATTGGCACAAGAAAAAGGTTTTCTTGTGTCGATTCTTCTTGTATCGAAAAACTATTATAAGAATTCCGCGGGCCCTTTCCGCTCTAATCAGGGTAAGGACCCGCTAAGTTCCTATTTTTTCATGTTTACAATCTGGATCCTCCGATTATTCCCCTACTTTCCTCCACATTTTATCAAGTGGTCATGCTAGAACAAAAACAGTCATGGATAGTTATAAGGATATCCTTCCAAATGGGATAAGAGAATTCTTACTATTTCTTTCTCAGTTCTATAGTTGGAATTTGTGCTGAGCTCCCCAAAATTCAAAAAAGGAATTGATTCCGTAAAAGATGGGATCCACCAGTAAATAGAAAATTACTGATATTTCCTTGTGAGATTGTCAATTTTGTACCAAAGGTGTATTTTGAGTATACCGAATTAGTATAGCTATCCTTCCTATGGCACAGCAATCCAGTTTTGTCCCGAAACGGAAAACTTAGGTAAGTGCTTTACCAACATATGTAGTAAATGAATTTAACCCCTTCATAGAATCTTTTGAATTCATTCTAGTTCATTGAGGGATAATTTAGACTATTATTTAGAGATAGATCGTACCTCTTTTTATCCCCTGAACAAATCGAATTGAGTAATCTTTGATTGACCTCCTCGAGGAGGTCAAAATTAGTTAGTTTCGACATAAGATATATGGAACACGCTCTGTAGGATTTGAACCTACGACATCGGGTTTTGGAGACCCGCGTTCTACCAAACTGAACTAAGAGCGCTTTTGACTCCCGCTACGAAGTAATAGGTAGGGATGACAGGATTTGAACCTGTGACATTTTGTACCCAAAACAAACGCGCTACCAAGCTGCGCTACATCCCTTTTCCAATTGTTGTACAATGCCATTGTACATATTCCTTTCTTGTTTTCCACAGAACTAGTATCTGATCATATATGTATTCCAATACGGAAGGAGGATTTTCAAATTCTTTAATTATTTCTTTCTTTAAATTGTCATCAAGGAGGTTCGAGCATCGTGGTTCAATTTTTCATAGATCCAAAAAAAATAAGGAATAAATCTTATTCGAAAGTCAGATTTTGAATCAAATTAACCTTAATGAATAACTAATGATTTCTCTTCTTTTAACCTTTTTCATTATAACAAAACGTATTATTCCGATATATAAAATATTAATTCCAATGGCTTTTGCTACTATAACCTTCCCAACCACTGTTTTAAGTGGGTTCCATCGTTTCTATGGTTCCCTTTTAAACGGCGAGGCCCTCTCTATACACCGGAGCCTTTCAAAAGGTATTGTGAACTTGTATAGTTCACATTCTTTGGCTCTACCTATCCATTATAGAGTAAATAGCTCTTTTCACAATAAGAGTTATTCATACAGTGACGGTATTTAATTATGAAAGTTGGCTAAGTAGCTGGCCCTTTAGTCCGCCTTTAAGATAAAGGAGCAGAAAGTTTTTCTTACGATTTCCTCCGCTTAATGGATAACCATTTGCTACCAATGGGAATTCCTTCTCCCAATCTAGAGATTGGATTTGCACCAAAGGAAACCATAAATTCCATATACCATATCCTATGGTACCGATCATGGTATAAAAGGATTGGTTTAGATCGATCTTAACCTGAATTAGATTAAATTATTTAAAGAAACACTTTAAGGAAACGTAAGAATGGAAGAGAATCGGCAGTTTTATTCTAATAGCCCAAGCTACCCATTGCATATTGGCACTTATCGAGTATAGAATAGATCTGCTTCTCTTTCTAGAATGTTATTTTCGAAATAAATATTCACGCTTTTCCAATGCGATAAAATAAAGCGACATCGTGTCTATTTTTCTTTGCTAAAGGGGTATTTCCTATATGGAAACCCAAATGAATAGGTGTGGAAGTTATAATGTAAATAAACCAGGTAAGAAGTCCCCAGAGGGGGGACTTCTTACTTCAATTTATAGAATTTCAAGATTACAATGGATCTATGAAAAGATCGTGTATTTACAACTACAACGGAATAGTATACAAAGTCAACACCAAGATTAAATAGAATTTGTTTCTACTAATAAAACAACTTTAAGCTCCACATTTCTGGTAGTTCGACCGTGGTTTTTTCGGTATCTCTGGAATTGTGACTTGTTAGAATTGATCCTATTGATAATACATAGAAAGGGCCTGTTATCTCTATCAAGATATTCAATTCGTCGGTTCTAGTATCTGGAACACGAAAACATAAGAACTATGATTCATACTCACTATTTAGACCTCGCAACCAGACATTTCTTCCTCAATTTTGTTTACAACTTCAATAAATGATCATCAAGCGGTTCTTATTCGAAGAACCCTTGGTTTAGCTTGAGACTCAATCATCGTGGCTCTAGTATGAATCTAAGGTTTTAATTGAACTGATTCATAGGATCGCAACAAGATAATTTCTATACCACAAATAGGGAAGAGAAAAGTCAAGAGGCCCCTAGCCCACTTGAAATTTTTTTCTTATTTCATATCTTCAAAGCAAATCGATCGAGTGGCTGATGAATTCTAATATCCGTTGAAATTTGTGTGTTTCTGCTTGAGCCGTAGGAAGGCATATCATAGAGAAAATTCTCATATATCATATGGGTAGGTTGTGGTATTTCATTGCTACAAACATGGGTTATTGTAAAATAAGACATGTCATTTGGATACTTCAAAATAAGGCAGATGTGACTTGAATTATTAATTTGGCCATGCAGAAGAGAATTGGATCTGCCACATTAGAATTCACGAAGGTGTCTCCGCATCCAATCAACACGTAAGTCCCCTAGATAGGCTGGTTCACTCGAGGAGAATATTTCTATGATCATACCCAACCATGTTATCCATGAACAGGCTCCGTAAGATCCCATAGAATCGAATAAGTCATGTGATTCAATATTTATTATAGTATGGAAATGCATTCATTTTCTTTGCATCGATTTTGCAATACTATCGGAGTAAAAGAAGGGATCTAAGGAAGAATGTAGGCTAAACTTAATAACAAGTAAATACTTTGTTTGGATGTAAGAAACTGGAAACACCAACTAATCAAGAGACAATCCACAAAGCAATTGATCATGATCAAATTTGTAAGCCCATTTGGATATTGAGCATTTAAGAATAGGAAGGTCTTATTTCTTTCATTCTTGCTCGAGCCGGATGATGAAAAATTCTCGATTTTTGATTCATTCAACCGCGAAGCCCCATGGGTATCTAGGAAATAGTTACTTCCAAGTGAATCTTCCCTAGATACCTAAAATCCATTTTATTATGATCCATTTCGCAATATAGATAGTTATGAATCGTTTATTTCTCTTGAAAGCGTTTTATTATCTCATAAAGTTAGAAATAGAAATACAAAGATATCCGTTTCAAAGAATTAGGTATCTTTCCAAATAGGAAGTTCGAGATAGAATTCGGATGGGGCCAAAGACTCTAAGTCTAGGTTCCTTTTTATAATCAACATGCGCATATACGTGAGACACAATCCACTATATTATCTATATCTCGTGGAGTTTCTTCTCATCCAGCTCCTCGGAAATTTTGCTTTATCACATTGCTTTCACATTGGAATCCTATACACATCCTTAGTTAGGATCAACTAACAGCAATTATATTATCAATTTTCATTAAATCTTATAGAGGTATAATTAGAATGGGAAGACAGGGTTAGTTTTCTATTAAATAACCGCAGCTGATTACTCTTTTTCTTTTAAAGAGTGGCATCCTATGTCCACTATCTCGATCGAGGTATGGAGGTCAGAATAAGAATAATGATGAATGGAAAAAGAGAAAATCCTTTAGCTGGATAAGGGGCGGATGTAGCCAAGTGGATCAAGGCAGTGGATTGTGAATCCACCATGCGCGGGTTCAATTCCCGTCGTTCGCCCATCGCATTATTGCAATGCAATTTCCATATTCCTAGTTACGTATTGAAGTAGATTCTTTTTTTTCTCAAAAACCCCTTCCCAAACTGTACAAGCTTCTTCCAAAGCATACGGCTTTCTAGATGTATATGACGATCTCTAGACAGAATGAGTGGATATAGAAAAGGAATCCAAATCTGCCGAATCGCTCATGTTATGATCTTCTACATCCTAGGTCTCCGCGTTCCGTCATCTGGCTTATGTTCTTCATGTAGCATTCAGATCGAATGACTCTATGAAATTACGTCGATACTTCCACATATTATGGGTAACGTAGGAGACATCCCTATTTACCGGGGGTCTTAATTACCACTGCTTAGCTTTCAATTCGCCTCTGACCATCAAATTAAATGTGAATAACCCGTCCTCCTCTCTTTGAAACAAGGGGCGCTTCCGGTTCTGTGCGTGCTTCAAACAATTTTGTCTTCTCCATATTACCATATCTCTAGAGTCAATAATTTTCTATGAGGAACTACTGAACTCAATCACTTGCTGCCGTTACTCAACAGTTTTCTGTTGAGGTCTATCCCGTAGAGGTAGTCAAATTGGATCAGTGATCGATTTCTAGGTTTCGTCGTAAACCTAATTGGTTACTTCCAATTACGTAAATCAATAGTTCAAATCGACTTTCCCTCCTATGCTCTGAGTTCCAGTATCGATAAGAATTGAGTTCTTATTGTTCTTATGTTATGGTATGAATATACCATACCAATTCGTTATGTATGGACGATGGATGAGATTCCATAGATAGAGAGCCAGTTCCAATAGACCGTTCGCGTGCATCCAGCAGGAATTGAACCCGCAAATTACCAATTATGAGTTGGGCGCTTTAACCATTCAGCCATGGATGCTTAACAGGGATCATCGTACATCGTAAATAACCAATTTTATATTATGCCTTGAAGAGGACTCGAACCTCCACGCTCTTTAGCACGAGATTTTGAGTCTCGCGTGTCTACCATTTCACCATCAAGGCATCGTATTCCATGAATATGATATCTATCGAATGTGATATATGGAATATATGACAAAGGTGGAGTCTTGGATCGATCGATCGGTAGGCCTGAGTCAGACATCAAATAGCTTCGCATTATCCGTGGACACCTTATATAGATCAATTTGTCGATTCAATAGAAGCCCAAAGAGGTGCATATGGTACCCAAGGATAGATATGTCGGGTCTGATTACACCTATTCCTAATCCTAAATAGAATGTAAGGACGTAGGGATTTCTATGTAAATGGAATGAACTTATAATCTGATGATCGAGTCGATTCCATGATTATAAGTTCATAACCCTAGCCCATTTTGGGCGGAACAGATCTACTAATTCTTTTATTCCAGTTAGTAAGGGATCTTGAACTAAGAAATAGACCTAGCAGCTTCTTTCTCTCATGCAAAACCGTGCATGAGACTTTCATCTCGCACGGCTCCTAAGTGATAAAAGAAAGAAGAACTGGTCTTCTTTCTTTTTTGATTACCTTCCTCGCGTATGTATAAGACCGAATCCATTCTTTTTCGAAATGGATTTCGACTAATCCTTAACTTTTCGAGGAATCCTTCATCAGTGGTTGTGAATGACTGACTTTTTCAATCCTTTCGACCTTGGTTCCGTAGGAGCAAGTCAGAAAGGTTGAGAAATAGAACCATCTGATTTGATTCGTTCCCAATAGCCATGAGATGATCATCTTAGGGTGATCCTTTTGTCAACGGATGCTCCTATTACACGTAGTCTCTGAAGGATGAGAACCCACTATGTAGCATCTACATCGATAATTCATTGTATACGTCATTAGTCCGATTCTTTGTAGGAACTACCCGTAATAACGAGCTTGCAAAAAGGATCTGTTTATCATAAAGAGATTCGTTGTTCCTGACCCTGCTTCACCTTAATTGTTATTTGAACAAAAAGATCACATAAACTTTTGGTAAAATTTTGTCTTGGTCGGAGTGGGGATAGCATTTCTCTTCTGCATGTCTATGGAGTTTTGCAAAACCCAAACACCTCAGATAGAGGTAGGAATTTGTCGAACGAACCACAGAATTAGTAACTGCAGCCAATCTCCGAATGTTTTGATGGATATTTATGGAATCCCCATGAATAGGATCAAACCTTATTCCATTTCCATAAGATTCCTCTTTCTTATTCTTAAGCAAGCCCCCGAGAGGGCTTAGTTGATCATGATTTCTGTTTTCTCTCTTTTTATTTGTTTCGAAAAAGATATGATTCTCCTTCTATTGATTCTGAGATGTATGGATCCATGTGTCTACATACCTAGATTCTGTTCATGGAGAGCGTGAAAGAGGTTCAAGAATCCTTTTCTTTTTATAAGGGCTAAGGGTGGATCTCGAAAGATAGGAAAGATCTCCCTCCAAGCCGTACATACGACTTTCATCGAATACGGCTTTCCACAGAATTCTATAGGGATCTATGAGATCGAGTATGGAATTCTGTTTACTCACTTTAAATTGAGTATCCGTTTCCCGCTAGGATCGGAAATCCTGTATTTTCCATATCCATACGATCGAGTCCTTAGGTTTCCGAAATAGTGAAAAAGAAGTGCTTCGAATCATTGCTATTTGACTCGGACCTGTTCTGAAAAAGTCGAGGTATTTCGAATTGTTTGTTGACACGGACAAAGTAAGGGAAAACCTCTGAAAGAATTTCCATATTGACCTTGGACATATAAGAGTTCCGAATCGAATCTCTTTAGAAAGAAGATCTTTTGTCTCATGGTAGCCTGCTCCAGTCCCCTTACGAAACTTTCGTTATTGGGTTAGCCATACACTTCACATGTTTCTAGCGATTCACATGGCATCATCAAATGATACAAGTCTTGGATAAGAATGTCCCTCTACAGAACCGTACATGAGATTTTCACCTCATACGGCTCCTCGTTCAATTTTTCTTCATTTTGAATCTGGGCTCTTCTATCTTCGACTTTTTTTTATTTATTTCTTCCCGAAACTTCCCAAGAAAATCCCGAATTGGATCCAAACGGGTTAATGTGAGCTTATCCATGCGGTTAGGCACTCTTCAAATAGGAATCCATTTTCTAACTGGCTTTCGTGCTTTGGTGAGTCGTCTGAGATCCTTTCGATGACCTATGTTGTGTTGAAGGGATATCTATTCCGATCGATTGCATAAGACCCGGAAAGTATACAGAAAAGACAGTTCTTTTCAATTTCGATTAATATAAGTAGTATCGAATCCATAGTCAATCCTATTTTGATAGGACCGGAATTCTCTTTCTCGATGGGACGGGGAAGGGATATAACTCAGCGGTAGAGTGTCACCTTGACGTGGTGGAAGTCATCAGTTCGAGCCTGATTATCCCTATAATGTGAGCGATTTTGACTTACACGATCGAACGGGAATGGATAAGAGGCTTGTGGGATTGACGTGATAGGGTAGGGTTGGCTATACTGCTGGTGGCGAACTCCAGGCTAATAATCTGAATGGATACAAGTTTGGAAGGAAAGACAATTCCGAATCCGCTTTGTCTACGAATAAGGAAGCTATAAGTAATGCAACTATGAATCTCATGGAGAGTTCGATCCTGGCTCAGGATGAACGCTGGCGGCATGCTTAACACATGCAAGTCGAACGGGAAGTGGTGTTTCCAGTGGCGAACGGGTGAGTAACGCGTAAGAACCTGCCCTTGGGAGGGGAACAACAACTGGAAACGGTTGCTAATACCCCGTAGGCTGAGGAGCAAAAGGAGAAATCCGCCCAAGGAGGGGCTCGCGTCTGATTAGCTAGTTGGTGAGGCAATAGCTTACCAAGGCGATGATCAGTAGCTGGTCCGAGAGGATGATCAGCCACACTGGGACTGAGACACGGCCCAGACTCCTACGGGAGGCAGCAGTGGGGAATTTTCCGCAATGGGCGAAAGCCTGACGGAGCAATGCCGCGTGGAGGTGAAGGCCCACGGGTCGTCAACTTCTTTTCTCGGAGAAGAAACAATGACGGTATCTGAGGAATAAGCATCGGCTAACTCTGTGCCAGCAGCCGCGGTAAGACAGAGGATGCAAGCGTTATCCGGAATGATTGGGCGTAAAGCGTCTGTAGGTGGCTTTTCAGTCCGCCGTCAAATCCCAGGGCTCAACCCTGGACAGGCGGTGGAAACTACCAAGCTGGAGTACGGTAGGGGCAGAGGGAATTTCCGGTGGAGCGGTGAAATGCATTGAGATCGGAAAGAACACCAACGGCGAAAGCACTCTGCTGGGCCGACACTGACACTGAGAGACGAAAGCTAGGGGAGCAAATGGGATTAGAGACCCCAGTAGTCCTAGCCGTAAACGATGGATACTAGGTGCTGTGCGACTCGACCCGTGCAGTGCTGTAGCTAACGCGTTAAGTATCCCGCCTGGGGAGTACGTTCGCAAGAATGAAACTCAAAGGAATTGACGGGGGCCCGCACAAGCGGTGGAGCATGTGGTTTAATTCGATGCAAAGCGAAGAACCTTACCAGGGCTTGACATGCCGCGAATCCTCTTGAAAGAGAGGGGTGCCCTCGGGAACGCGGACACAGGTGGTGCATGGCTGTCGTCAGCTCGTGCCGTAAGGTGTTGGGTTAAGTCTCGCAACGAGCGCAACCCTCGTGTTTAGTTGCCACTATGAGAACCCTGAACAGACCGCCGGTGTTAAGCCGGAGGAAGGAGAGGATGAGGCCAAGTCATCATGCCCCTTATGCCCTGGGCGACACACGTGCTACAATGGGCGGGACAAAGGGTCGCGATCTCGCGAGGGTGAGCTAACTCCAAAAACCCGTCCTCAGTTCGGATTGCAGGCTGCAACTCGCCTGCATGAAGCAGGAATCGCTAGTAATCGCCGGTCAGCCATACGGCGGTGAATCCGTTCCCGGGCCTTGTACACACCGCCCGTCACACTATAGGAGCTGGCCAGGTTTGAAGTCATTACCCTTAACCGTAAGGGGGGGGATGCCTAAGGCTAGGCTTGCGACTGGAGTGAAGTCGTAACAAGGTAGCCGTACTGGAAGGTGCGGCTGGATCACCTCCTTTTCAGGGAGAGCTTATTGGGTATTTTGGTTTGACACTGCTTCAGCCCAAAACGAAGGCAGCTACGTCTGAGCTAAACTTGGATATGGTCTTAGGGTGAAGTAAGACCAAGCTCATGAGCTTATTATCCTAGGTCGGAACAAATTAGTTGATAGTGATAGGATCCCTTTTTGACGTCCCCATGCCCCGTGTGGCGGCATGGGGATGTCAAAAAAGGGATGGAGTTTTTCTCGCTTTTGGCGTAGCGGGCCTCCCTTTGGGAGGCCCGCGCGACGGGCTATTAGCTCAGTGGTAGAGCGCGCCCCTGATAATTGCGTCGTTGTGCCTGGGCTGTGAGGGCTCTCAGCCACATGGATAGTTCAATGTGCTCATCAGCGCCTGACCCGAAGATGTGGATCATCCAAGGCACATTAGCAGTGTCTAGGGTTGGGCCAGGAGGGTCTCTTAACCCCTTCCTTTTTCATCGGAGTTATTTCCTGCCATGGTAAGGGGGGCACACTTGAAGAGCGCAGTACAACGAGAGTTGTATGCTGCGTTCGGGAAGGATGAATCGCTCCCGAAAAGGAGTCTATTGATTCTCTCCCAATTGGTTGGATCATAGGGGCGATGATTTACTTCACGGGCGAGGTCTCTGGTTCAAGTCCAGGATGGCCCAGCTGCGCCAGGGAAAAGAATAGAAGAAGCATCTGACTCTTTCATGCATACTCCACTTGGCTCGGGGGGATATAGCTCAGTTGGTAGAGCTCCGCTCTTGCAATTGGGTCGTTGCGATTACGGGTTGGCTGTCTAATTGTCCAGGCGGTAATGATAGTATCTTGTACCTGAACCGGTGGCTCACTTTTTCTAAGTAATGGGGAAGAGGACTGAAACATGCCACTGAAAGACTCTACTGAGACAAAAAGATGGGCTGTCAAAAAGGTAGAGGAGGTAGGATGGGCAGTTGGTCAGATCTAGTATGGATCGTACATGGACGATAGTTGGAGTCGGCGGCTCTCCTAGGCTTCCCTCATCTGGGATCCCTGGGGAAGAGGATCAAGTTGGCCCTTGCGAATAGCTTGATGCACTATCTCCCTTCAACCCTTTGAGCGAAATGTGGCAAAAGGAAGGAAAATCCATGGACCGACCCCATTGTCTCCACCCCGTAGGAACTACGAGATCACCCCAAGGACGCCTTCGGCGTCCAGGGGTCACGGACCGACCATAGACCCTGTTCAATAAGTGGAACACATTAGCCGTCCGCTCTCCGGTTGGGCAGTAAGGGTCGGAGAAGGGCAATCACTCGTTCTTAAAACCAGCATTCGATCAAAGAGTCGGGCGGAAAAAGGGGAGACCGTTCCTGGTTCTCCTGTAGCTGGATTCCCCGGAACCACAAGAATCCTTAGAATGGGATTCCAACTCAGCACCTTTTGTTTTGAGATTTTGAGAAGAGTTGCTCTTTGGAGAGCACAGTACGATGAAAGTTGTAAGCTGTGTTCGGGGGGGAGTTATTGCCTATCGTTGTCCTCTATGGTAGAACCCGTCGGGGAGGCCTGAGAGGCGGTGGTTTACCCTGTGGCGGATGTCAGCGGTTCGAGTCCGCTTATCTCCAGCCCGTGAACTTAGCGGATACTATGATAAATTTTGTCAATTCGTCAGTTCGATCTTCGCATTCATGGACGTTGATAAGATCCTTCCATTTAGTAGCACCTTAGGATGGCATAGCCTTAACGTTAATGGCGAGGTTCAAAAGAGGAAAGGCTTGCGGTGGATACCTAGGCACCCAGAGACGAGGAAGGGCGTGCAAGCGACGAAATGCTTCGGGGAGTTGAAAAAAGCATAGATCCGGAGATTCCCAAATAGGTCAACCTTTTGAACTGCTGCTGACCATGAGCAGGCAAGAGACAACCTGGCGAACTGAAACATCTTAGTAGCCAGAGGAAAAGAAAGCAAAAGCGATTCCCGTAGTAGCGGCGAGCGAAATGGGAGCAGCCTAAACCGTGAAACGGGGTTGTGGGAGAGCAATACAAGCGTTGTGCTGCTAGGCGAAGCGGTTGAGTGCCGCACCCTAGATGGCTAAAGTCCAGTAGCCGAAAGCATCACTAGCTTACGCTCTGACCCGAGTAGCATGGGGCACGTGGAATCCCGTGTGAATCAGCAAGGACCACCTTGCAAGGCTAAATACTCCTGGGTGACCGATAGCGAAGTAGTACCGTGAGGGAAAGGTGAAAAGAACCCCCGTGGGTAGTGAAATAGAACGTGAAACCGTGCTGAGCTCCCAAGCAGTGGGAGGGGAAAGTGATCTCTGACCGCGTGCCTGTTGAAGAATGAGCCGGCGACTCATAGGCAGTGGCTTGGTTAAGGGAATGGAACCCACCGGAGCCGTAGCGAAAGCGAGTCTTCATAGGGCGATTGTCACTGCTTATGGACCCGAACCTGGGTGATCTATCCATGACCAGGATGAAGCTTGGATGAAACTAAGCAGAGGTCCGAACCGACTGATTTGAAGAATCAGCGGATGAGTTGTGGTTAGGGGTGAAATGCCACTCGAACCCAGAGCTAGCTGGTTCTCCCCGAAATGCGTTGAGGCGCAGCAGTTGACTGGACATCTAGGGGTAAAGCACTGTTTCGGTGCGGGCTGCGCGAGCGGTACCAAATCGAGGCAAACTCTGAATACTAGATATGACCCCGGTCAAGGTCGGCCAGTGAGACGATGGGGGATAAGCTTCATCGTCGAGAGGGAAACAGCCCGGATCACCAGCTAAGGCCCCTAAATGACCGCTCAGTGATAAAGGAGGTGGGGGTGCAAAGACAGCCAGGAGGTTTGCCTAGAAGCAGCCACCCTTTAAAGAGTGCGTAATAGCTCACTGATCGAGCGCCCTTGCGCTGAAGATGAACGGGGCTAAGCGATCTGCCGAAGCTGTGGGATGTCAAAATGCATCGGTAGGGGAGCGTTCCGCCTTAGAGGGAAGCAAACGCGAAAGCGGGGGTCGACGAAGCGGAAGCGAGAATGTCGGCTTGAGTAACGAAAACATTGGTGAGAATCCAATGCCCCGAAAACCCAAGGTTTCCTCCGCAAGGTTCGTCCACGGAGGGTGAGTCAGGGCCTAAGATCAGGCCGAAAGGCGTAGTCGATGGACAACAGGTCAATATTCCTGTACTACCCCTTGTTGGTACGGAGGGACGGAGGAGGCTAGGTTAGCCGAAAGATGGTTATAGGTTTAAGGACACAAGGTGACCCTGCTTTTCAGGGTAAGAAGGGGTAGAGAAAATGCCTCGAGCCGAGGTCCGAGTACCAAGCGCTGCAGCGCTCAGGCGCTACGGCGCTGAAGTATGTAACCCATGCCATACTCCCAGGAAAAGCTCGAACGACCTTCAACAAAAGGGTACCTGTACCCGAAACCGACACAGGTGGGTAGGTAGAGAATACCTAGGGGCGCGAGACAACTCTCTCTAAGGAACTCGGCAAAATAGCCCCGTAACTTCGGGAGAAGGGGTGCCCCCTCGCAAAGGGGGTCGCAGTGACCAGGCCCGGGCGACTGTTTACCAAAAACACAGGTCTCCGCAAAGTCGTAAGACCATGTATGGGGGCTGACGCCTGCCCAGTGCCGGAAGGTCAAGGAAGTTGGTGAACTGATGACAGGGAAGCCGGCGACCGAAGCCCCGGTGAACGGCGGCCGTAACTATAACGGTCCTAAGGTAGCGAAATTCCTTGTCGGGTAAGTTCCGACCCGCACGAAAGGCGTAACGATCTGGGCACTGTCTCGGAGAGAGGCTCGGTGAAATAGACATGTCTGTGAAGATGCGGACTACCTGCACCTGGACAGAAAGACCCTATGAAGCTTTACTGTTCCCTGGGATTGGCTTTGGGCCTTTCCTGCGCATTAGGTGGAAGGCGAAGAAGGCCCCCTTCCGGGGGGGCCCGAGCCATCAGTGAGATACCACTCTGGAAGAGCTCGGATTCTAACCTTGTGTCAGACCCGCGGGCCAAGGGACAGTCTCAGGTAGACAGTTTCTATGGGGCGTAGGCCTCCCAAAAGGTAACGGAGGCGTGCAAAGGTTTCCTCGGGCCAGACGGACATTGGTCCTCGAGTGCAAAGGCAGAAGGGAGCTTGACTGCAAGACTCACCCGTCGAGCAGAGACGAAAGTCGGCCTTAGTGATCCGACGGTGCCGAGTGGAAGGGCCGTCGCTCAACGGATAAAAGTTACTCTAGGGATAACAGGCTGATCTTCCCCAAGAGTCCACATCGACGGGAAGGTTTGGCACCTCGATGTCGGCTCTTCGCCACCTGGAGCTGTAGGTGGTTCCAAGGGTTGGGCTGTTCGCCCATTAATGCGGTACGTGAGCTGGGTTCAGAACGTCGTGAGACAGTTCGGTCCATATCCGGTGTGGGCGTTAGAGCATTGAGAGGACCTTTCCCTAGTACGAGAGGACCGGGAAGGACGCACCTCTGGTGTACCAGTTATCGTGCCTACGGTAAACGCTGGGTAGCCAAGTGTGGAGAGGATAACTGCTGAAAGCATATAAGTAGTAAGCCCACCCCAAGATGAGTGCTCTCTCCTCCGACTTCCCTAGAGCCTCCGGTAGCACAGCCGAGACAGCGACGGGTTCTCCACCCATAGGGGATGGAGCGACAGAAGTATGGAAATAGGATAAGGTAGCGGCGAGACGAGCCGTTTAAATAGGTGTCAAGTGGAAGTGCAGTGATGTATGCAGCTGAGGCATCCTAACGAACGAACGATTTGAACCTTGTTCCTACACGACCTGATCAAATCGATCAGGCACTTGCCATCTATCTTCATTGTTCAACTCTTTGATGAAAAACCAAAAGCTCTGCCCTCCCTCTCTATAAGAGATGGAAGGGCAGAGTCCTTTGGTGTCCCTTAAGAATTGGGACTTCACAATTACTAGCCAATATTTCTCTCATGCCTTTTCTCGTTCATGGTTCGATATTCTGGTGTCCTAGGCGTAGAGGAACCACACCAATCCATCCCGAATTTGGTGGTTAAACTCTACTGCGGTGACGATACTGTAGGGGAGGTCCTGCGGCAAAATAGCTCGATGCCAGAATGATAAAAAGCTTAACACCTCTTATTTGACTTTTTCACTATTTTGAAATACGAAAAAAAAACGCAAAGGTCGTCTTATCCCCTTCACACCTCAGAACGCACTGTTCTTATAGAGAGAAAGCGCTTTCCCATCTTCTTAACCCGAAATGAAGCCCGGGAAGAGATCCGGTGGAGACGGGTGGGCCTGTAGCTCAGAGGATTAGAGCACGTGGCTACGAACCACGGTGTCGGGGGTTCGAATCCCTCCTCGCCCACAGCCTTCCAAATCTTTCCTTTTGTCGAAGTGGAATCGTAGAACAGAATGTGATACGATGAGATAGAATGCAACAAGGATACGGGTTACCTACTCCTAAGGGTCAAAGCAAGCCTTTAATTCAATTCTTTATTCTTACATTAAAGAATGAATCAAATCTCCCCAAGTAGGATTCGAACCTACGACCAGTCAGTTAACAGCCGACCGCTCTACCACTGAGCTACTGAGGAACAGGGAGCCTAGAGTTCAACTCCCGCTCTCAACCCGTGAACAATATGAGTCCGAAGCTTTTCGTACTTCCGGAATTTCTTCGTAGTGGCTCCGTTCCATGCCTCATTTCATAGGGAAGTTGCTCTATTTCACTTCCTAGCACTTCCTATCATTAATATCCATCCTTTGATTGACATAAGAGATGTCATTTATAGTCTATCTCTTTCTATATATGGAAAGTCAAGAAATTCTCATCGAAACATCGAGAAATTGTGCATTCACAGGTATCACTCTAAAGGTGGATTACAAGATTTAGCTTTTATGAATCGCTATTGGTTTGATACGAGTAATGGCAGTCGTTTCAGTATGTTAAGGATACAGATGTATCCACAATTCATTTAGAGTTACTTAATAGCCTATTTCTTATATCCCGTGAAATTCTCGAGCCGAAAGATGGGTGCATATGCTGTGTTTCATTTTGCTAAATGATATCGGTAAAATTGGATATAGCTATTTTGGATAGAAGAAACTAAAATAAGAATGTACCCTTCTATTTGGATCGATAAAATAAATCCAAATTCCAGATGAATAATTGCAAATTTTTGTGTGTACGAGATTAGAATAACTTCAAAATAACTGACATAATTTTTGATTTAAGAAAAGTTTCCGATTTTTATCCCAAAGCCAATAGATGTCTTTCACATACAACTGAAAAAACCCCGTCTCGACGATTCGCGAGAAAATAACTATTATTCTTTATTAGCCGCCATGGTGAAATTGGTAGACACGCTGCTCTTAGGAAGCAGTGCTCAAGCATCTCGGTTCGAGTCCGAGTGGCGGCATTCTCGAAAAAGAATACAATAGATTTCAATTCAAATTGGACCTTATCTTCAAAACCTTGAATTGAGAACCCTTGTTTTTCAAGGGTTCTCAAAAATTCGACATAGATCTAAGATAAAGTAATCAAGATACGTTTTGACCAGAAAAGCCCATGCTCGATTATTTCGAGCACAGGCCGGTAAAGAGGAATCAGACGATTCAAGTGGAGTTTTTTGTAACGTATTGATCTCTAAATTTCCTTTATCAAAATTTTCGATCTGGTAATTGTAGACACCAGATGAAGCAATGGTTTATCCAACTTTAATTAATCTGTTAGAAAGCGTGAAAAGAGCCAAGAGACTTGAATTTAAGACTTCTCATAATTGCTTTCAATATTTATTGAATATAAATTAAATATCAATTAATTAACTCCTTATCAATCTCGATTCATTTCAATATGAGAGAATTGAAGCAACGTATGTGTTGGCAATAGGTTTACTAAATCAAAATTGTGATTTATGGATAAAAAATTTATAGTATAAAATTTTCATGAACTCACTAAAAGATTCAAGGAGAAAAAATTATATATATATAAAGATATGTTTCTTTCTCTTGTTTGAGAGATGAAAATATTCTTACTATTATCTTCATAGTCGATGATAACATCACAGTTCCACCGCTATTCCAAAACCGTACATGAAGTCTTAGCTTCATACGGCTCCTCTATGATCTAAGAAATTGATTGGAAAGTCCCAAATTAGACCAAAGCAATTCTGTCTGCTAGAATAAAAGCGCTTCCGAATTGATCTCATCCTTTTCTCGGTAATAACTTATATTGGAATAAAACACTCGTTATAGCAATTAATAAATGGAAAAAATTATCCATATCTTTGTACTATTCTTCTAAAAAATAAAGGGTTAATTCGTTCTTGATAGCCATTTCTTTAACAAGTGAATGGGGAGTACTACTTGATCATTTCCACAATTTCAAGTCCTTATTACGATTCCTTTTATGGAAAAATGTCTAATTAGATTTCTCATTACTAATCCTGTATGTACTTTAGTGTTTCTAATCCCTCACTAACTTTTTATGGATTGCCTATGGAGAATCCTTTATTCTTGCCCGCTTCAAGATATGAAACTTTGGGGTAAAGAGTTTACTATGTTTACTGAACTTTTCTTGTACGTAGGAAATGAGATTTTACTACTTAATAAGCTGTTTTGTTTCACTCATATAGCTATCTAGTTCAATATTATTTA
[truncated: 6,189,741 more chars]
