# Supplementary material for: A 250 plastome phylogeny of the grass family (Poaceae): topological support under different data partitions
Source: PeerJ. 2018 Feb 2;6:e4299. doi: 10.7717/peerj.4299 (PMC5798404; doi:10.7717/peerj.4299)
Supplement: Supplemental Information 14 [file peerj-06-4299-s014.zip › W_partition.phy]

 250 197529
Eriocoma_hymenoides ---------------------------------------------------------------------------------------------------------------------CCCAATATCTT--G----CCGAAACAA---GATA------------TTGGGTATTTCTGG-----CTTTCCTTTC--------------TT----------------------CAAA---------------AATTCCT-AT------A------TG-TTA-G--C-------------------AG-AAAAGCCTTATTTACCCGTTAAGAGATGGAACTTCAAGAGCAGCTAGATCTAGAGGGAAGTTGTGAGCATTACGTTCGTGCATTACTTCCATACCAAGATTAGCACGGTTGATGATATCAGCCCAAGTATTAATAACGCGACCTTGACTATCAACTACAGATTGGTTGAAATTGAATCCATTTAGGTTGAAAGCCATAGTACTAATACCTAAAGCAGTGAACCAGATCCCTACTACAGGCCAAGCAGCCAAGAAGAAGTGTAAAGAACGAGAGTTGTTGAAACTAGCATATTGGAAGATTAATCGGCCAAAATAACCATGAGCAGCCACAATATTATAAGTCTCTTCCTCTTGACCAAATTTGTAACCCTCATTAGCAGATTCATTTTCAGTAGTTTCCCTGATCAAACTAGAGGTTACCAAGGAACCATGCATAGCACTGAATAGGGAACCGCCGAAAACACCAGCTACACCTAACATGTGAAATGGATGCATAAGGATGTTGTGCTCTGCCTGGAATACAATCATAAAGTTGAAAGTACCAGAAATTCCTAAAGGCATACCATCAGAGAAGCTTCCTTGACCAATAGGGTAAATCAAGAAAACAGCAGTAGCAGCCGCAACAGGAGCTGAATATGCAACAGCAATCCAAGGACGCATACCCAGACGGAAACTAAGTTCCCACTCACGACCCATATAACAAGCTACACCAAGTAAGAAGTGTAGAACAATTAGCTCATAAGGACCACCGTTGTATAACCACTCATCAACAGATGCAGCTTCCCAAATTGGGTAAAAGTGCAATCCGATCGCCGCAGAAGTAGGAATAATGGCACCAGAGATAATATTGTTTCCATAAAGTAAAGAACCAGAAACAGGCTCACGAATACCATCAATATCTACTGGAGGGGCTGCGATGAAGGCGATAATAAATACGGAAGTTGCGGTCAATAAGGTAGGGATCATCAAAACACCGAACCATCCGATGTAAAGACGATTTTCGGTGCTAGTTATCCAGTTGCAGAAGCGA-CCCCACAGGCTTGTACTTTCGCGTCTCTCTAAAATTGCAGTCATGG-----TAAGATCTTGGTTTA--TTCAAATTGCAAGGACTCCCAAGCACATGTATTAACTAG-AA------AA-AATATAGATAAT-----AGAAGGCTTGTTATTTAACAGTATAACATAGACTAT---------------------ATACCAATGTCAACCAAGT-------CAGC-CC----------AAAGATTGG--------CTAT-CCATATAACGAA------------------ATTAACC-------------GAACC-AAT-----AAATT---------TTGT-------A----------AATGAAGTGAGT--GAAAATTAAAAACTCAGATTG--CTC-------TTTTCTATTT-----TCCATA-----TGGGTTGCCCGGGACTCGAACCCGGAACTAGTCGGATGGAGTAGATAATT-CTTCC-----TT-GTTACA-------ATA----GAG-----AAAA-ACCCCTCCCCAAATCGTGCTTGCATTTTTCATTGCACACGAC---------------TTTCCCTATGTAGAAATAGCCTAT-TTCTATT------CC-----AA-AG-----AGG--A----A-GTTT---TACTAA----TTTT----------------TTTAG------------------------------------------TTAG-TAAGTTG------ATT--------CG------CC------TACTC-------------------------------------T---------------------TTATT------------AT------------AATATGGG-----------------GAACATTTCAGAATGA-------AAA-ATA-----TAAAAGCTTTATCT----------------TAATCATT-----------TATCGA-----CC--------CTTTCCT---GTT--T-ATTA-----GTTT---------------------TG------------------TC--------------------TAATG--------ATTA-------------------------------ATTA-------AGAGGGTCCACCAGGTCGTTGATACGGATAATATCTAAATACCAAATACGCTCACTGTGTGATCCGCGGAAAGAAAAAAGGGTT------GTTTTGGTGAACATCAAAGAAAAAACTTGC---TCTTCTTCCGTAAAAAATTCTTCTAAAAATACCGAACCCAACCGTTGCATAAAAGTTCGTACCGTGCTTTTATGTTTACGAGCTAAAGTTCTAGCGCATGAAAGTCGAAGTATATACTTTAGCCGATACAAAGTCCGTTTTTTCGAAGATCCACTATGGTAATGAAAAAGATTTCTACATATCCGACCAAATCGATCAAGAATATCCCAATCTGATAAATCGGTCCAAATGGGTTTACTAATGGGATGCCCCGATCCAGTACAAAATTGAGCTTTTGATAAGGATCCAATGAGGGGAGTAGTGGGGACTGTGGTATCAAAATTTTTCATTTGAGTATCTATTAGAAAAGAATTCTCCAGCATTTGATTCCTTACTAACAAAGGACTTTTTGGTACACTTGAAAGGTACCCCAGAAAATCGAAGCAAGAGTTTGCTAATTGGTTTAGATGGATCCTTCGCGGTTGAGTCCAAAAAGAGAAAGAATATTGCCAGAAATAGGCAAGGTAACATTTCCATTTCTTCTTCAAAAATGGAGTTCCTTTTGATGCAAGAATTGCCTTTCCTTGATATCGAACATAATGCATAAGAGGATCCATAAAGAACCATA------CTGTTTTCCGAAAAAAACCTGGGTACATTATCCCAAAATGTTCCATCTTCCTAGAAAAGTGGATTCGTTCTAGAAAGGTTCCAGAAGATGTTAATGATAACCAAGAAGATTGTTTACGAAGAAGCAACAAGAAAAATTCATATTCTGATACATAAGAGTTGTATAGGAATCGAAATAGTCTTTTATTTTCTTT------TTTCAAAAGAAAAATCGA------TTTCATTGAAGTAATAAGAGTATTCCAATTTGAATAGTAGTTGAGAAAGAATCGCAATAAATGCAAAGATGGAACATCTTGGATATGGTATTGAAGGAGTTGAACCAAGATTTCCAAATGGATAGGATAGGGTATTTCTATATGTGATAGATAATCCAAATGCAAAAATTTGTCTTCTAAAAAGGGAAATATTGAATGAATAGAGCGTAAATTCTGAAACTTTGGTATTTCTTTTTCTTTCGG------ACGAGATAATTCTCGTAGCGAGAATGGGATTTCTACAACGATCGCAAACCCCTCAGATAGAATCTGAGAATAAAACTCAG------AATAAAAATAATTTTTGTAATCCAACAATCGAT---------CTTGGTTAGGATGATTAACCGAGTTAATCCAAAAATTCTGCTGATACATTCGAATAATTAAACGTTTCACAAGTAGTGAACTAAATTTCTTG---TTATTACAACT---AACAATTTCCACAGGTTCGGAAC------CATTTAATCCATAATCATGGGCAAATGCATAAATATACTCCTGAAAGAGAAGTGGGTAGACGAAGTATTGTTGACGAGATTTAAGTTTTTCTGAATACCCTTCGAATTTTTCCATTT-G-----TATTTCTAC----TT------G-AATCAAAG--AGAA--------GAAG-CATTTCTCGGTT-----TAGCGAAT--G-----ATGA----TACATAGTGCAATATGGTCAGAACAGG-----GTGTTGC-------TTTTTT-----------TAATACAAACCC--TGG-----AAAGAAAGGG-----AGTCTAATCC------ACAGATCT-----TTTTCCGCTCCTTT-T----CGATC-----CAATTAGTTTATGTTTGTTCT-AATT-A-C-----A-----AA---AG--------AGAACAGAACAAATC-------TT--------------------TTATTTTTGCAGGCCAATTGCTCTTTTGACTTTGGAATA-------CAGTCTCTT------TATCAATATACTGCTTCTTTTACACATTCAA---------------TTCATAACA-----TC-CCT-------TATTCAATCTATAA-------------TC-AAGAATAATTAGGATTTCT---------A-AAAAAAAAG--------AAAAA-ATCAAGGGTC--CACTCATAGGAAAACCCAACCTTTCCCCGCATCCGGCACTAATCTATTTTTAACGTCTAATTAGAGCGGGGAATCAT------TCC----------AATT-AAGGAGTTAAGCTCG-----TTGC-TTT---T--T----A-TTTTACCAGAATTGGAGCCAGGCTCTATCCATTTATTCACTAGACCC-------AGAAAATCGTAA----------------TTTTTTTATTCCATT-----------------CAAAAA-AAA------G---AAATTGA------TTTTATTACGACATGCTATTTTTTCCATTCATTACCCTTGAGGATCAGTCGTGGTCTTCTAGACTCTACCAA-GAGTCTGGACGAATTTGTTGCTTCATCCAAATGTGTAAAAGA-TCATAGCCGCACTTAAAAGCCGAGTACTCTACCATTGAGTTAGCAACCCAGA----------TAA-----AA-TAGGA---TCT---T--AGATACGATCGAAATC-CAA--------AAATCA---------ATGGAATTACACCGCACG---------CTCCTGTCAAAACATCGAACTAGCA--AG-----A-----C---------------ATC----A----AAAGAAAG--------ATTTTATTGAC------C------ATT-------AAAAACAATCAAA----------------------------TGCCAA-------AACGAACAGGTCCG---------------GTTA-------------AATTC-----CACTA-----A----GGTT----------A----AAA------AAAGAGCGACC----CCAATCACGATGGCAAAATTCTAC--TTT-A---T--------TTTAGCTCTT----TTT---------A-------TTT--------T--------------------------AA-------------------AGAA----------------------------------A---AAAATC--------T------TGT----------AT-GA-----------------------GAATACAT-------------------GCA------------A-------GAGGAACAC-CCTTATCGT----TTGAGCGAAG----------------------------------------------------------TGTAGGCAGAAAAATCT-----AAT-----ATGGAG----------T-----------------------------GAGGA-GAAAG---AGACCT----------------------------------------ATCTATCTAGAAATTCTATTTGTTCAATAGACCTTTGTCAATGGAAATACAA-----TGGTAAGAAAACAAATTA-GATAGA---------------------A------------AAAGTAAATAAAA-T----AGGGGC-----TTATGTTGGATTGGCAC----GAC---------------------AT------AAATCC----------------AAATAGGACT-AAG---------AAAGAAGTAAAT-----T----GTGTCT-----AAATAATT-----------AGACAGC-GAGG------GATACTAGTGAT-CTTCT-----CCTACTT------T-ATTT--------------------------ATTC-------------ATT---------TAG------TTCT-----TCAATTAA--C-------TCAAAGCTC------TTTCTT-----TTTCTTTAAAGAATTCCGCCTTCCTTAAAATATCATAAACAGTTCTTGTAGGTTGAGCACCCTTTTCAAGGAAATAGAGAATAGCTGGAACATTTAAAGAAGTTTGATTCTTTATCGGATCATAAAAACCTACTTTTCGCAGATCTCTTCCTTCTCTTCGAGATCGAACATCAATTGCAACAATTCGATAGACAGCTTATTGGGATAGATGTAGATAAACAATG-CCCC-CCCCCCTAGAAACGTATAGGAGGTTTTCTCCTCATACGGCTCGAGAAAA-TGATTCG--------------------AA----------------TTTCT-------------------G------TCTA----TA--------ATA-----------------------------ATAGAAA-TTAGACTATAACTTGCATTAATTTCCTT-ACAG----------AAAAAACAAATTTCATTTATACTCATGACTCAAGTTGACTAATTTTGA-CTGACAGACTTCAAAG---GC----AAAA--TCCTTCGAAA-TTTTTTGAGTCGTCTCTAAACTCTTTTCTTTG-TCTCATTTCGAAC----------------GA-ATTGAC-TTTTA------TTCC--------TTATTCTGATC----CAATTC-----------------TGT--------T------GTTGAG-ACAATTGAAAATCGTGTTTACTTGTTCTGGA-------ATCCTTT-ATCTTTGATTTGTGAAATCCTTGGGTTTAGACATTACTTCGGGAATTCCTATT-CTTT-TTTCTTTCAAAAGAGTAG-------------------CAACATACCC----TTTTTTTCTTA---------TTTCC-TT-------CGAT-----AAAG-------CAT-TTCCC------------------------------TCT-----------------------------------TC-TAT----------------AG-----AAATCG------------------AA------TATGAGCGA-TTGATTCTG------ATAGAC------GTT-TAATT-----------------GA-------AA------GAGTTT----TCCC-------AATC-----TTCCA-----AAATC--GGACTTTCTTCTT--------------GTTTTAACC-----------------TTTCG---------------A-------T-----TTCGAT-----------------------A-TTAAGGATAGA---CTGACAAAGTTGGCCTAATTTATTAGTTTTCACTAACCCTAGATTCTTTCCC------------T------------TGAT-----AAA-AAAA-----ATTCTGTCCT------CTCGAGCTCCATCGTGTACTATA-------T-----------------TACTTAA------------------AAA-----ACAACCC-----AGCGCAAATTC---------GGTTCGGGAC-----GA-ATAGAACAGACTATGTCGAGCCAAGAGCATTTTCATTACT-------ATGGAAAATGAT-GGAT-------AGCAAAATCCACAATCGATCATGTCCTTCAAGTCGCACGTTGCTTTCTACCACATC-----------GTTTTAAACGAAGTTTTAC-----CA------TA-----ACAAA----CAATCCTC---------T--TTTCATTGC---AAAGTGGTATAGG-----GAATTGATCCAATATGG-ATGGAATCATGAA-------TAGTCATTGGT------------------TTAG--------TTTTTG-----TATAC---TAATTAAA----------AT-----TTGCTATCTATAG--------------------AGAAATAT------------------------------GGAT-AAAAG----AAA----TAAG------T-----ATTTATCGGGGAAA--------CCCCC-----GCA------AAGATCCG-------A-------TTC------A------------------------T-----TTAAAC-------CTATA-------------TTCTAT---------------------------------------------------CAT-------ATG-----AATGAAAC-----ATAGTTCG-AAAAAG-ACGAATAAA-----CAAGTTTGC------TTAAGAC---TTT-T-------------TTATT------ATTAAAT-----TTCCATCCT-CAAC-----------GGAGGGCTCGAGATGAT-----CAA-----TTT-----TGAAGT----------------GAGAAGAGAAGGATCGACTC---TTTACCAAT-----AAATAAACTATCAACCTC--C--AAAAAA-G-----------------------------------------------------------------------TTT-------------------------------------------A---ATTAA-ATTAATTACTAT------------------------ATTTAGAATTAG------AT------------------------------------------------------------------------------------------------------------------------------------------------------------------------------------------------------------------------------------------TTGCAATATA-------------TTTTTCCGTAAC--------------------------------AAA-------AA----------------C--------------------------------------------------A----------------------------------------------------ATTAACTAA-------------------------------------A------T-------AAACTATTCCAATGAAAAGATTG-----AAAGTTT-------TTGGT--AGTTA-TAGAATTC--------------TCGTACTT-----CTTTGACT---------CGAAT--ACCAAAAGAAAG--AAAAA---AAGAAGT----------------------------------------------------------------------------------------------------------------------------------------------------------------------------------------------------------------------------------------------------------------------------------------------------------------------------------------------------------------------------------------------------------------------------------------------------------------------------------------------------------------------------------------------------------------------------------------------------------------------------------------------------------------------------------------------------------------------------------------------------AAA-----------------------------AAGGA--------CCC-----------TT----------TTT--------------------ACTA-------AAA---------------------------------------AATAA---------------------AA--------TAC---------AAC----------------------------------AAAAATTTATCTC--------------------------T-------ATCAT------AAA------GGTATAGGTCTCA---TTGTTTATACAGT-GTTTTACGTCA--------AGTTTA-AAAATT----------------------------------------------------------------------------------------------------------------------------------------------------------------------------------------------------------------------------------------------------------------------------------------------------------------------------------------------------------------------------------------------------------------------------------------------------------------------------------------------------------------------------------------------------------------------------------------------------------------------------------------------------------------------------------------------------------------------------------------------------------------------------------------------------------------------------TTC------AT-------G-----A---------AAA-----TAAAGATATTCA-----AT-----T---TGACTGGACTTAACACTTG-----ATTAT------------------------------GTTT-TCTG----------AGAAA-------G-AAAATGGATGC-----TTAGAAATGCATCTAA------TC-----TAAGAGTTCA-----TAAG-----------------------------------------------------------AGATCATTATTC-----------------TCT--------TTAATA-----------A------ACT----------------TT----TGTCTCGTGCGGAGTACAAT------------------------------ATGATTTCAT-CTTTTGTTTCA---T-C-AGAAA-C--AATCTGGGACGGAAGGATTCGAACCTCCGAGTAACGGGACCAAAACCCGCTGCCTTACCACTTGGCCACGCCC------CA-TTTAGGGTTTTATGCG------AC--------AC------TAA-TAA--ACAC-------------TA-TT------------A-T-GTTTA-----TTTGTTATTCGT----------CAATCCCACTTCAATTACAT------AAA-AAATAAGGG-----------------------ATATTCTCTTGCTAGTATTC--TAGACATGCGG-----ATAATATAGAATCAAAAAAAATGCATTGATCATTACATGGAATTCTATTAAGATAT--TATATG--------------------------AAAGTCGAA-----TTTCTTCCATTC------TCATTTGAGAGTGCGAATACGAGGAGGTA----TTTTGTGTTTGGGAAAGTCCG--------AAG-------AAAAAAGGATTTTGAATCTGCC-----TTTTCTT----------T-TTTCCCTT------AGAAAAATAAC----TCAATCAAAATCCAATTAT----------TTACTCT-------ACAA----T------AACGAAATGCTTGTTATGCCTAATATACTTAGTTTAACCTGTATCT------GTTTTAATTCTGTTCTTT------ATCC---G------ACTTGTTTTTTCTTTGCCAAATTGCCCGAAGCTTATGCTATTTTCAACCCAATCGTGGATGTTATGCCTGTCATACCTCTATTCTTTTTTCTATTAGCCTTTGTTTGGCAAGCTGCTGTAAGTTTTCGATGA---------------------------AATCT-----T-----TA--------------------CTA---------C------T---------------CT-GTCTGCCAA------------------ATTGAATGAT----GTA------TTCATTCC-------AAAA-AA-ATT------------ATAAAAATGGGTAAAA-GCCGAGAAGTTTTATATTTTTATATT------ATGAACCCTCAATTT-----TAAAATTAAAA------TTCTTC-----TAT-----ATTGAATGGAT------AGCTGCAGC-----AATAAATTTGGATCAGCC-----T------TTCTAC----------CC------CCCTGCACCTACGT----TGAGCAGGTAC-----C-----TTTAGGTACC----TA-C-----ACA-----AT-ACC-----------------------TA------------ACCC------GA-----------------TTTTTGAT-----ATTG-------------------A-TAAGAGTGC-----TTA-------TT--------ATAAAAGAATTCTTG--CAA----------------------TTTTTT--T-TAGAATT-----CATTTTT-----------GCA--T----------------------TTTTA-----GGTAT-------CAAAAT-----AAAAAAAC-CCACCCTAGTGGATCTGTGTGGTAAGG---AAAAA-CTGGTAATCTATTCCTT------AAAAAAAATCTTGGAGATTATGTAATGCTTACTCTCAAACTTTTTGTTTATACAGTAGTGATATTCTTTGTTTCCCTCTTTATCTTTGGATTCTTATCTAATGACCCAGGACGTAATCCTGGGCGCGAGGAGTAAAAATTCAA--ATTTT-TTTTTGGA--ATTTTTTCT-----T--------ACAAATTGG------ATTTGTTTCGTA-----CATTTATCTATG---AGAAAATCCGGGGGTCAGAATTCCT-----------------------TCCAATTCGAAAGTCCCAAATGATCCGAGGGA--GCGGAAAGAGAGGGATTCGAACCCTCGGTACAAAAAAATTGTACAACGGATTAGCAATCCGCCGCTTTAGTCCACTCAGCCATCTCTCCCCGTTCC-AAATCGAAAGGTTTCCATGATAT----G--------ACAGA------GGC-----AAGAA-------ATAACGATTGCA--AAAAAT-CC------TTCTTTTTTCTTTC------AAAAGT-CTATAA-------AAA-TTATATTGCCA-----ATTCCATT----------------------------TTAGTTATAT-TC------------------------TTTTT------TC------------------------------------------TT-----AATGTTA-------------------AT-------------------AAAA------------------AAAAGAATAAAATTCTTG---TTTTTTA-TTTC------TAAA-------AATCGATATT---------AGC----------CAAGAGAC--AATCAGATAGATTTTCTC-----TTTAGCGGGCAT------------------TTCCA--------------T------AT-----------------------AGG----------------AC------TTGTT---------ATAAT------AAAACAAGCAG-----GTTAT-----AT------AA-----AAAA------GAAAA---ACGC---TT-TTTT---TGTCG-------ATTAT---------------TT---------ATCA-----CGAAAGC-AAAAA-G-GGTTTTT----------------------------------AT-----C--AAA------CCCA------C-------CATA----------------------------------AAATTG----G---AA------------------------AA------AAGG--------------------------------------------------A-------------------TAAA-GTAAGTAGACCTGACTCCTTGAATGATGCCTCTATCCGCTATTCTGA---------------------TATAT---AAATTCGATGTAGATGAAATTG-----TATAAGCGGA--TTTTTT-GTATTT-----CC-----TTAGAC-----TTAGACCGCGCAAGA-CAAGAATTTT----TCGCTAT--TTACGAT-TTAATATTCT-----TGTTACT----------------AGATGT-----------------------TCTAT-----------AG----------GAATAAGAAGAAATCCCAACT-CC------------------TTTCCGCTACAC-----AT----AAAAATTG--------------------ATTTCGAAAGTCCT--------------------------T-----TTTTTTTT-T-----CAGAATCCTC-----CATTTTTGTTCTTCCACC----C-----ATGCAATAGAGAGCGAACGGG-AAAA--AGGGGGTTACTTTTATTTTCATTTTTCC----CTT-------AA--AAG-----ATAG---------G----C-------TT----------TGAAA-TAGGAGTCATGGAATAATGCTG--------------------------AAT---------------------------TCAAA-------------TGTTTATT----------------------T------------------------C------------------------------------------------------------------------------------------------------T---------------------AT---------------------------------------------------------------------AGTA---------------------------------T---A------------------AGAA---------------------------------A-------------------------A----------------------ACAAATCGAATCAAATTCATGGATTTACCACG-----ACCCCGGTTGTG------AC------TCCAT-----AGAT-AAAAAT-G-AAAAAATTTCTA------TCTTCGAGACCATTGAAAAA-GGG-------CATTGAACGAGA-AAGAAATCGTCCACAGAT----AAT-CA----AACTATCATATGCCTTGG-----A-AGTGATATGAGGTGCTCGGAAATGGTTGAAGTAATTGAATAGGAGGATCACTATGACTATAGCCCTTGGTAGAGTTCCTAAAGAAGAAAATGATCTATTTGATACTATGGACGACTGGTTACGAAGGGACCGTTTCGTTTTTGTAGGATGGTCCGGCCTATTGCTCTTTCCTTGTGCTTATTTCGCTTTAGGGGGTTGGTTTACAGGGACAACTTTTGTAACTTCTTGGTATACCCATGGATTGGCTAGTTCCTATTTGGAAGGTTGTAATTTCTTAACCGCGGCAGTTTCTACCCCCGCCAATAGTTTAGCACACTCTTTGTTGCTACTATGGGGCCCGGAAGCACAAGGAGATTTTACTCGTTGGTGTCAATTAGGCGGTCTATGGACTTTTGTCGCTCTCCACGGGGCTTTTGCACTAATAGGTTTCATGTTACGCCAATTTGAACTTGCTCGGTCTGTTCAATTGCGGCCTTATAATGCAATCTCATTCTCTGGTCCAATCGCTGTTTTTGTTTCTGTATTCCTTATTTATCCACTGGGGCAATCTGGTTGGTTCTTTGCGCCGAGTTTTGGCGTAGCAGCGATATTTCGATTCATCCTCTTCTTCCAAGGATTTCATAATTGGACGTTGAACCCATTTCATATGATGGGAGTTGCCGGAGTATTAGGCGCGGCTCTGCTATGCGCTATTCATGGGGCGACCGTAGAAAACACTCTATTCGAGGACGGTGATGGTGCAAATACCTTCCGCGCTTTTAACCCAACTCAAGCTGAAGAAACTTATTCAATGGTCACTGCTAACCGCTTTTGGTCCCAAATCTTTGGTGTTGCTTTTTCCAATAAACGTTGGTTACATTTCTTTATGCTATTTGTACCCGTCACCGGTTTATGGATGAGTGCTATTGGCGTAGTTGGCCTGGCTCTGAACTTACGTGCCTATGACTTCGTTTCCCAGGAAATCCGTGCAGCGGAAGATCCTGAATTTGAGACTTTCTACACCAAAAATATTCTTTTAAACGAGGGTATTCGTGCGTGGATGGCAGCTCAGGATCAGCCTCATGAAAATCTTATATTCCCTGAGGAGGTTCTACCACGTGGAAACGCTCTTTAATGGAACTTTCGTTTTAGCTGGTCGTGACCAAGAAACCACCGGCTTTGCTTGGTGGGCTGGGAATGCCAGACTTATCAATTTGTCCGGTAAACTACTTGGAGCTCACGTAGCCCATGCCGGATTAATCGTATTCTGGGCCGGAGCAATGAACCTATTTGAAGTGGCCCATTTCGTACCAGAAAAGCCCATGTATGAACAAGGGTTGATTTTACTTCCACACTTAGCTACTCTAGGTTGGGGAGTAGGGCCTGGGGGAGAAGTTCTAGATACTTTTCCGTACTTTGTATCTGGAGTACTTCACCTAATTTCCTCCGCAGTCTTAGGCTTCGGTGGCATTTATCACGCGCTTCTGGGACCCGAGACTCTTGAGGAATCTTTTCCATTCTTTGGTTATGTATGGAAAGATAGAAATAAAATGACTACAATTTTGGGTATTCACTTAATTTTGTTAGGTCTAGGTGCTTTTCTTCTAGTACTCAAGGCTCTTTATTTTGGTGGTGTATATGATACCTGGGCCCCTGGGGGGGGAGATGTAAGAAAAATTACCAATTTGACCCTTAGCCCCAGTGTTATATTTGGTTATTTACTAAAATCCCCTTTTGGGGGAGAAGGGTGGATTGTTAGTGTGGATGATTTAGAAGATATAATTGGTGGACATGTATGGTTGGGTTTCATTTGTGTATTTGGCGGAATTTGGCATATCTTAACCAAACCCTTCGCATGGGCTCGCCGTGCACTTGTATGGTCTGGAGAAGCTTACTTGTCTTATAGTTTAGCTGCTTTATCTGTCTTTGGTTTTATCGCTTGTTGTTTTGTCTGGTTCAATAATACGGCTTATCCGAGTGAGTTTTATGGACCCACTGGGCCAGAAGCTTCTCAAGCTCAAGCATTTACTTTTCTAGTTAGAGACCAGCGTCTTGGAGCTAATGTGGGATCTGCTCAAGGACCCACAGGTTTAGGTAAATATTTAATGCGTTCCCCAACAGGGGAGGTTATCTTTGGAGGGGAAACTATGCGTTTTTGGGACCTTCGTGCTCCATGGTTAGAACCTCTAAGGGGCCCCAACGGTTTGGACTTGAGTAGGTTGAAAAAGGACATACAACCTTGGCAAGAACGACGTTCAGCAGAATATATGACCCATGCTCCTTTAGGCTCTTTAAATTCCGTGGGTGGCGTAGCTACCGAGATCAATGCAGTTAATTATGTCTCTCCTAGAAGTTGGTTAGCGACCTCTCATTTTGTTCTAGGATTCTTCCTTTTTGTGGGCCATTTGTGGCATGCAGGAAGAGCCCGAGCTGCTGCAGCAGGTTTTGAAAAGGGAATCGATCGTGATTTAGAACCTGTTCTTTACATGAACCCTCTTAACTAAGA--TTTT-C----------------------TTATTTATACCTGTTTTAC-------------------------------------------------------TG------------TTTT-----TTTTCTGTTCTGGCTCGGTTATTCCATCTAGCCGAGCC-ATT-----CA------------TTCC-----TTT-TAA-------TCAAA-------G-AA-AGATAAGGG--GACAGAAT-----------------------AAAG------ACAAA------TAAA-TAAAGAAA-----TAAACGTATTC--------------------------------------------AATAAGCAAAAGGAGAGAGAGGGATTCGAACCCTCGATAGTTCTTAGAACTATACCGGTTTTCAAGACCGGAGCTATCAACCACTCAGCCATCTCTCCACAGCCTAATCCC----TATTTTACTCCTACAAATAGAA----------------CATAGCCAT-------ATAAAAAGGTC-----TACT-AACCTCTAGAAAC------A--TCTCAGATGTAAGT-CCCTTTTCGACA-TATC----TCTGTATA---------------CTG-------T-----AT----ACAC----------------AGATACA--------AGATCCGC----------TATACCCG-------C-TTGT---------GAAA-----T----AAA-----GACTAAATCCCCGCCC----CTCA-----ACCCCATATCCAAAT-----AAAAAAGC--------------GG------TAAGTAAT------A------AGT--------------TTT---------AATTAAAGAGAAGAATCAATGGATTCATGATTAAACCCCTCCT-ACTT-C-----TTGTA--TTTTTTTACAATTTTGG------TTAAGTGAGGGATC------AAAT------A------------------TGTAGTCAACTTTATTTGAT---GGTAGCTTGGAGGATTAGAAATATGACTATTGCTTTCCAATTAGCTGTTTTTGCATTAATTGCGACTTCCTCAGTTTTAGTAATTAGTGTACCCCTTGTATTTGCTTCTCCTGATGGTTGGTCAAATAATAAAAACGTTGTATTTTCCGGTACATCATTATGGATTGGACTAGTCTTTCTCGTAGCTATTCTGAATTCTCTCATTTCTT-----AAATTTG---------------T-TTAGTA-TT------T-----------------AGTAGCCCGAT-----A---------------CAAAAT--------AACT-----------------------------------AAAAAGGG-----CAT-----TTCTT---CG-AAAAA------ATT-AGAATAGTGAAACGC------------------ATTAAAACGCAATTTGTGTTCCG---------------A--------------------------------------------------------------------------------------------------------------------------------------------------------------------------------------------------------------------------------------------------CAAAAAAA-AA-AAA-----------GAAAAC------TCT------AATAT------------AA------TAGAAA--------------------ATGAAA---------------CG-AAACG-------------------GTCGACCCAGACATAGACGGTCGA-CCCAAGCGG--------------ATATACCC------TATAAAATAAAATATA--------------------------TCCTGTAGCGAGCGTAGTTCAATGGTAAAACATCTCCTTGCCAAGGAGAAGATACGGGTTCGATTCCCGCC------------------------GCTCGCC-CGCTT---------------------------A--------AT--------------------TTAG--------------------------TAAGGTACAAGGT-ACTAT-------------------------GATAA---------AA-----AGT-------------------------------TTAGT--------------C-----------------------------TAGT----------------TGACT-----------------ACTTAA-C-----------------------TAC--------------------TT-----------------------------------------------------------------------------------------------------------------------------------------------------------------------------------------------------------------------------------------------AT--------------A-TTAAA-GTAGTTA-T-----------T------A-ATTAGGTAT--------------------------TAGTCTAGT-ACCGTA-TCCC-TTA----CTAT-------CTTACCCTTCCTTTGTTTACCCTTC-----------------C----TTTGCA-CCCCACTC--------AAAAAAG---------GGT-----GGC-----TC-----CG------GAGGCAGAAATC---------------GAACTCGCCAACAG--------------GGCT------CC-----CT-------------------------AAAT---------TGGGG--------------ATTC--ATTGAGACAAACAACTGGCAAAC----TGC------TTTTAA-AGGGAA-------GGGAGGTAGACTGTCCC---------TTT-CTT---T-CA---TTTC-----------------TTTTCTGCAGGG------TAGGGA-GG----------AGCCTTGAGCATTCTTCTTG-TGGAGGC-AAGTGACTTCGCAAAC-TGCTCAATTTTCCCCTCGAGGGCCGGGAACTAATGACT-AA--AAAA-----GGG---TTGG-----AC----ACCA-----C---CCAG-CCCTCT-------------------------------------AC----CAT---------------------------------A-TCTA---------------------------------------------------------------TATA-----A-------------------A-------------------T------------A----GAATAGTCC------TT-------T-TATACAGATTG------C-----TAAGTGCGGAGACGGGAATCGAACC-CGTGACCTCAAGGTTATGAGCCTCGTGAGCTACCAAACTG------------------CTCTACTCCGCTCTGGAG--TACT--------------------GGAAAA-TGGTGGACA------AAA-AA-GG-TTG-----AAT----ACAGGCCTA-----TACCA----T----------------------G---------------------T-----CTAG-------AC------A-----AATAG------AAT----ACTC----------CTTTTA-TAC----------------A----------------------G------------------------AATGGAGCGGGTAGCGGGAATCGAACCCGCATCGTTAGCTTGGAAGGCTAGGGGTTATAGTCGACGTTGG-----T------TGA--TTATTTTTAACGTCTCTAATTCAAAACCGAACATGAAATTTTGATTTCATTCGGCTCCTT-TATGGATATTCTCACCACTTAACATCTATGTCAGCTTT----T-----ATA-------TTTGA-----ATGGAACC-AAAGCTCTCCGCTTTCTAGATGATCCTTATAGAG---------T-AGGAGATAGAAA----TTCT----ATCTA-----AA-------------------------TCC--ACCTAATCTACTTA-CTTCGTTCCTTAATTTC-----ATTCA--AGAGATCCT-GAGGA-AAAGAATTGGGTTTCCACCGAGCTGAAAC-----AATATGCTGATGGTTCTAGTAAACCAAAACTACCG-TTTTTTAGCTATTTGGCTTCCAT-----T------TCCT-----T-T-TTT-----A------ACAAAAGAAGATTTAGTTACGATTGGAAATAAA-C-TTTTTT-TTA---TCTTCATCCATAGATCCTTTACTCA------------TAT----TTAAAAAATTGGAATACTT-----------A------------A-TCCAATGCAAAATTATGCTTCGCGACTCTG---TAC-----TC--------A-----TA------------------ATCC-AA-------TTTGTA----TT-TT-G-----GATGCAATTTC-----AACTA-------GT-C----TTTGGATACAAAT----------------------CGCGAGAATGTATATTCTTCCTCAATATGCTATTGAGAGGAA-AAGGATGAAATCCTTT-A-----TAAGAACTAAAGTTTTC------ATCGAAATAA-----------------AAAAAA------CTTAAGGACA-CC-----T------TAAGT------A------TATCATTTCAAATTC--------AG------TTAT-----TA-ATAGAACGAATCACACTTTTACCACTAAACTATACCCGCTACA-TGTAGATTATG-ATAC-CAACGCTA-CCCTTTGTCAAGGA----TAGCCATTCG----AGAAGGAGGCTAA-T----TTCC--------------CCTTATTGAATC----------AAATGG-AGAAGG----TTCATGATAGTGAGTGGTTGATACTTCTATTCTACTT------CGATCGCGGGCC-------TTTA---------C-----TTTAGGATTTAGATAG---C------------CCCTCC---GGT---------------------------------------------------------------------CT---G-TAAAAT------ACATCTCTT-----CTT-ACC----------------------ATGCCAATAGCGTCT------GAACC----AAATGTATGCATTTCTA----TTAGG-----A----------TCT------TA------T-----TGTACGGTTACGA------CTACA-----ATGATCATT-ATTTACTTTGCGAG------GACATAAGTGTGC---------CAGACTGCTGTAA--------GAAATAGTTTTAT-----TA-------------------TTCCTAC-----AAT-------------------A---------------------------------------------T------ACACTAGGAG-----ATATA-----GG-GGGC------AACACT-----GTCCC----------------CATAAA-------------TCCCTT-TC-----T-CCTTTTC-------------------TTT-TTTGTTCA-----GAAT--------------------TGAAC-------AAAGAATTT-------GAGGAAGATGT------TT------TCTT----CCCCCGC------TTATCATTAAGTCCGAACCGTAGAGAAA----GAGTGAGATGAAT---TTAAAAAATT-----CATCATAG--A---------CTTTCCCTACGGCTTGATGGAAG-CAAGAAAC---------------AAAGAGTCG-----TAA--CT---TAAAGTAAA-----GAGAAAA-ACGGACAGG-A------------------CCGACAGACTTACCTGACGTAATTAGGTAAATCCTGACCAAAA-----TTTATCTG-----GTAAGGATTTACCTG--------------------------------------------------ATGTAAAG---AAGATCCTAAAAGTCTCT------GATTAGTGGATTTTCTCCATTTAC-CAA-TTT-C--CTCTCTCTCC----TCTT------------------------------------------------TTCCACTCACTCAATTCTAGTTTAT-------------------------------------TAGA---------------------------------------TTCTTG-------TTTA---------------------AAAGAA-----TCAAAGAAGAT-----CA-----ATAG-----AACT-----AAG-----AAC-----AC------AT-------------AAAAAAG-AG-----CATA-----GAGGATCA--AGACCA------TTACCAAACGTTCCTCCCAA-----G-AATCG-------TATTGGGT-ATCTGT--TCCCTTC----------------------CTTTTCCC----------GCTAGGATCGGGAATCTTA--------------TATTTTCCAT-ATCCATATACC---------------ATCGAATCC-TTAGGGTCCAA-------GAATCCGCTTT-----------TTTTC-----CTACCTAGTCTTCGGAAACGGAAAACCCTGAACCAAGAGGAG-TTAGG-----TATGTA-GG----GTATGG----------TTTA--TTAT------TTTTTGTTGGGCA---------------GG-----CAGTAGAATC------------CTTTTTATAT-TCT----------GC--------AGTA-------TAAATTCTACTGCCCAC-----TTT-TTAC---AA-GAAA------ATTGTTGAT-------AAAACTCCAA-------CATAGTTT-ATGGA-----AAATCCACCAACCAGAAT----CCTTG-------------------------GAG------AATATTCAAGTAC-------------------------------------CTCCCTTTTCC--------------------------AAG------GGGTACCTGC-----------------------------------------------------------------------------------------------------------------------------------------TGAAAATTGCTTCAAC----------------------------------------------AATTGA-----TAC---------ATA-TTG-------GTAT--------------------------------------------------------------------------------------------------------AG----GTTCTCCTC-----TT------------------------------------------------------------------------------------------------CT-A--AAAA---------------------------------------------------------------------------------------------------------------------------------------------------------------------------------------------------------------------------------------------------------------------------------------ATAGAAC------------------------------------------TTCTGGGC-----TTTGGTTTGGTGG--------GTCGTC------CGCGATCGTGTTTACATACCTA-----------------TGAACTC-----------------------------ACCCTCTTCAAGTTCAAGTATATCGG-------ATAC-----------------TAATAAAAT-------------TTTTATTG-----TGTCAACTCTCTCTT---------------------CACGTATTATA-----T----------------------------------------------TA------------T-------------------AT---------------------------------------------AAAAAAT----------------------------------A-AAAAAATACCTCTACTTTGTTTTG----------------T---------------GCAAGTGAT-----AAGAGAGAA-------------TATGAAAGATTTTA------TTATTTTT--CT--T-------GATTTTC----------------TCAAGATTTT----------------GAACTCTCAAG---------------------------------------A-----TTT--TG-AACCTC-----C---------------------CCATGAA-------------------TA-----AACTTCTA----------------------------TATA-----------------------------------------------------------TC--------------G--------------A--------TATAT----------------ACAT-------------ATAC----------------------------AATC-----------------TCT--ACAT---ATA-TC--------TCT------------------A---TA-----------------TGTACATA----------------TAT-----------------T-------------------------------------------------------------------------------------------------------------------------------------ATG------TACATTA---TGCAG------------------TCGAC-----CC----------------------ATAATG-----------------------GGA---------------------------AATG-AAAGTGGCTAA----------TTTTTGAATTGAA-T--------------------------------------------------------------------AAAAAGCCCTTTTAACTCAGTGGTAGAGTAATG----------------------------------------------------------------------------------------------CCATGGTAAGGCATAAGTCATCGGTTCAAATCCGATAAAGGGCT---------------------T------------TTT-A-----------A--------------------GTTAGTGGTAGAGTAATAGCGTGGTAAGACATAAGTCATCGGT-----TCGAATCTGAT-AGAATA-----C--TTT------TC------TACTAA------------------------------------------------AT------TT------ATTCAC----------------------T-TTTTTT---CT-TTG-TTT-----TT-GAAAC-----TTTCTC-----CA----T-------TTTTTATTGAATT-----T------AATGAC----------TTAGTGCGGGATGCATGCA------TTTTTGGTCTGAACAC-------TAAAT-GAAGCA-CG-G-----AG-----TGTAAATTGC-----AAAAAA-----G------AAATGAAATTGGAC----TCTTTTTC-----ATC----TT------AGATC-----AATCAA-ATC-----ACTACCTG------TACTGA------AC---------------------------TAA-------TCCGGAA------------TCC-------C-------T--------T----------TTAGTA-------------------------------------------------------------------------------------------------------------------------------------------------------------------------------------------------ATC-----TAT-TCT-------T-----------------A---------------T----TCTAT--------ACCC-----------------TTT----------------------------A-----AATG----------------AA------TTT-C------CCT-------------A-------------------A-------AAAGT-GGGGATGATCCATGAATTAATC--TAACCA----TCAACT--------AA---AAA-------AAATC-----CTAT----GAAAGCATAACATA----AAAGTGGGAAAAA------CTCTTTGCTT-TGT---------------ATCTAA-TT-----AA-----ACTC--------------------------------TTCGAGTATATTGACAATTCC-AAAAAACTGCTCA---------------TACTAT--------------------------------GATTAT----------AGTATAA-----------T--CACGAGCGG------T------TGT------ATATGGCC----TTATC-----G------TC----T-----AG----T-GATGCCCCTATCGTCTAGTGGTTCAGGACATCTCTCTTTCAAGGAGGCAGCGGGGATTCGACTTCCCCTGGGGGTAGGGAGTATT-----AT-----GAAAGGAGGTT-----GAT-----C-----ATAGATT-----ATC----AAAA------ACCCTAG-AATAAATTCTTCCTGGGTCGATGCCCGAGCGGTTAATGGGGACGGACTGTAAATTCGTTGACAATATGTCTACGCTGGTTCAAATCCAGCTCGG------CCC-----A-----AA----AATCTA-GGGCTTCATGAAT------ATGAACTAAATCC---------------ATTTAT---------TTTTCTTCC-----AT------------A------------AAATAAAA-TG-------TC-------TG------A--------------------------------------------------------------------------------------------------------------------------------------------ATC------------TCGC-----TCATTCCTT------TCTT------------------------------------------------------ACAAAC----AAAAC-----A-GTTTTTCTTA-------------------TT-------G---AAAGGTGGATTATGA-----TCCAT-----T------TTTAGTGAT-----AAAAAATCAG------GACA-------TAG-----TA-----GT-TATG------TCATTCTCACTAT-ACCCCCAC-----------AT-----TA------------------------GAT------------------------------------------------------GT-GGGTAT-----GTAG----------TA-------------------TATGATTCGTCTATTTCTTAG----------------AGTACGACAGACGA-------------ATCGA---ATC-------------T---------------------T--C----------------------TT-AT-G-----GTTT---T-----AT-----------------------TTAAT----A------ATAG-----------GTATGCCATACACCC-----CGCGGGGATTGTAGTTCAATTGGTCAGAGCACCGCCCTGTCAAGGCGG-AAGCTGCGGGTTCGAGCCCCGTCAGTCCCGAA------CTAGGGTTC-----A--------------------------------------------------------------------------------------------------------------------------ATGAAT-------GGAGAAATTCATCTTTC----------------------------------CTT-----------TTTACA-------TGAAAAATTTCCATG--AAAAAC-------CGGGGGGCA---GGGGGCAAGATCAAATGCCCAA-GG------GGCA----CCCTT-AC-TTCAC-T----T------------TT-----------TT-A-------------------TTTGGCAGC-----TCTCATTAAAGAGGGA---GGAGAG---GCGTATA---GGAA-----------TTTTTT-------------------TTACTAC-----------------------------------TCCC-CG-TC------GATAAATAAAGACACACATTTGATAT------GTGGA-TTAGTATAA----------------------------------TTTAGGA-----TAT-----TA-CTCTATCCTTAT-----------GATG-----ATACCAT-----CCTCAT------CTTAACTTCC-----TATTCG------AT---------------------TCTTATG-----------------------GAA-TAG------A-----GTA-----CCGATATT-------TTACTG----G-----AATC----------CATAC----ATAAATCGTAT----------TC----------------------------------------------------------------------------------------------------------------------------------------------------------------------------------------------------------------------------------------------------------------------------------------------------------------------------------------------------------------------------------------------------------------------------------------------------------------------------------------------------CT------TT-----TTTTAT-----TTAAGCCC------TCTTTT----CTCCATC-----------------------TC------------ACTT----------------------CTACTGC--------TTATTTGGA-TGTC---TATGTGA-----------------------------------CC------CAT----AG----------AAAGTTGG------TCATATA----------------ATACAT---------------------------------ACAT-------AATTGTATG--------T---------------AT-AACT----------------------------A-T--------------------------A------------------AGAAAAAGG----AAGGGAAA-TT-----GGAT----------------AAGA------TTAAGAAAG----ATCGTG---------------G------------------GTTATAG-----AT-----------------------------------------ATAGAAAAGAAAAAGT----AGAAAAGGAT-T-AAA------AAAAGA-----GGGAATTCCTAATCC--------AATC-----AAA----AAAC---------------CT---------------AT-------TTTGGTCTTAGTATG-----GATAG-AGG------ATCTTCCT-A-------------------TGTTATACTATTC-------------------------------------------CACTCTCAA-CCAAGAATTGATTTGATAGATCCGAT-------ATT----C----------------------------------ATA-----------ATATTGA------ATTGATTCA--GTATTATCAGAATGCAAGTCCTACCCTTGAATTTACAGGA-----TA--CCCC------TTTTTCCTCTCCATGGGATTACATCCCGAGTTATTGTG---------------------------------------------------------------------------------------------------------------------------------------------------------------------------------------------------------------------------------------------------------------------------------------------------------------------------------------------------------------------------------------------------------------------------------------AA-----AAA---A--A-----AA-----TAAAGAGGTTATGGAAGTCAATATTCTCGCATTTATTGCTACTGCACTGTTCATTCTAATTCCTACTGCCTTTTTACTTATTATTTATGTAAAAACAGTCAGCCAAAATAATTAATTGGAATT-------CCAAT------T------AATCATTGA-----AG------AAATG-----AAAAAGGGATTA-----AAT-AAA-------AAAAATCCAAGT-----CTTAAATGAAA-GGATCTGGTTGGAATC-T-----TAAAGTGTGGTAGAAAGA------------------------ACTAC-----ATATAGTTTTTTCTACGACACTTT--------------------A-GAGT-------CT---------------T-----------TC---T------------AT---------------------------------------------------------------------------------------------------------------------------------------------------TA-----TATTAT---------------------------------------------------CT-TGAATCTAC-------------------------A-----TAGAATAGA-TTAGTAG------------ATT----------------------GAATA--------------T---------------A--------------------------GTAGTCTAATTCAAT-TTCTTTTTTCACTGCATCCACTT------AATTTCAATCAAGTCAAAAT--A-AAA--AAATCG-AGGACAATT---------------------------------------------------CTTGA-C-CAAAGAATCCAT--GGAGGGAGAGAAAA-----ATAATAT-GAG-AAT--AGAC-------------------------------------------------TA--------------------TA-----------------------------------------------G-----TAA-A---------------------A--------AG---TAAAA-------------------G-AAAAAAA-----------------------GTAA--------------AAGGAAAA-A---------------------------ACCAGCAAATC-------------------------------------------------------------------------------------------------------------------------TTTCATGCTTA-AACATGCCGCGAGATGCTTC--------------------------AAAAGAG------CATAAAA-------ATTA---TT-------CT-------------AAGA-AT------AAGGAAAG-----AGT-----ATAAAACAA-ATGGAAAATGTGTGATATGTCGTGAATAGCTCCGTGGAAGA-----A------------------AG----------------TCTAATTTTC-----TT-----ATGTTATTGAACTT-----------------------TTTTAAC-----------------------------------------CATTCGTC--------------ATTTCTAGT------------AG-------------------------------------------------AAATTCTGAATTGCTGT-------------------------AATGGCTCTTTCTA---TTTCTATATAGTCTC--------------TTTC------TATTTC-------TA---------------------------------------------------------T---------------------------------------------------------------------------------------------AT------AGT--------------------------------------A--------------GAATATAAT----GACT------------------CTTTCTTACA----------------------------ATACAAGAGTC-------TCT------TACAGGAGTGAAACAAAACT-------------------A-------------------AAGAAAA-----------------------------------------------------------------------------------------------------------------------------------------------------------------------------------------------------------------------------------------------------------------------AGAAT-----------A------AAGAATAACGTTTGACAAAATG----A-----TTAATG-----C----AA-----------AATGATC------C------A-TTAAAGAAAAGAGTTGATACAACAATT-------CGATTACTCAAT------C-----CA-TTAGTA-----GTATCCCTAGAGTCCACTCCTCCCCCATACTACTAGTGAAAGAGAAAATGTAAAGACTACCATTAAAGCAGCCCAAGCGAGACTTACTATATCCATCTAAATTATGTCTC------CT-AT-----TTCTATGAAGGAAT-----TA---------TTCTAC------TAT-TGATCAATAATCATAGTGGAATCAAG-GGTACAGAGTCAAAAAGGG-----ATTC-T-----GC-----CCTAAAGC-----TAT------GG------ATGAAT--CAGT-----TC-AAGGGATTTACTC------------------------------------------------------------------------------------------------------------------------------------------------------------------------------------------------------------------------------------------------------------------------------------------------------------------------------------------------------------------------------------------------------------------------------------------------------------------------------------------------------------------------------------------------------------------------------------------------------------------------------------------------------------------------------------------------------------------------------------------------------------------------------------------------------------------------------------------------------------------------------------------------------CT-AACAA------A------------------------TTCTT-AT-----------------------AGGAATTC------TGGTAGAATTAGAGAG-------C-----A-TTAAG------TATAA--------A---TACGATAT-AT---------AG------CCATAGCCCTTTT----------CC------TT-----AA-----AAAAG----AG--TACGGGAACGATGTCC-----------------------TGAATAG-----AA---GAAG---CGGGA-ATAGGAAGA-TTTTTTATTCCT-TT-----TGTTACTC-T---------------T-----------TTTTT---------------TATAAGCAAAGAACAC-----CCAAAT-----ATACCAT-------AAAATTA------GGA-TAGATAAATAT------TTATTGG-----AT--A------TC------TACCTTA---------------CCT-ATG------------------TTTA----TTTTTGACCTAAACTCTAC------------AGCCCTG------C---------TTTCTA-------TC------------------AT-----TCTATG-------AAAGAAT------GAAGAGACTTTA-----------------------------------------------------------------------------------------------------------------------------------------------------------------------------------TCCAC----------AACTCCGAAA-----TTT-ATTTTTGATCGGCCT-----ATTTAATCTGATTCTCG-----ATAG------AA-------------TTAGTAG-C--C-----------------CTTAC----T--------------TT----------------------------------------------------AGTGTATG--TAGGTAAC-----ATA-------------------------------------AGAT--------------------------------GTAC-------------------------------------------------GAGAAA-AAAATG---------TATAATAA-TT-----AGGAAGTCTTGA-------TA-----TTCCTTCGTGAAGTCCCTTCTTCA----AT----------------CTA-AGATTG---AAAAAA---AAAGAAAAC---------------C----CCT----T-AGGGACC------TT-TCTTT-G-----GAT----ACCAAG-ATTTCTGACATCT-----TAGCCTCGTAGTTTTAAATTCTCAAATCGAA-----T-C-----AATTAAGAACCTATTCA------------------------AATTAATATAA----------------T----AAAAG-----AA-TAAAGAAATGCTACCTCACCC-----CTA----T------TGGTAG----CC-------GTTTGG-----GC----CACTACCACCAAAA-----CA------A------------------------A----CC-------CTAGTTTG-----AGGA-----T--------AGAAC----------------TATGGATTCTCAAAAT------CCAGTATCG----CCAGGCCTAGTTA--CTCTCTTGCCCGAA------------------------CG-----T------G--TGC---GGG----GTA-----CGGA-TTTCGCGAGTTCG------A-TCAGTACTATAAGC---------------A----------T--------------------------------------------AAGCC-------TAAGTATTT-------------TATTGATCAGGCGGCACCCAGATTTGAACTGGGGATAAAGGATTTGCAGTCCCCTGCCTTACCGCTTGGCCATGCCGCCAAA---AAATCCG-----ATCGAAAATCG-AGAAAAGAGCAAG-------TATTCATCCACG-TTTTCT-----TACG----------------AAAACC------C---------CTTTCTTTTA-----T-------------------TTTGAATCTAAT------------------------------TC----TACTT-A------------------------C-TTTTT--------TCCAATCTT------TTTC-------AAAAAAT---------C----TATTCCTGCTTTTT-TTGGATC------------------------------------------------------------------------------------------------------------------TAGTTTCGAT-----TATTCTCC-----TCGATGGATTCTATCTTAAATTAA-------AACACAC-ATAGCTAACACT------AGAAAAC--------------------TTGCCC-------------------------TTTCT--------------T------T--------------------CT------A----------------------------T-----TGAG-------------AT---------GAAAAAAAAAA--------GG------AG-AA-AAAGTGGATTTCTAGTCACAGGCTGCAAAATT-CAGCACAA-----A-TTGGAACCATTAAC---------------------------------------T-------------------------------------------------------------------------------------------AG-AATT----CT-----C-----------------------------------------------------------------------------------------------TTTTTT----------------TTT---GAATTGCAG--------TAGTG-------------AACGAC-----TC------TTAAATCGGTATT-CTCT---------CCCCCC-T-T-----C-----C----TT----------------------TT----AATG-----GC-------AT--------------------A-------------------ATAAAA-T------AGA-----ATGGCTT----TATGCCTAATCCG-T-----GT-A-TA-----AGTAAAC-T-----CCAGGTCC-----GAAC-----AGC------AT-----TA------TTAT--------------------------------------TATTA------T---CCAA-GGATCCCCCTTATGTACATATC-TCTATGGGGAATCGTGCTTTAATTTTTTAAAGC-------A-----TTAAA---TATCTTGA-------A------------------------------------------G-----------------G--AA------------ATTTGCTC------T-------GA---------------TA-TAGAGTATA--------ACCTGACCG------------T-----CTTGGCCCACCCAAGT----GAAAT------------TA-----TGATAAAAG-----CAGGAATATGTGGAGAG-GTGGATAACTAGATTGGCATGTACT----------------T---------AA----AAAAAA---------------------GACTT-A-----------------------C----TTT---------------------ATTTTAGGA-------TTCTACAATGAA------ATCCTA-------AATTTTCTAGCAAT--T---C------TACTAC------------------------------------------------------TA------CGA-----AA---------------------CAAA-AA-GGAACCCTCA-------------------------AATTCT-----TTT-------T--TTAAATTA-AACTAAGCGCGC--TATTC---------------------------TAAATCGAACTAAAG----------TCAAACT---TTC--TA--GTGCT------TATAAAT-----TATTA------------------------------------T-------------ATTATGG--------CTTTAT-CCCA----------------------T---T-----------------CATAGA-------------------AATGGGATAAACTGAGAAATCTTTGCCAT-----------------CCAA----TC-----TGA---T----TAGAATATCA--------------------------------T------------------------AAAGTA---------TAAGTGGCAGA-------A--TT--TTT-T------TTC-TAG------GAATGTTT------TATCAATTCATTTTCATTCCAGT---TGTA-----CCCC-TGGCAAACTCGAACTTTGGTCGA--------------------AATTGTCTCTATTCATATGTATGAAATACA-------------TATATGAA--------------------ATA------CGTA--------TGTGGAGTTCCCTAGAATTTCATGTGATTCAGTAAAC-----AGA----ATATAGATTCC---ATGAT-----TGCTAGATCAAT-CTGTAGGGATTGATGAAGAGTGAGC----TGATAAT-GGAA-TTTTTCTTCGATAAACA-G-----GAAACTTAAG-ATTAAGATGCTCCGGAATGGAAATGAGGGAATGTCCACAATACCCGGATTTAGTCAGATCCAATTCGAGGGATTTTGTAGGTTCATTAATCAAGGCTTGGCAGAAGAACTTGAGAAGTTTCCAACAATTAAAGATCCAGATCACGAAATTGCATTTCAATTATTTGCGAAAGGATATCAATTGCTAGAACCCTCGATAAAAGAAAGGGATGCTGTGTATGAATCACTCACCTATTCTTCCGAATTATATGTATCTGCGAGATTAATTTTTGGTTTCGATGTGCAAAAGCAAACCATTTCTATTGGAAACATTCCTATAATGAATTCCTTAGGAACCTTTATAATAAATGGAATATACCGAATTGTGATCAATCAAATATTGCTAAGTCCTGGTATTTACTACCGCTCGGAATTAGACCATAAGGGAATTTCTATCTACACCGGGACTATAATATCAGATTGGGGAGGAAGATTGGAATTAGCAATTGATAAAAAAGAAAGGATATGGGCTCGTGTGAGTAGAAAACAAAAGATATCTATTCTAGTTCTATCATCAGCTATGGGTTCGAATCTAAGAGAAATTCTAGATAATGTTTCCTACCCTGAAATTTTCTTGTCTTTCCCGAATGCTAAGGAGAAGAAG------AGGATTGAGTCAAAAGAAAAAGCTATTTTGGAGTTTTATCAACAATTTGCTTGTGTAGGTGGGGACCTGGTATTTTCGGAGTCCTTATGTGAAGAATTACAAAAGAAATTTTTTCAACAAAAATGTGAATTAGGAAGGATTGGTCGACGAAATATGAATCGGAGACTGAATCTTGATATACCTCAGAACAATACATTCTTGTTACCACGAGATGTATTGGCCGCTACGGATCATTTGATTGGAATGAAATTTGGAACGGGTATACTTGACGATGACGATATGAATCACTTGAAAAATAAACGTATTCGTTCCGTTGCGGATCTGTTACAAGATCAATTCGGGCTGGCTCTTGGTCGTTTACAACATGCAGTTCAAAAAACTATCCGTAGAGTATTCATACGTCAATCGAAACCGACTCCCCAAACTTTGGTAACTCCAACTTCAACTTCGATTTTATTAATAACTACTTATGAGACCTTTTTTGGCACATACCCCTTATCTCAAGTTTTTGATCAAACGAATCCATTGACCCAAACTGTTCATGGGCGAAAAGTTAGTTGTTTGGGTCCTGGAGGGTTGACGGGGAGAACTGCAAGTTTTCGGAGCCGAGATATTCATCCGAGTCACTATGGGCGTATTTGTCCAATTGACACGTCCGAAGGAATCAATGTTGGACTTACAGGATCCTTAGCTATTCATGCGAGAATTGATCACTTGTGGGGATCCGTAGAGAGTCCGTTTTATGAAATATCTGCTGAG------AAAGCAAAAGAAAAAAAAGAGAGACAGGTGGTTTATCTATCACCAAATAGAGATGAATATTATATGATAGCAGCAGGAAATTCTTTGTCCTTGAATCAGGGTATTCAGGAAGAGCAGGTTGTTCCTGCTAGATACCGTCAAGAATTCCTGACTATTGCATGGGAACAGATTCATGTTAGAAGTATTTTTCCTTTCCAATATTTTTCTATTGGGGGTTCTCTCATTCCTTTTATTGAGCACAATGATGCGAATCGGGCTTTAATGAGTTCTAATATGCAGCGCCAAGCAGTTCCACTTTCTCGGTCCGAGAAGTGTATTGTTGGAACTGGATTGGAACGCCAAACAGCTCTAGATTCGAGGGTTTCTGTTATAGCCGAACGCGAGGGAAAGATCATTTCTACTGATAGTCATAAGATCCTTTTATCAAGTAGTGGGAAGACTATAAGTATT-CCTTTAGTT-AACCACCGGCGCTCTAACAAAAATACTT-GTATGCACCAAAAACCT---CGGGTTCCGCGGGGTAAATCTATTAAAAAAGGACAAATTTTAGCAGAGGGAGCTGCTACAGTTGGGGGGGAACTTGCTTTAGGAAAAAATGTATTAGTAGCTTATATGCCATGGGAAGGTTACAATTTTGAAGACGCAGTACTAATTAGCGAACGTTTGGTATATGAGGATATTTATACCTCTTTTCACATCCGGAAATATGAAATTCAGACGGATACGACAAGCCAAGGCTCCGCTGAAAAAATCACTAAAGAAATACCACATCTAGAAGAACATTTACTCCGCAATTTGGACAGAAATGGAGTTGTTAGGTTGGGATCCTGGGTGGAAACTGGCGATATTTTAGTAGGTAAATTAACGCCTCAGATAGCGAGCGAATCGTCGTATATCGCGGAAGCTGGATTATTACGGGCCATATTTGGCCTTGAGGTATCCACTTCAAAAGAAACATCTCTCAAATTACCTATAGGTGGAAGAGGGCGTGTTATCGATGTGAAATGGATCCAGAGGGACCCCCTCGACATAATGGTTCGTGTATATATTTTACAGAAACGTGAAATCAAAGTTGGGGATAAAGTAGCCGGAAGACATGGGAATAAGGGAATCATTTCCAAAATTTTGCCTAGGCAAGATATGCCCTATTTGCAAGATGGAACACCTGTTGATATGGTCTTCAATCCCTTAGGAGTACCCTCCCGAATGAATGTGGGACAAATATTTGAAAGCTCGCTCGGATTAGCGGGGGATCTGCTAAAGAAACATTATAGAATAGCACCCTTTGATGAGAGATATGAGCAAGAGGCTTCAAGAAAACTTGTGTTTTCAGAATTATATGAAGCCAGTAAACAAACAAAAAATCCATGGGTATTTGAACCCGAGTACCCGGGAAAAAGCAGAATATTTGATGGAAGAACAGGAGACCCCTTTGAACAACCTGTTCTAATAGGGAAGTCCTATATCTTAAAATTAATTCATCAAGTTGATGAGAAAATTCATGGGCGTTCGACTGGGCCCTACTCACTTGTTACACAACAACCTGTTAGAGGAAGAGCCAAGCAAGGGGGACAACGAGTAGGAGAAATGGAAGTTTGGGCTTTAGAAGGATTTGGTGTTGCTCATATTTTACAAGAGATACTTACTTATAAATCTGACCATCTTATAGCTCGCCAAGAAATACTTAATGCTACGATCTGGGGAAAAAGAATACCTAATCACGAGGATCCTCCAGAATCTTTTCGAGTGCTCGTGCGAGAACTACGATCTTTGGCTCTAGAACTG-AATCATTTCCTTG-TATCTGAGAAGAACTTCCAGGTTAATAGGGA-GGAAG-----TTTGATC-GGAATAAATATAAA-TTC-----------TTTTCTTATTTCT-------------------ATTTTATGATTGACCAATATAAACATCAACAACTTCAAATTGGACTCGTTTCCCCTCAACAAATAAGGGCTTGGGCTAACAAAAACCTACCTAATGGAGAAGTCGTTGGCGAAGTCACAAGGCCCTCTACTTTTCATTATAAAACCGATAAACCGGAAAAAGATGGATTGTTTTGCGAAAGAATCTTTGGACCCATAAAAAGCGGAATTTGCGCTTGTGGAAATTCTCGAGCGAGCGGAGCTGAAAACGAAGAAGAAAGATTTTGCCAAAAATGCGGGGTAGAATTTGTTGATTCTCGGATACGAAGATATCAAATGGGATACATCAAACTCGCATGTCCCGTGACTCATGTATGGTATTTGAAAGGTCTTCCTAGTTATATCGCGAATCTTTTAGATAAACCTCTTAAGAAGTTGGAGGGCCTAGTATACGGC----------------------------------------------------------------------------------------------------------------------------------------------------------------------------------------------------------------------------------------------------------------------------------------------------------------------------------------------------------------------------------------------------------------------------------------------------------------------------------------------------------------------------------------------------------------------------------------------------------------------------------------------------------------------------------------------------------------------------------------------------------------------------------------------GATTTCTCTTTTGCTAGGCCCAGCACTAAAAAACCCACTTTCTTACGATTACGAGGTTTATTCGAAGAGGAAATTTCATCCTGTAACCACAGCATTTCTCCCTTTTTTTCTACCCCGGGGTTTGCAACATTTCGAAATCGGGAAATTGCGACAGGAGCAGGTGCTATTAGAGAACAATTAGCAGATTTGGATTTGCGAATTATTATAGAGAATTCCTTGGTCGAATGGAAGGAATTAGAAGATGAGGGTTATAGTGGAGATGAATGGGAAGATAGAAAAAGACGAATAAGAAAAGTTTTTTTAATTAGACGCATGCAATTGGCGAAACATTTTATTCAAACAAATGTAGAACCAGAATGGATGGTTTTGTGCTTATTACCGGTTCTTCCTCCCGAATTGAGACCCATTGTTTATAGGTCTGGGGAT------AAAGTAGTGACTTCGGACATTAATGAACTTTATAAGAGAGTTATCCGTCGGAACAACAACCTTGCCTATCTATTAAAAAGAAGTGAATTAGCGCCAGCAGATTTAGTAATGTGCCAGGAAAAATTGGTACAAGAAGCCGTGGATACACTTCTTGATAGTGGGTCTCGCGGGCAACCAACGAGGGATGG------TCACAATAAAGTATACAAATCACTTTCAGATGTAATTGAAGGTAAAGAGGGAAGGTTTCGCGAGACTCTGCTTGGGAAACGGGTCGATTACTCTGGGCGTTCTGTCATTGTTGTGGGTCCTTCGCTTTCATTACATCAATGTGGATTACCTCTAGAGATAGCAATAAAGCTTTTTCAGCTATTTGTAATTCGCGATTTAATCACGAAACGCGCCACTTCTAATGTCAGGATTGCTAAAAGGAAAATTTGGGAAAAGGAACCCATTGTATGGGAAATACTTCAAGAAGTTATGCGGGGACACCCTGTACTGTTAAATAGAGCACCTACCCTGCATAGATTAGGCATACAGGCCTTCCAACCCACTTTAGTAGAGGGGCGTACTATTTCTTTACACCCATTAGTGTGTAAGGGTTTCAATGCGGACTTTGATGGGGATCAAATGGCTGTTCATCTACCTTTATCCTTGGAAGCTCAGGCGGAAGCCCGTTTACTTATGTTTTCTCATATGAATCTCTTATCTCCCGCTATTGGAGATCCGATTTGCGTACCAACCCAAGACATGCTTATCGGACTTTATGTATTAACGATTGGAAACCGTCGAGGTATTTGTGCA---------A------ATAGAT------ATAATAGTTGCGGAAACTATCCAAATC---AAAAA------------GTAAATTAC------AATAATAATAATTATAAG---TATAATAAG------TATACGAAAGATAAAGAACCCTATTTTTCTAGTTCTTATGATGCACTGGGAGCTTATAGACAGAAACTAATCAGTTTAGACAGTCCCTTGTGGCTACGTTGGAAACTAGATCAACGCGTCATTGGGTCAAGAGAAGTTCCGGTTGAAGTTCAATATGAATCTTTGGGGACTTATCATGAGATTTATGCCCACTATTTAATAGTGGGAAATAGAAAAAAGGAAATCCGTTCTATATACATTCGAACCACTCTTGGTCATATTTCTTTTTATAGAGAAATAGAGGAAGCCATACAAGGATTTAGTCAGGCCTATTC-----ATACAC----------T------AT--------------------CTAAA--------------------CAA-----AGAAGTT-----AG--------------------ATTCGGCTATGC-----CC-----CTTTC-----GGGGGGCATTCC-----GATTTCCCTAGTAT----------C----------ATCATT-----TTTGCCGCGCGAATCCAGATTGAGATTGAGGAA-----AGGAAG------TT----AATTAAATTTTCGAATCACTGACTCAGGCCCATTGTC-----------------------GAATCCTACTCAGT----AA---------------------TTGTCGAATCCTACTC-----AGCC-G--A----AAA--GGGGGTACTT-ATGTATGGCGGAACGGGCCAATCTGGTCTTTC--------------------------ATAATAAAGAGCTAGACGGAACTGGTATGAAACGACTTATTAGCAGATTAATAGATCATTTCGGAATGGGATATACATCCCATATACTGGATCAACTAAAGACTCTGGGCTTCCATCAAGCCACTACTACATCGATTTCTTTAGGAATCGAGGATCTTTTAACAATACCCTCTAAGGGATGGTTAGTCCAAGACGCAGAACAGCAGAGTTTTCTTTTGGAGAAACACTATTATTATGGGGCTGTACACGCGGTAGAAAAATTACGCCAATCCGTTGAGATATGGTATGCTACAAGTGAATATTTGAAACAAGAAATGAATTCGAATTTTCGGATAACAGATCCTTCTAATCCAGTCTATCTAATGTCTTTTTCAGGAGCCAGAGGAAATGCATCTCAGGTACACCAATTAGTAGGTATGAGAGGATTAATGGCGGATCCTCAAGGACAAATGATTGATTTACCTATTCAAAGCAATTTACGCGAGGGACTTTCTTTGACAGAATATATAATTTCCTGCTATGGAGCCCGCAAGGGGGTTGTAGATACTGCTGTACGAACAGCGGATGCTGGATATCTTACACGTAGACTTGTTGAAGTAGTTCAACATATTATTGTGCGTAGAAGGGATTGTGGTACTATCCGAGGTATTTCTGTGAGTCCTCAAAATGGCATGACGGAAAAACTTTTTGTCCAAACACTAATTGGTCGTGTATTAGCAGACGATATATATATCGGTTCACGATGCATTGCCGCTCGAAATCAAGATATTGGAATTGGATTAGTCAATCGATTCATAACTGCCTTTCGAGCACAACCATTTCGAGCACAACCAATATATATTAGAACCCCCTTTACTTGCCGGAGCACTTCTTGGATCTGTCAATTATGTTATGGTCGGAGTCCTACTCATAGTGATCTGGTCGAATTGGGAGAAGCCGTAGGTATTATTGCGGGTCAATCAATTGGGGAACCAGGGACTCAACTAACATTAAGAACTTTTCATACTGGCGGAGTATTCACAGGGGGTACTGCCGACCTTGTACGATCCCCTTCGAATGGAAAAATCCAATTCAATGAGAATTTGGTTCACCCCACACGTACCCGTCATGGACAGCCTGCTTTTCTATGTTATATAGACTTGCATGTAACTATTCAGAGTCAGGATATTCTATATAGTGTGAATATTCCCTCAAAAAGCTTGATTCTAGTGCAAAATGATCAATATGTGAAATCCGAACAAGTAATTGCGGAGATTCGTGCCGGAACGCCCACTTTACATTTTAAAGAAAGGGTACAAAAGCATATTTATTCCGAATCAGACGGCGAAATGCACTGGAGTACTGATGTTTACCATGCGCCCGAATATCAATATGGTAATCTTCGTCGATTACCAAAAACAAGCCATTTATGGATATTGTCAGTAAGTATGTGCAGATCCAGTATAGCGTCTTTTTCGCTCCACAAGGATCAAGATCAAATCAATACTTATTC------TTTTTCTGTTGACGGAAGATATATCTTTGACCTCTCAATGGCTA---ATGATCAAGTAAGACATAGACTGTTGGATACTTTTGGTAAAAAAGATAGGGAAAT------TCTTGATTATTCAACGCCGGATCGAATCATGTCCAACGGCCATTGGAATTTTATCTATCC------TTCTATTTTTCAAGATAATTCGGATTTGTTGGCGAAAAAGCGAAGAAATAGGTTCGTCATTCCATTA------CAATATCA------TCAAGAACAAGAGAAAGAACTCATATCCTGTTTGGGGATTTCGATTGAAATACCCTTTATGGGTGTTTTACGTAGAAATACTATTTTTGCTTATTTTGACGATCCACGATACAGAAAAGATAAAAAGGGTTCAGGAATTGTTAAATTTAG---------------------------------------------------------------ATATAGGACCC------TAG------------------------------------------AG---------------------GACGAATATAGG---------------------------------------------------------------------------------------------------------------------------------------------------------------AT---------------------TCTAG-AGGAAGA---------CTCAGAGGAC------------------------------------------------AAATATGA------------------------------------------G------ACCCTAGAAGACGAAT---AT-----------------AGG------A------------------------------------------------------CCC------------GAGAGGACGAA------TAT---GAAATCCTAGAAGAAGATAAAAAAG------------------------------------------GGATCCT------------AGAGGACGAATATGAAAC---------------------CCTAGAAGACGAATATGGGAGCCCA---GAGAACGAATATGGGAGCCCAGAG------------------------------------------------------------------------------------AACGAATATAGGATTTTAGAGAAAGA------------CTCAGAA---GACGAATATGGGAGTCCGGAGA---------------------GCAAATATAGGACCCGAGAG---------------------------GACGAATATGGAACGCT------------------------------------------------------------------------------------------------------------------------------AGAGGAAGACTCAGAA------------------------------------------------------------------GACGAATAT------GGGAGCCCGGGGGAAGG---------------------------------------------CTCAGAGG---ACAAATACGGGAC---------------------------------TTTAGAG------------GAA------GACTCCGAAGAAGACTCAGAGGAC------------GAATA---------------------------------------------CGAGAGCCCAGAGGAAGATTCCATCTTAAAAAAAGAGGGTTTGATTGAGCATCGAGGAACAAAAGAATTTAGTATAA------AATACCAAAAAGAAGTAGATCGGTTTTTTTTCATTCTTCAAGAACTGCATATCTTGCCGAGATCTTCATCCTTAAAAGTACTTGACAATAGTATTATTGGGGTGGATACACAACTCACAAAAAATACAAGAAGTCGACTAGGTGGACTGGTCCGAGTGAAGAGAAAAAAAAGCCATACGGAACTCAAAATAGTTTCCGGAGATATTCATTTTCCTGAAGAGGCGGATAAGATATTAGGTGGCTGTTTGATACCACCAGAAAGACAAAAAAAAGATTC------TAAGGAATCAAA------------------AAAAAGGAAAAATTGGGTCTATGTTCAACGGAAAAAAATTCTCAAG---AGCAAGGAAAAGTATTTTGTTTCGGTTCGCCCTGCAGTCGCATATGAAATGGACGAAGGTAGAAATTTAGCAACACTTTTCCCGCAGGATCTCTTGCAAGAAGAAGATAATCTTCAACTTCGACTTGTCAATTTTATTTCTCATGAAAATAGCAAGTTAACTCAAAGAATTTA---------------------------------------TCACACGAATAGTCAATTTGTTAGAACTTGCTTAGTAGTGAATTGGGAACAAGAAGAAAAGGAGGAGGCTCGTGCTTCCCTTGTTGAGGTAAGAGCAAATGACCTTATTCGCGATTTCCTAAGAATTGAGTTAGTCAAG------TCCACTATTTCGTATACACGAAGAAGGTATGATAAGACAAGTGCAGGACCGAT------TCCCCATAATA---GGTTAGATCGC------ACCAATAGCAATTCCTTTTATTCCAAGGC------GAAGATTGAATCACTTAGCCAACATCAAGAAGCTATTGGCACCTTGTTGAATCGAAATAAAGAATACCAATCTTTGATGATTTTGTCGGCATCCAACTGTTCTCGAATTGGTTTATTCAAGAATTCAAAACATCCCAATGCCA------TAAAAGAATCGACTCCTAGAATTCCTA---------------------TTCGAGAGATTTT---------------------TGGGCCTTTAGGCGCTATT---------------------------------------------------GTACCTAGTATATCGAATTTTTCTTCATCTTACTATTTACTAACGCATAATCAGATCCTGTTAAAAAAATATTTGT------T------CCTTGACAATTTGAAACAAACCTTCCAAGTACTTCAAGGACTTAAATACTCTTTAATAGATGAAAATCAAAGGATTTCAAATTTCGATAGTAACATCATGTTGGATCCATTCTATTTGAATTGCCACTTTGTCCATCATGATTCTTGGGAGG------AGACATCGGCAATAATTCACCTTGGACAATTTATTTGTGAAAATGTATGTCTATTTAAAT------CGCACATAAAAAAATCTGGTCAAATTTTCATTGTTAATATGGATTCCTTTGTTATAAGAGCAGCTAAGCCTTATTTGGCCACTACAGGAGCAACTGTTAATGGTCATTATGGAGAAATCCTTTACAAAGGAGATAGGTTAGTTACGTTTATATATGAAAAATCGAGATCTAGTGACATAACGCAAGGTCTTCCAAAAGTGGAACAAATCTTTGAAGCGCGTTCAATTGATTCACTATCCCCGAATCTCGAAAGGAGAATTGAGGATTGGAATGAGCGTATACCAAGAATTCTTGGGGTACCTTGGGGATTCTTGATTGGAGCTGAGCTAACCATAGCCCAAAGTCGTATCTCTTTGGTTAATAAAATCCAAAAGGTTTATCGATCCCAAGGGGTACAGATCCATAATAGGCATATAGAGATTATTATACGCCAAGTAACATCAAAAGTGCGGGTTTCCGAAGATGGAATGTCTAATGTTTTTTCACCTGGGGAATTAATCGGACTATTGCGAGCGGAACGAGCAGGGCGAGCTTTGGATGAATCGATCTATTATCGGGCAATCTTATTGGGAATAACAAGGGCTTCCCTGAATACCCAAAGTTTCATATCTGAAGCAAGTTTTCAAGAAACTGCTCGAGTTTTAGCAAAAGCTGCCCTACGAGGTCGCATTGATTGGTTGAAAGGCTTGAAAGAAAACGTAGTTCTGGGGGGGATTATACCTGTTGGTACCGGATTCCAAAAATTTGTGCATCGTTCCCCACAAGACAAAAACCTTTATTTCGAAATTCAAAAAAAAAATCTATTCGCGTCGGAAATGAGAGATTTTTTGTTTCTCCATACAGAATTAGTTTC------TTCTG---------------ATTCTGA---------------CGTAACAAACAATTTATATGAGACATCAGAACCCCCATTTACCCCC---ATTTATAC----------------------------------------------------------------G-----ATTTAA-------GGA----------------TACATAAAG------C----AG-----A------TTTT---------TTTA-------CTTTA------------------------------------------------------------------------------------------------------------C-----------------TAGA----C-----TTTTGAAC----------------------------------------TT-------------------AG-----AACACT-AACAGGTCAAA-TTTTAGAT---------------TTTT---------------------------------------------------------------------AT------------------------TT------------T------------AAT------TAAG--------------TA-----AAAG-AAG-TCAGTTAATTCA-TTAA-----G---------------------GTTATGTT-----TATACCA-T--------GTATCAATGGCCAAC-----TCTCAGTA-----G-----AAGGT----TCCCTCGGAACAA---------------TTAT---------------TAT----------TTATTTCA---------------A--------GCTATTTCGGCTCTTTCTTAATCTTC----------AA-AAAGA-AATAAATTCCGTAATGG---AATGGTAGGATG--AAAAA---AAAAA-TAAA----AAATAAA-AAGGAAGTGTGG-AAAAAATGACAAGAAGATATTGGAACATCAATTTGAAAGAGATGATAGAAGCGGGAGTTCATTTTGGTCATGGTATTAAGAAATGGAATCCTAAAATGGCCCCTTACATTTCGGCAAAGCGTAAAGGTACTCATATTACAAATCTCGCTAGAACGGCCCGTTTTTTATCAGAAGCTTGTGATTTAGTTTTTGATGCAGCAAGTCAGGGAAAAAGTTTCTTAATTGTTGGTACCAAAAAAAGAGCAGCGGATTTAGTAGCATCAGCTGCAATAAGGGCTCGTTGTCATTATGTTAATAAAAAGTGGTTCAGTGGTATGTTAACGAATTGGTCGATTACGAAAACTAGACTTTCTCAATTTAGAGACTTAAGAGCAGAAGAAAAGATGGGAAAATTCCAGCATCTCCCAAAAAGAG-ATGTGGCAATCTTGAAGAGAAAATTATCTACCTTGCAAAGATATCTCGGCGGGATCAAATATATGACGAGGTTGCCAGACATTGTGATCGTCCTTGATCAGCAAAAAGAGTATATAGCTCTTCGGGAATGTGCCATTTTGGGGATTCCTACTATTTCTTTAGTCGATACAAATTGTGACCCAGATCTCGCGAATATATCGATTCCAGCCAATGATGACACTATGACTTCAATTCGATTGATTCTTAACAAATTAGTATTTGCAATTTGTG---------------------------AGGGCCGTTC-----TCTCTCTATAAGAAATCG--------------------------------------------------------------------TTGAT------T----------AAGAAGA-ATAGTTAATT---------------------CTTGGGCAACTGCG---TAG-----ATTTATGGAATCACTTAC-------TA-----T---------------------------------TA-----------------TTTTTT--------------G---------TTTTGC-----------------------ATA-----G--------------------AT-------AAAAGA------------AGGTGAATATTGATAT-------ATATTAGAGGGTATTGATATATATTATGATCTGATGTGCTTTCTTGGTAT-CCT-----A----------------------AAT----ATAAGATTAAT------ACT----TCAAGTTGCTGAGTTGAGAAAGAGATGG-TTGAATCAAAAGAATTCCTT-----TTTTGAAGTTCAATTTTTATCAGAG----GACAATATGAATATTATACCTTGTTCCATTAAAACACTCAAGGGGTTATACGATATATCGGGTGTAGAAGTAGGCCAACACTTATATTGGCAAATAGGAGGTTTACAAATTCATGCCCAAGTACTCATCACTTCTTGGGTCGTAATTGCTATCTTGCTAGGTTCAGTTGTCATAGCTGTTCGGAATCCACAAACCATCCCGACCGACGGTCAGAATTTCTTTGAATATGTCCTTGAGTTTATTCGAGATTTGAGCAAAACTCAGATTGGAGAAGAATATGGTCCCTGGGTTCCCTTTATTGGAACTATGTTCCTTTTTATTTTTGTTTCTAATTGGTCAGGTGCTCTTTTACCTTGGAAAATTATAGAGTTACCTCATGGGGAATTAGCAGCGCCCACGAATGATATAAATACTACTGTTGCTTTAGCTTTACTCACGTCAGCGGCATATTTTTATGCGGGTCTTAGCAAAAAAGGATTGAGTTATTTCGAGAAATATATTAAACCAACTCCAATCCTTTTACCAATTAACATCCTAGAAGATTTCACAAAACCATTATCGCTTAGCTTTCGACTTTTCGGGAATATATTGGCGGATGAATTAGTCGTTGTTGTTCTTGTTTCTTTAGTCCCCTTAGTAGTCCCTATACCGGTCATGTTTCTTGGATTATTTACAAGCGGTATTCAAGCTCTTATTTTTGCAACATTAGCCGCAGCCTATATAGGTGAATCCATGGAGGGTCATCATTGAATT------GACTAGTTTTG-----GAA-ATAGTA----TTT-T----TTTTTCAGCTTAGCTCAATTCAT-----GCACGGTTCCAGA-----T-----AATCC-----GCT-----TGGTTTG---A-----AAAA-----AAAATAGTTA----GAAATGCG-------------------TATGAATATACAACCTAGAGTTGTAGG---------------AAAG----------AGA-A-----TAG------ACTAT------------------ATTAC-----------------------GGAATTGT----TAA-------AGTATA--TATGCATTA------A-------GGAGGGTGGAGTCAGGCTAGATCTATACTAT--------ATCC---TTAATG-TC-------------------TATATCTA---------T-AAATC---GAGTCATCTTTTGTGCGGGT----------------TTC-CGCTTTAAGCAAT-------------------------------------------------------------------------------------------------------------------------------------------------------------------------------------------------------------------------------------------------GATTTTAGAATCCG----AT---TCAATAGAA-AATG-------AGAAAATACGC----AAACAAA-A------TAGAAGAAACTA---A------TG-----T-----A-TATA-----GG-----------A---TA---T---TATAT----------A--------TTC---CTAAG-----TTAG-----ATTCATTAT--------------------CTAATCC-----CA------TATATT-----------------------------GAA-TTCC---C------CTCTA------------------------------T--------------------------------------------------------------------------------------------------------------------------------------------------------------------------------------------------------------------------------------------------------------------------------------------------------------------------------------------------------------------------------------------------------------------------------------------GTAGTTCGCACAATTCGCATTATCATTT-------------------------------CAATTTGTA-----------------------------CT-------------------T----------T--------------TTA--------------------GTTATTTCT----------------------------------CCCCAATAGAGCTT---A-------GAAGTAAGAATTTCTTGGTTGATTGTATCCTTAACCATTTC----------TTTTTTT--TT----GACACGAGGA---ACTCACCATGAATCCACTAATTGCTGCTGCTTCTGTTATTGCTGCTGGATTGGCCGTAGGGCTTGCTTCTATTGGGCCTGGAGTTGGCCAAGGTACTGCTGCAGGACAAGCTGTAGAAGGTATTGCGAGACAGCCAGAAGCAGAAGGTAAAATACGAGGTACTTTATTGCTTAGTCTAGCTTTTATGGAAGCTTTAACAATTTATGGACTAGTTGTGGCACTAGCGCTTTTATTTGCGAACCCTTTTGTTTA-----ATCCTAAAAAATAAAAT-----GAG-----TT-------C--TTTCG-------ATTAG-----ATA-C-TTTTT------T---A------T------------TT--------TTTTAG----T-AAA-----------TTGG-------TATTTGCTTCTGCAATTCC-AATTATATC--------AA--------TACTTT-ATTTAATTTACTCC------------------------T-----A-----TTT-------------------------------A-----T-----TA------CTCCTGGAA-----------TTATCTATT---TCTCGGGACAGA------CAATA---CCCA----CCCCAGGAAGGGCTGATTTGAGTATGATTAATTT-----AG-----AGGATATG-CTCGCCTT---------------------CTTC----CTTCCCGT------CCTTAGTT------TAGGACAGTGGAAAGTC--T---------------TTTTACTT---------------------------------------------------------------------------------T--------TATTTTAGGAA------TTTTGG-----GA---------------------AC-----ATTTC-----AACAAAGGAGGTC-----T--------TTCACAGGTCAAACGAGACCTAAGACTTAATCTAAAAGAAA-------TTACTAG-----AT---TGAA--TCTAT------------TTGCATT------------------------------------------------------------AA-AAAAACCGATC----AAAAAAGGGGCGAG----------------------------C------GAAGT------AAG-TGATCTAAAAACTTTGTTCTTTGTTCGTCCTATCTAT---------------------AAGAGGAGAGCATATGAAAAATGTAACCCATTCTTTCGTTTTTTTAGCTCACTGGCCATCCGCTGGCAGTTTCGGGCTTAATACCGATATTTTAGCAACAAATCTAATAAATCTAACTGTAGTGGTGGGTGTTTTGATTTTTTTTGGAAAGGGAGTGTGTGCGAGTTGTCTATTTCAAAAATAGATTGGATCTATCCGGCTGCACTTTA-----GAATATTTTTT--------------------AGT--A------------------------------------------------TTTTTCG------GATAAAA-----AAG------AAAAGGGTGCACGATCTCGACGAATTACTTCTGAATTTATTCAGAAATC-----ATATGGAAGAACCATAGCATTTCGCGACTCATTGGT-----AAATCAATTTTGATTC----TCT-----ATAAACCAA-TAATGTGAGACCATTAACACGGTTAAAGCTAAACTGCTTGAAGTCCAGGC----AAAAA-----GGGGTACTCT-----------------------------------------T--------------------------TCTACAACTAT------A-------TTAGT-------A--------T------------------TAGTACCGAAATG-------------------CTTT------AAACGGGAAATAGCT-AATGTAGAATT-----TATCTGATATAGAACACTCATATCGAT-----------------AAA-ATGGTTTGAACT-----TTT-----TACT-------AG-----------AAAAAAG--G-GGCACCCTG--CCCTTTTTTATCCAATGCCGAAGCGACGACCTA-----TGTAT----------------------AAGAGAAATTTT-----TTGGATTTGAG--G-AAAAA---------AAA-AAAAAGAAT-----------------TCTATTAAT------TTT---CATTTTCCA------TTTATTTAGTTAG-TTTTTCTTAATGAAA----------------TGAAAATTATTAGCT-----------------------------------------AAA---GGGTAA-ATACAAA-----TAAAGAAACAACTTTGCTGACCATGATAGA----TTTTTATCTAGGCGGAAGAGTCC-------T-----CTTAATAT-TTATCTAGTCTT-----------------------ATATTGGT---------------T------TCGGTAT-ATTGAGATATAAC-------------------------------------------ACAGAAAATAAAAG----AT----AGAGGATAGGCTCATTACTT------AA---AAAA---AGATATGGA-----AATAGCCA---------TAG--------CAAA-----A-------AA--AG------------------------AAAAA----AAGGAGCGTGAGAGCCAAATGAATCGAAAGATTCATGTTTGGTTCGGGAAGAGATCATAAAAGT-----TGTAAACT-----T-AATAGCAAGATAATCTACTTTCATTAAAAGATTTATTAGATAATCGAAAACAGAGGATCTTGAGTACTATTCGAAATTCGGAAGAACTGCGTAGAGGGACCATGGAGCAGCTCGAAAAAGCTCGGATTCGATTACAGAAAGTCGAACTAGAAGCGGATGAGTATCGAATGAATGGATACTCTGAGATAGAACGAGAAAAAGCAAATTTGATTAATGCCACTTCTATTAGTTTGGAACAATTAGAAAAGTCTAAAAACGAAACCCTTTATTTTGAAAAACAAAGGGCAATGAATCAGGTGCGACAACGGGTTTTCCAACAGGCCGTACAAGGAGCTCTAGGAACTCTGAATAGTTGTTTGAATACCGAGTTACATTTCCGTACGATTCGTGCTAATATTGGCATTCTCGGGTCCATGGAATGGAAGAGATAA------T--------TAAA------TTAATTAGGCC-----TTGAACTTCTACTTTCGTTTAGAATTTAGGCATTATTTTTCCCCTT-GCTTACG------A-AAAAAAGAGTCAAGAAACACT-AATGGCAACCCTTCGAGTCGACGAAATTCATAAAATTCTTCGCGAACGTATTGAACAATATAATAGGAAAGTAGGGATTGAGAATATTGGTCGCGTAGTTCAAGTGGGGGATGGGATTGCTCGTATTATAGGTCTTGGTGAAATAATGTCAGGTGAATTAGTTGAATTTGCGGAAGGGACTAGGGGTATTGCTCTGAATTTGGAATCCAAAAATGTTGGGATTGTATTAATGGGCGATGGGTTGATGATACAAGAGGGAAGTTTTGTAAAAGCAACAGGAAGAATTGCTCAGATACCCGTGAGCGAGGCTTACTTGGGTCGTGTTATAAATGCTCTGGCTAAACCTATTGATGGGAGAGGCGAAATTATAGCTTCGGAATCTCGCTTAATTGAATCTCCTGCTCCAAGTATAATTTCCAGGCGTTCCGTATATGAACCCCTTCAAACAGGGCTTATTGCTATCGATTCGATGATCCCTATAGGGCGCGGTCAGCGAGAGTTAATTATTGGGGACAGACAGACTGGCAAAACAGCAGTAGCTACAGATACAATTCTCAATCAAAAAGGGCAAGATGTAATATGTGTTTATGTAGCTATCGGTCAAAGAGCATCCTCCGTGGCTCAAGTAGTTACTACTTTCCAAGAGGAGGGGGCCATGGAATACACTATTGTAGTAGCTGAAATGGCGGATTCACCTGCTACATTACAATACCTCGCTCCTTATACGGGAGCAGCCCTGGCTGAGTTTTTTATGTACCGGGAACGGCATACTTTAATAATTTATGATGATCTCTCCAAACAGGCACAAGCTTATCGCCAAATGTCCCTTCTATTAAGAAGACCTCCCGGCCGTGAAGCTTATCCAGGGGATGTTTTTTATTTGCATTCACGCCTTTTAGAAAGAGCCGCTAAATTAAATTCTCTTTTAGGCGAAGGAAGTATGACCGCTTTACCAATAGTTGAGACTCAATCTGGAGACGTTTCTGCCTATATTCCTACTAATGTAATCTCCATTACAGATGGACAAATATTCTTATCCGCGGATCTATTCAATGCCGGAATTCGACCTGCTATTAATGTGGGTATTTCTGTTTCCAGAGTAGGATCTGCGGCTCAAATTAAAGCCATGAAACAAGTAGCTGGCAAATCAAAATTGGAACTAGCTCAATTCGCAGAGTTACAAGCCTTTGCACAATTCGCCTCTGCTCTCGATAAAACAAGTCAGAATCAATTGGCAAGGGGTCGACGATTACGGGAATTGCTTAAACAATCCCAGGCAAACCCTCTCCCAGTAGAAGAGCAGATAGCTACTATTTATACCGGAACGAGAGGATATCTTGATTCGTTAGAAATTGAACAGGTAAATAAATTTCTGGATGAGTTACGTAAACACCTAAAAGATACTAAACCTCAATTCCAAGAAATTATATCTTCTAGCAAGACATTCACCGAACAAGCGGAAATCCTTTTGAAGGAAGCTATTCAGGAACAGCTCGAGCGGTTTTCCCTTCAGCAACAAAC-----------------------ATAAATTTTG-CATG--------------TCT-----------------------AC----TCTTG-T-----------------------------------------------------------------------------------------------------------------------------------------TA---------GTAGAAGAGGAATCGTTGAGAAATA---TTTT--------TCATT--TGAATCATGC------AAAAAAG---------------------------TT------TTC--------------------------------------------TTA--------------------GTT---------------------------------TT-------------------TTG-TATAG-----------------TTA-------------------TTTAAAGAATAGATAG--AAATAAGATTGCGTCCAATAGGATTTGAACCTATACCAAAGGTTTAGAAGACCTCTGTCCTATCCATTAGACAATGGACGCTTTTC-A------T-TCGTATTTTAT-----------TCTTT-C--------TTT----TA---------CCTT------------TT---TTA----TTGTTCCGAG-------------------------------AAAAAACTGTTAGACCGA------AACTC-------T---------TTTAGG------AAA-G---AAAA-AAAATCCATA-TAC------------------------------------------AAAT-----------G---CATGATGCA-----TATATCATGCATATAT----------CA-TAAAGAA-----GG-----A----GTATGGAGCCGGT----AGTGGAAATCGAACCCGCAACC---CCAAG-----GTTATGAGCTTTGTGAGCTACCAAACTGCT-CTATCCTC-----T-------TAAACT------AAAGA--GGG-----GGAAC------TAGTGGAT----AA-A-A-GAGCC-----TTGGATAC-GCCC-CTCTACC-ATATCTATACAA------------------ATAGAATAGTCCATTTATACAGAATGGTAAAGAGGGCT-CTTCTATGATCATCAAT-TCCAGAAATCCATACA------AATAC----GAAAG----GTTATTTTATCCTTACCAACTAGATCTTGTTGCACCCGGTAACAAACATTCATAAACCATTTCTCGAAGTACGTGTCCTGATAGCCCAAAGTCTCGATAGTTAGCTCTAGGTCTTCCGGTCAAAAAACAACGTCGATGAAGGCGTGTAGGTGCACTATTACGTGGTAGGGATTGCAATTTTTCTCGCATTTTCGTTTTTTCACTCAAACTCAAGGGAGAAACTTTGCTT---CTTATCTTTTTTTTTAAAGATTGACGAATCAAATGATATTTCTGTTCTAATTTCTGTCGCTTCTTTTCCCTCTGAATCAAACTTTTTTTTGCCATAATGTG-CCG-------T-----TACTATATAT-TACCAAGTATACGGTTCTAATCCTAGATGGAAAAATAA--------ATAGAAAAAGAAA-----TCTAAGAAGGCGGATCCTCCCTCTCTATGAAGAATAATGAAC----TGG-GTGCTGGTACAGT-------ACAAAAAA---AC----AAAAAAAACTAACTAAATTAACCAAACTTGCCTGATGTTGAGGCAATCAAGAAAGCTGCATAAGTGAATATATAACCCACGGAAAAGTGAGCTAATCCAACCAATCTTGCTTGCACAATGGAAAGGGCCACGGGCTTATCTCTCCAGCGAATTAAATTAGCCAAAGGTGTGCGTTCATGAGCCCATGCTAAAGTCTCAATTAATTCCTGCCAATATCCACGCCAGGAAATTAAGAACATAAATCCAGTAGCCCAAACAAGATGTCCAAATAAGAACATCCACGCCCATACCGATAAACTGTTCATCCCAAAAGGATTATATCCATTGATAAGTTGTGAAGAGTTTAACCATAGGTAATCTCTTAACCATCCCATCAAATAAGTGGAGGATTCATTAAATTGTGAAACGTTGCCCTGCCATAATGTGATATGTTTCCAATGCCAATAAAAAGTAACCCATCCAATGGTATTTAACATCCAGAAAACCGCCAAATAAAACGCGTCCCAAGCAGAAATATCACAAGTACCGCCGCGCCCAGGGCCGTCACAAGGAAAACTATACCCAAAATCCTTTTTATCCGGCATTAATTTGGAACCACGTGCATCTAAAGCGCCCTTTACTAAAATCAATGTAGTTGTATGCAAACCTAGAGCAATAGCATGATGAACCAAGAAATCCCCAGGTCCTATTGTTAAGAAAAGCGAATTACTATTCTCATTAACAGCATTCAACCATCCGGGCAACCATAGGCTTCGACCTGCATTGAAAGCGGGGCCATTCGTTGAAGATAAGAGTATATCGAACCCATATGTCGTCTTGCCATGAGCAGATTGTATCCATTGGGCAAATATAGGTTCAATCAAGATTTGCTTTTCTGGAGTACCAAAAGCAAGCATGACATCGTTATGAACATAAAGGCCCAAGGTATGGAATCCTAGAAAGAGACTAGCCCAACTTAAATGAGATATGATAGCTTCTTTATGGTCTAACATTCTTGCCAATACATTATCCTCATTCTGTTCCGGATTGTAATCCCTAATGAAAAAAATAGCTCCATGAGCAAAAGCCCCTGTCATGATGAACCCTGCAATATATTGGTGATGAGTATATAAAGCAGCTTGAGTAGTAAAGTCTTGTGCTATGAATGCATAAGCAGGTAAAGAGTACATATGTTGAGCTACTAAGGAAGTAATAACCCCTAAAGAAGCTAGAGCAAGACCTAATTGAAAATGAATCGAATTATTGATTGTGTCGTAAAGGCCCTTATGCCCACGCCCTAATCGACCCCCCGGAGGAGTATGCGCTTCTAAAAGATCTTTGATACTGTGCCCAATTCCGAAGTTAGTTCGATACATGTGACCGGCAATGAGAAAAATGAATGCAATAGCTAAATGATGGTGAGCAATATCGGTCAGCCACAAACTTTGTGTTTGTGGATGGAATCCCCCAAGAAGAGTTAGAATGGCAGTTCCCGCTCCTTGAGCGGTACCAAATAAATGATTACTCGAATCGGGGTTTTGGGCATAAAGATTCCACTGACCCGTCAAAAGGGGTCCCAACCCCTGGGGATAGGGTAATACATCTAAGAAATTATTCCATCGAACGTACTCCCCCCTGGATGCGGGAATAGCAACATGAACTAAATGCCCTGTCCAAGCCAAAGAACTTACCCCGAAAAGTCCTGACAAATGATGATTGAGACGAGATTCCGCGTTTTTGAACCACGAAAGGCTTGGTTTCCATTTGGGTTGTAGATGTAACCAACCCGCTATTAAGGATAGCGTAGAAAGAAATAATAGAAAAAGAGCTCCAGTATAAAGATCTTCATTGGTGCGTAATCCTATTGTATACCACCACTGATAAACCCCAGAATAGGCGATATTCACTGGACCAGCAGCACCTCCTCGAGTAAAGGCTTCCACAGCGGGTTGACCAAAATGAGGATCCCAAATCGCATGAGCAATAGGTCTTACGTGTAAAGGATCCTGTATCCATGATTCAAAATTTCCTTGCCAAGCTACATGAAACAGATTTCCGGACGTCCATAGAAAGATTATTGCTAACTGCCCAAAGTGAGAAGCAAAAATGTTCTGATAAAGACGTTCCTCAGTAATATCATCATGACTTTCGAAATCATGTGCGGTAGCAATACCAAACCAAATACGACGAGTAGTGGGGTCCTGAGCTAAGCCTTGGCTAAACCTGGGAAATCTTAATTCCATAATGCCTTTCAAATCCTCCTAGCCACTATCCTACTGCAATAATTCTCGCTAAGAAGAATGCCCATGTTGTGGCAATTCCACCCAGAAGGTAATGGGTTACTCCTACAGCACGTCCTTGTATAATGCTCAAGGCTCTAGGCTGAGTAGCAGGAGCAACTTTTAATTTGTTATGAGCCCAAACGATAGATTCAATGAGTTCTTGCCAATAACCACGGCCGCTGAATAAAAACATTAAACTGAAGGCCCAGACAAAATGAGCACCTAAGAAAAAAAGACCATATGCAGATAATGAAGAACCATAAGACTGAATTACTTGCGATGCCTGTGCCCACAAGAAATCTCGTAGCCACCCATTAATCGTAATGGAACTCTGTGCAAAGTTTCCCCCTGTGATATGAGTTACCATCCCTTGATCACTTATAGTACCCCAAACATCTGATTGCATTTTCCAACTGAAATGGAAAATGACTACCGAAATTGCATTGTACATCCAGAATAGACCTAAGAAAACATGATCCCAGGCAGATACTTGACATGTTCCCCCTCGCCCAGGCCCATCGCAAGGGAAGCGAAAACCAAGATTTGCTTTATCGGGTATCAAACGGGAACTGCGAGCAAATAAAACACCTTTCAAAAGTATTAATACAGTCACATGGATGGTAAATGCGTGAATGTGATGGACTAAAAAATCTGCGGTTCCTAATGGAATAGGTAACAAAGCGACTTTGCCGCCTACTGCTACTAACTCGCCACCTCCCCACGTTAAGCTAGTACTTGTTGTTGCACCAGGAGCTGTTACGCCAGGCGCGTTAGCATGGATATTTTGTACCCATTGAGCAAAGATAGGTTGTAATTGTATGGCGGTATCGGAAAACATATCTTGCGGACGGCCTAAAGCACTCATGGTATCATTATGAATGTACAAGCCAAAACTGTGAAAACCTAGAAATATACATACCCAGTTAAGGTGGGATATGATTGCATCGCGGTGTCTAAGGACGCGATCTAATAGATCGTTGTATCGAGTAGTTGGATCATAGTCTCTTACCATAAAAATGGCTGCATGTGCAGCAGCACCGACTATTAGAAATCCGCCAATCCACATGTGGTGTGTGAACAAGGAAAGTTGTGTACCATAGTCAGTAGCTAGGTATGGATAGGGGGGCATAGAATACATATGATGAGCTACAACAATGGTTGTAGAGCCTAGCATAGCTAGGTTAAGAGATAATTGAGCATGCCATGACGTTGTTAAGATTTCATAGAGACCCTTATGGCCTTGTCCTGTAAATGGGCCCTTGTGAGCCTCCAAAATATCTTTAAGTCCATGGCCAATACCCCAGTTGGTCCTATACATATGACCTGCGATCAGGAAAAGAATAGCAATAGCTAAATGATGGTGCGCAATATCGGTCAGCCATAGACCACCGGTTACTGGATCTAGTCCTCCGCGAAAAGTCAGAAATTCTGCGTATTTGGACCAATTCAAGGTGAAAAAGGGGGTTGCTCCTTCGGCAAAACTAGGATAAAGTTGAGCCAAAAGGTCGCGATTCAAGATAAATTCATGA-GGAAGTGGTATCTCTTTAGG--ATCAACCCCAGCGTCAAGAAATTGGTTAATCGGTAAAGATACATGGATTTGGTGTCCCGCCCAAGAAAGAGACCCAAGTCCTAATAACCCCGCTAAGTGGTGATTCAACATGGATTCTACATCTTGGAACCAGGCCAATTTTGGAGCGGCTTTGTGATAATGGAACCAACCAGCAAAAAGCATTAACGCTGCAAAAATCAGTGCACCAATTGCGGTACAATAGAGTTGTAATTCACTAGTTATTCCAGATGCTCGCCAAATCTGAAAAAACCCAGAGGTTATTTGGATTCCTCGGAAACCCCCGCCTACATCACCATTCAATATTTCTTGCCCTACTATTGGCCAAACTACCTGAGCACTGGGTCCAATGTGAGTAGGATCACTTAGCCATGCTTCATAATTGGAAAAAC-GGGCACC-ATGGAAGTA-CATGCCACTCAACCAAAGAAAGATAATGGAGAGTTGCCCAAAATGAGCACTAAAGACTTTTCGAGAGATCTCCTCCAAATCACCGGTATGACTATCGAAATCGTGAGCATCAGCATGTAGGTTCCAGATCCAAGTGGTAGTATCAGGGCCCTTAGCTATTGTTCTTGAGAAATGGCCGGGTCTGGCCCATTCCTCAAAAGATGTTTTTACAGGATCCCTATCCACAACAATTTTTACTTCTGGTTCCGGCGAACGAATAATCATTAAGTCCTCCTCTTTCCGGACAAGACATACAAAGAGACCCGCCAACTGTC-----TTTTTAGTGA---------------ATCTTTGAAAG----------------------------------ATAGATTTTGAAAGATAGATATTATGATTAGTTCTTT-TCTTTA--------------------CTAT-CTA-------CCGTCCTTCTAT----------------TTTTT-----TTTTAGTTATT-CACTGGAGCAAT----TAT------ATATTGAAGTCA----A------------TCCGAGGCAAGTGTTCGGATCTATTATGACATAAAGATTAGGTGCCTAACGGA------------------------C-ATTGT-TTATCTTG-A-AAAAT--------------------TATTTCCCGACG-TAAG-------AAAAAA--AA---------TC-------------------TTT--------------T---TTA-----AATTT----------------------CATAAA-------------CTAGTGTA----------TTTT----T----TTT-----TG-AGGGTATAAGC----TCCTATCTACATCTACTTTC-----------------------CTTGA--GC-----ATA------A-----TATAGG----------T---TTTT---------TATTCGATTC----T-----AA---ATTGCAA----------------------------GATAACTCA------T----------------------TAGAAT-----------TAT--------------------T----------AA-TAAGACGGTC---------CTG--------------------------------ATATATTA------G-----CA--------ATATTTAGATTG-------------------CCC----C----------TTTTTATTCGCT------TT-ATTACTTCTAT-TCTAGACCCT----ATCCCT-ATGGCTTA-------------------------------------TCCTTATGAAAT------------AT------------CAT-------------------ATAAAATAGAAGGTA-GAA------G---------------------AA------AGGGATAT---------------------AATGAAATTCTTG------ATTCG---ATCTTACGACCT-----------------------------AATTTA-----TTTGATTAATGGATCAAC-------------------------------------AACCAAACC-A-CCC----------ATTTTATGAAA---------AAGGA------GCGTGG------TCT----T------ATTCAAATTCAAAGCGCTTCGTAATCTTCAACCAGTTCTGTGCTTCGATATAATTTCCTGGAGTAAGCGCTATAGCTTGTTTCCAATACTCAGCAGCTTGATCAAACCAAGCTTCCGCAATTTCCGAATCACCCTGTAGAATGGCCTGTTCTCCTCGGTCGGAATAGGCAGTTCCTTCCCCTAGAACCGTACTTGAGAGTTTCCTACCTCATACGGCTCAGAAATTGCT------ATTTGAATTTCCCC-------TATCTTA-ACTGAATTCGATTTCT-----CAAAAAT--CGATCCTA----------------TTTG-----TTC------TT-----GGGT-TAAG------------------CAGAAGAAGTTA------ATTAC------------CTAAGTTTC-------------------------AAACCCT-A------ATTTTGATCAATAATCAGTTTGATCTTTTTTCCCACC------TTCAGAAG------------AATGAA-------------C---------CATCG-----CCTTCGTT-CGAATTTTCTGAAAGGTAACTATCCCGG---------TTTC--------ATATATGAAATCTCTATAGAATCCTTG-AAAAAGAC--------TTTT-------T------------CC----CATAAG-AAAGAAAAAAGAACTTACTATCTTTGGGATCTGATACTACACCG-------CTGCTTAATCCCTTAGTGGATC-GGCCCTATTACATAAGCAGATTCCTAAATTTT---GCCC-------CATA----TCATGG-----GATAAGTAAGCAG----TTT-------TTTTTAGTTGTATCGACCCAGTCGCTCACTA----ATTGATCTTTACGGTGCTTTC----TCTATCAATTTGAG------------------------AA-CTTTATCCATAGA-GT--------A-GTAGTATAG-----GCCATA----C------TTT-----------CTTC------TTTTTTTGATTCTCGTGAAGTGTCCTTCCTTCCTACAGCTGATA-GGGA--AAA-----ATCGTTGTTTTGACGATCCCTATGTAGAAAGCCC------TT----TTTTC---T-----------------------------------------------------------AGTATTTACT-----AGAAAA--------TTTTCTCCT-TTT-------T---TTTC-------TTTCTATAGTGGAGATAGTCGCACGTAATGACAGATCACGGCCATATTATTAAAAGCTTGCGGTAAGAAGGGGTTTCGTTCTAGTGCCCGGAAATAATATTCCAAAGCCTTTGTATGCTCTCCATTGCTTGTGTGTATAAGGCCTATGTTATAGAGTATATAACTTCGATCATAGGGATCGATTTCTAGTCGCGTAGCTTCGTAATAATTCTGCAAAGCTTCCGCATAATTTCCTTCGGATTGAGCCAACATCCGTTACGGTCGTTCA-----TTCT-----AT-----TCAAAAAATCTCCGTTCCAAAACCGTACATGAGGT--------------------------------------------------------------TTTCATCTCATACGG---------------CTCC--------------------------TCCC----TT-----CTGTAC------------------------------------------------------------------------------------------AT-------A---------GTACTAA-GCGAAA------TAAT-----C--------TATAGAATC--------------------C------AA-ATAGAA-TTAGTCCCGTCTC--------AT------TATGGACCGAAAGGGGCTGGTATTTTTCCAAGAAATCTCTAGCCAACCTTCCC-GCAAGAGGTTT---------------------TTCTTAACA-CAATGAATTCTAT---------TAATGCTAGAGGA--AAACGATAGCTCCAAGAATTTCTTTGTTCTCAACGCCTCCTATTTAGAGGAATTAGCCACTTCAACGATCTTTGATGGTTC-TAGGGGTATCCAAAGTACAAACCTGATGGTTGTTTGTTAGCCCAACCATTCTTCCCAGCCCTGATACCGATCAGGAAAGGGCTAATTTCTAACAAAG-TTTTTCTCTTGTTGATTC-----CTATTTCT--AGGTGTAGTGCTTTTCTCCCCTA--TGCTG-------------CCTA-T-----TGGTAGTAGTAGAGTAGGAT----TGGCCTG-----TAATCCATAA-----C--------------CTATCC------TATA-GGTGTAACCTTTCGCTCAATAC--TCAAATCTACAATTGAAGCATCTGAGGCC-GCATCAATCGAGGATACACGACAGAAGGAATTG------TTAGTT----------CACCTCACCTTCCCGAAGCGTGG----GTT----TGCTTT-------AC-TAATTTTGTTCTCTCTAT-ACGAA-C-CCCCTCTCTTTCTCATAAGACT-GAGG-----TG------TAGGTAGGGCT-------AAAAAAA-------------CAAAAAAA--------------------AAGTCAAATCGCACCATCTCTATAATAAGTAAATGCCCTTTTTTCCCCGGAGGTTGTCGGAATTATTCGCAATAAAATATTGGCTACAATTGAGGAGGTCTTATCAATGAAATTTCCATTTACGCGGGATCTAGGCATAATTCCCA---------ACC--------CATTCTAT-ATAGAATTGTTTTCATTTCTTCACAAAATAACAT--------AAAA--------ACAAA-----CACATTCGATTC------TTA-----TAAATTGATCGA---------------TCCATATG-----CTCTAAATCCATATGCTCTA-----AATGGATAAG------AGAGGTATGGATTTTCCGCTCAGCTCA------AATTGTATCCTTTTCCTTCTGTTTGGACA-----AGAAGA-GATATGAAATATTTGACTAAGACTGGATTTCATTCC-----ACTTT-CC---T-T-----T-TTCT---C-----AACAACAAGTCCTCT-----CATCAGCTATTTCGTGTTTTCAAA------A------TC-----ATTAATTGT-------CT----CA-----TACC-CT---------------A-----T---TTT---------TGATTTCG--------------------------------TATGCAAACAGAATTCTAAGG-----T-------TTC-----------------TTTA----TTTT------------------------ATTA-----------------TGC---------AA--------T-------------------------------AAGAAGAATTCTT----CCATTCTC----TTTTTCTTT-----GGTTTT------GGGAAAAACC---------------AAAC-TAAAACT----T-----T---------TCTAGGGA-G-----CAGAATTCCTAGT----------AAAAAAA------------TCCTGG--AAC-------------------CTTCCACT--------T-----AGAT-------------------------------------------------G----AAAAGGAA------TTTT----------C-------------------------CA----ATAGAACTATGGAACCCCCAAGCGGTTGCGGTTGTA------CCTGTACTGCAG------------------------------GAATAGGAAAACTCGCTATTCACTCAGTTTA---TTTTCCATAA--TAAGA--------------T----TA-TGTA-GGAGAGATGGCCGAGCGGTT-CAAGGCGTAGCATTGGAACTGCTATGTAGACTTTTGTTTACCGAGGGTTCGAATCCCTCTCTTTCCGTT-----TCTCTTA-ATTCATCGACGTTAACGATCACAATGTATCAAATCAAAT-----A--ACAATTTA-T-----TCCAGC--------------------------A-----AT-----AA---------TGCCCT-------TA-------T----------------------T-------TAA-------T--------------AGAAAT---------------TCTCT--------ATAGC-----AAATTAC-------------------------TGT-----GGTATGTGGTATG-----TAAA------ATACACATAGAGGAAAGAACTAAA---AGGAAAAA--GA------T-----------CC------TAGGGTTAATCCATTTCTGCTAGTT----GAATGGGAAAATACG-AATTAA---------------------GGGCCTTA----GGTCGATTTAGTTCG------GGGA------AA-----GGGGAA-GGG-G-------AAGA---AAATTCTATGAA-----CCTTTCC--TTT-----TT------TCGTTAAGTTCAAGTCTGACGAGAGTAATATTCTACAACTAACAACTCATTTATTTTGAGACCAACCCACTTCCTATCTAGGATTTTATTTACTAGTCCTTTATATTCCACTGTGTCAATCGTCAAATGCTTTGGCAATTTCCCCGGGTCGGATGAAGCAATAGAATTTTGAACCAGACCTTTTGATCTTTGGTTATCTTTCGTAGTAATAATATCTCGGGGTTTGCAACGAAAACTTGGTATATTCACTATACGACCATTAACTAAAATATGTCTATGGTTGACTAATTGGCGGGCCCCAGGAATGGTTGAAGCCATACCCAATCGAAAAAGGATATTATCCAAACGCATTTCAAGCAATTGTAGTAAAACCTGACCTGTTGACCTTTTTGCTTTTCCAGCGATATGTACATATCTAAGTAATTGTCGTTCTGTCAGACCATAATGAAAACGCAATTTCTGTTTTTCTTGAAGACGAATACGATATTGCTCCTTTTTCCCAGAATGGAATTTCTTTTTCAGATTACTTCCCGATTTAGGTGTTTTTCTAGTGAGTCCTGGTAAAGCTCCCAGACGGCGTATTATTTTTAAACGAGGTCCTCGATAACGGGACATGAAGACTCC-T---------TGTT---T-TATTTTATTGAAATTTCATTTTACACAATTAATTTCATTGTATTTACATTACTGAATAGAATACATCGAAAT-----T-----AAAAC------TG----------------A-------------------ATT------AAACTAA--AGGATAA--ACAGAGTAA--------AATC----A---------------ACT--------------AA---------------------------------------------------------AG--TAC-----CAC-------------A-AA------------------A---AAAGGAATTTCATCAAC-------ATC---------TGGA---------T--------TT---------------TTTGT---------------ATA---------------T-AT---------------AT-TATTTATTTTATTGTTTTGTATCTAGC----AAAATAG-TAAGGTAG-AACAACATAAAAG---------ATCCC-GGATTCTCC--------ATTTAATTCG--------GAG-----AAAAA-----AAGAGA-TTCTTGTTCGT-------GGAATATCGAT---------AG-----AG----AAAAAAAGCCGACTATCGGATTTGAACCGATGACCCTCGCATTACAAATGCGATGCTCTAACCTCTGAGCTAAGTGGGCTTACA-------------TAGCAGAAATAGTGTAACAAATAGAA--ATAG-------------------GTAT-----AGTATAGGAAATCCGTAAAATCT----------CAG--------------------------ATCTTAG-----------------------------TTATTAATCTTAGCGATT--------------------AAGT--------------------------AG-TTCG---------AAATTTGAAGTTC---------------TGCTT--A-------------------G------------------------------------------------------AAAA------AATACT-AGAA-----C------TT-----CTTAAAG------------------------------------------------------------------------------------------------------------------------------------------------------------------------------------------A-TAAAGTTAGCTTGATATGCTTAAC-----T-AG--------------------------------------------------AGGAT------------------------------------------------------------------ACC--------------------CTT-A--------------------------------------------------------AA-----------------------T-------A-----AAA-------------------------------------TTATAG--------------------------AATTT----ATTG-AACTTTC---------TTTTTATTTCTCTAATTCG-----CAAATC--------TA---------------------------T-------T------T---------TTCTAA-------------TAGAATCTAATTT------ATTCCA-------ATT-----TCTA--------TA-------TTGAATTGGATTTCAGATATTT--TCAATTTGATATGGCTCGGACGA-----AT-----A----AT------CT------AATAC---------ATAG------------AAAA------AAAT--------AATATATA-----------------------------------------------------------------TGAAA---------A------------------------------AT------------------------------AT----A------AT-----------AA-------------------------AGAGAA------AA---------------TACGAATTTCTTGGCATTTTC----ATTCGATC---ATT------ATAGA----------CA------TT-T---------TTT---------GAGATATT----------T------------TGTTT---------------------------TTTTTATT-----------TAG-----T-----AATAGTTTG---------------------------------ATG---------------------ATTA----------------------AT-ATTTAACTA------------------AGGAGAACATAG------------AATCATAGCAAATCAAATTGCTAA-TTATG-ATTAG--------------------------AAA--------------A---------------------AAAGAATGAATATCAAGCGTTATAGTATGATTTTGAATACTCTAAAAAA--GG-AAGGCCA---G--AGG-------------------------TGGGGGAGATAAAAACTTTGGGATATATTGATTCGGATTGAATTGCAAATACATCAACGATAGAATC-AATTCAATTCTGAATTGC-----AATAAGCAAGCGGGGTCTC----TCAAATAGAGTC-----GAACTGCTCG-----ACTAC--GTCGAGTGATGAATTCAAC-G-----ATTC-------AAAAAAAA------AC-TAAGA----G----ATGGATG-AAATTACACAAGGAATCCAGGTC----TC-AAAGAAA-----AGGA-------A----A-AT-GGGGATATGGCGAAATCGGTAGACGCTACGGACTTGATTGTATTGAGCCTTGGTATGGAAACCTGCTAAGTGGTAACTTCCAAATTCAGAG-AAACCCTGGAATTAAAAAA-GGGCAATCCTGAGCCAAATCCGTG-----TTTTG-----AGAA---AA---C------AAGTAGTTC-----TCGAACT-------AG-------------------AGGATAGGTGCAGAGACTCAATGGAAGCTGTTCTAACGAATCGAG--TTAATTACGTTGTGT------TGGT-------AGTGGAATT-C------C-----T-T-CTAAA-TT--------------AGAG------AGAG-AAG-----GGCT-T-------------TA----------TACAT----------------------------------------CTAAT----AAACAC------GTATAGATACTG-----GCATAGCAAAC-----GATTAATCACAGAACC-----C---------AT----------------AT-------C----------ATAA-----T-ATA-GG-TTCTT------T--ATTCTTTT-----------------TTAGA-ATGAAA-----T-------TAGG-----------------A------AA------GATTATG----AA-----A--------TA----------AAAAA-TTCTGAA---------TTTT-----TT--------TGAA-----TTATT--------------------GTGAATTCATTCCAATCG----------AATA-------TTGAGTAATCAAATCCTTC------AATTCATAGTTTT-----CGAGA-----TC-----TT----------TTA------A---AAAG-----TG--G--------ATTAATCGGACGAGGACAAAGAGAGAGTCCCATTCTAC------ATGCCAATAC---TGGCAACAATGAAATTTCTAGTAAAAGGAAAATCCGTCGACTTTATAAGTTGTGAGGGTTCAAGTCCCTCTAT-----C----CCC---A-----AAC----C------CTCT-----------------TT-TATTCC------C------------------TAA------------------------------CTA-----------T-AG----TAT-T-------TAT-----------------CCT-CT---------------------------TTT-TTTCCTT-TT--------T---A------T--------CAATGGGTT-----TAAGATTCATTAGC-----TTTCTCA------TTCTAC----TCTTTCAC-----AAAGGAGTG-----CGAAGAGAACTCAATGGATCTTA---------------TCCTA-----TTCATT-----GAA--------------------TAGA----TTTC------T---------------------------------------------TTTTTA-T---------------------------------------------------------------------------------TAGAGTATC-----GGCAAGGAATC-------------TCGGTT--------------------------ATTAACTCGA-------------------------------------------TTTT-T--------------------------------AAG-----TAT-----------TA-T----------------------------------TAAGTAAG----CC-AT-GCACAATGCATAGGACTA------CCCC---CCC-----------------------------------------------------------------------------------------------C-A-TTTTAAAATTTGGAATTT----------TAAAT-AC------------TTTA--ATTGA-TTTTTT-AGTCCC------TTTA------ATTGAC----------------------ATAGATAC-AAATACTTTACTA-GGATGATGCAC-------------------------AAGAAAAGGTCAGGATAGCTCAGTTGGTAGAGCAGAGGACTGAAAATCCTCGTGTCACCAGTTCAAATCTGGTTCCTGGCAGAG----------AAAA--------------------AA---AGATCTACCGA-------ATAGG-----TATTGATACTAATACCTCGAGATGGATTGGG-----ATACA----------TA---------------------------T-TCGTT-----AAT------A--------------------AT--------------------------------ATAG-ATAA----------------------------AG-------------------T-----------------A-------------------------------------------TG---------ATTT------------------------------------------ATTCATCTAA----------GTGGA-----------T------------AAG---------TCTCTAA-----------------ATAGAGGCAC----------------------------TTCT------------TTT----------TA------G-GGAAGGG-----TAAAAATCT-CTGGTT-------GT------------------------------------------------------------------------------TT----------C---------TCT-----------------------TT--------------------------------------------------ATGG------TACA-G--AAGTAGGTG------AGATTAGGTTCCCCTT-----T------CTTTTTTTTTTGCATTTCTTA-------------------ATT-----TTG-----TATT-CCGC-TATTCCGACGAAT----ATTTTTT-TAGTCTT-----------TCTT-ATCTTACTTTCCTGGTTGTG-C-------TA------A------AT----CATGCGCGCGATACAAAGTT-CGTGGTAGAGAACTTCTTT-----GAGTCATCCTATTTTTCTGTTCA-----T-----ATGAAGGAAA-------TG----AATATGCGA-----------TTTTCCA-----AATTGGAGAA------------------------------TCTAAATGAA-----ACCCTTTTTTGCTCAGTCTATCTGGACGC--TTTT----TTTGCTCAGTC-----TATCTGGACG---------------C---------------------T---TTTGTATAA-TAGG-----------------AATT-----AA-------TTATA----AA-------------------------------------TAGGTATTCCG-TTTCATC-TAGG----AACAGAACGTAAAAA------------TATTCCTTGACT--TGAAT------------------AAAATC----------TGGAGTT--------GTGTT----GTATAAGTGAGCATG---AATTT---------------------------------------------------------------------------------------------------------------------CTTA----TCATTCAATGAGCATCTTGTATTTCATAGAAATTGGGGGTTATATAGTCCTTACGTAAGGGCCAGCCTATCCAACTTTCAGGCATTAGGATACGTTTAAGGCGTGGATGATTATCATAAGAGATTCCCACCATATCATAAGATTCGCGTTCTTGAAAATCGGCACTTCTCCAAATCCAGAAGACAGACGGGATTCTAGGATTATCCTTTTGGGCAAAGACTTTTATGCATACTTCTTCTGGGTTATCTATGCCATACTGTATTCTCGTAAGATGATACACGCTAGCTAAAGATCCACCGGGTGCTACATCATAAGCACATTGGGAGCGTAAATAATTGTAACCATATACATATAAAATGACAGCAATGGAATCCCAATCCCCTGCTTTTATTTGTAAAGTCTCTATTCCTCGGTGATCAAAGCCCAAAGATCTATGAACCACTTCATGTTTGACTAGCCAATTAGATAACCAACCCTGCTGCAT----------------------TGTCTTGATCTCTCCCTC-----------------TT-----------TGTATAAATA-TTTCA-CATTTCG----GATGCAAGTTTGAAAGATTGCCCTAC-----TTTTTC-TTT-TTCTACACAAAAG-----AGCCCCTC--CCCTCCTAATTCACTAATTTGTAG----------------------GAAGGTACTGAACTTTTGGATTTGAAAAAAGTTTCA---------------GAAGATA---------------TGTCT------------------AAAGTAGATGGTGATTGATAGAGCAATTCTTGCTCGTAAGTTCCAGTATGAGTACTGCGCCTAACATAAAGCTTGTGACTGGTAGTAAAACATCTATTTTTAT------TTTGAGATAGAGTTCGATCCTCAACTATTTCTCGCGATATCTTCTTACGAAGTTTTGTTAGGGCATCTATAACTGCTTCCGGTTTAGGTGGGCAGCCCGGCAAGTAGACATCCACAGGAATTAACTTATCAACTCCCCGAACAGTACTATAGGAATCCGTACTGAACATACCCCCTGTAATAGTACAGGCTCCCATAGCAATGACGTATTTTGGTTCAGGCATTTGCTCGTATAACCTCACTAAAGAGGGAGCCATTTTCATTGTTACCGTACCGGCTGTTAAAATTAGGTCCGCTTGCCTAGGACTGGATCTTGGTACCAAGCCATAACGATCAAAGTCGAATCGTGAGCCTATTAATGAAGCAAATTCAATGAAACAGCAACTGGTACCGTATAGAAGGGGCCATAAACTGGAGAGTCTTGACCAATTTGAAAGATCATTTGGTGTAGTTGAAATAACAGAATTGGAACTTGTTTGGTCAAGTAAGGGAAACTCAATCAAATTCATAACTGTCTCAATGGAATCTTTTTCTTC---TTTTTTTTTTTTGTCTAAATATTCAGTTAAGACCATTCCAAAGCTCCTTTTCGCCATGCATAAACTAAACCAACAACTAGGATAAGCACGAAAATGAAAGCTTCGATAAAAACGGATACACCCAATACGTCGAAACTCATTGCCCAAGGGTAGAGAAAGACCGTTTCCACATCAAAAACAACAAAAACTAGCGCAAACATGTAATAGCGTATTCGGAATTGTAGCCAAGCCCCTCCCATGGGTTCTATACCCGATTCATAACTAGAAAGCTTCTCTGGTCCTTCACTGACCGGGGCTAAAAGTCCTGAAATCCAAAATGCCAAAATAGGAATAAGGCTTGCTATTATTAAAAATGTCCAAAAAATATCATATTCGTGAAGCAGAAACAT-AATGTACTCCCATTAATG----TGGAATAGGCGGAACTTAAATTAGTCAATTCAATTCAGC-----ATTGTCAATTTATCCAGAACTTCTATCTTTTCCTC---------GGTGAAACAAGAA----TCC------G-----TTTT-----GTTCAAA---------------CAAAAGC-GC-----TT------AGT-----TTAGCCTTTGTTTCTTCT------GTGCCGTG-----TCT--ACTTTAA------------------------CG--A-----------TTCATCA----AATGGAATCCCGACTCCCTTT-C-CTTT-------------------------------TGATT---TCCATTCTAT----------------TTA-------G--------ATATGG----TGT----AGATCTACTTCT----T-----ATAT------AAAT-------AAAACTCTCTCGCTTCATTGT-GTCTCGCTTTCTC-----TAGAA----TC-TATA------G------AA-----AAAGGA-----ATTGCTC-------------------------------TATCCTTT----------------------ATTTAA------------------------------------TA-----AT------------------------------------------------------------------------------AATAAGA------GAC-------T---------------ATT------------AA-----------------------ATAAA-------------------AAAG-AGAAT--------------AC-------------T--------------ACT--------------------------------------AATT------AGAACCTAAT------------------------TAAG--A-------------TAGGAGGGC-------TAA-----TGTATGCAGTC------TAAGGAGA----------------------------AGTAATACT-------------------AT-AA-----------------------------------AA------------AAAGAACCCTATTTCAG-----AACTATGAA---------ACAGAATTTTCTGT-------------------------TTTGTTAA-TT---------TATTCT---------T----TA----CTTTATTTT-------------------------TT------CT---------------------------------------------------------------------A-TT--------------------------T-AAAGTAGATTA--------------------------A-------TTTAGATAATG------------------------------------------------------------------------------------------------------------TATA-TAT---------------------AAGC-AAAGTA-AT-------------ATACTTC----AAA-C-AAAGTAGGAATTC-----GCAAGATGGAGAAAA-TCCTTGCAGTTATT-----AT-----AGGG--------------------AAGCCCAGA--G-------------------------------------------------------------ATATCCT----------ATT--------------TGAAGGAGGGCGGGATTCAA-----ATCAGGTAAGGGA----TCCTT-------------------------T--C----TTCT--A------T-TGATTTGATA-----------------------------------------------------GA-----A--ATTCGTTTTTCTTTT-------------------------CCTGTC-----TCTATGA-T----------T------TTCGATGAAT-GAGCCTGT-----GGTAATGC-----TTTTATCTC---------------TAT------------TCTATGTCGCAGGCGCCCATCCAATCTATAAAC--AAG-----TACT----------------------------------AA-------------------------TGAG-------GA----AA------------------------TGAA-------AACTATA-----CTAAAGG----AAAC----AT-----------------AGGAT----ATCTAT------------------CCTAA-----AATCA-------------------------AAAAATAGG-----A----------CATAT---TAGGGCTATACGGATTCGAACCGTAGACCTTCTCGGTAAAACAGATCAAACGG------ATTATTATCGAAATGATTCGAACTGTTTCAAAGACCCAACATGCA--T------TTTT---TTGCATTGGGCTCTTTCATCAAC------T-GATTTAAAGATCA-GTTAGTCCACC-----------------------ATAG---TTTT---------T--------CTTTACGG------AAAGATAATGAGATGGCT-CCCTGTGCT--CTGAATTGA-TTATTT-GTATTATGATCTATCTAGGAGCAATACCAAAGTGTTTCAAAGGAGGATTAGCTTGACT--TAGGTCTGCCTCCGGCCTAAATT------AAATCA--------ACCTAAGTGAAATGGAGTCTCTATCGTTCCACT----GCAAGAGTTGACTATGAGACTTCATACA-CCTTAAAG--TTCATAGAACGAAAAGAAGTTTTT-TG-GAGGCCCTTATCCTCATTACGCCTAGC-----ATTTAGTGGGCTGGATATTTACCTTATCAACTAGCAAATCCATAAGGGTTCTA------TTTGATTAGGCAC-CTGAA-T-----GGG-----CACCTGAAT-CGGACTGA--ACTGACTGT------TTGTCAGGCTACTGTTC-----TCCTATTCTCTCGAATCTA-TGAAGTAAGAC------ATTGA-TTTTGCAATAAG-------ATCAATTATGTTCATTGCAC-----AA-T----AAG-CTCCTTTG-AAAAGCATTGGCGCGCGTGTAAACGAGTTGCTCTACCGAACTGAGCTATAGCCC-TTATC----------AGAGATATCTTAACATATAGATAATTTCTTGTCAAGATGAATCTTCTCT------AA-TG-CCAGAG-----GATATCCCTTT-GG-----------TCTGT------------------------T--------------T-------------------AGT------AT------------------------------------------------------------------------------------ATAACATACCA-------------------AT----------A-ACGT-AGTGGTA-TTGCTTAGA-AAAGGGATTCCATATAT------AATCCGATC-GAAGTAATGGGTCTTCCTTTGTGGTGATAAATTGCCTACTTAACTCAGTGGTTAGAGTATTGCTTTCATACGGCGGGAGTCATTGGTTCAAATCCAATA----GTAG----G----------------T-------AGGTAGGTAGAAAAA-TTACTAGATAGCATTGGACTTACTTCGCTTCGCTATCTAATAACTTTTTCTACCCCTCTTC-CC------------------------TTTTTCTTTGTAT-------CAACTATAAACC----------------------------------ATTGG-----------ATTGC-----CTTCAATTGGATGGGGGAATCCAATTGACAGCCTCGATTCGTATCCTAGCTCGTCTGAGAGCTAGCTTCGCTTCAACCAATTCTTTCGTAC---CCTCAGCTTTACTCAAGTTAGCTTCGGCTATTTCAAGTGCCTGTTGAGCTTCTTCCGGATCAATGTCACTACCCAGTTCCGCATCATTTCCTAAAATGATGATCTCATTATTAACTATTCTCGCAAAACCGCTCCACAGAACCGCCGTTAACCATTGGTCGTTGAGGAGGCGTATTCTCAAAGGACCCATATCTACTGCTGTGTTAATGGGGGCATGGTTTGGTAATACGCCAATTTGGCCACTATTAGTGGATAAAATGATTTCTTTCACTTCACAATCCCAAATAATTCGCTTAGGAGTCAGTACATAAAGATTTAATTTCATTTCTTCGATTTGTTCTCCTCTTCTAAGGTTATAGCTTTCGTGCTAGCTTCATCGATGTTACCCACCAAATAAAAAGCCTGTTCGGGTAGGCCGTCTAATTCTCCGGAAAGGATTAGTTGAAATCCCCTAATTGTTTCTGCAAGACCAACATACTTTCCTGGAGAACCGGTAAAAACTTCTGCCACAAAGAACGGTTGTGATAAGAAACGCTCAATTTTTCGTGCTCTTGCTACAGTTAAACGATCCTCCTCCGATAATTCATCCAACCCAAGAATTGCGATAATGTCCTGAAGTTCTTTGTAACGTTGTAAAGTTTCCTTAACTCTTTGCGCAGTTTCATAATGTTCGCTGCCAACGATCCGAGGCTGTAACATAGTTGAAGTTGAATCTAAAGGATCTACTGCTGGATAAATACCCTTGGAAGCTAATCCTCTGGAAAGTACGGTAGTAGCATCCAAATGTGCAAATGTTGTGGCGGGAGCAGGGTCGGTCAAATCATCCGCGGGTACATAAACTGCTTGGATCGAGGTTATAGATCCCTTTTTAGTAGAAGCAATTCTTTCTTGCAAAGAACCCATTTCTGTACTAAGAGTAGGTTGATAACCCACTGCAGAGGGCATTCTCCCTAATAAAGCAGAGACCTCTGATCCTGCTTGAACAAAACGAAAGATATTATCGATGAATAGAAGCACATCTTGCTTATTAACATCTCGGAAATATTCTGCCATAGTTAGGGCAGTTAAACCAACTCTCATACGAGCTCCCGGTGGTTCATTCATTTGACCATAGACTAGAGCTACCTTTGATTCCTCGATATTTTTTTCATTAATTACTCCGGATTCCTTCATTTCCATATAAAGATCATTTCCTTCACGAGTCCGTTCCCCTACTCCACCAAATACGGATACGCCCCCATGAGCTTTAGCTATGTTGTTGATTAATTCCATAATGAGTACTGTTTTACCTACTCCAG---CCCCCCCAAATAGTCCTATTTTTCCTCCGCGTCGATAAGGAGCTAAAAGATCGACCACCTTAATACCTGTTTCAAAGATAGATAATTTCGTATCTAACTCGATAAAGGCAGGCGCAGATCTATGAATAGGGAACGTTGCACTACTATCTACAGGACCCAAATTGTCAACAGGCTCCCCAAGAACGTTGAAAATTCGTCCGAGAGTAGCTCCACCGACCGGAACACTGAGAGGAGCTCCCGTGTCAATCACTTCCAATCCTCTCATCAACCCGTCTGTAGCACTCATAGCTACAGCTCTAACTCGATTATTTCCTAATAATTGTTGTACCTCACAAGTCACATTAATTTGCTTATCGGCAGTGTCTCTACTCTTGACTACCAAAGCGTTATAAATATAAGGTAACTTGCCCGGGGGAAAAGTGACATCCAGCACGGGTCCAATAATTTGATCGATACGACCTGTGCTTTTTTCGTCAATTGTGGAAACCCCGGGGCGAGACGTAGTAGG---ATTGTTTCTCATAATTATCACATAA-T-----AAAAAAAAA-GG-AATTTGTCGAAATTTTTC--------TTTTTTTC-----TTGTTGAATAATGCCAAATCAAATCAAAAAAAAATATCAAAAAAAAATATCCAAAAATC-------CAAAAGT--AAAAAGGAAA-TGAA-TTAGTTAATTCAATAAGAGAGAAAAG------GGGGCCAGGAC-TTGATTTCGTTG-----CCCAAGCGAATCCCATTCAATCGTTTAC-CC-ATG---------------------G-----AATG-AGCCCGTT--G------GAAAGTTCAATCAA-TC--------TTTTTTCATAT-----AC-----ATTTTGCCTT------------------------------------------------------------TTGT-G----------------------------------------------------------GAGGATTTGTGCCTACTCTACTTT-CC------TATCTAGGACTTCGATATACAA-----AATATATACTACTGTGAAGCATA------------------------GATTGCTGTCAACA----GAGAATTTTCTTAGTATTT-AGT------TA-------GGTATTTGCATTCAAAA-GAAG--------A----AAGGGG---C-----C--------T-A-TT----------AAGAACTTG----------------TAAAATAA-GGATTAGGG---ATTGATTT-GGGTTGCGCTATATCTATCAAAGAGTATACAATAATGATGGATTTGGTAAATCAAATCCATGG------TTTAATAACGAACCATGTTAACTTA--------------------------------CCATAACAACAACTCAATTCCTATC--------------G---------------AAT-----------------------------------------TCC-T----------------------------ATA------------------GTGGAATT-----C----CT---------ATAGG-ATAGAACA-----TA-----CACAGGGTGTACGC------AT--------------------TATAT------------------ATG------AATGAAACATATTCATT------AATTTAAGCATGCCC----------------------------------TCA---------------------AT---TTT---CTTT-AATGAGTTGAT---------------TTTA------ATTGAATATCC--------TTT---TTGT-T--TTAACAGA-------TTTTTGCTAAAG-T----------TTCATTTACGCCTAATTCATA-TCGAGTAGACCTTGTCATTGTGAGAATTCTTAATTCAAAAGTTGTAGGGAGGGACTTATGTCACCACAAACAGAAACTAAAGCAGGTGTTGGATTTCAAGCTGGTGTTAAAGATTATAAATTGACTTACTACACCCCGGAGTATGAAACCAAGGATACTGATATCTTGGCAGCATTCCGAGTAACTCCTCAGCCCGGGGTTCCGCCCGAAGAAGCGGGGGCTGCAGTAGCTGCCGAATCTTCTACTGGTACATGGACTACTGTTTGGACTGATGGACTTACCAGTCTTGATCGTTACAAAGGACGATGCTATCACATCGAGCCTGTTCCTGGGGAAGAGGATCAATTTATCGCTTATGTAGCTTATCCATTAGACCTATTTGAAGAGGGTTCCGTTACTAAC-ATGTTTACTTCC-ATTGTGGGTAACGTATTTGGTTTCAAAGCCCTACGTGC-TCTACGTCTGGAGGATCTACGAATTCCCCCTACTTATTCAAAAACTTTCCAAGGCCCGCCTCATGGTATCCAAGTTGAAAGAGATAAGTTGAACAAGTATGGTCGTCCTTTATTGGGATGTACTATTAAACCAAAATTGGGATTATCCGCAAAAAATTACGGTAGAGCGTGTTATGAGTGTCTACGTGGTGGACTTGATTTTACCAAAGATGATGAAAACGTAAACTCACAACCATTTATGCGCTGGAGGGACCGTTTTGTCTTTTGTGCCGAAGCTATTTATAAAGCACAGGCCGAAACCGGTGAAATCAAGGGGCATTACTTGAATGCGACTGCAGGTACATGCGAAGACATGATGAAGAGAGCTGTATTTGCGAGGGAATTAGGGGTTCCTATTGTAATGCATGACTACTTAACAGGGGGATTCACCGCAAATACTACTTTGGCTCATTATTGCCGCGACAATGGCCTACTTCTTCACATTCACCGTGCAATGCATGCAGTTATTGATAGACAGAAAAATCACGGTATGCATTTCCGTGTATTAGCTAAAGCATTGCGTATGTCTGGGGGAGATCATATCCACGCCGGTACAGTAGTAGGTAAGTTAGAAGGGGAACGCGAAATGACTTTAGGTTTTGTTGATTTATTGCGCGATGATTTTATTGAAAAAGATCGTGCTCGCGGTATCTTTTTCACCCAGGACTGGGTATCCATGCCAGGTGTTATACCGGTGGCTTCTGGTGGTATTCATGTTTGGCATATGCCAGCTCTGACCGAAATCTTTGGGGATGATTCCGTATTACAATTTGGTGGAGGAACTTTAGGACATCCTTGGGGAAATGCACCTGGTGCAGCAGCTAATCGAGTGGCTTTAGAAGCTTGTGTACAAGCTCGTAACGAAGGGCGCGATCTTGCTCGTGAAGGTAATGAAATTATCCGAGCAGCTTGCAAATGGAGTCCTGAACTAGCCGCAGCTTGTGAAGTATGGAAGGCGATCAAATT---CGA---GTTCGCGCCGGTAGATACT--AT-CG-------------------------------A----------T------------------------TAATAGA------------------------------TA---------------------AAACTAAAT------AT--------------AAAGA-----AGGTC-T-----AAAT-----AAAAAG-AAA----CGAA--ATAAAAAGAG---AAAAAA-TAAGTTACG-AAATGCAGTAATTCTTC-TTTATTCTTCT-AATTGATTGCAATT------AAACTCGGCTCAATC--------TTTT--TTTT-------------AGAAAAAA---GATTGAGCCG------AATAAAAATAGATCTTGATACGA----------------TCATGAGACTTG-----AC-AAATCGAGATTC-------GTCTATTC-----TAT-----------------------ATAT--------CTAGA--------AT-----------------ATATAAAG------GTATAATACAAT-------------------------------AAAAAAA------------------------------TAC-A--------A--------A--------------------------------TAAAGTA-----TTATC--------AT------ATGAT-AATGGAATCAAACAC---GCAGCATTT-------ACAGAA--------------------------------------------AAAAGTC-------------------------------------------------------------------------TTCGTT---------TAT-----TGGGA---------------------AAGAATCAATATACTTT---TAATGTCGAATCGGGGTTCACTAAGACAGAAATAAAGCATTGGGTCGAACTCTTCTTTGGTGTTAAG---GTAGTAGCTGTGAATAGCCATCGACTACCCGGAAAGGATAGAAGAATAGG-ACCTATTCTGGGACATACAATGTATTACAGGCGTATG------ATCATTTC----CCTTTAACCGGTTT------ATTCTATTCCACTTC---TAGATAGAG--AAAAG-----AGCTAAAGGAGAATGAATGAAAAA----AGAC----ATA-----G-TTTGGAAGTTAGACCCTTT-----------TAT-----AAGACTCTCTTTCA------AAAAAGAGGAAGAGGAAATTTTGAAACT-----TTTAACAGTTAACAGGCGTAATCGCGAGTCAACAAGTGACTCGAACTGCGTGT-AAGA-AAAGAAGAAT-----TTATTTTCAAAATGCTAGAACTAGATAAGGAAGTTTTCTATAACCTT---------GATGAA-GAGGTAGTTT------TAGTTTATGACTCCGATCAAGAGCGAGAAATCCTTTATTTTAGATTGGAC----CGAGAACCTGGACCC----------------------------------ACCGTAGAGGCGTTC---------AA-----------------------------------------AAGGA----------------TCCTGATGGTAAGAAAAGAATTAGACTTTCGTGGAAATCCA--GCGCTATAAGCTT--CAACGCGGT-----A---------GACGTTTTGTTCCGAATTTTTCCGGACCAAACCTCC-----GACCCAACGATACAATGAA---TTTTTTCTA-------------TTC----ATAAAT--------------AAAAAAGATTCGGAATCGCAATGCTA------CTATA-CGCGTCCAGAGGAGTATTCG-AAAAA------------------TATTCTTCTAT-----A--ATCCAT-------TCTTGCGCAGGG------TCT-----T------AC-------TAACAGGA---CTTCGCTGCGCGGGACGGG-----TCTTCGTC----GAAA-----AGCTAACTCCA----CCCGGC---------------------TCATAC-----C----C----TTT-GGGTAGTATATCGC----CTTAAA--------------AAGTCTA--AA------GGGG-----TA--------------------------------------------GTAT-GAG-----------------------ATCTGTAG-T-AGG-----TAAGAGAATTTGCCCTTTGATTTTGATTGAATATACT-----A-------T-----------------------------------TTTTCCG------CCTTTACCACGCATT----------------ATTGTATGCGCTTC------------TA-GAGGAGTACCT-ATGCAGGAAGTAAATTCT-AGC-----------------------------------------------------------------------------------------------------------------------------------------------------------------------------------------------------------------------------------------------------------------------------------------------------------------------------------------------------------------------------------------------------------------------------------------------------------C-----GC------TTTCTTTTGAATCCAATTCCAAGTTCGATTA-----GAAGTATAGAAAGAC-----CATGAGGATGGGAAAAG--------AAAAA---TCAAATCT------T-----TTT-------AATT--------------------AGTT--CT-C--C-TT---------------------------------------------TTTTGCAATTTTCTT------ATTATCCAT-------------TCCTTTCA---------TT---------------------------------------ATT------------------------------------------------------------------------------------------------------------------------------------------------------------------------------------------------------------------------------------------TTTATTTTGGAAAC-----------T-A-A------------------------AA-----------AATA-------CAATAGTCAACATTCCTTA----------------------------------------TAATAGATATACT------T-A----------------------------ATTATAT------CATA-----AAAATCTT-AAGATA-TTTTT-------------------CGAA-------------------TAGATAGAAATAGTAAA-TTT-------GAATTGAGACACCT-GTTCTATGACGGATTTAAACTTAC---CTTCTATTTTCGTGCCTTTTGTAGGCTTAGTGTTTCCGGCAATTGCAATGACTTCTTTATTTCTTTATGTGCAGAAAAATAAGATTGTCTAG---------------------------------------------------------------------------------------------------TATT-------------------TT------TTAGTG----------T-----------AAG----------TAATATAA------T-AT------GG-----TAGGG--TATGCGGCT-------------CTTTCTACACAC-------AAATG---AAAAA------GG-------------CTATG-------GA---------------------------T------GCGGATATAGGCTACGAG-----CAT-----------AAAT-----GAATGAATATGCGCAGCTGGGT------ATAGCGAG------TTTT----------------T----TT------T-----T-ATTGAATC-AAC----------GAA---TA-------TTTTTTGAATAGAAAGTTAATGTATCTAACC------------AA-TTATTTCGCAGGAGTA-CT-AGTTGC------TGAAGTG-----GATTTCAGAAT-----C---------AAAA-------AAAGTAAAGTCAAA------A-----TC-----ATTTAGCTTATTCTTTCAATTTCAATCG-ACCGCTGCTGGAT-T-----TAGTATATCTAATATGAATTGGCGATCAGAACACATATGGGTAGAACTTCTAAAAGGTTCTCGAAAAAGAGGTAATTTTTTCTGGGCCTGTACTCTTTTTCTAGGTTCACTAGGATTCTTATCGGTTGGGGCTTCCAGTTATCTTGGTAAGAATATGATATCTATACTTCCATCTCAACAAATTCTTTTTTTTCCACAGGGGATCGTGATGTCTTTCTACGGAATCGCGGGCCTATTCATTAGCTCCTACTTGTGGTGCACTATTTTGTGGAATGTAGGTAGTGGTTATGACCGCTTCGATAGAAAAGAAGGAATAGTGTGCATTTTTCGTTGGGGATTCCCTGGAATAAAACGTCGCGTCTTCCTTCGATTCCTTATGCGGGATATCCAATCAATTAGAATTCAGGTTAAAGAGGGTCTTTATCCTCGTCGTATCCTTTACATGGAAATCCGGGGCCAGGGGGTCATTCCCTTGACTCGTACTGATGAGAAGTTTTTTACTCCACGAGAAATTGAACAAAAAGCTGCCGAATTGGCCTATTTCTTGCGCGTACCAATGGAAGTA-------------------------------------------------------------------------T-----TTTGAGTA-C-------------------------------------CT----------AT----TGTA---T--T---------------------TTTTTGAAATGA----------ATTGAATGAAGAA-----------------------------------------------------GAAT------------TG------GAAGAAGAAAAGTTTTCTCAA--------------------------------------------------CACGGGG---------------------------------GGAAGTCCCTT---------CGAAATTGGATT---------------------TG-------TTATTGTAAGGGG-----ATTTT-----------------TG-----------AGTATTTATC---------------------T-A----------------AAGGAAGGAACAAACGAGGATAAGAGA------AAATTGCTTCTA-----A-----T----------TT-------ATTTTGTCTAAGTAAGATA------TATGGCAT-----AATA--------------------T-----TCTTC--CA------TTTTC------ATCC-------GAAAGGGC---------TTTT---T-TTATT-CTATTTCTCT-------TCCATCTAGATC-----TAAGAA-----AGAACCCAA------TGCAA------------------TGAAATTCC--------------ACT-AATATA---------------------C----AA----------A-------AAAGAAGAATCG----------ACACAGG------------GTCTCAAAC----------CT----TGCTATAG-------------AG----TTTTT---G------CTTC--------AAAT------AA----AA-------AG----AAA------TATC--A----------------------T------------------------------------A-TAGA------------------GTCCGCGAATGAAG-CAGATTCATTAACAACTCAATTTAC-----------------AG------------------------ATC-AAAAATGAAAAAAAAGAAAGCATTGCCTTCTTTACTATATCTTGTATTTATGGTACTTTTGCCTTGGGGGGTCTCTTTCTCTTTTAACAAATGTCTGGAACTTTGGGTTAAGAATTGGTGGAATACCAGGCAATCCGAAACTCTCTTAACT---------GATATTCAAGAGAAAAGGATTCTAGAAAGATTCATAGAATTAGAAGAACTTTTTCTCTTGGACGAAATGATAAAAGAGAAACCG---------------AAACCTCCT------ATAGGAATACACAAGGAAATAATACAATTGGTCAAAATAGATAATGAGGATCATCTCCATATCATTTTGCATTTCTCGACAAATATAATCTGTTTGGCTATTCTAAGTGGTTCTTTTTTTCTGGGTAAAGAGGAACTTGTCATTTTGAATTCTTGGGTTCAGGAATTCTTCTATAACTTAAATGACTCAATAAAAGCTTTTTTTATTCTTTTAGTTACTGATTTTTTTGTTGGATTTCACTCCACCCGCGGTTGGGAACTAGTAATTCGTTGGGTCTACAACGATCTTGGATGGGCTCCTAATGAGCTAATTTTCACTATTTTTGTTTGTAGTTTTCCAGTAATTCTAGATACATGTTTGAAATTTTGGGTCTTTTTTTGTTTAAACCGTCTATCTCCTTCGCTTGTAGTCATTTATCATTCAATTAGTGAAGCAT-A----AATTCATT-----------------------CGATCTCCTG------A-TA-------------TTAATC-A--------A------------------ATA----AGCATCT---TT----------CTTTG----------CTT-----------TAG------AAAG-----AAAG-----CC-C-T---------------TTTCCA-------TTTTAGCAAAA----TTCTTTCTA--------T------TTCTACCTGC-TTAAGGTATTC-ATCAT-----TCCAGTACAACT-----GTT---GCAGTA-----GAATGACAACAG----ACTCGTGTATAGGGAACTAGATTAGC----TTAGCTACCTATCT-AATTTATTGTAGAAATTCTGGGATCTGCGATTGGACATGGAAAATAGAAATACTT---TTTCTTGGGTAAAGGAACAGATGACTCGATCGATTTCTGTATCGATCATGATATACGTAATAACTCGGACATCTATTTCAAATGCATATCCCATTTTTGCGCAGCAGGGTTATGAAAACCCACGAGAAGCTACTGGACGAATTGTATGTGCCAATTGCCATTTAGCTAACAAGCCTGTGGATATTGAAGTTCCCCAAGCTGTGCTTCCCGATACTGTATTTGAAGCAGTTCTTCGAATTCCTTATGATATGCAACTGAAACAAGTTCTTGCTAATGGGAAAAAGGGAGGGTTGAATGTGGGTGCTGTTCTTATTTTGCCCGAGGGATTCGAATTAGCGCCGCCCGACCGTATTTCTCCTGAGTTGAAAGAAAAGATAGGAAATCTCTCTTTTCAGAGTTATCGTCCCGATAAAAAAAATATTCTTGTGATAGGCCCTGTTCCCGGTAAGAAATATAGTGAAATCGTCTTTCCCATTCTTTCCCCTGATCCTGCTACCAAGAAAGATGCTTATTTCTTAAAATATCCCATATATGTAGGGGGAAACAGAGGAAGAGGACAGATCTATCCTGATGGTAGCAAGAGTAACAATACGGTCTATAATGCTACGTCAACAGGTATAGTAAGAAAAATACTACGTAAAGAAAAGGGGGGATATGAAATATCCATACTCGATGCATCGGATGGGCGCGAAGTGATTGATATTATACCTCCCGGGCCAGAACTTCTGGTTTCAGAGGGGGAATCCATCAAGCTTGATCAACCGTTAACAAGCAATCCTAATGTGGGAGGGTTTGGTCAGGGGGATGCAGAAATAGTCCTTCAGGATCCATTACGCGTCCAAGGCCTTTTGTTCTTCTTCGCATCCGTTATTTTGGCACAAGTTTTTTTGGTTCTCAAAAAGAAACAGTTTGAAAAGGTTCAATTGTACGAAATGAATTTCTAGGTCCCAG-----GATTTCTTACC------A------TCAAGTT-----GGT-A-AAAAGCCGC-GATTTATTGGCAATTGCTAGAATTATCTATGATCTTTT------TTGGAAAT--CT-T-TTTTTTGTTTAGAC-TGTTTTTT-GTTTGCGAGATG-------------------TCTGGAATT-----------------------CCT------TATTTCT---ATCT----C-----ATGC--A------AAA-GAAGAGAATCC-----AAG-----GCAAAG--------GCGAGAAC-----AAT----AA-------AA---G------G----ATTTCTTCC------TTTTAGGAGGGAT-----TGCGGGTC------TTCTT----AA-----TCCTTTATTC----GACACAAGAAAAAGGCT--------TTTT-------------TGCC-T----------------------------------------TTTTCTTGT--------------------GTCGA------TTCT------------------------------------------TC------TTGTATC------------------------------------GA------AA-T-----AAGAATCC------TTTTTCT-----TCCT-------------------ATTCGTCAAAG------A-----TTAC----TA------------T------TTCTTTT-----TTATTCGGG------TCT------------------------GTCTCT-----TGGACC--------------------TCTTTTGCTTAGGTTCAG-GCGAGGTAGTGGGCAAAC----------AGAGGGAAAG-AAAATATGGCGGGGGACAAATTTC------TTGTG------------------AGCAA-ATAGAATTGCTTGAC-----TTGTTCAATTAA-----GTTCAAC----TTCGAACTTACAGAAATTT------TGC-------AAAAAAAACGTATA-----CT----CTTC------------C-----GTTGAA-GG-----GTG----GTT------------------TTTATTT-----TTA-GGCTAGTTGAGTA-----GTTTTGATTAAGGTTTTATTAGTTTA----------------TTACTCT-----A--------------------------AACTAAATCC---------------------------ATAAT-----TTGCAGG-----ATACTCCCTTCGTGCA--------------ATAAAA-----T-AT-------TGGATCCTCCATTGATCT-----------------------CTTCTTTTTTGTTGCTTCA------------------------T-------AAG----A-G-----TGAATCA-----A-------------------------------------------------------------------------------------------------------------------------------------------------------------------------------------------------------------------------------------------------------------------------------------------------------------------------------------------------------------------AT--A----GATT----AA------ATTC-------G------C-----------------------------------GTTATAAGAG------TAA-----T-----------------AATTCCGCGGGTCCTTTCCGCTCTAATCAGATAAA--------GGGGGGTAAGGACCCGCTAAGCTCCTACTTTTTCATGTTTACAATCTG--GTCCCTCCG------ATTA----CTATAGAGATGAACCCAATCCAGAATATGAACCGTAAAAGAAAACACCTATTAAACCAATCACAGGAATACCAGCTACAGTACCTATCAGCCAAAGAGGAATTCTTCCAGTAGTATCGGCCATTTCCCCTACTTTCCTCCACATTTTATCAAGTGGTCATGCTAGAGACAAAAACAGTCATGGAT-----AGTTATAAGGA-T-----AG-TATCCTTCC------------------AAAT-GGGATAAGAGAATTCTTACT-------------------------------------AC-----TCTC-----TTTCTT--------------------TCTCTC---------AATTGAAGAAGTAATTGGAAAATAAAACAGCAAGTACAAAAATGAGTAATAAACCCCAGTATAGACTGGTACGATTCAATTCAACATTTTGTTCATTCGGGTTTGATTGTGTCATAGTTCTATAGTT----------------------GGA-----ATTTGGTTTATCGTTGGATGAACTGCATTGCTGATATTGATCCCAAGAAAAAAACAGTAGGTACAGCTAGTCCGTGAATAGCCAGCCATCGCACTGTAAAAATAGGATAGG---TTCGATCTATGGTCATTGAGGGCCTCCTAAAAGGATCTACTAAATTCATCGAGTTGTTCTAAAGAATCAAAACGGTCGGTTATTAACGGAATTCCTTGTCGGCTTTCCGTGAAATACTCGTTTGGCCGAGGACTTCCAAACACGTCATAAGCTAAACCCGTACTGACAAATAACCAACCCGCAATGAATAGGGAAGGTATAGTAATGCTATGAATAACCCAGTATCGAATACTGGTAATAATATCAGCAAAAGAACGTTCTCCCGTGCTTCCAGACATGCTGAGCTCCCCAAATTTTTGTACATTCAAA-----AAAGGAATTGATTCCGTAAAAGATGGGATCAACCAGTAAATAGAAAATTACTGATATTTCATCCTTGTGAGATTGTCAATTTTGTACCAAAGGTGTATTTTGAGTATACCGAATTAGTATAGCTATCCTTCCTATGGCACAGCAATCCAGTTTTGCTTGGTC-----C---CGAAACATAATTC-CT-------------------TTTTT-------------------------ATC--------------------------------------------------TTCT----------------T---------TGTTCTTTGTCTA-------------------TA-GATAAGC--TATATGTTATTCAAGGCAT----------CAATAGAAAACC------------CCCAA--TTTT-T-----G------------------------TAGGTCCTACT--------------------------T------------------A-T------------------TTT-CATTA--------GC------------------T------TCGGA------------------------------ATA-GTAGAATAA-T-----------TCGGAATAGCGGCCAAGATCTTGG------GAAAATCTAAGTTAATGAT------CAAT-AG---------------GTTTGGA-----TAAAGAA------TT------TAGGAAAAATATTATCATACT---GACCCAATAC-----AAGGA-CAAGT----ATATGTGAAATCTATCCT-----------TTTTTAG-----TT----------------------------------------------------------------------------------------------------------AA-----AAGTTTTCTTCG-----AATCC----------------------AA-----CCTTT-CCCT----TT-----------AAAGAATTTAATTGGTTAGC-----------------------AT----AATAT-----CT---------AATAAATAGAAA----ATCGA--ATAGTAGCTAATCTGTTATGAAAGAA-G------------------------A-AAAACATTCT------T--------TGAAGAA-TCAAGATTCGT----------------------------------------------A---------------CTTTCTTGACC-----AAACTGCAA----GCGTGGAACTTTACGA-GAT-----------GAAATA------------------------------------GCGA---------------AAGACAGAAG-----AT---AGAAC--T-----TAAAAGGATTATTGAAGTGA------CTCGTCTTCGAATCTACTTT-G----GTT-GGGGTTCGAAAAAGGAAT----A--------------------AAAA-TA--------AAGTAAATTCAAGG----AAGAG------CTTTC--TTTTT---TTTTAA-GGGCCC----CT-----CGGGG----GGTC-GTGGAAT-----------------------------------G-----------------------CTTTTCTTCTCCTCT------TAT----------T---CC---ATA------TGGAATAGAATC---------------AG------TTAAA-------------------------ATAAG----------------------AAG-AAATAG--------------------------GGGAA-------TATTCTAC------CG-TTCACTC----------------CAAAAAGA-GGCT-----TAAA------------------TCCTATTGAAA------AAGACAT------A----AT----------CCAAAATAGAAAGAACC--TTT-----TTTTTTTCTAATTCAA-----TTCTTT-------------------------------------T-------TTATCTC------TTATTC----------------------C-----AAAA-TTCCCCC------GAAA----------------------------ATCCAATTTCA-----------TT-----TTTCAATGGGGTTAAAT------------------------------------------GATCTCG----TTCT--------------T--------------------AATA----TT-----AT------TACTTTACT--------C-AAT-----T----GACAAATT------------------------CC------AC----A-----ACAAATCTCTTGGTTCGGA---------------A-TTAGGGATTCGTG------TACCATCTGATGAATC------------------------------------------------------GACTTTCT--------TTT----ACACTT-------------------------C----------------------TGTATCTCACTCTATCTTG---TT-TTTTAGTATTATCTAAAAT-A-------ACTGATGAATTATGAATTTT-CCAT-------------AACTTAGGTAAGTGCTTTACCAACA-TATGTAGTGTAGT--------AAAAAAA---TAAATGGAA--TTTAACCCTTTCATGCTTACTATAACTAGTTATTTCGGTTTTCTACTGGCTGCTTTAACTATAACCCCAGCTCTATTTATTGGCTTGAACAA--------------GATACGTCTT-----ATTTG-----A---ATTGACT----GAAT-------AAGTCAG-------AAAAG----CAAAATCTTTCTTTTGGATTC-CTGGTATT----CTACGACTCT-----TTTCCGCACT-AATTACGAAT-TC------TTTTCTTGGTCA-----------------TTGAGATTCGTGGATAATTTAGACTACTAT-TTAGGGATAGATCGTA---CCTC----TTTTTTTAT-CACCTCGAA-----CAAATC----GAAATGATTGAAGTTTTTCTATTTGGAATCGTCTTAGGCCTAATTCCTATTACTTTAGCCGGATTATTCGTGACTGCGTATTTGCAATACAGGCGTGGGGATCAGTTGGATCTTTGATT-----G----AGTAATA-------TTTC------TTTTT-------TGATTGACCTCC-----TC-----TCTGGTCTGGAGGAGGTC------AAATTGGAG-------TTGCAATTCAAC-----TTTG------TTT-----TATTAAGTTA----------------------TTTTACTCTGCTTCG-------------------A------C-----ATAAGATAGATGGAATCACGCTCTGTAGGATTTGAACCTACGACATCGGGTTTTGGAGACCCGCGTTCTACCGAACTGAACTAAGAGCG--------CTTTCA---TTCATTC--AAAAA-G-----AAAACCG----TTT-----TCTACTCCTAACGTGTCTCACG-----TACGT-AT-AGTATCCACAAAT--------TCA----A-TACC------C----------ACTTT----------ACTT-------TAATTGATC-TC------TT-------------CGCTACAG--CCCATAAAGAAGAAA-GAAGTAA----TAG--GTAGGGATGACAGGATTTGAACCTGTGACATTTTGTACCCAAAACAAACGCGCTACCAAGCTGCGCTACATCCC-----TTTTC-C-----AAATTGTTGTACAATGCCATTGTACACAATTACTGTCTTTTTTTCCACATCGTA-------------------------A-TTTTCT----------------------TC-----------------------TCTTTCTC--------TA------------------------TCTATA---TAG--------------------------AATCCT--------------CCTGTCATT-TCTTTTTTT------TGGTCTCA-----TATAA------TC------AA-----GGAA-------TGA--TATAC--------ATC-----TAAAATCCAATCTAATTTCGCCT---------------AT-AAAAGAAAG---ATTACTAT------------------------TCC-------T-T--------------------GG-TAA-----TGT----ATAGGAA-----GAAGGGG---------TGA-TCTTTTTCTTT-------------T---TTAGGGATAG----------GAAAATCTC-------------------GTGTA----------------------------TAC-----------------GATTCATTT-----------------------------------------------------------------------------------------------------------------------------------------------------------------------TA--------------------TAT------------------------A-----------------------TAGCATATTTA--------------TTTT-A---AAT--AGCTTATTTCTTTTGTTTTTTAGTTAGT-----AATTTCGCCTAAACAAAAGAAATACAAACGATCTTGGGCAAGAGTATCTGATCATATATGTATTCCAATAAGGAAGGAGGATTTTCAATGCGGGATATAAAAACATATCTCTCTGTAGCACCCGTGCTAAGTACTCTATGGTTTGGTGCTTTAGCAGGTTTATTGATAGAAATTAATCGTTTATTCCCAGATGCTTTGTCATTCCCT----------------------TTTT----------------------------TTTAATTCTAGTTA-----TTGCTATGCGAGG---------AA------TAGAATTCTTCG----------TGACATGACGAAAAAT----T----T-CCCCTT-----TTCAA-TCCTT----TTTTA------------TTT-------------TTA-GTAT-----------CGGAAGG------------------AAAAA-GAAAGAAAAGATGG-----ATTAG------------------------------------------------------------------------------------------------------------------------GTTGAACCT-----CAGAATCATGAAAAA-TTTGGTA----AATCC-------CATTTT------GGAAAACAGAAATTCGATT----A-------AA-----A-------------G-CCGT-----GTAC-AAGCTAAATAAGGCCTC-------A-GAAA-TCAGAGCAT------AGAAAAA-----GGC----------T-GGACCGGCT-AC-----TT-----------AAATGA-----------------AAGGATTTCGAAGCAAAATCT-------TTGCTAA-TTCGACAAGGCAAAATCTTTGCTAATTCGACAAGGATTG-----------------------------TATTCTTTAATTATTTC------------TCTA----TT--TTTT--------AT-----------------------------T-----ACTTAA--------------TTTAA-ATT------T-------AAGAGTTTC-AAAA-A---T--------TT----------T-------------------------------TTATTC---------------------------------------------------------------------------------------------------------------------------------------TAA----------TGGATTTTATTC-----TTCTTC-TTCGGA-----------------------------------TT---------------------CAA-A-----ATAGAA---------------------GAA------T-----AAAAG-------------------AA--TA-----AGTAGAAGAATT------AAGT-T-AA--------------------GTCAATC-----CAAAAAGGA-----AAGGA-----GGTTCATGGCTAAGGGGAAAGATGTTAGAATCAGAGTTATTTTGGAATGTATCAGTTGTGTTCGAAAAGGTGCCAATGAGGAATCGACGGGGATTTCTAGATATAGTACTCAAAAGAATCGTCACAATACACCCGGACAATTAGAATTCAAAAAATTTTGTCGTTATTGTCGCAAGCATACGACTCATCACGAAATA--------AAGAA----------ATAGGA-----GCA-----------------TC----GTGTGTTCGA----------------------------T-------CTT------TCC----------------------------------AAAGAAC-AGAAA--------------GAG-----------------TAAGAA--------------------------------------------------C-----------------TTCA-------------TATT-----------T--------------------------------AA--T--------------------------------------A-TATA-----AATAAAACATAG-ATAGAATACAAAATACA--------------AATCAACTCA-TCTG-----ATTTC-------------AGGTAGATATTA----TTTC---------ATA-----TGTATAAAGGA------------------------TATTCA-------------------------------------------------------------------------------------------------------------------------------------------------------TATAC---------------------T-------------------------------------------------------------A-TA----------------------AAA-----------------T-----AT-----------------------------------GAATC-----------------------------------------AAA---TAAGATACGGATC-AAAGAAAG---ACTACT--------------------TC-----TTCTGGATCC-----------------------TC-----------------GATT-----AA------TA----AAATAAAGAAATGAAT-----------------TTTTT--T----TT-----------TTTCAAAT-----TTTTAAATAAGG-------AATAAATCATGTATACATC---------------------TAAACAACCTTTTCATAAATCTAAGCAACC---------------------CTTTCGTAAATCCAAGCAAACTTTTCATAAATCCAAGCA---------------------AACCTTTCGTAAATCCAAGCAAA---------------------CTTTTCGTAAATTCAAA---------------------CAAACTTTTCGTAAATCCAAACAACCTTTTCGTAGGCGTCCTCGGATTGGCCCGGGAGATCGAATTGATTATAGAAACATGAGTTTAATTAATCGATTTATTAGTGAACAAGGAAAAATATTATCGAGACGAATAAATAGATTAACCTTGAAACAACAACGATTAATTACTCTTGCTATAAAACA----GGCTCGTATTTTATCTTTCTTACCATTTCGTAACTAT------GAGAACGAAAAGCAATTTCA---AGCCCAGTCAATTTC---AATAATTACAGGTTCT------AGACCCAGAAA-AAATAGACA----CATTCCTCAATTAACGCAAAAGTACAATTCC------AATCGAAACTTA---------------------AGAAACTACAACCAGAATTT---------------------AAGAAAC-----AACAATCGGAA-----------------CTTAAGTTCCGATTGTTGATG-TTTTATTC----GA------AAGGG---------CCAGACC----T------AT-------ATATATT-----A-TAAAG-AAAGTAATCCAG---------------------------------------------------------------------------------------------------------------------------------------------------------------------------------------CTCGTTGATTCCTACCA------CTTAA-------TCTTAATTTATTGTATCTTCCCGGAGTTCCCTCT-----CC-GGGAATTCGG-TTTTT-TT---ATTCCAGTATA-----TTACTT-----TA--------------T-----------------TT------CCCTTTAATTGATGAT-----CTT----TATTTTATTGGAAATCGTGTAAAGATTATTTGGATTTGATACAGCTACTTGTGCAAGCATTTTACGATTAAGAATCAATTTCTTCTTGTAGAGGTTGTGTATTAATTTACTATAACTATCG---------------AATACTTTATATGTCCGTGTTGCTGCGTTTATCCGAGTGATCCACAAACGACGAAAATCCCTCTTTTGTCTACCTCTATCTCGATGAGAGGAAACAAAAGCTCTTTTTACCTGTTGAGTAATCATTCGATTAAGTCTTAAATGAGCCCCTCTAAAGTTTGAGGCAAATGAACGCATTTTTGTTCGTCGTCTCCGGGCTATATATCCTCGCGGAACTCTGGTCATTGAATCAAATTAACCTT----AATGAATAACTAATGATTTCTC-----TTC-----TTT-TAGC-------CATTC------TTTTTCCCA-TTAATAACAA----AACGAATTATTCCGAT-----ATATAAAATATTAATTCCAATGGCTTTTGCTATAGTAACCTTCCCAACCACGA--------TTTTTTATTCTACTCCCTTCAGCT-A-------TTTCTAT--------------GCGAAATAA------CAAATTAA-TT--------------CT-AAT-GATACT---------------------AAAA-------AA-AAATAGTGGGTTCCTTCGTTTCTATGGTT--CCTTT------TT----AAACGGTGAGGCCCTCTCTATACACCGGAGCCC--TT-TCT-------TT-C----------ATC------AAA-----AGGTATTGTGAACTTGTATAGTTCACATTCTTTGGCTCTACCTA-----TC------CATTATAGAGTAAATAGCTCTTTTCACA---------ATAAGAGTTATCCATACAGTGACGGCATTTAATTATGAAAGTTGGC-T------AAGTAGCTGACCC------TGTTAGTCCGTTC-----TTT-----TAAGA-----T-AAAGGAGCAT-----AAG-CC-T---TTTTCTTTTTAT------TACT------A-----TTTCCTCCGCTTAATGGATAACCATTTGCTACCAATGGGGGAATTGCTTCTT--ATTTCC-AATTT-AGATAATTGGATTTTTG-----CACCA-AAGGAAACCAGAAATTCCATA-TACCATAGAAATCTA-GGATAGAGA----------------AGCTCTATCCTA---TTCATTGGTACCAATCATGGATACTTC-----AAA----AATT------TTTTTA-----TTTGTTTGAAGTCATAATCTGAACGAGTCGCACATACACCCTAGCACATGTTCCTCGACGCTGAGGACATCCCTTAAGCGCGGCCGATTTTCTAGGATTTCGTATTGGCTGTCTTGCGTTTCTAATAAGTTGTTTAACCGTTGGCAT------GTTGTATG---TATATAG---AAAAAA-AATGGATTGGTTTAGATCCATCTTAACCTG-ATGATTGATCATCATGAAGTC------TTTCTATTTTCTATTAA------ATCGAAG------AAAA-CCG-----AATT-----------TAGGTTTG-----AAATAACTTTA-CAAGAA---ATCC-----GGCCACTACCAATCCTT---AAACATTTCT------GGAAACCACACTGGATCAGTATC---GCAGTGCTCGTCAATCATTTCATCCCCTACAATATCAACAAGTCCATAAGCTTTGGCTTCGTCTGCTGACATAAAAACATCCCTTTCCATGTCTTCGGATACAACCCAAAAAGGCTTGCCTGTTCTTAGTGCATAAACCCTTGTGATCATTTCGCGAACTTTGTGTAACTCTTCTACTTCTAGTAAAAATTCAGGTGTCCTTGCCCGATAATAAGCACTAGCAGGTTGGTGAAGCATAATCCTCGCGTGAGGGAATGCTATACGCTTGGTGGGTTCTCCTCCAAGCAGAATGAAGGACGCCATGGACGCGGCTATTCCGAGGCATATTGTATATATATCTGGTGTCACCGTTTGCATCGTATCAAAAATCGCCATTCCCGAGATTAGCCACCCGCCTGGGGAGTTTATAAACAAAAAAATATCACTAATTCCATCTTCTATACTGAGATATACCATGAGACCTGTAATATGATTCGTGATCTCGCAACGAATCTCTTGACCTAAAAAAAGTGTCCTTTCTCGATACATAACATTGTATAAGTCAACCCAAGTCGCTTCTTCATCTCCGGGAATCCGGTAAGGTACTTTTGGAACACCAATGGGC-----ATA-TTAGATTAATATTATTAAA-----------------TTTAAGT-AAGAA--------------------AACTAC---ACTTTAA--------------------------------------------------------------------------------------------------T--------------AT-GGAAACGTAAGAATGGAAG----AG--AAAGAAAGAATCCGTAG--------------------------T-----------TTATAATCTTCA--TT---------------------------------------------------------------------TT------TAT-----TC---------------T--------------------------TATTCTATATGAATACTATAGATTC------------------------------------------------TATTAATAC-----------------G-----------------TAGATTGAAATA--------------------------------------ATAC----------ATAG-----ATTGA-----------------AAGGTT--A-TAC-AT-A-TAAGGGAGGTAAGACAG-------ATTGAA-T----AAAG-AA----AAGGGAATCGGT----------------------------------------GATTCG---A-ATGATAAAC-------AAAGA----GGGGTAGGAA-----TCTAT-TCTTCG--------TTTTTTC----CAAATTG-GCCAAGTTA-CCCATTGCATA--------------------------------------------TTGGCACTTATCGAGTATAGAATAGATCTGCTTCTCTTTCTTCTT-------ATGAACAGAATAGGCTTC------TTAT-------------------TTTTAATGGAATGAAATA-AATAT----TCACGCTTTCTGACACAGAA------------------------------------------TC-CCC---------TAGA--AGGG---------------------------------------TTAGGTACATAGGA-------TATGGATAG--TC-----TTTTCCAATGCGATAAAATAAAGCGACATCGTGTCTATTTTTCTTTGC-----TA-AAGGGGTATTTCCATGGGTTTGCCTTGGTATCGTGTTCATACTGTCGTATTGAATGATCCGGGTCGATTGCTTTCGGTGCATATAATGCACACAGCTCTAGTTTCTGGTTGGGCTGGCTCGATGGCTTTATACGAATTAGCGGTTTTTGATCCCTCTGATCCTGTTCTGGATCCAATGTGGAGACAAGGTATGTTCGTCATTCCCTTCATGACTCGTTTAGGAATAACCGATTCGTGGGGTGGTTGGAGTATTTCAGGAGGAACTGTAACGAATCCGGGTATTTGGAGTTATGAAGGTGTGGCAGGTGCGCATATTGTGTTTTCTGGCTTGTGTTTCTTGGCAGCTATCTGGCATTGGGTATATTGGGACCTAGAAATATTCTCTGATGAGCGGACGGGAAAACCCTCTTTGGATTTGCCCAAGATCTTTGGAATTCATTTATTTCTTGCAGGGGTGGCCTGCTTTGGCTTTGGCGCATTCCATGTAACGGGTTTGTATGGTCCTGGGATATGGGTGTCCGATCCTTATGGACTAACTGGAAAAGTACAAGCTGTAAATCCAGCGTGGGGTGCAGAAGGTTTTGATCCTTTTGTTCCGGGGGGAATAGCTTCTCATCATATTGCTGCGGGTACATTGGGCATATTAGCGGGTCTATTCCATCTTAGTGTCCGTCCGCCTCAACGTCTATACAAAGGATTACGTATGGGCAATATTGAAACTGTACTTTCCAGTAGTATCGCTGCTGTTTTTTTTGCAGCTTTCGTAGTTGCTGGAACTATGTGGTATGGGTCAGCAACGACCCCAATCGAATTATTTGGGCCTACTCGTTATCAGTGGGATCAGGGATACTTTCAGCAAGAAATATATCGAAGAGTTAGCAATGGGTTAGCCGAAAATCTTAGTTTATCAGAAGCTTGGTCTAAAATTCCCGAAAAATTAGCCTTTTATGATTATATTGGTAATAATCCGGCAAAAGGGGGATTATTCAGAGCAGGCTCAATGGACAATGGGGATGGAATAGCTGTTGGATGGTTAGGACATCCCGTCTTTAGAGATAAAGAAGGACGCGAGCTTTTTGTACGCCGTATGCCTACTTTTTTTGAAACATTTCCGGTTGTTTTGGTAGATGAAGAGGGAATTGTGAGAGCGGACGTTCCTTTTAGAAGAGCAGAATCCAAATATAGTGTTGAACAAGTAGGCGTAACGGTGGAGTTCTATGGTGGCGAACTTAATGGAGTAAGTTATTCTGACCCTGCTACCGTAAAAAAATATGCGAGGCGTTCTCAATTAGGGGAAATTTTTGAATTAGATCGGGCTACTTTGAAATCAGATGGTGTTTTTCGCAGCAGTCCAAGGGGTTGGTTCACTTTTGGTCATGCTACCTTTGCTTTGCTCTTCTTTTTCGGGCACATTTGGCATGGCGCTAGAACCTTGTTCCGAGATGTTTTTGCTGGTATTGATCCAGATTTGGATGCTCAAGTGGAATTTGGAACATTCCAAAAAGTTGGAGATCCAACTACAAGGAAACAGACAG------------------------------------------------TCTGATA-CAC-----------------ATTGCTATGGTA-----TCTTTCATCTC----------------------------------------------TC--TTT----TTTGAT---TTGACATGGG-------AAACA------TC-----TC-CCATCCTTTCT-----TT------------GACTC---TTTTT--------CTT------------------T-----CTTTATATGGG-AAAT--GATCCCAAATGA-CAAATGAATAGGTGTGGAAGTTA-----TAATTGTA-----AATAAACCACGATCGAATC-TATGGAAGCATTGGTTTATACGTTCCTTTTAGTTTCGACTTTAGGGATAATTTTTTTCGCTATCTTCTTCCGAGAACCGCCAAAGGTTCCGAC---------TAAAAGAACAAAATA----------------------------------------------------------------------ATTTAATTGAAGTAAGAAGTCTACC-----AGA-TGGGGTAGACTTCTTAC-----TTCAATTAGTCCCCGTGTTCTTCGAATGGATCTCTTAATTGTTGAGAGGGTTGCCCAAACGCGGTATATAAGGCATACCCAGTAAAGCTTACAAGTAAACCAGATATGGAGATGGCGACTAAAGTTGCTGTTTCCA----TTTTTATAGAATTTCAAGATTACAATGGATCTACGA-AAAGATCGTGTATTTACAACTACAACGGAATAGTATACAAAGTCAACACCAAT-GATTAAATAGAA-TT--TATGGCTACACAAACCGTTGAAGATAGTTCTAAACCTAGG---CCAAAACGAACTGGTGCAGGTAGTTTATTGAAACCCTTGAATTCGGAATATGGGAAAGTCGCTCCGGGTTGGGGGACTACTCCTTTTATGGGGGTCGCTATGGCTTTATTCGCGATATTCCTATCTATCATTTTAGAAATTTATAATTCTTCTGTTTTACTGGACGGAATTTTAACGAATTAGGT-----TTTTACT------AA-CT----AAAACTACGAAGTC-----ATA-----G------TTTTTCCATC--C----------AAA-AAAGC-CTTTCTAC--------------------------TTT-----------------AAGCTCTACATTT-----CTAGACATTCTGGTAGTTCGACCGCGGAATTTTTTTATTTCGGTATCTCTGGAATATGAGTGTGTGACTTGTTAGAA-TTGATCCTATTGAT-AATACATAGAAAGGGCCTGT----TATCTCT------ATCAAGATGATTC-T-----AATTCGTC-------AG-----A-----TATT-----A-----TT---TATTCTAGTATCTGGAACACGAA-ATAG-ATAGAGTGGATC------AAAAAA-AAAAGGAACTATGATTCATACTCACTATTCAAACCTCGC------AACCAGAC-TG-------AAAAAAA-----TTCAAGTA---G------------TTC------TTACAT-------AAA-------AAT-A-------------AA-AAAAG-AA---------ATTTTCTTCCTTC-----CAA-----TTTTGTTTG-CC-CAAAAGACAA-C-----TTTTTTTCTC----TCAATTTTG-----------------TCGAGTCATTACACTGA------TTCAAT------AAATGATCATCAAGTGGTTCTTAATTCG-AAGAACCCTTG-----CC----TTTTGTTTAGCTTGAGACTCAATCATCGTGGCTCTAGTATGAATCTAAGGT----TTTAATTGAACTG-ATTCATAGGATCGCAACAAGATAATTTC------TATCAGAAAACTACTAG-----------------------------AATTTT--------------TGC----T---------------TTATTT-------------------ATT---------------T-A-------------------CTAGT------AAATAAAGAGTAAATCCGCATTACGATTACGC---------ACAAAA-------------------------AAACAAATC------CAAAAT----------AGGAAA-------------GAGAAA-----AGTCAAGAGG-CCCCTAATGACCAAC---------------------A-TAA-GGGAAAGGAAGAAAGACAGATGAGCCAACTTGAGATTTTTTGGCATTAT-CAT----------CAC-AAAGAA----------G----------------ATAT------TCCGGATTTTTCTT-ATTTT-----ATATCT----TCAAGGCAAAT-CGACCCAATC----CAGTGGCTGATGAAGTTTTGAA---C-T--------TTTTTTCTAATATTC-------GTTG-----AA-----AATTTGTG-----TGTTTCTGCTTGAGCCGTACGAGATTAAATTTTCATATACGGCTCTTAGA---GGGGGA-CTTGGG------------------TTAGTTACCTATCTCAATAAAGTATATGATTGGTTTGAGGAACGTCTTGAGATTCAGGCAATTGCAGATGATATAACTAGTAAATATGTTCCTCCTCATGTCAACATATTTTATTGTTTAGGGGGAATTACACTTACTTGTTTTCTAGTACAAGTCGCTACCGGTTTTGCTATGACTTTTTACTACCGCCCAACCGTTACAGAAGCTTTTTCCTCGGTTCAATACATAATGACCGAGGCCAA---CTTTGGTTGGTTAATTCGATCAGTTCATCGATGGTCAGCAAGTATGATGGTTCTAATGATGATCCTGCATGTATTTCGTGTGTACCTCACAGGTGGATTTAAAAAACCCCGCGAATTAACTTGGGTCACAGGTGTGGTTTTGGCTGTATTGACTGCATCGTTTGGTGTAACTGGTTATTCTTTGCCTTGGGATCAAATTGGTTATTGGGCAGTCAAAATTGTGACAGGCGTACCTGACGCGATTCCGGTAATAGGATCGCCTTTAGTGGAGTTATTACGTGGAAGTGCTAGTGTGGGCCAATCCACTTTGACTCGTTTTTATAGTTTACATACCTTTGTACTGCCTCTGCTTACTGCCGTATTTATGTTAATGCACTTTCCAATGATACGTAAGCAAGGTATTTCGGGTCCTTTATAGGGAAGGCATATC-ATAGAGAA------TTCTAATT-CTCATAT-----ATCATATC----GGGTAGGTTCTGGTATTTCATTGCTACAAACATGGATTATTGTAAAATAACACATGTTATTTGGATACTTCTCTTCAACT--------------------------CC-GAAGTA-----TT-----------TTG----ATACAAT--------ACAA------------ATAGTTGAAGTTAATTTTAC----G------AAAG--AAAATAA-GGCGGATTATGGGAGTGTGTGACTTGAATTATTGATTTGGCCATGCAGATAAAGAATTGGATCTGCCACATTAGAATTCACAACC----AAAGGTGTCTCCGCATCCAATCAACACGTAAGTCCCCT-ACCTA------GGA---AGGATA-------GGCTGGTTCACTTGAGGAGAATATTTTCTATGATCATACC---CCAACCATGTCGTTCATGAACAGGCTCCGTAAGATCCCATAG---------AGTAGAAATGGAATAAGTCATGTAACATGATCCACTTC------TCTA-T-------TTATTACACTTA-CTTT----------T-----TTT-------TA--------------------------TTAT-----------------AGTATGGAAATGCATTCATTTTCTTTGCATCGATTGTGATCCGCA-----ATACTATCGGAGTAAAAGAA--GGGA-TCTAAGGAAGAACGTAGGCTAAACTTTTTTATTTT-TT-------TAT-------CAGT-----AACAAGTAAATACTTT-GTTTGGACGTAAGAAACTTGCGATATT------GAGGGG-----ATAAACACCAACAAATCAAGAGACATGAGACAATCCACAAAGCAGTTGATCATGATCAAATTTGTAAGCCCACTTGGATATTGAGCATTTACC----CATAAGAA-TAGGAT-------TCTTT--------TC-----AAT------G------AGTA------GTTGT-----AGGTGCAACTTC-GGAAAAGA----GAATCTGAT-AAAGC------TTTTCTT----------------GCCTAGAGT-CATTGAGTCATTATATA------CCTTAATTCTA------TTATGGATCTTCCGCGGTCTTTT-----TTCTTT-CATTCTTGCTCGAGCCGGATGATGATAAATTCTCATGTCCGGTTCCTTTGGGGGATGGACCCTAAAGAGTTCACCTATCCCAATAACAAAGAAACCTGACTTAAATGATCCTGTATTAAGAGCAAAATTAGCTAAAGGGATGGGACATAATTATTACGGGGAACCCGCGTGGCCCAACGATCTTTTATATATTTTTCCAGTAGTAATTCTAGGTACTATTGCATGTAATGTAGGTTTAGCGGTTCTCGAGCCGTCGATGATTGGTGAACCGGCGGATCCGTTTGCAACTCCTCTGGAAATATTACCCGAGTGGTACTTCTTTCCCGTGTTTCAAATACTTCGTACGGTACCCAATAAGTTATTGGGCGTTCTCTTAATGGTTTCTGTGCCAACAGGCTTATTGACAGTCCCCTTTCTAGAGAATGTCAATAAATTCCAAAATCCATTTCGTCGCCCAGTAGCTACGACCGTTTTTTTAATTGGTACTGCAGTAGCTCTTTGGTTAGGTATTGGAGCAACATTACCCATTGATAAATCCTTAACTTTAGGTCTTT-----TTTAGG--TA---TTTTTCAGGTTGATTCATTCAACCGT---AAAGTACCGT-----GCATAGGTATCTAGGAAAT-AGTTACTTCCA-AGT-GAATCTTCCCTAGATACC----TAAAATCC--------ATTTTATTATGATCCATTTCGC------G-------AA---------AATATAGA---TTGTGCCAAAGATGCAAAATTGTTT-TC-----------------------------T------------------TTTTTTTTCTAACTC---------------------------------G-A-----AAAAG--------------------------------------------------------------------------AAGAAGAGCAAAA-AATTGCA-----------ATGG-------ATTTAAAA--------CGAGAGCTTATTCTTAAGTAAATCAATTGGCAGATGCTTCTCTAGAGTGTCCCATAT---------------CTGTT--TTCCATCTTCCATACGAAAACTGTCAATTCTCATAAGATCTTCTTCAGTCTTACTCAAAAGGTCCAATAGTGTATGTATATTGGCCCTTTTGAGACAATTATACGTTCTAGAAGGCAATTCTAATTGATCAATAAAAATAC------AATTCAATGGAA------------------TTCCTTTTTTGTTTTTC------T------TTAGATTAGTTAA--TTTTTTTTGAAAAGT---AAAAAGGGGTGGAGTAAACCTGTTTTTATTTTCTTCGAAACTAGCGCCCTCTTCCT------------------------------------------------------------------------------------------------------------------------------------------------------------------CCGCGTGTAGAAAAGGAAGAAATAAATCAATCAAATTACGAGAAGCCTCATAAAGCGCTTCCTTAGGGGTTAAACTTCCATTAGTCCATATTTCTAGAAAAAGTATCTCG---TGTTTTTCATTTCCATTCCCACAAGAAAAAATACTATAATTCACATTTCGAACAGGCATGGATACAGCATCTATAGGATAACTTCCATCTTGATAGTTATTTCTGAGTTCAGTC------TGATATCCACGATCTCTCTGGATCTGTAACTCAATACAGAAATCAATGGGCTCTGTCAAGTTAGCTATAGGTTGTGCCGTATCAACGATTTCTACGGAAGGTGGTAAGATGATATCTTGAGCAGTTATGTATCTAGGACCTTTGACCCAAATTGATGCGTCTCTAACTCCATAGAGATTACTTCTCAATACAATTTCTTTCAAATTTAGTAAAATTTCTTGTACGGATTCTTCAATACCTGCTATTGTAGAATATTCGTGTGGCACGCTCCCAAATTTTGCACGTGTGATACATGTTCCTTCTATTTCTCCAAGTAAAGCTCTTCGCAAGGCAATACCAACGGTGTCCGCTTGACCTTTTCTAAGCGGGGACAGAATGAAACGGCCATAATAAAGACGCTTACTATCTACTCTTGATTCAACACACTTCCACTGTAGTGTTTGAGTGGATCCTGCTACCTCCTCTCGAACCATAAT-----------------------------------------------AGACTAGTATTATTACTT---GATCATTGAATCGTTTATTTCTCT-----TG------------AAAGTGGGTTAA-----------------------------------TTCTTTTACAGACGTCTTTTTTTAGGCGGTCGACATCCATTATGCGGCATAGGTGTTACATCGCGTATACAACTTAATCGTACACCACTTTTAGCAATGGCTCGTAATGCGGCATCTCTTCCACTACCAGCGCCCTTTACCATAACTTCTGCTCGTTGCAAACCTACTGTACGAATAGCATCTACTGCTGTTCTTTGGCCAGCATAGGGTGATGCTTTTCGTGAGCTTTTGAATCCACAAGTACCCGCGGAGGACCAGAAAACCACCCGACCTTGTGGGTCTGTAACAGTTATAATGGTATTGTTGAAACTAGCTTGAACATGAATAACCCCTTTTGTTATTCTACGTGCACTCTTCCGTAAACTAAAACGTGCATTCCTACGTAAACCAATACGCACTTTCTTACGTGAACCTATTTTTGGTATAGCTTTTGCCAT------ATTTTATTATCT----CATAAA-TATGAGTTAGAAAT----AACAA-AAAGAAAAAAAA-AGATACAA-------------------------AGATATCCGT-------TTCAGGGTAAAGTAAAATATACC----------CTTTAC------TTTAATTATT-----TAAAATTCT-------TTTATTAGGA-----AT---------------------------TTGAACA-------TTTCCGCGGGTACT----------T-----------------TT-T----TT--------ACTTT----------------------TTAG---AAA-----GTA------AAG------TTC-------TTTTTCGAAAGAT------TACCCCTGTCTTTGTTTATGCTTCGGATTGGAACAAATGACTCTAATTCGTCCACGCCTACGAATCAGTCGACATTTTGTACAAATTTTACGAACGGAAGCTCTTATTTTCATATT-TCCGTA-TCCTTTCTTA-AACTAT-GAATCTAA-------TCTTTT------GG---AAAAAATA---AG-----TCTCTTC-----GCTTGAATTTTTG--------AACTTTGA---A---------TTTATTAGCCTAG---------------------AAAAA-------AACCTA------------------ATCC---------TTTGAATCTTTGGTCTCCTTCAAATCTTCGCTATCCTTCAAATCTTCGATATCCTTCAAGTCTTCGGTACGCTTCGAATCCTT---ATGTGGAAGTCTATAAATTATACGTCCCTTGCTTGAATCATAACGACTTACTTCAATTTTTACCCTATCCCCCATCAGTATTCGTATAGAACTAGACCGGATCTTTCCTGAAATATAGCCCAGGATGATGGTGTCATTCTCTAGGCGAACGCGGAACATTCCGTTGGGTAGAGCTTCCGTAACTAAACCTTCGAAAGTGACTTTTGCTTCTCTCGGGTTTTTTTTTTCTCTCC----------------TATTTTTTTTTTCTGTCATA--TT----------T--------TTTTTCTTC---------TATTTTTC------GATTTTGATTTT-CAAATA----------------------------ATAATACAACGTT--TTTTTTTATTTGAAAA--ATAGGAA------GTTCGAGATAGAATTCAG-----------------------G------C---------------------------ACTAT------AGGCGGGGCGATTACCATATATAACATAAGACTTCTCCCCCAATTTTGTTTAGTCGAGCCTCTCGATCTGTCATTATCCCTCGAGAAGTAGAAAGAATAGCAATTCCCATTCCACCCAAAACTTTAGGAATTCCTTGATAGTTGGTATAAATTCGTAAGCCGGGTCGGCTGATACGCTTTAAAAAGGTTCTTGTTCTATATATTCCTTTTCTAGTCTTTCTCTTTTGATGTCGCAAAGTTGAAACCAAGAAATATCTGTTACTTTCCTGATGTTTCCGAACACTTTCAATAAAACCCTCTCGTAGAAGTATTTTAACAATGTTTTCGGTAATATTTGTCGATACTACTCGAACTGTTCCTTTTTTATTCATGTCCGCGTTTCTTATAGAGGTTAGTAAATCAGCAATAGTGTCCTTGCCCATAA-GACTCTAATTCTAGGTTCCTCCTAATTTTTCTATAATCAACATGTTTTC--------TTTTTTTCTTTTA-----ATTTTGGATTTTAAAGCATATACGTGAAAC-----------------------ACAATCTACTAA-------A--------TTTAATCTTTG-------ATCT----------------------AAATTTTGCCT----------ACTAG-T-------ATTTATAATAC---------------TTCAGGAGCTAATGAAACTATTTTAGTAAAATTCAATTCTCTCAATTCCTCGGCGATCGCGCCAAAAACTCGAGTTCCTTTTGGGTTTCCTTTTTGATCAATTATAACCGCTGCGTTGTCATCATAGCGGATTATTATACCGTCTTCGCATTTGAACTCTTTACATGTACGTACAATTACAGCTCGAATTACTTCGGATCTTTCTAGAGGCATTTGGGGCACTGCGTCTTTGATTACAGCAACAATAACATCACCAATACGAGCATATCGCTGATTACCAGCAGCTCCTATGACTCGAATACACATCAATTTTCGCGCTCCACTATTATCTGCTACATTTAAAAGGGTCTGGGGTTGAATCATA-------TTATT----TTGATTTCAA-----TTTGTTAT----TTC-------AATGC--------------------AAAA-GGATGAAAGAAATATTG------TCTTT-ACAG-AAAGAAAAACC----TGGC-G---TTTTTTT-------TATCT------TCAATA--CTCC---T---TTTTG------------GGG-----GTT-------CT-----ATATCTCTAATCGAATAAATTGACTTCGTATGGGCATTTTACTGGCAGCTATGGAGATAGCTGCTCTAGCTACAGTTTCGGATACTCCGCCCATTTCATAAAGTATTCGACCTGGTTTAACAACGGCTACCCAATATTCGGGGGACCCCTTTCCTGAGCCCATACGTGTTTCCGTGGGTCTTAGTGTAACCGGTTTGTCGGGAAATATACGTACCCATATTTTTCCACCACGACGTGCATATCGTGTTATTCCTCTTCGTCCCGCTTCTATCTGTCTCGCCGTGATCCAAGCGGGTTCAAGTGCTTGAAGAGCATATCTACCAAAACAAATACGATTGCCTCGGCAGGATTTTCCCTTCATTCTTCCTCTATGTTGTTTGCGAAATCTGGTTCTTTTGGGGTTATAGTCG-ATGG---T--TTT-------TTCTTAGTTCCATCTCTACTGCAAAACTGGACATGAGAGTTTCTTCTCATCCAGCTCCTCGCG------------------------------------------------------------------------------------------------------------------------------------------------------------------------------------------------------------------------------------------------------------------------------------------------------------------------------------------------------------------------------------------------------------------AATGAAATGAGAAAGCGTG----CA-----AATTTCTCT---------------------------AA-------------------------------------------------------------------------------------------------------------------------------------------------------------------------------------------------------------------------------------------------------------------------------------------------------------------------------------------------------------------------------------------------------------------------------------------------------------------------------------------------------------------------------------------------------------------------------------------------------------------------------------------------------------------------------------------------------------------------------------------------------------------------------------------------------------------------------------------------------------------------------------------------------------------------------------------------------------------------------------------------------------------------------------------------------------------------------------TTCC----AT-------AA-----TATTCA----------------------AAAATAT-TAC-----GGATAGATACAC-------------ATTA----A----------------------TAG-----ATAA--------------------------TAG--------------------------AAAAAGTTAGG--------TTTT----------------------------TTTAATTTAGTTTTT-TTTAATAT-----------------------------------------------------------------T----GAATTT-GTTA-----AAATA-----------------------GAAAA-----------------------------------ATA-----TA------------------T-----------------------------A--------------------GT-AAAG---------------------AAAGAAGATC-------------------------------TAGAATATATCTAGATGCG-TGTGT---------------CTAT-TTATCTATA----------------------TTCTATATTTATAGATAATGT------------------------ATATA-TTTATAG------------------------------------ATA-------------------------------------------------------------------------------ATGTAATCTTTCT-------------------------------------------------------------------------------------------------T--------------A---AAAAAAT-ATCC---TTA------------------------------------------------------------------------------------------------------------------------------------------------------------------------------------------------------------------------TTTTGACTCT-------T----------------------A------T------------------------------------------------------------------------------------------------TGAA--------TC-----GCGG---------------------------------------------------------------------------------------------------------------------------------------------------------------------------------------------------------------------------------------------------------------------------TA------AAGTATTCT---------AATTCA-------ATAATG-------ATTTCGCGGGCGAATATTTACTC-T-TTCC--TGT--------C-TT-A----TTTCTTAA-T-----TTATAACCTT------ACCA------AATAAGAC-----AA------TTTTTTTGGTTTGTTTCGCCATCCCACCC--AATGAAGTATTAGGA--TTCTTTT-----CAAT-------AAAA--TCCT-ATGGAGTCATAGTTTCTGTCGTTCCCACTGCTTCTCCTTGAATGGTTAGGTCTGAATCCCGCAATGGAGCTTC-C--AAAAAATTTCTTTCCGAGTTAATTTTCTCAGTTTTATTAACCCGAGCGGCTC-----TTTA--------TT-------ATT-------GCTTTA-----AATT-----TG------------------------------------------------------------TAGTTCTTGTTT--C-------AA-----GTTACGATTTC------------GAA-------------------------------------TTCTCTG---------------TTATT--------------------------------T----TTATTA-TATTGATGCTTTATCACATTGC--C------TTT-TATGATGCAATTCATAGACCATACATATTGGAATCCTATA----T----CTT-AC-TT-AT----------TCTTCTTCTTTCTATCATCCCTC-CCTT-TATCCAC------AT-CCCTTTAGTTTTACTTCACAA----CC------TAGAATTCCTTTTC-------------TTT-TTT---------ACAG---AAAA---A-ATTG-----CAGTTGCTACAACT-----A-----------------------TATGGTAGATC----TAC-----TCA-------T-----TTATGATAGAAGTATTTA---------------------------TTCATATAG----TG-------------ACTGTTTCTTA-GTTAGGATCTCGACAATACGAAGCAATAGGTTGGTTA------TTAGTTAA-----TTTTC------TA-------T---------AATTACTA-----AG-------------------T------TT-TTTTCTTTA-------------------------------------------------------------------------------------------------------------------------------------------AA-----------AAAGAAAAAACTAACGAGTCACACACTAAGCATAGCA--------ATTATATTA-----A-------AAGA-TTTATCAATTTTCATTAAATCTTAT----AG-----------AAAGAG-----GTAGA---ATTTCTTC--------------------TTTTTTT-T-C----------AGGA-----ATT-----------TCAG-----G----A-----A-------------------------------------------------------------------------------------------------------------------------------------------------------------------AAA-----AAGGC-TCTTGT---------------------C-------------ATTTTTTA-------------------------------TTCTATC-------ACTGGACAGAAT-G---------------CGAAGACA-----AGATTAGTTATTCTTCGTCTACGAATATCCAAATTTTTACACCTAATACTCCATAGATAGTTCGAATTGGATAGCAGCAATAATCAATTTTAGCGCGAATTGTTTGGAGGGGAAGTCTACCTTTTTTGATGCATTCCGCACGTGCAATTTCTTTTCCTCCGAGACGGCCCGCAATTTTTACTTTTACTCCCCTTATATCTGCTTTTTTAGTTAATTCAATGGCTTTTTTCATTGCTTTTCGGAATGAAACTCTATTTTTTAATTGGAAAGCTATATATTCTGCAAGAATGTTAGGTTGTCTATAAGGTTCTTTCACTTTTTCGATAGCAATATTAAGTCTCTGGTTTACAGAGTTAACTTCCTTTTGTAGATCTTTCTCTAATTCTTCGATTGCTCCTTTTTTCTTTAATAAATTAGGGAATCCTATATGGATTATGACGTGGATCGTATCGATTTCTTTTTGAATTTCTATATGTGTAATTACTTCAGAACTTGAGCCTGAGTCCGTTTTTCTATTATG---------------------------------------------TGTA---------------------------------------------ATTACTTCGGAACTTGAGTCTGATTCTATTTTTCTATTCGA---------------------------------GCCCTTTTTCCTA------------------TTCTTTTG------TATATAGTTCTTGATACAATTCCTTATTTTTTTATCTTCCTGTAGACCTTCAGAATAATTTTTTGGTTGCGCGAACCAAAAGGAATGGTGTTTTTGGGTTGTACCAAGTCTGAAACCGAGTGGATTTATTTTTTGTCCCATA-TTTTTCTAT-TC-----TA----TTTTTT-----------------------TTT---TACTGGGAATCCAAA------TCTTAAATGGATCTA-AA-------------------------G------------------------------------GTTA------------------------TTTAGA----------------------TTTC----------------------------------------------TTTACTATATTTAGTACAATTGTTATATGACACATGGTTTTTTTTATGGGAAAACTACGTCCTCGAGCCCGGGGTCTGAATTTTTTCATAATAGTACTCCTACTGACTTCGGCTTTAGTGATGAATAAATTAGCTTTGTCGAAATCCCTATAATGAGTAGCATTTGCTGCTGCCGAATAAACCAACTTTAAGATGGGATAAGATGCTCGATAAGGCATGAGGTTCAGTATCATAACAGTTTCCTCGTAGTAACGCCAGCGAATCTCATCAAGAACTCTTTGTGCTTTGAAAACAGACATATGGATGCGTTTTTGTGCTTTGAAAACTCGCTCGAACTTAAGTAGACGATCGGTTGGAACTTTCCTTGCGAGTTTCCTTAGCCCACTTTTCTTTTTCTTTATCCTAGGGATATACTTTACTAGTTTGAAACTTGTC------AT------------------AAATAA------------GGTTATTCCCCGC----C-------TACCTT--T-ACTTT----------------ATTTC-----------------------------------------TTTG-------TT----TTTTTATTC--TGA-ATCTTTCTATTCTGAATTCAGTTA---------------------ACGA---------------CGAGATTTAGTATCTTTTCTTGAGTTTTCATAACTCGTGAAATGCCGAGTAGGCACGAATTCCCCCAATTTGCGACCCACCATAGGATTTGTTATGTAAATAGGTATATGTTCCTTTCCATTATGAATCGCGATTGTATGGCCAACCATTGTGGGTAGAATGCTAGATGCCCGGGACCACGTTACTATTGTTTCTTTCTCCTCCTTCATATTGACCTTTTCGATTTTTGCCAATAAATGATGAGCTACAAAAGGATTCGTTTTTTTT------CGTGTCACAGCTG-ATTACTCC-T---TTT-----TT---TCCTTTTTAAAGAGTGG-CATTCTATGTCCAATATCTCGATCGAAGTATGGAGGTCAGAATAAATAGAATAATGATGAATGGAAAAAAGAGAAAAAT-CCTTTAG-----CTG------GATAAGGGGCGGATGTAGCCAAGTGGATCAAGGCAGTGGATTGTGAATCCACCATGCGCGGGTTCAATTCCCGTCGTTCGCCCATCGCATTATTGCAAATTCCAAAAATGCAA-------TTTTCCATATTCCTAGTTACATATTTACTTACGGCGACGAAGAATAAAACTATCGCTATATTTTTTCCTTTTCCTAGTTCTTCTTCCAAGCGCAGGATAACCCCAAGGGGTTGTGGGTTTTTTTCTACCAATAGGGGCTTTCCCTTCACCGCCCCCATGGGGGTGGTCCACAGGGTTCATAACTACCCCCCTTACTACGGGGCGTTTACCTAGCCAACACTTAGATCCGGCTCTACCCAAACTTTTTTGGTTCACCCCAACATTACCCACTTGTCCGACTGTTGCTAAGCAGTTTTGGGATACTAAACGGACCTCCCCAGATGGTAATCTTAAAGTGGCCGATTTACCCTCTTTTGCAATCAGTTTCGCTACAGCACCTGCTGCTCTAGCTAATTGCCCACCCCTTCCTCGTGTGATTTCTATGTTATGCATGGCCGTGCCTAAGGGCATATCGGTTGAAGTAGATTCTTCTTTTCTCTCAAAAAACCCCTTCCCAAACTGTACAAGCTTCTTCCAAAGCATACGGCTTTCTAGATGTATATGACGATCTCTAGAC----AG-ATGGATC----TTATATGAATCATATGATGAAGTACCACATGAGTGGATATATAG-GAAAGGAATCCAAATCTGCCGAATCGCTCATGTTATGATCTTCTACATCCTAGGTCTCCGCGTTCCGTCATCTGGCTTATGTTCTTCATGTAGCATTCAGATCGAATGACTCTATGAAATTACGTCGATACTTCCACATA------TTATGGGTAACGTAGGAGACATCCCT-ATTTTCCCCCGGGGGTCTTAATTACCACTGCTTAGCTTTCAATTCGCCTCTGACCATCAAATTAAATGTGAATAACCCGTCCTCCTCTGTTTGAAACAAGGGGCGCTTCCGGTTCTGTGCGTGCTTCAAACAATTTTGTCTTCTCCATATTACCATATCTCTAGAGTCAATAATTTTCTATGAGGAACTACTGAACTCAATCACTTGCTGCCGTTACTCAACAGTTTTCTGTTGAGGTCTATCCCGTAGAGGTAGTCAAATTGGATCAGTGATCGATTTCTAGGTTTCGTCGTAAACCTAATTGGTTACTTCCAATTACGTAAATCAATAGTTCAAACCGCACTCAAAGGTAGGGCATTTCCCATTGATATAGGAACTTTTGTACCAGAAACAATAGTATCTCCAATTATAGCCCCTCTGGGATGTAAAATATATCTCTTCTCACCATCCCCATAGTGTATGAGACAAATGTATGCATTTCGATTAGGGTCGTATTCTATGGTTACGATTCTACCAGATATGTCTTTTTGATTCCGTCGAAAATCGATTTTACGGTATAGGCGCTTAT-GACCTCCCCCTCTATGCCTTGCGGTAATGATTCCTCTGGAATTACGACCTTTACCACAACGGTGCCGTCCATGGATCAAATTATTTCGTGGATTGGATTTCACTTGCCTGTCTACGGTTCCCTTGCGTGTGCTCGGGATAGGTGTTTTGTATAAATGTTTCGCCGTATTATTAAGTA---------------------------------------------------------------------------------------------------------------------------------------------------------------------------------------------------------------------------------------------------------------------TTCTCCTTTAG---TTTTTTTCTCTATCT-----------------------AGAAGTG-----------------------------------------GAATAGAATAACCCGG-----------------------TTGAAGGGTAATGATCATACGTCTGTAATGC-------------------------------ATTGTATGTCCCAGAATAGGT---------------------------------------------CCTATTCTTCTACCCT----------------TTCCGGGTAGTC-----GATGGCTATTCACAGCTACTACCTTAACACCAAAGAAGAGTTCGACCCAATGCTTTATTTCTGTCTTAG--------------------TGAATCCCGAT---------------------------------------------------TCGACATTAAAAGTATATTGATTCT-------------------------------------------------------------------------------------------------------------------------------------------------------------------------TTCCCAATAAACGAAGACTTTTTTCTGTAA-----------------------------------------------------------------------ATACTGCGTGTTTG-----------------------ATTCCATCCATAAATCGA-----CTTTCCCTCCTATGCTCTGAGTTCCAGTATCGATAAGAATTCGAGTTCTTA-TTGTTCTTATGTTATGGTATGAATATACCATACCAATTCGTTATGTATGGATGATGGATGAGATTCCATGGAT------AGAGAGCCAGTTCCAATAGACTTATGGAA------CGTTCCCGTTCCCGTGCATCCAGCAGGAATTGAACCCGCAAATTTACCAATTATGAGTTGGGCGCTTTAACCATTCAGCCATGGATGCTTAACAGGGATCATCGTACATCGTAAATAACCAATTTTCAT------ATAGAAAGACATATCATAGAAAAATGAAATC----------------------------------GCAAATATTCGGAGATGACTATGAAAACACTTCTCTGGATCCTCGAATTG---AAAGAGAGATTGAGAGGGATCAAGAATCCTAATTCTCGCTATTTGGAATGGATCCAATTCTATTGAGTCTGACTCATAGTGATCATTTCTCTTTAGCAAAGAATGACCTTGGTTATCAAAGGATTG-----AACAACCGGGATCCAT-TTACTTATGATACCTAGTTGACATTGATAACAAGGATCTAATGAATTATGAGTTT----AATAGA-----TCCTATTTAGCAGAAAGACGTATA-----TTCCTTGCTCATTATCAGACAATCACTTAT-----TCCC-------------------------AAACCTCGTGTGGGGCTAATCGTTTT----------------CATTT--------ACCATC------------------------------------------------------------------TCATGGAAAACCCTTTTCGTTCC---------GCTTAGCCCTATCGG----GTATTTTAGTGATAG------G------------------------------TTCTATAGGAACTGGAC-GATCCTACTT----GGTCAA--------------------ATACCTAACGAAAAA---------TGCCG------------------------------------ATTTTCC------TTTCATTAAGGTACGAGGGCTTC-----------------------------------------------------------------TTATTCCAC----------AAGAACGAAAGCACC------TTTTCATTCTTTCATAT-AC-TAGGGGTTTTTAGTTGGAAAA-----------GACAATG--------------------TTCCATACTAAAGGATTCGGGTCCATAACCACGAGTTCCAGTGCACTAGATCTTGTAGC---ACTTAGCAACGAGGCCCTATCCATTAGTATTCCACATAA--------------------------------------------------------------------------------------------------------------------GAAATCCAT----------------T-----ATAG-AAAATAATACAATTAGATTAGCT----------------------------------------------------------------------CTTCATAGAC-AAACTTGGGGTTTGCGAGCCAAGGTAA-----------------------------------------------------------------------------------------------------------------------GACCGGCTCGGGATCA-----TGGGA-CCCTTTTC-----------------------------------------------------------------------------------------------------------------------------------------------------TATCAGATAGGAGG-----------GGCTCTTGTACAA---AATAG-------------------------ACTTA----------------------------------------------TAAGTAATAACCCCATAGA------------------------------------------------ATCTATCTAT------AT-----AAAGA---------GGC-----AAT-------C--GTGTCAGGAAGCGGG---T-----TTTTCTTTGGCC-----AAA------------------AGGTAC----TTCGAACTTGGAACGAGCATGAAGAGATTAACGA-----GACTTCTTTCTCTTT------TGAGTTTTTCTGGC------------------------------------------------GGACCGGCCGCGC-AAGATCTTTGGT---------------------------------------------------------CTTCC--------CCTGGAACCGATG-AAA--------------AAAAGTGGATCGCTTCT------TATGGACTCGCTCAGAATGATTCTTCTC------T-----ATC-----------------TATAGTTCACGGCCT--------------------------------------------------------------------------ATT---AGAAGTAGAAGGTGCTCTGGTGCAATCCTTACCGACAGAAAA---AGATTGCAGTCAGGTTGA----------------------TAATAAT-----------------------CGAGTGCCATTACTTCGTCGGTCC--------------GAACCAAGGAATCCGTTAGAAATGTTTTGAAATGGATATTGTT---------------------------------CTCTCTTT----------------------------------GATCAGGGATTGCTATATGAAAAGAAGTGGAG-------------------------------------TTTGAAAAAGGGAACGGAATGGTCAAACCGGAACTGCTAGAGGAACGAATTTTCAATAGCATAAC------------TTGGGCTCCTAGAATAT--------GGCGCCCTTG--------------------------------GGACAATCTATTTGATTGCAGG------------------------------------------------------------------------------------------------------------------------------------------------------------------------------------------------------------------------------------------------------------------------------------------------------------------------------------------------------------------------------------------------------------------------------------------------------------------------------------------------------------------------------------------------------------------------------------------------------------------------------------------------------------------------------------------------------------------------------------------------------------------------------------------------------------------------------------------------------------------------------------------------------------------------------------------------------------------------------------------------------------------------------------------------------------------------------------------------------------------------------------------------------------------------------------------------------------------------------------------------------------------------------------------------------------------------------------------------------------------------------------------------------------------------------------------------------------------------------------------------------------------------------------------------------------------------------------------------------------------------------------------------------------------------------------------------------------------------------------------------------------------------------------------------------------------------------------------------------------------------------------------------------------------------------------------------------------------------------------------------------------------------------------------------------------------------------------------------------------------------------------GTTTTGTTCCGAAGCAAA---------------------------------GATATCCGCGGAGGCCGGTTCGTTCGTCCTA------------------------TTCTGATATT-----CAGGACC-----A----AGAGG---TACTGGATTCTCTTTCGGATA------GGCCCT-----------------------GAAAGGA------------G-------------------------------------------------------------------------------------------------------------------------------------------------------------------------------------------------------------------------------------------------------------------------------------------------------------------------------------------------------------------------------------------------------------------------------------------------------------------------------------------------------------------------------------------------------------------------------------------------------------------------------------------------------------------------------------------------------------------------------------------------------------------------------------------------------------------------------------------------------------------------------------------------------------------------------------------------------------------------------------------------------------------------------------------------------------------------------------------------------------------------------------------------------------------------------------------------------------------------------------------------------------------------------------------------------------------------------------------------------------------------------------------------------------------------------------------------------------------------------------------------------------------------------------------------------------------------------------------------------------------------------------------------------------------------------------------------------------------------------------------------------------------------------------------------------------------------------------------------------------------------------------------------------------------------------------------------------------------------------------------------------------------------------------------------------------------------------------------------------------------------------------------------------------------------------------------------------------------------------------------------------------------------------------------------------------------------------------------------------AAGAAAGGCTGAAATGCCAACGGACC-----TCTGTCTATTCTCTAATTCACCCGATCCGATAGTACCCGTTTTTGGAACGTCCAGTGCCAAAGTCACTGAATGGGTAAGTCACCAATCCAATCCC-----------------------------------------TTTGA-----CAAA-TCGGG-TGTCATA------------------------T-------TAGATATCATAT--------------------------------------TC------------------------------TAT----------------ATATATA-----GA---------------------------------------AAT-----------------------------------------ATCATA------------------------G---------------------------------AATAGACA-T---------------ATAGAA-----------------------------------------------------------------------TTTTTGGTCGGAAA------------ATTCGAATGAATC----------------------------------------ATTGAGT------------------GAAAAAGGAGCAAA----GAATGACAAA-------------------------------------------------------AGACGAGACTCTACTAGTCTTCACTCTTG----------------------------------------------------------------TGGT------TTCCTCG--GTTTCTGTTTTCTTATTCGG----------------------------GATCTTGCTTTTCATGGTTCTCATCTCTGCAACTCGCGATTTTC-------------------------------------------------------------------------------------------------------------------------------------------------------------------------------------------------------GCGAGAGAA------CCAAATCCTTTGTATCAGGTATCATGA---------------------T-------------TTGGGCT------GGCATAGTAGT-----------------TATTACCTTTGCAAAAAGAACTCCGGTCTATTCCGACCT-------------TA------GA-------TTT-TTGCTCAAAG--------------------------------------------------------------------AA------CGAATAAAACCCCTTGTCGAAGCCCT--------------------------------------------------------TTATGATAAGCTTCCCTGG----------------------------------------ATCTGGGAAGTTTCTCTTTCACGGTATTGGGATCGTTTGATCGATTTCCTTGATTTGATCGC-TAC-----TT-ATG-----GGCGTGCGCTCAAAGGATACAAACAGGGATTCGC----------AAACAAAAAGGGG-----AATTCGTAGTCACTTTTTCCTGTCGCGT-----AAAAAAAAGTCTTTACGCGAGAGCAATA-GA---------------GGTTGGGATACATCTATCTCTTCTGAGCAACC-----TC----TTTTGGA-----TTCTTAAGACCACCC-----T-----TGCAGTAGGATACCATCTGCTTTGGGTTCTT----------TA-----TTATCTCCTTCGAGG-------------------GATTTT------------TAGGATCGTTCAGGC----TA----T-ATTTAGTCTATTTTGGCTTTTACT-----GTCTACTTTTCTCAGGGAGA------TGGTTAAGGACCTCAGAAGAT--------------------AGAGGAGAGC-----GCCAG--GCGCGGAT---TTCCGGAAT-ACTTCTACGGGGAATGCTCATTGAATGAGCATTCTCCGTATTATGCCTTGAAGAGGACTCGAACCTCCACGCTCTTTAGCACGAGATTTTGAGTCTCGCGTGTCTACCATTTCACCATCAAGGCATCTTGAAAGTGAA--------------------------------------------------TCGT-----ATTCCATGAATATGATATCTATCTAATGTGATATATGGAATATATG--------------------------ACAAAGGTGGAGTCTTGGAGTATTTCGATCGATCGGT------CATAT--AGGCCTGAGTCAGACATCAAATAGCTTCGATTTGCATTATCCGTAGGACACCTT-ATATGTATCAAAATCGATA----TCAAAATC----AAAAA---------------------------------------------------------------------------------------------------------------------------------------------------------------------------------------------------------------------------------------------------------------------------------------------------------------------------------------------------------------------------------------------------------------------------------------------------------------------------------------------------------------------------------------------------------------------------------------------------------------------------------------------------------------------------------------------------------------------------------------------------------------------------------------------------------------------------------------------------------------------------------------------------------------------------------------------------------------------------------------------------------------------------------------------------------------------------------------------------------------------GATGAAAGATGTACAATC-----CAAT------TTCTC-------------------GATTCAATAGAAGCCCAAAGAGGTGCATATGGT-----ACC---CAAATAAGAATAG------G-----ATAGATATGT----CAAAAGCA---GGTCTGATTACACC---------------------------TATTCCTAATCCTAAATAGAATGTAAGGACGTAGGGATTTCTATGTAAACAGAGTATCCTATTTCCATAGGCTCGAATGA-C------------------------CCCTTCTCATAATAAGAATGTGCACGGTCTGGTCCGGTATGGAATGAACTTATAATCTGATGATCGAGTCGATTCCATGATTATAAGTT-----CATAACCCTAGCGCCCATTCCCA-----TTTTGGGCGGAACAGATCTACTAATTCTTT----------------------------------TATTCC-----------AGTTAGTAAG------AGGGATCTTGAACT----AAGAAATAGACC------TAGCAG------CTAAAAGAGGGTATCCTGAGCAATTGCAAGAATGGGGTTCATTGATATTCCTGGTATAGTAGATGCTATCACACATACAGTCATACTCAATTCGATGGAATTGTTTGATCTTAAAGGGGATCTTCTATAATTTCGCACATAAGGGGTTATTTCTTGGTTTCGTCCAGTCATTAATAACTTGATTATTTTTAGATAATAGTAGATAGAAAGAACGCTCGTAAGGAGTCCTATTGAAACCAAGAAATATAGGCCTGCTTGCCATCCACACCAGAATAGATAGAGTTTTCCGAAGAAACCTGCTAGTGGAGGAAGGCCTCCTAGGGATAAGAGACATAGGGCTAAAGAGAGAGCCAAAAAAGGATCTTTCGTGTATAATCCTGCATAATCTCGAATGTTATCAGTTCCGGTACGTAGACCAAATAATACAATGCAAGCAAAAGTTCCTAGATTCATGGAGATATAGAACAGCATATAAGTTATCATGCTTGCATATCCATCATTTGAGTCTCCAACAATTATTCCAATAATTACATATCCGATTTGCCCTATGGACGAATATGCAAGCATACGTTTCATGCTTGTTTGAGTAATAGCAAGGAGATTCCCCAATATCATGCTAAGAATAGCTAGGATTTCCAGAAGAAGATGCCATTCGTTTGATGAGAAATAAAAAGGAATATCGAGAATTCGCGTGGCTGAAGCTGAAGCAGCTACTTTCGAAGTAACAGAAAGAAAAGCAACGACTGGAGTGGGGGAGTCAGAGTCGAAAAGAGGATTCCTCGCTTCTTTCTCTCATGCAAAACCGTGCATGAGACTTTCATCTCGCACGGCTCCTAAGTGAT-AAAAGAAAGAAGAACTCGTCTTCTTT-CTTTTTTGATTACCTTCCTCGCGTATGTATAAGACCGAATCCATTCTTTTTCGAAATCGATTTCGAAAAAGAACTACTAATCCTTAACTTTTCGAGGAATCCTTCATCAGTGGTTGTGAATGACTGACTTTTTCAATCCTTTCGACCTTGGTTCCGTAGGAG--CAAGTCAGAAAGGTTGAGAAATAGAACCATCTGATTTGATTCGTTCCCAATAGCCATGAGATGATCATCTTAGGGTGATCCTTTTGTCAACGGAT---GCTCCTATTACACTCGTAGTCTCTGAAGGATGAGAACCCACTATGTAGCATCTACATCGATAATTC-----AAGCATTGTATACGTCATTAGTCCGATTCTTTGTAGGAACTACCCGTAATAACGAACTTGCAAAATGGATCTGTTTATCATAAAGAGATTCGTTGTTCCTGACCCTGCTTCACCTTAATTGTTAGTTGAAC----AA----AAAGATCACAATAAAC-----TTTTGGTAAAAGTTCTGTCTTGGTCGGAGTGGGGATAGCATTTCTCTTCTGCATGTCTATGGAGTTTTGCAAAACCCAAACACCTCAGAGATAGATATAGAGGT----AG----GAATTTGTCGAACGAACCACACTCCTTCGTAGACGTCAGGAGTCCATTGATGAAAAGGGGCTGGGGAAAGCTTGAACCCAAGTCCTACAGTGATGGATATAAGCGCAATTGAAATTCCTGGGGAGTTATACATTTGTGTATTGATAAGACCATTCACTATTTCTTGAAGCTCGATCTCCCCCCCAGATGAACCATATAGCCAAGAGAAACCATGAACCAGAATAGAAGAGCTTGCCCCACCCATGAGTAAATATTTCATAGTAGCCTCATTAGAGCGTAGATCTCTCTTGGTATATCCAGACAATAGGTAGGAACATAAACTGAAACATTCTGGAGCTACAAAGATAGTTATTAAATCGTTAGCACCACATAAAAACATTCCCCCTAGAGTAGCTGTTAATACGAATAACAGAAACTCTGTTATAGCCATTTCTGTACATTCAATGTACTCTACGGATAGAGGAATACATAAAGTTGAACATAATAAAATGAGAAATTGAAAGATTTCGTTGAAATTGTTCGTTTGGAAATTTCCCGAAAAGCTAATTATAGGTTCTTCTCTCCATCGGAACAATAGGGCCGTTATGCTTATTACTAAACTTGTTGAAGAGATGAAATAGAACCAAGGTCTATCTTTTTGATCAGAGGTTGAATCGATCATCAGAAGAAGAATTAGGCCAAAAATTAGGATACATTCTGGGAAAATGAAACTTCCATGGAAGAGAAGCAAATGAAACGCTTTCATAAAAATTCTCGTAGAATCGAGAATGAAGTTTTCATTCTGTACATGCCAGATCATGAATTAGTAACTGCATCC-AATCTCCGAAAAGTCCCGATTGTTTCGATTTTTGGAATGGGATATTTACGGAATCCCCATGAATAGGATCAAACCTTATTCCATGCTATTTC-----CATAAGATTCCTCTTTCTTATTCTTAAGCAAGCCCCCGAGAGGGCTTAGTTGATCATGATTTCTGTTTTCTC---TTTCTTTTCCTTTTTGTTTGTTTCGAGAAAGATATCGTCCGATTCTCCTTCTATTGATTCTTTTCCGATCGAGATGTACGGATCCATGTGTCTACATAC------CTA----G-----ATT----CTGTTCATGGATTAACGAAAATGTGCAAGAGCTCTATTTGCCTCTGCCATTCTATGAGTCGCTTCCTTTTTGCGTATGGCACCCCCACTCCCTTTGGCAGCATCTACTAATTCGGAACTTAATTTGAAAGCCATATTTCGACCCGGACGCTTTTGGGATGCTTCTAATAACCAACGAATGGCAAGTGCTCTTCCTTGTTTAGATCCTATTTCAATCGGAACTTTCCGCGTCGATCCTTTTTTATTACGTCTTGTTTTTACTCCTATATTGGGAGTTACTCTACGTATTGCTTGACGTAAAACCAATAGTGGATTTGTTTCTGTCTTTTGTTGAATCTTTTTCACGGCTCGATAGAGAATTTGATAAGCCAATGATTTTTTTCCGTCTTTCATAATACGGTTAACCACCATGTTAACTAATCGATTACGAAAAATTGGATCGGATTTTGCAGTTCTTTTTTCTGCAGTACCTCGACGTGACATGAGCGTGAAAGAGGTTCAAGAATCCGTTTTCTTTTTATAAGGGCTAAAAATGAATCACTTATTTTTTTGGCTTTTTGACCCCATATTGTAGGGTGGATCTCGAAAGATAGGAAAGATCTCCCTCCAAGCCGTACATACGACTTTCATCGAATACGGCTTTCCACAGAATTCTATAGGG----ATCTATGAGATCGAGTATGGAATTCTGTTTACTCACTTTAAATTGAGTATCCGTTTCCCTCCTTTTCCCGCTAGGATCGGAAATCCTGTATTTTCCATATCCATACGATCGAGTCCTTAGGTTTCCGAAATAGTGTAATGG-AAAAAGAAGTGCTTCGAATCATTGCTATTTGACTCGGACCTGTTCTGAAAAAGTCGAGGTATTTCGAATTGTTTGTTGACACGGACAAAGTAAGGGAAAACCTCTGAAAGAATTTCCATATTGACCTTGGACATATAAGAGTTCCGAATCGAATCTCTTTAGAAAGAGGATCTTTTGTCTCATGGTAGCCTGCTCCAGTCCCCTTACGAAACTTTCGTTATTGGGTTAGCCATACACTTCACATGTTTCTAGCGATTCACATGGCATCATCAAATGATACAAGTCTTGGATAAGAATCTACAACGCACTAGAACGCCCTTGTTGACGATTCTTTACTGCGACAGCATCTAGGGTTCCTCGAATAATGCGATATCTCACACCGGGTAAATCCTTAACCCTTCCTCCTCTTACTAATACTACAGAATGTTCTTGTAAATTATGGCCAATACCAGGTATATAAGCAGTGATTTCAAATCCAGAGGTTAATCGTACTCTGGCAACTTTACGTAAGGCAGAGTTGGGTTTTTTGGGGTTGATAGTGGAAAAGTCGACAGATAAGTCACCCTTACTGTCCCTTTACAGAACCGTACATGAGATTTTCACCTCATACGGCTCCTCGGTCAA-----TTCTTTCGAAGGG-ATCCTTTTCCTCGTTCGAGAGT-CTCCGCCCTTCTTCCACTCCGTCCCGAAGACTAACTAAGACCAATTGAGTCACGTTTTCATGTTCTAATTGAACACTTT--------------------CCATTTATGATATGAT-----T-----AAAGG-------AGAAGATTGTTCTTTTACCAAACATATGCGGATCAAATCACGTC-----------------------TTATA-------ATAAGAAGAAATCTTTCTCGGTATCAATCCCCTTGCCCCTCATTCTTTGAGAATCAGAAGGATCCTT-T---TCGAGTTTCCA-----------------------TTTCTTCATTTGGAATCTGGGCTCTTCTATCTTCGACTT--A---TTTTTTTGGCTTTATTCTTT----------ATTTATT----TC------------ATTTCGATTTTTCCCTCTTCCTCTATCCCTATCCTCTAGGTACAGCGTTTGCATCAATAGAGAACCTTTTCCTCTGTATGAATCTATATTATTCCATTCCAATTTCTTCCCGAAACTTCCCA--AGAAAAATCCCGAATTGGATCCAAAATTGACGGGTTAATGTGAGCTTATCCATGCGGTTAGGCACTCTTCAAATAGGAATCC----ATTTTC-----TAACTGGCTTTCGTGCTTTGGTGAGTCGTCCGAGATCTTTTCGATGACCTATGTTGTGTTGAAGGGATATCTATATGATCCGATCGATTGCATAAGACCCGCGGTAGCAATAGAA-CGGGGAAAGTATACAGAAAAGACAGTTCTTTTCAATTTC-------------GATTATCTAT-----------ATATTAGTTCGTTTCTAT-TTC------------------------TAG--------------ATATCT-------------------------------ATTTCTA--------T--------------------ATA-------------------------------------------------------------------------------------------------TT-------------------A-GTATTAGTT-----------------------------------AGT-------AGTA-----CTA---------T----------------TCTATTAGTTA------------CCGATCCCGG---------------------------------------------------CTCTGTGAGTTCTTTCTTCCGTGATGAACTGT-------TGGCACCAGTCCTACATTTTTTTT-CTCTGTGGACCGAGGAGAAA-GGG--GGCT----------------------------CAGCAGGAAGAGGATTGTACCATGAGAGAAGCACGGAGGTCAACCCGCTTCAAATATGGAACATGGATTC-TGGCAATGCAACGAAGTTGGGTCCTCATATCGATCCGATCCGAATGAATCAGTCTTTCTATAG---------------------------------------AGGTCAATCTTTGCCTATTAGGCAAGAGGATAGCAAGTTCGAAATTCTGTCTCGGTA-----G-----GACATGGATTTCTATTACTATGAAATTCAT----------------AAATGAAAATGAAGTATTTAATGGGAGGGCTACCGTTATCTTTT-------------------------------------------------------TTCTTGTATGTGT--T-----CCTAAGAGAAGGAATTTGTCCATT-----TCATGTTTCGAGGTCT-C-----AAAAAAA--G-GGCGTGG-----AAACAGATAGAAACTCTTGAATGGAAATTGAAAA------GAAATGTAGCCCCAGTTCCTTCGGAAATGGTAAGATCTTTGGCGCAAGAAGAA-GGGGCGACCCATATCATCTTGACTTGGTTCTGCTTCCCCTC---TT----------------TTTTA---AGAATACCGAGTCGGGTTCTTCTCCTACCAGTATCGAATAGAACATGCTGAACAAGATCTTCTTCATGGAAA-CCTGCTCGATTTAGATCGGGAAAATCGTACAGATTTTATGAAACCATGTGCTATGGCTCGAATCCATAGTCAATCCTACTTTCGATAGGACCGGTTGACAATTGAATCCAATTT---------------------TTCC-------------------CA-----TTATTTGACT-------ATCCA------T----------------AATAGT--------------------------------------------------------------------------------------------------------------------------------------------------------------------------------------GCGG-AAAGAAAGCCCGGAGGAAGAG-----TGGCCTTGAGTTTCTCGCCCCTTTGCCTTAGGATTCGTTAATTCTATTTCTCGATGGGACGGGGAAGGGATATAACTCAGCGGTAGAGTGTCACCTTGACGTGGTGGAAGTCATCAGTTCGAGCCTGATTATCCCTAAACCCAATGTGAG-------TTTTTTCTATTTTGACTTACT------------CCCCCGCCACGAGCGAACGGGAATGGATAAGAGGCTT--GTGGGATTGACGTG----------------------------ATAGGGTA-GGGTTGGCTATAC-TGCTGGTGGCGAA--CTCCAGGCTAATAATCTGAAGCGCATGGATACAAGTTATCCTTGGAAGGAAAGACAATTCCGAATCCGCTTTGTCTACGAATAAGGAAGCTATAAGTAATGCAACTATGAATCTCATGGAGAGTTCGATCCTGGCTCAGGATGAACGCTGGCGGCATGCTTAACACATGCAAGTCGAACGGGAAGTGGTGTTTCCAGTGGCGAACGGGTGAGTAACGCGTAAGAACCTGCCCTTGGGAGGGGAACAACAACTGGAAACGGTTGCTAATACCCC-GTAGGCTGAGGAGCAAAAGGAGAAATCCGCCCAAGGAGGGGCTCGCGTCTGATTAGCTAGTTGGTGAGGCAATAGCTTACCAAGGCGATGATCAGTAGCTGGTCCGAGAGGATGATCAGCCACACTGGGACTGAGACACGGCCCAGACTCCTACGGGAGGCAGCAGTGGGGAATTTTCCGCAATGGGCGAAAGCCTGACGGAGCAATGCCGCGTGGAGGTGGAAGGCCTACGGGTCGTCAACTTCTTTTCTCGGAGAAGAAACAATGACGGTATCTGAGGAATAAGCATCGGCTAACTCTGTGCCAGCAGCCGCGGTAAGACAGAGGATGCAAGCGTTATCCGGAATGATTGGGCGTAAAGCGTCTGTAGGTGGCTTTTCAAGTCCGCCGTCAAATCCCAGGGCTCAACCCTGGACAGGCGGTGGAAACTACCAAGCTGGAGTACGGTAGGGGCAGAGGGAATTTCCGGTGGAGCGGTGAAATGCATTGAGATCGGAAAGAACACCAACGGCGAAAGCACTCTGCTGGGCCGACACTGACACTGAGAGACGAAAGCTAGGGGAGCAAATGGGATTAGAGACCCCAGTAGTCCTAGCCGTAAACGATGGATACTAGGTGCTGTGCGACTCGACCCGTGCAGTGCTGTAGCTAACGCGTTAAGTATCCCGCCTGGGGAGTACGTTCGCAAGAATGAAACTCAAAGGAATTGACGGGGGCCCGCACAAGCGGTGGAGCATGTGGTTTAATTCGATGCAAAGCGAAGAACCTTACCAGGGCTTGACATGCCGCGAATCCTCTTGAAAGAGAGGGGTGCCCTCGGGAACGCGGACACAGGTGGTGCATGGCTGTCGTCAGCTCGTGCCGTAAGGTGTTGGGTTAAGTCTCGCAACGAGCGCAACCCTCGTGTTTAGTTGCCACTATGAGTTTGGAACCCTGAACAGACCGCCGGTGTTAAGCCGGAGGAAGGAGAGGATGAGGCCAAGTCATCATGCCCCTTATGCCCTGGGCGACACACGTGCTACAATGGGCGGGACAAAGGGTCGCGATCTCGCGAGGGTGAGCTAACTCCAAAAACCCGTCCTCAGTTCGGATTGCAGGCTGCAACTCGCCTGCATGAAGCAGGAATCGCTAGTAATCGCCGGTCAGCCATACGGCGGTGAATCCGTTCCCGGGCCTTGTACACACCGCCCGTCACACTATAGGAGCTGGCCATGTTTGAAGTCATTACCCTTAACCGTAAGGAGGGGGATGCCTAAGGCTAGGCTTGCGACTGGAGTGAAGTCGTAACAAGGTAGCCGTACTGGAAGGTGCGGCTGGATCACCTCCTTTTCAGGGAGAGCTAATGCTTATGCTTATTGGGTATTTTGGTTTGACACTGCTTCACGCC------CAAAAAGAAGGCAGCTACGTCTGAGCTAAACTTGGATATGGAAGTCTTCTTTTGTTTAGGGTGAAG-----TAAGAC----CAAGCTCATGAGCTTATTATCCTAGGTCGGAACAAATTAG----TTGAT-AGTGATAGGATCCCTTTTTTGACGTCCCCATGT--CCCCCCCCTGTG-----GTGTGGCGGCATGGGGATGTCAAAAGGAAAGGGATGGAGTTTTTCTCGCTTTTGGCGTAGCAGGCCTCC-----CTTTGGGAGGCCCGCGCGACGGGCTATTAGCTCAGTGGTAGAGCGCGCCCCTGATAATTGCGTCGTTGTGCCTGGGCTGTGAGGGCTCTCAGCCACATGGATAGTTCAATGTGCTCATCAGCGCCTGACCCGAAGATGTGGATCATCCAAGGCACATTAGCATGGCGTACTCCTCCTGTTTGAATCGGAG-TTTGAAACCAAACAAA-CTTCTCCTCAGGAGGATAGATGGGGCGATTCAGGTGAGATCCCATGTAGATCTAACTTTCTATTCACTCGTGGGATCCGGGCGGTCC--GGGGGG-GGGGCCACCACGGCTCCTCTCTTCTCGAGAATCCATACATCCCTTATCAGTGTATGGAGAGCTATCTCTCGAGCACAGGTTGAGGTTCGTCCTCAATGGGAAAATGGAGCACCTAACAACGCATCTTCACAGACCAAGAACTACGAGATCACCCCTTTCATTCTGGGGTGACGGAGGGATCGTACCATTCGAGCC--TTTTTTTCATGCTTTTCCCGGCGGTCTGGAGAAAGCAGCAATCAATAGGACTTTCCTAATCCTCCCTTCCTTTCAGGAAGAACGTGAAATTCTTTTTC-------------------------------------------CTT----------------------------------------------------------------------------------------------------------------------------------------------------------------------------AA-------ATGG-----GAGCAGAGCAGGTTTGAAAAAGGATCTTAGAGTGTCTAGGGTTGGGCCAGGA-----GGGTCTCTTAACGCCTTCCTTTTTATGCCCATCGGA-----GTTATTTCCCAAGGACTTGCCATGGTAAGAGGGAGAAGGGGGAAGAAGCACACTTGAAGAGCGCAGTACAACGGGGAGTTGTATGCTGCGTTCGGGAAGGATGAATCGCTCCCGAAAAGGAGTC----TATTGATTCTCTCCCAATTGGTTGGATCGTAGGGGCGATGATTTACTTCACGGGCGAGGTCTCTGGTTCAAGTCCAGGATGGCCCAGCTGCGCCAGG-----GAAAAGAATAGAAGAAGCATCTGACTCTTTCATG----CATACTCCACTTGGCTC-GG-GGGGGATATAGCTCAGTTGGTAGAGCTCCGCTCTTGCAATTGGGTCGTTGCGATTACGGGTTGGCTGTCTAATTGTCCAGGCGGTAATGATAGTATCTTGTACCTGAACCGGTGGCTCACTTTTTCTAAGTAATGGGGAAGAGGACTGAAACATGCCACTGAAAGACTCTACTGAGACAAAAAGATGGGCTGTCAAAAAGGTAGAGGAGGTAGGATGGGCAGTTGGTCAGATCTAGTATGGATCGTACATGGACGATAGTTGGAGTCGGCGGCTCTCCTAGGCTTCCCTCATCTGGGATCCCTGGGGAAGAGGATCAAGTTGGCCCTTGCGAATAACTTGATGCACTATCTCCCTTCAACCCTTTGAGCGAAATGTAGCAAAAGGAAGGAAAATCCATGGACCGACCCCATTGTCTCCACCCCGTAGGAACTACGAGATCACCCCAAGGACGCCTTCGGCGTCCA-GGGGTCACGGACCGACCATAGACCCTGTT-----CAATAAGTGGAACACATTAGCCGTCCGCTCTCCGGTTGGGCAGTAAGGGTCGGAGAAGGGCAATCACTCGTTCTTAAAACCAGC------ATTCTTA-------AGTTTAAGATC-----AAAGAGTCGGGCGGAAAAAGGGGAGAGCT-CCCCGTTCCTG-----GTTCTCCTGTAGCTGGATTCCCCGGAACCACAAGAATCCTTAGAATGGGATTCCAACTCAGCACCTTTTG----------------TTTTGAGATTTTGAGAAGAGTTGCTCTTTGGAGAGCACAGTACGATGAAAGTTGTAAGCTGTGTTCGGGGGGGAGTTATTGTCTATCGTTGGCCTCTAT------GGTAGAACCCGTCGGGGAGGCCTGAGAGGCGGTGGTTTACCCTGTGGCGGATGTCAGCGGTTCGAGTCCGCTTATC----TCCAGCCCGTGAACTTAGCGGATACTATGATAGC------ACCGA----------------------ATTTTGCCAATTCGGCAGTTCGATCTATGATTTCGCATTCATGGACGTTGATAAGATCC---TTCCATTTAGT-----AGCACCTTAGGATGGCATAGCCTTAACGTTAATGGCGAGGTTCAAAAGAGGAAAGGCTTGCGGTGGATACCTAGGCACCCAGAGACGAGGAAGGGCGTAGCAAGCGACGAAATGCTTCGGGGAGTTGAAAATAAGCATAGATCCGGAGATTCCCAAATAGGTCAACCTTTTAAACTGCCTGCTGAATCCATGAGCAGGCAAGAGACAACCTGGCGAACTGAAACATCTTAGTAGCCAGAGGAAAAGAAAGCAAAAGCGATTCCCGTAGTAGCGGCGAGCGAAATGGGAGCAGCCTAAACCGTGAAAACGGGGTTGTGGGAGAGCAATACAAGCGTTGTGCTGCTAGGCGAAGCGGTTGAGTGCCGCACCCTAGATGGCTAAAGTCCAGTAGCCGAAAGCATCACTAGCTTACGCTCTGACCCGAGTAGCATGGGGCACGTGGAATCCCGTGTGAATCAGCAAGGACCACCTTGCAAGGCTAAATACTCCTGGGTGACCGATAGCGAAGTAGTACCGTGAGGGAAAGGTGAAAAGAACCCCCAGTGGGTAGTGAAATAGAACGTGAAACCGTGCTGAGCTCCCAAGCAGTGGGAGGGGAAAGTGATCTCTGACCGCGTGCCTGTTGAAGAATGAGCCGGCGACTCATAGGCAGTGGCTTGGTTAAGGGAACGGAACCCACCGGAGCCGTAGCGAAAGCGAGTCTTCATAGGGCGATTGTCACTGCTTATGGACCCGAACCTGGGTGATCTATCCATGACCAGGATGAAGCTTGGATGAAACTAAGCAGAGGTCCGAACCGACTGATGTTGAAGAATCAGCGGATGAGTTGTGGTTAGGGGTGAAATGCCACTCGAACCCAGAGCTAGCTGGTTCTCCCCGAAATGCGTTGAGGCGCAGCAGTTGACTGGACATCTAGGGGTAAAGCACTGTTTCGGTGCGGGCTGCGCGAGCGGTACCAAATCGAGGCAAACTCTGAATACTAG-ATATGACCCAAAAATAACAGGGGTCAAGGTCGGCCAGTGAGACGATGGGGGATAAGCTTCATCGTCGAGAGGGAAACAGCCCGGATCACCAGCTAAGGCCCCTAAATGACCGCTCAGTGATAAAGGA-GGTGGGGGTGCAAAGACAGCCAGGAGGTTTGCCTAGAAGCAGCCACCCTTTAAAGAGTGCGTAATAGCTCACTGATCGAGCGCCCTTGCGCTGAAGATGAACGGGGCTAAGCGATCTGCCGAAGCTGTGGGATGTCAAAATGCATCGGTAGGGGAGCGTTCCGCCTTAGAGGGAAGCAACCGCGAAAGCGGGGGTCGACGAAGCGGAAGCGAGAATGTCGGCTTGAGTAACGAAAACATTGGTGAGAATCCAATGCCCCGAAAACCCAAGGTTTCCTCCGCAAGGTTCGTCCACGGAGGGTGAGTCAGGGCCTAAGATCAGGCCGAAAGGCGTAGTCGATGGACAACAGGTCAATATTCCTGTACTACCCCTTGTTGGTACGGAGGGACGGAGGAGGCTAGGTTAGCCGAAAGATGGTTATAGGTTTAAGGACACAAGGTGACCCTGC-TTTTTCAGGGTAAGAAGGGGTAGAGAAAATGCCTCGAGCCGAGGTCCGAGTACCAAGCGCTGCAGCGCTGAAGTATGAGCCCCGTGGACTAGCGATTGCTTATCCACGAGGCTCATAC-CA-----------------------------------------------------------------GGCGCTACGGCGCTGAAGTATGTAACCGATGCCATACTCCCAGGAAAAGCTCGAACGACCTTCAACAAAAGGGTACCTGTACCCGAAACCGACACAGGTGGGTAGGTAGAGAATACCTAGGGGCGCGAGACAACTCTCTCTAAGGAACTCGGCAAAATAGCCCCGTAACTTCGGGAGAAGGGGTGCCCCCTCACAAAAGGGGGTCGCAGTGACCAGGCCCGGGCGACTGTTTACCAAAAACACAGGTCTCCGCAAAGTCGTAAGACCATGTATGGGGGCTGACGCCTGCCCAGTGCCGGAAGGTCAAGGAAGTTGGTGAACTGATGACAGGGAAGCCGGCGACCGAAGCCCCGGTGAACGGCGGCCGTAACTATAACGGTCCTAAGGTAGCGAAATTCCTTGTCGGGTAAGTTCCGACCCGCACGAAAGGCGTAACGATCTGGGCACTGTCTCGGAGAGAGGCTCGGTGAAATAGACATGTCTGTGAAGATGCGGACTACCTGCACCTGGACAGAAAGACCCTATGAAGCTTTACTGTTCCCTGGGATTGGCTTTGGGCCTTTCCTGCGCAGCTTAGGTGGAAGGCGAAGAAGGCCCCCTTCC-GGGGGGGCCCGAGCCATCAGTGAGATACCACTCTGGAAGAGCTCGGATTCTAACCTTGTGTCAGACCCGCGGGCCAAGGGACAGTCTCAGGTAGACAGTTTCTATGGGGCGTAGGCCTCCCAAAAGGTAACGGAGGCGTGCAAAGGTTTCCTCGGGCCAGACGGACATTGGTCCTCGAGTGCAAAGGCAGAAGGGAGCTTGACTGCAAGACTCACCCGTCGAGCAGAGACGAAAGTCGGCCTTAGTGATCCGACGGTGCCGAGTGGAAGGGCCGTCGCTCAACGGAT-AAAAGTTACTCTAGGGATAACAGGCTGATCTTCCCCAAGAGTCCACATCGACGGGAAGGTTTGGCACCTCGATGTCGGCTCTTCGCCACCTGGAGCTGTAGGTGGTTCCAAGGGTTGGGCTGTTCGCCCATTAATGCGGTACGTGAGCTGGGTTCAGAACGTCGTGAGACAGTTCGGTCCATATCCGGTGTGGGCGTTAGAGCATTGAGAGGACCTTTCCCTAGTACGAGAGGACCGGGAAGGACGCACCTCTGGTGTACCAGTTATCGTGCCTACGGTAAACGCTGGGTAGCCAAGTGCGGAGAGGATAACTGCTGAAAGCATATAAGTAGTAAGCCCACCCCAAGATGAGTGCTCTCTCCTCCGACTTCCCTAGAGCCTCCGGTATCACAGCCGAGACAGCGACGGGTTCTCCACCCATACGGGGATGGAGCGACAGAAGTATGGAAATAGGATAAGGTAGCGGCGAGACGAGCCGTTTAAATAGGTGTCAAGTGGAAGTGCAGTGATGTATGCAGCTGAGGCATCCTAACGAACGAACGATTTGAACCTTGTTCCTACACGACCTGATCAAATCGATCAGGCACTTGCCATCTATCTTCATTGTTCAACTCTT-----TGAT----------GAAAAGATGAAAAAACC---AAAAA-AAAGCTCTGCCCTTCCATCTCTTGGATAGATAGAGAGGGAGGGCAGAGGCCTTTGGTGTCCCTTTCAGTCAAGAATTGGGGCTTC------ACAA----------TTACTAGCC-----------AATATTTCTCTCATGCCTTTCCTCGTTCATGGTTCGATATTCTGGTGTCCTAGGCGTAGAGGAACCACACCAATCCATCCCGAATTTGGTGGTTAAACTCTACTGCGGTGACGATACTGTAGGGGAGGTCCTGCGGCAAAATAGCTCGATGCCAGAATGATAAAAAGCTTAACACCTCTT-ATTTGACTTTTTCACTATT-----TTGAAATACGAAAAAGATCCAAATCTAAAATGCA------AAGGTCGTCTTATTCAAAACCTCAATCATCACATCCCCTCTCTCC-----CACTTCACACCTCGGAATGCGCTGT-----TCTTATAGAGAGAAAGGCGCTTTCCCATCTTCTTAACCCGAAATGAA------------------------------GGGGTACCCCCGGGAAGAGATCCAGTGGAGACGGGGTGGGCCTGTAGCTCAGAGGATTAGAGCACGTGGCTACGAACCACGGTGTCGGGGGTTCGAATCCCTCCTCGCCCACAGCCTTCCAAAGGGGGAAGGGC-----CTTTACTTT-CCCCC----TGAGGG-TAGGAAAATCATGATCGGGATAGCGGACGTAAAGCTATTGAACTTAGGTATGC-----TCTTT-CCTTTTGTCGAAGTGGAATCGTAGAACAGAATGTGATACGATGAGATAGAATGCA------ATAGAAATAGAAACAAGGATAGC------------------------------------------GAACGGGT-----TACCTACTCCTAAGGG-----TCAAAGCAAGCC-------------------C-----------------TTTA--------------------ATT-----------------CAATTCTTT--------------ATTCTTACATTA--------------------AAGAATGAATCAAATCTCCCCAAGTAGGATTCGAACCTACGACCAGTCGGTTAACAGCCGACCGCTCTACCACTGAGCTACTGAGGAACAAGGGGGGATTCGACCTCCTAGAGTTCAACCCCCGCTCTCAACCCATG-----AACAATATGAGTCCGAAGCTTCTTT-CGTAA--CTCCCAGCATTTC-----T-----TCGTA-GTGGCTCCGTTCCATG---CCT--CATTTCATAGGGAAGCCC----AAAGTGGCTCTATTTCATTCTATTTCACTTCCTAGCACTTCCTATCATTTAATATCCA-------TCC-----CTTTGGTCTTATTGACATAAGAG------------------------------ATGTCA--------------------TTTATAGTCTATCTCTTTCTATATATGGAAAGTCAAGAAATTCTCATCGAAACATCGAGAAATTG-----TGCATATAGAA-------AACTCTAAAGAAAG-AAAAA-------------AGGAGACCCATGCCATGATTTTCAAAT---------CTTTTCTA--------TT-----------------------T------------------------------AGTAGTCTAAGTTTC-----------------------------TCGA----------------------------TGAGGATA----------------------------ATTAATTCGGTCGTTGTGGTCGGA------CTCTCTTATGGATTTCTGACCACATTCTCCATAGGTCCCTCTTAGATCTTCTTTCTCCAATCTTGGATTAGGGAAGAAGGAGATATTCGCGACTACTGGC--GGTT--------TCATTATGGGGCA------GCTCATGATCTTCATATCGATCTATTATCCACCTCTGCATCTATTCT------------------------------------------------------------------------------------------------------------------------------------------------------------------------------------------------------------------------------------------------------------------------------------------------------------------------------------------------------------------------------------------------------------------------TTCTTAG-----------------------------------------------------------------------------------------------------------------------------------------------------------------------------------CTAAAC------------------------------------------------------------------------------------------------------------------------------------------------------------------------------------------------------------------------------------------------------------------------GGGTGGAAGA------------------------------------------------------------------------------------------------------------------------TCCATCCAA----------------------------------------------------------------------------------------------------------------------------------------------------------------------------------------------------------------------------------------------TTTGG----------------------------------------------------------------------------------------------------------------------------------------------------------------------------------------------------------------------------------------------------------------------------------------------------------------------------------------------------------------------------------------------------------------------------------------------------------------------------------------------------------------------------------------------------------------T---------------------------------------------------------------------------------------------------TATATCATGGACTCG--------------------------------------------------------------AAAAACGGATCTGAATGTGA--------------------------------------------------------------------CTGAAATG-----------------------------------------------------------------------------------------------------------------------------------------------------------------------------------------------------------------------------------------------------------------------------------------------------------------------------------------------------CACGATCTTCACAGGTATCACTTTTCACGATAC------------------------CT---------------------------------------------------------------------------------------------------------------------------------------------------------------------------------------------------------------------------------------------------------AAAAGGT------------------------------------------------------------------------------------------------------------------------------------------------------------------------------------------------------------GGAATAGCGATTTTCGAAC-----CATTTCCTA-----------TAAG-----AGAATGGTTT------CCA-TTACTTTGATAAATAGATTCTTATATCAAACTATAGCTA--------------------TTGCATT-----A--------------------------AAGAAGAAAAGAAACTAATAGAAGTCGAAGACGCGGAATGGTAGTGAATAGAGAGAAAGATTCTTCTAATTTTCTTGTTCCTGAAAATATTCTATCTATCTCCTAGACGCCGTAGAGAATTGAGAATTTTCATGTCTTTCAATTCTCGTACTCG-----TAATTGGAAAGTTACGGAAGGAGATCCAT--------------------------CATTTTGCAATGAAAACAACATATAA------AACTCTGGACACTTTCGAAATCAGGCCAAGCGTCTTAATACAT-ATGC--AA-AAAAATTCATTATTGGCC------CACCATTGATTAGAAGATTTAGCTTGTATGAATCGCTATTGGTTTGATACGAATAATGGCAATCGTTTCAGTATGTTAAGG-----ATACAGATGTAT-CCACAATTCATTTAGAGTTACTT----AATAGCC-----TAT-----TTCTTATACC------------------ATAT-----CTCTATCCCGTGAAATTCTCGAGCCGAAAGATGGATGCATATGCTGTGTTTCATTTTGCTAAATGATATCAATTAAA---TGGTGTATCA-------ATTCAATAAATTCGATATAGCA---------------------AT----AAATAAATCAGCAAAATTC-----TTT--------TAT-TTTAGATAGAAG----------------------AAACATT----------------TCTTCTATCTAAAATA----AAAGAATGTACCC-----TTCTATCCAAATCCAATTTGCATCGATAAAATAAATCCAA-------ATTCCAGTAGTAGATGAATAATTGCGAATTTTTGTGTGTACGAGATTAGAATAACTTCAAAATAACTGACATAAT-------------TTTTTATTTTTCCTGATCAGAAAAATACAT------GAAAAAG-AAAGGAGGTAGAAAAATTTTGGGATTTATGGTTAAAGAAGAAAAAGAAGAAAACAGGGGTTCTGTTGAATTTCAAGTATTCAGTTTCACCAATAAGATACGGAGACTTGCTTCACATTTGGAATTACACAAAAAAGATTTTTCATCGGAAAGAGGTCTACGAAGACTTTTGGGAAAACGTCGACGTTTGCTGGCTTATTTGGCAAAGAAAAATAGAGTACGTTATAAGAAATTAATCAGTC-AGTTGAATATCCGGGAGCA-GT------AATTTAATCGT-TCGAA-------------------------TT-T----------------------TTTTC--------------------------------------------------T-------------------TA----------------------TTTTA-TTAGTAGTC------------------TT------------------------------ATAGTAGTCTTAGATTTTGCATTTTGATGAGCCTC-----G----T-----TTTGAGGAA------------------T------TCATGG-AATAATCCATTTTC-------------------------------ATGGAATAATGAATTAAGGAAGAAAG-----GATATGAGTCTACCGCTTACAAGAAAAGATCTCATGATAGTCAATATGGGCCCTCAACACCCATCAATGCATGGTGTTCTTCGACTGATCGTTACTCTCGATGGTGAAGATGTTATTGATTGTGAACCCATATTAGGCTATTTACACAGAGGAATGGAAAAAATCGCGGAAAACCGAAC-------------------TATTA---------------------------------------------------------------------------------------------------------------------GGAGAGGGGGG-------------------------AT-------------------------------------------------------------------------------------------------------------------------------------------------------------------------------------------------------------------------------------------------------------------------------------------------------------------------------------------------------------------------------------------------------------------------------------------------------------------------------------------------------------------------------------------------------------------------------------------------------------------------------------------------------------------------------------------------------------------------------------------AGAA----------------------------------AGAGAGAG-ATAGTAGA---------------------------------------------------------------------------------------------------------------------------A--------------------------------------------------------------------G-------GGAATAG-----GGAGGGGGATA--GGA----AAGTTATT----------------------T----AGGTAGGAGACCGA----------------GAAATTCCTT-AAG-----------------TTAAGAAAGAAAAAAGAACAAAAACACGGATACATAACAT-AAAAAAAAGAATAAATAAGACGAGATTCGCCCTCCCCCTACATATTTAATTTCTTCTCCTATACAAAAACTAGCAAGACCCACTCCATTGGTAATTCCATCAATAACACCCTTATCGAAAAACTCAGTTAGTTCGGTTAATCCTCTTATACCGAAGGTAAAGACCCTAGTATAGAAAATATCTATATAACCACGATTATATGACCAACTGTATATCTTTTTTTT------TACTTG------ATC------AAAAAAGTCCTTTTTCGG------ACTCC------CTT------TTACAAAGAAATTTATTAAAT---------CCAAATTCTGAAAAAAACAATAAGCGGATCCATAGAAGCTATATG-CTATGAATAAACCGAAGATAGCTATACTTACAGAAGAAATTGCATTAGTGATAAATTCATATGAATTTATAAAAGAATTAGAACTTTCCTGGATAAAGTTTATTGAGGGAGTTAACCACTTTGATAATATGGTTAACTCTGCTATTCCATTATCTATTGCTCCAT------TATCAAAAGAGATTCCTATGAATCCAATGAACAAAGTAAAAAACAGCAATATAAGAAGAGGAAATAACATAGTATTTCCCGTTTCATGCGGATAGGCTAAAATGTTTTTAGC------T------CC---AAAGGAGGTACTAAAGGATCCTATCCTATTTCTTGT------ATTACC------------ATGAATTTT------G------GATAAATTTTGTGAAAAAAAAGAAACTCTACTT------------TTCGTTGTTGGTAAAACGAAATTCCTATTCACTCCTTTGGTTATCCTTTTTCCCCATAAGGATATTGAATACAACG------AACCCTTTT---TAG------TGCTACTGTAATTTTGAAAATGAACACGCAAATACCCATCAAACGTAAGTAAATATATCCGAAACATATAAAACGCAGTTAATCCTGCAGTAAAGGAGGCTATTATTCCAAAAAAGGGCGAATACAACCAACTATTACTAAGGATTTCATCTTTGGACCAGAAGCAAGCAAGAGGTGGAATACCACAAAGAGAAAGTGTACCACATAAAAAAGTAGTTCTTGTAATTGGAATGTATTTTCTTAAACCGCCCATAAGAACCATATTCTGACTTTTATCTGGTGAATATCCAACAAGAGGTTCCATTGAATGAATAACGGATCCGGATCCCAAGAATAATAAAGCTTTTGAATAAGCATGAGTGATCAAATGGAATAAAGCAGCTTGATAAGAACCTATACCTAGAGCTAACATCATATAACCCAATTGAGACATTGTAGAATAGGCTAAGCTTCTTTTAATATCTCTCTGAGCAAGAGCTAAAGTAGCCCCTAAGAAGAGTGTTATTGTACCTACTAAAGAAATAAAACTCATTATAAAAGGTAAAGATATGAAAAGAGGAAGAAGTCGAGCTAGAAGAAAAATCCCCGCAGCAACCATAGTTGCTGCGTGTATAAGAGCCGAAATGGGAGTGGGTCCTTCCATAGCATCGGGTAACCATACGTGAAGAGGGAATTGTGCAGATTTCGCAACTGCACCAAGGAATAATAAAAAAGCACACAAAGTAGTAAGTAAAGAATTAATCCCATTATTAGGAATCCAGTTATTAGCTATTTGGAACAAATCCCGAAACTCTAAACTACCTGTTACCCAAAAAAAACCTAAAATTCCCAATAACAGACCAAAATCCCCTACACGATTAGTTACAAAAGCTTTTTGACAAGCACTCGCTGCGATTGGTCGTGTAAACCAAAAGCCTATCAATAAATAGGAACACATTCCCACAAGTTCCCAAAAAAAATAAATTTGTATCAAATTGGAGCTAGTAACTAATCCCAACATGGAAGTATTGAAAAAACTTATATAAACAAAAAATCTCAAATATCCTTCATCGTGAGACATATAACCGTCACTATAAATAAGAACCAGGATTCCTACAGTAGTAATTAGTATTAACATAATAGAAGTAAGCGGGTCAATCAAGTATCCAAATTCTAAGGAAAAATCATTATTGACGGTCCAAGACCACAGATATTGATAGATAGAACTTCCATTTATTTGTTGAATAGACAGTTGAACTGAGAATACCATAGCTATACTTAAGAGTAAAACACTAGGAAAAGCCCATATACGACGAAGATTTTTTGTTGCGGTCGGAATAAGAAAAAGACCAAACCCCATTGACATAATAACTGGAAGTGGGAGAAGAGGGATTACCCATGCATATTGATA---------------TGTATGTTC-----------------CATAAGAAAAGA------AATTGC-------------AAT-----TTTTAC-TTGAAA-TTTTTACTT-CAA---TTTTTCTAT-------AA---AAT-----AAAATTAT------TTGCGATTCACCAAA-----------------CCAAT----------------TCTTA------------------------------------------------------------------TCTCTTTCT---G--------AAGGAAT--------------AA-A-------TAA-AAAGAA-TTAAG-AAA----AAAATACAGGAATTCT------------------------------TAATTT--TT-----GC--T----------TA--------TTTCAATGAGAA--------AAA---------------------------TTT----------------GG-AAAAATTAAGAAT-GGG------TG-----TA------GTTGGTTAAATTC-----AA--AAAGTTAATCAAAT------------------AA--------------------ATTC-------------G-------------------TT-----ACCT------------------------------------------AG-----TT-----ATTAC----------------------CT-------AAA------TAAGC----AT--ATTTA---------------T-------TAAAAT----A------------------------------------------C-AAAAAAAAGTTGAA-TCAT-----------------------TT-----------------------TACTTT------ATCT-------T--CA-------TTTT------------TCTATTT-----CTT---------TAA--------------------------------AA----------CTAAAAC-------------------G------------AACGTGAAGCAG--CC---------------------CTGTT-----GTTTCG----TAA-----CTGAT---------------TGATTGAATTCCA--ATGA-------A-----------------------AACCT------A------------------TGTT--TCTATTTA------------------TAG------GAAATTATCGAAT--------------------A--------TTCC-TTA-----CTTC--------A-----T-----AT----------AG-----AACTGAAATGAAATCCT--------------------------AATGACTAT-AATTACCTAAGTTT--T---AGA----------------------ATGTCT-------------------TGTTTAAGAGAC-TCAGTA------T-TTTTT-GTTTTG---------ATTGGAA-----TTCCATTATGAA------------------------ATAC----------CAT-TCTGAACTTAA-ATTAAC----------------------T-----------------------------------------------AT----T-------------------------------------------------------------------------------------------------------------------------------------------TGAA----TTT-TC----CCTTC------------------------TT-----T-------TTAT--CCCC------GA----------TCTTAT-----AT-----GGG-GAT-AGGC-----CTCCGTACC-------------------AT-ATACCTAT--AT-------------------------A-----------------------TG-------------------------G----------------------------AGTATAC------------TTG-----------------------------A-TATA-------------------------TAAATATATAT--AAATAG-------------AT-----TTAAAGG-GAAAAC--------------------------C----------------------------TT---------------------------------------------------------------------------------------------------TCTGT-----------------ATA----TTCT-------AT-----------ATTATTA----AAAC----------------A-AAGTCT-AAA------------------A-----------------T-----------------AT----AT--------------AC--------G----A--------AAAA---AATGCTAAAAAATTC-------------------TTG-----TC---------TTA--------------------------------TCCGCATTAGACA-------AAATGAAGTAAAAAA-GAAT-------------------------------------------------------TTAGAATTT--------------------------CAGTATCT---------TTCAGTAT-----------------CT--------------------------------------------------AAGTATAAATA------------------------------C-----------------TAAG-------------AA-AAAGA-------------------AGAAAGAAG----GATTGATTTGCAGCAATAGATGTCTTTCACATACAACTAG------A--AAAAAG-------TAATTT--CC-------TTTTT------GAATGGCAGTTCC-AAAAAAACGTACTTCAATGTCAAAAAAGCGTATTCGTAAAAATCTTTGGAAGAAAAAGACTTATTTTTCC------ATAGTACAATCTTATTCTTTAGCAAAATCAAGATCATTTTCTAGCGGCAACG---AGCATCCAAAACCAAAGGGTTTTTCTGGGCA------ACAAACA---A------ACAAAT---------AA--TAAG-------GTT--------------TTGGAAT-------AATCTG----AATTGA-----CCTAT-----C------AAAAAAGA-------------------ATT----------------CCA--------------------ATT------GT------TT--------AATAT----------GAA----------TAATTTGGA--------------------TTAATTAATGAATGTA-----C------T-------TTTATGT------GT--------------------------------------------CGAA---TTAC-----TCGGTATAA----TAT-----TCTTAGAACAAA---CC------------------CCTCT-----------------------------------GATA---------------------------------------------TAT--------AG---------------AATAAAA----GTT--------TTTGGTATA--------------------CTGTGT-------------------GC-----------------TAAG----TATTTCTTT-TCCT-------AT-----CAA---TG-------AAC-T-----------------------TTTCA------------------TAATAGAATCC-TC-----ATA-------------TT---------------TTATTATGAG-G-----ATTCTA---------------------T---------------------TATG--------------AAAAGTGGAGT------------------------------------------------------ATT------TTTGCAAT-AGAACTTACAACTTGTACCT-----------------------------------------------------------------------A-------TCTTATCCAA-------------------------AATCCACAAGT------A---------------AA-TTGGTTTAAGGT--------------------TGAT-----AAATT------AT----------------ATTA-------------------ATAA------GAG-CATAAAGGCTTTCATT-----CTAGA------------AAT-TTTGCGAAAATCCAAAGGGG----TTTCTATTTAA----------------TAATGAAAT---------TAA-AATGGATAAATAGAAAAAGC---TTTTTGGAT---------------------TTTG----TCTATTGCATTGAAAG---A----ATTTTTAAAATT------TA-AATGAGAAACTAATTAGAAA-----------AAAAAAAAATTTT--------AGT------TCTAT---------------ATTG--CAACT---------------TA-----GA-----------AAAAAGCAGTTCCAACTC-----TTTCAAGTA------GTGT-------T----TCTAT-----TGGGCAAAGCAAGAGTT-TATTGT---------------------TAAAAAAA------ATCGCAACGATATTAC----CAAA-----------CGAAGT-CT---------AAGAT----TC---T-AATGTTCCTAAATTTTAGGGACTTTC-----CCAATCTCGACGATTC-GCGAGAAAATAAC-TATTATTCTTTTAAG-------TTACC----T-ATT--------ATT-----------TG-------AAGTTAGCCGCCATGGTGAAATTGGTAGACACGCTGCTCTTAGGAAGCAGTGCTCAAGCATCTCGGTTCGAATCCGAGTGGCGGCATTCTCGAAAAAGAATA---------------------CAATAGATT-----AGAAAATAGAT-----TCAATTCGAAATTTACAA-----TTTTGTAATGGGACCTTCCCCTTATGCTATTTGCAACTTTAGAACATATACTAACTCACATCTCTTTCTCAACAATTTCAATTGTGATTACGATTCATTTGATAACCTTATTAGTTCGTGAA------CTTGGGGGATTACGTGATTCGTTAGAAAAAGGAATGATAGCTACTTTTTTTTCTATAACAGGATTCCTAGTTTCTCGTTGGGCTTCTTCGGGACATTTTCCATTAAGTAATTTATATGAGTCATTGATCTTCCTTTCATGGGCTCTGTATATTCTTCATATGATTCCTAGGATACAGAACTCTAAAAATGATTTAAGCAGAATAACAACGCCAAGTACTATTTTAACGCAAGGCTTTGCCACGTCGAGTCTTTTAACTGAAATGCATCAATCCACAATACTAGTACCTGCTTTACAATCTCAGTGGTTAATGATGCATGTCAGTATGATGTTACTAAGCTATGCAACTCTTTTGTGCGGATCCTTATTATCCGCCGCTCTTCTAATCATTAGATTTCG------AAATAATTTCCAGTTC------TT------TTC------T------AAAAAGAAAAAAAA------TG------T------T------TT------ATTTAACACATTTTTCTTTAGT---------GAGATTGAAAATTTCT------ATGCAAAAAGAAGTGCTTTAAAAAGCACCTCTTTTCCTTCATTTCCAAATTATTACAAATATCAATTAACTGAGCGTTTGGATTCTTGGAGTTATCGTGTCATTAGCCTAGGATTTACCCTTTTAACCATAGGTATTCTTTGTGGAGCAGTATGGGCTAATGAGGCGTGGGGATCCTATTGGAATTGGGACCCTAAGGAAACTTGGGCATTTATTACTTGGACCATATTCGCAATTTATTTACATAGTAGAACAAATCCAAATTGGAAGGGTACGAATTCCGCACTTGTAGCTTCAATAGGATTTCTTATAATTTGGATCTGCTATTTTGGTATCAATCTATTAGGAATAGGTTTACATAGTTATGGTTCGTTTACA------------------------------------TTA-ACACCTAAATG------ATTAC---------------------------------------------------------------------A--------------------TAAA-----AT-----AAAACC-----TTCA---------TGAAATG---AA-----------CG---TT--------------TTTA-CTTTTTTGTTT-------T------ATTTGAGAACCCCTTG-----AACG-----CCTTTTC-----AAA-GGGTTCT---------CAAA-AA------TTCGA---------GA-----TAG------ACC---------------TAATTA------GACTTT---------------------------TTT--AC----TTT-TT--------------------TCTGAA-TTATTGG--------------------------------GTTTTTCCACTATAGG-------------------------AATATAGAG--------------------------------CGGACTAGTT-------AA--------AAA---AA--------------------------------C------CTATTTAGGATAATAATTGGATAAGAGAGCCTCTACCCTGTCAACGGATAGGGAGAGAACAAAATCTGGATAAATACCAATTCCTATTACTGGTAAAAAGATACAGATTAAAAGAAAGAGTTCTCGTGGTCCAGAATCCACAAAATTTGCATTTGGAACATGAAATAGCTTGTATCCGTAGAACATCTGGCGTAACATAGATAATAAATAAATAGGAGTTAATATCATTCCAATTGCCATTACAAAAGTAATTAGGGTTTTTGGCATTAACAGAAATTTTGGACTAGTAATTAGCCCAAAAAATACTACTAATTCTGCGACAAAACCGCTCATTCCTGGTAAGGCAAGAGAAGCCATTGAAAAGCTGCTAAACATGGTAAAAATTTTCGGCATTGGGATAGATATCCCCCCCAGTTCTTCGAGATAAACAAGACGCATTCTATCACAAGCCGTTCCTGCCAAGAAAAAAAGTGTAGCACCAATAAATCCATGGGATAATATTTGTAAAATAGCTCCATTGAGTCCAATGTTGGTTATGGAACCAATTCCTATAATTATGAAACCCATGTGAGATACAGAGGAATAGGCTATTCTTTTTTTGAAATTTCGTTGACCAAGAGAAGTTGAAGCTGCATAGATTATTTGGATCGCTCCTATTATTACCAACCAGGGCGAAAATAGATAATGAGCATGCGGTAACAATTCCATGTTGATCCGAATCAATCCATATGCTCCCATCTTTAATAGGATTCCCGCTAAAAGCATACATGTACTATAATGCGCTTCCCCATGGGTATCTGGTAACCACGTATGTAGGGGTATAATCGGCAATTTGACAGCATAAGCAATAAGGAATCCTAAATATAAAAGTATTTCCAAAGTTGCAGGGTATGATTGATTAATTAATCTTTCCAAATCTAACCCTGGTTCGTTGGA------ACCATATAAGCCCATACCCAGAACTCCGATTAAGAAAAAAATGGAACCGCCCGCAGTATACAAAATAAACTTTGTAGCTGAATATAGACGCCTCTTTCCCCCCCACATGGATAAAAGTAAGTAAACAGGAATTAATTCTAACTCCCACATGATAAAAAAAAGTAAAAGGTCTCGCGAAGAAAATAATCCTATTTGACCACTATACATTGCTAACATCAGGAAATAGAATAATCGCGAATTCCGGGTAACTGGCCAAGCTGCTAAAGTAGCTAAAGTAGTGATAAATCCTGTCAATAAAATAGATCCTAATGAAAGTCCATCGATTCCCAATCTCCAGTGGAAATCGAAGACATCTATCCATTTAGAATCCTCCTTTAATTGGATTAAGGGATCCTCCAGTTGGAAATGGTAACAGAATGCATAAGTCATTAGAAGGAATTCTAATAAACAAATAGATATAGTATACCACCTAACGATTTTGTTTCCCCTATGAGGTAAAAAGAAAATTAATGAACCTGCAAATATCGGCAAAACAACAAGTATTGTTAACCAAGGAAAATAACTCATGATAAAGTGATAAAGACAAGATACGTTTTGACCAGAAAAGCCCGTGCTC-----GATTATTTCGAGCACAGGCT------TCTTCGGTAAAGAGGAATCAGACGATTCAAGTGGA---G---------TTTTT------TGTAACGT----ATCAATAAGATAGAGCCATGCTACGGGTTGTTTCAGGCCCTA---------------------------------------------AATAAACGCGGACACTTAAAAAATCTGTTGGGCAGGCAGATTCGCATCTCTTACAACCCACACAATCTTCGGTTCTCGGCGCGGAAGCAATTTGCTTGGCTTTACATCCATCCCAGGGTATCATTTCTAATACATCTGTTGGACAAGCTCGTACACATTGAGTGCATCCTATACATGTATCATAAATTTTTACGGAATGTGACATTGGATTTATAAA------TTTTTC---TTTTCAACAT-----AAAATTTTT-CGATCTG------------GT------AAAAATGA-----------------------A------------------A--------------------TTA-----------------GTAC-------TAT-------------------------AATGAGT-----------------------CA--------TATGTATTGTAGACACCAGACGAAGCAATGGTTTATCCAA-----------------ACTTCAAC------------------AAAAATA-----------ATA-----A-----TC-----TA-------TTTTTAATCCGTTTGTGAG-----AA-------------------AGCGTGAAAAGAGC------CAAGAGACTTGAATTTTGGACTT----CAAC-------A-----GT---------------CATAATTATACA-A-------ATTGTAC----------A--------------------------------TACGAATTCGAATTAGCCA------A-----TAAA-----TTGGCTATCG----T--------C----------------TTT----------TCAA------TAT------AAATTATTGCAATATTCA-------AATTG------CAATATCAATGAAT------TACA-----------------------------------------AAAATTC---------------------------ATT-----------------------------T-------AAGTAAA--AAA---------G------AATAC-----------------TAT--------------------GC------AATAACC----T------AC--------TC--------------AA-----------------------------------------A--------------------AATGGATATTC----------------------------------TCA---AAT----AATA----------------------AT---------------AAGA----------AA-AT----------------------AGTA---------------TTAGA-------------TTTC-------TAT-T------CATC------TTAATAT----TCGA------TA-----T------TTT-----TATT--------ATAT-----GTGCG--------CC--------TTTGTTTAGAGGA----TTCTATGTCT---------AATT-AT-----TC---------------TAA-----------------------AGTCTAATTATTCAAAAAAT---------------------TAGATTGATTGATACGAGTGGA-TTTCCTGTTACGATGGATGGAAGAAAGAATGGATAGTCCA------------------------------ATAGCGGCTTCAGCAGCCGCAAGGGCTATAACAAAAATTGCGAAAATGTCTCCTTTTAATTGGCGACTATCAAATAGATCAGAAAATGTTACGAGATTTAGATTAATTGAATTCAGTATAAGTTCAAGACATATTAGAGCTCTAACCATGTTTCGGCTTGTGATCAATCCATAGATACCAATCGAAAATAAATAGACACTCAAAAAAAGTACATGCTCAAACATCATTAACTAACTCCTTATCAATCTCGATTCATTTCA----ATA-------TGAGG-AC-AA-----GAATTGAACCGATTCAATTA-------------------------------A-ATAGAACAATTACACAAC-----AAAAA------------------------------------GTA----------TTTGTTGGCAGTAGATGGGTTT-------TACT-AAAT-----CAAAA----TTG--TGATTC------TTTA---------------GTT--A--TTTAT-TT--------------TAG------ATTTGCAATTCTAATAAT-TTTA-------CTA---------------T-TTCTGAGTTTTT----CTTATTGCCGAGCCATAGTAATAGCACCTATTAAAGAAACTAGAAGAATTATGGAAATGAGTTCAAACGGAAGATAAAAATCGGTTGCTAAATGAATCCCAATTTGTTGAACATTATTTATGAGACTCTGTTCTACTATTTGGTTTGATCTTGTAGTCCAAAGAATTCCATACCATGATGTATCTGGGATAGTAGTCATTAGTGAAAAAACAATAGTTATACAAACGAGTGAAGTGAACCCGTCTCCAATAGTCCAATAATTCTTATCTTTAGACCATTCTGAGCCATTTATGAACATTACAGCGAATATGATCAAGACATTTATGGCTCCCACATAAATAAGAAGTTGTGCGACAGCTACAAAGTAGGAATTCAATAAAAAATAGAATAAGGATATACAAACAAGAACTAATCCCAGCGAAAAGGCAGAATAAATTGGGTTGGTAAGTAATACTACTCCTAGACCCCCTAGTAGAAGAACAAATCCCCCAAATAGCACAAGAATCTCATGTATTGGTCCAGGTAAATCCATTATGGATAAAAAGAAAT-----TA-------ATAGTATAAAATTTTTCATGAACTGACTAAAACT------------------AAAGGATTCCAGTAAA-----AAA----A-AGGG-------ATTAG-GA-TA--TTT-TTT------------------------------------------------------------------------TGTGT---A-TAAG----C------TGTATAGTTAGAA-----ATTATATCACGAAAATCTAG-----TCTG---------ATT--TTA------AATC-------AGGGATAATTTGC----------------AATAA-----------------------GCA-G-TAGTTATTCG--------TTTTT------------------C------------------TTTAT-----AG-T---------TAG-----------T----------------AAAGAA--------------TT-----------------------TT----TGGATTTT------------TAT------AAC------------AAAAAAT------AAAAAA-------CC--------CT------AGT---------CTAGTAATCAGTAATCGTTCTTGAATTCGAAGA------------------------------------------TTTATCTTCGTTTATTTT------ACTTTCAGTCGAATTCCTAATTGTTTGAATTGTGTAATCCCCCATTACGGAGATTGGTAACCGACTCAAAGCAATTTGATTGTAATTCAATTCATGACGATCATAAGTAGAAAGTTCATATTCTTCCGTCATTGATAAACAGCTTGTTGGACAGTACTCAACACAATTACCACAAAATATACAAACTCCGAAATCAATACTATAATTAAGCAATTGTTTCCTTTTAATATCCTTTTCAAATCTCCAATCCACAAGGGGTAGATCTATTGGACATACGCGAACACAGACTTCACAAGCAATACATTTATCAAATTCAAAGTGGATTCGCCCTCGGAAACGCTCCGGTGTAATTGATTTTTCGTAAGGGTAGTGAATCGTTATAGGTAAACGATTTGTGTGGGATAAGGTAGTTATGAAACTTTGACCAATGTACCTTGTAGCGCGTATTGTTTGTTGACCATAACTCATGAACCCAGTTACCATAGGTAACATATTCT---AAA--AT-----ATCT---AT-----G-AAA-AAGGTATG-----TTTCTTTCTCT-------TGTTTGAGAGA--------------------AC------TTTTGTGTTGAAAATATTCTTA----CTG-------------T------------------------------TATTG--------------------------------T--------------------AT----------------TA---------------------TC--------------T------T-A--TTTATAGTGAAACAAGTTGGGAAGAAGTTGTTAATAAGAGATTGCCCAGGGAAATAGGTAAAAGAAATTTCCATCCAAGATTTAATAACTGGTCCATTCTCATCCTGGGTAAAGTCCATCTTATTGTGATAGAAATGAAGAGAAATAAATAAGCTTTAGTTAATGTAATAAAGATACCCATTGTCATTTCCAAAATTCCAACTGCTTTATTCATTTGAAAAAATTCAAAAAAGGATATAAAGGGAATA---------------GAGAAATTCCACCCGCCTAAGTAAAGAACTGTTACAAATAAAGAGGAAACTAATAAATTTAGGTAAGAAACAAGATAAAATAAACCATATTTGATACCGGAATATTCTGTTTGATAA-CCTGCTACTAATTCTTCCTCCGCTTCTGGTAAATCAAAGGGTAATCTTTCACATTCTGCCAAAGAAGAAATTAGAAAAACCAGAAAACCTATAGGCTGACGCCAAAGATTCCATCCAAAAAAACCATATTTTGACTGTGCTTCAACTATATCAACTGTACTTGAACTGTTAGATAATCATAGTCGATGATAACATCACAGTTCCCACCGCTATTCCAAAACCGTACATGAAACCTT-AGTTTCATACGGCTTCTCTATGATC----A-G---AAAA-AGGA--A--------------------TCGG-----TATT-----ATCCCCTGGG----GCATAGA-------TAG-----------AATTAGGTAAAAT-----AAAAT-----CGATAGGAAAG-------TCC--TAAAT----TAGACCAAAGGAATTCCG-----TCTGCT---------------AG-AGT--AA------GAAAAAGTGCTTCCGAATTGATCTCATCC---------T----T-------TA--------------TA----ATATA------AT-GAA----------AA-TTTTTCTTTG-----TTCA---------GTAAT------AACTT-A-ATCTTGGAATAAAACA------CT------------TGTTATAGAAATAAAATTAATAAAT-----G---G-------------------AAAGAGTTGG-----G------CA------TTAGTTCATGAGGAATTC-----TGTATGAAT-------AT------------AGATA-GAGGA----------------AGGAAAA---AATTAATAAAAATA------------------------------TTT-TT----TTT-------G----TA-------------------TTGC-------ATTCCAT-------------ATC-----TTTTGTCCTATTCTTCTTT-CCCCGG---GT-----A------GGGG---------------------------------GT--------AGTTA-----AAAA-----G---------AAAAAA--GTAATAAAGGGTTAATTCGTTCTTGATAGCCATTTCCTTAA-CAAGTGAATGGGA-ACATACTCTGGATCGGAATCCG----AAG-AAAGTACTACTTG-ATCATTTCCACCAATTTCAAGTCTT-----T-ATTATGATTCCTT-------TTATGAG-GGAAAATCCCTAATGTCT-TA-----GATTCCCCCAT--TGCT-AATCCTTTATGTACTTTAGTGTTCCT-AACCCCTCACTAA-----C-T-----------------------TTTG-ATG----GATTC-------------------T-----TCT-------------------T-ATG-------ATTAT-AA-GT----------TATAG-----TAATAACTAGG-AA-----------TATT------C----------------------TAG-----------------CAATGGA---------ATTC-----------------CAT--------ATCGCGAATCCTTTATTCTTGCCCGCTTCAAGATATGATG---------ACTAATT---------------------AA---------AAAATATCAACCTTGGGGTAAAGAG-TTTACACTGCTTA-------------------TGTTTACTTCAAC--TTTT-----TTCTTGTACGTAGAAAATGAGATTTTTTTCTTTT------TACTAC-----A----AATT-----AATAAGCTGTTTTGTTTCACTCATATAGCTATCTAGTTTAACTTAT-----------------CCAACCCGAATACAGAA-TAAGAAAAGGAAGA-TA------AATATTCAATGGATTT-TAG-AGG--------AAAAATAT-CCTAATTTTAACGAATCACACGTAGAGATATTGCTAGCACACAAAAAGTTAATGGTATTTCATAACTAATGGATTGAGCAGCAGCTCGTAGACCGCCTGAAAAAGAATATTTATTATTTGAGCTATATCCCGCCATAAGAAGACCAATAGGAGCAATACTTGAAATGGCAATCCATAAAAAAACACCAATACTAAGATCGGCTAAAACAAAACGATATCCCAAAGGAATAACTAAAAAACTTAATAAAATGGATATGACTGCTATAGAGGGTCCAATGCTAAATAAAGGAATATCTCCTCGGGATGGCAGGATATCCTCTTTAAAAAGTAGCTTAGTCCCATCTGCTATAGCTTGAAGCAGTCCCAGGGGGCCTGCATATTCAGGACCAATACGTTGTTGTATCGATGCAGATATTTCTCTTTCTAACCACACAATTACGAGTACCTCTATTGTGATTCCCAAAAGGAGGGTCAAAATGG---GTAGAATCCATATTAGTCCATAGACTTCTTTTAATAATTCCGATTTCGAAAAAGAATTGATAGTTTCTACCTCTA------CCCTATCTATTATCATTTCAACGATCAACTTCCCCCATAATGATATCTATACTACCTAATATCGTCATGATATCAGCCAATTTCATTTTTTTAACTAGCTGAGGAAGAATTTGCAAATTAATAAAACCGGGTGGCCTAATTTTCCATCTCCAGGGGAAAAGACTATCATCTCCTACCAGATAAATTCCTAATTCACCTTTTGGAGCTTCCACTCTTACATAAAGCTCTTGCTTTGACAATTGAAAATTTGGCGAAGGTTTTTTACCAAGAAATCTATATTCAAAATCATTCCATT---CGGAATTCTTTGCTTTCTTAAAGCGTCGGACTTCTAAATTCTCGTAAGGTCCTCCAGGAATTTTCTCTACAGCCTGTTGAATAATTTTGATGGATTCCCTCATTTCACCAACTCGTACTAAATAGCGAGCTAACGAATCCCCTTCTTTTTGCCATTGGACTTTCCAATCGAATTGGTTGTAAGACTCATAAGGATCAACTTTACGAAGATCCCATTGTATTCCAGAAGCTCGTAACATCGGTCCCGATAAGCCCCAATTTACTGCTTCTTCTCCGCTAATAAAACCTACTCCTTCAACTCGTTCTAAAAAAATAGGATTCTCTGTAATAAGTTGTTGATATTCAACAACTCCGCGTAAAAAATAATCACAGAAATCTAAACATTTATCGATCCATCCATAAGGTAGATCGGCGGCTACTCCCCCGATGCGAAAGTAATTGTGCATCATTCGCATACCTGTAGCAGCTTCAAATAGATCATATATTAATTCTCTCTCTCTAAAAA
Acidosasa_purpurea ---------------------------------------------------------------------------------------------------------------AAATA-CCCAATATCTT--G----CTGGAACAA---GATATTGGGTATTTCTTTGGGTATTTCTGG-----CTTTCCTTCC--------------TT----------------------CAAA---------------AATTGCT-AT------A------TG-TTA-G--C-------------------AG-AAAAGCC----TTATCCATTAAGAGATGGAACTTCAAGAACAGCTAGGTCTAGAGGGAAGTTGTGAGCATTACGTTCGTGCATTACCTCCATACCAAGATTAGCACGGTTGATGATATCAGCCCAAGTATTAATAACGCGACCTTGGCTATCAACTACAGATTGGTTGAAATTGAAACCATTTAGGTTGAAAGCCATAGTACTAATACCTAAAGCAGTGAACCAGATCCCTACTACAGGCCAAGCAGCCAAGAAGAAGTGTAAAGAACGAGAGTTGTTGAAACTAGCATATTGGAAGATTAATCGGCCAAAATAACCATGAGCAGCCACAATATTATAAGTCTCTTCCTCTTGACCAAATTTGTAACCCTCATTAGCAGATTCATTTTCAGTGGTTTCCCTGATCAAACTAGAGGTTACCAAGGAACCATGCATAGCACTGAATAGGGAACCGCCGAATACACCAGCTACACCTAACATGTGAAATGGATGCATAAGGATGTTGTGCTCTGCCTGGAATACAATCATAAAGTTGAAAGTACCAGATATTCCTAAAGGCATACCATCAGAGAAACTTCCTTGACCAATAGGGTAAATCAAGAAAACAGCAGTAGCAGCTGCAACAGGAGCTGAATATGCAACAGCAATCCAAGGACGCATACCCAGACGGAAACTAAGTTCCCACTCACGACCCATATAACAAGCTACACCAAGTAAGAAGTGTAGAACAATTAGTTCATAAGGACCGCCGTTGTATAACCACTCATCAACAGATGCAGCTTCCCAAATTGGGTAAAAGTGCAATCCGATCGCCGCAGAAGTAGGAATAATGGCACCAGAGATAATATTGTTTCCATAAAGTAAAGAACCAGAAACAGGCTCACGAATACCATCAATATCTACTGGAGGAGCAGCGATGAAGGCGATAATAAATACGGAAGTTGCGGTCAATAAGGTAGGGATCATCAAAACACCGAACCATCCGATGTAAAGACGATTTTCGGTGCTAGTTATCCAGTTGCAGAAGCGA-CCCCACAGGCTTGTACTTTCGCGTCTCTCTAAAATTGCAGTCATGG-----TAAGATCTTGGTTTA--TTCAAATTGCAAGGACTCCCAAGCACACGTATTAACTAA-AA------AT-AAAATAGATAAT-----AGAAGGCTTGTTATTTAACAGTATAACATAGACTGT---------------------ATACCAATGTCAACCAAGC-------CAGCCCC----------AACGATTGG--------ATAT-CCATATAACTAA------------------ATTCACC-------------AAACC-AAA-----AAATT---------TTGT-------A----------AATGAAGTGAGT--GAAAATTCAAAACTCAGATTA--CTC-------TTTTCTATTT-----TCCATA-----TGGGTTGCCCGGGACTCGAACCCGGAACTAGTCGGATGGAGTAGATAATT-CTTCC-----TT-GTTACA-------ATA----GAGA--ACAAAA-ATCCCTCCCCAAATCGTGCTTGCATTTTTCATTGCACACGAC---------------TTTCCCTATGTAGAAATAGTCAAT-TTCTATT------CC-----AA-AG-----AGG--A----A-GTCT----ACCAA----TTTT----------------TTAAA------------------------------------------TTAG-TAAGTTG------ATT--------CA------CC------TACTA-------------------------------------T---------------------TTATT------------AT------------AGTATAGGAAACATTTC----AGAAGAACATTTCAGAATGG-------AAA-ATG-----TGAAAGTTTTATCT----------------TGATCATT-----------TATCGA-----TC--------ATTTCTA---GTG--T-ATTA-----GTTT---------------------TG------------------TC--------------------TAATG--------ATTA-------------------------------ATTA-------AAAGGGTTCACCAGGTCATTGATACGGATAATATCCAAATACCAAATACGGTCACTGTGTGATCCACGGAAAGAAAAGTGGGTT------GTTTTGGTGAACATCAAAGAAAAAACTTGC---TCTTCTTCCGTAAAAAATTCTTCTAAAAATACCGAACCCAATCGTTGCATAAAAGTTCGTACCGTGCTTTTATGTTTACGAGCTAAAGTTCTAGCGCATGAAAGTCGAAGTATATACTTTAGTCGATACAAAGTCCGTTTTTTCGAGGATCCACTATGATAATGAAAAAGATTTCTACATATCCGACCAAATCGATCAAGAATATCCCAATCTGATAAATCGGTCCAAATGGGTTTACTAATAGGATGCCCCGATCCAGTACAAAATTGAGCTTTTGATAAGGATCCAATGAGGGGAGTAGCAGGGACTATGGTATCGAATTTTTTCATTCGAGTCTCTATTAGAAATGAATTCTCTAGCATTTGATTCCTTACTAACAAAGGATTTATTGGTACACTTGAAAGGTACCCCAGAAAATCGAAGCAAGAGTTTACTAATTGGTTTAGATGGATCCTTCGCGGTTGAGTCCAAAAAGAAAAAGAATATTGCCAGAAATTGACAAGGTAACATTTCCATTTCTTCTTCAAAAGAAGAGTTCCTTTTGATGCAAGAATTGCCTTTCCTTGATATCGAACATAATGCATAAGAGGATCCATAAAGATCCATA------CGGTTTTCCGAAAAAAACCTGGGTACATTACCCCAAAATGTTCCATCTTCCTAGAAAAGTGGATTCGTTCCACAAAGGTTCCAGAAGATGTTAATGGTAAGCAAGAAGATTGTTTACGAAGAAACAACAAGAAAAATTCATATTCTGATACATAAGAGTTATATAGGAATCGAAATAGTCTTTTATTTTCTTT------TTTCAAAAGAAAAATTGA------TTTCATTGAAGTAATAAGACTATTCCAATTCGAATAGTAGTTGAGAAAGAATCGCAATAAATGCAAAGATGGAACATCTTTGATCCGGTATTGAAGGAGTTGAACCAAGATTTCAAAATGGATAGGATAGGGTATTTCTATATGTGATAGATAATGTAAATGCAAAAATTTGTCTTCTAAAAAGGGAAATATTGAATGAATAGATCGTAAATTCTGAAACTTTGGTGTTTCTTTTTCTTTCGG------ACAAGATAATTCTCGTAGCGAGAATGGGATTTCTACAACGATCGCAAACCCCTCAGATAGAATCTGAGAATAAAACTCAG------AATAAAAAAAATTGTTGGAATCCAACAATCGAT---------CTTGGTTAGGATGATTAACCGAGTTAATCCAAAAATTCTGCTGATACATTCGAATAATTAAACGTTTCACAAGTAGTGAACTAAATTTCTTG---TTATTACAACT---AACAATTTCCACAGGTTCGGAAC------CTTTTAATCCATAATCATGGGCAAATGCATAAATATACTCCTGAAAGAGAAGTGGGTAAACGAAGTATTGTTGACGAGATTTCTGTTTTTCTGAATACCCTTCCAATTTTTCCATTT-G-----TATTTCTAC----TT------G-AATCAGAA--AGAA--------GAAG-CATTTCTCGGTT-----TCTCAAAT--G-----ATGA----TACATAGTGCAATATGGTCAAAACAGG-----GTGTTGC-------ATTTTT-----------TAATACAAACCC--TGG-----AAGGAAAAGG-----AATCTAATCC------ACAGATCT-----TT------TCCTTT-T----CTATC-----CAATTAGTTTATGTTTGTTCT-AATT-A-C-----A-----AA---AG-------------AGAACAAATC-------TT--------------------TTATTTTTGCAGGCCAATCGCTCTTTTGACTTTGGAATC-------CAGTCTCTT------TATCAATATACTGCTTCTTTTACACATTCAA---------------TCCATAACA-----TC-CCT-------T-TTCAATCCATAA-------------TC-AAGAATAATTAGGATTTCT-----AAA-A-AAAAAAAAG--------AAAAA-ATCAAGGGTC--CGTTCATAGGAAAACCCAACCTTTCCCCGCATCAGGCACTAATCTATTTTTAACGTCTAATTAGATCGGGGAATCAT------TTC----------AATT-AAGAAGTTAAGCTCG-----TTGC-TTT---T--T----A-TTTTACCAGAATTGGAGCCAGGCTCTATCCATTTATTCACTAGACCC-------AGAAAATCGGAA-----------------TTTTTTATTCCATTCC------AAAAAT---CCAAAA-TAA------G---AAATTGA------TTTTATTACGACATGCTATTTTTTCCATTCATTACCCTTGAGGATCAGTCGTGGTCTTCTAGACTCTACCAA-GAGTCTGGACGAATTTGTTGCTTCATCCAAATGTGTAAAAGA-TCATAGTCGCACTTAAAAGCCGAGTACTCTACCATTGAGTTAGCAACCCAGA----------TAA-----AA-TAGGA---TCT---T--AGATACGATCGAAACC-CAA--------AAATCA---------ATGGAATTACACCGCACG---------CTCCTGTCAAAACATTGAACTAGCA--AA-----A-----C---------------ATT----A----AAAGAAAG--------ATTTTATCGCC------C------ATT-------AAAAACACTCAAA----------------------------TGCCAA-------AATGAACAGGTCCG---------------GCTA-------------AATTT-----CACTA-----A----GGTT----------A----AAA------AAGGAGCGGCC----CCAATCACGATAGCAAAATTGTCA---TT-T---T--------TTTAGCAATT----TAG---------A-------TTT----------CTT----------------T-----AT-------------------ATAA----------------------------------A---GAAATC--------T------TGT----------AT-GA-----------------------GAGTACAT-------------------GCA------------A-------GAGGGACAA-CCCTATCAT----TTGAGCGAAG----------------------------------------------------------TGTAGACAGAAAAACCT-----AAT-----ATGGAG----------T-----------------------------GAGGA-TAAAG---AGACCT----------------------------------------ATCTATCTACAAATTCTATTTGTTCAATAGACCTTTGTCAATGGAAATACAA-----TGGTAAGAAAACAAATTA-GATAGA---------------------A------------AAAGTAAATAAAA-T----AAGGGC-----TTATGTTGGATTGGCAC----GAC---------------------AT------AAATCCA-GT---------CAAAAATAGGACT-AAG---------AAAGAGGCAAAT-----T----GTGTCT-----AAATAATT-----------AAACAAC-GAGG------GATACTAGTGAT-CCTCT-----CCTACTT------T--TTT--------------------------ATTC-------------ATT---------TAG------TTCT-----TCAATTAA--C-------TCAAAGTTC------CTTCTT-----TTTCTTTAAAGAATTCTGCCTTCCTTAAAATATCATAAACAGTTCTTGTAGGTTGAGCACCCTTTTCAAGGAAATAGAGAATAGCTGGAACATTTAAACAAGTTTGATTCTTTATCGGATCATAAAAACCTACTTTTCGAAGATCTCTTCCTTCTCTTCGAGATCGAACATCAATTGCAACGATTCGATAGACAGCTTATTGGGATAGATGTAGCTAAACAATG----C-CCCCCCTAGAAACGTATAGGAGGTTTTCTCCTCATACGGCTCGAGAAAA-AGATTCG--------------------AA----------------TTTCT-------------------G------TCTA----TA--------ATA-------------------CAAGT---AGATAGAAA-TTAGACTATGACTTGCATTAATTTCCTT-ACAG----------AAAAAACAAATTTCATTTATACTCATGACTCAAGTTGGTTAATTTTGA-CTGACAGACTTAAAAG---GA----AAAA--TCCTTCCAAA-TTTTTTGAGTCGTCTCTAAACTCTTTTCTTTG-TCTCATCTCGAAC----------------GA-ATTGAC-TTTTA------TTCC--------TTATTCTGATC----CAATTC-----------------TAT--------T------GTTGAG-ACAATTGAAAATCGCGTTTACTTGTTCCGGA-------ATTCTTT-ATCTTTGATTTGTGAAATCCTTGGGTTTAGACATTACTTCGGGAATTCCTATT-CTTT-TTTCTTTCAAAAGAGTAG-------------------CAACATACCC----TTTTTTTCTTA---------TTTCC-TT-------CGAT-----AAAG-------CAT-TTCCC------------------------------TCT-----------------------------------TC-TAT----------------AG-----AAATCG------------------AA------TATGGGCGA-TTGATTCTG------ATAGAC------TTT-TAATT-----------------GA-------AA------GAGTTT----TTCC-------AATC-----TTCCA-----AAATT--GGACTTTCTTCTT--------------ATTTTAACC-----------------TTTCG---------------A-------T-----TTCTAT-----------------------A-TTAAGGATAGA---CTGACAAAGTTGGCCTAATTTATTAGTTTTCACTAACCCTAGATTCTTTCCC------------T------------TGAT---AAAAA-ATCA-----ATTCTGTCCT------CTCGAGCTCCATCGTGTACTA---------T-----------------TTACTTA------------------CAA-----ACAACCC-----AGCGCAAATTT---------GGTTCGGGAC-----GA-ATAGAACAGACTATGTCGAGCCAAGAGCATTTTCATTACT-------ATGGAAAATGAT-GGAT-------AACAAAATCCACAATCGATCATGTCCTTCAAGTCGCACGTTGCTTTCTACCACATC-----------GTTTTAAACGAAGTTTTAC-----CA------TA-----ACAAA----CATTCCTC---------TAATTTCATTGC---AAAGTGGTATAGG-----GAATTGATCCAATATGG-ATGGGATCATGAA-------TAGTCATTGGT------------------TTAGTT--TAGTTTTTTG-----TATAC---TAATTCAA----------AC-----TTGCTATCTATGG--------------------AGAAATAT------------------------------GGAT-AAAAG----AAA----TAAG------T-----ATTTATCGGGGAAG--------ACTCC-----GCA------AAGATCCA-------A-------TTT------A------------------------T-----TTAAAC-------CCATA-------------TTCTAT---------------------------------------------------CAT-------ATG-----AAGGAAAC-----ATAGTTCG-AAAAAG-ACGAATAAA-----CAAGTTTGC------TTAAGAC---TTA-T-------------TTTTT------ATTGAAT-----TTCCATCCT-CAAC-----------AGAGGACTCGAGATGGT-----CAA-----TCC-----TGAAAT----------------GAGAAGCGAAGGATCGACTC---TTCTCCAAC-----AAATAAACTATCAACCTC--A--AAAAAA-G-----------------------------------------------------------------------TTT-------------------------------------------A---ATTAA-TTTAATTATTAT------------------------A-TTAGAATTAG------AT------------------------------------------------------------------------------------------------------------------------------------------------------------------------------------------------------------------------------------------TAGCAATATA-------------TTTTTCCATAAC--------------------------------AAAAACAATTAA----------------C--------------------------------------------------T----------------------------------------------------ATTAACTAA-------------------------------------A------T-------AAACTATTCCAATGAAAAGATTG-----AAAGTTT------TTTGGT--AGTTA-TAGAATTC--------------TCGTACTT-----CTTCGACT---------CGAAT--ACCAAAAGAGGG--AAAAA---ATGAAGT----AAAAAAA---ACACATTT------------CGT------------------------------G-TAAAGTCAAATTAA----GGCCTTTGC----------------------------------TTTTACTT-A--------------------------TAGCA-------------TTCTT-----------------------TCTTT--------------TA----------------------CCT---------------AAA--A----GAAGCAACTCCAAATCAAA--A-----ATCAGGA-------GAA-----------GTATGA---------TTTTTG-----GAATCCA---------------------------------------------------------------------------------------------------------------------------------------------------------TTCTATCCAACGA----------------------ACAGTTCTT-ACCTTATCC-TTACC-----AGAA-----TG------GATCATTC---------TG-----------------GATATTTAAA------GAATCG--CAGATCGAGA---T---------------GGTTTTCGCTTAACCA-------------AAG-----------------------------AGGGG--------CCC-----------TT----------TTT--------------------ACT--------AAT---------------------------------------AATAT---------------------AA--------TAC---------AAC----------------------------------AAAAATCTATCTC--------------------------T-------ATCAT------AAA------GGGATAGGTCTCA---TTTTTTATACAGT-GTTTTACGTCA--------AGTTTA-AAATTTTTGCAATTAATTCGAAAGCCGAGTAGACAGAATATATGAATTTCTCTCTAATC---------CTCACATTC-----CATTGATTTAGAAATGGATATTTGCAAATC--AGATAATATCTAAAATACAAAAATGGAGTTC-CTATCCAT--------------AGAATAGAAACCCTTTTTC----------TTTTTTCGCAAGCCGATCTTGGTCAAAAGTTTTAAGACCTGTGCTGAAACTAAAAA----CTTCCTA----TTCTTTAATCTGGCCATGAAATATAGAATTAGG-----ATACCCCCTTTATTTTC--------------TTTTTATTTACTTACTTTAGTTCT--------------------------------------TTAGTTCGGGA---------------------------AAAAGAAATA----GGGGGTCCTTCTTTTCTTTCACATTAGATGTC----AAATG-----TAT----------CATG-------TAAGAATTCCCCCTTC------ATGG------A------TATG-------------------------------------GAGCATA-A-----AGTTTATCTAAGAAGTTCG---------AATTTC----------AA----------------------------------------------AACACATA-----------------TGAGTAA--------------TGAGTAGTAGTAGGGGCATATCCTGAATGTGACTGATAGACCCAATT-TTTC------AT-------G-----A---------AAA-----TAAAGATATTCA-----AT-----T---TGACTGGACTTGACACTTG-----ATTAT------------------------------GTTT-TCTG----------AGAAA-------G-AAAAAGAATGC-----TTAGAAATGCATCTAA------TC-----TAAGAGTTCA-----TAAG-----------------------------------------------------------AGATAATTATTC-----------------TCT--------TTAATA-----------A------ACTT------------TCTTT----TGTCTCGTGTGGGGTACAAT------------------------------ATGATTTCAT-CTTTCGTTTCA---T-C-AGAAA-A--AATCTGGGACGGAAGGATTCGAACCTCCGAATAACGGGACCAAAACCCGCTGCCTTACCACTTGGCCACGCCC------CA-TTTCTGGTTTTATGCG------AC--------AC------TAA-TAA--ACAC-------------TA-TT------------A-T-GTTTA-----TTTGTTATTCGT----------CAATCCCACTTCAATTACAT------AAA-AAATGAGGG-----------------------ATACTCTCTTGCTAGGATTC--TAGACATGCGG-----ATAATATAGAATC-CAAAAAATGCATTGATCATTACATGGAATTCTATTAAGATAT--TATATG--------------------------AAAGTCGAA-----TTTCTTCCATTC------TCATTTGAGAGTGCGAATACAAGGAGGTA----TTTTGCGTTTGGGAAAGTCCG--------AAG-------AAAAAAGGATTTTGAACCCGCC-----TTTTCTT----------T-TTTCCCTT------AGAAAAATAAC----TCAATCAAAATCCAATTAT----------CTACTCT-------ACAA----G------AACGAAATGCTTGTTATGCCTAATATACTTAGTTTAACCTGTATCT------GTTTTAATTCTGTTCTTT------ATCC---G------ACTAGTTTTTTCTTCGCCAAATTGCCCGAAGCTTATGCCATTTTCAACCCCATCGTGGATTTTATGCCTGTCATACCTATACTCTTTTTTCTATTAGCCTTTGTTTGGCAAGCTGCTGTAAGTTTTCGATGA---------------------------AATCT-----T-----TA--------------------CTA---------CTCTG-TT---------------CT-GTCTGCCAA------------------ATTGAATGAT----GTA------TTCATTCC-------AAAA-AA-ATT------------CTAAAAATGAATAAAA-GCCGAGAAGTCTTA--------TATT------ATGAACCTTCGATTC-----TAAAATTCGAA------TTCTTC-----TAC-----ATTGAATGTAT------AGCTGCAGC-----AATAAATTGGGATCCGCC-----T------TTCTA------CCCCACC------CCCTGCACCTACGT----TGAGCAGGTAC-----C-----TTTAGGTACC----CA-C-----ACA-----AT-ACC-----------------------TA------------ACCT------AA-----------------TTTTTGAT-----ATTG-------------------A-TAAGAGTGC-----TTA-------TT--------AGAAATCAATTCTTG--CAA---------------------TTTTTTT--C-CAGAATT-----GATTTTT-----------GCA--T----------------------TTTTA-----GGTGT-------AAAAAT-----AAACAAAACCCATCCTAGTGGATCTGTGTGGTAAGG---AAAAA-CGGGTAATCTATTCCTT--A---AAAAAAAATCTTGGAGATTATGTAATGCTTACTCTCAAACTTTTTGTTTATACAGTAGTGATATTCTTTGTTTCCCTCTTTATCTTTGGATTCTTATCTAATGACCCAGGACGTAATCCTGGGCGTGAGGAGTAAAAATCCAA--A--TT-TTTTTGGA--ATTTTTTCT-----T--------ACAAATTGG------ATTTGTTTCGTA-----CATTTATCTATG---AGAAAATCCGGGGGTCAGAATTCCT-----------------------TCCAATTCGAAAGTCCCAAATGATCCGAGGGG--GCGGAAAGAGAGGGATTCGAACCCTCGGTACAAAAAAATTGTACAACGGATTAGCAATCCGCCGCTTTAGTCCACTCAGCCATCTCTCCCCGTTCC-AAATCGAAAGGTTTCCGTGATAT----G--------ACAGA------GGC-----AAGAA-------ATAACGATTGCA--AAAAAT-CC------TTCCTTTTTCTTTC------AAAAGT-CCATAA-------AAA-TTATATTGCCA-----ATTCCATT----------------------------TTAATTATAT-TC------------------------TTTTT------TC------------------------------------------TT-----AATGTTA-------------------AT-------------------AAAA------------------AAAAGAAGAAAATTCTTG---TTTTTTC-TTTC------TAAA-------ATTCGATATT---------GGC----------TGAGAAAC--AATCAGATAGATTTTCTC-----TTCAGCGGGCAT------------------TTTCA--------------T------AT-----------------------AGG----------------AC------TTGTT---------ATAAT------AAAACAAGCAG-----GTTAT-----AT------AA-----AAAA-----TAAAAA---ACTC---TT-TTTT------CG-------ATTAT---------------TT---------ATAA-----ACAAAAC-AAAAA-G-GGTTCTT----------------------------------AT-----C--AAA------CCCA------C-------CATA----------------------------------AAATTG----G---AA------------------------AG------AAAG--------------------------------------------------A-------------------TAAA-GTAAGTAGACCTGACTCCTTGAATGATGCCTCTATCCACTATTCTGA---------------------TATAT---AAATTCGATGTAGATGAAATTG-----TATAAGCGGA--TTTTTT-GTATTT-----CC-----TTAGAC-----TTAGACCGCGCAAGG-CAAGAATTTT----TCGCTAT--TTACGAT-TTCATATTCT-----TGTTACT----------------AGATGT-----------------------TCTAT-----------AG----------GAATAAGAAGAAATCGCAACT-CC------------------TTTCCGCTACAC-----AT----AAAAATGG--------------------ATTTCGAAAGTCAA---TTTTTTTTTCAATATCTT-----T-----CTTTTTTT-T-----CAGAATCCA-------ATTTTTGTTCTTCCACC----C-----ATGCAATAGAGAGCGAGTGGG-AAAA--GAGGGGTTACTTTTATTTTCATTTTTCCTTAACTT-------AA--AAG-----ATAG---------G----C-------TT----------TGAAA-TAGGAGTCATGGAATAATGCTG--------------------------AAT---------------------------TCAAA-------------TGTTTATT----------------------T------------------------C------------------------------------------------------------------------------------------------------T---------------------AT---------------------------------------------------------------------AGTA---------------------------------T---A------------------AGAA---------------------------------A-------------------------A----------------------ACTAATCGAATCAAATTCATGGATTTACCACG-----ACCTCGGTTGTG------AC------CCCAT-----AGAT-AAAAAT-G--AAAAATTTCTA------TCTTCGAGACCTTTGAAAAA-GGG-------CATTGAACGAGA-AAGAAATCGTCCACAGAT----AAT-CA----AACTATCGTATGCCTTGG-----A-AGTGATATGAGGTGCTCGGAAATGGTTGAAGTAATTGAATAGGAGGATCACTATGACTATAGCCCTTGGTAGAGTTACTAAAGAAGAAAATGATCTATTTGATATTATGGACGACTGGTTACGAAGGGACCGTTTCGTTTTTGTAGGATGGTCCGGCCTATTGCTCTTTCCTTGTGCTTATTTCGCTTTAGGGGGTTGGTTTACAGGGACAACTTTTGTAACTTCTTGGTATACCCATGGATTGGCTAGTTCCTATTTGGAAGGTTGTAATTTCTTAACCGCGGCAGTTTCCACCCCTGCCAATAGTTTAGCACACTCTTTGTTGCTACTATGGGGCCCGGAAGCGCAAGGGGATTTTACTCGTTGGTGTCAATTAGGCGGTCTGTGGACTTTTGTCGCTCTCCATGGGGCTTTTGCACTAATAGGTTTCATGTTACGTCAATTTGAACTTGCTCGGTCTGTTCAATTGCGGCCTTATAATGCAATTTCATTCTCTGCTCCAATCGCTGTTTTCGTTTCCGTATTCCTTATTTATCCACTGGGGCAATCTGGTTGGTTCTTTGCGCCGAGTTTTGGCGTAGCAGCGATATTTCGATTCATCCTCTTTTTCCAAGGATTTCATAATTGGACATTGAACCCATTTCATATGATGGGAGTTGCCGGAGTATTAGGCGCAGCTCTGCTATGCGCTATTCATGGGGCGACCGTAGAAAACACTCTATTCGAGGACGGTGATGGTGCAAATACTTTCCGCGCTTTTAACCCAACTCAAGCTGAAGAAACTTATTCAATGGTCACTGCTAATCGCTTTTGGTCCCAAATCTTTGGTGTTGCTTTTTCTAATAAACGTTGGTTACATTTCTTTATGCTATTTGTACCCGTCACCGGTTTATGGATGAGTGCTATTGGCGTAGTCGGCCTGGCTCTGAACCTACGTGCCTATGACTTCGTTTCCCAGGAAATCCGTGCAGCGGAAGATCCTGAATTTGAGACTTTCTACACTAAAAATATTCTTTTAAACGAGGGTATTCGTGCGTGGATGGCAGCTCAGGATCAGCCTCATGAAAATCTTATATTCCCTGAGGAGGTTCTACCACGTGGAAACGCTCTTTAATGGAACTTTCGTTTTAGCTGGTCGTGACCAAGAAACCACCGGCTTTGCTTGGTGGGCTGGGAATGCCAGACTTATCAATTTGTCCGGTAAACTACTTGGAGCTCACGTAGCCCATGCCGGATTAATCGTATTCTGGGCCGGAGCAATGAACCTATTTGAGGTGGCCCATTTCGTACCAGAAAAGCCCATGTATGAACAAGGGTTGATTTTACTTCCGCACTTAGCTACTCTAGGTTGGGGAGTAGGGCCGGGGGGAGAAGTTCTAGATACTTTTCCGTACTTTGTATCTGGAGTACTTCACCTAATTTCCTCCGCAGTCTTAGGCTTCGGCGGCATTTATCACGCGCTTCTGGGACCCGAGACTCTTGAAGAATCTTTTCCATTCTTTGGTTATGTATGGAAAGATAGAAATAAAATGACTACAATTTTGGGTATTCACTTAATTTTGTTAGGTATAGGTGCTTTTCTTCTAGTACTCAAGGCTCTTTATTTTGGCGGTGTATATGATACCTGGGCCCCGGGGGGGGGAGATGTAAGAAAAATTACCAATTTGACCCTTAGCCCCAGTGTTATATTTGGTTATTTACTAAAATCCCCTTTTGGGGGAGAAGGGTGGATTGTTAGTGTGGATGATTTAGAAGATATAATTGGGGGACATGTATGGTTGGGTTTTATTTGTGTATTTGGCGGAATTTGGCATATCTTAACCAAACCCTTCGCATGGGCTCGCCGTGCATTTGTATGGTCTGGAGAAGCTTACTTGTCTTATAGTTTAGGCGCTTTATCTGTCTTTGGTGTTATCGCTTGTTGTTTTGTCTGGTTCAATAATACGGCTTATCCGAGTGAGTTTTATGGACCCACTGGGCCAGAAGCTTCTCAAGCTCAAGCATTTACTTTTCTAGTTAGAGACCAGCGTCTTGGAGCTAATGTGGGATCTGCCCAAGGACCCACAGGTTTAGGTAAATATCTAATGCGTTCCCCAACGGGAGAGGTTATTTTTGGAGGGGAAACTATGCGTTTTTGGGACCTTCGTGCTCCATGGTTAGAACCTCTAAGGGGGCCCAACGGTTTGGACTTGAGTAGGTTGAAAAAAGACATACAACCTTGGCAAGAACGACGTTCGGCAGAATATATGACCCATGCTCCTTTAGGCTCTTTAAATTCCGTGGGTGGCGTAGCTACCGAGATCAATGCAGTTAATTATGTCTCTCCTAGAAGTTGGTTAGCGACCTCCCATTTTGTTCTAGGATTCTTCTTTTTTGTGGGCCATTTGTGGCATGCAGGAAGAGCCCGGGCTGCTGCAGCAGGCTTTGAAAAGGGAATCGATCGTGATTTGGAACCTGTTCTTTACATGAACCCTCTTAACTAAGA--TTTT-C----------------------TTATTTATAGCTGTTCTAC-------------------------------------------------------TG------------TTTT-----TTTTCTGTTCTGGCTCGGTTATTCCATCTAGCCGAGCC-ATT-----CA------------TTCC-----TTT-TTA-------TGAAA-------G-AA-AGATAAGGG--GACAGAAC-----------------------AAAG------AAAAA------CAAA-TAAAGAAA-----CAAACGTATTC--------------------------------------------AATAAGCAAAAGGAGAGAGAGGGATTCGAACCCTCGATAGTTCCTAAAACTATACCGGTTTTCAAGACCGGAGCTATCAACCACTCAGCCATCTCTCCACAGCCTAATCCC----TATTTTATTCCTACAAATAGAA----------------CATAGCCAT-------ATGAAATGATC-----TACT-AACCTCTAGAAAC------A--TCTCAGATGCAAGTCCCCCTTTCGATA-TATC----TCTGTATA---------------CTG-------T-----ATAGACAGAC----------------GGATACA--------GGATCCGC----------TATATCCG-------C-TTGT---------GAAA-----T----AAA-----GACTAAAGCCCCTCCC----CTCA-----ACCCCATATCCAAAT----AAAAAAGGT--------------GG------TAAGTAAT------A------AGT--------------T-------------TTAAAGAGAAGAATCAATGGATTCATGATTAAACCCCTCCT-ACTT-C-----TTGTA--TTTTATTACAATTTTGG------TTAAGTGAGGGATC------AAAT------A------------------TGTAGTCAACTTTATTTGAT---GGTAGCTTGGAGGATTAGAAATATGACTATTGCTTTCCAATTAGCTGTTTTTGCATTAATTGCGACTTCCTCAGTGTTAGTAATTAGTGTACCCCTTGTATTTGCTTCTCCTGATGGTTGGTCAAATAATAAAAACGTTGTATTTTCCGGTACATCATTATGGATTGGACTAGTCTTTCTGGTAGCTATTCTGAATTCTCTCATTTCTT-----AAATTTG---------------T-TTAGTA-TT------T-----------------AGTAGCCCGAT-----A---------------CAAAAT--------AAAT-----------------------------------AAAAAGGC-----CAT-----TTCTT---CG-AAAAA------ATG-GGAATTGTGAGACGC------------------ATTAAAATGCAATTTGCGTTCCG---------------AATTGCT------A-----CCT-C-TTCTCT-----TTCATTATT-------------------------------ATGAAATTCCATTGC------C----------------------------------------------------------------------------------ATTAGAATAT--------------TGATTGACAG--------AC--------------------AATTAAA-AA-AAA-----------GAAAAC------TCT------AATAT-----------------------AAT--------------------AGAAAA---------------TG-AAACG-------------------GTCGACCCAGACATAGACGGTCGA-CCCAGGCGGATAT---------AATATACCC------T-----ATAAAATATA--------------------------TCCCGTAGCGAGCGTAGTTCAATGGTAAAACATCTCCTTGCCAAGGAGAAGATACGGGTTCGATTCCCGCC------------------------GCTCGCC-AGCTT---------------------------A--------AT--------------------TTAG--------------------------T-------AAGGT-ACTAT-------------------------GATAA---------AA-----AAT-------------------------------TTAGT--------------C-----------------------------TAGT----------------TGACT-----------------ACTTAA-C-----------------------TAC--------------------TT-----------------------------------------------------------------------------------------------------------------------------------------------------------------------------------------------------------------------------------------------AT--------------A-TTAAA-T-------------------T------A-AGTAGGTGT--------------------------TAGTCTAGT-ACCGTA-TCCC-TTA----CTAT-------C---------------TTACCCTTC-----------------T----TTTGCA-CCCCACTC---------AAAAAAA--------AGG-----GGC-----TC-----CG------GAGGCGGGAATC---------------GAACTCGCCAACAG--------------GGCT------CC-----CT-------------------------AAAT---------TGGGG--------------ATTA--ACCGAGACAAACAACTGGCAAAC----TGC------TTTTAA-AGGGAA-------GGGAGGTAGACTGTGCC---------TTT-CTT---T-CA---TTTCT-TT-----TT-T---CTTTTCTGCAGGG------TAGGAA-GG----------AGCCTTGAGAGTTCTTCTTG-TAGGGGC-AAGTGACTTCGCAAAC-TGCTCCATTTGGCCCTTTAGGGCCGGGAACTAATGAAT--A--AAAA-----GGG---TTGG-----AT----ACCG-----C---CCAG-CCCTCT-------------------------------------AC----CAT---------------------------------A-TCTA---------------------------------------------------------------TACA-----A-------------------A-------------------T------------A----GAATAGTCC------TT-------T-TATACAGACTG------C-----TAAGTGCGGAGACGGGAATCGAACC-CGTGACCTCAAGGTTATGAGCCTCGTGAGCTACCAAACTG------------------CTCTACTCCGCTCTGGAG--GGAC--------------------GGAAAC-TGGTGGACG------AAA-AA-GG-TTG-----AAT----ACAGGACTC-----TACCA----T----------------------G---------------------T-----CTAG-------AC------A-----AATAG------AAT----AGTC----------CTTTTA-TAC----------------A----------------------G------------------------AATGGAGCGGGTAGCGGGAATCGAACCCGCATCGTTAGCTTGGAAGGCTAGGGGTTATAGTCGACGTTGG-----T------TGA--TTAGTTTTAACGTCTCTAATTCAAAACCGAACATGAAATTTTGATTTCATTCGGCTCCTT-TATGGATATTCTCACCACTTAACATCTATGTCAGCTTT----T-----CTA-------TCTGA-----ATGGAACC-AAAGCTCTCCGCTTTCTAGATGATCCCTATAGAG---------T-AGGAGATAGAAA----TTCT----A-CTA-----AA-------------------------TCT--ATCTAATCTACTTA-CTTCGTTCCCTAATTTC-----ATTCA--AGAGATCCT-GAGGA-AAAGAATTAGGTTTCCACCGAGCTGAAAC-----AATATGCTGATGGTTCTAGTAAACCAAAACTACCG-TTTTTTAGCTATTTGGCTTCCAT-----T------TCCT-----T-T-TTT-----A------ACAAAAGAAGATTTAGTTACGATTGGAAATAAA-C-TTTTTT-GTA---TCTTCATCCATAGATCCTTTACTCA------------TAT----TTTTAAAATTGGAATACTT-----------A------------A-AAAAATGTAAAATTATGCTTCGCGACTCTG---TAC-----TC--------A-----TA------------------ATCC-AA-------TTTGTA----TT-TT-G-----GATGCAATTTC-----AATTA-------GT-T----TTTGGGTACAAAT----------------------CGCGAGAATGTATATTCTTCCTCAATATGCTATTGAGAGGAA-AAGGATTAAATCCTTT-A-----TAAGAACTAAAGTTTTC------ATCGGAATAT-----------------AAAAAA------CTTAAGGACG-CC-----T------TAAGT------A------TATCATTTCAAATTC--------AG------TTAT-----TA-ATAGAACGAATCACACTTTTACCACTAAACTATACCCGCTACA-TGTAGATTATG-ATAC-CAACGCTA-CCCTTTGTCAAGGG----TAGCCATTCG----AGAAGGAGGCTAA-T----TCCC--------------CCTTATTGAATC----------AAATGG-AGAAGG----TTCATGACAGTGAGCTGT-----------TGGTACTT------CGATCGCGGGCC-------TTTACTTTAG---C-----TTTAGGGTTTAGATAG---C------------CCCTCT---GGG---------------------------------------------------------------------AT---G-TAAAAT------ATATCTCTT-----CTC-ACC----------------------ATCCCCATAGTGTAT------GAGAC----AAATGTATGCATTTCGA----TTAGG-----G----------TCG------TA------T-----TCTACGGTTACGA------CTACA-----ATGATCATT-ATTTGTTTTGCGAG------GACGTAAGTGTGC---------CAGACTGCTCTAA--------GGAATAGTTTGAT-----TA-------------------TTCCTAC-----AAT-------------------A---------------------------------------------T------ACACTAGGAG-----ATATA-----GG-GAGC------AGCACT-----GCCCC----------------CATAAA-------------TCCCTT-TC-----TTCCTTTTC-------------------TTT-TTTGTTCA-----ATTC--------------------TGAAC-------AAAGAAATT-------GGGGAAGATGT------TT------TCTTTCTTCCCCCAC------TTATCATGAAGTCCGAGCCGTAGAGAAA----GAGTGAGATGCAT---TTTAAAAATT-----CATCATAG--A---------CTTTCCCTATGGCTTGAGAGAAG-CAAGAAAC---------------AAAGAGTCG-----TAA--CT---T-----AAA-----CGGAGAA-GCGGACAGGAC------------------CCGAC------------------------------------------------------------GGATTTACCTG--------------------------------------------------ATGTAAAG---AAGATCCTAAATGTCTCT------GGTTAGTCGATCCTCCCCATTTAC-CAA-TTT-C------TTCTCC----TCTT------------------------------------------------TTC----CACTCAATTCTAGTTTAT-------------------------------------TAGA---------------------------------------TTCTTG-------TTTA---------------------AAAGAA-----TCAAAGAAGAT-----GA-----ATAG-----AACT-----AAG-----AAC-----AC------AT-------------AAAAAAA-AG-----CATA-----GAGGACCA--AGACCA------TTACCAAATGTTCCTCCCAA-----G-AATCA-------TATTGGGT-ATCTGT--TCCCTTC----------------------CTTTTCCC----------GCTAGGATCGGGAATCTTA--------------TATTTTCCAT-ATCCATATACC---------------ATCGAACCT-TTAGGGTTCCA-------GAATCCTCCTT-----------TTTTC-----C----TAATCTTCGGAAACAGAAAACCCATAGCCAGGAGGAG-TTAGG-----TATGTA-GG----GTATGG----------TTTA--TTAT------TTTTTGTTGGGCA---------------GG-----CAGTAGAATA------------ATTTTTATAC-TCT----------GC--------AGTA-------TAAATTCGACTGCCCAC-----TTT-TTAC---AA-GCAA------ATTGTTGCT-------AAAACTCCAA-------CATAGTTT-GTTCA-----AAATGCACCAACCAGAAT----CCTTG-------------------------GAG------AATATTCAAGTAC-------------------------------------CCCCCTTCCTT------------------------GGAAG------GGGTACCTGTTAAAAATAAAAATCGCTTCAACAAATCCGT----CCAAAAC------T------TT----------TTAAGAAAAA------TTGAAAAGTTTTGAACTCGAAGGTTTTTCT------AAGAGATGCCTGT------TAAAAATAGTTTCAATTTCTCACCAAAAC------AGACAAGAAGTATATCAC-----TGAAAATTAA-----TAC---------CCA-ACC-------ATAT-GGG-----TATATGAAGAGCGCGAATTCCT----T-TATACCCT-ACC-----C------AATTAGAATT----AGAGGAAATA----AAACATAAATGGAGAAA----GTTCTCATC-----ATAAGATCAG------CCAATAG-AAGAAAAAAGT-------CCCTAATTCTGCAGAACGTTCTGAGCACGTGAAAAGTCAATAGCC-----TAAAGAT-----AAAA-AAAA-ACAAAGTCTACCG-TT-------TTTTTA-------ACA--------------------GCAGCTCTT-A-----------TTGCCCCTTTGGCC--TTTTTTTTTTTACCCATTG-----------------TTGTATCCG------------------A-TTCAACAATTG-----ATACATATTTGTTCTCCTCTTC----------------TAA----------AAA-----------------------------------------ATAGAAC------------------------------------------TTCTGGGC-----TTTGGTTTGGTGA--------GTCGTC------CGAGATCGTGTTTACATACCTA-----------------TGAACTT-----------------------------ACCCTC------TTCAAGTATATCGG-------ATAC-----------------TTAGAATAAT-----------TTTTTATTG-----TGTCAACTCTCTCTT---------------------CACGTATTTTA-----T----------------------------------------------TATATGTATTTTTTT-------------------AT-----------------------------AT--------------AAAAATATATG-----------TATTTTTATATAAAAAAAAAAGAAAAAAACCTCTACTTTG---------------------T---------------GCAAGTGAT-----AAGAGAGAA-------------TATGAAA----TTC------TTATTTTT--CT--T-------GATTTTC----------------TCAAGATTTT----------------GAACTCTCAAG---------------------------------------A-----TTT--TG-AACCTC-----G---------------------CCATGAA-------------------TA-----AACTTCTA----------------------------TATC-----------------------------------------------------------TC--------------G--------------A--------TATAT----------------ACAT-------------ATAT----------------------------AATC-----------------TCT--ACAT---ATA-TC--------TCT------------------A---TA-----------------TATACATA----------------TAT-----------------T-------------------------------------------------------------------------------------------------------------------------------------ATG------TACATTA---TGCAG------------------TAGAC-----TC----------------------ATAATG-----------------------AGA---------------------------AATC-AAAGTGGCTAA----------TTTTTGAATTGAA-T--------------------------------------------------------------------AAAAAGCCCTTTTAACTCAGTGGTAGAGTAATG----------------------------------------------------------------------------------------------CCATGGTAAGGCATAAGTCATCGGTTCAAATCCGATAAAGGGCT---------------------T------------TTT-------------A--------------------TTTGGTGGTAGAGTAATGCCATGGTAAGACGTAAGTCATCGGT-----TCGAATCCGAT-AAAGTA-----C--TTT------TC------TACTAA--------------------ATTTA---------------------TTAT------TT------ATTCAC----------------------TTTTTTTT---CT-TTG-TTT-----TT-GAAAA-----TTTCTC-----TA----T-------TTTTTCTTGAATT-----T------TATGAC----------TTAGTGTGGGATGCATGCA------TTTTTGGTCTGAACGC-------TAAAC-GAAGCA-CG-G-----GG-----TGGAAATTAC-----AAAAAA-----G------AAATCAAATTGGAC----TCTTTTTC-----CTG----TT------AGATC-----AATCAA-ATC-----ACTACCTG------TACTGA------AC---------------------------TAA-------TCTAGAA------------TCC-------C-------T--------T----------TTATTA-------------------------------------------------------------------------------------------------------------------------------------------------------------------------------------------------ATC-----TAT-TCT-------T-----------------A---------------T----TCTAT--------ACCC-----------------TTT----------------------------A-----AATG----------------AA------TTT-C------CCT-------------A-------------------A-------AAAGTAGGGAATGATCCGTGAATTAACC--TAACCA----TCAACT--------AA---AAA-------AAATC-----CTAT----GAAAGCATAACGGA----AAAGTAGGAAAGA------CTCTTTGCTT-TGG---------------ATCTAG-TT-----AT-----ACTC--------------------------------TTCGAGTATATTGACAATTCC-AAAAAACTGCTCA---------------TACTAT--------------------------------CATTAT----------AGTATAA-----------T--GATGAGCGG------T------TGT------ATATGGCC----CTATC-----G------TC----TAGTGAAG----T-GATGCCCCTATCGTCTAGTGGTTCAGGACATCTCTCTTTCAAGGAGGCAGCGGGGATTCGACTTCCCCTGGGGGTAGGGAGTATT-----AT-----GAAAGGAGGTT-----AAT-----C-----ATAGATT-----CTA----AAAA------ACCCTAG-AATAAATTCTTCCTGGGTCGATGCCCGAGCGGTTAATGGGGACGGACTGTAAATTCGTTGACGATATGTCTACGCTGGTTCAAATCCAGCTCGG------CCC-----A-----AA----AATCTA-GGGCTTCGTGAAT------ATGAACTAAATCC---------------ATTTGT---------TTTTCTTCC-----AT------------A------------AAATAAAA-TG-------TC-------TG------ATCCAT---------A----GAAATAAAGGAT--------AAAGCGAAAGGGGGAA------------------------ATTTC---------TTTCTAA-------------TC----CA------------T------ATC------------TCTC-----TCATTCCTT------TTTT------------------------------------------------------ACAAAC----AAAAG-----A-GTTTTTCTTA-------------------TT--GAAATG---AAAGGTGGATTATCA-----TCCAT-----T------TTTAGCGAT-----AAAAAATCGC------GACA-------TAC-----TA-----GT-TATG------TCACTCTCACTAT-ACCCACAT-----------AT-----TA------------------------TAT------------------------------------------------------GT-GGGTAT-----GTAG----------TA-------------------TATGATTCGTCTATTTCTTAG----------------AGTACGACAGGCGA-------------ATCGA---ATC-------------T---------------------T--C----------------------TT-AT-G-----GTTC---T-----AT-----------------------TTAAG----A------ATAG-----------GTATGCCATACACCC-----CGCGGGGATTGTAGTTCAATTGGTCAGAGCACCGCCCTGTCAAGGCGG-AAGTTGCGGGTTCGAGCCCCGTCAGTCCCGAA------CTAGGGTTC-----A--------------------------------------------------------------------------------------------------------------------------ATGAAT-------GGAGAAATTCATCTTTC----------------------------------CTT-----------TTTCCA-------TGAAAAA---------------G--------GGGGGGCA---GGAGAGAAGATCAAATACCTAT-GG------GGCA----CCCTT-AT-TTCAC-T----T------------TT-----------TTTA-------------------TTTCGCATT-----TCTCATTAAAGAGGGA---GGGGAG---GCCTATA---GGAA------TT---TTTTTT-------------------TCACTAC-----------------------------------TCCC-GG-TT------GATAAGGAAAGACATACATATCATAC------TTGGA-TTAGTATAA----------------------------------TTTAGGA-----TAT-----TA-CTCTATCCTTAT-----------GATG-----ATACCAT-----CCTCAT------CTTAACTTCC-----TATTCG------AC---------------------TCTTATG-----------------------GAA-TAG------A-----GTA-----CCGGTATT-------TTACCG----A-----AATC----------CATAC----ATAAATCGTAT----------TCGTTTTTTCTTAGACA------------------------TAGACAGTGA------ATTTAAT-TTAATATA----A-----TTAGTACT--TTACTTTTTG--------GAT-----TAAA-CAGGCCCC-----C--TCCATTTTGTAGTTCCAACTTTGTTTGTGTATGTTCAATGACTAATTGGAAAGAATCTATCTCATTTTCATTCCATTTGCGGACTCC-TT-TT-----------------------------TTATGGATCTGTTCTCATCTTTAGACCCCA-AAA-----------------------GTGGA----TATTG-ATAGTAACCT-----AAT-AA----------AATAAAAGAAAAACT-----AAGCAAAGCAAACGCCCTTTTTC-----------------------CTAA--------ATTA-----------------ATTAAAAT------ATTCGATTTT------TT-----TTTTAT-----TTAAGCCC------TCTTTT----CTCCATC-----------------------TCAC------TTCTACTT----------------------CTACTGC--------TTATTTGGA-TGTC---TATGTGA-----------------------------------CC------CAT----AG----------AAAGTCGG------TCATATAATAC------------ATACAT---------------------------------ACAT-------AATTGTATG--------T---------------AT-AACT----------------------------A-T--------------------------A------------------AGAAAAAGG----AAGGGAAA-TT-----GGAT----------------AAGA------TAAGAAAG-----ATCGTG---------------G------------------GTTATAG-----AT-----------------------------------------ATAGAAAAGAAAAAG----------------------------------------------------------------------------------------------------------------------------------------------------TGG------ATCTTACT-A-------------------TGTTATACTATTC-------------------------------------------CACTCTCAA-CCATGAATTGATTTGATAGATCCGAT-------ATT----C----------------------------------ATA-----------ATATTGA------ATTGATTCA--GTATTATCAGAATGCAAGTCCTCCCCTTGAATTTACAGGA-----TA--CCCC------TTTTTCCTCTCCATGGGATTACATCCCGAGTTATTGTG-----------------------------------------------------------------------------------------------------------------------------------------------------------------------------------------------------------------------------------------------------------------------------------------------------------------------------------------------------------------------------------------------------------------------------------------------AA---A--A--A--AA-----TAAAGAGGTTATGGAAGTCAATATTCTCGCATTTATTGCTACTGCACTGTTTATTCTAGTTCCTACTGCCTTTTTACTTATTATTTATGTAAAAACAGTCAGCCAAAATGATTAATTGGAATT-------CCAAT------T------AATCATTGA-----AG------AAATG-----AAAAAGGGATTA-----AAT-AAAAT-----AAAAATCCAAGT-----CTTAAATGAAA-GGATCTGGTTGGAATC-A-----TAAAGTGTGGTAGAAAGA------------------------ACTAC-----ATATAGTTTTTTCTACGACACTTT--------------------A-GAGT-------CT---------------T-----------TC---T------------AT---------------------------------------------------------------------------------------------------------------------------------------------------TA-----TATTAT---------------------------------------------------CT-TGAATCTAC-------------------------A-----TAGAATAGA-TTAGTAG------------ATT----------------------GAA-A--------------T---------------A--------------------------GTAGTCTAATTCAAT-TTCTTTTTTCACTGCATCCACTT------AATTTCAATCAAGTCAAAAT--A-AAA--AAATCG-AAGAGAATT---------------------------------------------------CTTCA-C-GAAAGAATCCAT--GGAGGGAGAGAAAA-----ATAATAT-GAG-AAT--AGAC-------------------------------------------------TA--------------------TA-----------------------------------------------G-----TAA-A---------------------A--------AG---TAAAA-------------------G-AAAAAAA-----------------------GTAA--------------AAGGAAAA-A---------------------------ACCAGCGAATC-------------------------------------------------------------------------------------------------------------------------TTTCATGCTTA-AACATGCGGCGAGATGCTTC--------------------------AAAAGAG------CATAAAA-------ATTA---TT-------CT-------------AAGA-AT------AAGAAAAG-----AAT-----ATAAAACAA-ATGGAAAGTGTGCGATATGTTGTGAATAGCTCCGTGGAAGA-----A------------------AG----------------TCTAATTTTC-----TT-----ATG-TATAGAACTT-----------------------TTTTAAC-----------------------------------------CATTCGTC--------------ACTTCTAGT------------AG-------------------------------------------------AAATTTGGAATTGCTGT-------------------------AATCG------------------------CTC--------------TTTC------TATTTC-------TA---------------------------------------------------------T---------------------------------------------------------------------------------------------AT------AGT--------------------------------------A--------------GAATAGAAC----GACT------------------CTTTCTTA---------------------------------CAAGAGTT-------TCTTACAGGTACAGGAGTGAAACAAAACT-------------------A-------------------AAGAAAG-----------------------------------------------------------------------------------------------------------------------------------------------------------------------------------------------------------------------------------------------------------------------AGAG------------A------AAGAATAAAGTTTGGCAAAATG----A-----TTAATG-----C----AA-----------AACGATC------A------A-TTAAAGAAAAAAGTTGATACAACAATT-------CGACTACTCAAT------C-----AA-TTAGTA-----GTATCCCTAGAGTCCACTCCTCCCCCATACTACTAGTGAAAGAGAAAATGTAAAGACTACCATTAAAGCAGCCCAAGCGAGACTTACTATATCCATGTAAATTATGTCTC------CT-AT-----TTCTATGAAGGAAT-----TA---------TTCTAC------TAT-TGATCAATAATCATAGTGGAATCAAG-GGTACAGAGTCAAAAAGGG-----ATTC-T-----GC-----CCTAACGC-----TAT------GG------ATGAAT--CAGT-----TC-AAGGAATTTACTC------------------------------------------------------------------------------------------------------------------------------------------------------------------------------------------------------------------------------------------------------------------------------------------------------------------------------------------------------------------------------------------------------------------------------------------------------------------------------------------------------------------------------------------------------------------------------------------------------------------------------------------------------------------------------------------------------------------------------------------------------------------------------------------------------------------------------------------------------------------------------------------------------CT-AACAA------A------------------------TTCTT-AT-----------------------AGGATTTC------TGGTAGAATTGGAGAG-------C-----A-TTAAG------TATAA--------A---TACGATAC-AT---------AG------CC------CTTTT----------CC------TT-----AA-----AAAAG----AG--TACGGGGATGATGTCC-----------------------TGAATAG-----AA---GACG---CGGGA-ATAGGAAGA-TTTTTTCTTCCT-TT-----TGTTACCC-----------------T-----------TTTTT---------------TATAAGCAAAGGACGT-----CAGAAT-----ATACCAT-------AAAATTA------GGA-TAGATAAATAT------TTATTGG-----AT--A------CC------TACCTTG---------------CCT-ATG------------------TTTA----TTTTTAACCTAAACCCTAC------------AGCC-------------------CTTCTA-------TC------------------AT-----TCTATG-------AAAGAAT------GAGGAGACTTTA-----------------------------------------------------------------------------------------------------------------------------------------------------------------------------------TCCAC----------AACTCCGAAA-----TTG-ATTTTTGATCAGCCT-----ATTCAATCTGATTCTCG-----ACAG------AA-------------TCAGTAG-C--C-----------------CTTAC----T--------------TT----------------------------------------------------AGTGTATG--TAGGTAGC-----ATA-------------------------------------AGAT--------------------------------GTAT-------------------------------------------------GATAAATAAAATG---------TATGATAA-TT-----AGGAAGTCTTGA-------TA-----TTCCTTCGTGGAGTCCCTTCTTCA----AT----------------CTT-AGATTGA--AAAAAA---AAAGAATGC---------------C----CCT----T-AGGGG---------C-CCTTT-G-----GAT----ATCAAG-ATTTCTGACATCT-----TAGCCTTGTAATTTTTAATTCTCGAATC----------------------GAATCAATTAA------------------------AATTAATAAAA-------------------------G-----AA-TAAGGAAACGCAACCTCATCC-----TTA----T------TGGTAG----CC-------GTTTGG-----GC----CACTACCGACAAAA-----CA------A------------------------A----CC-------CTAGTTTG-----AGGA-----T--------AGAAC----------------TATGGATTCTCAAAAT------CCAGTATCG----CCAGGCCTAGTTA--CTCTCTTGCCCCAA------------------------CT-----T------A--TGC---AGG----GTA-----CGAA-TTTGTCGAGTTCG------A-TCAGTACT---------------------A----------T--------------------------------------------AAGCC-------TAAGTATTT-------------TATTGATCAGGCGGCACCCAGATTTGAACTGGGGATAAAGGATTTGCAGTCCCCTGCCTTACCGCTTGGCCATGCCGCCAAA---AAATCTG-----ATCTAAAATAG-AGAAAAGAGCAAG-------TATTCATCCAGG-TTTTCT-----TACT----------------AAAACC------TC--------CTTTCTTTTA-----T-------------------CTTGAATCTAAT------------------------------TC----TACTT-A------------------------C-TTTTT--------TCCAATCTT------TTTC-------AAAAAAT---------C----TATTCCTGCTTTTT-TTGAATC------------------------------------------------------------------------------------------------------------------CAGTTTCGAT-----TATTCTCC-----TCGATGGATTCTATC-----TTAA-------AACAAAC-ATTGCTAACACT------AGAAAAC--------------------TTCCCT-------------------------TTTCT--------------T------T--------------------CT------A----------------------------T-----TGAG-------------AT---------GAAAA-----A--------AG------AG-AA-AAAGTGGATTTCCAGTCACAGGCTGCAAAATT-CAGAACAA-----A-TTGGAACCATTAAC---------------------------------------T-------------------------------------------------------------------------------------------AG-AATT----CT-----A-----------------T----------------------------------------------------------------------------TTTTTTT----------------TTTT--GAATTGCAG--------TAGTG-------------AACGAC-----TC------TTAAATCGGTATT-CTCT---------CCCCCC-T-T-----C-----C----TT----------------------TT----AATG-----GC-------AT--------------------A-------------------ATAAAA-T------AGA-----ATGGATT----TATGCCTAATCCG-T-----GT-A-TA-----GGTAAAC-T-----ACAGGTCC-----GAAC-----AGC------AT-----TA------TTAT--CCATAACAGCA------------------TTA------TTA------T---CCAT-GGATCTCCCTTATGTACATATC-TCTATGGGGAATCGTGCTTTAATTTTTCATTGC-------A-----TTAAA---TATCTTGA-------AT------A---------------------------AAAAAA-A-----------------G--AA------------ATTTGGTC------T-------GA---------------TA-TAGAGTATG--------ACCTGACCA------------T-----CTTGGCCCACCCAAGT----GAAAT------------TA-----CGATAAAAG-----CAGGGATATGTGGAGAG-GTGGATAACTAGATTGGCATGTACT----------------T----------A----AAAAAG---------------------GACTT-A-----------------------C----TTT---------------------ATTTTAGGA-------TTCTACAATTAA------ATCCTA-------TATTTTCTAGCAAT--T---C------TACTAC------------------------------------------------------TA------CGA-----AA---------------------CAAA-AA-AGAACCCTCA-------------------------AATTCT-----TATTCTTTT-T--TGAAATTA-AACTAAGCGTGC--TATTC---------------------------TAAATCGAACTAAAG----------TCAAATT---TGC--TA--GTGCT------TATAAAT-----TATTA------------------------------------T-------------ATTATGG--------CTTTAT-CCCA----------------------T---T-----------------CATAGA-------------------AAGGAGATAAAATGAGAAATCTTTGCCAT-----------------CCAA----TC-----TGA---T----TAG--TATCA--------------------------------T------------------------AAAGTG---------TAAGTGGCAGA-------A---T--TTTTT-------TC-TAG------GAATGTTT------TATCAATTCATTTTCATTCGATT---TGTA-----CCCC-TGGCAAATTCGAACTTTCGTCGA--------------------AATTGTCTCTATTCATATGTATGAAATACA-------------TATATGAA--------------------ATA------TGTA--------TGTGGAGTTCCCTAGAATTTCATGTGATTCAGTAAAC-----AGA----ATATGGATTCC---ATAAT-----TGCTAGATCGAT-CCATAGGGATTGATGAAGAGTGAGC----TGATAAT-GGAA-TTTTTCTTCGATAAACA-G-----GAAACTTAAG-ATTAAGATGCTCCGGAATGGAAATGAGGGAATGTCCACAATACCCGGATTTAGTCAGATCCAATTCGAGGGATTTTGTAGGTTCATTAATCAAGGCTTGGCAGAAGAACTTGAGAAGTTTCCAACAATTAAAGATCCAGATCACGAAATTGCATTTCAATTATTTGCTAAAGGATATCAATTGCTAGAACCCTCGATAAAAGAAAGGGATGCTGTGTATGAATCACTCACCTATTCTTCCGAATTCTATGTATCTGCGAGATTAATTTTTGGTTTCGATGTGCAAAAGCAAACCATTTCTATTGGAAACATTCCTATAATGAATTCCTTAGGAACCTTTATAATAAATGGAATATACCGAATTGTGATCAATCAAATATTGCTAAGTCCTGGTATTTACTACCGCTCGGAATTAGACCATAAGGGAATTTCTATCTACACTGGGACTATAATATCAGATTGGGGAGGAAGATCGGAATTAGCAATTGATAAAAAAGAAAGGATATGGGCTCGCGTGAGTAGAAAACAAAAGATATCTATTCTAGTTCTATCATCAGCTATGGGTTCGAATCTAAAAGAAATTCTAGATAATGTTTCCTACCCTGAAATTTTCTTATCTTTCCCGAATGCTAAGGAGAAGAAG------AGGATTGAGTCAAAAGAAAAAGCTATTTTGGAGTTTTATCAACAATTTGCTTGTGTAGGTGGGGACCTGGTATTTTCGGAGTCCTTATGTGAGGAATTACAAAAGAAATTTTTTCAACAAAAATGTGAATTAGGAAGGATTGGTCGACGAAATATGAATCGGAGACTGAATCTTGATATACCTCAGAACAATACATTCTTGTTACCACGAGATGTATTGGCCGCTACGGATCATTTGATTGGAATGAAATTTGGAACGGGTATACTTGACGATGACGATATGAATCATTTGAAAAATAAACGTATTCGTTCGGTTGCGGATCTGTTACAAGATCAATTCGGACTGGCTCTTGGTCGTTTACAACATGCGGTTCAAAAAACTATCCGTAGAGTATTCATACGTCAATCGAAACCGACTCCACAAACTTTGGTAACTCCAACTTCAACTTCGATTTTATTAATAACTACTTATGAGACCTTTTTTGGCACATACCCCTTATCTCAAGTTTTTGATCAAACCAATCCATTGACACAAACTGTTCATGGGCGAAAAGTGAGTTGTTTGGGTCCTGGAGGATTGACGGGGAGAACTGCAAGTTTTCGGAGCCGAGATATTCATCCGAGTCACTATGGGCGTATTTGTCCAATTGACACGTCCGAAGGAATCAATGTTGGACTTACTGGATCCTTAGCTATTCATGCGAGAATTGACCACTGGTGGGGGTCCATAGAGAGTCCCTTTTATGAAATAT---CTGAG------AAAGCAAAAGAAAAAAAAGAGAGACAGGTGGTTTATTTATCACCAAATAGAGATGAATATTATATGATAGCAGCAGGAAATTCTTTGTCCTTGAATCAGGGTATTCAGGAAGAACAGGTTGTTCCAGCTAGATACCGTCAAGAATTCCTGACTATTGCATGGGAACAGATTCATGTTAGAAGTATTTTTCCTTTCCAATATTTTTCTATTGGAGGTTCTCTCATTCCTTTTATTGAGCATAATGATGCGAATCGGGCTTTAATGAGTTCTAATATGCAGCGCCAAGCAGTTCCGCTTTCTCGGTCCGAGAAGTGCATTGTTGGAACTGGATTGGAACGCCAAACAGCTCTAGATTCGAGGGTTTCCGTTATAGCCGAACGCGAGGGAAAGATCATTTCTACTGATAGTCACAAGATCCTTTTATCAAGTAGTGGGAAGACTATAAGTATT-CCTTTAGTT-ACCCATCGGCGCTCTAACAAAAATACTT-GTATGCACCAAAAACCT---CGGATTCTGTGGGGTAAATCCATTAAAAAAGGACAAATTTTAGCGGAGGGAGCTGCTACAGTTGGTGGGGAACTTGCTTTAGGAAAAAACGTATTAGTAGCTTATATGCCATGGGAAGGTTACAATTTTGAAGACGCAGTACTAATTAGCGAACGTTTGGTATATGAGGATATTTATACTTCTTTTCACATCCGAAAATATGAAATTCAGACGGATACGACAAGCCAAGGCTCCGCTGAAAAAATTACTAAAGAAATACCACATCTAGAAGAACATTTACTCCGCAATTTGGACAGAAATGGAGTTGTTAGGTTGGGATCCTGGGTAGAAACTGGCGATATTTTAGTAGGTAAATTAACGCCTCAGATAGCGAGCGAATCCTCGTATATCGCGGAAGCTGGGTTATTACGGGCCATATTTGGCCTTGAGGTATCCACTTCAAAAGAAACTTCTCTCAAACTACCTATAGGTGGAAGAGGGCGCGTTATCGATGTGAAATGGATCCAGAGGGACCCCCTAGACATAATGGTTCGTGTATATATTTTACAGAAACGCGAAATCAAAGTTGGGGATAAAGTAGCCGGAAGACACGGGAATAAGGGGATCATTTCCAAAATTTTGCCCAGGCAAGATATGCCCTATTTGCAAGATGGAACACCTGTTGATATGGTCTTCAATCCCTTAGGAGTACCCTCACGAATGAATGTGGGACAAATATTTGAAAGCTCGCTCGGATTAGCCGGGGATCTGCTAAAGAAACATTATAGAATAGCACCCTTTGATGAGAGATATGAGCAAGAGGCTTCAAGAAAACTTGTGTTTTCAGAATTATATGAAGCCAGTAAACAAACAAAAAATCCATGGGTATTTGAACCCGAGTACCCGGGAAAAAGCAGAATATTTGATGGAAGAACAGGAGACCCCTTCGAACAACCTGTTCTAATAGGGAAGTCCTATATCTTAAAATTAATTCATCAAGTTGATGAGAAAATCCATGGACGTTCTACTGGGCCCTACTCACTTGTTACACAACAACCCGTTAGAGGAAGAGCCAAGCAAGGGGGACAACGAGTAGGAGAAATGGAAGTTTGGGCTTTAGAAGGATTTGGTGTTGCTCATATTTTACAAGAGATACTTACTTATAAATCTGATCATCTTATAGCTCGCCAAGAAATACTTAATGCTACGATCTGGGGGAAAAGAGTACCTAATCACGAGTATCCTCCAGAATCTTTTCGAGTGCTCGTTCGAGAACTACGATCTTTGGCTCTAGAACTG-AATCATTTCCTTG-TATCTGAGAAGAACTTCCAGGTTAATAGGGA-GGAAG-----TTTGATC-GGAATAAATATAAA-TTC-----------TTTTCTTA--------------------------TTTATGATTGACCAATATAAACATCAACAACTTCAAATTGGACTCGTTTCCCCTCAACAAATAAAGGCTTGGGCTAACAAAAACCTACCTAATGGGGAAGTCGTTGGCGAAGTCACAAGGCCCTCTACTTTTCATTATAAAACCGATAAACCAGAAAAAGATGGATTGTTTTGCGAAAGAATCTTTGGACCCATAAAAAGCGGAATTTGTGCTTGTGGAAATTCTCGAGCGAGCGGAGCTGAAAACGAGGAGGAAAGGTTTTGCCAAAAATGCGGGGTAGAATTTGTTGATTCTCGGATACGAAGATATCAAATGGGATACATCAAACTCGCATGTCCCGCGACTCATGTGTGGTATTTGAAAGGTCTTCCTAGTTATATCGCGAACCTTTTAGATAAACCCCTTAAGAAATTGGAGGGCCTAGTATACGGC----------------------------------------------------------------------------------------------------------------------------------------------------------------------------------------------------------------------------------------------------------------------------------------------------------------------------------------------------------------------------------------------------------------------------------------------------------------------------------------------------------------------------------------------------------------------------------------------------------------------------------------------------------------------------------------------------------------------------------------------------------------------------------------------GATTTCTCTTTTGCTAGGCCCAGCGCTAAAAAACCTACTTTCTTACGATTACGAGGTTTATTCGAAGATGAAATTGCATCCTGTAACCACAGCATTTCTCCCTTTTTTTCTACCCCAGGCTTTGCAACATTTCGAAATCGGGAAATTGCGACAGGAGCAGGTGCTATTAGAGAACAATTAGCAGATTTGGATTTGCGAATTATTATAGAGAATTCCTTGGTCGAATGGAAGGAATTAGAAGACGAGGGGTATAGTGGAGATGAATGGGAAGATAGAAAAAGACGAATAAGAAAAGTTTTTTTGATTAGACGCATGCAATTGGCGAAACATTTTATTCAAACAAATGTAGAACCAGAATGGATGGTTTTGTGCTTATTACCAGTTCTTCCTCCCGAATTGAGACCCATTGTTTATAGGTCTGGGGAT------AAAGTAGTGACTTCGGATATTAATGAACTTTATAAGAGAGTTATTCGTCGGAACAACAACCTTGCCTATCTATTAAAAAGAAGTGAATTAGCGCCAGCAGATTTAGTAATGTGCCAGGAAAAATTGGTACAAGAAGCCGTGGATACACTTCTTGATAGTGGGTCCCGCGGGCAACCAACGAGGGATGG------TCACAATAAAGTATACAAATCACTTTCAGATGTAATTGAAGGTAAAGAGGGAAGGTTTCGCGAGACTCTGCTTGGAAAACGGGTCGATTACTCGGGGCGTTCTGTCATTGTTGTGGGTCCTTCGCTTTCATTACATCAATGTGGATTACCTCTAGAGATAGCAATAAAGCTTTTTCAGCTATTTGTAATTCGCGATTTAATCACGAAACGCGCTACTTCTAATGTCAGGATTGCTAAAAGGAAAATTTGGGAAAAGGAACCCATTGTATGGGAAATACTTCAAGAAGTTATGCGGGGACATCCTGTACTGTTGAATAGAGCACCTACCCTGCATAGATTAGGCATACAGGCCTTCCAACCTACTTTAGTGGAGGGGCGTACTATTTGTTTACACCCATTAGTGTGTAAGGGTTTCAATGCGGACTTTGATGGGGATCAAATGGCTGTTCATCTACCTTTATCCTTGGAAGCTCAGGCGGAAGCCCGTTTACTTATGTTTTCTCATATGAATCTCCTATCTCCCGCTATTGGGGATCCTATTTGCGTACCGACCCAAGACATGCTTATCGGACTTTATGTATTAACGATTGGAAACCGTCGGGGTATTTGTGCA---------A------ATAGAT------ATAATAGTTGCGGAAACTATCCAAATC---AAAAA------------GTAAATTAC------AATAATAATAATT------------ATAAG------TATACAAAAGATAAAGAACCCCATTTTTCTAATTCCTATGATGCACTGGGAGCTTATAGACAGAAACGAATCAGTTTAGACAGTCCCTTGTGGCTCCGATGGAAACTAGATCAACGCGTCATTGGGTCAAGAGAAGTTCCGATTGAAGTTCAATATGAATCTTTGGGGACTTATCATGAGATTTATGCCCACTATCTAATAGTGGGAAATAGAAAAAAAGAAATCCGTTCTATATACATTCGAAGCACTCTTGGTCATATTTCTTTTTATAGAGAAATAGAGGAAGCCATACAAGGATTTAGTCAGGCCTATTC-----ATACAC----------T------AT--------------------CTAAA--------------------CAA-----GGAAGTT-----AG--------------------ATTCGGCGATGCCCC-TCC-----CTTTC-----GGGGGGCATTCC-----GATTTCGCTAGTAT----------C----------ATCATT-----TTTGCCGCGCGAATCCAGATTGAGATTAAGGAA-----AGGAAG------TT----AATTAAATTTTCGAATCACTGACTCAGGCCCATTGTC-----------------------GAATCCTACTCAGC----AA---------------------TTGTCGAATCCTACTC-----AGCC-G-AA----AAA--GGGGGTACTT-ATGTATGGCGGAACGGGCCAATCTGGTCTTTC--------------------------ATAATAAAGAGATAGACGGAACTGCTATGAAACGACTTATTAGCAGATTAATAGATCATTTCGGAATGGGATATACATCCCATATACTGGATCAAATAAAGACTCTGGGCTTTCATCAAGCCACTACTACATCGATTTCATTAGGAATCGAGGATCTTTTAACAATACCATCTAAGGGATGGTTAGTGCAAGACGCGGAACAACAGAGTTTTCTTTTGGAGAAACACTATTATTATGGGGCTGTACACGCGGTAGAAAAATTACGCCAATCCGTTGAGATATGGTATGCTACAAGTGAATATTTGAAACAAGAAATGAATTCGAATTTTCGGATAACGGATCCTTCTAATCCAGTCTATCTAATGTCTTTTTCAGGAGCCAGAGGAAATGCATCTCAGGTACACCAATTAGTAGGTATGAGAGGATTAATGGCGGATCCTCAAGGACAAATGATTGATTTACCTATTCAAAGCAATTTACGCGAGGGACTTTCTTTGACAGAATATATAATTTCCTGCTACGGAGCCCGCAAAGGGGTTGTAGATACTGCTGTACGAACAGCAGATGCTGGATATCTTACACGTAGACTTGTTGAAGTAGTTCAACATATTATTGTGCGTAGAAGAGATTGTGGTACTATCCGAGGTATTTCTTTGAGTCCTCAAAATGGGATGACGGAAAAACTTTTTGTCCAAACACTAATTGGTCGTGTATTAGCAGACGATATATATATTGGTTCACGATGCATTGCCGCTCGAAATCAAGATATTGGAATTGGATTAGTCAATCGATTCATAACTGCCTTTCGAGCACAACCATTTCGAGCACAACCAATATATATTAGAACCCCCTTTACTTGCCGGAGCACATCTTGGATCTGTCAATTATGTTATGGTCGGAGTCCCACTCATGGCGATCTGGTCGAATTGGGGGAAGCCGTAGGTATTATTGCAGGTCAATCAATTGGGGAGCCAGGGACTCAACTAACATTAAGAACTTTTCATACTGGCGGAGTATTCACAGGGGGTACTGCCGACCTTGTACGATCCCCTTCGAATGGAAAAATCCAATTCAATGAAGATTTGGTTCACCCCACACGTACCCGTCATGGGCAGCCTGCTTTTCTATGTTATATAGACTTGCATGTAACTATTCAGAGTCAGGATATTCTATATAGTGTGAATATTCCCTCAAAAAGCTTGATTCTAGTGCAAAATGATCAATATGTAGAATCCGAACAAGTAATTGCGGAGATTCGTGCCGGAACGTCCACTTTGCATTTTAAAGAAAAAGTACAAAAGCATATTTATTCCGAATCAGACGGGGAAATGCACTGGAGTACTGATGTTTACCATGCGCCCGAATATCAATATGGTAATCTTCGTCGATTACCAAAAACAAGCCATTTATGGATATTGTCAGTAAGTATGTGCAGATCCAGTATAGCGTCTTTTTCGCTCCACAAGGATCAAGATCAAATGAATACTTATTC------TTTTTCTGTTGACGGAAGATATCTCTTTGACCTCTCAATGGCTA---ATGATCAAGTAAGACATAGACTGTTGGATACTTTTGGTAAAAAAGATAGGGAAAT------TCTTGATTATTCAACGCCGGATCGAATCATGTCCAATGGCCATTGGAATTTTGTCTATCC------TTCTATTCTTCAAGATAATTCGGATTTGTTGGCGAAAAAGCGAAGAAATGGGTTCGTCATTCCATTA------CAATATCA------TCAAGAACAAGAGAAAGAACTAATATCCTGTTTGGGGATTTCGATTGAAATACCCTTTATGGGTGTTTTACGTAGAAATACTATTTTTGCTTATTTTGACGATCCACGATACAGAAAAGATAAAAAGGGTTCAGGAATTGTTAAATTTAG---------------------------------------------------------------ATATAGGACCC------TAG------------------------------------------AG---------------------GACGAATATAGG---------------------------------------------------------------------------------------------------------------------------------------------------------------AC---------------------TCGAG-AGGAAGA---------CTCAGAGGAC------------------------------------------------GAATATGG------------------------------------------G------AGCCCAGAGAACGAAT---AT-----------------AGG------A------------------------------------------------------CCC------------GAGAGGAAGAA------TAT---GAAACCCTAGAAG---ACGAATATA------------------------------------------GGACTCG------------AGAGGACGAATATGAAAC---------------------CCTAGAAGATGAATATGGGATCCTA---GAGGACGAATATGAAGCCCTAGAAGACGAATATGGGATCCT---------------------------------------------------------------AGAGGATGAATATAGGACTGGAGAGAAAGA------------CTCAGAA---GACGAATATGGGAGCCCAGAGAACGAATATAGAACCCGAGAGGACGAATATAGAACCCGAGAG---------------------------GACGAATATGGAACTCT------------------------------------------------------------------------------------------------------------------------------AGAGGAAGACTCAGAG------------------------------------------------------------------GACGAATAT------GGGAGCCCGGAGGAAGG---------------------------------------------CTCAGAGG---ACGAATATGGGAC---------------------------------TTTAGAG------------GAA------GACTCAGAAGAAGACTCAGAGGAC------------GAATA---------------------------------------------CGGGAGCCCAGAGGAAGATTCCATCTTAAAAAAAGAGGGTTTGATTGAGCATCGAGGAACAAAAGAATTTAGTCTAA------AATACCAAAAAGAACTAGATCGGTTTTTTTTCATTCTTCAAGAACTGCATATCTTGCCGAGATCCTCATCCCTAAAGGTACTTGATAATAGTATCATTGGAGTGGATACACAACTCACAAAAAATACAAGAAGTCGACTAGGTGGATTGGTCCGAGTGAAGAGAAAAAAAAGCCATACGGAACTCAAAATCTTTTCCGGAGATATTCATTTTCCTGAAGAGGCGGATAAGATATTAGGTGGTAGTTTGATACCACCAGAAAGAGAAAAGAAAGATTC------TAAGGAATCAAA------------------AAAAAGGAAAAATTGGGTCTATGTTCAACGGAAAAAAATTCTCAAG---AGCAAGGAAAAGTATTTTGTTTCGGTTCGACCTGCAGTCGCATATGAAATGGACGAAGGGAGAAATTTAGCAACACTTTTCCCGCAAGATCTCTTGCAAGAAGAGGATAATTTCCAACTTCGACTTGTCAATTTTATTTCTCATGAAAATAGCAAGTTAACTCAAAGAATTTA---------------------------------------TCATACGAATAGTCAATTTGTTCGAACTTGCTTAGTAGTGAATTGGGAACAAGAAGAAAAAGAGGAGGCTCGTGCTTCCCTTGTTGAGGTAAGAGCAAATGATCTGATTCGCGATTTCCTAAGAATTGAGTTAGTCAAG------TCCACTATTTCGTATACACGAAGAAGGTATGATAGGACAAGTGCAGGACCGAT------TCCCAATAATA---GGTTAGATCGC------------ACCAATTCCTTTTATTCCAAGGC------GAAGATTCAATCACTTAGCCAACATCAAGAAGCTATTGGCACCTTGTTGAATCGAAATAAAGAATACCAATCTTTGATGATTTTGTCGGCATCCAACTGTTCTCGAATTGGTTTATTCAAGAATTCGAAATATCCCAATGCGG------TAAAAGAATCGAATCCTAGAATTCCTA---------------------TTCGAGATATTTT---------------------TGGGCCCTTAGCCGCTATT---------------------------------------------------GTACCTAGTATATCGAATTTTTCTTCATCTTACTATTTACTAACGCATAATCAGATCCTGTTAAAAAAATATTTGT------T------CCTTGACAATTTGAAACAAACCCTCCAAGTACTTCAAGGGCTTAAATACTCTTTAATAGATGAAAATCAAAGGATTTCGAATTTCGATAGTAACATCATGTTGGATCCATTCCATTTGAATTGGCACTTTCTCCATCATGATTCTTGGGAGG------AGACATCGGCAATAATTCACCTTGGACAATTTATTTGCGAAAATGTATGTCTATTTAAAT------CGCACATAAAAAAATCTGGTCAAATTTTCATTGTTAATATTGATTCCTTTGTTATAAGAGCAGCTAAGCCTTATTTGGCCACTACAGGAGCAACTGTTCATGGTCATTATGGAGAAATCCTTTACAAAGGAGATAGGTTAGTTACGTTTATATATGAAAAATCGAGATCTAGTGACATAACGCAAGGTCTTCCAAAAGTAGAACAAATCTTTGAAGCGCGTTCAATTGATTCACTATCGCCGAATCTCGAAAGGAGAATTGAGGATTGGAATGAGCGTATACCAAGAATTCTTGGGGTCCCCTGGGGATTCTTGATTGGAGCTGAGCTAACCATAGCCCAAAGTCGTATCTCTTTGGTTAATAAGATCCAAAAGGTTTATCGATCCCAAGGGGTACAGATCCATAATAGACATATAGAGATTATTATACGCCAAGTAACATCAAAAGTGCGGGTTTCCGAAGATGGAATGTCTAATGTTTTTTCACCTGGGGAATTAATCGGACTATTACGAGCAGAACGAGCAGGACGAGCTTTGGATGAATCGGTCTATTATCGGGCAATCTTATTGGGAATAACAAGGGCTTCCCTGAATACCCAAAGTTTCATATCTGAAGCAAGTTTTCAAGAAACTGCTCGAGTTTTAGCAAAAGCTGCCCTACGAGGTCGTATTGATTGGTTGAAAGGCCTGAAAGAAAACGTAGTTCTGGGGGGGATTATACCTGTTGGTACCGGATTCCAAAAATTTGTGCATCATTCCCCACAAGACAAGAACCTTTATTTCGAAATTCAAAAAAAAAATCTATTCGCGTCGGAAATGAGAGATATTTTGTTTCTCCATACAGAATTAGTTTC------TTCTG---------------ATTCTGA---------------TGTAACAAACAATTTCTATGAGACATCAGAACCCCCATTTACCCCC---ATTTATAC----------------------------------------------------------------G-----ATTTAA-------GGA----------------TACATAAAG------C----AG-----A------TTTT---------TTTA--------TTTA----------------------------------------------------------------------------------------------------------AAC-----------------TAGA----C-----TTTTGACC----------------------------------------TT-------------------AG-----AACACT-AACAGGTCAGA-TTTTAGAT---------------TTTT--------------AT------------TTT--------------------------------------AT---------TTTTATTCATTTTATTT------------T------------AA-------TAAG--------------TA-----AAAG-AAG-TCAGTTAATTCA-TTAA-----G---------------------GTTACGTT-----TATACCA-T--------GTATCAATGGCCAAT-----TCTCAGTG-----G-----AAGGT----TACATCGGAACAA---------------TTAT---------------TAT----------TTATTTCA---------------A--------GCTATTTCGGCTCTTTCTTAATTTTC-----AAAAAAA-AAAGA-AATAAATTCCGTAATGG---AATGGTAGGATG--AAAAA---AAAAA-GAAA----AAATCAA-AAGGAAGTGTGG-AAAAAATGACAAGAAGATATTGGAACATCAATTTGAAAGAGATGATAGAAGCGGGAGTTCATTTTGGTCATGGTATTAAGAAATGGAATCCTAAAATGGCCCCTTACATCTCGGCAAAGCGTAAAGGTACTCATATTACAAATCTCGCTAGAACGGCTCGTTTTTTATCAGAAGCTTGTGATTTAGTTTTTGATGCAGCAAGTCAGGGAAAAAGCTTCTTAATTGTTGGTACCAAAAAAAGAGCAGCGGATTTAGTAGCATCAGCTGCAATAAGGGCTCGTTGTCATTATGTTAATAAAAAGTGGTTCAGTGGTATGTTAACGAATTGGTCGATTACGAAAACTAGACTTTCTCAATTTAGAGACTTAAGAGCAGAAGAAAAGATGGGAAAATTCCACCATCTCCCAAAAAGAG-ATGTGGCAATCTTGAAGAGAAAATTATCTACCTTGCAAAGATATCTCGGCGGGATCAAATATATGACGAGGTTGCCGGACATTGTGATCGTCCTTGATCAGCAAAAAGAGTATATAGCTCTTCGGGAATGTGCCATTTTGGGGATTCCTACTATTTCTTTAGTCGATACAAATTGTGACCCAGATCTCGCAAATATATCGATTCCAGCCAACGATGACACTATGACTTCAATTCGATTGATTCTTAACAAATTAGTATTTGCAATTTGTG---------------------------AGGGCCGTTC-----TCTCTATATAAGAAATCG--------------------------------------------------------------------TTGAT------T----------AAGAAGA-ATAGTTCATT---------------------CTTGGGTAACTGCG---TAG-----ATTTATGGGATCACTTAC-------TA-----T---------------------------------TC-----------------TTTTTT--------------GTTTTGCATATTTTGC-----------------------ATA-----G--------------------AT-------AAAAGA------------AGGGGAATATTGATAT-------ATATTAGAGGGTATTGATATATATTATCATCTGATGTGATTTCTTGGTAT-CCT-----A----------------------AAT----ATAAGATTAAT------ACT----TCAAGTTGCTGAGTTGAGAAAGAGATGG-TTGAATCAAAAGAATTCCTT-----TTTTGAAGTTCAATTTTTATCAGAG----GACAATATGAATATTATACCATGTTCCGTTAAAACACTCAAGGGGTTATATGATATATCGGGTGTAGAAGTAGGCCAACACTTCTATTGGCAAATAGGAGGTTTCCAAATTCATGCCCAAGTACTCATCACTTCTTGGGTCGTAATTACTATCTTGCTAGGTTCAGTTATCATAGCTGTTCGGAATCCACAAACCATCCCGACCGACGGTCAGAATTTCTTCGAATATGTGCTTGAGTTTATTCGAGACTTGAGCAAAACTCAGATTGGAGAAGAATATGGTCCCTGGGTTCCCTTTATTGGAACTATGTTCCTTTTTATTTTTGTTTCGAATTGGTCGGGTGCTCTTTTACCTTGGAAAATTATACAGTTACCCCATGGGGAATTAGCAGCACCCACGAATGATATAAATACTACTGTTGCTTTAGCTTTACTCACATCAGCGGCATATTTTTATGCGGGTCTTAGCAAAAAAGGATTGAGTTATTTCGAGAAATATATTAAACCAACTCCAATTCTTTTACCAATTAACATCCTAGAAGATTTCACAAAACCATTATCGCTTAGTTTTCGACTTTTCGGGAATATATTGGCGGATGAATTAGTCGTTGTTGTTCTTGTTTCTTTAGTCCCCTTAGTAGTCCCTATACCGGTCATGTTTCTTGGATTATTTACAAGCGGTATTCAAGCTCTTATTTTTGCAACGTTAGCCGCAGCCTATATAGGTGAATCCATGGAAGGTCATCATTGAATT------GACTAGTTTTC-----AAA-ATAGTC-----TT-T----TTTTTTAGCTTAGCTCAATTCAT-----GCATGGTTCCAGA-----T-----AATCC-----GCT-----TGGTTGG---A-----AAAC-----TAAATAGTTA----GAAATGCG-------------------TATGAATATACAACCTAGAGTTGTAGG---------------AGAG----------AGA-A-----TAG------ACTAT------------------ATTAC-----------------------GGAATTGT----CAA-------AGTATA--TATGCATTA------A-------GGGGGGCGGAGTCAGGCTAGAT-----CTAT--------ATCC---TTAATG-TC-------------------------TA---------T-AAGTC---CAGTCATCTTTTGTGCGGGT----------------T------TTTAAGGAAT-------------------------------------------------------------------------------------------------------------------------------------------------------------------------------------------------------------------------------------------------GATTTTAGAATCCG----ATTCATCAATAGAA-AATG-------AGAAAATACGC--------AAA-A------TAGAAGAAACAA---A------TG-----T-----A-TATG-----GG-----------A---TA---T---TATAT----------A--------TTC---CTAAG-----TTAG-----ATTCATTAT--------------------CTAATCC-----GA------TATATC-----------------------------GAA-TTCC---C------TCTA-------------------------------TA---------TGGAATTGGATTCCATA------TCCAG----TTCTATGCAGCATA----TTGTTATCAATTG-----TATATCTTGATTT-AATTCCT-----ATTGGATTTGGATTAGGTCGATTTCAAT------AGGGGTTC-TTCCTCTATTTCGTCTTTTATTATGGATTATTTTATTA--------------------------TGGATTAGATGATAGGG--GAAAAAATAGGAACTCAAGGATATCGAAGAG----TAA-----------------AGAAAGA-AGAATGG-----AATG-AAAGAGTGGTTGGTTG----GAAAGAAAGAGAAATAGAATAA-TGAGA------ATCATATGGATTTAC----ACAAACCTCTAATGATTAGAAAC----TAAAAATGAGATCTCGAAGTAGTTCGGACAATTCAGATTATCATTT-------------------------------CAATTTGTA-----------------------------CT-------------------T----------T--------------TTA--------------------GTTACTTCT----------------------------------CCCCAATAGAGCTT---A-------GAAGTAAGAATTTCTTGGTTGATTGTATCCTTAACCATTTC---------TTTTTTTT--TT----GACACGAGGA---ACTCACCATGAATCCACTAATTGCTGCTGCTTCCGTTATTGCTGCTGGATTGGCCGTAGGGCTTGCTTCTATTGGGCCTGGAGTTGGTCAAGGTACTGCTGCAGGACAAGCTGTAGAAGGTATTGCGAGACAGCCAGAAGCAGAAGGTAAAATACGAGGTACTTTATTGCTTAGTCTAGCTTTTATGGAAGCTTTAACAATTTATGGACTAGTTGTGGCACTAGCGCTTTTATTTGCGAACCCTTTTGTTTA-----ATCCTAAAAAAGAAAAT-----GAG-----TC-------C--TTTAG-------ATTAG-----ATA-C-TTTTT------T---C------T------------TT--------TTTTAG----T-AAA-----------TTGG-------TATTTGCTTCTGCAATTCC-AATTATATC--------AA--------TACTTT----------ACTCC------------------------T-----A-----TTT-------------------------------A-----T-----TA------CTCCTGGAA-----------TTACCTATT---TATCGGGACAGA------CAATA-C-CCCA----CCCCAGGAAGGGCTGATTTGAGGATGATCAATTT-----AG-----AGGATATG-CTCGCCTT---------------------CTTC----CTTCCCGT------CCTTAGTT------TAGGACAGTGGAAAGTC--T---------------TTTTCCTT---------------------------------------------------------------------------------T--------TATTTTAGGAA------TTTTTG-----GA---------------------AC-----ATTTC-----AACAAAGGA-GTC-----T--------TTCACAGGTCAAACGAGACCTAAGACTTAATCTAAAAGAAA-------TTATTAG-----AT---TGAA--TCTAT------------TTGCATT---------------------------------AAAAA-----AAATTACATT-------AA-AAAAACCGATC----AAAAAA-GGGCGAG----------------------------C------GAAGT------AAG-TGATCGAAAAACTTTGCTCTTTGTTCGTCCTATCTAT---------------------AAGAGGAGAGCATATGAAAAATGTAACCCATTCTTTCGTTTTTTTAGCTCACTGGCCATCCGCTGGGAGTTTCGGGCTTAATACCGATATTTTAGCAACAAATCTAATAAATCTAACTGTAGTGGTTGGTGTATTGATTTTTTTTGGAAAGGGAGTGTGTGCGAGTTGTCTATTTCAAGAATAGATTGGATCTATCCGGCTGCACTTTA-----AAATATTTTTT--------------------AGT--A------------------------------------------------TTTTTTG------GATAAAT-----AAG------AAAAAGGTGCACGATCTCGACGAATTACTTCTGAATAAATTCAGAAATC-----ATATGGAAGAACCATAGCATTTCGCGACTCATTGGT-----AAATCAACTTTGATTC----TCT-----ATAGACCAA-TAATGTGAGACCATTAACACGGTTAAAGCTAAACTGCTTGAAGTCCAGGC----AAAAA-----GGGGTACTCT-----------------------------------------T--------------------------TCTACAACTAT------A-------TTAGT-------A--------T------------------TAGTACCGAAATG-------------------CTTT------AAACGGGAAATAGCT-AATGTAGAATT-----TATCTGATATAAAACACTCATATCGAT-----------------AAA-ATGGTTTGAACT-----ATT-----TACT-------AG-----------AA-------G-GGCACCCTG--CCCTTTTTTATCCAATGCCGAATCGACGACCTA-----TGTAT-------------AAAA--AAAAAGAGAAATTTT-----TTGGATTTGAA--G---------------AAA-AAAAAGAAT-----------------TCTATCAAT------TTT---CATTTTCCA------TTTATTTAGTTAG-TTTTTCTTAATGAAA----------------TTGAAATTATTAACT-----------------------------------------AAA---GGGCAA-ATACAAA-----TAAAGAAACAACTTTGCTGACCATGATAGA----TTTTTATCTAGGCGGAAGAGTCC-------T-----CTTAATAT-TTATCTAGTCTTATATTCTT--------------AATATGGGT---------------T------TCGGTAT-ATTGAAATATAA--------------------------------------------ACAGAAAAGAGAAG----AT----AGAGGATAGGCTCATTACATAAAA-TAA---AAAAAAAAGATATGGA-----AATAGCTA---------TAG--------CAAA-----A-------AA--AG------A-----------------AAAAA----AAGGAGCGTGAGAGCCAAATGAATCGAAAGATTCATGTTTGGTTCGGGAAGAGATCATAAAAAT-----TGTAAACT-----T-AATAGCAAGATAATCTACTTTCATTAAAAGATTTATTAGATAATCGAAAACAGAGAATCTTGAGTACTATTCGAAATTCGGAAGAATTGCGTAGAGGGACCATTGAGCAGCTCGAAAAAGCTCGGGTTCGATTACAGAAAGTCGAACTAGAAGCAGATGAGTATCGAATGAATGGATATTCTGAGATAGAACGAGAAAAAGCAAATTTGATTAATGCTACTTCTATTAGTTTGGAACAATTAGAAAAGTCTAAAAACGAAATCCTTTATTTTGAAAAACAAAGGGCGATGAATCAGGTCCGACAACGGGTTTTCCAACAGGCCGTACAAGGAGCTCTAGGAACTCTGAATAGTTGTTTGAATACCGAGTTACATTTCCGTACGATTCGTGCTAATATTGGCATTCTCGGGGCCATAGAATCGAAGAAATAA------T--------TAAA------TTAATTAGGCC-----TTGAACTTCTACTTTCGTTTAGAATTTAGGCATTATTTTTCCCCTT-GCTTCCG------A-AAAAAAGAGTCAAGAAACACT-AATGGCAACCCTTCGAGTCGACGAAATTCATAAAATTCTCCGCGAACGTATTGAACAATATAATAGGAAAGTAGGGATTGAGAATATCGGTCGCGTAATTCAAGTGGGGGATGGGATTGCTCGTATTATAGGTCTTGGTGGAATAATGTCAGGTGAATTAGTCGAATTTGCAGAAGGGACTAGGGGTATTGCTCTGAATTTGGAATCCAAAAATGTTGGGATTGTATTAATGGGCGATGGGTTGATGATACAAGAGGGAAGTTTTGTAAAAGCAACAGGAAGAATTGCTCAGATACCCGTGAGCGAGGCTTACTTGGGTCGTGTTATAAATGCTCTGGCTAAACCTATTGATGGGAGAGGCGAAATTGTAGCTTCGGAATCTCGCTTAATTGAATCTCCTGCTCCGGGTATAATTTCCAGGCGTTCTGTATATGAACCCCTTCAAACAGGGCTTATTGCTATCGATTCGATGATCCCCATAGGGCGCGGTCAGCGAGAGTTAATTATTGGGGACAGACAGACTGGCAAAACAGCAGTAGCCACAGATACAATTCTCAATCAAAAAGGGCAAGATGTAATATGTGTTTATGTAGCTATCGGTCAAAGAGCATCCTCCGTGGCTCAAGTAGTAACTACTTTCCATGAAGAGGGGGCCATGGAATACACTATTGTAGTAGCTGAAATGGCGGATTCACCTGCTACATTACAATACCTCGCCCCTTATACGGGAGCAGCCCTGGCTGAGTATTTTATGTATCGCGAACGGCATACTTTAATAATTTATGATGATCTCTCCAAACAAGCACAAGCTTATCGCCAAATGTCCCTTCTATTAAGAAGACCCCCCGGCCGCGAAGCTTATCCAGGGGATGTTTTTTATTTGCATTCACGGCTTTTAGAAAGAGCCGCTAAATTAAGTTCTCTTTTAGGCGAAGGAAGTATGACCGCTTTACCAATAGTTGAGACTCAATCTGGAGACGTTTCCGCCTATATTCCTACTAATGTAATCTCCATTACAGATGGACAAATATTCTTATCCGCGGATCTATTTAATGCCGGAATTCGACCTGCTATTAATGTGGGTATTTCTGTTTCCAGAGTAGGATCCGCGGCTCAAATTAAAGCCATGAAACAAGTAGCTGGCAAATCAAAATTGGAACTAGCTCAATTCGCAGAATTACAAGCCTTTGCACAATTCGCCTCTGCTCTCGATAAAACAAGTCAGAATCAATTGGCAAGGGGTCGACGATTACGGGAATTGCTTAAACAATCCCAATCAAACCCTCTCCCAGTGGAAGAGCAGATAGCTACTATTTATACCGGAACGAGAGGATATCTTGATTCGTTAGAAATTGGACAGGTAAAGAAATTTCTGGATGAGTTACGTAAACACCTAAAAGATACGAAACCTCAATTCCAAGAAATTATATCTTCTAGCAAGACATTCACCGAGCAAGCGGAAATCCTTTTGAAGGAAGCTATTCAGGAACAGCTCGAAGGGTTTTCCCTTCAGGAACAAAC-----------------------ATAAATTTTG-CATG--------------TCT-----------------------AC----TCTTG-T-----------------------------------------------------------------------------------------------------------------------------------------TA---------GTAGAAGAGGAATCGTTGAGAAAGA---TTTT--------TCATT--TGAATCATGC------AAAAAAG---------------------------TT------TTC--------------------------------------------TTA--------------------GTT---------------------------------TT-------------------TAG-TATAG-----------------TTA-------------------TTTAAAGAATAGATAG--AAATAAGATTGCGTCCAATAGGATTTGAACCTATACCAAAGGTTTAGAAGACCTCTGTCCTATCCATTAGACAATGGACGCTTTTC-T------T-TCATATTTTCT-----------TCTTT-C--------TTT----TCG----TTTTTTTT------------TT---CTC----TTGTTCCGAT-------------------------------AAAAAACTCTTAGACCGA------AACTC-------T---------TTTAGG------AAA-G-A-AAAA-TAAATCCATA-TAC------------------------------------------AAAT-----------G---GATGATGCA-----TATATCAT----------------------AAAGAA-----GG-----A----ATATGGAGCGGGT----AGTGGGAATCGAACCCGCAACC---CCAAG-----GTTATGAGCCTTGTGAGCTACCAAACAGCT-CTATCCTC-----T-------TAAACT------AAAGA-GCGG-----GGAAC------TAGTGGAT----AA-A-A-GGGGG-----TTGGATAC-GCCC-CTCTACC-ATATCTATACAA------------------ATAGAATAGTCCATTTATACAGAATGGTAAAGAGGGCT-CTTCTACGATCATCCAT-TCTAGAAATCCATACA------AATATGAAAGAAAG----GGTATTTTATCCTTACCAACTGGATCTTGTTGCACCCGGTAACAAACATGCATAAACCATTTCTCGAAGTATGTGTCCGGATAGTCCAAAGTCTCGATAGTTAGCTCTAGGTCTTCCGGTCAAAAAACAACGTCGATGAAGGCGTGTAGGTGCACTATTACGTGGTAGGGATTGCAATTTTTCTCGCATTTTCGTTTTTTCACTCAAACTCAAGGGGGAAACTTTGCTT---CTTATCTTTTTTTTTGAAGATCGACGAATCAAATGATATTTCTGTTCTAATTTCTGCCGCTTCTTCTCCCTCTGAATCAAACTTTTTTTTGCCATAATGTG-CCG-------T-----TCCTAT-TAT-TACCAAGTATACGGTTCGAATCCTAGATGGAAAAATAA--------ATAGAAAAAGAAA-----TCTAAGAAGGCGGATCCTCCCTCTCCATCAAGAGTAATGAAC----TAG-GTGCTGGTACAGT-------ACAAAAAA---AC----AAAAAAAACTAACTAAATTAACCAAACTTGCCTGATGTTGAGGCAATCAAGAAAGCTGCATAAGTGAATATATAACCCACGGAAAAGTGGGCTAATCCAACCAATCTTGCTTGCACAATGGAAAGAGCCACGGGCTTATCTCTCCAGCGAATTAAATTAGCCAAAGGTGTGCGTTCATGAGCCCATGCTAAAGTCTCAATTAATTCCTGCCAATATCCACGCCAGGAAATTAAGAACATAAATCCAGTAGCCCAAACAAGATGTCCAAATAAGAACATCCACGCCCATACCGATAAACTATTCATCCCAAAAGGATTATATCCATTGATAAGTTGTGAAGAGTTTAACCATAGGTAATCTCTTAACCATCCCATCAAATAAGTGGAGGATTCATTAAATTGTGAAACGTTGCCCTGCCATAATGTGATGTGTTTCCAATGCCAATAAAAAGTAACCCATCCAATGGTATTTAACATCCAGAAAACTGCCAAATAAAACGCGTCCCAAGCAGAAATATCACAAGTACCGCCGCGCCCTGGGCCGTCACAAGGAAAACTATACCCAAAATCCTTTTTATCCGGCATTAATTTGGAACCTCGTGCATCTAAAGCACCCTTTACTAAAATCAATGTAGTTGTATGCAAACCTAGAGCAATAGCATGATGAACCAAGAAATCTCCAGGTCCTATTGTTAAGAAAAGAGAATTACTATTCTCATTAACAGCATTCAACCATCCGGGCAACCATAGGGTTCGACCTGCATTGAAAGCGGGGCCGCTCGTTGAAGATAAGAGTATATCGAACCCATATGTCGTCTTACCATGAGCAGATTGTATCCATTGGGCAAATATAGGTTCGATCAAGATTTGCTTTTCTGGAGTACCAAAAGCAAGCATGACGTCGTTATGAACATAAAGGCCCAAGGTATGGAATCCTAGGAAGAGGCTAGCCCAACTTAAATGAGATATGATAGCTTCTTTATGGTCTAACATTCTTGCCAATACATTATCCTCATTCTGTTCCGGATTGTAATCCCTAATGAAAAAAATAGCTCCATGAGCAAAAGCCCCTGTCATGATGAACCCTGCAATATATTGGTGATGAGTATATAAAGCAGCTTGAGTGGTAAAGTCTTGTGCTATGAATGCATAAGCAGGTAAAGAGTACATATGTTGAGCTACTAAGGAAGTAATAACCCCTAAAGAAGCTAGAGCAAGACCTAATTGAAAATGAATCGAATTATTGATTGTGTCGTAAAGGCCCTTATGCCCACGCCCTAATCGACCCCCCGGAGGAGTATGTGCTTCTAAAAGATCTTTGATACTGTGCCCAATTCCGAAGTTAGTTCGATACATATGACCGGCAATGAGAAAAATAAATGCAATAGCTAAATGATGGTGAGCAATATCGGTCAGCCACAAACTTTGTGTTTGTGGATGGAATCCCCCAAGAAGAGTTAGAATGGCAGTTCCGGCTCCTTGAGCGGTACCAAATAAATGATTACTCGAATCAGGGTTTTGGGCATAAAGATTCCACTGACCCGTCAGAAGGGGTCCCAACCCCTGGGGATAGGGTAATACATCTAAGAAATTATTCCATCGAACGTACTCCCCCCTGGATCCGGGAATAGCGACATGAACTAAATGTCCTGTCCAAGCCAAAGAACTTACCCCGAAAAGTCCTGACAAATGATGATTGAGACGAGATTCCGCGTTTTTGAACCACGAAAGGCTTGGTTTCCATTTGGGTTGTAGATGTAACCAACCCCCTATTAAGGATAGCGTAGAAAGAAATAATAGAAACAGAGCTCCAGTATAAAGATCTCCATTGGTGCGTAATCCAATTGTATACCACCACTGATAAACCCCAGAATAGGCGATATTCACTGGACCGGCAGCACCTCCTCGAGTAAAGGCTTCCACAGCGGGTTGACCAAAATGAGGATCCCAAATCGCATGAGCAATAGGCCTTACGTGTAAAGGATCCTGTATCCATGATTCAAAATTTCCTTGCCAAGCTACATGAAACAGATTTCCGGATGTCCATAGAAAGATTATTGCTAACTGCCCAAAGTGAGAAGCAAAAATGTTCTGATAAAGACGTTCCTCAGTAATATCATCATGACTTTCGAAATCATGTGCGGTAGCAATACCAAACCAAATACGACGAGTAGTGGGGTCCTGAGCTAAGCCTTGGCTAAACCTGGGAAATCTTAATTCCATAATGCCTTTCAAATCCTCCTAGCCACTATCCTACTGCAATAATTCTCGCTAAGAAGAATGCCCATGTTGTGGCAATTCCACCCAGAAGGTAATGGGTTACTCCTACAGCACGTCCTTGTATAATGCTCAAGGCTCTAGGCTGAGTAGCAGGAGCAACTTTTAATTTGTTATGAGCCCAAACGATAGATTCAATGAGTTCTTGCCAATAACCACGGCCGCTGAATAAAAACATTAAACTGAAGGCCCAGACAAAATGAGCACCTAAGAAAAAAAGACCATATGCAGATAATGAAGAACCATAAGACTGAATTACTTGGGATGCCTGTGCCCACAAGAAATCTCGGAGCCACCCATTAATCGTAATGGAACTCTGTGCAAAGTTTCCCCCTGTGATATGAGTTACCATCCCTTCATCGCTTATAGTACCCCAAACATCCGACTGCATTTTCCAACTGAAATGGAAAATGACTACCGAAATTGCATTGTACATCCAGAATAGACCTAAGAAAACATGATCCCAGGCGGATACTTGACATGTTCCCCCTCTCCCAGGCCCATCGCAAGGGAAGCGAAAACCAAGATTTGCTTTATCGGGTATCAAACGGGAACTGCGAGCAAATAAAACACCTTTCAAAAGTATTAATACAGTCACATGGATGGTAAATGCGTGAATGTGATGGACTAAAAAATCTGCGGTTCCTAATGGAATAGGTAACAAAGCTACTTTGCCGCCTACTGCTACTAACTCGCCACCTCCCCACGTTAAGCTGGTACTTGTTGTTGCACCAGGAGCTGTTACGCCAGGCGCGTTAGCATGGATATTTTGTACCCATTGAGCAAAGATGGGTTGTAATTGTATGGCGGTATCCGAAAACATATCTTGGGGACGGCCTAAAGCACTCATGGTATCATTATGAATGTACAAGCCAAAACTGTGAAAACCTAGAAATATACACACCCAGTTAAGGTGGGATATGATTGCATCGCGGTGTCTAAGGACGCGATCTAATAGATCGTTGTATCGAGTAGTTGGATCATAGTCTCTTACCATAAAAATGGCTGCATGTGCAGCAGCACCGACTATTAGAAATCCGCCAATCCACATGTGGTGTGTGAACAAGGAAAGTTGTGTACCATAGTCAGTAGCTAGGTATGGATAGGGGGGCATAGAGTACATATGATGAGCTACAACAATGGTTGTAGAGCCTAGCATAGCTAGGTTAAGAGATAATTGAGCGTGCCATGACGTTGTTAGGATTTCATAGAGACCCTTATGGCCTTGTCCTGTAAATGGGCCCTTATGAGCTTCCAAAATATCTTTAAGTCCATGACCAATACCCCAGTTGGTCCTATACATATGACCTGCGATTAGGAAAAGAATAGCAATAGCTAAATGATGGTGCGCAATATCGCTCAACCATAGACCTCCGGTTATTGGGTCTAGTCCTCCGCGAAAACTCAGAAATTCTGCGTATTTGGACCAATTCAAGGTGAAAAAGGGGGTTGCTCCTTCGGCAAAACTAGGATAAAGTTGAGCCAAAAGGTCGCGATTCAAGATAAATTCATGA-GGAAGTGGTATCTCTTTAGG--ATCAACCCCAGCGTCAAGAAATTGGTTAATTGGTAAAGATACATGGATTTGGTGTCCCGCCCAAGAAAGAGACCCAAGTCCTAATAACCCCGCTAAGTGGTGATTCAACATGGATTCTACATCTTGGAACCAGGCCAATTTGGGAGCGGCCTTGTGATAATGGAACCAACCAGCAAAAAGCATTAACGATGCAAAAATCAATGCACCGATTGCGGTACAATAGAGTTGTAATTCATTAGTTATTCCAGATGCTCGCCAAAGCTGAAAAAACCCAGAGGTTATTTGGATTCCTCGGAAACCCCCGCCTACATCACCATTCAATATTTCTTGCCCTACTATTGGCCAAACTACCTGAGCACTGGGTCCAATGTGAGTAGGATCACTTAGCCATGCTTCATAATTGGAAAAAC-GGGCACC-ATGGAAGTA-CATGCCACTCAACCAAAGAAAGATAATGGAGAGTTGACCGAAATGAGCACTAAAGACTTTTCGAGAGATCTCCTCCAAATCACCGGTATGACTATCGAAATCGTGAGCATCAGCATGTAGGTTCCAGATCCAAGTGGTAGTATCAGGGCCCTTAGCTATTGTTCTTGAGAAATGGCCGGGTTTGGCCCATTCCTCAAAAGATGTTTTTACAGGATCCCTATCCACAACAATTTTTACTTCTGGTTCCGGCGAACTAATAATCATTAAGTCCTCCTCTTTCCGGACAAGACATACAAAGAGACCCGCCAACTGTC-----TTTTTAGTGA---------------ACCTTTGAAAG----------------------------------ATA--------------GATATTATGATTAGTCCTTT-TCTTTA--------------------CTAT-CTACCGTCTACCGTCCTTCTAC----------------TTTTT-----TTTTAGTTATT-CACTGGAGCAAT----TAT------ATATTGAAGTCA----A------------TCCGAGGCAAGTGTTCGGATCTATTATGACATAAGGATTAGGTGCCTAACGGA------------------------C-ATTGT-TTATTTTG-G-AAAAT--------------------TATTTCCCGACG-TACT-------AAAAAA--AA---------CC-------------------TTT--------------T---TAA-----AATTT----------------------ACGAAG-------------CTAGTGTA----------TTTT----T----TTT-----TG-AGGGTATAAGC----TCCTATCTACATCTACTTTC-----------------------CTTGA--GT-----ATA------G----------A--T-------T---TTTT---------TATTCGATTC----C-----AA---ATTCCAA----------------------------GATAACTCA------T----------------------TAGAAT-----------TAT--------------------T----------AA-TAAGACGGTC---------CTG--------------------------------ATATATTA------G-----CA--------ATATTTAGATCG-------------------CCC----C-----------CTTTATTCGCT------TT-ATTACTTCTAT-TCTAGACCCT----ATCCCT-ATCGTTTA-------------------------------------TCCTTATGAAAT------------AT------------AAT-------------------AAAAAATAGAAGGTA-GAA------G---------------------AA------AGGGATAT---------------------AATGAAATTCTTG------ATTCG---ATCTTCCGACCT-----------------------------AATTTA-----TTTGATTAATGGATCAAC-------------------------------------AACCAAACC-A-CCC----------ATTTTATGAAA---------AAGGA------AAGTGG------TCT----T------ATTCAAATTCAAAGCGCTTCGTAATCTTCAACCAGTTCTGTGCTTCAATATAATTTCCCGGAGTAAGCGCTATAGCTTGTTTCCAATACTCAGCAGCTTGATCAAACCAAGCTTCCGCAATTTCCGAATCACCCTGTAGAATGGCCTGTTCTCCTCGGTCGGAATAGGCAGTTCCTTCCCCTAGAACCGTACTTGAGAGTTTCCTACCTCATACGGCTCAGAAATTGCT------ATCCTAATTTCCCC-------TATCTTA-ACTGAATTCGATTTCT-----CAAAAAT--CGATCCAA----------------TTTC-----TTC------TT-----GGGT-TAAG------------------CAGAAGAAGTTA------ATTAC------------CTAAGTTTC-------------------------AAACCCT-A------ATTTTGATCAATAATCAGTTTGATCTTTTCTCCCACC------TTCAGAAG------------AATGAAGCATA-GATAGACC---------TATAG-----CCTTCGTT-CGAATTTTCTGAAAGGTAACTATCTCGG---------TTTC--------TTATATGAAATTTCTATAGAATCCTTG-AAAAAGAC--------TTTT-------T------------CC----CATAAG-AAAGAAAAAAGAACTTACTATCTTTGGGATCTGATACTACACCG-------CTGCTTAATTCCTTAGTGGATC-GGCTCTATTACATAAGCAGATTCCTAAATTTT---GCCC-------CATA----TTATGG-----GATAAGTAAGCAG----TTT-------TTTTTAGTTGTATCGACCCAGTCGCTCACTA----ATGGATCTTTACGGTGCTTTC----TCTATCAATTTGGG------------------------AA-CTTTATCCATAGA-GT--------A-GTAGTATAG-----GCCATA----C------TTT-----------CTTC------CTATTTTGATTCTCGTGAAGTGTCCTTCCTTCCTACAGCTGATA-GGGC--AAA-----ATCGTTGTTTTGACGATCCCTATGTAGAAAGCCC-------T----TTTTC---T-----------------------------------------------------------AGTATTTACT-----AGAAAA--------TTTGATCCT-TTC----TTTT---TTTTTCTTC--TTTCTATAGTGGAGATAGTCGCACGTAATGACAGATCACGGCCATATTATTAAAAGCTTGCGGTAAGAAGGGGTTTCGTTCTAGTGCCCGGAAATAATATTCCAAAGCCTTTGTATGCTCTCCATTGCTTGTGTGTATAAGGCCTATATTATAGAGTATATAACTTCGATCATAGGGATCAATTTCTAGTCGCGTAGCTTCATAATAATTCTGCAAAGCTTCCGCATAATTTCCTTCGGATTGAGCCAACATCCGTTACGGTCGTTCA-----TTCT-----AT-----TCAAAAAATCTCCGTTCCAAAACCGTACATGAGGT--------------------------------------------------------------TTTCATCTCATACGG---------------CTCC--------------------------TCCC----TT-----CTGTAC------------------------------------------------------------------------------------------AT-------A---------GTACTAA-GCGAAA------TAAT-----C--------TATAGAATA--------------------A------AA-ATAGAA-TTAGTCCCATCTT--------AT------TATGAACCGAAAGGGGCTGGTATTTTTCCAAGAAATCTCTAGCCAACCTTCCC-GCAAGAGGTTT---------------------TTCTTAACACCAATGAATTCTAT---------TAATGCTAGAGGA--AAACGATAGCTCCAAGAATTTCTTTGTTCTCAACGCCTCCTATTTAGAGGAATTAGCCACTTCAACGATCTTTGATGGTTA-TAGGGGTATCCAAAGTACAAACCTGATGGTTGTTTGTTATCCCAACCATTCTTCCCAGCCCTGATACCGATCAGGAAAGGGCTAATTTCTAACAAAG-TTTTTCTCTTGTTGATTC-----CTATTTCT--AGGTGTAGTGCTTTTCTCCCCTA--TGCTG-------------CCTA-T-----TGGTACTAGTAGAGTAGGAT----TGGCCTG-----TAATACAGAA-----C--------------CTATCC------TGTA-GGTGTAACCTTTCGCTCAATAC--TCAAATCTACAATTGAAGCATCTGAGGCC-GCATCAATCGAGGATACACGACAGAAGGAATTG------TTAGTT----------CACCTCACCTTCCCCAAGCGTGG----GTT----TCCTTT-------AC-TAATTTTGTTCTCTCTAT-GCGAA-C-CCCCTCTCTTTCTCGTAAGACT-GAGG-----TG------TAGGTAGGGCT------AAAAAAAAAC---A------AAAAAAAAA--------------------GAGTCAAATCGCACCATCTCTATAATAAGTAAATGCCCTTTTTTCCCCTGAGGTTGTCGGAATTATTCGCAATAAAATATTGGCTACAATTGAAGAGGTCTTATCAATGAAATTTCCATTTATACGGGATCTAGGCATAATTCCCA---------ACC--------CATTCTAT-ATAGAATTGTTTTCATTTCTTCACAAAATAACAT--------AAAA--------ACAAA-----CACATTCGATTC------TTA-----TAAATCGATCGA---------------TCC--------------------ATATGCTCTA-----AATGGATAAG------AGAGGTATGGATTTTCCGCTCAGCTCA------AATTATCTCCTTTTCCTTCTGTTTGGACA-----AGAAGA-GATATGAAATATTTGACTAAGATTGGATTTCATTCC-----ACTTT-TC---T-A-----T-TTCT---C-----AACAATAACTTCTCT-----CATCAGCTATTTCGCGTTTTCAAA------G------TC-----ATTAATTGT-------CT----CA-----TACC-CT---------------T-----T---TTT---------AGATTTCGATTGTATGG------CGTAGCGTACC-----TTATGCAAACAGAATTCTAGGG-----T-------TCC-----------------TCTA----TTTT------------------------ATTA-----------------TGG---------AA--------T-------------------------------AAGAAGAATTCTT----CCATTCTC----TTTTTCTTT-----GGTTTG------GGGAAAACCC---------------AAAC-TAAAACT----T-----T---------TCGAGGGA-G-----CGGAATTCCTAGT----------AAAAAAA------------TCCTGG--ATC-------------------CTTCCACT--------T-----AGAT-------------------------------------------------G----AAAAGGAA------TTTT---------TC-------------------------CA----ATAGAACCATGGAACCCCCGAGCCGTTGTGGTTGTA------CCTGTACTGCAG------------------------------GAATAGGAAAACTCGCTATTCACTTAGTTTA---TTTTCCATAA--TAAGA--------------T----TA-TGTA-GGAGAGATGGCCGAGCGGTT-CAAGGCGTAGCATTGGAACTGCTATGTAGACTTTTGTTTACCGAGGGTTCGAATCCCTCTCTTTCCGTT-----TCTCTTA-ATTGATCAACGTTAACGATCACAATGTATCAAATCAAAT-----A--ACAATTTA-T-----TCCAGC--------------------------A-----AT-----AA---------TACCTT-------TA-------T----------------------T-------TAA-------T--------------AGAAAT---------------TTTTT--------CTAGT-----AAATTAC-------------------------TGT-----GGT-------ATG-----TAAA------ATACACATAGAGGAAAGAACAAAA---AAGAAAAAAAGA------T-----------CC------TAGGGTTAATCCATTTATGCTAGTT----GAATGGGAAAATACG-AATTAA---------------------GGGCCTTA----GGTCGATTTAGTTCG------GGGA------AA-----GGGGAA-GGG-G-------AAGA---AAATTCTATGAA-----CTTTTCC--TTT-----TT------TCGTTAAGTTCAAGTCTGACGAGAGTAATATTCTACAACTAACAACTCATTTATTTTGAGACCGACCCACTTCCTATCTAGGATTTTTTTAACTAGTCCTTTATATTGCAATGTGTCAATCGTCAAATGCTTTGGCAATTTCCCCGGGTCGGATGAAGCAATAGAATTTTGAATCAGACGTTTTGATCTTTGGTTATCCTTCGTAGTAATAATATCTCGGGGTTTGCAACGAAAACTTGGTATATCGACTATACGACCATTAACTAAAATATGTCTATGGTTAACTAATTGCCGGGCCCCAGGAATGGTTGAAGCCATACCCAATCGAAAAAGGATATTATCCAAACGCATTTCAAGTAATTGTAGTAAAACCTGACCTGTTGACCTTTTTGCTTTTCCAGCGATATGTACATATCTAAGTAATTGTCGTTCTGTCAGACCATAATGAAAACGCAATTTCTGTTTTTCTTGAAGACGAATACGATATTGCTCTTTTTTCCCAGAATGGAATTTCTTTTTCAGATTACTTCCGGATTTAGGTGTTTTTCTAGTGAGTCCTGGTAAAGCTCCCAGACGGCGTATTTTTTTTAAACGAGGTCCTCGATAACGGGACATGAAGACTCC-T---------T-GT---T-TATTTTATTGAAATTTCATTTTACACAATTAATTTCATTGTATTTACATTAC-----AGAATACATCAAAAT-----T-----AAAAC------TG----------------A-------------------ATT------AAACTAA--AGGATAA--ACAGAGTAA--------AATC----T---------------ACT--------------AA---------------------------------------------------------AG--TAC-----CAC-------------A-AA------------------A---AATGGAATTTCATCAAC-------ATC---------TGGA---------T--------TT---------------TTTGT---------------ATA---------------T-AT---------------AT-TATTTATTTTATTGTTTTGTATCTAGC----AAAATTG-TAAGGTAG-AACCACATAATAG---------ATCCT-GGATTCTCC--------ATTTAATTCG--------GAG-----AAAAA-----GAGAGA-TTCTTGTTCAT-------GGAACATCGAT---------AT-----AG-----AAAAAAGCCGACTATCGGATTTGAACCGATGACCCTCGCATTACAAATGCGATGCTCTAACCTCTGAGCTAAGTGGGCTTACA-------------TAACAGAAATAGTGTAACAAATAGAA--ATAT-------------------GTAT-----AGTATAGGAAATCCGTAAAATGT----------CAG--------------------------ATCTTAA-----------------------------TTATTAATCTTAGCTATT--------------------AACT--------------------------AG-TTCG---------AAATTGGAAGTTC---------------TACTT--A-------------------G-----------------------------------------------------AAAAA------AATACT-AGAA-----C------TT-----CATAAAG------------------------------------------------------------------------------------------------------------------------------------------------------------------------------------------A-TAAAGTTAACTTGATATGCTTAAC-----T-GG--------------------------------------------------AGGAT------------------------------------------------------------------ATC--------------------CTT-A--------------------------------------------------------AA-----------------------T-------A-----GGA-------------------------------------TTATAG--------------------------AAATT----TTTG-AACTTTC---------TTTTTATTTCTCTAATTCA-----CAAATT--------GA---------------------------T-------T------T---------TTCTAA-------------TAGAATAGAATCT------ATTCCA-------ATT-----TCTA--------TA-------TTGAATTTGATTTCAGATATTT--TCAATTTGATATGGCTCGGATGA-----GT-----A----AT------CT------AATAC---------ATAG---------A-AAAGA------ATAA--------TATATATG----------------------------------------------------------------ATGAAA---------G------------------------------AT------------------------------AT----A------AT-----------AA-------------------------AGAGAA------AA---------------TGCGAATTTCTTGGCATTTTC----ATTCGATC---ATT------ATAGA----------CA------TT-T---------TTT---------GAGATATTTTG-------T------------TTTTT---------------------------TTGTTATT-----------TCT-----T-----AATAATTTA---------------------------------ATG---------------------ATTA----------------------AT-ATTTCACTA------------------AGGAGAACATAG------------AATCATAGCAAATGAAATTGCTAA-TTCTG-ATTAG-------------------------AAAA--------------A---------------------AAAGAATGAATATCAAGCGTTATAGTATGATTTTGAATACTCTAAAAAA--GA-AAGGC-----G--GGGGGGGGT--------------------GGGGGAGAGAAAAACTTTGGGATATATTGATTCGGATTGAATTGCAAATACATCAACGATAGAATC-AATTCAATTCTGAATTGC-----AATAAGCA----GGGTCTG----TCAAATAGAGAC-----GAACTGCTAG-----ACTAC--GTCGAGTAATGAATTCAAC-G-----ATTCC-------AAAAAAA------AC-TAAGA----G----ATGGATG-AAATTACACAAGGAATCCAGGTCTCAATC-AAAGAAA-----AGGA-------A----A-AT-GGGGATATGGCGAAATCGGTAGACGCTACGGACTTGATTGTATTGAGCCTTGGTATGGAAACCTGCTAAGTGGTAACTTCCAAATTCAGAG-AAACCCTGGAATTAAAAAA-GGGCAATCCTGAGCCAAATCCGTG-----TTTTG-----AGAA---AA---C------AAGTGGTTC-----TCGAACT-------AGAATCCAAAG------GAAAAGGATAGGTGCAGAGACTCAATGGAAGCTGTTCTAACGAATCGAG--TTGATTACGTTGTGT------TGGT-------AGTGGAACT-C------T-----C-T-CTAAATTT--------------AGAG------AAAGTAAG-----GGCT-T-------------TA----------TACAT----------------------------------------CTAAT----ACACAC------GTATAGATACTG-----ACATAGCAAAC-----GATTAATCACGGAACC-----C---------AT----------------AT-------C----------ATAA-----T-ATA-GG-TTCTT------T--ATTCTTTT-----------------TTAGA-ATGAAA-----T-------TAGG-----------------A------AT------GATTATG----AA-----A--------TA----------GAAAA-TTCTGAA--------TTTTT-----TT--------AGAA-----TTATT--------------------GTGAACCCATTCCAATCG----------AATA-------TTGAGTAATCAAATCCTTC------AATTCATAGTTTT-----CGAGA-----TC-----TT----------TTA------A---AAAG-----TG--G--------ATTAATCGGACGAGGATAAAGAGAGAGTCCCATTCTAC------ATGTCAATAC---TGACAACAATGAAATTTCTAGTAAAAGGAAAATCCGTCGACTTTATAAGTTGTGAGGGTTCAAGTCCCTCTAT-----C----CCC---A-----AAC----C------CTCT-----------------TT-TATTCA------C------------------TAA------------------------------CTA-----------T-AG----TAT-T-------TAT-----------------CCT--C---------------------------TTT-TTTTCTT-TT--------T---A------T--------CAATGGGTT-----TAAGATTCATTAGC-----TTTCTCA------TTCTAC----TCTTTCAC-----AAAGGAGTG-----CGAAGAGAACTCAATGGATCTTATG------------CTGCTA-----TTCATT-----GAA--------------------TAGA----TTTC------T---------------------------------------------TTTTTA-T---------------------------------------------------------------------------------TATAGTATC-----GGCAAGGAATC-------------TCGATT--------------------------ATTAACTCTA-------------------------------------------TTTT-T--------------------------------AAG-----TAT-----------TA-T----------------------------------TAAGTAAG----CC-AT-GCACAATGCATAGGATTA-----CCCCC--CCCT-----------------------------------------------------------------------------------------------C-A-TTTCCAAATTTAGAATTT----------GGAAT-AC------------TTT---ATTGA-TTTTTT-AGTCCC------TTTA------ATTGAC----------------------ATAGATAC-AAATACTCTACTA-GGATGATGCAC-------------------------AAGAAAAGGTCAGGATAGCTCAGTTGGTAGAGCAGAGGACTGAAAATCCTCGTGTCACCAGTTCAAATCTGGTTCCTGGCACAG--------AAAAAA--------------------AA---GGATCTACCGA-------ATAGG-----TATTGATACAAATACCTCGAGATGGGTTGGG-----ATACA----------TA---------------------------T-TCGTT-----AAT------A--------------------AT--------------------------------ATAG-ATAG----------------------------AG-------------------T-----------------A-------------------------------------------TG---------ATTT------------------------------------------ATTCATCTAA----------GTAGA-----------T------------AAA---------TCTCTAA-----------------ATAGAGGCAC------TTC-TT--------------T-TTCT------------TTT----------TA------G-AAAAGGG-----TAAAAATTT-CTGGTT--------C------------------------------------------------------------------------------TT----------T---------TCT-----------------------TT--------------------------------------------------ATGG------TACA-G--AAGGAGGTG------AGATTAGGTTACCTTT-----T------C-TTCATTTTTGCATTTCTTA-------------------ATT-----TTG-----TATT-CCGC-TATTCCGACGAAT----ATTTATT-TATTCTTG------CTTATCTT-ATCTTACTTTCCTAGCTGTT-C-------TA------A------GT----AATGCGCGCGGTACAAAGTT-CGTGGTAGGGAACTTCTTT-----GAGTCATCGTATTTTTCTGTTCA-----T-----ACGAAGGAAA-------TG----AATATGTGA-----------TTTTCCA-----AATTGGAGAA------------------------------TCGAAATGAAGC-------------------------------C--CTTT----TTTGCTCAGTC-----TATCTGGACC---------------CT--------------------T---TTTGTATAA-TAGG-----------------AATT-----AA-------TTAGA----ATAT-AA--------------------------------TAGGTATTCCG-TTTCATC-TAGG----AACAGAACGTAAAAA------------TATTCCTTGACT--TGAAT------------------AAAATC----------TGGAGTT--------GTGTT----GTATAAGTGAGCATG---AATTT---------------------------------------------------------------------------------------------------------------------CTTA----TCATTCAATGAGCATCTTGTATTTCATAGAAATTGGGGGTTATATAGTCCTTACGTAAGGGCCAGCCTATCCAACTTTCAGGCATTAGAATACGTTTAAGGCGTGGATGATTATCATAAGAGATTCCCACCATATCATAAGATTCGCGTTCTTGAAAATCGGCACTTCTCCAAATCCAGAAGACAGACGGGATTCTAGGATTATCCTTTTGGGCAAAGACTTTTATGCATACTTCTTCTGGGTTATCTATACCATACTGTATTCTCGTAAGATGATACACGCTAGCTAAAGATCCACCGGGTGCTACGTCATAAGCACATTGGGAACGTAAATAATTGTAACCATATACATATAAAATGACAGCAATGGAATCCCAATCCCCTGCTTTTATTTGTAAAGTCTCTATTCCTCGGTGATCGAAGCCCAAAGATCTATGAACCACCTCATGTTTGACTAGCCAATTAGATAACCAACCCTGCTGCAT----------------------TGTCTTGATCTCTCCCCC-----------------TT-----------TGTATAAATA-TTTCA-CATTTCG----AATGCAAGTTTGAAAGATTGCCCTGC-----TCTTTC-TTT-TTCTACACAAAAG-----AA-----C--CCCTCCTAATTCACTAATTTGGAG----------------------GAAGATACTGGACTTTTGGATTTGAAAAAAGTTTCA---------------GAAGATA---------------TGTCT------------------AAAGTAGATGGTGATTGATAGAGCAATTCTTGCTCGTAAGTTCCAGTATGAGTACTACGCCTAACATAAAGCTTGTGACTGGTAGTAAAACATCGATTTTTCT------TTTGAGATAGAGTTCGATCCTCAACTATTTCTCGCGATATCTTCTTACGAAGTTTTGTTAGGGCATCTATAACTGCCTCCGGTTTAGGTGGGCAGCCCGGCAAGTAGACATCCACAGGAATTAACTTATCAACTCCCCGAACAGTACTATAGGAATCCGTACTGAACATTCCCCCTGTAATAGTACAGGCTCCCATAGCAATGACGTATTTTGGTTCAGGCATTTGCTCGTATAATCTCACTAAAGAGGGAGCCATTTTCATTGTTACCGTACCAGCTGTTAAAATTAGGTCTGCTTGCCTAGGACTTGATCTTGGTACCAATCCATAACGATCAAAGTCGAATCGTGAGCCTATTAATGAAGCAAATTCAATGAAACAACAACTGGTACCATATAGAAGGGGCCATAAACTGGAGAGTCTTGACCAATTCGAAAGATCATTTGGTGTAGTTGAAATAACGGAATTGGAACTTGTTTGGTCAAGTAAGGGAAACTCAATCAAACTCATAACTGTCTCAATGGAATCTTTTCCTTC---TTTTTTTTTTTTGTCTGAATATTCAGTTAAGACCATTCCAAGGCTCCTTTTCGCCATGCATAAACTGAACCAACAACTGGGATAAGCACGAAAATGAAAGCTTCGATAAAAACGGATACACCCAATACGTCGAAACTCATTGCCCAAGGGTAGAGAAAGACCGTTTCCACATCAAAAACAACAAAAACTAGTGCAAACATGTAATAGCGTATTCGGAATTGTAACCAAGCCCCTCCCATGGGTTCTATACCCGATTCATAACTAGAAAGCTTCTCTGGTCCTTCACTAATCGGGGCTAAAAGTCCTGAAATCCAAAATGCAAAAATAGGAATAAGGCTTGCTATTATTAGAAATGTCCAAAAAATATCATATTCGTGAAGCAGAAACATAAATGTACTCCCATTAATG----TGGAATAGGCGGAACTG-AATTAGTCAATTCAAGTCAGC-----GTTGTCAATTTATCCAGAACTTCTCTCTTTTCCTC---------GGTGAAACAAGAA----TCC------G-----TTTT-----GCTCAAA---------------CCAAAGC-AC-----TT------AGT-----TTAGCCTTTGTTTCCTCT------GTGCCCTG-----TCT--TCTTTAA------------------------AG--A-----------TTCATCC----AATGGAATCCCGACTCCCTTT-C-TTTT-------------------------------TGATT---TCCATTCTAT----------------TTC-------T--------A--------------------------------------------------------------------------------------------------------------------------------------------------------------------------------------------------------------------------------------------------------------------------------------------------------------------------------------------------------------------------------------------------------------------------------------------------------------------------------------AT-------------T--------------AGA--------------------------------------AATT------AGAACCTAAT------------------------TAAG--A-------------TAGGATGAC-------TAA-----TGTATGCAGCC------TAATGAGG----------------------------AGTAATACT-------------------ATAAA-----------------------------------AAT-----------AAAGAACTCTATTTCAG-----AACTATGAG---------ACAGAATATTCTGT-------------------------TTTCTT-A-TT---------TACTCT---------T----TC----TTTATTTTTGG---------------------------------------------------------------------------------------ATTTT----------A-TT--------------------------T-AAAGTAGATCG--------------------------A-------TTTAGATAATG------------------------------------------------------------------------------------------------------------TATA-TAT---------------------AAGC-AAAGTA-AT-------------ATACTTC----AAA-C-AAAGTAGGAATTC-----GCAAGATGGAGAAAA-TCATTGCAGTTATT-----AT-----AGGG--------------------AAATCTAGG--GACT----------------------------------------------TAGAG------CATATCCT----------ATT--------------TGAAGGAGGATGGAATTCAA-----ATCAGGTAAGGGA----TCCTT-------------------------C--C----TTCT--A------T-TGATTTGATA-----------------------------------------------------GA-----A--ATTCGTTTTTCTTTT-------------------------CCTGTC-----TCTAAGA-T----------T------TTCGATGAAT-GAGCCTGT-----GGTAATGC-----TTTTATCTC---------------TAT------------TCTATGGCGCAAGCGACCGTCCAGTCTATAAAC--AAG-----TACT----------------------------------AA-------------------------TGAG-------GA----AA------------------------TGAA-------AACTATA-----CTAAAGG----AAAC----AT-----------------AGGAT----CTCTAT------------------CCTAA-----AATCT-------------------------AAAAAAAGG-----A----------CATAT---TAGGGCTATACGGATTCGAACCGTAGACCTTCTCGGTAAAACAGATCAAACGG------ATTATTATCGAAATGATTCGAACTGTTTCAAAGACCCAACATGCA--T------TTTT---TTGCATTGGGCTCTTTCATCAAC------T-GATGTAAAGATCA-GTTAGTCCACC-----------------------ATAG---TTTT---------T--------CTTTACGG------AAAGATAATGAGATGGCT-CCCTGTGCT--CTG-ATTGA-TTATTT-GTATTATGATCTATCTAGGAGCAATACCAAAGTGTTTCAAAGGAGGATTACCTTGACT--TAGGTCTGCCTCCGGCCTAAATT------AAATCA--------ACCTAAGTGAAATGGAGTCTCTATCGTTCCGCT----GCAAGAGTTGACTATGAGACTTCATACA-CCCTAAAG--TTCATAGAACGAAAAGAAGTTTTT-TG-GAGGCCCTTATCCTCATTACGCCTAGC-----ATTTAGTGGGCTGGATATTTACCTTATCAACTAGCAAATCAATAAGGGTTCTA------TTTGATTAGGCAC-CTGAA-T-----TGG-----CACCTGAAT-CGGACTGA--ACCGACTGT------TTGTCAGGCTACTGTTC-----TCCTATTCTCTCGAATCCA-TGAAGTAAGAC------ATTGA-TTTTGCAATAAG-------ATCAATTATGTTCATTGCAT-----AA-T----AAG-CTCCCTTG-AAAAGCATTGGCGCACGTGTAAGCGAGTTGCTCTACCGAACTGAGCTATAGCCC-TTGTC----------AGAGATATCTTAACATATAGATAATTTCTTGTCAAGATGAATATTCTCT------AA-TG-CCAGAG-----GATATCTCTTT-GA-----------TCTGT------------------------T--------------T-------------------ACT------AT------------------------------------------------------------------------------------ATAACATACCAATAAC-ATATAACATACCAAT----------A-ACGG-AGCAGTA-TTGCTTATA-AAAAGGATTCGATCTAT------AAT-CGATC-GAAGTAATGGGTCTTCCTTTGTGGTGATAAATTGCCTACTTAACTCAGTGGTTAGAGTATTGCTTTCATACGGCGGGAGTCATTGGTTCAAATCCAATA----GTAG----G----------------T-------AGGTAGGTAGAAAAA-TTACTAGATAGCATTGGACTTACTTCGCTTCGCTATCTAATAACTTTTTCTACCCCTCTTC-CC------------------------TTTTTCTTTGTAT-------CAACT--AAACC----------------------------------ATTGG-----------ATTGT-----ATTCAATTGGATGGGGGAATCCAATTGATAGCCTCGACTCGTATCCTAGCTCGTCTGAGAGCTAGCTTCGCTTCAACCAACTCTTTCGTAC---CCTCAGCTCTACTCAAGTTAGCTTCGGCTATTTCAAGTGCCTGTTGAGCTTCTTCCGGATCAATGTCACTACCCAGTTCCGCATCATTTCCTAAAATGATGATCTCATTATTAACTATTCTCGCAAAACCGCTCCACAGAACCGCCGTTAACCATTGGTCGTTGAGGAGGCGTATTCTCAAAGGACCCATATCTACAGCTGTGTTAATGGGGGCGTGGTTTGGTAATACGCCAATTTGGCCACTATTAGTAGATAAAATGATTTCTTTCACTTCACAATCCCAAATAATTCGCTTAGGAGTTAGTACATAAAGATTTAATTTCATTTCTTCAATTTGTTCTCCTCTTCTAAGTTTATAGCTTTCGTGCTAGCTTCATCGATGTTACCCACCAAATAAAAAGCTTGTTCGGGTAGGCCGTCTAATTCTCCGGAAAGGATTAGTTGAAATCCCCTAATTGTTTCTGCAAGACCAACATACTTTCCTGCAGAACCGGTAAAAACTTCTGCCACAAAGAACGGTTGTGATAAGAAACGTTCAATTTTTCGTGCTCTTGCTACAGTTAAACGATCCTCCTCTGATAATTCATCCAACCCAAGAATTGCGATAATGTCCTGAAGTTCTTTGTAACGTTGTAAAGTTTCCTTAACTCTTTGCGCAGTTTCATAATGTTCGTTGCCAACGATCCGAGGCTGTAACATAGTTGAGGTTGAATCTAAAGGATCTACTGCTGGATAAATACCCTTGGAAGCTAATCCTCTGGAAAGTACGGTAGTAGCATCCAAATGTGCAAATGTTGTGGCAGGAGCAGGGTCGGTCAAATCGTCCGCAGGTACATAAACTGCTTGGATCGAAGTTATGGATCCCTTTTTTGTAGAAGCAATTCTTTCTTGCAAAGAACCCATTTCTGTACTAAGAGTAGGTTGATAACCCACTGCGGAGGGCATTCTCCCTAATAAGGCGGATACCTCCGATCCTGCTTGAACAAAACGAAAGATATTATCGATGAATAGAAGCACGTCTTGCTTATTAACATCTCGGAAATATTCTGCCATAGTTAGGGCAGTTAAACCAACTCTCATACGAGCTCCCGGCGGTTCATTCATTTGACCATAGACTAGAGCTACCTTTGATTCCTCAAAATTTTTTTCATTAATTACTCCGGATTCCTTCATTTCCATATAAAGATCATTTCCTTCACGAGTCCGTTCCCCTACTCCGCCAAATACGGATACGCCTCCATGAGCTTTAGCAATGTTGTTGATTAATTCCATGATGAGTACTGTTTTACCTACTCCAG---CCCCCCCAAATAATCCTATTTTTCCTCCACGTCGATAAGGAGCTAAAAGATCGACCACCTTAATACCTGTTTCAAAGATGGATAATTTCGTATCTAGCTCGATAAAGGCAGGCGCAGATCTATGAATAGGGAATGTTGCATTAATATCTACAGGACCCAAATTGTCAATAGGTTCCCCAAGAACGTTGAAAATTCGTCCGAGAGTAGCTCCACCGACTGGAACACTGAGAGGAGCTCCCGTGTCAATCACTTCCAATCCTCTCATCAACCCGTCTGTAGCACTCATAGCTACAGCTCTAACTCGATTATTTCCTAATAATTGTTGTACCTCACAAGTCACATTAATTTCCTTACCGGCAGTGTCTCTACTCTTGACTACCAAAGCGTTATAAATATAAGGTAACTTGCCCGGGGGAAAAGTGATATCCAGCACGGGTCCAATAATTTGATCGATACGCCCTGTGCTTTTTTCTTCAATTGTGGAAACCCCGGGACGAGAAGTAGTAGG---ATTGGTTCTCATAATTATCACATAATTTTC-AAAAAAAAAA-GG-AATTTGTCGAA----------------TTTTTTC-----TTGTTGAATAATGCCAAATCAAATCC--------------AAAAAAATAGCCAAAAATC-------CAAAAGT--CAAAAGGAAA-TGAA-TTAGTTAATTCAATAAGAGAGAAAGG------GGGACGAGGAC-TTGATTTCGTTG-----CCCAAGCGAATCCCATTCAATCGTTTAC-TC-ATG---------------------G-----AATG-AGTCCGTT--G------GAAAGTTCAATCAA-TC------TTTTTTTTCATAT-----AC-----ATTTCGCCTT------------------------------------------------------------TTGT-G----------------------------------------------------------GAGGATCTGTCCCTACTCTACTTT-CC------TATCTAGGACTTCGATATACAA-----AATATATACTACTGTGAAGCATA------------------------GATTGCTGTCAACA----GAGAATTTTCTTAGT-----ATT------TA-------GGTATTTACATTCAAAA-TAAG--------A----AAGGGG---C-----C--------T-A-TT----------AAGAACTTG----------------TAAAATAA-GGATTAGGG---ATTGATTT-GGGTTGCGCTATATCTATCAAAGAGTATACAATAATGATGGATTTGGTGAATCAAATCCATGG------TTTAATAACGAACCATGTTAACTTA--------------------------------CCATAACAACAACTCAATTCCTATC--------------G---------------AAT-----------------------------------------TCC-T----------------------------ATA------------------GTAGAATT-----C----CT---------ATAGG-ATAGAACA-----TA-----CACAGGGTGTACGC------CT--------------------TATAT------------------ATG------AATGAAACATATTCATT------AACTTAAGCATGCCC----------------------------------TCC---------------------AT---TTT---CTTT-AATGAGTTGAT---------------ATTA------ATTGAATACCC--------TTT---TTGT-T--TTAAAAGA-------TTTTTGCAAAGG-T----------TTCATTTACGCCTAATCCATA-TCGAGTAGACCCTGTCGTTGTGAGAATTCTTAATTCATGAGTTGTAGGGAGGGACTTATGTCACCACAAACAGAAACTAAAGCAAGTGTTGGATTTAAAGCTGGTGTTAAGGATTATAAATTGACTTATTACACCCCGGAGTATGAAACCAAGGATACTGATATCTTGGCAGCATTCCGAGTAACTCCTCAGCCCGGGGTTCCGCCCGAAGAAGCAGGGGCTGCAGTAGCTGCCGAATCTTCTACTGGTACATGGACAACTGTTTGGACTGATGGACTTACCAGTCTTGATCGTTACAAAGGGCGATGCTATCACATTGAGCCCGTTGTTGGGGAGGAAAATCAATATATCGCTTATGTAGCTTATCCATTAGACCTATTTGAAGAGGGTTCTGTTACTAAC-ATGTTTACTTCC-ATTGTGGGTAACGTATTTGGTTTCAAAGCCCTACGCGC-TCTACGTCTGGAGGATCTGCGAATTCCCACTACTTATTCAAAAACTTTCCAAGGTCCGCCTCATGGTATCCAAGTTGAAAGGGATAAGTTGAACAAGTACGGCCGTCCTTTTTTGGGATGTACTATTAAACCAAAATTGGGATTATCCGCAAAAAATTACGGTAGAGCGTGTTATGAGTGTCTACGCGGTGGACTTGATTTTACCAAAGATGATGAAAACGTAAACTCACAACCATTTATGCGCTGGAGGGACCGTTTTGTCTTTTGTGCCGAAGCAATTTATAAATCACAGGCCGAAACCGGTGAAATCAAGGGGCATTACTTGAATGCGACTGCAGGTACAGTCGAAGAAATGATGAAGAGAGCTATATTTGCGAGGGAATTAGGGGTTCCTATTGTAATGCATGACTACTTAACTGGGGGATTCACCGCAAATACTACTTTGGCTCATTATTGCCGCGACAATGGCCTACTTCTTCACATTCACCGGGCAATGCATGCAGTTATTGATAGACAGAAAAATCATGGTATGCATTTTCGTGTATTAGCTAAAGCATTGCGTATGTCTGGGGGAGATCATGTCCACGCCGGTACAGTAGTAGGTAAGTTAGAAGGGGAACGCGAAATGACTTTAGGTTTTGTTGATTTATTGCGCGATGATTTTATTGAAAAAGATCGTGCTCGCGGTGTCTTTTTCACTCAGGACTGGGTATCTATGCCAGGTGTTATACCGGTGGCTTCAGGGGGTATTCATGTTTGGCATATGCCAGCTCTGACCGAAATCTTTGGAGATGATTCCGTATTACAATTTGGTGGAGGAACTTTAGGACATCCTTGGGGAAATGCACCTGGTGCAGTAGCTAATCGGGTGGCTTTAGAAGCTTGTGTACAAGCTCGTAACGAAGGGCGCGATCTTGCTCGTGAAGGTAATGAAATTATCCGAGCAGCTAGCAAATGGAGTCCTGAACTAGCCGCAGCTTGTGAAATATGGAAGGCGATCAAATT---CGA---GTTCGAGCCGGTAGATAAA--CT-AG-------------------------------A----------T------------------------AAGTAGA------------------------------TA---------------------AAACTAGAT------AT--------------AAAGA-----AGGTC-T-----AAAT----AAAAAAG-AAG----CGAA--ATAGAAAGAG---AAAAAA-GCAGTTACG-AAATGCAGTAATTCTTC-TTTATTCTTCT-AATTGATTGCAATT------AAACTCGGCTCAATC--------TT---------------------TTTTTTAA---GATTGAGCCG------AATAAAAATAGATCTTGATACGA----------------TCATGAGACTTG-----AC-AAATCGAGATTC-------CTCTATTC-----TAT-----------------------ATAT--------TTAGA--------AT-----------------ATATAAAG------GTATAATACAAT-------------------------------AAATAAA------------------------------TAC-A--------A--------A--------------------------------TATAGTA-----TTATC--------AT------ATGAT-AATGGAATCAAATAC---GCAGTATTT-------ACAGAA--------------------------------------------AAAATC--------------------------------------------------------------------------TTTATT---------TAT-----TGGGA---------------------AAGAATCAAT-----------------------------------------------------------------------------------------------------------------------------------------------------------------------------------------------------------------------------------------------------------------------------------------------------------------------------------------------------------------------------------------------------------------------------------------------------------------------------------------------------------------------------------------------------------------------------------------------------------------------------------------------------------------------------------------------------------------------------------------------------------------------------------------------------------------------------------------------------------------------------------------------------------------------------------------G--------------AAAAAAGATTAGGAATCGCAATGCTA------CTATA-CGCGTCCGGAGGAGTATTCGGAATAA------------------TATTCTTCTAT-----A--ATCCATTCTTGTGTCTTGCGCGGGG------TCT-----T------AC-------TAACAGGA---CTTCGCTGCACGGGACGGG-----TTTTCGTC----GAAA-----AGCTAACTCCA----CCCGGCA-----------------TTTTCATAC-----C----C----TTT-GGGTGGTATATCGC----CTTAAA--------------AAGTCTA--AG------GGGG-----TA--------------------------------------------GTAT-GAG-----------------------ATCTGTAG-T-AGG-----TAAGAGAATTTGCCCTTTGATTTTGATTGAGTATGCT-----A-------T-----------------------------------TTTTCCG------CCTTTACCGCGCATT----------------ATTGTATGAGCTTC-----TAGAGGATA-GAGGAGCACGT-ATGCAGGAAGGAAATTAC-AGCTTAAT---AAAAAAGTCTAAAAAAGCTTCAACTTTACGGCACTAT------------------------CAATCAACT-------------------------------------AAAAAGCCCT--------ATGTATGAATCCTTACAACC----GGTGGGATAGGATAAGAGCGAGTTTCGGTATACTGGGGTTGGGGGATATCCTTA-TTTCAAAACCTGACGCGCATCTTGCGTTTGTGGGGGTCCGAGAGTGGTTGAAGAAGTATTGCATGTGGAAGT------AGGTAGACGAAA-----CTGATTTAGGATTCGAAATGG--GCGCATTCGACTA-AAAGTCGTACTGAGACCTTT-TCAAATTTT----AAAGGGTATT----------------CTGAAAGAGGTATTTCATTTTCACAA------------TC-----GC------TTTCTTTTGAATCCAATTTCAAGTTCGATTA-----GAAGGATAGAAAGGT-----CATGAGGACGGGAAAAG--------AAAAA---TCAAATCT------T-----TTT--------------------------------AAT--CT-C--C-TT---------------------------------------------TTTTGCAATTTTCTT------ATTATCCAT-------------TCCATTCA--------TTT---------------------------------------TTT-----------------T-------T---------TA-------TAGAAT----ACTTTAGT--------------------------------------------------ATTCTAT------------------------------------------------------AGTAT-T-----CTAT------A-----AAAA----------------AT-----C-----TTTATTTTGCAAAC-----------T-A-A------------------------AA-----------AATA-------CAATAGTCAATATTCCTTA----------------------------------------TAATAGATATACT------T-A----------------------------ATTATAT------TATA-----AGAATCTT-AAGATA-TTTTT-------------------CGAA-------------------TAGATAGAAATAGTAAA-TTT-------GAATTGAGACACCT-ATTCTATGACGGATTTTAACTTAC---CTTCTATTTTCGTGCCTTTAGTAGGCTTAGTATTTCCGGCAATTGCAATGGCTTCTTTATTTCTTTATGTGCAGAAAAATAAGATTGTCTAGAA-CC-AATGGGG-----CCGA-----AT------TTTCTCAATGTATTTCCAC------------------GCAGG-----ATCATAATACAGA----TATT-------------------TT------TTAGTG----------T-----------AAG----------TAATATAA------T-AT------GG-----TAGGG--TATGTGGCT-------------CTTTCTACACACAAATGAAAAATG---AAAAA-----CGG-------------CTATG-------GA---------------------------T------GCGGATATAGGCTACGAG-----CAT-----------AAAT-----GCATGCATATGCGGAGCCGGGT------ATAGCGAG------TTTT---------------AT----TT------T-----A-AGTGGATC-AAC----------AGA---TA-------TTTTTTGAATAGAAAGTCAATGTATCTAACC------------AA-TTATTTCACAGGAGTA-CT-AGTTAC------TGAAGGC-----GATTTCAGAAT-----C---------AAAA-------AAAGTAAAGTCAAA------A-----TT-----ATTTAGCTTATTCTCTCAATTTCAATCG-ACCGCTGCTGGAT-T-----TAGTATATCTAATATGAATTGGCGATCAGAACACATATGGATAGAACTTCTAAAAGGTTCTCGAAAAAGAGGTAATTTTTTCTGGGCCTGTATTCTTTTTCTAGGTTCACTAGGATTTTTATCGGTTGGGGCTTCCAGTTATCTTGGTAAGAATATGATATCTGTACTTCCATCTCAACAAATTCTTTTTTTTCCACAGGGGGTCGTGATGTCTTTCTACGGAATCGCGGGCCTATTCATTAGCTCCTACTTGTGGTGCACTATTTTGTGGAATGTAGGCAGTGGTTATGACCGATTCGATAGAAAAGAGGGAATAGTGTGCATTTTTCGTTGGGGATTCCCTGGAATAAAACGTCGCGTCTTCCTTCGATTCCTTATGCGGGATATCCAATCAATTAGAATTCAGGTTAAAGAGGGTCTTTATCCTCGTCGTATCCTTTATATGGAAATCCGGGGCCAGGGGGTCATTCCCTTGACTCGTACTGATGAGAAGTTTTTTACTCCACGAGAAATTGAACAAAAAGCTGCCGAATTGGCCTATTTCTTGCGCGTACCAATTGAAGTA-------------------------------------------------------------------------T-----TTTGAATA-C-------------------------------------CG----------AT----TTAA---T--T---------------------TTTTTGAAATGA----------ATTGAATG------------------------------------------------------------------------------------------------------------------------------------------------------------------------------------------------------------------------AATTGGATT---------------------CG-------TTATTGTAAGGGG-----ATTTT-----------------TG-----------AGTATTTATC---------------------T-A----------------AAGAAAGGAACAAACGAGGATAAGAGA------AAATTGCTTCTA-----A-----T----------TT-------GTTTTGTCCAAGTGAGATA------TATGGTAT-----AATA--------------------T-----TCTTC--CA------TTTTC------ATCC-------GAAAGGGC------TTTTTTT---T-TTATT-CTATTTCTCTATTCCACTCCATCTAGATC-----TAAGAA-----AGAACCCAA------TGCAA------------------TGAAATTCC--------------ACT-AGTATA---------------------C----AA----------A-------AAAGAGGAATAG----------ATACAAG------------GTCTCAAAC----------CT----TGTTATAG-------------AA----TTTTT---G------CTTC--------AAAT------AA----AA-------AG----AAA------TATC--A----------------------TATAGAGTCAGCGAA------------------TGAAA-TAGA------------------GTCAGCGAATGAAG-CAGATTCATTAACAACTCAATTTAC-----------------AG------------------------ATC-AAAAATGAAAAAAAAGAAAGCATTGCCTTCTTTCCTATATCTTGTATTTATCGTACTTTTGCCCTGGGGAGTCTCTTTCTCTTTTAACAAATGTCTGGAACTTTGGATTAAGAATTGGTGGAATACCAGGCAATCTGAAACTCTCTTAACT---------GATATTCAAGAGAAAAAGGTTCTAGAAAGATTCATAGAATTAGAAGAACTTTTTCTCTTGGACGAAATGATAAAAGAGAAACCGAAGACACATGTACAAAAACCTCCT------ATAGGAATACACAAGGAAATAATACAATTGGTCAAAATAGATAATGAGGATCATCTCCATATCATTTTGCATTTCTCGACAAATATAATCTGTTTGGCTATTCTAAGTGGTTCTTTTTTTCTGGGTAAAGAGGAACTTGTCATTTTGAATTCTTGGGTTCAGGAATTCTTCTATAACTTAAATGACTCAATAAAAGCTTTTTTGATTCTTTTAGTTACTGATTTTTTTGTTGGATTTCACTCCACCCGCGGTTGGGAACTACTAATTCGTTGGGTCTACAACGATCTTGGATGGGCTCCTAATGAGCTAATTTTCACTATTTTTGTTTGTAGTTTTCCAGTGATTCTAGATACATGTTTTAAATTTTGGATCTTTTTTTCTTTAAACCGTCTATCTCCTTCGCTTGTAGTCATTTATCATTCAATTAGTGAAGCAT-A----AACTCATT-----------------------TGATTTCCTG------A-TA-------------TTAATC-A--------A------------------ATT----AGCATCT---TT----------CTTC-----------CTT-----------TAG------AAAG-----AAAG-----CC-C-T---------------TTTCCA-------TTTTAGCAAAA----TTCTTTCTA--------T------TTCTACCTGC-TCAAGGTATTC-ATCAT-----TCCAGTACAACT-----GTT---GCAGTA-----GAATGACAACAG----ACTCGTGTATAGGGAACTAGATTAGC----TTAGCTACCTATCT-AATTTATTGTAGAAATTCTGGGATCTGCGATTGGATATGGAAAATAGAAATACTT---TTTCTTGGGTAAAGGAACAGATGATTCGATCGATTTCTGTATCGATCATGATATACGTAATAACTCGGACATCTATTTCAAATGCATATCCCATTTTTGCGCAGCAGGGTTATGAAAACCCACGAGAAGCAACCGGACGAATTGTATGTGCCAATTGCCATTTAGCTAATAAGCCCGTGGATATTGAAGTTCCCCAAGCTGTGCTTCCCGATACTGTATTTGAAGCAGTTCTTCGAATTCCTTATGATATGCAACTGAAACAAGTTCTTGGTAATGGGAAAAAGGGAGGGTTAAATGTGGGTGCTGTTCTTATTTTGCCCGAGGGATTCGAATTAGCGCCGCCTGACCGTATTTCTCCTGAGTTGAAAGAAAAGATAGGAAATCTTTCTTTTCAGAGTTATCGTCCCGATAAAAAAAATATTCTTGTGATAGGCCCTGTTCCCGGTAAGAAATATAGTGAAATCGTCTTTCCCATTCTTTCCCCCGATCCTGCTACGAAGAAAGACGTTCATTTCTTAAAATATCCCATATATGTAGGGGGAAACCGAGGAAGGGGACAGATCTATCCTGATGGTAGCAAGAGTAACAATACGGTCTATAATGCTACGTCAACAGGTATAGTAAGAAAAATACTACGTAAAGAAAAGGGGGGATATGAAATATCCATAGTCGATGCATCGGATGGACGCCAAGTGATTGATATTATACCTTCCGGGCCAGAACTTCTTGTTTCAGAAGGGGAATCGATCAAGCTTGATCAACCATTAACAAGCAATCCTAATGTGGGAGGGTTTGGTCAGGGGGATGCAGAAATCGTGCTTCAGGATCCATTACGCGTCCAAGGCCTTTTGTTCTTCTTCGCATCTGTTATTTTGGCACAAGTTTTTTTGGTTCTCAAAAAGAAACAGTTTGAAAAGGTTCAATTGTACGAAATGAATTTCTAGGTCCCGG----------CTTACC------A------TCAAGTT-----GGT-A-AAAAGCCGC-GATTTATTGGCGATTGCTAGAATTATCTATGATCCATT------TTGGAAAT--CC-T-TTTTTTGTTTAAAC-TGTTTTTT-GTTTGCGAGATG-------------------CCTGGAATT-----------------------CCT------TATTTCT---ATCT----C-----ATGC--A------AAA-GAAGAGAATTC-----AAG-----GCAAAG--------GCGAGAAC-----AAT----AA-------AA---G------G----ATTTCCTCC------TTTTAGGAGGGAT-----TGCTGGTC------TTCTT----AA-----TCCTCTATTG----GGCACAAGAAAAAGGCT--------TTTT-------------TGCC-T----------------------------------------TTTTCTTGT--------------------GTCGA------TTCT------------------------------------------TC------TTGTATC------------------------------------AA------AATT-----AAGAATCA------TTTTTCT-----TCCT-------------------ATTCGTCAAAG------A-----TTAC----TA------------T-TTCTTCTTTTCT-----TTATTCGGG------TCT------------------------GTCTCT-----TGGACC--------------------TCTTTTGCTTAGGTTCAG-GCGAGGTAGTGGACAAAC----------AGAGGGAAAG-AAAATATGGCGGGGGACAAATTTC------TTGTG------------------AGCAA-ATAGAATTGCTTGAC-----TTGTTCAATTAA-----GTTCAAC----TTCGAACTTACAGAATTTT------TGC-------AA-AAAAACGTATA-----CT----CTTC------------T-----ATTGAA-GG-----GTG----GTT------------------TTTCTTT-----TTA-GGCTAGTTGAGTA-----GTTTTGATTAAGGTTTTATTAGTTTA----------------TTACTCT-----A--------------------------AACTAAATCA---------------------------ATGAT-----TTGCAGG-----ATACTTCTTCCGTGGA--------------ATAAAA-----T-AT-------TGGATCCTCGATTGACCC-----------------------CTTCTTTCTTGTTGCTTCA------------------------T-------AAG----A-G-----TGAATCA-----ATTT------CATGGGCGAAGG-GCGGGGACTATAAATCAACCGA----TGGATTGCT----TCACTAACACC-------------ATT----A------------ACAAAC-------------------------AAAA-GAATAAATAGA-----GGGATTCTGACCATCAG-----AGCAAAGGTTTTCTC-----TTTGTTATTTTTAC-----------------------------AAATCG--------------------AAA----------------------TAGGTAACCC--------------------------ATT----------TGTAGGTTATGGAAT--A----GATT----AA------AGTC-------G------C------------------------------GTTATATTATAAGAG------TAA-----G-----------------AATTCCGCGGGTCCTTTCCGCTCTAATCAGATAAA--------AGGGGGTAAGGACCCGCTAAGCTCCTACTTTTTCATGTTTACAATCTG--GTCCCTCCG------ATTA----CTATAGAGATGAACCCAATCCAGAATATGAACCGTAAAAGAAAACACCTAATAAACCAATCACAGGAATACCAGTTACAGTACCTATCAGCCAAAGAGGAATTCTTCCAGTAGTATCGGCCATTTCCCCTACTTTCCTCCACATTTTATCAAGTGGTCATGCTAGAGACAAAAACAGTCATGGAT-----AGTTATAAGGA-T-----GG-TATCCTTCC------------------AAAT-GGGATAAGAGAATTCTTACT-------------------------------------AC-----TCTC-----TTTCTT--------------------TCTCTC---------AATTGAAGAAGTAATTGGAAAATAAAACAGCAAGTACAAAAATGAGTAATAAACCCCAGTATAGACTGGTACGATTCAATTCAACATTTTGTTCATTCGGGTTTGATTGTGTCATAGTTCTATAGTT----------------------GGA-----ATTTGGTTTATCGTTGGATGAACTGCATTGCTGATATTGATCCCAAGAAAAAAACAGTAGGTACGGCTAGTCCGTGAACAGCCAGCCATCGGACTGTAAAAATAGGATAGG---TTCGATCTATGGTCATTGAGGGCCTCCTAAAAGGATCTACTAAATTCATCGAGTTGTTCTAAAGAATCAAAACGGTCGGTTATTAAGGGAATTCCTTGTCGGCTTTCCGTGAAATACTCGTTTGGCCGAGGACTTCCAAACACGTCATAAGCTAAACCCGTACTGACAAATAACCAACCCGCAATGAATAGGGAAGGTATAGTAATGCTATGAATAACCCAGTATCGAATACTGGTAATAATATCAGCAAAAGAACGTTCTCCCGTGCTTCCAGACATGCTGAGCTCCCCAAATTTTTGTACATTCAAA-----AAAGGAATTGATTCCGTAAAAGATGGGATCAACCAGTAAATAGAAAATTACTGATATTTCATCCTTGTGAGATTGTCAATTTTGTACCAAAGGTGTATTTTGAGTATACCGAATTAGTATAGCTATCCTTCCTATGGCACAGCAATCTAGTTTTGCTTGGTC-----C---CGAAACATAATTC-TT-------------------TTTTT-------------------------CTC--------------------------------------------------TTCT----------------T---------TGTTCCTTGTCTA-------------------TA-GGTAAGC--TATATGTTATTCAAGGCAT----------CAATAGAAAACC------------CCCAA--TTTT-T-----T------------------------GGGGTCCTGCT--------------------------T------------------A-T------------------TTT-CATTG--------GC------------------T------TCGGA------------------------------TTA-GTAGAATAA-T-----------TCGGAATAGCGGCCAAGATCTTGG------GAAAATCCAAGTTAATGAT------CAAT-AG---------------GTTTGGA-----TAAATAA------TT------TAGGAAAGATATTCTCATACT---GACACAATAT-----AAGGA-CAAGT----ATATGCGAAATCTATCCC-----------TTTTTAG-----TT----------------------------------------------------------------------------------------------------------AA-----AAGTTTTCTTCG-----AATCC----------------------AA-----CCTTT-CCCT----TT-----------AAGGAATTTAATTGGTTAGC-------------ATAAT-----AT----AATAT-----CT---------AATAAATAGAAA----ATCGA--ATAGTGGATAATCTGTTATGAGAGAA-A------------------------G-AAAACATTCT------T--------TGAAGAA-TCAAGATTCGTAATCAATCC-----TTGCCTTG-TTTGT----T-GGATTAGGTCTAA---------------CTTTCTTGACT-----AAACTGCAA----GCGTGGAACTTTACGA-GAT-----------GAAATA------------------------------------GGGA---------------AAGACAGAAG-----AT---AGAAC--T-----TAAAAGGATAATTGAAGTGA------CTCGTCTTCGAATCAACTTT-G----GTT-GGGGTTCGAAAAAGGAAT----A--------------------AAAA-TA--------AAGTAAATTCAAGG----AAGAG------CTTTC--CTTTT---TTTAAG-GGGCTCCTTGCT-----CGGGG----GATC-GTGGAAT-----------------------------------G-----------------------CTTTTCTTCTCCTCT------TAT----------T---CC---ATA------TGGAATACAATC---------------AG------TTAAA-------------------------ATAAG----------------------AAG-GAATAG--------------------------GGGAA-------TATTCGAC------TG-T---------------------------------------------------------------------------------------------------------------------------------------------------TTCAA-----TTCTTT------------------------------------AT-------TTATCTT------ATATTC----------------------C-----AAAA-TTCTCCC------GAAA----------------------------ATCCAATTTCA-----------TT-----TTTCAATGGGGTTAGAT------------------------------------------GATCTAG----TTCT--------------T--------------------AATA----TT-----AT------TACTTTAAA--------G-AAC-----T----GACAGATT------------------------CC------AC----A-----ACAAATCTCTTGATTCGGA---------------A-TTAGAGACTCATG------TCCCATCTGATGAATC------------------------------------------------------AATTTTCT--------TTT----ACACTT-------------------------C----------------------TGTATCTCACTCTATCTTG---TT-TTTTAGTATTATCTAAAAT-A-------ACCGATGAATTATGAATTTT-CCAT-------------AACTTAGGTAAGTGCTTTACCAACA-TATGTAGTGTAGT--------AAAAAAA---TAAATGGAA--TTTAACCCTTTCATGCTTACTATAACTAGTTATTTCGGTTTTCTACTGGCTGCTTTAACTATAACCCCAGCTCTATTTATTGGCTTGAACAA--------------GATACGTCTT-----ATTTGAAATGA---ATTGAAT----GAAT-------AAGTCAG-------AAAAT----AAAAATCTTTCTTTTGGATTC-CTGGTATT----CTACGACTCT-----TTTCCACACT-AATTATCAAT-TC------TTTTCTTGGTCA-----------------TTGAGATTCGTGGATAATTTAGACTACTAT-TTAGGGATAGATCGTA---CCTC--TTTTTTTTTAT-CCCCTCGAA-----CAAATC----GAAATGATTGAAGTTTTTCTATTTGGAATCGTCTTAGGCCTAATTCCTATTACTTTAGCGGGATTATTCGTGACTGCGTATTTGCAATACAGACGTGGGGATCAGTTGGATCTTTGATT-----G----AGTAATA-------TTTC------TTTTT-------TGATTGACCTCC-----TC-----CAGACCAGAGAGGAGGTC------AAATTGGAG-------TTGCAATTCAAC-----TTTG------TTT-----TGTTAAGTTA----------------------TTTTACTCTGCTTCG-------------------A------C-----ATAAGATAGATGGAATCACGCTCTGTAGGATTTGAACCTACGACATCGGGTTTTGGAGACCCGCGTTCTACCGAACTGAACTAAGAGCG--------CTT-------TCATTC--AAAAA-G-----AAAACCC----TTT-----TCTACTCCTAACGTGTCTCACG-----TACGT-AT-AGTATCCACAAAT--------TCAAGTTA-TACC------C-------------------------ACTT-------TAATCGATC-TC------CT-------------CGCTACTG--CCCATAAAGAAGAAA-GAAGTAA----TAG--GTAGGGATGACAGGATTTGAACCTGTGACATTTTGTACCCAAAACAAACGCGCTACCAAGCTGCGCTACATCCC-----TTTTC-C-----AAATTGTTGTATAATGGCATTGTACACAATTCCTGTCTTGTTTTCCACATCGTA-------------------------A-TTTTCT----------------------TC-----------------------TCTTTCTC--------TA------------------------TCTATA---TAG--------------------------AACCTT--------------CTTGTCATT-TCTTCTTTT------TGGTCTCA-----TATAA------TC------AA-----GGAA-------TGG--TATAC--------ATC-----TAAAATCCTATCTAATTTCACCT---------------AT-AAAAGAAAG---ATTACTAT------------------------TCC-------T-T--------------------GG-TAA-----TGT----ATAGGAA-----GAAGGGG---------TCA-TCTTTTTCTTT-------------T---TTAGGGGTAG----------GAAAATCTC-------------------GTCTA----------------------------TAC-----------------CGTTCATTC-----------------------------------------------------------------------------------------------------------------------------------------------------------------------TA--------------------TAT------------------------A-----------------------TAGAATATTGA--------------TTTT-G---T-------------------TTTTTTAGTTAGG-----AATTTCGCCTAAACAAAAGAAATACAAATGATCTTGGGCAAGAGTATCTGATCATATATGTATTCCAATAAGGAAGGAGGATTTTCAATGCGGGATATAAAAACATATCTCTCTGTAGCGCCCGTGCTAAGTACTCTATGGTTTGGGGCTTTAGCAGGTTTATTGATAGAAATTAATCGTTTATTCCCAGATGCTTTGTCATTCCCT----------------------TTTT----------------------------TTTAATTCTAGTTA-----TTGCTATGCGAGG--------------------AATTCTTCG----------TGACATGACGCAAATT----T----G-CCCTTT-----TTCAA-TCC------TTTTT------------TTT-------------TTA-GTAT-----------AGGAAGG------------------AAAAA-GAAAGAAAAGATGG-----ATTGG------------------------------------------------------------------------------------------------------------------------GTTGAACCT-----CAGAGTCATGAAAAA-TTCGGAA----AATCC-------CATTTT------GGAAAACAGAAATTCAATC----A-------AA-----A-------------G-CGGT-----ATCC-AAGCTAAGTCAGGCCTC-------A-GAAA-TCAGAGCAT------AGAAAGA-----GGC----------T-GGGCTGGCT-AC-----TT-----------AAATGA-----------------AAGGATTTCGAAGCAAAATCC-------TTGCTAA-T-------------------------TCGACAAGGATTG-----------------------------TATTCTTTAATTATTTC------------TCTA----TT--TTTT--------AT-----------------------------T-----ACTTA---------------------ATT------T-------AAGAATTTT-AAAA-A---T--------TT----------T-------------------------------TTATTC---------------------------------------------------------------------------------------------------------------------------------------GAA----------TGGGTTTTATTC-----TTCTTC-TTGGGA-----------------------------------TT---------------------CCA-A-----ATAGAA---------------------GAA------T-----AACAG-------------------AA--TA-----AGTAGAAGAATT------AAGT-T-AA--------------------GTCAATC-----CAAAAAAGA-----AAGGA-----GGTTCATGGCCAAGGGGAAAGGTGTTAGAATCAGAGTTATTTTGGAATGTATCAGTTGTGTTCGAAAAGGTGCCAATGAGGAATCGACGGGGATTTCTAGATATAGTACTCAAAAGAATCGCCACAATACACCCGGACAATTAGAATTAAAAAAATTTTGTCGTTATTGTCGCAAGCATACGACTCATGACGAAATA--------AAAAA----------ATAGGA-----GCA-----------------TC----GTGTGTTCGA----------------------------T-------CTT------TCC----------------------------------AAAGAAC-AG---------------------------------------------------------------------------------------------------------------------------------ATT-----------T--------------------------------AA--T--------------------------------------A----------TATAGAACATAG-ATAGAATACAAAATACA--------------AATCAATTCA-TTTG-----ATTTC-------------AGGTAGATATTA----TTTC---------ATA-----TGTATAGAGGG------------------------TATTCA-------------------------------------------------------------------------------------------------------------------------------------------------------TATAC---------------------T-------------------------------------------------------------A-T-------------------------A-----------------T-----AT-----------------------------------GAATCAAATAATAATAT------------------------GAATCAAA---TAATATATGGACC-AAAGAAAG---ACTACT--------------------TC-----TTCTGGATCC-----------------------AA-----------------AATT-----AA------TA----AAATAAAGAAATCCA-------------------TTTT--T----TT-----------TTTCAAAT-----TTTTAAATAAAG-------AATAAATCATGTATACATC---------------------TAAACAACCTTTTCATAAATCTAAGCAAAC---------------------TTTTCATAAATCCAAGCAAACTTTTCA------------------------------------------TAAATCCAAGCAAA---------------------CTTTTCGTAAATCCAAG---------------------CAAACTTTTCGTAAATCCAAACAACCTTTTCGTAGGCGTCCTCGGATTGGCCCGGGGGATCGAATTGATTATAGAAACATGAGTTTAATTAATCGATTTATTAGTGAACAAGGAAAAATATTATCGAGACGAATAAATAGATTAACCTTGAAACAACAACGATTAATTACTCTTGCTATAAAACA----GGCTCGTATTTTATCTTTCTTACCATTTCGTAACTAT------GAGAATGAGAAGCAATTTCA---AGCCCAGTCAATTTC---AATAATTACTGGTCCT------AGACCCAGAAA-GAATAGACA----TATTCCTCAATTAATGCAAAAGTTCAATTCC------AATCGAAACTTA---------------------AGAAACTCCAACCAGAATTT---------------------AAGAAAC-----AACAATCGGAA-----------------CTTAAGTTCCGATTGTTGATG-TTTTATTC----GA------AAGGG---------CCAGACC------------T-------ATA-----------TAAAG-AAAGTAATCCAGTTTTGATT------CTTGTGTTTGTT------------------------------------------------------------ATAAG-AAAG-AAAAATGGGGAAGAATAAA----------------------------------TAG-T-------TTTTTTATTTATTGCAACATGCTCGTTGATTCCTACCA------CTTAA-------TCTTAATTTATTGTATCTTCCCGGAGTTCCCTCT-----CC-GGGAATTCGG-TTTTAATT---ATTCCTGTATA-----TTACTT-----T---------------T-----------------TTAT----CCATTTAATTGAGGAT-----CTT----TATTTTATTGGAAATCGTGTAAAGATTATTTGGATTTGATACAGCTACTTGTGCAAGCATTTTACGATTAAGAATCAATTCCTTCTTGTACAGATTGTGTATTAATTTACTATAACTATCG---------------AATACTTTATATATCCGCGTTGCTGCGTTTATCCGAGTGATCCACAAACGACGAAAATCCCTCTTTTGCCTGCCTCTATCTCGATGAGAGGAAACAAAAGCTCTTCTTACTTGTTGAGTAATCATTCGATTAAGTCTTAAATGAGCCCCTCTAAAGTTTGAGGCAAATGAACGCATTTTTGTTCGTCGTCTCCGAGCTATATATCCTCGCGGAACTCTGGTCATTGAATCAAATTAACCTT----AATGAATAACTAATGATTTCTC-----TTC-----TTT-TAGC-------CATCC------TTTTTCCCA-TTAATAACAA----AACGAATTATTCCGAT-----ATATAAAATAGTAATTCCAATGGCTTTTGCTACTGTAACCTTCCCAACCACGA--------TTTTTTATTCTATTCTCTTCAGTT-A-------TTTCGCA--------------TAGAAATAA------CA----AA-TT--------------CT-AAC-GATACT---------------------CAAA-------AA-A-ATAGTGGGTTCCATCGTTTCTATGGTT--CCCTT------TT----AAACGGTGAGGCCCTCTCTATACACCGGAGCCC--TT-TCT-------TT-CATTTC-----ATC------AAA-----AGGTATTGTGAACTTGTATAGTTCACATTCTTTGGCTCTACCTA-----TC------CATTATAGAGTAAATAGCTCTTTTCACA---------ATAAGAGTTATCCATACAGTGACGGCATTTAATTAGGAAAGTTGGC-T------AAGTAGCTGACCC------TGTTAGTCCGTTC-----TTT-----TAAGA-----T-AAAGGAGCAT-----AAG-CC-T---TTTTCTTTTTAT------TACT------A-----TTTCCTCCGCTTAATGGATAACCATTTTCTACCAATGGGGGAATTGCTTCTT-AATTTCC-AATTT-AGATGATTGGA--TTTG-----CACCA-AAGGAAACCAGAAATTCCATA-TACCATAGAAATCTA-GGATAGAGA----------------AGCTCTATCCTA---TTCATTGGTACCGATCATGGATACTTC-----AAA----AATT------GTCTTA-----TTTGTTTGAACTCATGATCTGAACGAGTCGCACATACACCCTAGCACATGTTCCTCGACGCTGAGGACATCCCTTAAGCGCGGGCGATTTTCTAGCATTTCGTATTGGCTGTCTTGCGTTTCTAATAAGTTGTTTAACCGTTGGCAT------GTCGTATG---TATATAG---AAAAAA-AAAGGATTGGTTTAGATCGATCTTAACCTG-ATGATTGATCATCATGAAGTA------TTTCTATTTTCTATTAA------ATCGCAG------AAAACCTG-----AATT-----------TAGGTTTG-----AAATAAATTTA-CAAGAA---ATCC-----GGCCACTACCAATCCTT---AAACATTTCT------GGAAACCACACTGGATCAGTATC---GTAGTGCTCGTCAATCATTTCATCCCCTACAATATCGACAAGTCCATAAGCTTTGGCTTCGTCTGCTGACATAAAAATATCCCTTTCCATGTCTTCGGATACAACCCAAAAAGGCTTGCCTGTTCTTAGTGCATAAACCCTTGTGATCATTTCGCGAACTTTGTGTAACTCTTCCACTTCTAGTAAAAATTCTGGTGTCCTTGCCCGATAATAAGCACTAGCAGGTTGGTGAAGCATAATCCTCGCGTGAGGGAATGCTATACGCTTGGTGGGTTCGCCTCCAAGCAGAATGAAGGATGCCATGGACGCAGCTATTCCGAGGCATATTGTATATATATCTGGTGTTACCGTTTGCATCGTATCAAAAATCGCCATTCCTGAGATTAGCCACCCGCCTGGGGAGTTTATAAACAAAAAAATATCGCGAGTTTCATCTTCTATACTGAGATATACCATGAGACCTGTAATATGATTCGTGATCTCGCAACGAATCTCTTGACCTAAAAAAAGTGTCCTTTCTCGATACATAACATTGTATAAGTCAACCCAAGTCGCTTCTTCATCTCCGGGAATCCGGTAAGGTACTTTTGGAACACCAATGGGC-----ATA-TTAGATTAATATTATTAAA-----------------TTTAAGT-AAGAA--------------------AACTAC---ACTTTAA--------------------------------------------------------------------------------------------------T--------------AT-GGAAACGTAAGAATGGAAG----AG--AAAGAAAGAATCCGCAG--------------------------T-----------TTATTGTCTTCA--T--TTTT----------------------------------------------------------------T-------TTT-----TC---------------T--------------------------TATTCTATATGAATACTATAGATTC------------------------------------------------TATTAATAC-----------------G-----------------TAGATTGAA-----------------------------------------------------------------------------------------ATA--A-TAC-AT-A-TAAGGAAGGTAAGACAG-------ATTGAA-T----AAAG-AA----AAAGGAATCGGT----------------------------------------GATTGG---A-ATGATAAAC-------AAAGA----GGGATAGGGA-----TCTAT-TCTTCG--------TTTTTTC----CAAATAG-GCCAAGCTA-CCCATTGCATA--------------------------------------------TTGGCACTTATCGAGTATAGAATAGATCTGCTTCTCTTTCTTCTT-------ACGAACAGAATTGGCTTC------TTAT-------------------TTTTAATGGAATGAAATA-AATAT----TCACGCTTTCTGACACAGAA------------------------------------------TC-CCC---------TAGA--GGGG---------------------------------------TTAGGTACATAGGA-------TATGGATAG--TC-----TTTTCCAATGCGATAAAATAAAGCGACATCGTGTCTATTTTTCTTTGC-----TA-AAGGGGTATTTCCATGGGTTTGCCTTGGTATCGTGTTCATACTGTTGTATTGAATGATCCGGGTCGATTGCTTTCGGTGCATATAATGCACACAGCTTTAGTTTCTGGTTGGGCCGGCTCGATGGCTTTATATGAATTAGCGGTTTTTGATCCCTCTGATCCTGTTCTGGATCCAATGTGGAGACAAGGTATGTTCGTCATTCCCTTCATGACTCGTTTAGGAATAACCAATTCGTGGGGTGGTTGGAGTATTTCAGGAGGAACTGTAACGAATCCGGGTATTTGGAGTTATGAAGGTGTGGCAGGTGCGCATATTGTGTTTTCTGGCTTGTGTTTCTTGGCAGCTATCTGGCATTGGGTATATTGGGACCTAGAAATATTCTGTGATGAGCGGACAGGAAAACCCTCTTTGGATTTGCCCAAGATCTTTGGAATTCATTTATTTCTTGCAGGGGTGGCTTGCTTTGGCTTTGGCGCATTTCATGTAACGGGTTTGTATGGTCCTGGGATATGGGTGTCCGATCCTTATGGACTAACTGGAAAAGTACAAGCTGTAAATCCAGCGTGGGGTGTAGAAGGTTTTGATCCTTTTGTTCCGGGGGGAATAGCTTCTCATCATATTGCTGCGGGTACATTGGGCATATTAGCGGGCCTATTCCATCTTAGTGTCCGTCCGCCTCAACGTCTATACAAAGGATTACGTATGGGCAATATTGAAACTGTACTTTCCAGTAGTATCGCTGCTGTTTTTTTTGCAGCTTTCGTAGTTGCCGGAACTATGTGGTATGGGTCAGCAACTACCCCAATCGAATTATTTGGGCCTACTCGTTATCAGTGGGATCAGGGATACTTTCAGCAAGAAATATATCGAAGAGTTAGCGATGGGTTAGCCGAAAATCTTAGTTTATCAGAAGCTTGGTCTAAAATTCCCGAAAAATTAGCCTTTTATGATTATATTGGTAATAATCCGGCAAAGGGGGGATTATTCAGAGCAGGCTCAATGGACAACGGGGATGGAATAGCTGTTGGATGGTTAGGACATCCCGTCTTTAGAGATAAAGAAGGACGCGAGCTTTTTGTACGCCGTATGCCTACTTTTTTTGAAACATTTCCGGTTGTTTTGGTAGATGAAGAGGGAATTGTGAGAGCGGACGTTCCTTTTAGAAGAGCAGAATCCAAATATAGTGTTGAACAAGTAGGTGTAACGGTGGAGTTCTATGGTGGCGAACTTAATGGAGTAAGTTATTCTGATCCTGCTACTGTAAAAAAATATGCGAGGCGTTCCCAATTAGGGGAAATTTTTGAATTAGATCGGGCTACTTTGAAATCGGATGGTGTTTTTCGCAGCAGTCCAAGGGGTTGGTTCACTTTTGGTCATGCTACCTTTGCTTTGCTCTTCTTTTTCGGACACATTTGGCATGGCGCTAGAACCTTGTTCCGAGATGTTTTTGCTGGTATTGATCCAGACTTGGATGCTCAAGTGGAATTTGGAACATTCCAAAAAGTTGGAGATCCAACTACAAGGAGACAAGCAG------------------------------------------------TCTGATACCAC-----------------ATTGCTATGGTA-----TCTTTCATCTC----------------------------------------------TC--TTT----TTTGAT---TTGACATGGG-------AAACA------TC-----TC-CCATCCTTTCT-----TT------------GACTC---TTTTT--------CTTTCTT------------TAT-----CTTTATATGGG-AAAA--GATCCCAAATGA-CAAATGAATAGGTGTGGAAGTTA-----TAATTGTA-----AATAAACCACGATCGAATC-TATGGAAGCATTGGTTTATACGTTCCTTTTAGTTTCGACTTTAGGGATAATTTTTTTCGCTATCTTCTTCCGAGAACCACCTAAGGTTCCGAC---------TAAAAAAATGAAATA----------------------------------------------------------------------ATTTCATTGAAGTAAGAAGTCTCCC-----AGA-T-GGGGAGACTTCTTAC-----TTCAATTAGTCCCCGTGTTCTTCGAATGGATCTCTTAATTGTTGAGAGGGTTGCCCAAACGCGGTATATAAGGCATACCCAGTAAAGCTTACAAGTAAACCAGATATGGAGATGGCGACTAAAGTTGCTGTTTCCA----TTTTTATAGAATTTCAAGATTACAATGGATCTACGA-AAAGATCTTGTATTTACAACTACAACGGAATAGTATACAAAGTCAACACCAAT-GATTAAATAGAA-TT--TATGGCTACACAAACCGTTGAAGATAGTTCTAGACCTGGG---CCAAGACGAACTCGCGTAGGTAGTTTATTGAAACCCTTGAATTCGGAATATGGGAAAGTAGCTCCGGGTTGGGGGACTACTCCTTTTATGGGGGTCGCAATGGCTTTATTCGCGATATTCCTATCTATCATTTTAGAAATTTATAATTCTTCTGTTTTACTGGACGGAATTTTAATGAATTAGGT-----TTCTACT------AA-CT----AAAACTACGAAGTC-----ATT-----G------TTTTTCCATC--C----------AAA-AAAGC-CTTTCTAC--------------------------TTT-----------------AAGCTATACATTT-----CTAGACATTCTGGTAGTTCGACCGTGGAATTTTTTTGTTTTGGTATCTCTGGAATATGAGTGTGTGACTTGTTAGAA-TGGATCCTATTGAT-AATACATAGAAAGGGCCTGT----TATCTCT------ATCAAGATGATTC-T-----AATTCGTC-------GG-----A-----TATT-----T-----TT---TATTCTAGTATCTGGAACACGAA-ATAG-ATAGAGTGGATCAAG---AA-AAA-AAATGGAACTATGATTCATACTCACTATTCAGACCTCGC------AACCAGAC-TG-------CAAAAAA-----TTCAAGTA---G------------TTT------TTA-A--------------------T-A-------------AA-AAAAG-AA---------ATTTTCTTCCTTC-----CAA-----TTTTGTTTG-CC-CAAAAGACAA-C----TTTTTTTTCTC----TCGATTTTG-----------------TCGAGTTATTACACGGA------TTCAAT------AAATGATCATCAAGCGGTTCTT-ATTCG-AAGAACCCTTG-----CC----TTTTGGTTAGCTTGAGACTCAATCATCGTGGCTCTAGTATGAATCTAAGGT----TTTAATTGAACTG-ATTCATAGGATCGCAACAAGATAATTTC------TATCAGAAAACTACTAG-----------------------------AATTTT--------------TGC----T---------------TTATTT-------------------ATT---------------T-A-------------------CTAGT------AAAACAAGAGTAAATCTGC------ATTACGCA---AAAAAAAAAAA-------------------------AAGAA-ATC------CAAAAT----------AGGGAA-------------GAGAAA-----AGTCAAGAAG-CCTCTAATGACCAAC---------------------A-TAA-GGGAAAGAAAGAAAGACAGATGAGCCAACTTGAGATTTTTTGGCATTAT-CAT----------CAC-AAAGAA----------T----------------AAGT------TCTGGATTTTTCTT-ATTTC-----ATATCT----TCAAGGCAAAT-CGACCCAATC----CAGTGGCTGATGAAGTTTTGAA---CCTT---TT--TTTTTTCTAATATCC-------GTTG-----AA-----AATTTGTG-----TGTTTCTGCTTGAGCCGTACGAGATGAAATTTTCATATACGGTTCTCGGA---GGGGGA-CTCGGG------------------TTAGTTACCTATCTCAATAAAGTATATGATTGGTTTGAGGAACGTCTTGAGATTCAGGCAATTGCGGATGATATAACTAGTAAATATGTTCCTCCTCATGTCAACATATTTTATTGTTTAGGGGGAATTACACTTACTTGTTTTCTAGTACAAGTCGCTACCGGTTTTGCTATGACTTTTTACTACCGCCCAACCGTTACAGAGGCTTTTTCCTCGGTTCAATACATAATGACCGAGGCCAA---CTTTGGTTGGTTAATCCGATCAGTTCATCGATGGTCAGCAAGTATGATGGTTCTAATGATGATCCTGCACGTATTTCGTGTGTATCTCACAGGTGGATTTAAAAAACCCCGCGAATTAACTTGGGTGACAGGTGTGGTTTTGGGTGTATTGACTGCATCGTTTGGTGTAACTGGTTATTCTTTGCCTTGGGATCAAATTGGTTATTGGGCAGTCAAAATTGTGACAGGTGTACCTGAAGCGATTCCGGTAATAGGATCGCCTTTAGTGGAGTTATTACGTGGAAGTGCTAGTGTGGGCCAATCCACTTTGACTCGTTTTTATAGTTTACATACCTTTGTACTGCCTCTGCTTACTGCCGTATTTATGTTAATGCACTTTCCAATGATACGTAAGCAAGGTATTTCGGGTCCTTTATAGGGAAGCCATATC-ATAGAGAAAGATAATTCTAATT-TTCATAT-----ATCATATC----GGGTAGGTTGTGGTATTTCATTGCTACAAACATGGGTTATTGTAAAATAAGACATGTCATTTGGATACTTTTCTTCAACT--------------------------CC-GAAGTA-----TT-----------TTG---------AT--------ACAA------------ATAGTTGAAGTTCATTTTAT----G------AAAG--AAAATAA-GGCGGATTATGGGAGTGTGTGACTTGAATTATTGATTTGGCCATGCAGATAAAGAATTGGATCTGCCACATTAGAATTCACAACC----AAAGGTGTCTCCGCATCCAATCAACACGTAAGTCCCCT-ATCTA------GGA---AGGATA-------GGCTGGTTCACTTGAGGAGAATATTTTCTATGATTATACC---CCAACCATGTCATCCATGAACAGGCTCCGTAAGATCCCATAG---------AGTAGAAATAGAATAAGTCATGTGACATGATCCAATTC------TCTA-T-------TTATTACACTTA-C-TT----------T-----TTT-------TA--------------------------TTAT-----------------AGTATGGAAATGCATTCATTTTCTTTGCATCGATTGCGATCCGCA-----ATACTATCGGAGTAAAAGAA--GGTA-TCTAAAGAAGAACGTAGGCTAGACTTTTTGATTTT-TT-------A-T-------TAGT-----AACAAGTAAATACTTT-GTTTGGACGTAAGAAACTTGCGATATT------GAGGGG-----ATAAACACCAACTAATCAAGAGACATGAGACAATCCACAAAGCAATTGATCATGATCAAATTTGCAAGCCAACTTGGATATTGAGCATTTACC----CATAAGAA-TAAGAT-------TCTTT--------TC-----AAT------A------AGTA------GTTGT-----AGGTGCAACTTC-GGAAAAGA----GAATCTGAT-AAAGC------TTTTCTT----------------ACCTAGAGT-CATTGAGTCATTATATA------CCTT-ATTCTA------TTATGGATCTTCCACGGTCTTTT-----TTCTTT-CATTCTTGCTCGAGCCGGATGATGAAAAATTCTCATGTCCGGTTCCTTTGGGGGATGGATCCTAAAGAATTCACCTATCCCAATAACAAAGAAACCTGACTTAAATGATCCTGTATTAAGAGCAAAATTAGCTAAAGGGATGGGACATAATTATTACGGGGAACCCGCGTGGCCCAACGATCTTTTATATATTTTTCCAGTAGTAATTCTAGGTACTATTGCATGTAATGTAGGTTTAGCGGTTCTCGAGCCGTCAATGATTGGTGAACCGGCGGATCCGTTTGCAACTCCTCTGGAAATATTACCCGAGTGGTACTTCTTTCCCGTCTTTCAAATACTCCGTACAGTACCCAATAAGTTATTGGGCGTTCTCTTAATGGTTTCTGTGCCAACGGGCTTATTGACAGTACCCTTTCTAGAGAATGTCAATAAATTCCAAAATCCATTTCGTCGCCCAGTAGCTACGACCGTTTTTTTAATCGGTACTGCAGTAGCTCTTTGGTTAGGTATTGGAGCAACATTACCCATTGAAAAATCCTTAACTTTAGGTCTTT-----TTTAGG--GA---TTTTTCAGGTTGATTCATTCAACCGT---GAAGTACCGT-----GCATAGGTATCTAGGGAAG-ATTCACTTGGA-AGT-AACTATTTCCTAGATACC----TAAAATCC--------ATTTTATTATGATCCATTTCGC------G-------AA---------AATATAGA---TTGTGCCAAAGATGCAAAATTGTTT-TCT--T--------------------TTT-TC------------------TTTTTATTCTAACTC---------------------------------G-A-----AAAAG--------------------------------------------------------------------------AAGAAGAGGAAAA-AATTGCA-----------ATGG-------ATTTAAAA---------GAGAACTTATTCTTAGGTAAATCGATTGGGAGATGCTTCTCTAGAGTGTCCCATAT---------------CTGTT--TTCCATCTTCCATACGAAAACTGTCAATTCTCATAAGATCTTCTTCAGTCTTACTCAAAAGGTCCAATAGTGTATGTATATTGGCCCTTTTGAGACAATTATACGTTCTAGAAGGCAATTCTAATTGATCAATAAAAATAC------AATTCAATGGAA------------------TTCCTTTTTTGTTTTTC------T------TTAGATTAGTTAA--TCTTTTTTGAAAGGT---TAAAAGGGGTGGAGTAAACCTGTTTTTATTTTCTTCGAAACTAGTGCCCTCTTCCT------------------------------------------------------------------------------------------------------------------------------------------------------------------CCGCGTGTAGAAAAGGAAGAAATAAATCAATCAAATTACGAGAAGCCTCATAAAGCGCTTCCTTAGGGGTTAAACTTCCATTCGTCCATATTTCTAGAAAAAGTATCTCG---TGTTTTTCATTTCCATTCCCACAAGAAAAAATACTATAATTCACATTTCGAACAGGCATGGATACAGCATCTATGGGATAACTTCCATCTTGAGAGTTCTTTCTGAGTTCCGTG------TGATATCCGCGATCTCTCTTGATCTGTAACTCAATACAGAAATCAATGGGCTCTGTCAAGTTAGCTATAGGTTGTGCCGTATCAACGATCTCTACGGAAGGTGGTAAGATGATATCTTGAGCAGTTATGTATCTAGGACCTTTGACGCAAATTGATGCGTCTCTAACTCCATAGAGATTACTTCTCAATACAATTTCTTTCAAATTTAGTAAAATTTCTTGTACGGATTCTTCAATACCAGCTATTGTAGAATATTCGTGTGGCACGCTCCCAAATTTTGCACGTGTGATACATGTTCCTTCTATTTCTCCAAGTAAAGCTCTTCGCAAGGCAATACCGACGGTATCCGCTTGACCTTTTCTAAGCGGGGACAAAATGAAACGACCATAATAAAGACGCTTACTATCTACTCTTGATTCAACACACTTCCACTGTAGTGTTTGAGTGGATCCTGCTACCTCCTCTCGAACCATAAT-----------------------------------------------AGACTAGTATTATTATTT---GATCATTGAATCGTTTATTTCTCT-----TG------------AAAGCGTTTTAA-----------------------------------TTCTTTTACAGACGTCTTTTTTTAGGAGGTCGACATCCATTATGCGGCATAGGTGTTACATCGCGTATACAACTTAATCGTACACCACTTTTAGCAATGGCTCGTAATGCGGCATCTCTTCCACTACCAGCACCCTTTACCATAACTTCTGCTCGTTGCAAACCCACTGTACGAATAGCATCTACTGCTGTTCTTTGACCAGCATAGGGTGATGCTTTTCTTGAGCTTTTGAATCCACAAGTACCCGCGGAGGACCAGAAAACCACCCGACCTTGCGGGTCTGTAACAGTTATAATGGTATTGTTGAAACTAGCTTGAACATGAATAACTCCTTTTGTTATTCTACGTGCACTTTTCCGTAAACTAAAACGCGCATTCCTACGCAAACCAATACGCACTCTCCTACGTGAACCAATTTTTGGTATAGCTTTTGTCAT------ATTTTATTATCT----CATAAA-TATGAGTTAGAAAT----AACAA-AAAG--AAAAAA-AGATACAA-------------------------AGATATCCGT-------TTCAGG-----GTAAAATATATC----------CTTTAC------TTTAATTATT--------AATTAT-------TTTATTTGGA-----AT---------------------------TTGGACG-------TTTCCGCGGGTACTTTTTTTACTTT-----------------TT-T----TT--------ACTTT----------------------TTAG---AAA-----GTA------AAG------TTC-------TTTTTCGAAAGAT------TACCCCTGCCTTTGTTTATGCTTCGGATTGGAACAAATGACTCTAATTCGTCCACGCCTACGAATCAGTCGACATTTTGTACAAATTTTACGAACGGAAGCTCTTATTTTCATATT-TCCGTATTCCTTTCTTA-AACTAT-GAATCTAA-------TCTTTG------GG---AAAAAATA---AG-----TCTCTTC-----GCTTGAATTTTGG--------AACTTTGA---A---------TTTATTACCCTAG----------------------AAAAAAGA-AAAACCTA------------------ATCC---------TTTGAATCTTTGGTATCCTTCAAATCTTCGGTATCCTTCAAATCTTCGGTATCCTTCGAGTCTTCGGTACGCTTCGAATCCTT---ATGGGGAAGTCTATAAATTATACGTCCTTTGCTTGAATCATAACGACTTACTTCAATTTTGACCCTATCCCCCATCAGTATTCGTATAGAACTAGACCGGATCTTTCCTGAAATATAGCCCAGGATGATGGTGTCATTCTCTAGGCGAACGCGGAACATTCCGTTGGGTAGGGCTTCCGTAACTAAACCTTCGAAAGTGACTTTTGCTTCTCTCGGGTTTTTTTTTTCTCTCC----------------TATTTTTTTTTTCTGTCATA--TT---------TT--------TTTTTCTCC---------TATTTTTC------TATTTTGATTTT-CAAATA----------------------------AAAAAA-AACGTTG-TATTTTTATTTGAAAA--ATAGGAA------GTTCGAGATAGAATTCGA-----------------------G------T---------------------------ACTAT------AGGAGGGGCGATTACCATATATAACATAAGACTTCTCCCCCAATTCTGTTTAGTCGAGCTTCTCGATCTGTCATTATACCTCGAGAAGTAGAAAGAATAGCAATTCCCATTCCGCCCAAAACTTTAGGAATTCCTTGATAGTTGGCATAAATTCGTAAGCCGGGTCGGCTGATACGCTTTAAAAAGGTTCTAGTTCTATATATTCCTTTTCTAGTCTTTCTCTTTTGATGTCGCAAAGTTGAAACCAAGAAATATCTGTTACTTTCCTGATGTTTCCGAACACTTTCAATAAAACCCTCTCGTAGAAGTATTTTAACAATGTTTTCGGTAATATTTGTAGATACTACTCGAACTGTTCCTTTTTTATTCATGTCCGCGTTTCTTATAGAGGTTAGTAAATCAGCAATAGTGTCCTTGCCCATAA-GACTCTAATTCTAGGTTCCTCCTAATTTTTCTATAATCAACATGTTTTC------TTTTTTTTTCTTTTA-----CTTTTGGATTTTAAAGCATATACGTGAGAC-----------------------ATAATCTACT-A-------A--------TTTTTTCTTTG-------ATCT----------------------ATATCTCGCCT----------ACTAG-T-------ATTTATAATAC---------------TTCAGGAGCTAATGAAACTATTTTAGTAAAATTCAATTCTCTCAATTCCTCGGCGATCGCGCCAAAAACTCGAGTTCCTTTTGGATTTCCTTTTTGATCAATGATAACCGCTGCATTGTCATCATAGCGTATTATTATACCGTCTTCGCATTTGAACTCTTTACATGTACGTACAATTACAGCTCGAATTACTTCGGATCTTTCTAGAGGCATTTGGGGCACTGCGTCTTTGATTACAGCAACAATAACATCACCAATACGAGCATATCGCTGATTACTAGCAGCTCCTATGACTCGAATACACATCAATTTTCGAGCTCCACTGTTATCTGCTACATTTAAAAGGGTCTGAGGTTGAATCATA-------TTATT----TTGATTTCAA-----TTTGTTAT----TTC-------TATGC--------------------AAAA-GGATGAAAGAAATATTG------TCCTT-CCAG-AAAAAAAAACC----TGG------TTTTTTT-------TATCT------TCAATA--CTCC---T---TTTTT------------TGG-----ATG-------CT-----ATATCTCTAATCGAAGAAATTGACTTCGTATGGGCATTTTACTGGCAGCTATGGAGATAGCTGCTCTAGCTACAGTTTCGGATACTCCGCCCATTTCATAAAGTATTCGACCTGGTTTAACAACGGCTACCCAATATTCGGGGGATCCCTTTCCTGAGCCCATACGTGTTTCCGTGGGTCTTAGTGTAACCGGTTTGTCGGGAAATATACGTACCCATATTTTTCCACCACGACGTGCATATCGTGTCATTGCTCTTCGTCCTGCTTCTATCTGTCTCGACGTGATCCAAGCGGGTTCAAGTGCTTGCAGAGCATATCTACCAAAACAAATACGATTGCCTCGGCAGGATTTTCCCTTCATTCTTCCTCTATGTTGTTTACGAAATCTGGTTCTTTTGGGGTTATAGTCG-ATGG---T--TCC-------TTCTTAGTTCCATCTCTACTGCAAAACTGGACATGAGAGTTTCTTCTCATCCAGCTCCTCGCG------------------------------------------------------------------------------------------------------------------------------------------------------------------------------------------------------------------------------------------------------------------------------------------------------------------------------------------------------------------------------------------------------------------AATGAAATGAGAAAGCGTG----CA-----AATTTCTCT---------------------------AA-------------------------------------------------------------------------------------------------------------------------------------------------------------------------------------------------------------------------------------------------------------------------------------------------------------------------------------------------------------------------------------------------------------------------------------------------------------------------------------------------------------------------------------------------------------------------------------------------------------------------------------------------------------------------------------------------------------------------------------------------------------------------------------------------------------------------------------------------------------------------------------------------------------------------------------------------------------------------------------------------------------------------------------------------------------------------------------TTCC----AT-------AA-----TATTTT----------------------GGAATAT-TAT-----GGATAGATGCAC-------------ATTA----A----------------------TAG-----ATAA--------------------------TAG--------------------------AAAAAGTTAGGG-------TTT-----------------------------TTTT---------------AATAT-----------------------------------------------------------------T----GAATTT-GTTC-----AAATA-----------------------GAAAA-----------------------------------ATA-----TA------------------T-----------------------------A--------------------GT-CAAG---------------------AAAGAAGATC-------------------------------TAGAATATATCTAGATGTG-TGTGT---------------CTAT-TTATCTATA----------------------TTC-------------------------------------------TATA-TTTATAG------------------------------------ATA-------------------------------------------------------------------------------ATGTAATCTTTCT-------------------------------------------------------------------------------------------------TA-----------AAA---AAAAAAC-CTCC---TTA------------------------------------------------------------------------------------------------------------------------------------------------------------------------------------------------------------------------TTTTGACTCT-------T----------------------A------T------------------------------------------------------------------------------------------------TGAA--------TC-----GCGG---------------------------------------------------------------------------------------------------------------------------------------------------------------------------------------------------------------------------------------------------------------------------GA------AAGTATTCT---------AATTCA-------ATAAAG-------ATTTCGCGGGCGAATATTTACTC-T-TTCC--TGT--------C-TT-A----TTTGTTAA-T-----TTATAACCTT------ACCA------AATAAGGC-----AA------TTTTTTTGGTTTGTTCCGCCATCCCACCC--AATGAAGTCTTAGGA--TTCTTTT-----CAAT-------AAAA--TCCT-ATGCAGTCATAGGTTCTGTCGTTCCCACTACTTCTCCTTTAATGGTTAGGTCTGAATCCCACAATGGAGCTTT-C--CAAAAATTTCTTTCCGAGTCAATTTTCTCAGTTTTATTAACCCGGGCCGCTCTTTATTTTA--------TT-------ATT-------GCTTAA-----AATT-----TC------------------------------------------------------------TATTTTTTGTTT--C-------AA-----GTTACGATTTC------------GAA-------------------------------------TTCTCTG---------------TTATT--------------------------------T----TTATTA-TATTGATGCTTTATCACATTGC--C------TTT-TATGATGTAACTCATAGACCATACATATTGGAATCCTATA----T----CTT-TC-TT-ATT------CTTCTTCCTTCTTTCTATCATCCCTC-CTTT-TATCCAC------AT-CCCTTTAGTTTTGCTTCACAA----CC------TAGAATCCGTTTTC-------------TTT-TTT---------AGAG---AATA---A-ATTG-----CAGTTGCTACAACT-----A-----------------------TATGATAGATC----TAC-----TCA-------T-----TTATGATAGATGTATTTA---------------------------TTCATATAG----TG-------------ACTGTTTCTTA-GTTAGGATCTCGACAATACGAAGCAATAGGTTGGTTA------TTAGTTAA-----TTTTC------TA-------T---------AATTACTA-----AG-------------------T------TT-TTTCTTTT--TCTA-------------------TT-------------------------TAGAG------------------TAGGGTTCAGTCAA-----------TTTTTTTT--------GAATCTCCA------TTTTTGACTCT-----------AAAGAAAAAACTAACGAGTCACACACTAAGCATAGCA--------ATTATATTA-----A-------AAGA-TTTATCAATTTTCATTAAATCTTAT----AG-----------AAAGAG-----GTAGA---ATTTCTTC-------------------TTTTTTTT-T-C----------AGGG-----ATT-----------TCAG-----G----A-----A-------------------------------------------------------------------------------------------------------------------------------------------------------------------AAA----TAAGGC-TCTTGT---------------------C-------------ATTTTTTA-------------------------------TTCTATC-------ACTGAACAGAAT-G---------------GGAAGACA-----AGGCTAGTTATTCTTCGTCTACGAATATCCAAATTTTTACACCTAATACTCCATAGATAGTTCGAATTGGATAGCAGCAATAATCAATTTTAGCGCGAATTGTTTGGAGGGGAAGTCTACCCTTTTTGATGCATTCGGCACGTGCAATTTCTTTCCCTGCGAGACGACCTGCAATTTTTACTTTTACCCCCCTTATATCTGCTTTTTTAGTTAATTCAATGGCTTTTTTCATTGCCTTTCGGAATGAAACTCTATTTTTTAATTGGAAAGCTATATATTCTGCAAGAATGTTAGGTTGTCTATAAGGTTCTTTAACTTTTTCAATAGCAATATTAAGTCTCTGGTTTACAGAATTAACTTCCTTTTGTAGATCTTTCTCTAATTCTTCGATTGCTCCTTTTTTCTTTAATAAATTGGGGAATCCAATATGGATTATGACGTGGATCGTATCGATTTCTTTTTGAATTTCTATACGTGTAATTACTTCAGAACTTGAGCCTGAGTCCATTTTTCTATTATG---------------------------------------------TGTA---------------------------------------------ATTACTTCGGAACTTGAGTCTGATTCTATTTTTCTATTCGA---------------------------------GCCTTTTTTCCTA------------------TTCTTTTG------TATATAGTTCTTGATACAATTCCGTATTTTTTTATCTTCCTGTAGACCTTCAGAATAATTTTTTGGTTGTGCGAACCAAAAGGAATGGTGATTTTGGGTTGTACCAAGTCTGAAACCGAGTGGATTTATTTTTTGTCCCATA-TTTTTCTAT-TCTA---------TTTTTT-----------------------TTT---TACTGGGAATCGAAA------TCTAAGATGGATCTA-AA-------------------------G------------------------------------ATTA------------------------TTTAGA----------------------TTTC----------------------------------------------TTTACTATATTTAGTACAATTGTTATATGACACATGGTTTTTTTTATGGGAGAACTACGTCCTCGAGCTCGAGGTCTTAATTTTTTCATGATAGTACTCCTACTGACTTCGGCTTTAGTGATGAATAAATTCGCTTTGTCGAAATCCCTATAATGAGTAGCATTTGCTGCTGCCGAATAAACCAACTTTAGGATGGGATAAGATGCTCGATAAGGCATGAGGTTCAGTATCATAACAGTTTCCTCGTAGTAACGCCAGCGAATCTCATCAAGAACTCTTTGTGCTTTGAAAACAGACATATGGATGCGTTTTTGTGCTTTGAAAACCCGTTCGAACTTAAGTAGACGATCGGTTGGAACTTTCCTTGCGAGTTTCCTTAGCCCACTCTTCTTCTTCTTTATCCTAGGGGTATACTTTACCAGTTTGAAACTTGTC------AT------------------AAATAA------------GGTTATTCCCCGC----C-------TACC--------TTT----------------G------------------------------------------------T-------TT----TTTTTATTT--TGA-ATCTTTCTATTCTGAATTCAGTTA---------------------ACGA---------------CGAGATTTAGTATCTTTTCTTGCACTTTCATAACTCGTGAAATGCCGAGTAGGCACGAATTCCCCCAATTTGCGACCTACCATAGGATTTGTTATGTAAATAGGTATATGTTCCTTTCCATTATGAATCGCGATTGTATGGCCAACCATTGCGGGTAGAATGCTAGATGCCCGGGACCACGTTACTATTGTTTCTTTCTCCTCCTTCATATTGACCTTTTCGATTTTTGCCAATAAATGATGAGCTACAAAAGGATTCGTTTTTTTT------CGTGTCACAGCTG-ATTACTCC-----TTT-----TT---TCCATTTTAAAGAGTGG-CATTCTATGTCCAATATCTCGATCGAAGTATGGAGGTCAGAATAAATAGAATAATGATGAATGGAAAAAAGAGAAAAAT-CCTTTAG-----CTG------GATAAGGGGCGGATGTAGCCAAGTGGATCAAGGCAGTGGATTGTGAATCCACCATGCGCGGGTTCAATTCCCGTCGTTCGCCCATCGCATTATTGCAAATTCCAAAAATGCAA-------TTTTCCATATTCCTAGTTACGTATTTACTTACGGCGACGAAGAATAAAACTATCACTATATTTTTTCCTTTTCCTAGTTCTTCTTCCAAGCGCAGGATAACCCCAAGGGGTTGTGGGTTTTTTTCTACCAATGGGGGCTTTCCCTTCACCGCCCCCATGGGGGTGGTCCACAGGGTTCATAACTACCCCTCTTACTACGGGGCGTTTACCTAGCCAACACTTAGATCCGGCTCTACCCAAACTTTTTTGGTTCACCCCAACATTACCCACTTGTCCGACTGTTGCTAAGCAATTTTGGGATACCAAACGGACCTCCCCAGATGGTAATCTTAAAGTGGCCGATTTACCCTCTTTTGCAATCAGTTTCGCTACAGCACCTGCTGCTCTAGCTAATTGCCCACCCCTTCCACGTGTGATTTCTATGTTATGTATGGCCGTGCCTAAGGGCATATCGGTTGAAGTAGATTCTTCTTTTCTCTCAAAAAACCCCTTCCCAAACTGTACAAGCTTCTTCCAAAGCATACAGCTTTCTAGATGTATATGACGATCTCTAGAC----AG-ATGGATC----TTATATGAATCGTATGATGAAGTACCACATGAGTGGATATATAG-GAAAGGAATCCAAATCTGCCGAATCGCTCATGTTATGATCTTCTACATCCTAGGTCTCCGCGTTCCGTCATCTGGCTTATGTTCTTCATGTAGCATTCAGATCGAATGACTCTATGAAATTACGTCGATACTTCCACATA------TTATGGGTAACGTAGGAGACATCCCT-ATTTTCCCCGGGGGGTCTTAATTACCACTGCTTAGCTTTCAATTCGCCTCTGACCATCAAATTAAATGTGAATAACCCGTCCTCCTCTCTTTGAAACAAGGGGCGCTTCCGGTTCTGTGCGTGCTTCAAACAATTTTGTCTTCTCCATATTACCATATCTCTAGAGTCAATAATTTTCTATGAGGAACTACTGAACTCAATCACTTGCTGCCGTTACTCAACAGTTTTCTGTTGAGGTCTATCCCGTAGAGGTAGTCAAATTGGATCAGTGATCGATTTCTAGGTTTCGTCGTAAACCTAATTGGTTACTTCCAATTACGTAAATCAATAGTTCAAACCGCACTCAAAGGTAGGGCATTTCCCATTGATATAGGAACTTTTGTACCAGAAACAATAGTATCTCCAATTATAGCCCCTCTGGGATGTAAAATATATCTCTTCTCACCATCCCCATAGTGTATGAGACAAATGTATGCATTTCGATTAGGGTCGTATTCTATGGTTACGATTCTACCAGATATGTCTTTTTGATTCCGTCGAAAATCGATTTTACGGTATAGGCGCTTAT-GACCTCCCCCTCTATGCCTTGCGGTAATGATTCCTCTGGAATTACGACCTTTACCACAACGGTGCCGTCCATGGATCAAATTATTTCGTGGATTGGATTTCACTTGCCTGTCTACGGTTCCCTTGCGTGTGCTCGGGATAGGTGTTTTGTATAAATGTTTCGCCGTATTATTAAGTA---------------------------------------------------------------------------------------------------------------------------------------------------------------------------------------------------------------------------------------------------------------------TTCTCCTTTAG---TTTTTTTCTCTATCT-----------------------AGAAGTG-----------------------------------------GAATAGAATAACCCGG-----------------------TTGAAGGGTAATGATCATACGTCTGTAATGC-------------------------------ATTGTATGTCCCAGAATAGGT---------------------------------------------CCCATTCTTCTACCCT----------------TTCCGGGTAGTC-----GATGGCTATTCACAGCTACTACCTTAACACCAAAGAAGAGTTCGACCCAATGCTTTATTTCTGTCTTAG--------------------TGAATCCCGAT---------------------------------------------------TCGACATTAAAAGTATATTGATTCT-------------------------------------------------------------------------------------------------------------------------------------------------------------------------TTCCCAATAAACGAAGACTTTTTTCTGTAA-----------------------------------------------------------------------ATACTGCGTATTTG-----------------------ATTCCATCCATAAATCGA-----CTTTCCCTCCTATGCTCTGAGTTCCAGTATCGATAAGAATTCGAGTTCTTA-TTGTTCTTATGTTATGGTATGAATATACCATACCAATTCGTTATGTATGGATGATGGATGAGATTCCATGGAT------AGAGAGCCAGTTCCAATAGACTTATGGAA------CGTTCCCGTTCGCGTGCATCCAGCAGGAATTGAACCCGCAAATTTACCAATTATGAGTTGGGCGCTTTAACCATTCAGCCATGGATGCTTAACAGGGATCATCGTACATCGTAAATAACCAATTTTCAT------ATAGAAAGACATATCATAGAAAAATGAAATCGA-----------------AAATATTCGGAGATGGCAAATATTCGGAGATGACTATGAAAACACCTCTCTGGATCCTCGAATTG---AAAGAGAGATTGAGAGGGATCAAGAATCCTAATTCTCGCTATTTGGAATGGATCCAATTCTATTGAGTCTGACTCATAGTGATCATTTCTCTTTAGCAAAGAATGACCTTGGTTATCAAAGGATTG-----AACAACCGGGATCCAT-TTACTTATGATACCTAGTTGACATTGATAACAAGGATCTAATGAATTATGAGTTT----AATAGA-----TCCTCTTTAGCAGAAAGACGTATA-----TTCCTTGCTCATTATCAGACAATCACTTAT-----TCCC-------------------------AAACCTCGTGTGGGGCTAATCGTTTT----------------CATTT--------ACCATC------------------------------------------------------------------TCATGGAAAACCCTTTTCGTTCC---------GCTTAGCCCTATCGG----GTATTTTAGTGATAG------G------------------------------TTCTATAGGAACTGGAC-GATCCTATTT----GGTCAA--------------------ATACCTAACGAAAAA---------TTCCT------------------------------------ATTTTCC------TTTCATTAAGGTACGAGGGCTTC-----------------------------------------------------------------TTATTCCAC----------AAGAACGAAAGCACC------TTTTCATTCTTTCATAT-AC-TAGGGGTTTTTACTTGGAAAA-----------GACAATG--------------------TTCCATACTAAAGGATTCGGGTCCATAACCACGAGTTCCAGTGCACTAGATCTTGTAGC---ACTTAGCAACGAGGCCCTATCCATTAGTATTCCACATAA--------------------------------------------------------------------------------------------------------------------GAAATCCAT----------------T-----ATAG-AAACTAATACAATTAGATTGGCT----------------------------------------------------------------------CTTCATAGAC-AAACTTGGGGTTTGCGAGCCAAGGTAA-----------------------------------------------------------------------------------------------------------------------GACCGGCTCGGGATCA-----TGGGA-CCCTTTTC-----------------------------------------------------------------------------------------------------------------------------------------------------TATCAGATAGGAGG-----------GGCTCTTGTACAA---AATAG-------------------------ACTTC----------------------------------------------TAAGTAATAACCCCATAGA------------------------------------------------ATCTATCTAT------AT-----AAAGATAAA---GAGGC-----AAT-------C--GTGTCAGGAAGCGGG---T-----TTTTCTTTGGCC-----AAA------------------GGGTAC----TTCGAACTTGGAACGAGCATGAAGAGATTAACGA-----GACTTCTTTCTCTTT------TGAGTTTTTCTGGC------------------------------------------------GGACCGGTCGCGC-AAGATCTTTGGT---------------------------------------------------------CTTCC--------CCCGGAACCGATG-AAA--------------AAAAGTGGGTCGCTTCT------TATGGACTCGCTCAGAATGATTCTTCTC------T-----ATC-----------------TATAGTTCATGGCCT--------------------------------------------------------------------------ATT---AGAAGTAGAAGGTGCTCTGGTGCAATCCTTACCGACAGAAAA---AGATTGCAGTCAGGTTGA----------------------TAATAAT-----------------------CGAGTGCCATTACTTCGTCGGTCC--------------GAACCAAGGAATCCGTTAGAAATGTTTTGAAATGGATATTGTT---------------------------------CTCTCTTT----------------------------------GATCAGGGATTGCTATATGAAAAGAAGTGGAG-------------------------------------TTTGAAAAAGGGAACGGAATGGTCAAACCGGAACTGCTAGAGGAACGAATTTTCAATAGCATAAC------------TTGGGCTCCTAGAATAT--------GGCGCCCTTG--------------------------------GGACAATCTATTTGATTGCAGG------------------------------------------------------------------------------------------------------------------------------------------------------------------------------------------------------------------------------------------------------------------------------------------------------------------------------------------------------------------------------------------------------------------------------------------------------------------------------------------------------------------------------------------------------------------------------------------------------------------------------------------------------------------------------------------------------------------------------------------------------------------------------------------------------------------------------------------------------------------------------------------------------------------------------------------------------------------------------------------------------------------------------------------------------------------------------------------------------------------------------------------------------------------------------------------------------------------------------------------------------------------------------------------------------------------------------------------------------------------------------------------------------------------------------------------------------------------------------------------------------------------------------------------------------------------------------------------------------------------------------------------------------------------------------------------------------------------------------------------------------------------------------------------------------------------------------------------------------------------------------------------------------------------------------------------------------------------------------------------------------------------------------------------------------------------------------------------------------------------------------------GTTTTGTTCCGAAGCAAA---------------------------------GATATCCGCGGAGGCCGGTTCGTTCGTCCTA------------------------TTCTGATATT-----CAGGACC-----A----AGAGG---TACTGGATTCTCTTTCGGATA------GGCCCT-----------------------GAAAGGA------------G-------------------------------------------------------------------------------------------------------------------------------------------------------------------------------------------------------------------------------------------------------------------------------------------------------------------------------------------------------------------------------------------------------------------------------------------------------------------------------------------------------------------------------------------------------------------------------------------------------------------------------------------------------------------------------------------------------------------------------------------------------------------------------------------------------------------------------------------------------------------------------------------------------------------------------------------------------------------------------------------------------------------------------------------------------------------------------------------------------------------------------------------------------------------------------------------------------------------------------------------------------------------------------------------------------------------------------------------------------------------------------------------------------------------------------------------------------------------------------------------------------------------------------------------------------------------------------------------------------------------------------------------------------------------------------------------------------------------------------------------------------------------------------------------------------------------------------------------------------------------------------------------------------------------------------------------------------------------------------------------------------------------------------------------------------------------------------------------------------------------------------------------------------------------------------------------------------------------------------------------------------------------------------------------------------------------------------------------------------AAGAAAGGCTGAAATGCCAACGGACC-----TCTGTCTATTCTCTAATTCACCCGATCCGATAGTACCCGTTTTTGGAACGTCCAGTGCCAAAGTCACTGAATGGGTAAGTCACCAATCCAATCCC-----------------------------------------TTTGA-----CAAA-TCGGG-TGTCATA------------------------T-------TAGATATCATAT--------------------------------------TC------------------------------TAT----------------ATATATA-----GA---------------------------------------AAT-----------------------------------------ATCATA------------------------G---------------------------------AATAGACA-T---------------ATAGAA-----------------------------------------------------------------------TTTTTGGTCGGGAA------------ATTCGAATGAATC----------------------------------------ATTGAGT------------------GAAAAAGGAGCAAA----GAATGACAAA-------------------------------------------------------AGACGAGACTCTACTAGTCTTCACTCTTG----------------------------------------------------------------TGGT------TTCCTCG--GTTTCTGTTTTCTTATTCGG----------------------------GATCTTGCTTTTCATGGTTCTCATCTCTGCAACTCGCGATTTTC-------------------------------------------------------------------------------------------------------------------------------------------------------------------------------------------------------GCGAGAGAA------CCAAATCCAAGTTGGTGAAGATCATGA---------------------T-------------TTGGGCT------GGCATAGTAGT-----------------TATTACCTTTGCAATTGCGGTTCGAATCTATCCGATCTT-------------TA------TC-------TTT-TTGCTCAAAG--------------------------------------------------------------------AA------CGAATAAAACCCCTTGTCGAAGCCCT--------------------------------------------------------TTATGATAAGCTTCCCTGG----------------------------------------ATCTGGGAAGTTTCTCTTTCACGGTATTGGGATCGTTTGATCGATTTCCTTG-----ATCGC-TAC-----TT-ATG-----GGCGTGCGCTCAAAGGATACAAACAGGAATTCGC----------AAACAAAAAGGGG-----AATTCGTAGTCACTTTTTCCTGTCGCGT-----AAAAAAAAGGCTTTACGCGAGAGCAATA-GA---------------GGTTGGGATACATCTATCTCTTCTGAGCAACC-----TC----TTTTGGA-----TTCTTAAGACCACCC-----T-----TGCAGTAGGATACCGTCTGCTTTGGGTTCTT----------TA-----TTATCTCCTTCCAGG-------------------GATTTT------------TAGGATCGTTCAGGC----TA----T-ATTTAGTCTATTTTGGCTTTTACT-----GTCTACTTTTCTCAGGGAGA------TGGTTAAGGACCTCAGAAGAT--------------------AGAGGAGAGC-----GCCAG--GCGCAGAT---TTCCGGAAT-ACTTCTACGGGGAATGCTCATTCAATGAGCATTCTCCATATTATGCCTTGAAGAGGACTCGAACCTCCACGCTCTTTAGCACGAGATTTTGAGTCTCGCGTGTCTACCATTTCACCATCAAGGCATCTTGAAAGTGAA--------------------------------------------------TCGT-----ATTCCATGAATATGATATCTATCTAATGTGATATATTCCATATATG--------------------------ACAAAGGTGGAGTCTTGGAGTATTTCGATCGATCGGT------CATAT--AGGCCTGAGTCAGACATCAAATAGCTTCGATTTGCATTATCCGTAGAACACCTT-ATATGTATCAAAATCGATA----TCAAAATC----AA----------------------------------------------------------------------------------------------------------------------------------------------------------------------------------------------------------------------------------------------------------------------------------------------------------------------------------------------------------------------------------------------------------------------------------------------------------------------------------------------------------------------------------------------------------------------------------------------------------------------------------------------------------------------------------------------------------------------------------------------------------------------------------------------------------------------------------------------------------------------------------------------------------------------------------------------------------------------------------------------------------------------------------------------------------------------------------------------------------------------------AAAGATGTACAATC-----CAAT------TTCTC-------------------GATTCAATAGAAGCCCAAAGAGGTGCATATGGT-----ACC---CAAATAAGGATAG------G-----ATAGATATGT----CAAAAGCA---GGTCTGATTACACC---------------------------TATTCCTAATCCTAAATAGAATGTAAGGGCGTAGGGATTTCTATGTAAACAGAGTATCCTATTTCCATAGGCTCGAATGA-C------------------------CCCTTCTCATAATAAGAATGTGCACGGTCTGGTCCGGTATGGAATGAACTTATAATCTGATGATCGAGTCGATTCCATGATTATAAGTT-----CATAACCCTAGCGCCCATTCCCA-----TTTTGGGCGGAACAGATCTACTAATTCTTT----------------------------------TATTCC-----------AGTTAGTAAG------AGGGATCTTGAACT----AAGAAATAGACC------TAGCAG------CTAAAAGAGGGTATCCTGAGCAATTGCAAGAATGGGGTTCATTGATATTCCTGGTATAGTAGATGCTATCACACATACAGTCATACTCAATTCGATGGAATTGTTTGATCTTAAAGGGGATCTTCTATAATTTCGCACATAAGGGGTTATTTCTTGGTTTCGTCCAGTCATTAATAACTTGATTATTTTTAGATAATAGTAGATAGAAAGAACGCTCGTAAGGAGTCCTATTGAAACCAAGAAATATAGGCCTGCTTGCCATCCACACCAGAATAGATAGAGTTTTCCGAAGAAACCCGCTAGTGGAGGAAGGCCTCCTAGGGATAAGAGACATAGGGCTAAAGAGAGAGCCAAAAAAGGATCTTTCGTGTATAATCCTGCATAATCTCGAATGTTATCAGTTCCGGTACGTAGACCAAATAATACAATGCAAGCAAAAGTTCCTAGATTCATGGAGATATAGAACAGCATATAAGTTATCATGCTTGCATATCCATCATTTGAGTCTCCAACAATTATTCCAATAATTACATATCCGATTTGCCCTATGGACGAATATGCAAGCATACGTTTCATGCTTGTTTGAGTAATAGCAAGGAGATTCCCCAATATCATGCTAAGAATAGCTAGGATTTCCAGAAGAAGATGCCATTCGTTTGATGAGAAATAAAAAGGAATATCGAGAATTCGCGTGGCTGAAGCTGAAGCAGCTACTTTCGAAGTAACAGAAAGAAAAGCAACGACTGGAGTGGGGGAGTCAGAGTCGAAAAGAGGATTCCTCGCTTCTTTCTCTCATGCAAAACCGTGCATGAGACTTTCATCTCGCACGGCTCCTAAGTGAT-AAAAGAAAGAAGAACTCGTCTTCTTT-CTTTTTTGATTACCTTCCTCGCGTATGTATAAGACCCAATCCATTCTTTTTCGAAATCGATTTCGAAAAAGAACTACTAATCCTTAACTTTTCGAGGAATCCTTCATCAGTGGTTGTGAATGACTGACTTTTTCAATCCTTTCGACTTTGGTTCCGTAGGAG--CAAGTCAGAAAGGTTGAGAAATAGAACCATCTGATTTGATTCGTTCCCAATAGCCATGAGATGATTATCTTAGGGTGATCCTTTTGTCAACGGAT---GCTCCTATTACACTCGTAGTCTCTGAAGGATGAGAACCCACTATGTAGCATCTACATTGATAATTC-----AAGCATTGTATACGTCATTAGTCCGATTCTTTGTAGGAACTACCCGTAATAACGAGCTTGCAAAATGGATCTGTTTATCATAAAGAGATTCGTTGTTCCTGACCCTGCTTCACCTTAATTGTTATTTGAAC----AA----AAAGATCACAATAAAC-----TTTTGGTAAAAGTTCTGTCTTGGTCGGAGTGGGGATAGCATTTCTCTTCTGCATGTCTATGGAGTTTTGCAAAACCCAAACACCTCAGAGATAGATATAGAGGT----AG----GAATTTGTCGAACGAACCACACTCCTTCGTAGACGTCAGGAGTCCATTGATGAAAAGGGGCTGGGGAAAGCTTGAACCCAAGTCCTACAGTGATGGATATAAGCGCAATTGAAATTCCTGGGGAGTTATACATTTGTGTATTGATAAGACCGTTCACAATTTCTTGAAGCTCGATCTCCCCCCCAGATGAACCATATAGCCAAGAGAAACCATGAACCAGAATAGAAGAGCTTGCCCCACCCATGAGTAAATATTTCATAGTAGCCTCATTAGACCGTAGATCTCTCTTGGTATATCCAGACAATAGGTAGGAACATAAACTGAAACATTCTGGAGCTACAAAGATAGTTATTAAATCGTTAGCACCACATAAAAACATTCCCCCTAGAGTAGCTGTTAATACGAATAACAGAAACTCTGTTATAGCCATTTCTGTACATTCAATGTACTCTACGGATAGAGGAATACATAAAGTTGAACATAATAAAATAAGAAATTGAAAGATTTCGTTGAAATTGTTCGTTTGGAAATTTCCCGAAAAGCTAATTATAGGTTCTTCTCTCCATCGGAACAATAGGGCCGTTATGCTTATTACTAAACTTGTTGAAGAGATGAAATAGAACCAAGGTCTATCTTTTTGATCAGAGGTTGAATCGATCATCAGAAGAAGAATTAGGCCAAAAATTAGGATACATTCTGGGAAAATGAAACTTCCATGGAAGAGAAGCAAATGAAACGCTTTCATAAAAATTCTCGTAGAATCGAGAATGAAGTTTTCATTCTGTACATGCCAGATCATGAATTAGTAACTGCATCC-AATCTCCGAAAAGTCCCGATTGTTTCGATTTTTGGAATGGGATATTTACGGAATCCCCATGAATAGGATCAAACCTTATTCCATGCTATTTC-----CATAAGATTCCTCTTTCTTATTCTTAAGCAAGCCCCCGAGAGGGCTTAGTTGATCATGATTTCTGTTTTCTC---TTTCTTTTCCTTTTTGTTTGTTTCGAGAAAGATATCGTCCGATTCTCCTTCTATTGATTCTTTTCCGATCGAGATGTATGGATCCATGTGTCTACATAC------CTA----G-----ATT----CTGTTCATGGATTAACGAAAATGTGCAAGAGCTCTATTTGCCTCTGCCATTCTATGAGTCGCTTCCTTTTTGCGTATGGCACCCCCACTCCCTTTGGCAGCATCTACTAATTCAGAACTTAATTTGAAAGCCATATTTCGACCCGGACGCTTTTGGGATGCTTCTAATAACCAACGAATGGCAAGTGCTCTTCCTTGTTTAGATCCTATTTCAATCGGAACTTTCCGCGTCGATCCTTTTTTATTACGTCTTGTTTTTACTCCTATATTGGGAGTTACTCTACGTATTGCTTGACGTAAAACCAATAGTGGATTTGTTTCTGTCTTTTGTTGAATCTTTTTCACGGCTCGATAGAGAATTTGATAAGCCAATGATTTTTTTCCGTCTTTCATAATACGGTTAACCACCATGTTAACTAATCGATTACGAAAAATTGGATCGGATTTTGCAGTTCTTTTTTCTGCAGTACCTCGACGTGACATGAGCGTGAAAGAGGTTCAAGAATCCGTTTTCTTTTTATAAGGGCTAAAAACGAATCACTTATTTTTTTGGCTTTTTGACCCCATATTGTAGGGTGGATCTCGAAAGATAGGAAAGATCTCCCTCCAAGCCGTACATACGACTTTCATCGAATACGGCTTTCCACAGAATTCTATAGGG----ATCTATGAGATCGAGTATGGAATTCTGTTTACTCACTTTAAATTGAGTATCCGTTTCCCTCCTTTTCCCCCTAGGATCGGAAATCCTGTATTTTCCATATCCATACGATCGAGTCCTTAGGTTTCCGAAATAGTGTAATGG-AAAAAGAAGTGCTTCGAATCATTGCTATTTGACTCGGACCTGTTCTGAAAAAGTCGAGGTATTTCGAATTGTTTGTTGACACGGACAAAGTAAGGGAAAACCTCTGAAAGAATTTCCATATTGACCTTGGACATATAAGAGTTCCGAATCGAATCTCTTTAGAAAGAAGATCTTTTGTCTCATGGTAGCCTGCTCCAGTCCCCTTACGAAACTTTCGTTATTGGGTTAGCCATACACTTCACATGTTTCTAGCGATTCACATGGCATCATCAAATGATACAAGTCTTGGATAAGAATCTACAACGCACTAGAACGCCCTTGTTGACGATTCTTTACTGCGACAGCATCTAGGGTTCCTCGAATAATGCGATATCTCACACCGGGTAAATCCTTAACCCTTCCTCCTCTTACTAATACTACAGAATGTTCTTGTAAATTATGGCCAATACCTGGTATATAAGCAGTGATTTCAAATCCAGAGGTTAATCGTACTCTGGCAACTTTACGTAAGGCAGAGTTGGGTTTTTTGGGGTTGATAGTGGAAAAGTCGACAGATAAGTCACCCTTACTGTCCCTCTACAGAACCGTACATGAGATTTTCACCTCATACGGCTCCTCGTTCAA-----TTCTTTCGAAGGG-ATCCTTTTCCTCGTTCGAGAGT-CTCCGCCCTTCTTCCACTCCGTCCCGAAGACTAACTAAGACCAATGGAGTCACGTTTTCATGTTCTAATTGAACACTTT--------------------CCATTTAT-----GAT-----T-----AAAGG-------AGAAGATTGTTCTTTTACCAAACATATGCGGATCAAATCACGTC-----------------------TTATA-------ATAAGAAGAAATCTTTCTCGGTATCAATCCCCTTGCCCCTCATTCTTTGAGAATCAGAAGGATCCTT-T---TCGAGTTTCCA-----------------------TTTCTTCATTTGGAATCTGGGCTCTTCTATCTTCGACTT--A---TTTTTTTGGCTTTATTCTTT----------ATTTATT----TC------------ATTTCGATTTTTCCCTCTTCCTCTATCCCTATCCTCTAGGTACAGCGTTTGCATCAATAGAGAACCTTTTCCTCTGTATGAATCGATATTATTCCATTCCAATTTCTTCCCGAAACTTCCCA--AGAAAAATCCCGAATTGGATCCAAAATTGACGGGTTAATGTGAGCTTATCCATGCGGTTAGGCACTCTTCAAATAGGAATCC----ATTTTC-----TAACTGGCTTTCGTGCTTTGGTGAGTCGTCCGAGATCCTTTCGATGACCTATGTTGTGTTGAGGGGATATCTATATGATCCGATCGATTGCATAAGACCCGCGGTAGCAATAGAA-CGGGGAAAGTATACAGAAAAGACAGTTCTTTTCAATTTC-------------GATTATCTAT-----------ATATTAGTTCGTTTCTAT-TTC------------------------TAG--------------ATATCT-------------------------------ATTTCTA--------T--------------------ATA-------------------------------------------------------------------------------------------------TT-------------------A-GTATTAGTT-----------------------------------AGT-------AGTA-----CTA---------T----------------TCTATTAGTTA------------GCGATCCCGG---------------------------------------------------CTCTGTGAGTTCTTTCTTCCGTGATGAACTGT-------CGGCACCAGTCCTACATTTTTT---CTCTGTGGACCGAGGAGAAA-GGG--GGTT----------------------------CAGCAGGAAGAGGATTGTACCATGAGAGAAGCACAGAGGTCAACCCGCTTCAAATATGGAACATGGATTC-TGGCAATGCAACGGAGTTGGGTCCTCATATCG-----ATCCGAATGAATCAGTCTTTCTACAG---------------------------------------AGGTCAATCTTTGCCTATTAGGCAAGAGGATAGCAAGTTCGAAATTCTGTCTCGATA-----G-----GACATGGATTTCTATTCCTATGAAATTCAT----------------AAATGAAAATGAAGTAGTTAATGGGAGGGCTACCATTATCCTTT-------------------------------------------------------TTCTTGTATGTGT--T-----CCTAAGAGAAGGAATTTGTCCATT-----TCATGTTTCGAGGTCT-C-----AAAAAAA--G-GGCGTGG-----AAACAGATAGAAACTCTTGAATGGAAATTGAAAA------GAAATGTAGCCCCAGTTCCTTCGGAAATGGTAAGATCTTTGGCGCAAGAAGAA-GGGGCGACCCGTATCATCTTGACTTGGTTCTGCTTCCCCTC--TTT----------------TTTTA---AGAATACCGAGTCGGGTTCTTCTCCTACCAGTATCGAATAGAACATGCTGAACAAGATCTTCTTCATGGAAA-CCTGCTCGATTTAGATCGGGAAAATCGTACAGATTTTATGAAACCATGTGCTATGGCTCGAATCCATAGTCAATCCTACTTTCGATAGGACCGGTTGACAATTGAATCCAATTT---------------------TTCC-------------------CA-----TTATTTGACT-------ATCCA------T----------------AATAGT--------------------------------------------------------------------------------------------------------------------------------------------------------------------------------------GCGG-AAAGAAAGCCCGGAGGAAGAG-----TGGCCTTGAGTTTCTCGCCCCTTTGCCTTAGGATTCGTTAATTCTCTTTCTCGATGGGACGGGGAAGGGATATAACTCAGCGGTAGAGTGTCACCTTGACGTGGTGGAAGTCATCAGTTCGAGCCTGATTATCCCTAAACCCAATGTGAG-------TTTTTTCTATTTTGACTTACT------------CCCCCGCCACGATCGAACGGGAATGTATAAGAGGCTT--GTGGGATTGACGTG----------------------------ATAGGGTA-GGGTTGGCTATAC-TGCTGGTGGCGAA--CTCCAGGCTAATAATCTGAAGCGCATGGATACAAGTTATCCTTGGAAGGAAAGACAATTCCGAATCCGCTTTGTCTACGAATAAGGAAGCTATAAGTAATGCAACTATGAATCTCATGGAGAGTTCGATCCTGGCTCAGGATGAACGCTGGCGGCATGCTTAACACATGCAAGTCGAACGGGAAGTGGTGTTTCCAGTGGCGAACGGGTGAGTAACGCGTAAGAACCTGCCCTTGGGAGGGGAACAACAACTGGAAACGGTTGCTAATACCCC-GTAGGCTGAGGAGCAAAAGGAGAAATCCGCCCAAGGAGGGGCTCGCGTCTGATTAGCTAGTTGGTGAGGCAATAGCTTACCAAGGCGATGATCAGTAGCTGGTCCGAGAGGATGATCAGCCACACTGGGACTGAGACACGGCCCAGACTCCTACGGGAGGCAGCAGTGGGGAATTTTCCGCAATGGGCGAAAGCCTGACGGAGCAATGCCGCGTGGAGGTGGAAGGCCTACGGGTCGTCAACTTCTTTTCTCGGAGAAGAAACAATGACGGTATCTGAGGAATAAGCATCGGCTAACTCTGTGCCAGCAGCCGCGGTAAGACAGAGGATGCAAGCGTTATCCGGAATGATTGGGCGTAAAGCGTCTGTAGGTGGCTTTTCAAGTCCGCCGTCAAATCCCAGGGCTCAACCCTGGACAGGCGGTGGAAACTACCAAGCTGGAGTACGGTAGGGGCAGAGGGAATTTCCGGTGGAGCGGTGAAATGCATTGAGATCGGAAAGAACACCAACGGCGAAAGCACTCTGCTGGGCCGACACTGACACTGAGAGACGAAAGCTAGGGGAGCAAATGGGATTAGAGACCCCAGTAGTCCTAGCCGTAAACGATGGATACTAGGTGCTGTGCGACTCGACCCGTGCAGTGCTGTAGCTAACGCGTTAAGTATCCCGCCTGGGGAGTACGTTCGCAAGAATGAAACTCAAAGGAATTGACGGGGGCCCGCACAAGCGGTGGAGCATGTGGTTTAATTCGATGCAAAGCGAAGAACCTTACCAGGGCTTGACATGCCGCGAATCCTCTTGAAAGAGAGGGGTGCCCTCGGGAACGCGGACACAGGTGGTGCATGGCTGTCGTCAGCTCGTGCCGTAAGGTGTTGGGTTAAGTCTCGCAACGAGCGCAACCCTCGTGTTTAGTTGCCACTATGAGTTTGGAACCCTGAACAGACCGCCGGTGTTAAGCCGGAGGAAGGAGAGGATGAGGCCAAGTCATCATGCCCCTTATGCCCTGGGCGACACACGTGCTACAATGGGCGGGACAAAGGGTCGCGATCTCGCGAGGGTGAGCTAACTCCAAAAACCCGTCCTCAGTTCGGATTGCAGGCTGCAACTCGCCTGCATGAAGCAGGAATCGCTAGTAATCGCCGGTCAGCCATACGGCGGTGAATCCGTTCCCGGGCCTTGTACACACCGCCCGTCACACTATAGGAGCTGGCCATGTTTGAAGTCATTACCCTTAACCGTAAGGAGGGGGATGCCTAAGGCTAGGCTTGCGACTGGAGTGAAGTCGTAACAAGGTAGCCGTACTGGAAGGTGCGGCTGGATCACCTCCTTTTCAGGGAGAGCTAATGCTTATGCTTATTGGGTATTTTGGTTTGACACTGCTTCACGCC------CAAAAAGAAGGCAGCTACGTCTGAGCTAAACTTGGATATGGAAGTCTTCTTTCGTTTAGGGTGAAG-----TAAGAC----CAAGCTCATGAGCTTATTATCCTAGGTCGGAACAAATTAG----TTGAT-AGTGATAGGATCCCCTTTTTGACGTCCCCATGT--CCCCCCCGTGTG-----GTATGGCGGCATGGGGATGTCAAAAGGAAAGGGATGGAGTTTTTCTCGCTTTTGGCGTAGCAGGCCTCC-----CTTTGGGAGGCCCGCGCGACGGGCTATTAGCTCAGTGGTAGAGCGCGCCCCTGATAATTGCGTCGTTGTGCCTGGGCTGTGAGGGCTCTCAGCCACATGGATAGTTCAATGTGCTCATCAGCGCCTGACCCGAAGATGTGGATCATCCAAGGCACATTAGCATGGCGTACTCCTCCTGTTTGAATCGGAG-TTTGAAACCAAACAAA-CTTCTCCTCAGGAGGATAGATGGGGCGATTCAGGTGAGATCCCATGTAGATCTAACTTTCTATTCACTCGTGGGATCCGGGCGGTCC---GGGGG--GGGCCACCACGGCTCCTCTCTTCTCGAGAATCCATACATCCCTTATCAGTGTATGGAGAGCTATCTCTCGAGCACAGGTTGAGGTTCGTCCTCAATGGGAAAATGGAGCACCTAACAACGCATCTTCACAGACCAAGAACTACGAGATCACCCCTTTCATTCTGGGGTGACGGAGGGATCGTACCATTCGAGCC--TTTTTTTCATGCTTTTCCCGGCGGTCTGGAGAAAGCAGCAATCAATAGGACTTCCCTAATCCTCCCTTCCTGAAAGGAAGAACGTGAAATTCTTTTTC-------------------------------------------CTTTCCGCAGGGACCAGGAGATTGGATCTAGCCATAAGAGG-----AATGCTTGGTATAAA-----TAAGCCGCTTATTGGTCTTCGACCCCCTAAGTCACTACGAGCGCCCCCGATCAGTGCA-----------------ATGGGATGTGGCTATTTATCTATCTCTTGACTCGAA-------ATGG-----GAGCAGAGCAGGTTTGAAAAAGGATCTTAGAGTGTCTAGGGTTGGGCCAGGA-----GGGTCTCTTAACGCCTTCCTTTTTCTGCCCATCAGA-----GTTATTTCCCAAGGACTTGCCATGGTAAGGGGGAGAAGGGGGAAGAAGCACACTTGAAGAGCGCAGTACAACGGGGAGTTGTATGCTGCGTTCGGGAAGGATGAATCGCTCCCGAAAAGGAGTC----TATTGATTCTCTCCCAATTGGTTGGATCGTAGGGGCGATGATTTACTTCACGGGCGAGGTCTCTGGTTCAAGTCCAGGATGGCCCAGCTGCGCCAGG-----GAAAAGAATAGAAGAAGCATCTGACTCTTTCATG----CATACTCCACTTGGCTC-GG-GGGGGATATAGCTCAGTTGGTAGAGCTCCGCTCTTGCAATTGGGTCGTTGCGATTACGGGTTGGCTGTCTAATTGTCCAGGCGGTAATGATAGTATCTTGTACCTGAACCGGTGGCTCACTTTTTCTAAGTAATGGGGAAGAGGACTGAAACATGCCACTGAAAGACTCTACTGAGACAAAAAGATGGGCTGTCAAAAAGGTAGAGGAGGTAGGATGGGCAGTTGGTCAGATCTAGTATGGATCGTACATGGACGATAGTTGGAGTCGGCGGCTCTCCTAGGCTTCCCTCATCTGGGATCCCTGGGGAAGAGGATCAAGTTGGCCCTTGCGAATAGCTTGATGCACTATCTCCCTTCAACCCTTTGAGCGAAATGTGGCAAAAGGAAGGAAAATCCATGGACCGACCCCATTGTCTCCACCCCGTAGGAACTACGAGATCACCCCAAGGACGCCTTCGGCGTCCA-GGGGTCACGGACCGACCATAGACCCTGTT-----CAATAAGTGGAACACATTAGCCGTCCGCTCTCCGGTTGGGCAGTAAGGGTCGGAGAAGGGCAATCACTCGTTCTTAAAACCAGC------ATTCTTA-------AGTTTAAGATC-----AAAGAGTCGGGCGGAAAAAGGGGAGAGCT-CCCCGTTCCTG-----GTTCTCCTGTAGCTGGATTCCCCGGAACCACAAGAATCCTTAGAATGGGATTCCAACTCAGCACCTTTTG----------------TTTTGAGATTTTGAGAAGAGTTGCTCTTTGGAGAGCACAGTACGATGAAAGTTGTAAGCTGTGTTCGGGGGGGAGTTATTGTCTATCGTTGGCCTCTAT------GGTAGAACCCGTCGGGGAGGCCTGAGAGGCGGTGGTTTACCCTGTGGCGGATGTCAGCGGTTCGAGTCCGCTTATC----TCCAGCCCGTGAACTTAGCGGATACTATGATAGC------ACCGA----------------------ATTTTGCCAATTCGGCAGTTCGATCTATGATTTCGCATTCATGGACGTTGATAAGATCC---TTCCATTTAGT-----AGCACCTTAGGATGGCATAGCCTTAACGTTAATGGCGAGGTTCAAAAGAGGAAAGGCTTGCGGTGGATACCTAGGCACCCAGAGACGAGGAAGGGCGTAGCAAGCGACGAAATGCTTCGGGGAGTTGAAAATAAGCATAGATCCGGAGATTCCCAAATAGGTCAACCTTTTAAACTGCCTGCTGAATCCATGAGCAGGCAAGAGACAACCTGGCGAACTGAAACATCTTAGTAGCCAGAGGAAAAGAAAGCAAAAGCGATTCCCGTAGTAGCGGCGAGCGAAATGGGAGCAGCCTAAACCGTGAAAACGGGGTTGTGGGAGAGCAATACAAGCGTTGTGCTGCTAGGCGAAGCGGTTGAGTGCCGCACCCTAGATGGCTAAAGTCCAGTAGCCGAAAGCATCACTAGCTTACGCTCTGACCCGAGTAGCATGGGGCACGTGGAATCCCGTGTGAATCAGCAAGGACCACCTTGCAAGGCTAAATACTCCTGGGTGACCGATAGCGAAGTAGTACCGTGAGGGAAAGGTGAAAAGAACCCCCAGTGGGTAGTGAAATAGAACGTGAAACCGTGCTGAGCTCCCAAGCAGTGGGAGGGGAAAGTGATCTCTGACCGCGTGCCTGTTGAAGAATGAGCCGGCGACTCATAGGCAGTGGCTTGGTTAAGGGAACGGAACCCACCGGAGCCGTAGCGAAAGCGAGTCTTCATAGGGCGATTGTCACTGCTTATGGACCCGAACCTGGGTGATCTATCCATGACCAGGATGAAGCTTGGATGAAACTAAGCAGAGGTCCGAACCGACTGATGTTGAAGAATCAGCGGATGAGTTGTGGTTAGGGGTGAAATGCCACTCGAACCCAGAGCTAGCTGGTTCTCCCCGAAATGCGTTGAGGCGCAGCAGTTGACTGGACATCTAGGGGTAAAGCACTGTTTCGGTGCGGGCTGCGCGAGCGGTACCAAATCGAGGCAAACTCTGAATACTAG-ATATGACCCAAAAATAACAGGGGTCAAGGTCGGCCAGTGAGACGATGGGGGATAAGCTTCATCGTCGAGAGGGAAACAGCCCGGATCACCAGCTAAGGCCCCTAAATGACCGCTCAGTGATAAAGGA-GGTGGGGGTGCAAAGACAGCCAGGAGGTTTGCCTAGAAGCAGCCACCCTTTAAAGAGTGCGTAATAGCTCACTGATCGAGCGCCCTTGCGCTGAAGATGAACGGGGCTAAGCGATCTGCCGAAGCTGTGGGATGTCAAAATGCATCGGTAGGGGAGCGTTCCGCCTTAGATGGAAGCAAACGCGAAAGCGGGGGTCGACGAAGCGGAAGCGAGAATGTCGGCTTGAGTAACGAAAACATTGGTGAGAATCCAATGCCCCGAAAACCCAAGGTTTCCTCCGCAAGGTTCGTCCACGGAGGGTGAGTCAGGGCCTAAGATCAGGCCGAAAGGCGTAGTCGATGGACAACAGGTCAATATTCCTGTACTACCCCTTGTTGGTACGGAGGGACGGAGGAGGCTAGGTTAGCCGAAAGATGGTTATAGGTTTAAGGACACAAGGTGACCCTGC-TTTTTCAGGGTAAGAAGGGGTAGAGAAAATGCCTCGAGCCGAGGTCCGAGTACCAAGCGCTGCAGCGCTGAAGTATGAGCCCCGTGGACTAGCCATTGCTTCTCCACGAGCCTCATAC-CA-----------------------------------------------------------------GGCGCTACGGCGCTGAAGTATGTAACCCATGCCATACTCCCAGGAAAAGCTCGAACGACCTTCAACAAAAGGGTACCTGTACCCGAAACCGACACAGGTGGGTAGGTAGAGAATACCTAGGGGCGCGAGACAACTCTCTCTAAGGAACTCGGCAAAATAGCCCCGTAACTTCGGGAGAAGGGGTGCCCCCTCGCAAAAGGGGGTCGCAGTGACCAGGCCCGGGCGACTGTTTACCAAAAACACAGGTCTCCGCAAAGTCGTAAGACCATGTATGGGGGCTGACGCCTGCCCAGTGCCGGAAGGTCAAGGAAGTTGGTGAACTGATGACAGGGAAGCCGGCGACCGAAGCCCCGGTGAACGGCGGCCGTAACTATAACGGTCCTAAGGTAGCGAAATTCCTTGTCGGGTAAGTTCCGACCCGCACGAAAGGCGTAACGATCTGGGCACTGTCTCGGAGAGAGGCTCGGTGAAATAGACATGTCTGTGAAGATGCGGACTACCTGCACCTGGACAGAAAGACCCTATGAAGCTTTACTGTTCCCTGGGATTGGCTTTGGGCCTTTCCTGCGCAGCTTAGGTGGAAGGCGAAGAAGGCCCCCTTCC-GGGGGGGCCCGAGCCATCAGTGAGATACCACTCTGGAAGAGCTCGGATTCTAACCTTGTGTCAGACCCGCGGGCCAAGGGACAGTCTCAGGTAGACAGTTTCTATGGGGCGTAGGCCTCCCAAAAGGTAACGGAGGCGTGCAAAGGTTTCCTCGGGCCAGACGGACATTGGTCCTCGAGTGCAAAGGCAGAAGGGAGCTTGACTGCAAGACTCACCCGTCGAGCAGAGACGAAAGTCGGCCTTAGTGATCCGACGGTGCCGAGTGGAAGGGCCGTCGCTCAACGGAT-AAAAGTTACTCTAGGGATAACAGGCTGATCTTCCCCAAGAGTCCACATCGACGGGAAGGTTTGGCACCTCGATGTCGGCTCTTCGCCACCTGGAGCTGTAGGTGGTTCCAAGGGTTGGGCTGTTCGCCCATTAATGCGGTACGTGAGCTGGGTTCAGAACGTCGTGAGACAGTTCGGTCCATATCCGGTGTGGGCGTTAGAGCATTGAGAGGACCTTTCCCTAGTACGAGAGGACCGGGAAGGACGCACCTCTGGTGTACCAGTTATCGTGCCTACGGTAAACGCTGGGTAGCCAAGTGCGGAGAGGATAACTGCTGAAAGCATATAAGTAGTAAGCCCACCCCAAGATGAGTGCTCTCTCCTCCGACTTCCCTAGAGCCTCCGGTAGCACAGCCGAGACAGCGACGGGTTCTCCACCCATACGGGGATGGAGCGACAGAAGTATGGAAATAGGATAAGGTAGCGGCGAGACGAGCCGTTTAAATAGGTGTCAAGTGGAAGTGCAGTGATGTATGCAGCTGAGGCATCCTAACGAACGAACGATTTGAACCTTGTTCCTACACGACCTGATCAAATTGATCAGGCACTTGCCATCTATCTTCATTGTTCAACTCTT-----TGAT----------GAAAAGATGAAAAAACC---AAAAA-AAAGCTCTGCCCTTCCATCTCTTGGATAGATAGAGAGGGAGGGCAGAGGCCTTTGGTGTCCCTTCCAGTCAAGAATTGGGGCTTC------ACAA----------TTACTAGCC-----------AATATTTCTCTCATGCCTTTCCTCGTTCATGGTTCGATATTCTGGTGTCCTAGGCGTAGAGGAACCACACCAATCCATCCCGAATTTGGTGGTTAAACTCTACTGCGGTGACGATACTGTAGGGGAGGTCCTGCGGCAAAATAGCTCGATGCCAGAATGATAAAAAGCTTAACACCTCTT-ATTTGACTTTTTCACTATT-----TTGAAATACGAAAAAGATCCAAATCCAAAATGCA------AAGGTCGTCTTATTCAAAACCTCAATCATCACATCCCCTCTCTCC-----CACTTCACACCTCGGAACGCACTGT-----TCTTATAGAGAGAAAGGCGCTTTCCCATCTTCTTAACCCGAAATGAAATGGCTGAGGAGAGGAAGGTTCC-TTTTGGGGGGTACCCCCGGGAAGAGATCCAGTGGAGACGGGGTGGGCCTGTAGCTCAGAGGATTAGAGCACGTGGCTACGAACCACGGTGTCGGGGGTTCGAATCCCTCCTCGCCCACAGCCTTCCAAAGGGGGAAGGGC-----CTTTACTTT-CCCCC----TGAGGG-TAGGAAAATCATGATCGGGATAGCGGACGTAAAGCTATTGAACTTGGGTATGC-----TCTTT-CCTTTTGTCGAAGTGGAATCGTAGAACAGAATGTGATACGATGAGATAGAATGCA------ATAGAAAC--AAGCAAGGATAGC------------------------------------------GAACGGGT-----TACCTACTCCTAAGGG-----TCAAAGCAAGCC-------------------C-----------------TTTA--------------------ATT-----------------CAATTCTTT--------------ATTCTTACATTA--------------------AAGAATGAATCAAATCTCCCCAAGTAGGATTCGAACCTACGACCAGTCAGTTAACAGCCGACCGCTCTACCACTGAGCTACTGAGGAACAAGGGGAGATTCGACCTCCTAGAGTTCAACTCCCGCTCTCAACCCATG-----AACAATATGAGTCCGAAGCTTCTTT-CGTAA--CTCCCGGAATTTC-----T-----TCGTA-GTGACTCCGTTCCATG---CCT--CATTTCATAGGGAAGCCC----AAAGTGGCTCTATTTCATTCTATTTCACTTCCTAGCACTTCCTATCATTTAATATCCA-------TCC-----CTTTGGTCTTATTTACATAAGAG------------------------------ATGTCA--------------------TTTATAGTCTATCTCTTTCTATATATGGAAAGTCAAGAAATTCTCATCGAAACATCGAGAAATTG-----TGCATATAGAA-------AACTCTAAAGAAAGAAAAAA-------------AGGAGACCCATGCCATGATTTTCAAATCTTTTCTACCTTTTCTA--------CT-----------------------T------------------------------AGTAGTCTAAGTTTC-----------------------------TCGA----------------------------TGAGGATA----------------------------ATTAATTCGGTCGTTGTGGTCGGA------CTCTATTATGGATTTCTGACCACATTCTCCATAGGTCCCTCTTAGATCTTCTTTCTTCAATCTTGGATTAGGGAAGAAGGAGATATTCGCGACTACTGGC--GGTT--------TCATTATGGGGCA------GCTCATGATCTTCATATCGATCTATTATCCACCTCTGCATCTATTCT------------------------------------------------------------------------------------------------------------------------------------------------------------------------------------------------------------------------------------------------------------------------------------------------------------------------------------------------------------------------------------------------------------------------TTCTTAG-----------------------------------------------------------------------------------------------------------------------------------------------------------------------------------CTAAAC------------------------------------------------------------------------------------------------------------------------------------------------------------------------------------------------------------------------------------------------------------------------GGGTGGAAGA------------------------------------------------------------------------------------------------------------------------TCCATCCAA----------------------------------------------------------------------------------------------------------------------------------------------------------------------------------------------------------------------------------------------TTTGG----------------------------------------------------------------------------------------------------------------------------------------------------------------------------------------------------------------------------------------------------------------------------------------------------------------------------------------------------------------------------------------------------------------------------------------------------------------------------------------------------------------------------------------------------------------T---------------------------------------------------------------------------------------------------TATATCATGGACTCG--------------------------------------------------------------AAAAGCGGATCTGAATGTGA--------------------------------------------------------------------CTGAAATG-----------------------------------------------------------------------------------------------------------------------------------------------------------------------------------------------------------------------------------------------------------------------------------------------------------------------------------------------------CACGATCTTCACAGGTATCACTTTTCACGATAC------------------------CT---------------------------------------------------------------------------------------------------------------------------------------------------------------------------------------------------------------------------------------------------------AAAAGAT------------------------------------------------------------------------------------------------------------------------------------------------------------------------------------------------------------GGAATAGCGATTTTCGAAC-----CATTTCCTA-----------TACG-----AGAATGGTTT------CCA-TTACTTTGAGAAATGGATTC-TATATCAAACTATAGCTA--------------------TTGCATT-----A--------------------------AAGAAGAAAAGAAACTAATAGAAGTCGAAGACGCGGAATGGTAGTGAATAGAGAGAAAGATTCTTCTGATTTTCTTGTTCCTGAAAATATTCTATCTATCTCCTAGACGCCGTAGAGAATTGAGAATTTTCATGTCTTTCAATTCTCGTACTCG-----TAATTGGAAAGTTACGGAAGGAGGTCCAT--------------------------CATTTTGCAATGAAAACAACATAAAA------AACTCTGGACAATTTCGAAATCAGGCCAAGCGTCTTAATACAT-ATGC--AA-AAAAATTCATTATTGGCC------CACCATTGATTAGAAGATTTAGCTTGTATGAATCGCTATTGGTTTGATACGAATAATGGCAGTCGTTTCAGTATGTTAAGG-----ATACAGATGTAT-CCACAATTCATTTAGAGTTACTT----AATAGCC-----TAT-----TTCTTATACC------------------ATAT-----CTCTATCCCGTGAAATTCTCGAGCCGAAAGATGGATGCATATGCTGTGTTTCATTTTGCTAAACGATATCAATTAAA---TGGTGTATCA-------ATTCCATAAATTGGATATAGCA---------------------AT----AAATAAATCAGCAAAATTC-----TTT--------TAT-TTTAGATAGAAG----------------------AAATGTT----------------TCTTCTATCTAAAATA----AAAGAATGTACCC-----TTCTATCCAAATCCAATTTGCATCGATAAAATAAATCCAA-------ATTCCAGTAGTAGATGAATAATTGCAAATTTTTGTGTGTACGAGATTAGAATAACTTCAAAATAACTGACATAAT-------------TTTGTATTTTTCCTGATCAGAAAAATACAT------GAAAAAG-AAAGGAGGTAGAAAAATTTTGGGATTTATGGTTAAAGAAGAAAAAGAAGAAAACAGGGGTTCTGTTGAATTTCAAGTATTCAGTTTCACCAATAAGATACGGAGACTTGCTTCACATTTGGAATTACACAAAAAAGATTTTTCATCGGAAAGAGGTCTACGAAGACTTTTGGGAAAACGTCAACGTTTGCTGGCTTATTTGGCAAAGAAAAATAGAGTACGTTATAAGAAATTAATCAGTC-AGTTGGATATTCGGGAGAA-GT------AATTTAATCGT-TCGAA-------------------------TT-T----------------------TTTTC--------------------------------------------------T-------------------TA----------------------TTTTA-TTAGTAGTC------------------TT------------------------------ATAGTAGTCTTAGATTTTTCATTTTGATGAGCCTC-----G----T-----TTTGAGGAA------------------T------TCATGG-AATAATCCATTTTC-------------------------------ATGGAATAATGAATTAAGGAAGAAAG-----GATATGAGTCTACCGCTTACAAGAAAAGATCTCATGATAGTCAATATGGGCCCTCAGCACCCATCAATGCATGGTGTTCTTCGACTGATCGTTACTCTCGATGGTGAAGATGTTATTGATTGTGAACCCATATTAGGCTATTTACACAGAGGAATGGAAAAAATCGCGGAAAACCGAAC-------------------TATTATACAA------------------------------T-------------------------------------------------------------------------------------GAGGGAGATAGAAAAAAGAAAAAGAGAGAGATAT-------------------------------------------------------------------------------------------------------------------------------------------------------------------------------------------------------------------------------------------------------------------------------------------------------------------------------------------------------------------------------------------------------------------------------------------------------------------------------------------------------------------------------------------------------------------------------------------------------------------------------------------------------------------------------------------------------------------------------------------AGAAAAAAGAAAAAGAGAGAGATATAGAAAAAAGAAAAAGAGAGAG-ATGGTAGA---------------------------------------------------------------------------------------------------------------------------AAAGGGGG-------------------------------------------AGAGATGGGGGA----A-G-------AAGATAG-----GAAGGGGAATA--AGG----GGGCTCTT----------------------T----AGGCAGGAGACGGG----------------GGAATTCCTT-AAG-----------------TTAAGAAAGAAAAAAGAATAAGAACACGGATACATAACAT-AAAAAATAGAATAAATAAGACGATATTCGCCCTCCCCCTACATATTTAATTTCTTCTCCTATACAAAAACCAGCAAGACCTACTCCATTGGTAATTCCATCAATGACACCCTTATCGAAAAACTGCGTTAGTTCAGTTAATCCTCTTATACCCAGGGTAAAGACCCTAGTATAGAAAATATCTATATAACCACGATTATATGACCAACTGTATATCTTTTTTTT------TACTTG------ATC------CGAAAAAAACTTTTTCGG------ACTCT------CTT------TTACAAGAGAATTTATTAAAT---------CCAAATTCTGAAAAAAGGAATAAGCGGATCCATAGAAGATATATG-CTATGGATAGACCAAACATAGCTAGACTTACAGAAGAAATTGCATTAGTGATAAATTCATATGAATTTATGGAAGAATTAGAACTTTCCTGGAAAAAGTTTATTGAGGGAGTTAACCACTTTGATAATATGGTTAACTCCGCTATTCCATTATCCATTACTCCAT------TATCAAAATGGATTCCTATGGATCCAATGAACAAAGTAAAAAGCAGTAATATAAAAAGAGGGAATAGCATAGTATTTCCCGTTTCATGAGGATAGACAAAAGTGTTTTTAGC------C------CC---AAAGGAAGTACTAAAGGACCCTATCCTATTTCTTGT------ATTACC------------ATGAATTTT------G------GATATATTTTGTGAAAAAAAAGAAACTCCACTC------------TTCGTTGTTGATAAAATGAAATCTCTATTCACTCCTTTGGGTATCCTTTTTCCCCATAAGGATATTGAATACAACG------AACCCTCTT---TAG------TGCTACTGTAATTTTGAAAATGAACACGCAGGTACCCATCAAAAGTAAGTAAATATATCCGAAACATATAAAACGCAGTTAATCCTGCAGTAAAAGAGGCTATTATTCCAAAAAAGGGTGAATACAACCAACTATTACTAAGGATTTCATCTTTGGACCAGAAGCAAGCAAGAGGTGGAATACCACAAAGAGAAAGCGTACCCCATAAAAAAGTAGTTCTTGTAATTGGAACGTATTTTCTTAAACCACCCATAAGAACCATATTCTGACTTTTATCTGGTGAATATCCAACAAGAGGTTCCATTGAATGAATAATGGATCCGGATCCCAAGAACAATAAAGCTTTCGAATAAGCATGAGTGATCAAATGGAATAAAGCAGCTTGATAAGAACCTATACCTAGAGCTAACATCATATAACCCAATTGAGACATTGTAGAATAGGCTAAGCTTCTTTTAATATCTCTCTGAGCAAGAGCTAAAGTAGCTCCTAAGAAGAGTGTTATTGTACCTACTAAAGAAATGAAACTCATTATTAAAGGTAGGGATATGAAAAGAGGAAGAAGTCGAGCTAGAAGAAAAATCCCCGCAGCAACCATAGTTGCTGCGTGTATAAGAGCCGAAATGGGAGTGGGTCCTTCCATAGCATCGGGTAACCATACGTGAAGAGGGAATTGTGCAGATTTCGCAACTGCACCAAGGAATAATAAAAAAGCACACAAAGTAGTAAGTAAGGAATTAATCCCATTATTAGGAATCCAGTTATTAGCTATTTTGAACAAATCCCGAAACTCTAAACTACCTGTTATCCAAAAAAAACCTAAAATTCCTAATAACAGACCAAAATCCCCTACACGATTAGTTACAAAAGCTTTTTGACAAGCACTCGCTGCAATTGGCCGTGTAAACCAAAAGCCTATCAATAAATAGGAACACATTCCCACAAGTTCCCAAAAAAAATAAATTTGTATCAAATTGGAACTAGTAACCAATCCCAACATGGAAGTATTGAAAAAACTTATATAAACAAAAAATCTCAAATATCCTTCATCGTGAGACATATAATCGTCACTATAAATAAGAACGAGGATTCCTACAGTAGTAATTAGTATTAACATAATAGAAGTAAGCGGGTCGATCAAGTATCCAAATTCTAAGGAAAAATCATTATTGACGGTCCAAGACCATAGATATTGATAGATAGAACTTCCATTTATTTGTTGAATAGATAGGTGAACTGAGAATACCATAGCTATACTTAAGAGTAAAACACAAGGAAAAGCCCATATGCGACGAAGATTTTTTGTTGCTGTCGGAATAAGAATAAGTCCAAACCCCATTGACATAATAACTGGAAGTGGGAGAAGAGGGATTACCCATGCATATTGATA---------------TGTATGTTC-----------------CATAAGAAAAGA------AATTGC-------------AAT-----TTTTAC-TTG--------------AAA---TTTTTCTAA-------AA---AAT-----AAAATTGT------TTCCGATTCACCAAA-----------------CCAAT----------------TCTTA------------------------------------------------------------------TCTCTTTCT---G--------AAGGAATTCAAA----------A-A--------AA-TAAGAA-TAAGA-C------AAAATACTGGAATTCT------------------------------GAATTT--TT-----CC--A----------AA--------TTTCTCTCATTG--------AAA---------------------------TAA----------------TC-AAAAATTCAGAAT-GGG------TT-----TA------CTTGGTTAAATTC-----AA--AAAGTTAATTAACT------------------AA--------------------CTTT-------------G-------------------TT-----ACCT------------------------------------------AG-----TT-----ATTAC----------------------CT-------AAA------GAAGG----AT--ATTTG---------------T-------TAAAAT----A------------------------------------------C-AAAAAAGGATTGAA-TCAT-----------------------TT-----------------------TACTTT------CTAT-------T--CA-------TTTT------------TGTATTT-----CTT---------TCT--------------------------------AT-----------TAAAAT-------------------G------------AAGATGAAGCAG--CT---------------------CTCAT-----GTTTCG----TAA-----CTGAT---------------TGATTGAATTCCA--ATGA-------A-----------------------AACCT------A------------------TG--------TTTA------------------TAG------GAAATTATCGAAT--------------------A--------TTCC-TTA-----CTTC--------A-----T-----AT----------AG-----AACTG-----AAATCCT--------------------------AATGACTAG-AATTACCTAAGTTT--T---AGA----------------------ATGTCT-------------------TGTTTAAGAGAC-TAAGTA--TTTTT-TTTTT-GTTTTG---------ATTGGAA-----TTCCATTATGGA------------------------ATAC----------CAT-TCTGAACTT-A-ATTAAC----------------------T-----------------------------------------------AT----T-------------------------------------------------------------------------------------------------------------------------------------------TGAA----TTT-TC----CCTTC------------------------CT-----T-------TTAT-CCCCC------CA----------TCTTAT-----AT-----GGGGGAT--------------AGGCC-------------------GT-AGATCTAT--AT-------------------------A-----------------------TG-------------------------G----------------------------AGTATAC------------TTA-----------------------------A-TATA-------------------------TAAATTG-------------------------AT-----TTAAATA-GAAAAC--------------------------C----------------------------TT---------------------------------------------------------------------------------------------------TGTAT-----------------ATA----TTCT-------AT-----------ATTATTA----AAAC----------------A-AAGTAT-AAA------------------A-----------------T-----------------AT----AT--------------AT--------G----A--------AAAA---TATGCTAAAAAATTC-------------------TTG-----TC---------TTA--------------------------------TCCGCATTAGAGA-------AAATAAAGTAAAAAA-GAAT-------------------------------------------------------TCAGAATTT--------------------------CAG--------------TTCAGTAT-----------------CT--------------------------------------------------AAGTATAAATA------------------------------C-----------------TAAG-------------AA-AAAAC-------------------AGAAAGAAG----AATTGATTTGCGGCAATAGATGTCTTTCACATACAACTAG------A--AAAAAG-------TAATCT--CC-------TTTTT------GAATGGCAGTTCC-AAAAAAACGTACTTCGATGTCAAAAAAGCGTATTCGTAAAAATCTTTGGAAGAAAAAGACTTATTTTTCC------ATAGTACAATCTTATTCTTTAGCAAAATCAAGATCATTTTCCAGCGGCAGCG---AGCATCCAAAACCAAAGGGTTTTTCTGGGCA------ACAAACA---A------ACAAAT---------AA--TCTG-------GTT--------------TTGGAAT-------AATCTG----AATTGA-----CCTAT-----C------CCAAAGAA-------------------ATT----------------CCA--------------------ATT------AT------TT--------AATAT----------GAA----------TAATTCGGA--------------------TTAATTAATGAATGTA-----C------T-------TTTATGT------GT--------------------------------------------CGAA---TTCC-----TCGGTACAA----TAT-----TCTTAGAACTAA---CC------------------CCTCT-----------------------------------GATA---------------------------------------------TAT--------AG---------------AACAAAA----GTT--------TTTGGTATA--------------------CTGTGT-------------------CC-----------------TAAG----TA-TTCTTT-TCCT-------AT-----CAA---CG-------AAC-T-----------------------TTTCA------------------TAATAGAATCC-TC-----ATA-------------AT---------------AAAATATGAG-G-----ATTCTA---------------------T---------------------TATG--------------AAAAGTAGAGT------------------------------------------------------ATT------CTTGCAAT-AGGACTTACAACTTCTACCT-----------------------------------------------------------------------A-------TCTTATCAAA-------------------------AATCCACAAAA------A---------------AA-TAGGTTTAGGCT--------------------TGGT-----AAATC------AT----------------ATTA-------------------ATAA------GGG-CATAAAGGCTTTCATT-----CTAGA------------AAT-TTTGCTAAAATCCAAAATTC----TTTGTATTTAA----------------TGATGAAATTATAGAAATTCT-AATGGATAGATTGAAAGA-------------------------------------------------------------------TTTTTTTTTATT------TC-AATGAGAAACTAATTAG-----------------AAAAAAAATG--------AGT------TCTAT---------------ATTG--CAACT---------------GA-----GA------------AAAAACAGTTCCAACTC-----TTTCAAGCT------TTGT-------T----TCTAT-----TGGGCAAAGCAAGAGTT-TATTGTT---------------------AAAAAAA------TCCCCAATGATACTAC----CAAA-----------CGAAGT-CCATTTTAATGAAGAT----TC---T-AATGTTCCTAAATTCTATGGACTCTC-----CCAATCTCGACGATTT-GCGAGAAAATAAC-TATTATTCTTTTAAC-------TTCCC----T-ATT--------ATT-----------TA-------AAGTTAGCCGCCATGGTGAAATTGGTAGACACGCTGCTCTTAGGAAGCAGTGCTCAAGCATCTCGGTTCGAGTCCGAGTGGCGGCATTCTCAAAAAAGAATA---------------------CAATAGATT-----AGAAAATGGAT-----TCAATTCGAAATTTCCAA-----TTTTGTAATGGGACCTTCTCCTTATGCTATTTGCAACTTTAGAACATATACTAACTCATATCTCTTTCTCAACCATTTCAATTGTGATTACAATTCATTTGATAACCTTATTAGTTCGTGAA------CTTGGGGGATTACGTGATTCGTCAGAAAAAGGAATGATAGCTACTTTTTTCTCTATAACAGGATTCTTAGTTTCTCGTTGGGCTTCTTCGGGACATTTTCCATTAAGTAATTTATATGAGTCATTGATCTTCCTTTCATGGGCTCTGTATATTCTTCATACGATTCCTAAGATACAGAACTCTAAAAATGATTTAAGCACAATAACTACGCCAAGTACTATTTTAACGCAAGGCTTTGCCACGTCGGGTCTTTTAACTGAAATGCATCAATCCACAATACTAGTACCTGCTCTACAATCTCAGTGGTTAATGATGCATGTCAGTATGATGTTACTAAGCTATGCAACTCTTTTGTGCGGATCCTTATTATCCGCCGCTCTTCTAATCATTAAATTTCG------AAAGAATTTCAATTTT------TT------TTT------A------GAAAAGAAAAAAAA------TG------T------T------TT------AAATAAAACATTTTTCTTTAGTGAGTTTAGTGAGATTGAATATTTCT------ATGTAAAAAGAAGTGCTTTAAAAAACACCTCTTTTCCTTCATTTCCAAATTATTACAAATATCAATTAATTGAGCGTTTGGATTCTTGGAGTTATCGTGTCATTAGCCTAGGGTTTACCCTTTTAACCATAGGTATTCTTTGTGGAGCAGTATGGGCTAATGAGGCGTGGGGATCCTATTGGAATTGGGATCCTAAGGAAACTTGGGCATTTATTACTTGGACCATATTCGCAATTTATTTACATAGTAGAACAAATCCAAATTGGAAGGGTACGAATTCCGCACTTGTAGCTTCGATAGGATTTCTTATAATTTGGATCTGCTATTTTGGTATCAATCTATTAGGAATAGGTTTACATAGTTATGGTGCATTTACA------------------------------------TTA-CCATCTAAATG------ATTAC---------------------------------------------------------------------A--------------------TAAC-----AT-----AAAACC-----TTCG---------TGAAATG---AA-----------AG---TT--------------TTTC-CATTTTTGTTT-------G------ATTTGAGAA-CCCTTG-----AACG-----CCTTCTC-----AAA-GGGTTCT---------CAAA-AA------TTCGA---------GA-----TAG------ATC---------------TAATTA------GACTTT---------------------------TTT--AC----TTT-TT--------------------TCTGAA-TTATTTG--------------------------------GTTTTTCCACTATGGA--------------------------ATATAGAG--------------------------------CGGACTAGT-------AAA--------AAA---AA-----------A--------------------A------TTATTTAGGATAATAATTGGATAAGAGAGCCTCTACCTTGTCAACCGATAGCGAGAGAACAAAATCTGGATAAATACCAATTCCTATTACTGGTAAAAAGATACAGATTAAAAGAAAGAGTTCTCGTGGTCCAGAATCCACCAAATTTGCGTTTGGAACATGAAATAGCTTGTATCCATAGAACATCTGGCGTAACATAGATAATAAAAAAATAGGAGTTAATATCATTCCAATTGCCATTACAAAAGTAATTAGCATTTTTGGTATTAACAGAAATTTTGGACTAGTAATTAGTCCAAAAAATACTACTAATTCTGCAACAAAACCGCTCATTCCTGGTAAGGCAAGAGAAGCCATTGAAAAGCTACTAAACATGGTAAAAATTTTCGGCATTGGGATAGATATCCCCCCCAGTTCTTCGAGATAAACAAGACGCATTCTATCACAAGCCGTTCCCGCCAAGAAAAAAAGTGTAGCACCAATAAATCCATGGGATAGTATTTGTAAAATAGCTCCATTGAGTCCAATGTTGGTTATGGAACCAATTCCTATAATTATGAAACCCATGTGAGATACGGAGGAGTAGGCTATTCTTTTTTTGAAATTTCGTTGACCAAGAGAAGTTGAAGCTGCATAGATTATTTGCATCGCTCCTATTATTACCAACCAGGGGGAAAATAGATAATGGGCATGAGGTAACAATTCCATATTGATCCGAATCAATCCGTATGCTCCCATCTTTAATAGGATTCCCGCTAAAAGCATACATGTACTGTAATGCGCTTCCCCATGGGTATCTGGTAACCACGTATGTAGGGGTATAATCGGCAATTTGACAGCATAAGCAATAAGGAAGCCAAAATAAAATAGTATTTCCAATGTTGCAGGGTATGATCGATTAATTAATCTTTCCAAATCTAATCTTGGTTCGTTGGA------ACCATATAAGCCCATACCTAGAACTCCGATTAAGAAAAAAATGGAACCGCCTGCAGTATACAAAATAAATTTTGTAGCTGAATACAGACGCCTCTTTCCCCCCCACATGGATAAAAGTAAGTAAACAGGAATTAATTCTAACTCCCACATGATAAAAAAAAGTAAAAGGTCTCGCGAAGAAAATAATCCTATTTGACCACTATACATTGCTAGCATCAGGAAATAGAATAATCGCGAATTCCGGGTAACTGGCCAAGCTGCTAAAGTAGCTAAAGTAGTGATAAATCCTGTCAATAAAATAGATCCTAATGAAAGTCCATCGATTCCCAATCTCCAGTGGAAATCAAAGACATCTATCCATTTAGAATCCTCCTTTAATTGGATTAAGGGATCCTCCAATTGGAAATGATAACAGAATGCATAAGTCATTAGAAGGAATTCTAATAAACAAATAGATATAGTATACCACCTAACGATTTTGTTTCCCCTATGAGGTAAAAAGAAAATTAATGAACCTGCAAATATCGGCAAAACAACAAGTATTGTTAACCAAGGAAAATAACTCATGATAAAGTGATAAAGAGAAGATATGTTTTGACCAGAAAAGCCCGTGCTC-----GAAATAAGCGAGCACAGGCT------TCCTCGGTAAAGAGGAATCAGACGATTCAAGTGGA---G---------TTTTT------TGTAACGT----ATCAATAAGATAGAGCCATGCTGCGGGTTGTTTCAGGCCCTA---------------------------------------------AATAAACGCGGACACTTAAAAAATCTGTTGGGCAGGCAGATTCGCATCTCTTACAACCCACACAATCTTCGGTTCTCGGCGCGGAAGCAATTTGCTTGGCTTTACACCCATCCCAGGGTATCATTTCTAATACATCTGTTGGACAAGCTCGTACACATTGAGTGCATCCTATACATGTATCATAAATTTTTACGGAATGTGACATTGGATCTATAAA------TTTTCC---TTTTCAACAT-----AAAAATTTT-CGATCTG------------GT------AAAAATGA-----------------------A------------------A--------------------TTA-----------------GTAC-------TAT--------------------------ATGAGT-----------------------CA--------TATGTATTGTAGACACCAGACGAAGCAATGGTTTATCCAA-----------------ACTTCAAC---------------AA-ATAAATAAATAAAATAATGCA-----A-----TA-----TA------TTTCTTAATCCGTTTGTGAG-----AA-------------------AGCGTGAAAAGAGC------CAAGAGACTTGAATTTTTGGCTT----CAAC-------A-----AT---------------CATAATTATACG-A-------ATTGTAC----------A--------------------------------TACGAATTCGAATTAGCCA------A-----TTTA-----TTGGCTATCG----T--------C----------------TTT----------TCAA------TAT------AAATTATTGCAATATTCA-------AATTG------CAATATCAATGAAT------TGCA-----------------------------------------AAAATTC----------------------------AA-----------------------------T-------AAGTAAA--AAA---------G------AATAC-----------------TAT--------------------GT------AATAACC----T------AA--------TC----------A---AA-----------------------------------------A--------------------AATAGATATT-------------------------------------------------ATA----------------------AAATAAT----------AAGA----------AA-AT----------------------AGTA---------------TTCGA-------------TTTC-------TAT-T------CATC------TTAATAT----TTGA------TA-----T------TAT-----TATT--------ATAT-----GTGCG--------CC--------TTTGTTTAGAGGA----TTTTAT---------------------------------------------------------------------GTCTAATTATTCAAAAAAT---------------------TAGATTGATTGATACGAGTTGA-TTTCTTGTTACGATGGATGGAAGAAAGAATGGATAGTCCA------------------------------ATAGCTGCTTCAGCAGCCGCAAGGGCTATAACAAAAATTGCGAAAATGTCTCCTTTTAATTGGCGACTATCAAATAGATCAGAAAATGTTACGAGATTTAGATTAATTGAATTCAGTATAAGTTCAAGACATATTAGAGCTCTAACCATGTTTCGGCTTGTGATCAATCCATAGATACCAATCGAAAATAAATAGACACTAAAAAAAAGTACATGCTCAAACATCATTAACTAACTCCTTATCAATCTCGATTCATTTCA----ATA-------TGAGG-AC-AA-----GAATTGAACCGATTCCATTAA--------------------------TTAGA-ATAGAACAGTTACACAAC-----AAAAGAG--------A------------------AAAGAAGGTA----------TTTGTTGGCAGTAGATGGGTTT-------TACT-AAAT-----CAAAA----TTG--TGATTC------TTTA---------------GTT--A--TTTAT-TT--------------TCG------ATTTGAAATTCTAAGAATTTTGA-------CTA---------------A-TTCTAAGTATTT----CTTATTGCCGAGCCATAGTAATTGCACCTATTAAAGAAACTAGAAGAATTATGGAAATGAGTTCAAACGGAAGATAAAAATCAGTTGCTAAATGAATCCCAATTTGTTGAACGTTATTTATGAGACCCTGTTCTACTATTTGGTTTGATCTTGTAGTCCAAAGAATTCCATACCATGACGTATCTGGGATAGTAGTCATTAGTGAAAAAAGAATAGTTATACAAACGAGTGAAGTGAACCCATCTCCAATAGTCCAATAATTCTTATTTTTAGACCATTCTGAGCCATTTACGAACATTACGGCAAATATGATCAAAACATTTATAGCTCCCACATAAATAAGAAGTTGTGCGACAGCTACAAAGTAGGAATTCAATAAAATATAGAATAAGGATATACAAACAAGAACTAATCCCAGCGAAAAGGCAGAATAAATTGGGTTGGTAAGTAATACTACTCCTAGACCTCCTAGTAGAAGAACAAATCCCCCAAATAGCACAAGAATCTCATGTATTGGTCCAGGTAAATCCATTATGGATAAGAAGAAAT-----TA-------ATAGTATAAAATTTTTCATGAACTGACTAAAACT------------------AAAAGATTCAAGGAAG-----GAA----AAAGGG-------ATTAG-GA-TA--TTT-TTT------------------------------------------------------------------------TGTAT---A-TAAG----T------TGTATAGTTAGAA-----ATCACATCACGAAAATCTAC-----TCTC---------ATT--TTA------AATC-------AGGAATAATTTGC----------------AATAA-----------------------GCA-G-TAGTTATTCG--------TTTTT------------------C------------------TTTAT-----AG-T---------TAA-----------T----------------AAAAAA--------------CT-----------------------AT----TGGATTTT------------TCT------AAC-------------AAAAAA------GAAAAA-------TC--------CT------AGT-------AACTAATAATTAGTAACCGTTCTTGAATTCCAAGA------------------------------------------TTTTTCTTCGTCTATTTT------ACTTTGAGTCGAATTCCTAATTGTTTGAATTGTGTAATCTCCCATTATGGAGATTGGTAACCGACTCAAAGCAATTTGATTGTAATTCAATTCATGACGATCATAAGTAGAAAGTTCATATTCTTCAGTCATTGATAAACAGCTTGTCGGGCAGTACTCAACACAATTACCACAAAATATACAAACTCCGAAATCAATACTATAATTAAGCAATTGTTTCCTTTTAATATCCTTTTCAAATCTCCAATCCACAAGGGGTAGATCTATCGGGCATACGCGAACACATACTTCACAAGCAATACATTTATCAAATTCAAAGTGGATTCGCCCCCGGAAACGCTCCGATGTAATTGATTTTTCATAAGGGTAGTGAATCGTTATAGGTAAACGATTTGTGTGGGATAAGGTAATTATGAAACTTTGACCAATGTACCTTGCAGCGCGTATTGTTTGTTGACCATAACTCATGAACCCAGTTACCATAGGGAACATATTCT----AA--AT-----ATCT---AT-----G-AAA-AAGGTATG-----TTTCTTTCTCT-------TGTTTGAGAGA--------------------AC------TTTTGTGTTGAAAATATTCTTA----CTG-------------T------------------------------TATTG--------------------------------T--------------------AT----------------TA---------------------TC--------------T------T-A--TTTATAGTGAAACAAGTTGGGAAGAAGTTGTTAATAAGAGATTGCCCAGGGAAATAGGTAAAAGAAATTTCCATCCAAGATTTAATAACTGATCCATTCTCATCCTGGGTAAAGTCCATCTTATTGTGATAGAAATGAAGAGAAATAAATAAGCTTTAGTTAATGTAATAAAGATACCCATTGTCATTTCCAAAATTCCAACCATTTTATTCATTTGGAAAAATTCAAAAAAGGATATATAGGGAATA---------------GAGAAATTCCACCCGCCTAAGTAGAGAACTGTTACAAATAAAGAGGAAACTAATAAATTTAGGTAAGAAACAAGATAAAATAAACCATATTTGATACCGGAATATTCGGTTTGATAA-CCTGCTACTAATTCTTCCTCTGCTTCTGGTAAATCAAAGGGTAATCTTTCACATTCTGCCAAAGAAGAAATTAGAAAAACCAGAAAACCTATAGGCTGACGCCAAAGATTCCATCCAAAAAAACCATATTTTGACTGTGCTTCAACTATATCAACTGTACTTGAACTGTTAGATAATCATAGTCGATGATAACATCACAGTTCCCACCGCTATTCCAAAACCGTACATGAAACCTT-AGCTTCATACGGCTTCTCTATGATC----A-G--AAAAA-AGGA--AAGGGTTG-TTTCG-----TTTCGG-----TATT-----ATCCCCCTGG----GCATAGA-------TAG-----------AATTAGGTAAGAT-----AAAAT-----CGATTGGAAAG-------TCC--TAAAT----TAGACCAAAGGAATTCCG-----TCTGCT---------------AG-AAT--AA------GAAAAAGCGCTTCCGAATTGATCTCGTCC---------T----T-------TA--------------TA----ATATA------AT-GAA----------AA-TTTTTCTTTG-----TTCA---------GTAAT------AACTT-A-ATCTTGGAATAAAACA------CT------------CGTTATAG-----CAATTAATAAAT-----G---A-------------------AAAGAATTAG-----G------GA------TTAATTCATGAGGAATTC-----TGTATTAAT-------AT------------GAATA-GAGGA----------------AGGAAAG---AATAAATAAATATC------------------------------TTT-TT----TTT-------G----TA-------------------TTGC-------ATTCCAT-------------ATC-----TTTTGTCCTATTCTTCTTT-CCCCG----GG-----G------AAGG---------------------------------GT--------ACTTA-----AAAA-----G---------AAAAAA--GGAATAAAGGATTAATTCGTTCTTGATAGCCATTTCTTTAA-CAAGTGAAAGGGA-ACATACTCTGGATCGGAATCCG----AAG-AAAGTACTACTTG-ATCATTTCCACCAATTTCAAGTCCT-----T-ATTATGATTCCTT-------TTATGAG-GAAAAATCTCTAATGCCT-TA-----GATTCCCTCAT--TACT-AATCCTTTATGTACTTTAGTGTTCCT-AACCCCTCACTAA-----T-T-----------------------TTTG-ATG----GATTC-------------------C-----CCT-------------------T-ATG-------ATTCT-AA-GT----------TATAG-----TAATAACTCGG-AA-----------TATT------C----------------------TAG-----------------TAATGGA---------ATTC-----------------CAT--------ATCGCGAATCCTTTATTCTTGCCCGCTTCAAGATATGATG---------ACTAATC---------------------AA---------AAAATCTCAACCTTGGGGTAAAGAG-TTTACACTACTTA-------------------TGTTTACTTCAAC--TTTT-----TTCTTGTACGTAGGAAATGAGA-TTTTTTCTTTT------TACTAC-----A----AATT-----AATAAGCTGTTTTGTTTCACTCATATAGCTATCTAGTTTAACTTA------------------CCAACCCGAATACAGAA-TAAGAAAAGGAAGA-TA------AATATTCAATGGATTT-TGG-AGG--------AAAAAGAT-CCT-ATTTTAACGAATCACACGTAGAGATATTGCTAGCACACAAAAAGTTAATGGTATTTCATAACTAATAGATTGAGCAGCAGCTCGTAGACCGCCTGAAAAAGAATATTTATTATTTGAGCTATATCCTGCCATAAGAAGACCAATAGGAGCAATACTTGAAATGGCAATCCATAAAAAAACACCAATACTAAGATCGGCTAAAACAAAACGATATCCCAAAGGGATAACTAAAAAACTTAATAAAATTGATATGACCGCTATAGAAGGTCCAATGCTAAATAAAGGAATATCTCCTCGGGATGGCAGGATATCCTCCTTAAAAAGTAGCTTAGTTCCATCGGCTATAGCTTGAAGCAGTCCCAGGGGGCCAGCATATTCAGGACCAATACGTTGTTGTATCGATGCGGATATTTCTCTTTCTAACCACACAATTACGAGTACTTCTATTGTGATTCCCAGTAGGAGGGTCAAAATGG---GTAGAATCCATATCAGTCCATAGACTTCTTTTAATAATTCCGATTTCGAAAAAGAATTGATAGTTTCTATCTCTA------CCCTATCTATTATCATTTCAACGATCAACTTCCCCCATAATGATATCTATACTACCTAATATCGTCATGATATCAGCCAATTTCATTTTTTTAACTAGTTGAGGAAGAATTTGCAAATTAATAAAACCGGGTGGACGAATTTTCCATCTCCAGGGGAAAAGACTATCATCTCCTACCAGATAAATTCCTAATTCACCTTTTGGAGCTTCCACTCTTACATAAAGCTCTTGCTTTGACAATTCAAAATTGGGCGAAGGTTTTTTACCAAGAAATCGATATTCAAAATCATTCCATT---CGGAATTCTTTGTTTTCTTAAAGCGTCGGACTTCTAAATTCTCATAAGGGCCTCCAGGAATTTTCTCTACAGCCTGTTGAATAATTTTGATGGATTCCCTCATTTCACCCATTCGTACTAAATAGCGAGCTAATGAATCCCCTTCTTTTTGCCATTGGACTTTCCAATCGAATTGGTTGTAAGACTCATAAGGATCAACTTTACGAAGATCCCATTGTATTCCAGAAGCTCGTAACATCGGTCCCGATAAGCCCCAATTTACTGCTTCTTCTCCGCTAATAAAACCGACTCCTTCAACTCGTTCTAAAAAAACGGGATTCCGTGTAATAAGTTGTTGATATTCAACAACTCCTCGTAAAAAATAATCACAGAAATCTAAACATTTATCGACCCATCCATAAGGTAGATCGGCGGCTACCCCTCCGATGCGAAAGTAATTATGCATCATTCGCATACCTGTAGCAGCTTCAAATAGATCATATATCAATTCTCTCTCTCTAAAAA
[truncated: 48,992,486 more chars]
