# Supplementary material for: A 250 plastome phylogeny of the grass family (Poaceae): topological support under different data partitions
Source: PeerJ. 2018 Feb 2;6:e4299. doi: 10.7717/peerj.4299 (PMC5798404; doi:10.7717/peerj.4299)
Supplement: Supplemental Information 15 [file peerj-06-4299-s015.phy]

 250 78714
Shibataea_kumasaca__stripped_ TACTATTGGGTACCTTCCTTCAAAAATTGCTATATGTTAAGTTATCCATTAAGAGATGGAACTTCAAGAACAGCTAGGTCTAGAGGGAAGTTGTGAGCATTACGTTCGTGCATTACCTCCATACCAAGATTAGCACGGTTGATGATATCAGCCCAAGTATTAATAACGCGACCTTGGCTATCAACTACAGATTGGTTGAAATTGAAACCATTTAGGTTGAAAGCCATAGTACTAATACCTAAAGCAGTGAACCAGATCCCTACTACAGGCCAAGCAGCCAAGAAGAAGTGTAAAGAACGAGAGTTGTTGAAACTAGCATATTGGAAGATTAATCGGCCAAAATAACCATGAGCAGCCACAATATTATAAGTCTCTTCCTCTTGACCAAATTTGTAACCCTCATTAGCAGATTCATTTTCAGTGGTTTCCCTGATCAAACTAGAGGTTACCAAGGAACCATGCATAGCACTGAATAGGGAACCGCCGAATACACCAGCTACACCTAACATGTGAAATGGATGCATAAGGATGTTGTGCTCTGCCTGGAATACAATCATAAAGTTGAAAGTACCAGATATTCCTAAAGGCATACCATCAGAGAAACTTCCTTGACCAATAGGGTAAATCAAGAAAACAGCAGTAGCAGCTGCAACAGGAGCTGAATATGCAACAGCAATCCAAGGACGCATACCCAGACGGAAACTAAGTTCCCACTCACGACCCATATAACAAGCTACACCAAGTAAGAAGTGTAGAACAATTAGCTCATAAGGACCGCCGTTGTATAACCACTCATCAACAGATGCAGCTTCCCAAATTGGGTAAAAGTGCAATCCGATCGCCGCAGAAGTAGGAATAATGGCACCAGAGATAATATTGTTTCCATAAAGTAAAGAACCAGAAACAGGCTCACGAATACCATCAATATCTACTGGAGGAGCAGCGATGAAGGCGATAATAAATACGGAAGTTGCGGTCAATAAGGTAGGGATCATCAAAACACCGAACCATCCGATGTAAAGACGATTTTCGGTGCTAGTTATCCAGTGCAGAAGCGACCCCACAGGCTTGTACTTTCGCGTCTCTCTAAAATTGCAGTCATGGTAAGATCTTGGTTTATTCAAATTGCAAGGACTCCCAAGCACACGTATTAACTAGATAATAGAAGGCTTGTTATTTAACAGTATAACATAGACTGTATACCAATGTCAACCAAGCCCATATGGGTTGCCCGGGACTCGAACCCGGAACTAGTCGGATGGAGTAGATAATTCTTCCTTGTTACAAATCCCTCCCCAAATCGTGCTTGCATTTTTCATTGCACACGACTTTCCCTATGTAGAAATTTCTATGAACATTTCAGTAACGGATAATATCCAAATACCAAATACGGTCACTGTGTGATCCACGGAAAGAAAAGTGGGTTGTTTTGGTGAACATCAAAGAAAAAACTTCTTCTTCCGTAAAAAATTCTTCTAAAAATACCGAACCCAATCGTTGCATAAAAGTTCGTACCGTGCTTTTATGTTTACGAGCTAAAGTTCTAGCGCATGAAAGTCGAAGTATATACTTTAGTCGATACAAAGTCCGTTTTTTCGAGGATCCACTATGATAATGAAAAAGATTTCTACATATCCGACCAAATCGATCAAGAATATCCCAATCTGATAAATCGGTCCAAATGGGTTTACTAATAGGATGCCCCGATCCAGTACAAAATTGAGCTTTTGATAAGGATCCAATGAGGGGAGTAGCAGGGACTATGGTATCGAATTTTTTCATTCGAGTCTCTATTAGAAATGAATTCTCTAGCATTTGATTCCTTACTAACAAAGGATTTATTGGTACACTTGAAAGGTACCCCAGAAAATCGAAGCAAGAGTTTACTAATTGGTTTAGATGGATCCTTCGCGGTTGAGTCCAAAAAGAAAAAGAATATTGCCAGAAATTGACAAGGTAACATTTCCATTTCTTCTTCAAAAGAAGAGTTCCTTTTGATGCAAGAATTGCCTTTCCTTGATATCGAACATAATGCATAAGAGGATCCATAAAGATCCATACGGTTTTCCGAACTGGGTACATTACCCCAAAATGTTCCATCTTCCTAGAAAAGTGGATTCGTTCCACAAAGGTTCCAGAAGATGTTAATGGTAAGCAAGAAGATTGTTTACGAAGAAACAACAAGAAAAATTCATATTCTGATACATAAGAGTTATATAGGAATCGAAATAGTCTTTTATTTTCTTTTTTCAAAAGAAAAATCGATTTCATTGAAGTAATAAGACTATTCCAATTCGAATAGTAGTTGAGAAAGAATCGCAATAAATGCAAAGATGGAACATCTTTGATCCGGTATTGAAGGAGTTGAACCAAGATTTCAAAATGGATAGGATAGGGTATTTCTATATGTGATAGATAATGTAAATGCAAAAATTTGTCTTCTAAAAAGGGAAATATTGAATGAATAGATCGTAAATTCTGAAACTTTGGTGTTTCTTTCGGACAAAATAATTCTCGTAGCGAGAATGGGATTTCTACAACGATCGCAAACCCCTCAGATAGAATCTGAGAATAAAACTCAGAAAAAAAATTGTTGTAATCCAACAATCGATCTTGGTTAGGATGATTAACCGAGTTAATCCAAAAATTCTGCTGATACATTCGAATAATTAAACGTTTCACAAGTAGTGAACTAAATTTCTTGTTATTACAACTAACAATTTCCACAGGTTCGGAACCATAATCATGGGCAATGCATAAATATACTCCTGAAAGAGAAGTGGGTAAACGAAGTATTGACGAGATTTCTGTTTTTCTGAATACCCTTCCAATTTTTCCATTTGTATTTCTACTTAGAAGACATTTCTCGGTTTCTCAAATACATAGTGCAATATGGTCAAACAGGGTTACAAACGGAAAGGAATCTAATACTTTTATTTTTGCAGGCCAATCGCTCTTTTGACTTTGGAATCCAGTTCTTTATCAATATACTGCTTCTTTTACACTCAAGAATAATTAGGATTTCGGTCCGTTCGAAACCACCTTTCCCCATCAGGCACTAATCTATTTTTAACGTCTAATTAGATCGGGGAATCATTTCAATTAAGAAGTTAAGCTCGTTGCTTTTTTTTACCAGAATTGGAGCCAGGCTCTATCCATTTATTCACTAGACCCAGAAAATCGATTTTATTACGACATGCTATTTTTTCCATTCATTACCCTTGAGGATCAGTCGTGGTCTTCTAGACTCTACCAAGAGTCTGGACGAATTTGTTGCTCATCCAAATGTGTAAAGATCATAGTCGCACTTAAAAGCCGAGTACTCTACCATTGAGTGCAACCCAGAAAGATACGATCGAACAAAAATCAATGGAATTGTAGACGCTTGGAGTGAGGATAAAGAGACCCATCTATCTACAAATTCTATTTGTTCAATAGACCTTTGTCAATGGAAATACAATTTAAAAGGCTTATGTTGGATTAGCACGACATAAATCCTAAGAAAACTCAAATCTTTAAAGAATTCTGCCTTCCTTAAAATATCATAAACAGTTCTTGTAGGTTGAGCACCCTTTTCAAGGAAATAGAGAATAGCTGGAACATTTAAACAAGTTTGATTCTTTATCGGATCATAAAAACCTACTTTTCGAAGATCTCTTCCTTCTCTTCGAGATCGAACATCAATTGCAACGATTCGATAGACAGCTTATTGGGATAGATGTAGCTAAACAACCCCCTAGAAACGTATAGGAGGTTTTCTCCTCATACGGCTCGAGAAATAAAATTGCATTTACTCATGACTCAAGTTGGTTAATTTTGACTGACAGACTTAATTTTTGAGTCGTCTCTAAACTCTTTTCTTTGTCTCATCTCGAACGAATTGACTTTGTTGAGACAATTGAAAATCGCGTTTACTTGTTCCGGAATCTTTGATTTGTGAAATCCTTGGGTTTAGACATTACTTCGGGAATTCCTTTTTTTAAAGAGTAGCAACATACCATAGACTGACAAAGTTCCTAATTTATTAGTTTTCACTAACCCTAGATTCTTTCCTAAATTCTGTCTCGAGCTCCATCGTGTACTAAACCCAGCCAAATTGTTCGGGACGAATAGAACAGACTATGTCGAGCCAAGAGCATTTTCATACTATGGAAAATGATGGATAACAAAATCCACAATCGATCATGTCCTTCAAGTCGCACGTTCTTTCTACCACATCGTTTTAAACGAAGTTTTACCAAATTCCTCTTTTCATTATGGTATAGAATTGACCCAATATGGATGGGATCATGAATAGTCATATACTCAAATCTGGGACGGAAGGATTCGAACCTCCGAGTAACGGGACCAAAACCCGCTGCCTTACCACTTGGCCACGCCCCATCGCGACACTAATTTGTTTATTTGTTATTCGTCAATTTCAATTGAGGGATCTCTCTTGCTAGGATTCTAGACATGCGGATAATATAAAAATGCATTGATCATTACATGGAATTCTATTAAGATATTATATGAAATCGAATTTCTTCCATTCTCATTTGAGAGTGCGAATACAAGGAGGTATTTTCATTTGGGAAAGTCCGAAAAGGTTTTGAACCGCCCTTAAAATAACTCAATCAAAATCCAATTATCTACTCTACAAGAACGAAATGCTTGTTATGCCTAATATACTTAGTTTAACCTGTATCTGTTTTAATTCTGTTCTTTACTAGTTTTTTCTTCCAAATTGCCCGAAGCTTATGCCATTTTCACCCAATCGTGGATTTTATGCCTGTCATACCTATACTCTTTTTTCTATTAGCCTTTGTTTGGCAAGCTGCTGTAAGTTTTCGATGAATACTAAGGGTAATCTATTCCTTAAAATTGGAGATTATGTAATGCTTACTCTCAAACTTTTTGTTTATACAGTAGTGATATTCTTTGTTTCCCTCTTTATCTTTGGATTCTTATCTAATGACCCAGGACGTAATCCTGGGCGTGAGGAGTAATTGGAATTTATCTATGAAAAACTGGGGGTCAGAATTCCTTCCAATTCGAAAGTCCCAATGATCGAGGGGCGGAAAGAGAGGGATTCGAACCCTCGGTACAAAAAATTGTACAACGGATTAGCAATCCGCCGCTTTAGTCCACTCAGCCATCTCTCCCGTTCCAAATCGAAAGGTTTCGTGATATGACAGAGGAAGAAATAAGATAGAAAAATTATATTGCCAATTCCATTTTAATTATATTCTTTTTTCTTAATGTTAATAAACATAAAATTGGAAGAAAGATAAAGTAAGTAGACCTGACTCCTTGAATGATGCCTCTATCCACTATTCTGATATATAAATTCGATGTAGATGAAATTGTATGCGGTTTTATCTTCGAGACCTTTGAAAGGGCATTGAACGAGAAGAAATCGTCCAATTATCGTATGCCTAGTGGAGGTGCTCGGAAATGGTTGAAGTAATTGAATAGGAGGATCACTATGACTATAGCCCTTGGTAGAGTTACTAAAGAAGAAAATGATCTATTTGATATTATGGACGACTGGTTACGAAGGGACCGTTTCGTTTTTGTAGGATGGTCCGGCCTATTGCTCTTTCCTTGTGCTTATTTCGCTTTAGGGGGTTGGTTTACAGGGACAACTTTTGTAACTTCTTGGTATACCCATGGATTGGCTAGTTCCTATTTGGAAGGTTGTAATTTCTTAACCGCGGCAGTTTCCACCCCTGCCAATAGTTTAGCACACTCTTTGTTGCTACTATGGGGCCCGGAAGCGCAAGGGGATTTTACTCGTTGGTGTCAATTAGGCGGTCTGTGGACTTTTGTCGCTCTCCATGGGGCTTTTGCACTAATAGGTTTCATGTTACGTCAATTTGAACTTGCTCGGTCTGTTCAATTGCGGCCTTATAATGCAATTTCATTCTCTGCTCCAATCGCTGTTTTTGTTTCCGTATTCCTTATTTATCCACTGGGGCAATCTGGTTGGTTCTTTGCGCCGAGTTTTGGTGTAGCAGCGATATTTCGATTCATCCTCTTTTTCCAAGGATTTCATAATTGGACATTGAACCCATTTCATATGATGGGAGTTGCCGGAGTATTAGGCGCGGCTCTGCTATGCGCTATTCATGGGGCGACCGTAGAAAACACTCTATTCGAGGACGGTGATGGTGCAAATACTTTCCGCGCTTTTAACCCAACTCAAGCTGAAGAAACTTATTCAATGGTCACTGCGAATCGCTTTTGGTCCCAAATCTTTGGTGTTGCTTTTTCTAATAAACGTTGGTTACATTTCTTTATGCTATTTGTACCCGTCACCGGTTTATGGATGAGTGCTATTGGCGTAGTCGGCCTGGCTCTGAACCTACGTGCCTATGACTTCGTTTCCCAGGAAATCCGTGCAGCGGAAGATCCTGAATTTGAGACTTTCTACACTAAAAATATTCTTTTAAACGAGGGTATTCGTGCGTGGATGGCAGCTCAGGATCAGCCTCATGAAAATCTTATATTCCCTGAGGAGGTTCTACCACGTGGAAACGCTCTTTAATGGAACTTTCGTTTTAGCTGGTCGTGACCAAGAAACCACCGGCTTTGCTTGGTGGGCTGGGAATGCCAGACTTATCAATTTGTCCGGTAAACTACTTGGAGCTCACGTAGCCCATGCCGGATTAATCGTATTCTGGGCCGGAGCAATGAACCTATTTGAGGTGGCCCATTTCGTACCAGAAAAGCCCATGTATGAACAAGGGTTGATTTTACTTCCGCACTTAGCTACTCTAGGTTGGGGAGTAGGGCCGGGGGGAGAAGTTCTAGATACTTTTCCGTACTTTGTATCTGGAGTACTTCACCTAATTTCCTCCGCAGTCTTAGGCTTCGGCGGCATTTATCACGCGCTTCTGGGACCCGAGACTCTTGAAGAATCTTTTCCATTCTTTGGTTATGTATGGAAAGATAGAAATAAAATGACTACAATTTTGGGTATTCACTTAATTTTGTTAGGTATAGGTGCTTTTCTTCTAGTACTCAAGGCTCTTTATTTTGGCGGTGTATATGATACCTGGGCCCCGGGGGGATGTAAGAAAAATTACCAATTTGACCCTTAGCCCCAGTGTTATATTTGGTTATTTACTAAAATCCCCTTTTGGGGGAGAAGGGTGGATTGTTAGTGTGGATGATTTAGAAGATATAATTGGGGGACATGTATGGTTGGGTTTCATTTGTGTATTTGGCGGAATTTGGCATATCTTAACCAAACCCTTCGCATGGGCTCGCCGTGCATTTGTATGGTCTGGAGAAGCTTACTTGTCTTATAGTTTAGGCGCTTTATCTGTCTTTGGTGTTATCGCTTGTTGTTTTGTCTGGTTCAATAATACGGCTTATCCGAGTGAGTTTTATGGACCCACTGGGCCAGAAGCTTCTCAAGCTCAAGCATTTACTTTTCTAGTTAGAGACCAGCGTCTTGGAGCTAATGTGGGATCTGCCCAAGGACCCACAGGTTTAGGTAAATATCTAATGCGTTCCCCAACGGGAGAGGTTATTTTTGGAGGGGAAACTATGCGTTTTTGGGACCTTCGTGCTCCATGGTTAGAACCTCTAAGGGGGCCCAACGGTTTGGACTTGAGTAGGTTGAAAAAAGACATACAACCTTGGCAAGAACGACGTTCGGCAGAATATATGACCCATGCTCCTTTAGGCTCTTTAAATTCCGTGGGTGGCGTAGCTACCGAGATCAATGCAGTTAATTATGTCTCTCCTAGAAGTTGGTTAGCGACCTCCCATTTTGTTCTAGGATTCTTCTTTTTTGTGGGCCATTTGTGGCATGCAGGAAGAGCCCGGGCTGCTGCAGCAGGCTTTGAAAAGGGAATCGATCGTGATTTGGAACCTGTTCTTTACATGAACCCTCTTAACTAAGATCTTTATAGCTGTTCTATTCTTTCTGGCTCGGTTATTCCATCTAGCCGAGCCAGTATTCAATAAGCAAAAGGAGAGAGAGGGATTCGAACCCTCGATAGTTCCTAAAACTATACCGGTTTTCAAGACCGGAGCTATCAACCACTCAGCCATCTCTCCACAGCCTAATAAAGAGAAGAATCAATGGATTCATGATTAAACCCCTCCTACTTTTGTATTTATTACAGTTAAGTGAGGGATCGTAGTCAACATTTGATGGTAGCTTGGAGGATTAGAAATATGACTATTGCTTTCCAATTAGCTGTTTTTGCATTAATTGCGACTTCCTCAGTGTTAGTAATTAGTGTACCCCTTGTATTTGCTTCTCCTGATGGTTGGTCAAATAATAAAAACGTTGTATTTTCCGGTACATCATTATGGATTGGACTAGTCTTTTGGTAGCTATTCTGAATTCTCTCATTTCTTAAAATGAAACGGTCGACCCAGACGGTCGACCCAGGCGGATATACCCTATAAAATATAGTAGCGAGCGTAGTTCAATGGTAAAACATCTCCTTGCCAAGGAGAAGATACGGGTTCGATTCCCGCCGCTCGCCAGCATAAGTGCGGAGACGGGAATCGAACCCGTGACCTCAAGGTTATGAGCCTCGTGAGCTACCAAACTGCTCTACTCCGCTCTGGAGGGACGGGTGGACAAGACTCATGGAGCGGGTAGCGGGAATCGAACCCGCATCGTTAGCTTGGAAGGCTAGGGGTTATAGTCGACGTTGGTTGTTTTAACGTCTCTAATTCAAAACCGAACATGAAATTTTGATTTCATTCGGCTCCTTTATGGATATTCTCACCACTTAACATCTATGTCAGCTTTTATCTGAATGGAACCAAAGCTCTCCGCTTTCTAGATGATCCCTATAGAGTAGGAGGTAGAAATTCATCTACTTACTTCGTTCCCTAATTTCATTCAAGAGATCCTGAGGAAAAGAATTAGGTTTCCACCGAGCTGAAACAATATGCTGATGGTTCTAGTAAACCAAAACTACCTTTTTAGCTATTTGGCTTCCATTTAAGAAGATTTAGTTACGATTGGTTTTTGTATCTTCATCCATAGATCCTTTACTCATATTTAAAAATTGGAATACATGCAAAATTATGCTTCGCGACTCTGTACTCATAATCAATTATACAAATCGCGAGAATTATATTCTCCTCAATATGCTATTGAGAGGAAAAGGATTAAATCCTTTATAAGAACTAAAGTATAGAACGAATCACACTTTTACCACTAAACTATACCCGCTACTGTAGATTATGATACCAACGCTACCCTTTGTCAAGGTAGCCAATCAAAAATCCAAAGACTCTTTGCTTGTTCGAGTATATTGACAATTCCAAAAAACTGCTCATACTATATAGTATAATGACGAGCGGTTGTACTATCGTCTAGTGGTTCAGGACATCTCTCTTTCAAGGAGGCAGCGGGGATTCGACTTCCCCTGGGGGTAGGGAGTATTATGAAAGGAGGTTATAACCCTAGAAAAATTCTTCCTGGGTCGATGCCCGAGCGGTTAATGGGGACGGACTGTAAATTCGTTGACGATGTCTACGCTGGTTCAAATCCAGCTCGGCAAAATCTAGGGCTTCGTGAATATGAACTAAGCGGGGATTGTAGTTCAATTGGTCAGAGCACCGCCCTGTCAAGGCGGAAGCTGCGGGTTCGAGCCCCGTCAGTCCCGAACTGGATCTCCTATTACTATTCACTCTCAACCATGAATTGATTGATAGTCCGATATTCATAATATTGAATTGATTCATATCAGAATCAAGTCCTCACAGGCCTTTTCCATGGGATTACATCCCGAGTTATTGTGAAGAGGTTATGGAAGTCAATATTCTCGCATTTATTGCTACTGCACTGTTTATTCTAGTTCCTACTGCCTTTTTACTTATTATTTATGTAAAAACAGTCAGCCAAAATGATTAATTGGAATTCCAATTAATCATTGAAGAAAAAGGCTGGTTGGAATCTAAAGTGTGCTACGACACTTTAGCTTTATTATCATCCTAGAGTCCACTCCTCCCCCATACTACTAGTGAAAGAGAAAATGTAAAGACTACCATTAAAGCAGCCCAAGCGAGACTTACTATATCCATGTAAATTATGTCTCCTATTTCTATGAAGGAATTATTCTACTATTGATCAATAATCATAGTGGAATCAAGGGTCAGAGTCAAAATCTTGATCAGGCGGCACCAGATTTGAACTGGGGATAAAGGATTTGCAGTCCCCTGCCTTACCGCTGGCCATGCCGCCATTGGTTCCCTTATGTTTTCTATGGGGAATCGTGTTGAACTTTCGTCGATCTATTCATATGTATGAAATACATATATGAAATATGTATGTGGAGTTCCCTAGAATTTCATGTGATTCAGTAAACAATATGGTTCCATAATTGCTAGATCGATCCATAGGGATTGAGAAGAGTGAGCATAATGGATTTCGATAAACAGGAAACTTAAGATGCTCCGGAATGGAAATGAGGGAATGTCCACAATACCCGGATTTAGTCAGATCCAATTCGAGGGATTTTGTAGGTTCATTAATCAAGGCTTGGCAGAAGAACTTGAGAAGTTTCCAACAATTAAAGATCCAGATCACGAAATTGCATTTCAATTATTTGCGAAAGGATATCAATTGCTAGAACCCTCGATAAAAGAAAGGGATGCTGTGTATGAATCACTCACCTATTCTTCCGAATTATATGTATCTGCGAGATTAATTTTTGGTTTCGATGTGCAAAAGCAAACCATTTCTATTGGAAACATTCCTATAATGAATTCCTTAGGAACCTTTATAATAAATGGAATATACCGAATTGTGATCAATCAAATATTGCTAAGTCCTGGTATTTACTACCGCTCGGAATTAGACCATAAGGGAATTTCTATCTACACTGGGACTATAATATCAGATTGGGGAGGAAGATCGGAATTAGCAATTGATAAAAAAGAAAGGATATGGGCTCGCGTGAGTAGAAAACAAAAGATATCTATTCTAGTTCTATCATCAGCTATGGGTTCGAATCTAAAAGAAATTCTAGATAATGTTTCCTACCCTGAAATTTTCTTATCTTTCCCGAATGCTAAGGAGAAGAGGATTGAGTCAAAAGAAAAAGCTATTTTGGAGTTTTATCAACAATTTGCTTGTGTAGGTGGGGACCTGGTATTTTCGGAGTCCTTATGTGAGGAATTACAAAAGAAATTTTTTCAACAAAAATGTGAATTAGGAAGGATTGGTCGACGAAATATGAATCGGAGACTGAATCTTGATATACCTCAGAACAATACATTCTTGTTACCACGAGATGTATTGGCCGCTACGGATCATTTGATTGGAATGAAATTTGGAACGGGTATACTTGACGATGACGATATGAATCACTTGAAAAATAAACGTATTCGTTCGGTTGCGGATCTGTTACAAGATCAATTCGGACTGGCTCTTGGTCGTTTACAACATGCGGTTCAAAAAACTATCCGTAGAGTATTCATACGTCAATCGAAACCGACTCCACAAACTTTGGTAACTCCAACTTCAACTTCGATTTTATTAATAACTACTTATGAGACCTTTTTTGGCACATACCCCTTATCTCAAGTTTTTGATCAAACCAATCCATTGACACAAACTGTTCATGGGCGAAAAGTGAGTTGTTTGGGTCCTGGAGGATTGACGGGGAGAACTGCAAGTTTTCGGAGCCGAGATATTCATCCGAGTCACTATGGGCGTATTTGTCCAATTGACACGTCCGAAGGAATCAATGTTGGACTTACTGGATCCTTAGCTATTCATGCGAGAATTGACCACTGGTGGGGGTCCATAGAGAGTCCCTTTTATGAAATATCTGAGAAGAAAAAAAAGAGAGACAGGTGGTTTATTTATCACCAAATAGAGATGAATATTATATGATAGCAGCAGGAAATTCTTTGTCCTTGAATCAGGGTATTCAGGAAGAACAGGTTGTTCCAGCTAGATACCGTCAAGAATTCCTGACTATTGCATGGGAACAGATTCATGTTAGAAGTATTTTTCCTTTCCAATATTTTTCTATTGGAGGTTCTCTCATTCCTTTTATTGAGCATAATGATGCGAATCGGGCTTTAATGAGTTCTAATATGCAGCGCCAAGCAGTTCCGCTTTCTCGGTCCGAGAAGTGCATTGTTGGAACTGGATTGGAACGCCAAACAGCTCTAGATTCGAGGGTTTCCGTTATAGCCGAACGCGAGGGAAAGATCATTTCTACTGATAGTCACAAGATCCTTTTATCAAGTAGTGGGAAGACTATAAGTATTCCTTTAGTTACCCATCGGCGCTCTAACAAAAATACTTGTATGCACCAAAAACCTCGGGTTCTGTGGGGTAAATCCATTAAAAAAGGACAAATTTTAGCGGAGGGAGCTGCTACAGTTGGTGGGGAACTTGCTTTAGGAAAAAACGTATTAGTAGCTTATATGCCATGGGAAGGTTACAATTTTGAAGACGCAGTACTAATTAGCGAACGTTTGGTATATGAGGATATTTATACTTCTTTTCACATCCGAAAATATGAAATTCAGACGGATACGACAAGCCAAGGCTCCGCTGAAAAAATTACTAAAGAAATACCACATCTAGAAGAACATTTACTCCGCAATTTGGACAGAAATGGAGTTGTTAGGTTGGGATCCTGGGTAGAAACTGGCGATATTTTAGTAGGTAAATTAACGCCTCAGATAGCGAGCGAATCCTCGTATATCGCGGAAGCTGGGTTATTACGGGCCATATTCGGCCTTGAGGTATCCACTTCAAAAGAAACTTCTCTCAAACTACCTATAGGTGGAAGAGGGCGCGTTATCGATGTGAAATGGATCCAGAGGGACCCCCTAGACATAATGGTTCGTGTATATATTTTACAGAAACGCGAAATCAAAGTTGGGGATAAAGTAGCCGGAAGACACGGGAATAAGGGGATCATTTCCAAAATTTTGCCCAGGCAAGATATGCCCTATTTGCAAGATGGAACACCTGTTGATATGGTCTTCAATCCCTTAGGAGTACCCTCACGAATGAATGTGGGACAAATATTTGAAAGCTCGCTCGGATTAGCCGGGGATCTGCTAAAGAAACATTATAGAATAGCACCCTTTGATGAGAGATATGAGCAAGAGGCTTCAAGAAAACTTGTGTTTTCAGAAGCCAGTAAACAAACAAAAAATCCATGGGTATTTGAACCCGAGTACCCGGGAAAAAGCAGAATATTTGATGGAAGAACAGGAGACCCCTTCGAACAACCTGTTCTAATAGGGAAGTCCTATATCTTAAAATTAATTCATCAAGTTGATGAGAAAATCCATGGACGTTCTACTGGGCCCTACTCACTTGTTACACAACAACCCGTTAGAGGAAGAGCCAAGCAAGGGGGACAACGAGTAGGAGAAATGGAAGTTTGGGCTTTAGAAGGATTTGGTGTTGCTCATATTTTACAAGAGATACTTACTTATAAATCTGATCATCTTATAGCTCGCCAAGAAATACTTAATGCTACGATCTGGGGAAAAAGAGTACCTAATCACGAGTATCCTCCAGAATCTTTTCGAGTGCTCGTTCGAGAACTACGATCTTTGGCTCTAGAACTGAATCATTTCCTTGTATCTGAGAAGAACTTCCAGGTTAATAGGGAGGAAGTTTGATCGAATAAATTTTATGATTGACCAATATAAACATCAACAACTTCAAATTGGACTCGTTTCCCCTCAACAAATAAAGGCTTGGGCTAACAAAAACCTACCTAATGGGGAAGTCGTTGGCGAAGTCACAAGGCCCTCTACTTTTCATTATAAAACCGATAAACCAGAAAAAGATGGATTGTTTTGCGAAAGAATCTTTGGACCCATAAAAAGCGGAATTTGTGCTTGTGGAAATTCTCGAGCGAGCGGAGCTGAAAACGAAGAGGAAAGATTTTGCCAAAAATGCGGGGTAGAATTTGTTGATTCTCGGATACGAAGATATCAAATGGGATACATCAAACTCGCATGTCCCGCGACTCATGTGTGGTATTTGAAAGGTCTTCCTAGTTATATCGCGAACCTTTTAGATAAACCCCTTAAGAAATTGGAGGGCCTAGTATACGGTGATTTCTCTTTTGCTAGGCCCAGCGCTAAAAAACCTACTTTCTTACGATTACGAGGTTTATTCGAAGATGAAATTGCATCCTGTAACCACAGCATTTCTCCCTTTTTCCCAGGCTTTGCAACATTTCGAAATCGGGAAATTGCGACAGGAGCAGGTGCTATTAGAGAACAATTAGCAGATTTGGATTTGCGAATTATTATAGAGAATTCCTTGGTCGAATGGAAGGAATTAGAAGACGAGGGGTATAGTGGAGATGAATGGGAAGATAGAAAAAGACGAATAAGAAAAGTTTTTTTGATTAGACGCATGCAATTGGCGAAACATTTTATTCAAACAAATGTAGAACCAGAATGGATGGTTTTGTGCTTATTACCAGTTCTTCCTCCCGAATTGAGACCCATTGTTTATAGGTCTGGGGATAAAGTAGTGACTTCGGATATTAATGAACTTTATAAGAGAGTTATTCGTCGGAACAACAACCTTGCCTATCTATTAAAAAGAAGTGAATTAGCGCCAGCAGATTTAGTAATGTGCCAGGAAAAATTGGTACAAGAAGCCGTGGATACACTTCTTGATAGTGGGTCCCGCGGGCAACCAACGAGGGATGGTCACAATAAAGTATACAAATCACTTTCAGATGTAATTGAAGGTAAAGAGGGAAGGTTTCGCGAGACTCTGCTTGGAAAACGGGTCGATTACTCGGGGCGTTCTGTCATTGTTGTGGGTCCTTCGCTTTCATTACATCAATGTGGATTACCTCTAGAGATAGCAATAAAGCTTTTTCAGCTATTTGTAATTCGCGATTTAATCACGAAACGCGCTACTTCTAATGTCAGGATTGCTAAAAGGAAAATTTGGGAAAAGGAACCCATTGTATGGGAAATACTTCAAGAAGTTATGCGGGGACATCCTGTACTGTTGAATAGAGCACCTACCCTGCATAGATTAGGCATACAGGCCTTCCAACCTACTTTAGTGGAGGGGCGTACTATTTGTTTACACCCATTAGTGTGTAAGGGTTTCAATGCGGACTTTGATGGGGATCAAATGGCTGTTCATCTACCTTTATCCTTGGAAGCTCAGGCAGACCGTTTACTTATGTTTTCTCATATGAATCTCCTATCTCCCGCTATTGGGGATCCTATTTGCGTACCGACCCAAGACATGCTTATCGGACTTTATGTATTAACGATTGGAAACCGTCGGGGTATTTGTGCAAATAGATATAATAGTTGCGGAAACTATCCAAATCAAAAAGTAAACTACATACAAAAGAACCCCATTTTTCTAATTCCTATGATGCACTGGGAGCTTATAGACAGAAACGAATCAGTTTAGACAGTCCCTTGTGGCTCCGATGGAAACTAGATCAACGCGTCATTGGGTCAAGAGAAGTTCCGATTGAAGTTCAATATGAATCTTTGGGGACTTATCATGAGATTTATGCCCACTATCTAATAGTGGGAAATAGAAAAAAAGAAATCCGTTCTATATACATTCGAAGCACTCTTGGTCATATTTCTTTTTATAGAGAAATAGAGGAAGCCATACAAGGATTTAGTCAGGCCTATTCATACTATCTAAAAAGGAAGTTAGATTCGGGATGCTTTCGGGGGGCATTCCGACGAATCCGAAAATTTGAATCACTGAGGGGGTACTTATGTATGGCGGAACGGGCCAATCTGGTCTTTCATAATAAAGAGATAGACGGAACTGCTATGAAACGACTTATTAGCAGATTAATAGATCATTTCGGAATGGGATATACATCCCATATACTGGATCAAATAAAGACTCTGGGCTTTCATCAAGCCACTACTACATCGATTTCATTAGGAATCGAGGATCTTTTAACAATACCATCTAAGGGATGGTTAGTGCAAGACGCGGAACAACAGAGTTTTCTTTTGGAGAAACACTATTATTATGGGGCTGTACACGCGGTAGAAAAATTACGCCAATCCGTTGAGATATGGTATGCTACAAGTGAATATTTGAAACAAGAAATGAATTCGAATTTTCGGATAACGGATCCTTCTAATCCAGTCTATCTAATGTCTTTTTCAGGAGCCAGAGGAAATGCATCTCAGGTACACCAATTAGTAGGTATGAGAGGATTAATGGCGGATCCTCAAGGACAAATGATTGATTTACCTATTCAAAGCAATTTACGCGAGGGACTTTCTTTGACAGAATATATAATTTCCTGCTACGGAGCCCGCAAAGGGGTTGTAGATACTGCTGTACGAACAGCGGATGCTGGATATCTTACACGTAGACTTGTTGAAGTAGTTCAACATATTATTGTGCGTAGAAGAGATTGTGGTACTATCCGAGGTATTTCTTTGAGTCCTCAAAATGGGATGACGGAAAAACTTTTTGCCCAAACACTAATTGGTCGTGTATTAGCAGACGATATATATATTGGTTCACGATGCATTGCCGCTCGAAATCAAGATATTGGAATTGGATTAGTCAATCGATTCATAACTGCCTTTCGAGCACAACCATTTCGAGCACAACCAATATATATTAGAACCCCCTTTACTTGCCGGAGCACATCTTGGATCTGTCAATTATGTTATGGTCGGAGTCCCACTCATGGCGATCTGGTCGAATTGGGGGAAGCCGTAGGTATTATTGCAGGTCAATCAATTGGGGAGCCAGGGACTCAACTAACATTAAGAACTTTTCATACTGGCGGAGTATTCACAGGGGGTACTGCCGACCTTGTACGATCCCCTTCGAATGGAAAAATCCAATTCAATGAAGATTTGGTTCACCCCACACGTACCCGTCATGGGCAGCCTGCTTTTCTATGTTATATAGACTTGCATGTAACTATTCAGAGTCAGGATATTCTATATAGTGTGAATATTCCCTCAAAAAGCTTGATTCTAGTGCAAAATGATCAATATGTGGAATCCGAACAAGTAATTGCGGAGATTCGTGCCGGAACGTCCACTTTGCATTTTAAAGAAAAAGTACAAAAGCATATTTATTCCGAATCAGACGGGGAAATGCACTGGAGTACTGATGTTTACCATGCGCCCGAATATCAATATGGTAATCTTCGTCGATTACCAAAAACAAGCCATTTATGGATATTGTCAGTAAGTATGTGCAGATCCAGTATAGCGTCTTTTTCGCTCCACAAGGATCAAGATCAAATGAATACTTTGGTAAAAAAGATAGGGAAATTCTTGATTATTCAACGCCGGATCGAATCATGTCCAACCATTGGAATTTTGTCTATCCTTCTATTCTTCAAGATAATTCGGATTTGTTGGCGAAAAAGCGAAGAAATGGGTTCGTCATTCCATATCATCAAGAAAAAGAACTAATATCCTGTTTGGGGATTTCAATTGAAATACCCTTTATGGGTGTTTTACGTAGAAATACTATTTTTGCTTATTTTGACGATCCACGATACAGAAAAGATAAAAAGGGTTCAGGAATTGTTAAATTTAGATATAGGACGAGGACGAATACGGGAGCCCAGAGGAAGATTCCATTTTTAAAAAGGAGGGTTTGATTGAGCATCGAGGAACAAAAGAATTTAGTCTAAAATACCAAAAAGAACTAGATCGGTTTTTTTTCATTCTTCAAGAACTGCATATCTTGCCGAGATCCTCATCCCTAAAGGTACTTGATAATAGTATCATTGGAGTGGATACACAACTCACAAAAAATACAAGAAGTCGACTAGGTGGATTGGTCCGAGTGAAGAGAAAAAAAAGCCATACGGAACTCAAAATCTTTTCCGGAGATATTCATTTTCCTGAAGAGGCGGATAAGATATTAGGTGGTAGTTTGATACCACCAGAAAGAGAAAAGAAAGATTCTAAGGAATCGAAAAATTGGGTCTATGTTCAACGGAAAAAAATTTTCAAGAGCAAGGAAAAGTATTTTGTTTCGGTTCGACCTGCAGTCGCATATGAAATGGACGAAGGGAGAAATTTAGCAACACTTTTCCCGCAAGATCTCTTGCAAGAAGAGGATAATTTCCAACTTCGACTTGTCAATTTGATTTCTCATGAAAATAGCAAGTTAACTCAAAGAATTTATCATACGAATAGTCAATTTGTTCGAACTTGCTTAGTAGTGAATTGGGAACAAGAAGAAAAAGAGGAGGCTCGTGCTTCCCTTGTTGAGGTAAGAGCAAATGATCTGATTCGCGATTTCCTAAGAATTGAGTTAGTCAAGTCCACTATTTCGTATACACGAAGAAGGTATGATAGGACAAGTGCAGGACCGATTCCCAATAGGTTAGATCGCACCACGAAGATTCAATCACTTAGCCAAGCTATTGGCACCTTGTTGAATCGAAATAACCAATCTTTGATGATTTTGTCGGCATCCAACTGTTCTCGAATTGGTTTATTCAAGAATTCGAAATATCCCAATGCGGTAAAAGAATCGAATCCTAGAATTCGAGATATTTTTGGGCCCTTAGCCGCTATTGTACCTAGTATATCGAATTTTTCTTCATCTTACTATTTACTAACGCATAATCAGATCCTGTTAAAAAAATATTTGGACAATTTGAAACAAACCCTCCAAGTACTTCAAGGGCTTAAATACTCTTTAATAGATGAAAATCAAAGGATTTCGAATTTCGATAGTAACATCATGTTGGATCCATTCCATTTGAATTGGCACTTTCTCCATCATGATTCTTGGGAGGAGACACTGGCAATAATTCACCTTGGACAATTTATTTGCGAAAATGTATGTCTATTTAAAATAAAAAAATCTGGTCAAATTTTCATTGTTAATATTGATTCCTTTGTTATAAGAGCAGCTAAGCCTTATTTGGCCACTACAGGAGCAACTGTTCATGGTCATTATGGAGAAATCCTTTACAAAGGAGATAGGTTAGTTACGTTTATATATGAAAAATCGAGATCTAGTGACATAACGCAAGGTCTTCCAAAAGTAGAACAAATCTTTGAAGCGCGTTCAATTGATTCACTATCGCCGAATCTCGAAAGGAGAATTGAGGATTGGAATGAGCGTATACCAAGAATTCTTGGGGTCCCCTGGGGATTCTTGATTGGAGCTGAGCTAACCATAGCCCAAAGTCGTATCTCTTTGGTTAATAAGATCCAAAAGGTTTATCGATCCCAAGGGGTACAGATCCATAATAGACATATAGAGATTATTATACGCCAAGTAACATCAAAAGTGCGGGTTTCCGAAGATGGAATGTCTAATGTTTTTTCACCTGGGGAATTAATCGGACTATTACGAGCAGAACGAGCAGGACGAGCTTTGGATGAATCGGTCTATTATCGGGCAATCTTATTGGGAATAACAAGGGCTTCCCTGAATACCCAAAGTTTCATATCTGAAGCAAGTTTTCAAGAAACTGCTCGAGTTTTAGCAAAAGCTGCCCTACGAGGTCGTATTGATTGGTTGAAAGGCCTGAAAGAAAACGTAGTTCTGGGGGGGATTATACCTGTTGGTACCGGATTCCAAAAATTTGTGCATCATTCCCCACAAGACAAGAACCTTTATTTCGAAATTAAAACTATTCGCGTCGGAAATGAGAGATATTTTGTTTCTCCATACAGAATTAGTTTTGATGTAACAAACAATTTCTATGAGACATCAGAAGTTTTATTTCAAGCTATTTTGCTCTTTCTTAATTAATTCCGTAATGGTAGGATCAAAAGAAGTGTGGAAAAATGACAAGAAGATATTGGAACATCAATTTGAAAGAGATGATAGAAGCGGGAGTTCATTTTGGTCATGGTATTAAGAAATGGAATCCTAAAATGGCCCCTTACATCTCGGCAAAGCGTAAAGGTACTCATATTACAAATCTCGCTAGAACGGCTCGTTTTTTATCAGAAGCTTGTGATTTAGTTTTTGATGCAGCAAGTCAGGGAAAAAGCTTCTTAATTGTTGGTACCAAAAAAAGAGCAGCGGATTTAGTAGCATCAGCTGCAATAAGGGCTCGTTGTCATTATGTTAATAAAAAGTGGTTCAGTGGTATGTTAACGAATTGGTCGATTACGAAAACTAGACTTTCTCAATTTAGAGACTTAAGAGCAGAAGAAAAGATGGGAAAATTCCACCATCTCCCAAAAAGAGATGTGGCAATCTGAAGAGAAAATTATCTACCTTGCAAAGATATCTCGGCGGGATCAAATATATGACGAGGTTGCCGGACATTGTGATCGTCCTTGATCAGCAAAAAGAGTATATAGCTCTTCGGGAATGTGCCATTTTGGGGATTCCTACTATTTCTTTAGTCGATACAAATTGTGACCCAGATCTCGCAAATATATCGATTCCAGCCAACGATGACACTATGACTTCAATTCGATTGATTCTTAACAAATTAGTATTTGCAATTTGTGAGGGCCGTTCTCTCTATAAGAAATCGTTTAGAATAGGGAATATTGATATATATTAGAGGGTATTGATATATATTATCATCTGATGTGATTTGGTATCCTAAATATAAGATTTTCAGCTGAGTTGAGAAAGAGATGGTTGAATCAAAAGAATTCTTTTGAAGTTCAATTTTTATCAGAGGACAATATGAATATTATACCATGTTCCGTTAAAACACTCAAGGGGTTATATGATATATCGGGTGTAGAAGTAGGCCAACACTTCTATTGGCAAATAGGAGGTTTCCAAATTCATGCCCAAGTACTCATCACTTCTTGGGTCGTAATTACTATCTTGCTAGGTTCAGTTATCATAGCTGTTCGGAATCCACAAACCATCCCGACCGACGGTCAGAATTTCTTCGAATATGTGCTTGAGTTTATTCGAGACTTGAGCAAAACTCAGATTGGAGAAGAATATGGTCCCTGGGTTCCCTTTATTGGAACTATGTTCCTTTTTATTTTTGTTTCGAATTGGTCGGGTGCTCTTTTACCTTGGAAAATTATACAGTTACCCCATGGGGAATTAGCAGCACCCACGAATGATATAAATACTACTGTTGCTTTAGCTTTACTCACATCAGCGGCATATTTTTATGCGGGTCTTAGCAAAAAAGGATTGAGTTATTTCGAGAAATATATTAAACCAACTCCAATTCTTTTACCAATTAACATCCTAGAAGATTTCACAAAACCATTATCGCTTAGTTTTCGACTTTTCGGGAATATATTGGCGGATGAATTAGTTGTTGTTCTTGTTTCTTTAGTCCCCTTAGTAGTCCCTATACCGGTCATGTTTCTTGGATTATTTACAAGCGGTATTCAAGCTCTTATTTTTGCAACGTTAGCCGCAGCCTATATAGGTGAATCCATGGAAGGTCATCACTATTTCTTGGTTGATTGTATCCTTAACCATTGACACGAGGAACTCACCATGAATCCACTAATTGCTGCTGGATGCCGTAGGGCTTGCTTCTATTGGGCCTGGAGTTGGTCAAGGTACTGCTGCAGGACAAGCTGTAGAAGGTATTGCGAGACAGCCAGAAGCAGAAGGTAAAATACGAGGTACTTTATTGCTTAGTCTAGCTTTTATGGAAGCTTTAACAATTTATGGACTAGTTGTGGCACTAGCGCTTTTATTTGCGAACCCTTTTGTTTAATCTAAAAAAAGAGAAGGAGTCTTTCACAGGTCAAACGAGACTAATTAGATAAAGGGCGAGCGAAAAGTGATCAAAACTTTGTTCGTCCTATCTATAAGAGGAGAGCATATGAAAAATGTAACCCATTCTTTCGTTTTTTTAGCTCACTGGCCATCCGCTGGGAGTTTCGGGCTTAATACCGATATTTTAGCAACAAATCTAATAAATCTAACTGTAGTGGTTGGTGTATTGATTTTTTTTGGAAAGGGAGTGTGTGCGAGTTGTCTATTTCAAGAATAGATTGATCTATCCGGCTGCACTTTATGTGCACGATCTCGACGAATTACTTCTGAATAAATTCAGAAATCATATGGAAGACCATAGCATTTCGCGACTCATTGGTAACTTTGATTCTCTATAGACCAATAATGTGAGACCATTAACACGGTTAAAGCTAAACTGCTTGAAGTCCAGGCAAGGGTACTCTTTCTACAAGTAGAATTTATCTGATATAAAACACTCATATCGATAATTGAACTATTTACTGGCCCCCTTTTCAATGCCGAATCGACGACCTATGTATAAGAGAATTTTTTTATTAAAGGCAAAACAAATAAAGAAACAACTTTGCTGACATCTAGGCGGAAGAGTCCATATTTCGAGGATAGGCTCATCAAAAGGAGCGTGAGAGCCAAATGAATCGAAAGATTCATGTTTGGTTCGGGAAGAGATCATAAAAATTGTTACAAGATAATCTACTTTCATTAAAAGATTTATTAGATAATCGAAAACAGAGAATCTTGAGTACTATTCGAAATTCGGAAGAATTGCGTAGAGGGACCATTGAGCAGCTCGAAAAAGCTCGGGTTCGATTACAGAAAGTCGAACTAGAAGCAGATGAGTATCGAATGAATGGATACTCTGAGATAGAACGAGAAAAAGCAAATTTGATTAATGCTACTTCTATTAGTTTGGAACAATTAGAAAAGTCTAAAAACGAAATCCTTTATTTTGAAAAACAAAGGGCGATGAATCAGGTCCGACAACGGGTTTTCCAACAGGCCGTACAAGGAGCTCTAGGAACTCTGAATAGTTGTTTGAATACCGAGTTACATTTCCGTACGATTCGTGCTAATATTGGCATTCTCGGGGCCATAGAATTTAAATTAACTTGAACTTCTACTTTCGTTTAGAATTTAGGCATTATTTTCCCTTGCTTCAAAAAGTCAAGAATGGCAACCCTTCGAGTCGACGAAATTCATAAAATTCTCCGCGAACGTATTGAACAATATAATAGGAAAGTAGGGATTGAGAATATTGGTCGCGTAATTCAAGTGGGGGATGGGATTGCTCGTATTATAGGTCTTGGTGGAATAATGTCAGGTGAATTAGTCGAATTTGCAGAAGGGACTAGGGGTATTGCTCTGAATTTGGAATCCAAAAATGTTGGGATTGTATTAATGGGCGATGGGTTGATGATACAAGAGGGAAGTTTTGTAAAAGCAACAGGAAGAATTGCTCAGATACCCGTGAGCGAGGCTTACTTGGGTCGTGTTATAAATGCTCTGGCTAAACCTATTGATGGGAGAGGCGAAATTGTAGCTTCGGAATCTCGCTTAATTGAATCTCCTGCTCCGGGTATCAAATTAAAGCCATGAAACAAGTAGCTGGCAAATCAAAATTGGAACTAGCTCAATTCGCAGAATTACAAGCCTTTGCACAATTCGCCTCTGCTCTCGATAAAACAAGTCAGAATCAATTGGCAAGGGGTCGACGATTACGGGAATTGCTTAAACAATCCCAATCAAACCCTCTCCCAGTGGAAGAGCAGATAGCTACTATTTATACCGGAACGAGAGGATATCTTGATTCGTTAGAAATTGAACAGGTAAAGAAATTTCTGGATGAGTTACGTAAACACCTAAAAGATACGAAACCTCAATTCCAAGAAATTATATCTTCTAGCAAGACATTCACCGAGCAAGCGGAAATCCTTTTGAAGGAAGCTATTCAGGAACAGCTCGAAGGGTTTATTTATAGTATTTAAAGAATAGATAGAATAGATTGCGTCCAATAGGATTTGAACCTATACCAAAGGTTTAGAAGACCTCTGTCCTATCCATTAGACAATGGACGCTTTCTAATGGTAGTGAAATCGAACCGCAACCTGAGCCTTGTGAGCTACCAAACTGGAACTGCCCTCACCATATCTATACAAATAGAATAGTCCATTTATACAGAATGGTAAAGAGGGCTCTTCTACGATCATCAAACCTTACCAACTGGATCTTGTTGCACCCGGTAACAAACATGCATAAACCATTTCTCGAAGTATGTGTCCGGATAGTCCAAAGTCTCGATAGTTAGCTCTAGGTCTTCCGGTCAAAAAACAACGTCGATGAAGGCGTGTAGGTGCACTATTACGTGGTAGGGATTGCAATTTTTCTCGCATTTTCGTTTTTTCTCGAAACTTTACTTATCTTTTTTTTTGAAGATCGACGAATCAAATGATATTTCTGTTCTAATTTCTGCCGCTTCTTCTCCCTCTGAATCAAACTTTTTTTTGCCATAATGTGCCGTTGTATTATACACGGTTCTAATCCTAGATGGAAAAATAATTAACCAAACTTGCCTGATGTTGAGGCAATCAAGAAAGCTGCATAAGTGAATATATAACCCACGGAAAAGTGGGCTAATCCAACCAATCTTGCTTGCACAATGGAAAGAGCCACGGGCTTATCTCTCCAGCGAATTAAATTAGCCAAAGGTGTGCGTTCATGAGCCCATGCTAAAGTCTCAATTAGTTCCTGCCAATATCCACGCCAGGAAATTAAGAACATAAATCCAGTAGCCCAAACAAGATGTCCAAATAAGAACATCCACGCCCATACCGATAAACTATTCATCCCAAAAGGATTATATCCATTGATAAGTTGTGAAGAGTTTAACCATAGGTAATCTCTTAACCATCCCATCAAATAAGTGGAGGATTCATTAAATTGTGAAACGTTGCCCTGCCATAATGTGATGTGTTTCCAATGCCAATAAAAAGTAACCCATCCAATGGTATTTAACATCCAGAAAACTGCCAAATAAAACGCGTCCCAAGCAGAAATATCACAAGTACCGCCGCGCCCTGGACCGTCACAAGGAAAACTATACCCAAAATCCTTTTTATCCGGCATTAATTTGGAACCGCGTGCATCTAAAGCACCCTTTACTAAAATCAATGTAGTTGTATGCAAACCTAGAGCAATAGCATGATGAACCAAGAAATCTCCAGGTCCTATTGTTAAGAAAAGAGAATTACTATTCTCATTAACAGCATTCAACCATCCGGGCAACCATAGGGTTCGACCTGCATTGAAAGCGGGGCCGCTCGTTGAAGATAAGAGTATATCGAACCCATATGTCGTCTTACCATGAGCAGATTGTATCCATTGGGCAAATATAGGTTCGATCAAGATTTGCTTTTCTGGAGTACCAAAAGCAAGCATGACGTCGTTATGAACATAAAGGCCCAAGGTATGGAATCCTAGGAAGAGGCTAGCCCAACTTAAATGAGATATGATAGCTTCTTTATGGTCTAACATTCTTGCCAATACATTATCCTCATTCTGTTCCGGATTGTAATCCCTAATGAAAAAAATAGCTCCATGAGCAAAAGCCCCTGTCATGATGAACCCTGCAATATATTGGTGATGAGTATATAAAGCAGCTTGAGTGGTAAAGTCTTGTGCTATGAATGCATAAGCAGGTAAAGAGTACATATGTTGAGCTACTAAGGAAGTAATAACCCCTAAAGAAGCTAGAGCAAGACCTAATTGAAAATGAATCGAATTATTGATTGTGTCGTAAAGGCCCTTATGCCCACGCCCTAATCGACCCCCCGGAGGAGTATGTGCTTCTAAAAGATCTTTGATACTGTGCCCAATTCCGAAGTTAGTTCGATACATATGACCGGCAATGAGAAAAATAAATGCAATAGCTAAATGATGGTGAGCAATATCGGTCAGCCATAAACTTTGTGTTTGTGGATGGAATCCCCCAAGAAGAGTTAGAATGGCAGTTCCGGCTCCTTGAGCGGTACCAAATAAATGATTACTCGAATCAGGGTTTTGGGCATAAAGATTCCACTGACCCGTCAGAAGGGGTCCCAACCCCTGGGGATAGGGTAATACATCTAAGAAATTATTCCATCGAACGTACTCCCCCCTGGATCCGGGAATAGCGACATGAACTAAATGTCCTGTCCAAGCCAAAGAACTTACCCCGAAAAGTCCTGACAAATGATGATTGAGACGAGATTCCGCGTTTTTGAACCACGAAAGGCTTGGTTTCCATTTGGGTTGTAGATGTAACCAACCCCCTATTAAGGATAGCGTAGAAAGAAATAATAGAAACAGAGCTCCAGTATAAAGATCTCCATTGGTGCGTAATCCAATTGTATACCACCACTGATAAACCCCAGAATAGGCGATATTCACTGGACCGGCAGCACCTCCTCGAGTAAAGGCTTCCACAGCGGGTTGACCAAAATGAGGATCCCAAATCGCATGAGCAATAGGCCTTACGTGTAAAGGATCCTGTATCCATCCTTGCCAAGCTACATGAAACAGATTTCCGGATGTCCATAGAAAGATTATTGCTAACTGCCCAAAGTGAGAAGCAAAAATGTTCTGATAAAGACGTTCCTCAGTAATATCATCATGACTTTCGAAATCATGTGCGGTAGCAATACCAAACCAAATACGACGAGTAGTGGGGTCCTGAGCTAAGCCTTGGCTAAACCTGGGAAATCTTAATTCCATAATGCCTTTCAAATCCTCCTAGCCATATCCTACTGCAATAATTCTCGCTAAGAAGAATGCCCATGTTGTGGCAATTCCACCCAGAAGGTAATGGGTTACTCCTACAGCACGTCCTTGTATAATGCTCAAGGCTCTAGGCTGAGTAGCAGGAGCAACTTTTAATTTGTTATGAGCCCAAACGATAGATTCAATGAGTTCTTGCCAATAACCACGGCCGCTGAATAAAAACATTAAACTGAAGGCCCAGACAAAATGAGCACCTAAGAAAAAAAGACCATATGCAGATAATGAAGAACCATAAGACTGAATTACTTGGGATGCCTGTGCCCACAAGAAATCTCGGAGCCACCCATTAATCGTAATGGAACTCTGTGCAAAGTTTCCCCCTGTGATATGAGTTACCATCCCTTCATCGCTTATAGTACCCCAAACATCCGACTGCATTTTCCAACTGAAATGGAAAATGACTACCGAAATTGCATTGTACATCCAGAATAGACCTAAGAAAACATGATCCCAGGCGGATACTTGACATGTTCCCCCTCTCCCAGGCCCATCGCAAGGGAAGCGAAAACCAAGATTTGCTTTATCGGGTATCAAACGGGAACTGCGAGCAAATAAAACACCTTTCAAAAGTATTAATACAGTCACATGGATGGTAAATGCGTGAATGTGATGGACTAAAAAATCTGCGGTTCCTAATGGAATAGGTAACAAAGCTACTTTGCCGCCTACTGCTACTAACTCGCCACCTCCCCACGTTAAGCTGGTACTTGTTGTTGCACCAGGAGCTGTTACGCCAGGCGCGTTAGCATGGATATTTTGTACCCATTGAGCAAAGATGGGTTGTAATTGTATGGCGGTATCCGAAAACATATCTTGGGGACGGCCTAAAGCACTCATGGTATCATTATGAATGTACAAGCCAAAACTGTGAAAACCTAGAAATATACATACCCAGTTAAGGTGGGATATGATTGCATCGCGGTGTCTAAGGACGCGATCTAATAGATCGTTGTATCGAGTAGTTGGATCATAGTCTCTTACCATAAAAATGGCTGCATGTGCAGCAGCACCGACTATTAGAAATCCGCCAATCCACATGTGGTGTGTGAACAAGGAAAGTTGTGTACCATAGTCAGTAGCTAGGTATGGATAGGGGGGCATAGAGTACATATGATGAGCTACAACAATGGTTGTAGAGCCTAGCATAGCTAGGTTAAGAGATAATTGAGCGTGCCATGACGTTGTTAGGATTTCATAGAGACCCTTATGGCCTTGTCCTGTAAATGGGCCCTTATGAGCTTCCAAAATATCTTTAAGTCCATGACCAATACCCCAGTTGGTCCTATACATATGACCTGCGATCAGGAAAAGAATAGCAATAGCTAAATGATGGTGCGCAATATCGCTCAACCATAGACCTCCGGTTATTGGGTCTAGTCCTCCGCGAAAACTCAGAAATTCTGCGTATTTGGACCAATTCAAGGTGAAAAAGGGGGTTGCTCCTTCGGCAAAACTAGGATAAAGTTGAGCCAAAAGGTCGCGATTCAAGATAAATTCATGAGGAAGTGGTATCTCTTTAGGATCAACCCCAGCGTCAAGAAATTGGTTAATTGGTAAAGATACATGGATTTGGTGTCCCGCCCAAGAAAGAGACCCAAGTCCTAATAACCCCGCTAAGTGGTGATTCAACATGGATTCTACATCTTGGAACCAGGCCAATTTGGGAGCGGCCTTGTGATAATGGAACCAACCAGCAAAAAGCATTAACGATGCAAAAATCAATGCACCGATTGCGGTACAATAGAGTTGTAATTCATTAGTTATTCCAGATGCTCGCCAAAGCTGAAAAAACCCAGAGGTTATTTGGATTCCTCGGAAACCCCCGCCTACATCACCATTCAATATTTCTTGCCCTACTATTGGCCAAACTACCTGAGCACTGGGTCCAATGTGAGTAGGATCACTTAGCCATGCTTCATAATTGGAAAAACGGGCACCATGGAAGTACATGCCACTCAACCAAAGAAAGATAATGGAGAGTTGACCGAAATGAGCACTAAAGACTTTTCGAGAGATCTCCTCCAAATCACCGGTATGACTATCGAAATCGTGAGCATCAGCATGTAGGTTCCAGATCCAAGTGGTAGTATCAGGGCCCTTAGCTATTGTTCTTGAGAAATGGCCGGGTTTGGCCCATTCCTCAAAAGATGTTTTTACAGGATCCCTATCCACAACAATTTTTACTTCTGGTTCCGGCGAACGAATAATCATTAAGTCCTCCTCTTTCCGGACAAGACATACAAAGAGACCCGCCAACTTTAGTGAACCTTTGAAAGATAGATATTATGATTAGTCCTTTCTTTACTATCTACCTAGTTATTCACTGGAGCAATTCATCCGAGGCAAGTGTTCGGATCTATTATGACATAAGGATTAGGTGCCTAACGGACTTATTTATTTGAAAAAGAAAAGGGATATAATGAAATTCTTTTTATAAAAGGTCTTATTCAAAGCGCTTCGTAATCTTCAACCAGTTCTGTGCTTCAATATAATTTCCCGGAGTAAGCGCTATAGCTTGTTTCCAATACTCAGCAGCTTGATCAAACCAAGCTTCCGCAATTTCCGAATCACCCTGTAGAATGGCCTGTTCTCCTCGGTCGGAATAGGCAGTTCCTTCCCCTAGAACCGTACTTGAGAGTTTCCTACCTCATACGGCTCAGAATTCGATTTCTCAAAAATCGATTTTCTTCTGTTATTACCTAAGTTTCAAACCCTATTTTGATCAATAATCAGTTTGATCTTTTCTCCCACCTTCAGAAGAAGCATAGCCTTCGTTCGAATAAAGGTAACTATCTCCTTATATGAAATTTCTATAGAATCCTTGAAAAGACTTTCCTAAGAAAAAAACTTACTATCTTTGGGATCTGATACTACACCGCTGCTTATCCTTAGTGGATCGGCTCTATTACATAAGCAGATTCCTAAATTTTGCCCCATATCATGGGATGCAGTTTTAGTTGTATCGACCCAGTCGCTCACTAATGGATCTTTACGGTGCTTCTCTATCAATTTGGGCTTTATCCATAGGTATAGGCTTCTTCCTATTTTGATGTCTTCCTACAGCTGATAGGGAAAATCGTTGTTTTGACGATCCCTATGTAGAAAGCTTTCTATAGTGGAGATAGTCGCACGTAATGACAGATCACGGCCATATTATTAAAAGCTTGCGGTAAGAAGGGGTTTCGTTCTAGTGCCCGGAAATAATATTCCAAAGCCTTTGTATGCTCTCCATTGCTTGTGTGTATAAGGCCTATATTATAGAGTATATAACTTCGATCATAGGGATCAATTTCTAGTCGCGTAGCTTCATAATAATTCTGCAAAGCTTCCGCATAATTTCCTTCGGATTGAGCCAACATCCGTTACGGTCGTTCATTCTTCAAAAAATCTCCGTTCCAAAACCGTACATGAGGTTTTCATCTCATACGGCTCCTCCCTTCTGTATACGAAAAATCTATAGAATAAAATTTGAACCGAAAGGGGCTGGTATTTTTCCAAGAAATCTCTAGCCACCTTCCCAAGAGGTTTTCTTAACACAATGAATAATGCTAGAAGCTCCAAGAATTTCTTTGTTCTCAACGCCTCCTATTTAGAGGAATTAGCCACTTCAACGATCTTTGATGGTTATAGGGGTATCCAAAGTACAAACCTGATGGTTGTTTGTTATCCCAACCATTCTTCCCAGCCCTGATACCGATCAGGAAAGCTAATTTCTAACAAAGTTTTTCTTGTTGATTCCTATTTCTAGGTGTAGTGCTTTCTCCCCTATGCTGCCTATTGGTATGTAATACAGAACCTATCCTGAGTGTAACCTTTCGCTCAATACTCAAATCTACAATTGAAGCATCTGAGGCCGCATCAATCGAGGATACACGACAGAAGGAATTGTTAGTTCACCTCACCTTCCCCAAGCGTGGGTTCCTGTTCTCTCTATGCTCTTTCTCGTATAGGAGTCAAATCGCACCATCTCTATAATAAGTAAATGCCCTTTTTTCCCCTGAGGTTGTCGGAATTATTCGCAATAAAATATTGGCTACAATTGAAGAGGTCTTATCAATGAAATTTCCATTTATACGGGATCTAGGCATAATTCTCTATATAGAATTGTTTTCATTTCTTCACAAAATAACATTCAAGAAGAGAATTGACTATAGACCATGGAACCCCCGGTCGCTATTCACTTAGTTTTTTTCCATAATAATATGTGGAGAGATGGCCGAGCGGTTCAAGGCGTAGCATTGGAACTGCTATGTAGACTTTTGTTTACCGAGGGTTCGAATCCCTCTCTTTCCGTTTGATCAACGTTAACGGTATCAAAACTTTCGTTAAGTTCAAGTCTGACGAGAGTAATATTCTACAACTAACAACTCATTTATTTTGAGACCGACCCACTTCCTATCTAGGATTTTTTTAACTAGTCCTTTATATTGCAATGTGTCAATCGTCAAATGCTTTGGCAATTTCCCCGGGTCGGATGAAGCAATAGAATTTTGAATCAGACGTTTTGATCTTTGGTTATCCTTCGTAGTAACTCGGGGTTTGCAACGAAAACTTGGTATATCGACTATACGACCATTAACTAAAATATGTCTATGGTTAACTAATTGCCGGGCCCCAGGAATGGTTGAAGCCATACCCAATCGAAAAAGGATATTATCCAAACGCATTTCAAGTAATTGTAGTAAAACCTGACCTGTTGACCTTTTTGCTTTTCCAGCGATATGTACATATCTAAGTAATTGTCGTTCTGTCAGACCATAATGAAAACGCAATTTCTGTTTTTCTTGAAGACGAATACGATATTGCTCTTTTTTCCCAGAATGGAATTTCTTTTTCAGATTACTTCCGGATTTAGGTGTTTTTCTAGTGAGTCCTGGTAAAGCTCCCAGACGGCGTATTTTTTTTAAACGAGGTCCTCGATAACGGGACATGAAGACTCCTTTTATTGAAATTTTACACAATTAATTTCTTGTATTTACATTACAGAATACATCAAAATTAAAACTGAATTAAACTAAAGGATAAAGTAAAATCTACACAATCATCAACATCTGGATATATATTATTTATTTTATTGTTTTGTATCTAGAAAATTGTAAGGTAGAACACATAATGGAACAAAAGCCGACTATCGGATTTGAACCGATGACCCTCGCATTACAAATGCGATGCTCTAACCTCTGAGCTAAGTGGGCTTACATAACAGAAATAGTGTAACAAATAAATATGTATAGAAATCCGAATATCAAGCGTTATAGTATGATTTTGAATACTCTAAAAAGGAGAGAAAACTTTGGGATATATTGATTCGGATTGAATTGCAAATACATCAACGATAGAACTGAATTGCAATAAAGACGAACACGTCTCAGGGGATATGGCGAAATCGGTAGACGCTACGGACTTGATTGTATTGAGCCTTGGTATGGAAACCTGCTAAGTGGTAACTTCCAAATTCAGAGAAACCCTGGAATTAAAAAAGGGCAATCTGAGCCAAATCCGTTTTGAAGTGCGAACTAGGGATAGGTGCAGAGACTCAATGGAGTGGATTAATCGGACGAGGATAAAGAGAGAGTCCCATTCTACATGTCAATACTGACAACAATTCCGTCGACTTTGTTCAAGTCCCTCTATCCCAAACCTCTATTGACATAGATAAAATACTCTACTAGGATGATGCACAAGAAAGGTCAGGATAGCTCAGTTGGTAGAGCAGAGGACTGAAAATCCTCGTGTCACCAGTTCAAATCTGGTTCCTGGCAAAGATCTACTAGCTGTTCTAAGTAATGCGCGCGGTACAAAGTTCTGGTAAGAACTTCTTTCCGTTTCATCTGGAGTGAGCATGAATCATTCAATGAGCATCTTGTATTTCATAGAAATTGGGGGTTATATAGTCCTTACGTAAGGGCCAGCCTATCCAACTTTCAGGCATTAGAATACGTTTAAGGCGTGGATGATTATCATAAGAGATTCCCACCATATCATAAGATTCGCGTTCTTGAAAATCGGCACTTCTCCAAATCCAGAAGACAGACGGGATTCTAGGATTATCCTTTTGGGCAAAAACTTTTATGCATACTTCTTCTGGGTTATCTATACCATACTGTATTCTCGTAAGATGATACACGCTAGCTAAAGATCCACCGGGTGCTACGTCATAAGCACATTGGGAACGTAAATAATTGTAACCATATACATATAAAATGACAGCAATGGAATCCCAATCCCCTGCTTTTATTTGTAAAGTCTCTATTCCTCGGTGATCGAAGCCCAAAGATCTATGAACCACCTCATGTTTGACTAGCCAATTAGATAACCAACCCTGCTGCATTGTCTTGATCTCTTTGTATAAATCGAATGCAAGATTGCCCCTTTTTTTCTAAATAATTCACTAATTTGGAGGAAGATACTGGACTTTTGGATTTGAAAAAAGTTTCAGAAGATATGTCTAAAGTAGATGGTGATTGATAGAGCAATTCTTGCTCGTAAGTTCCAGTATGAGTACTGCGCCTAACATAAAGCTTGTGACTGGTAGTAAAACATCGATTTTTCTTTTGAGATAGAGTTCGATCCTCAACTATTTCTCGCGATATCTTCTTACGAAGTTTTGTTAGGGCATCTATAACTGCCTCCGGTTTAGGTGGGCAGCCCGGCAAGTAGACATCCACAGGAATTAACTTATCAACTCCCCGAACAGTACTATAGGAATCCGTACTGAACATTCCCCCTGTAATAGTACAGGCTCCCATAGCAATGACGTATTTTGGTTCAGGCATTTGCTCGTATAATCTCACTAAAGAGGGAGCCATTTTCATTGTTACCGTACCAGCTGTTAAAATTAGGTCTGCTTGCCTAGGACTTGATCTTGGTACCAATCCATAACGATCAAAGTCGAACCGTGAGCCTATTAATGAAGCAAATTCAATGAAACAACAACTGGTACCATATAGAAGGGGCCATAAACTGGAGAGTCTTGACCAATTCGAAAGATCATTTGGTGTAGTTGAAATAACGGAATTGGAACTTGTTTGGTCAAGTAAGGGAAACTCAATCAAACTCATAACTGTCTCAATGGAATCTTTTCCTTCTGAATATTCAGTTAAGACCATTCCAAGGCTCCTTTTCGCCATGCATAAACTGAACCAACAACTGGGATAAGCACGAAAATGAAAGCTTCGATAAAAACGGATACACCCAATACGTCGAAACTCATTGCCCAAGGGTAGAGAAAGACCGTTTCCACATCAAAAACAACAAAAACTAGTGCAAACATGTAATAGCGTATTCGGAATTGTAACCAAGCCCCTCCCATGGGTTCTATACCCGATTCATAACTAGAAAGCTTCTCTGGTCCTTCACTAATCGGGGCTAAAAGTCCTGAAATCCAAAATGCAAAAATAGGAATAAGGCTTGCTATTATTAGAAATGTCCAAAAAATATCATATTCGTGAAGCAGAAACATAATGTACTCCCATTAATGTGGAATAGTAGGGCTATACGGATTCGAACCGTAGACCTTCTCGGTAAAACAGATCAAACGATATTATCAAAATGATTCGAACTGTTTCAAAGACCCAACATGCATTTTTTGCATTGGGCTCTTTCATCAACTGATGTAAAGATCAGTTAGTCCACCATAGTTTTTCTTTACGGAAGATAATGAGATGGCTCCCTGTGATTGATTTTTTCTATCTAGGAGCAATACCAAAGTGTTTCAAAGGAGGATTACCTTGACTTAGGTCTGCCTCCGGCCTAAATTAACCTAAGTGAAATGGAGTCTCTATCGTTCGCTGCAAGAGTTGACTATGAGACTTCATACACCTTAAAGTTCATAGAACGAAAAGAAGTTTTTTGGGCCCTTATCCTCTTACGCCTAGCATTTAGTGGGCTGGATATTTACCTTATCAACTAGCAAATAAGGTTCTATTTGATTAGGCACCTGAATTGGCACCTGAATCGGACTGAACCGACTGTTTGTCAGGCTACTGTTCTCCTATTCTCTCGAATCCATGAAGTAAGACATTGATTTTGCAATTCATTGCATAAAAGCTCCCTTGAAAAGCATTGGCGCACGTGTAAGCGAGTTGCTCTACCGAACTGAGCTATAGCCCTTGTCAGAGATATCTTAACATATAGATAATTTCTTGTCAAGCAGTATTGCTTATAAAAGGATTCGATCTATAATCGATCGAAGTCCTTTGTGGTGATAAATTGCTACTTAACTCAGTGGTTAGAGTATTGCTTTCATACGGCGGGAGTCATTGGTTCAAATCCAATAGTAGGTAGAAAAATTACTAGATAGCATTGGACTTACTTCGCTATCTAATAACTTTTTTTGTATAAACCATTATTCAATTGGATGGGGGAATCCAATTGATAGCCTCGACTCGTATCCTAGCTCGTCTGAGAGCTAGCTTCGCTTCAACCAATTCTTTCGTACCCTCAGCTCTACTCAAGTTAGCTTCGGCTATTTCAAGTGCCTGTTGAGCTTCTTCCGGATCAATGTCACTACCCAGTTCCGCATCATTTCCTAAAATGATGATCTCATTATTAACTATTCTCGCAAAACCGCTCCACAGAACCGCCGTTAACCATTGGTCGTTGAGGAGGCGTATTCTCAAAGGACCCATATCTACAGCTGTGTTAATGGGGGCGTGGTTTGGTAATACGCCAATTTGGCCACTATTAGTAGATAAAATGATTTCTTTCACTTCACAATCCCAAATAATTCGCTTAGGAGTTAGTACATAAAGATTTAATTTCATTTCTTCAATTTGTTCTCCTCTTCTAAGTTTATAGCTTTCGTGCTAGCTTCATCGATGTTACCCACCAAATAAAAAGCTTGTTCGGGTAGGCCGTCTAATTCTCCGGAAAGGATTAGTTGAAATCCCCTAATTGTTTCTGCAAGACCAACATACTTTCCTGCAGAACCGGTAAAAACTTCTGCCACAAAGAACGGTTGTGATAAGAAACGTTCAATTTTTCGTGCTCTTGCTACAGTTAAACGATCCTCCTCTGATAATTCATCCAACCCAAGAATTGCGATAATGTCCTGAAGTTCTTTGTAACGTTGTAAAGTTTCCTTAACTCTTTGCGCAGTTTCATAATGTTCGTTGCCAACGATCCGAGGCTGTAACATAGTTGAGGTTGAATCTAAAGGATCTACTGCTGGATAAATACCCTTGGAAGCTAATCCTCTGGAAAGTACGGTAGTAGCATCCAAATGTGCAAATGTTGTGGCAGGAGCAGGGTCGGTCAAATCGTCCGCAGGTACATAAACTGCTTGGATCGAAGTTATGGATCCCTTTTTTGTAGAAGCAATTCTTTCTTGCAAAGAACCCATTTCTGTACTAAGAGTAGGTTGATAACCCACTGCGGAGGGCATTCTCCCTAATAAGGCGGATACCTCCGATCCTGCTTGAACAAAACGAAAGATATTATCGATGAATAGAAGCACGTCTTGCTTATTAACATCTCGGAAATATTCTGCCATAGTTAGGGCAGTTAAACCAACTCTCATACGAGCTCCCGGCGGTTCATTCATTTGACCATAGACTAGAGCTACCTTTGATTCCTCCAAATTTTTTTCATTAATTACTCCGGATTCCTTCATTTCCATATAAAGATCATTTCCTTCACGAGTCCGTTCCCCTACTCCGCCAAATACGGATACGCCTCCATGAGCTTTAGCAATGTTGTTGATTAATTCCATGATGAGTACTGTTTTACCTACTCCAGCCCCCCCAAATAGTCCTATTTTTCCTCCACGTCGATAAGGAGCTAAAAGATCGACCACCTTAATACCTGTTTCAAAGATGGATAATTTCGTATCTAGCTCGATAAAGGCAGGCGCAGATCTATGAATAGGGAATGTTGCATTAATATCTACAGGACCCAAATTGTCAATAGGTTCCCCAAGAACGTTGAAAATTCGTCCGAGAGTAGCTCCACCGACTGGAACACTGAGAGGAGCTCCCGTGTCAATCACTTCCAATCCTCTCATCAACCCTTCTGTAGCACTCATAGCTACAGCTCTAACTCGATTATTTCCTAATAATTGTTGTACCTCACAAACATTAATTTGCTTACCGGCAGTGTCTCTACTCTGGACTACCAAAGCGTTATAAATATAAGGTAACTTGCCCGGGGGAAAAGTGATATCCAGCACGGGTCCAATAATTTGATCGATACGCCCTGTGCTTTTTTCTTCAGTGGAAACCCCGGGACGAGAAGTAGTAGGATTGGTTCTCATAATTATCACATAAAATCGAATTTTTGTTGAATAATGCAAAAATGAATTAGTTAATTCAATAGAGGGGGGACGAGGACTTGATTTCGTTGCCCAAGCGAATCCCATTCAATGGAATGAGTCCGTTGGAAAGTTCAATCAAATAATTTCGCCTTTTGTGGAGGATCTGTCCCTACTCTCCTATCTAGGACTTCGATATACATATACTACTGTGAAGCATAGATTGCTGTCAACAGGATTTGGGTTGCGCTATATCTATCAAAGAGTATACAATAATGATGGATTTGGTGAATCAAATCCATGTTAACTTCCATCAGGGTGATGAATATAAGCATGCCTTTTTGCAATCCATATCGAGTAGACCCTGTCGTTGTGAGAATTCTTAATTCATGAGTTGTAGGAGGGACTTATGTCACCACAAACAGAAACTAAAGCAAGTGTTGGATTTAAAGCTGGTGTTAAGGATTATAAATTGACTTATTACACCCCGGAGTATGAAACCAAGGATACTGATATCTTGGCAGCATTCCGAGTAACTCCTCAGCCCGGGGTTCCGCCCGAAGAAGCAGGGGCTGCAGTAGCTGCCGAATCTTCTACTGGTACATGGACAACTGTTTGGACTGATGGACTTACCAGTCTTGATCGTTACAAAGGGCGATGCTATCACATCGAGCCCGTTGTTGGGGAGGACAATCAATATATCGCTTATGTAGCTTATCCATTAGACCTATTTGAAGAGGGTTCTGTTACTAACATGTTTACTTCCATTGTGGGTAACGTATTTGGTTTCAAAGCCCTACGCGCTCTACGTCTGGAGGATCTGCGAATTCCCCCTACTTATTCAAAAACTTTCCAAGGTCCGCCTCATGGTATCCAAGTTGAAAGGGATAAGTTGAACAAGTACGGCCGTCCTTTTTTGGGATGTACTATTAAACCAAAATTGGGATTATCCGCAAAAAATTACGGTAGAGCGTGTTATGAGTGTCTACGCGGTGGACTTGATTTTACCAAAGATGATGAAAACGTAAACTCACAACCATTTATGCGCTGGAGGGACCGTTTTGTCTTTTGTGCCGAAGCAATTTATAAATCACAGGCCGAAACCGGTGAAATCAAGGGGCATTACTTGAATGCGACTGCAGGTACATGCGAAGAAATGATGAAGAGAGCTATATTTGCGAGGGAATTAGGGGTTCCTATTGTAATGCATGACTACTTAACTGGGGGATTCACCGCAAATACTACTTTGGCTCATTATTGCCGCGACAATGGCCTACTTCTTCACATTCACCGGGCAATGCATGCAGTTATTGATAGACAGAAAAATCATGGTATGCATTTTCGTGTATTAGCTAAAGCATTGCGTATGTCTGGGGGAGATCATGTCCACGCCGGTACAGTAGTAGGTAAGTTAGAAGGGGAACGCGAAATGACTTTAGGTTTTGTTGATTTATTGCGCGATGATTTTATTGAAAAAGATCGTGCTCGCGGTATCTTTTTCACTCAGGACTGGGTATCTATGCCAGGTGTTATACCGGTGGCTTCAGGGGGTATTCATGTTTGGCATATGCCAGCTCTGACCGAAATCTTTGGAGATGATTCCGTATTACAATTTGGTGGAGGAACTTTAGGACATCCTTGGGGAAATGCACCTGGTGCAGTAGCTAATCGGGTGGCTTTAGAAGCTTGTGTACAAGCTCGTAACGAAGGGCGCGATCTTGCTCGTGAAGGTAATGAAATTATCCGAGCAGCTTGCAAATGGAGTCCTGAACTAGCCGCAGCTTGTGAAATATGGAAGGCGATCAAATTCGAGTTCGATCCGGTAGATAGCAGTAAATTGATTGCAATTAAACTCGGCTCAATCTTGAGCCAATAGATCTTGATACGATCATGAGACTTGACAAATCGAGATTCCTCTATCTATAAATAAATAGTAAATTTGAATTGAGACACCTTCTATGACGGATTTTCCTTCTATTTTCGTGCCTTTAGTAGGCTTAGTATTTCCGGCAATTGCAATGGCTTCTTTATTTCTTTATGTGCAGAAAAATAAGATTGTCTAGTTAGTGTAGGGTCTTTAAATGATAGCTACGACATAAAAGAAAGTCAATGTATCTAACCTTATTTCTAGTTACTGAAGGTCAGAAAATTTAGCTTATTCTCTCAATTTCAATCGACCGCTGTTAGTATATCTAATATGAATTGGCGATCAGAACACATATGGATAGAACTTCTAAAAGGTTCTCGAAAAAGAGGTAATTTTTTCTGGGCCTGTATTCTTTTTCTAGGTTCACTAGGATTTTTATCGGTTGGGGCTTCCAGTTATCTTGGTAAGAATATGATATCTGTACTTCCATCTCAACAAATTCTTTTTTTTCCACAGGGGGTCGTGATGTCTTTCTACGGAATCGCGGGCCTATTCATTAGCTCCTACTTGTGGTGCACTATTTTGTGGAATGTAGGCAGTGGTTATGACCGATTCGATAGAAAAGAGGGAATAGTGTGCATTTTTCGTTGGGGATTCCCTGGAATAAAACGTCGCGTCTTCCTTCGATTCCTTATGCGGGATATCCAATCAATTAGAATTCAGGTTAAAGAGGGTCTTTATCCTCGTCGTATCCTTTATATGGAAATCCGGGGCCAGGGGGTCATTCCCTTGACTCGTACTGATGAGAAGTTTTTTACTCCACGAGAAATTGAACAAAAAGCTGCCGAATTGGCCTATTTCTTGCGCGTACCAATTGAAGTAAAAATGAAAAAAAAGAAAGCATTGCCTTCTTTCCTATATCTTGTATTTATCGTACTTTTGCCCTGGGGAGTCTCTTTCTCTTTTAACAAATGTCTGGAACTTTGGATTAAGAATTGGTGGAATACCAGGCAATCTGAAACTCTCTTAACTGATATTCAAGAGAAAAAGGTTCTAGAAAGATTCATAGAATTAGAAGAACTTTTTCTCTTGGACGAAATGATAAAGAAACCCCTCCTATAGGAATACACAAGGAAATAATACAATTGGTCAAAATAGATAATGAGGATCATCTCCATATCATTTTGCATTTCTCGACAAATATAATCTGTTTGGCTATTCTAAGTGGTTCTTTTTTTCTGGGTAAAGAGGAACTTGTCATTTTGAATTCTTGGGTTCAGGAATTCTTCTATAACTTAAATGACTCAATAAAAGCTTTTTTGATTCTTTTAGTTACTGATTTTTTTGTTGGATTTCACTCCACCCGCGGTTGGGAACTACTAATCCGTTGGGTCTACAACGATCTTGGATGGGCTCCTAATGAGCTAATTTTCACTATTTTTGTTTGTAGTTTTCCAGTGATTCTAGATACATGTTTTAAATTTTGGATCTTTTTTTCTTTAAACCGTCTATCTCCTTCGCTTGTAGTCATTTATCATTCAATTAGTGAAGCATAAGTATTCTCATTCCAGTACAACTGTTGCAGTAGAATGACAACAGACTCGTGTATAGGGAACTCTTAGCTACCTATCTAATTTATTGTAGAAATTCTGGATCTGCGTTGGATATGGAAAATAGAAATACTTTTTCTTGGGTAAAGGAACAGATGATTCGATCGATTTCTGTATCGATCATGATATACGTAATAACTCGGACATCTATTTCAAATGCATATCCCATTTTTGCGCAGCAGGGTTATGAAAACCCACGAGAAGCAACCGGACGAATTGTATGTGCCAATTGCCATTTAGCTAATAAGCCCGTGGATATTGAAGTTCCCCAAGCTGTGCTTCCCGATACTGTATTTGAAGCAGTTCTTCGAATTCCTTATGATATGCAACTGAAACAAGTTCTTGGTAATGGGAAAAAGGGAGGGTTAAATGTGGGTGCTGTTCTTATTTTGCCCGAGGGATTCGAATTAGCGCCGCCCGACCGTATTTCTCCTGAGTTGAAAGAAAAGATAGGAAATCTTTCTTTTCAGAGTTATCGTCCCGATAAAAAAAATATTCTTGTGATAGGCCCTGTTCCCGGTAAGAAATATAGTGAAATCGTCTTTCCCATTCTTTCCCCCGATCCTGCTACGAAGAAAGACGTTCATTTCTTAAAATATCCCATATATGTAGGGGGAAACCGAGGAAGGGGACAGATCTATCCTGATGGTAGCAAGAGTAACAATACGGTCTATAATGCTACGTCAACAGGTATAGTAAGAAAAATACTACGTAAAGAAAAGGGGGGATATGAAATATCCATAGTCGAGGATGGACGCCAAGTGATTGATATTATACCTTCCGGGCCAGAACTTCTTGTTTCAGAAGGGGAATCGATCAAGCTTGATCAACCATTAACAAGCAATCCTAATGTGGGAGGGTTTGGTCAGGGGGATGCAGAAATCGTGCTTCAGGATCCATTACGCGTCCAAGGCCTTTTGTTCTTCTTCGCATCTGTTATTTTGGCACAAGTTTTTTTGGTTCTCAAAAAGAAACAGTTTGAAAAGGTTCAATTGTACGAAATGAATTTCTAGGTCCGAGGGATTGCTGGTCTCTATTGGCACAAGAAAAAGGCTTTTCTTGTGTCGATTCTTCTTGTATCAAATTGTAAGAATTCCGCGGGTCCTTTCCGCTCTAATCAGGGGGTAAGGACCCGCTAAGCTCCTACTTTTTCATGTTTACAATCTGGTCCCTCCGATTACTATAGAGATGAACCCAATCCAGAATATGAACCATAAAAGAAAACACCTATTAAACCAATCACAGGAATACCAGTTACAGTACCTATCAGCCAAAGAGGAATTCTTCCAGTAGTATCGGCCATTTCCCCTACTTTCCTCCACATTTTATCAAGTGGTCATGCTAGAACAAAAACAGTCATGGATAGTTATAAGGATATCCTTCCAAATGGGATAAGAGAATTCTTACTATTTCTTTCTCTCAATTGAAGAAGTAATTGGAAAATAAAACAGCAAGTACAAAAATGAGTAATAAACCCCAGTATAGACTGGTACGATTCAATTCAACATTTTGTTCATTCGGGTTTGATTGTGTCATAGTTCTATAGTTGGAATTTGTTTATCGTTGGATGAACTGCATTGCTGATATTGATCCCAAGAAAAAAACAGTAGGTACGGCTAGTCCGTGAACAGCCAGCCATCGGACTGTAAAAATAGGATAGGTTCGATCTATGGTCATTAGCTCCTAAAAGGATCTACTAAATTCATCGAGTTGTTCTAAAGAATCAAAACGGTCGGTTATTAAGGGAATTCCTTGTCGGCTTTCCGTGAAATACTCGTTTGGCCGAGGACTTCCAAACACGTCATAAGCTAAACCCGTACTGACAAATAACCAACCCGCAATGAATAGGGAAGGTATAGTAATGCTATGAATAACCCAGTATCGAATACTGGTAATAATATCAGCAAAAGAACGTTCTCCCGTGCTTCCAGACATGCTGAGCTCCCCAAAATTCAAAAAAGGAATTGATTCCGTAAAAGATGGGATCAACCAGTAAATAGAAAATTACTGATATTTCCTTGTGAGATTGTCAATTTGGTACCAAAGGTGTATTTTGAGTATACCGAATTAGTATAGCTATCCTTCCTATGGCACAGCAATCTAGTTTTGTCCCGAAACATAAAACTTAGGTAAGTGCTTTACCAACATATAATGAATTTAACCCTTTCATGCTTACTATAACTAGTTATTTCGGTTTTCTACTGGCTGCTTTAACTATAACCCCAGCTCTATTTATTGGCTTGAACAAGATACGTCTTATAAAAATCTTTTGGATTCATTCTAACTAATTATCAATTTTCATTGAGGGATAATTTAGACTACTATTTAGGGATAGATCGTACCTCTTTTTTATCCCCTGAACAAATCGAAATGATTGAAGTTTTTCTATTTGGAATCGTCTTAGGCCTAATTCCTATTACTTTAGCGGGATTATTCGTGACTGCGTATTTGCAATACAGACGTGGGGATCAGTTGGATCTTTGATTGAGTAATTTTTGATTGACCTCCTCGAGGAGGTCGAGTTGCAATTTTTGTAGTTAGCTTCGACATAAGATAGATGGAACACGCTCTGTAGGATTTGAACCTACGACATCGGGTTTTGGAGACCCGCGTTCTACCGAACTGAACTAAGAGCGCTAATTCACTCTGCTACGAAGTAATAGGTAGGGATGACAGGATTTGAACCTGTGACATTTTGTACCCAAAACAAACGCGCTACCAAGCTGCGCTACATCCCTTTTCCAATTGTTGTATAATGGCATTGTACACATTCCTGTCTTGTTTTCCACATAGAACCAAGTATCTGATCATATATGTATTCCAATAAGGAAGGAGGATTTTCAATGCGGGATATAAAAACATATCTCTCTGTAGCGCCCGTGCTAAGTACTCTATGGTTTGGGGCTTTAGCAGGTTTATTGATAGAAATTAATCGTTTATTCCCAGATGCTTTGTCATTCCCTTTTTTTTAAAATTCTTTAATTATTTCACGAAATAAAACAACCTTTTCGTAGGCGTCCTCTTGGCCCGGGGGATCGAATTGATTATAGAAACATGAGTTTAATTAATCGATTTATTAGTGAACAAGGAAAATTATCGAGACGAATAAATAGATTAACCTTGAAACAACAACGATTAATTACTCTTGCTATAAAACAGGCTCGTATTTTATCTTTCTTCGTAACAATGAGAAGCAATTTCAAGCCCAGTCAATTTCTGGTCCTAGACCCAGAAAGAATAGATATTCCTCAATTAACGCAAAGTTCCGATTATTCGAAAGCCAGATTTATTATTTTATTGGAAATCGTGTAAAGATTATTTGGATTTGATACAGCTACTTGTGCAAGCATTTTACGATTAAGAATCAATTCCTTCTTGTACAGATTGTGTATTAATTTACTATAACTATCGAATACTTTATATATCCGCGTTGCTGCGTTTATCCGAGTGATCCACAAACGACGAAAATCCCTCTTTTGCCTGCCTCTATCTCGATGAGAGGAAACAAAAGCTCTTCTTACTTGTTGAGTAATCATTCGATTAAGTCTTAAATGAGCCCCTCTAAAGTTTGAGGCAAATGAACGCATTTTTGTTCGTCGTCTCCGAGCTATATATCCTCGCGGAACTCTGGTCATTGAATCAAATTAACCTTAATGAATAACTAATGATTTCTCTTCTTTTAGCATTTTCATTATAACAAAACGAATTATTCCGATATATAAAATATTAATTCCAATGACTTTTGCTACTGTAACCTTCCCAACCACGATTTTCGCGATACAAAAATAGTGGGTTCCATCGTTTCTATGGTTCCCTTTTAAACGGTGAGGCCCTCTCTATACACCGGAGCCTTTCAAAAGGTATTGTGAACTTGTATAGTTCACATTCTTTGGCTCTACCTATCCATTATAGAGTAAATAGCTCTTTTCACAATAAGAGTTATCCATACAGTGACGGCATTTAATTATGAAAGTTGGCTAAGTAGCTGACCTGTTAGTCCGTCTTTTAAGATAAAGGAGCATAAGCTTTTTATTACTATTTCCTCCGCTTAATGGATAACCATTTTCTACCAATGGGAATTGCTTCTTCCAATTTAGAGATTGGATTTGCACCAAAGGAAACCAGAAATTCCATATACCATATCCTATGGTACCGATCATGGTCATGATCTGAACGAGTCGCACATACACCCTAGCACATGTTCCTCGACGCTGAGGACATCCCTTAAGCGCGGGCGATTTTCTAGCATTTCGTATTGGCTGTCTTGCGTTTCTAATAAGTTGTTTAACCGTTGGCATGTCTATGTATAAAAGGATTGGTTTAGATCGATCTTAACCAAATTTAATCCAATCCTTAAACATTTGGAAACACTGGATCACAGTGCTCGTCAATCATTTCATCCCCTACAATATCGACAAGTCCATAAGCTTTGGCTTCGTCTGCTGACATAAAAACATCCCTTTCCATGTCTTCGGATACAACCCAAAAAGGCTTGCCTGTTCTTAGTGCATAAACCCTTGTGATCATTTCGCGAACTTTGTGTAACTCTTCCACTTCTAGAAAAAATTCTGGTGTCCTTGCCCGATAATAAGCACTAGCAGGTTGGTGAAGCATAATCCTCGCGTGAGGGAATGCTATACGCTTGGTGGGTTCGCCTCCAAGCAGAATGAAGGATGCCATGGACGCAGCCATTCCGAGGCATATTGTATATATATCTGGTGTCACCGTTTGCATCGTATCAAAAATCGCCATTCCTGAGATTAGCCACCCGCCTGGGGAGTTTATAAACAAAAAAATATCGCTAATTCCATCTTCTATACTGAGATATACCATGAGACCTGTAATATGATTCGTGACCTCGCAACGAATCTCTTGACCTAAAAAAAGTGTCCTTTCTCGATACATAACATTGTATAAGTCAACCCAAGTCGCTTCTTCATCTCCGGGAATCCGGTAAGGTACTTTTGGAACACCAATGGGCATATTAGATTAATATTATTTAAAAGAAACACTGAAACGTAAGAATGGAAGAAAGAATCCGCAGAATAGGCCAAGCTACCCATTGCATATTGGCACTTATCGAGTATAGAATAGATCTGCTTCTCTTTCTAGAATGTTATTTTTGAAATAAATATTCACGCTTTCCAATGCGATAAAATAAAGCGACATCGTGTCTATTTTTCTTTGCTAAAGGGGTATTCCATGGGTTTGCCTTGGTATCGTGTTCATACTGTTGTATTGAATGATCCGGGTCGATTGCTTTCGGTGCATATAATGCACACAGCTTTAGTTTCTGGTTGGGCCGGCTCGATGGCTTTATATGAATTAGCGGTTTTTGATCCCTCTGATCCTGTTCTGGATCCAATGTGGAGACAAGGTATGTTCGTCATTCCCTTCATGACTCGTTTAGGAATAACCAATTCGTGGGGTGGTTGGAGTATTTCAGGAGGAACTGTAACGAATCCGGGTATTTGGAGTTATGAAGGTGTGGCAGGTGCGCATATTGTGTTTTCTGGCTTGTGTTTCTTGGCAGCTATCTGGCATTGGGTATATTGGGACCTAGAAATATTCTGTGATGAGCGGACAGGAAAACCCTCTTTGGATTTGCCCAAGATCTTTGGAATTCATTTATTTCTTGCAGGGGTGGCTTGCTTTGGCTTTGGCGCATTTCATGTAACGGGTTTGTATGGTCCTGGGATATGGGTGTCCGATCCTTATGGACTAACTGGAAAAGTACAAGCTGTAAATCCAGCGTGGGGTGTAGAAGGTTTTGATCCTTTTGTTCCGGGGGGAATAGCTTCTCATCATATTGCTGCGGGTACATTGGGCATATTAGCGGGCCTATTCCATCTTAGTGTCCGTCCGCCTCAACGTCTATACAAAGGATTACGTATGGGCAATATTGAAACTGTACTTTCCAGTAGTATCGCTGCTGTTTTTTTTGCAGCTTTCGTAGTTGCCGGAACTATGTGGTATGGGTCAGCAACTACCCCAATCGAATTATTTGGGCCTACTCGTTATCAGTGGGATCAGGGATACTTTCAGCAAGAAATATATCGAAGAGTTAGCGATGGGTTAGCCGAAAATCTTAGTTTATCAGAAGCTTGGTCTAAAATTCCCGAAAAATTAGCCTTTTATGATTATATTGGTAATAATCCGGCAAAGGGGGGATTATTCAGAGCAGGCTCAATGGACAACGGGGATGGAATAGCTGTTGGATGGTTAGGACATCCCGTCTTTAGAGATAAAGAAGGACGCGAGCTTTTTGTACGCCGTATGCCTACTTTTTTTGAAACATTTCCGGTTGTTTTGGTAGATGAAGAGGGAATTGTGAGAGCGGACGTTCCTTTTAGAAGAGCAGAATCCAAATATAGTGTTGAACAAGTAGGTGTAACGGTGGAGTTCTATGGTGGCGAACTTAATGGAGTAAGTTATTCTGATCCTGCTACTGTAAAAAAATATGCGAGGCGTTCCCAATTAGGGGAAATTTTTGAATTAGATCGGGCTACTTTGAAATCGGATGGTGTTTTTCGCAGCAGTCCAAGGGGTTGGTTCACTTTTGGTCATGCTACCTTTGCTTTGCTCTTCTTTTTCGGACACATTTGGCATGGCGCTAGAACCTTGTTCCGAGATGTTTTTGCTGGTATTGATCCAGACTTGGATGCTCAAGTGGAATTTGGAACATTCCAAAAAGTTGGAGATCCAACTACAAGGAAAGCAGTCTGATACTATGGTATCTTATCTCTTATATGGAAACCCAAATGAATAGGTGTGGAAGTTATAATGTAAATAAACCACGATCGAATCTATGGAAGCATTGGTTTATACGTTCCTTTTAGTTTCGACTTTAGGGATAATTTTTTTCGCTATCTTCTTCCGAGAACCACCTAAGGTTCCGACAAAAAATATTGAAGTAAGAAGTTTCCAGAGGGGAGACTTCTTACTTCAATTAGTCCCCGTGTTCTTCGAATGGATCTCTTAATTGTTGAGAGGGTTGCCCAAACGCGGTATATAAGGCATACCCAGTAAAGCTTACAAGTAAACCAGATATGGAGATGGCGACTAAAGTTGCTGTTTCCATTTTATAGAATTTCAAGATTACAATGGATCTACGAAAAGATCTTGTATTTACAACTACAACGGAATAGTATACAAAGTCAACACCAAGATTAAATAGAATTTATGGCTACACAAACCGTTGAAGATAGTTCTAGACCTGGGCCAAGACGAACTCGCGTAGGTAGTTTATTGAAACCCTTGAATTCGGAATATGGGAAAGTAGCTCCGGGTTGGGGGACTACTCCTTTTATGGGGGTCGCAATGGCTTTATTCGCGATATTCCTATCTATCATTTTAGAAATTTATAATTCTTCTGTTTTACTGGACGGAATTTTAATGAATTAGGTTTCTACTAATAAAACAACTTTAAGCTATACATTTCTGGTAGTTCGACCGTGGTTTTTTTGGTATCTCTGGAATATGAGTGTGTGACTTGTTAGAATGGATCCTATTGATAATACATAGAAAGGGCCTGTTATCTCTATCAAGATATTCAATTCGTCGGTTCTAGTATCTGGAACACGAAAAGAAGAACTATGATTCATACTCACTATTCAGACCTCGCAACCAGACATTTCTTCCTCAATTTTGTTTACAATTTCAATAAATGATCATCAAGCGGTTCTTATTCGAAGAACCCTTGGGTTAGCTTGAGACTCAATCATCGTGGCTCTAGTATGAATCTAAGGTTTTAATTGAACTGATTCATAGGATCGCAACAAGATAATTTCTATAAATAGGGAAGAGAAAAGTCAAGAAGCCTCTAGCCAACTTGAGATTTTTTTCTTATTTCATATCTTCAAGGCAAATCGACCCAGTGGCTGATGAATTTTTCTAATATCCGTTGAAAATTTGTGTGTTTCTGCTTGAGCCGTACGAGATGAAATTTTCATATACGGTTCTCGGGGCTCGGTTAGTTACCTATCTCAATAAAGTATATGATTGGTTTGAGGAACGTCTTGAGATTCAGGCAATTGCGGATGATATAACTAGTAAATATGTTCCTCCTCATGTCAACATATTTTATTGTTTAGGGGGAATTACACTTACTTGTTTTCTAGTACAAGTCGCTACCGGTTTTGCTATGACTTTTTACTACCGCCCAACCGTTACAGAGGCTTTTTCCTCGGTTCAATACATAATGACCGAGGCCAACTTTGGTTGGTTAATCCGATCAGTTCATCGATGGTCAGCAAGTATGATGGTTCTAATGATGATCCTGCACGTATTTCGTGTGTATCTCACAGGTGGATTTAAAAAACCCCGCGAATTAACTTGGGTGACAGGTGTGGTTTTGGGTGTATTGACTGCATCGTTTGGTGTAACTGGTTATTCTTTGCCTTGGGATCAAATTGGTTATTGGGCAGTCAAAATTGTGACAGGTGTACCTGAAGCGATTCCGGTAATAGGATCGCCTTTAGTGGAGTTATTACGTGGAAGTGCTAGTGTGGGCCAATCCACTTTGACTCGTTTTTATAGTTTACATACCTTTGTACTGCCTCTGCTTACTGCCGTATTTATGTTAATGCACTTTCCAATGATACGTAAGCAAGGTATTTCGGGTCCTTTATAGGGAAGCCATATCATAGAGAAAATTTTCATATATCATATGGGTAGGTTGTGGTATTTCATTGCTACAAACATGGGTTATTGTAAAATAAGACATGTCATTTGGATACTTTAGAAATAGGCGGATTATGGGAGTGTGTGACTTGAATTATTGATTTGGCCATGCAGAAAAGAATTGGATCTGCCACATTAGAATTCACAAAGGTGTCTCCGCATCCAATCAACACGTAAGTCCCCTAGATAGGCTGGTTCACTTGAGGAGAATATTTCTATGATCATACCCAACCATGTCATCCATGAACAGGCTCCGTAAGATCCCATAGATAGAATAAGTCATGTGATCCAATATTTTATTATAGTATGGAAATGCATTCATTTTCTTTGCATCGATTGCGCAATACTATCGGAGTAAAAGAAGGTATCTAAAGAAGAACGTAGGCTAGACTAGTAACAAGTAAATACTTTGTTTGGACGTAAGAAACTGGGATAAACACCAACTAATCAAGAGACAATCCACAAAGCAATTGATCATGATCAAATTTGCAAGCCAACTTGGATATTGAGCATTTAAGAATAAGAACGGTCTTTTTTCTTTCATTCTTGCTCGAGCCGGATGATGAAAAATTCTCATGTCCGGTTCCTTTGGGGGATGGATCCTAAAGAATTCACCTATCCCAATAAAGAAACCTGACTTAATGATCTGTATTAAGAGCAAAATTAGCTAAAGGGATGGGACATAATTATTACGGGGAACCCGCGTGGCCCAACGATCTTTTATATATTTTTCCAGTAGTAATTCTAGGTACTATTGCATGTAATGTAGGTTTAGCGGTTCTCGAGCCGTCAATGATTGGTGAACCGGCGGATCCGTTTGCAACTCCTCTGGAAATATTACCCGAGTGGTACTTCTTTCCCGTCTTTCAAATACTCCGTACAGTACCCAATAAGTTATTGGGCGTTCTCTTAATGGTTTCTGTGCCAACGGGCTTATTGACAGTACCCTTTCTAGAGAATGTCAATAAATTCCAAAATCCATTCCGTCGCCCAGTAGCTACGACCGTTTTTTTAATCGGTACTGCAGTAGCTCTTTGGTTAGGTATTGGAGCAACATTACCCATTGATAAATCCTTAACTTTAGGTCTTTTTTAGGGATTTTTGATTCATTCAACCGTGAAGTCAGGTATCTAGGAAATAGTTACTTCCAAGTGAATCTTCCCTAGATACCTAAAATCCATTTTATTATGATCCATTTCGCATTCTTAGGTAAATCGATTGGGAGATGCTTCTCTAGAGTGTCCCATATCTGTTTTCCATCTTCCATATGAAAACTGTCAATTCTCATAAGATCTTCTTCAGTCTTACTCAAAAGGTCCAATAGTGTATGTATATTGGCCCTTTTGAGACAATTATACGTTCTAGAAGGCAATTCTAATTGATCAATAAAAATACAATTCAATGGAATTCCTTTTTTGTTTTTCTTTAGATTAGTTAATCTTTTTTGAAAGGTTAAAAGGGGTGGCCTGTTTTTATTTTCTTCGAAACTAGTGCCCTCTTCCTCCGCGTGTAGAAAAGGAAGAAATAAATCAATCAAATTACGAGAAGCCTCATAAAGCGCTTCCTTAGGGGTTAAACTTCCATTCGTCCATATTTCTAGAAAAAGTATCTCGTGTTTTTCATTTCCATTCCCACAAGAAAAAATACTATAATTCACATTTCGAACAGGCATGGATACAGCATCTATGGGATAACTTCCATCTTGAGAGTTCTTTCTGAGTTCCGTGTGATATCCGCGATCTCTCTTGATCTGTAACTCAATACAGAAATCAATGGGCTCTGTCAAGTTAGCTATAGGTTGTGCCGTATCAACGATCTCTACGGAAGGTGGTAAGATGATATCTTGAGCAGTTATGTATCTAGGACCTTTGACGCAAATTGATGCGTCTCTAACTCCATAGAGATTACTTCTCAATACAATTTCTTTCAAATTTAGTAAAATTTCTTGTACGGATTCTTCAATACCAGCTATTGTAGAATATTCGTGTGGCACGCTCCCAAATTTTGCACGTGTGATACATGTTCCTTCTATTTCTCCAAGTAAAGCTCTTCGCAAGGCAATACCGACGGTATCCGCTTGACCTTTTCTAAGCGGGGACAAAATGAAACGACCATAATAAAGACGCTTACTATCTACTCTTGATTCAACACACTTCCACTGTAGTGTTTGTGCTACCTCCTCTCGAACCATGTTATATTGAATCGTTTATTTCTCTTGAAAGCACTTTTACAGACGTCTTTTTTTAGGAGGTCGACATCCATTATGCGGCATAGGTGTTACATCGCGTATACAACTTAATCGTACACCACTTTTAGCAATGGCTCGTAATGCGGCATCTCTTCCACTACCAGCACCCTTTACCATAACTTCTGCTCGTTGCAAACCCACTGTACGAATAGCATCTACTGCTGTTCTTTGACCAGCATAGGGTGATGCTTTTCTTGAGCTTTTGAATCCACAAGTACCCGCGGAGGACCAGAAAACCACCCGACCTTGCGGGTCTGTAACAGTTATAATGGTATTGTTGAAACTAGCTTGAACATGAATAACTCCTTTTGTTATTCTACGTGCACTTTTCCGTAAACTAAAACGCGCATTCCTACGCAAACCAATACGCACTCTCCTACGTGAACCAATTTTTGGTATAGCTTTTGTCATATTATCTCATAAAGTTAGAAATAAAATACAAAGATATCCGTTTCTTTGAAGATTACCCCTGCCTTTGTTTATGCTTCGGATTGGAACAAATGACTCTAATTCGTCCACGCCTACGAATCAGTCGACATTTTGTACAAATTTTACGAACGGAAGCTCTTATTTTCATATTTCCGTATCCTTTTATGAATCTAATCTTTGGTTTTGATTTATTACCCTACCCTTCGAGTCTGTACGCTTCGAGGGAAGTCTATAAATTATACGTCCTTTGCTTGAATCATAACGACTTACTTCAATTTTGACCCTATCCCCCATCAGTATTCGTATAGAACTAGACCGGATCTTTCCTGAAATATAGCCAAGGATGATGGTGTCATTCTCTAGGCGAACGCGGAACATTCCGTTGGGTAGGGCTTCCGTAACTAAACCTTCGAAAGTGACTTTTGCTTCTCTCATAGGAAGTTCGAGATAGAATTCGAGTAGGGGCGATTACCATATATAACATAAGACTTCTCCCCCAATTCTGTTTAGTCGAGCTTCTCGATCTGTCATTATACCTCGAGAAGTAGAAAGAATAGCAATTCCCATTCCGCCCAAAACTTTAGGAATTCCTTGATAGTTGGCATAAATTCGTAAGCCGGGTCGGCTGATACGCTTTAAAAAGGTTCTAGTTCTATATATTCCTTTTCTAGTCTTTCTCTTTTGATGTCGCAAAGTTGAAACCAAGAAATATCTGTTACTTTCCTGATGTTTCCGAACACTTTCAATAAAACCCTCTCGTAGAAGTATTTTAACAATGTTTTCGGTAATATTTGTAGATACTACTCGAACTGTTCCTTTTTTATTCATGTCCGCGTTTCTTATAGAGGTTAGTAAATCAGCAATAGTGTCCTTGCCCATAAGACTCTAATTCTAGGTTCCTCTTTATAATCAACATGAGCATATACGTGAGACATAATCTACTTTTGATCTATATCTCGCGATTTATAATACTTCAGGAGCTAATGAAACTATTTTAGTAAAATTCAATTCTCTCAATTCCTCGGCGATCGCGCCAAAAACTCGAGTTCCTTTTGGATTTCCTTTTTGATCAATGATAACCGCTGCATTGTCATCATAGCGTATTATTATACCGTCTTCGCATTTGAACTCTTTACATGTACGTACAATTACAGCTCGAATTACTTCGGATCTTTCTAGAGGCATTTGGGGCACTGCGTCTTTGATTACAGCAACAATAACATCACCAATACGAGCATATCGCTGATTACTAGCAGCTCCTATGAAGGTAGAATTAGAATGGGAAGACAAGGCTAGTTATTCTTCGTCTACGAATATCCAAATTTTTACACCTAATACTCCATAGATAGTTCGAATTGGATAGCAGCAATAATCAATTTTAGCGCGAATTGTTTGGAGGGGAAGTCTACCCTTTTTGATGCATTCGGCACGTGCAATTTCTTTCCCTGCGAGACGACCTGCAATTTTGACTTTTACCCCCCTTATATCTGCTTTTTTAGTTAATTCAATGGCTTTTTTCATTGCCTTTCGGAATGAAACTCTATTTTTTAATTGGAAAGCTATATATTCTGCAAGAATGTTAGGTTGTCTATAAGGTTCTTTAACTTTTTCAATAGCAATATTAAGTCTCTGGTTTACAGAATTAACTTCCTTTTGTAGATCTTTCTCTAATTCTTCGATTGCTCCTTTTTTCTTTAATAAATTGGGGAATCCAATATGGATTATGACGTGGATCGTATCGATTTCTTTTTGAATTTCTATATCCTATTCTTTTGTATATAGTTCTTGATACAATTCCGTATTTTTTTATCTTCCTGTAGACCTTCAGAATAATTTTTTGGTTGTGCGAACCAAAAGGAATGGTGATTTTGGGTTGTACCAAGTCTGAAACCGAGTGGATTTATTTTTTGTCCCATATTTTCTATTTTTCAATCTAAAGATTTTTACTATATTTAGTACAATTGTTATATGACACATGGTTTTTTTTATGGGAGAACTACGTCCTCGAGCTCGAGGTCTGAATTTTTTCATGATAGTACTCCTACTGACTTCGGCTTTAGTGATGAATAAATTCGCTTTGTCGAAATCCCTATAATGAGTAGCATTTGCTGCTGCCGAATAAACCAACTTTAGGATGGGATAAGATGCTCGATAAGGCATGAGGTTCAGTATCATAACAGTTTCCTCGTAGTAACGCCAGCGAATCTCATCAAGAACTCTTTGTGCTTTGAAAACAGACATATGGATGCGTTTTTGTGCTTTGAAAACCCGTTCGAACTTAAGTAGACGATCGGTTGGAACTTTCCTTGCGAGTTTCCTTAGCCCCTTCTTTATCCTAGGGGTATACTTTACCAGTTTGAAACTTGTCATAATAACCGCCCATTATGAATCGCGATTGTATGGCCAACCATTGCGGGTAGAATGCTAGATGCCCGGGACCACGTTACTATTGTTTCTTTCTCCTCCTTCATATTGACCTTTTCGATTTTTGCCAATAAATGATGAGCTACAAAAGGATTCGTTTTTTTTCGTGTCACAGCTGATTACTCTTTCCTTTTAAAGAGTGGCATTCTATGTCCAATATCTCGATCGAAGTATGGAGGTCAGAATAAGAATAATGATGAATGGAAAAAGAGAAAATCCTTTAGCTGGATAAGGGGCGGATGTAGCCAAGTGGATCAAGGCAGTGGATTGTGAATCCACCATGCGCGGGTTCAATTCCCGTCGTTCGCCCATCGCATTATTGCAATGCAATTTCCATATTCCTAGTTACGTATTTACTTACGGCGACGAAGAATAAAACTATCACTATATTTTTTCCTTTTCCTAGTTCTTCTTCCAAGCGCAGGATAACCCCAAGGGGTTGTGGGTTTTTTTCTACCAATGGGGGCTTTCCCTTCACCGCCCCCATGGGGGTGGTCCACAGGGTTCATAACTACCCCTCTTACTACGGGGCGTTTACCTAGCCAACACTTAGATCCGGCTCTACCCAAACTTTTTTGGTTCACCCCAACATTACCCACTTGTCCGACTGTTGCTAAGCAATTTTGGGATACCAAACGGACCTCCCCAGATGGTAATCTTAAAGTGGCCGATTTACCCTCTTTTGCAATCAGTTTCGCTACAGCACCTGCTGCTCTAGCTAATTGCCCACCCCTTCCACGTGTGATTTCTATGTTATGTATGGCCGTGCCTAAGGGCATATCGGTTGAAGTAGATTCTTTTTTCTCTCAAAAACCCCTTCCCAAACTGTACAAGCTTCTTCCAAAGCATACAGCTTTCTAGATGTATATGACGATCTCTAGACATGAGTGGATATAGGAAAGGAATCCAAATCTGCCGAATCGCTCATGTTATGATCTTCTACATCCTAGGTCTCCGCGTTCCGTCATCTGGCTTATGTTCTTCATGTAGCATTCAGATCGAATGACTCTATGAAATTACGTCGATACTTCCACATATTATGGGTAACGTAGGAGACATCCCTTTTCCCGGGGGTCTTAATTACCACTGCTTAGCTTTCAATTCGCCTCTGACCATCAAATTAAATGTGAATAACCCGTCCTCCTCTCTTTGAAACAAGGGGCGCTTCCGGTTCTGTGCGTGCTTCAAACAATTTTGTCTTCTCCATATTACCATATCTCTAGAGTCAATAATTTTCTATGAGGAACTACTGAACTCAATCACTTGCTGCCGTTACTCAACAGTTTTCTGTTGAGGTCTATCCCGTAGAGGTAGTCAAATTGGATCAGTGATCGATTTCTAGGTTTCGTCGTAAACCTAATTGGTTACTTCCAATTACGTAAATCAATAGTTCAAACCGCACTCAAAGGTAGGGCATTTCCCATTGATATAGGAACTTTTGTACCAGAAACAATAGTATCTCCAATTATAGCCCCTCTGGGATGTAAAATATATCTCTTCTCACCATCCCCATAGTGTATGAGACAAATGTATGCATTTCGATTAGGGTCGTATTCTATGGTTACGATTCTACCAGATATGTCTTTTTGATTCCGTCGAAAATCGATTTTACGGTATAGGCGCTTATGACCTCCCCCTCTATGCCTTGCGGTAATGATTCCTCTGGAATTACGACCTTTACCACAACGTGCCGTCCATGGATCAAATTATTTCGTGGATTGGATTTCACTTGCCTGTCTACGGTTCCCTTGCGTGTGCTCGGGATAGGTGTTTTGTATAAATGTTTCGCCGTATTATTAAGTACCATAAATCGACTTTCCCTCCTATGCTCTGAGTTCCAGTATCGATAAGAATTGAGTTCTTATTGTTCTTATGTTATGGTATGAATATACCATACCAATTCGTTATGTATGGATGATGGATGAGATTCCATGGATAGAGAGCCAGTTCCAATAGACCGTTCGCGTGCATCCAGCAGGAATTGAACCCGCAAATTACCAATTATGAGTTGGGCGCTTTAACCATTCAGCCATGGATGCTTAACAGGGATCATCGTACATCGTAAATAACCAATTTTCATATTATGCCTTGAAGAGGACTCGAACCTCCACGCTCTTTAGCACGAGATTTTGAGTCTCGCGTGTCTACCATTTCACCATCAAGGCATCTTGAAAGTGAATCGTATTCCATGAATATGATATCTATCTAATGTGATATATTCCATATATGACAAAGGTGGAGTCTTGGATCGATCGATCGGTAGGCCTGAGTCAGACATCAAATAGCTTCGCATTATCCGTGAACACCTTATATGAGATCAATTTCTCGATTCAATAGAAGCCCAAAGAGGTGCATATGGTACCCAAGGATAGATATGTCAGGTCTGATTACACCTATTCCTAATCCTAAATAGAATGTAAGGGCGTAGGGATTTCTATGTAAATGGAATGAACTTATAATCTGATGATCGAGTCGATTCCATGATTATAAGTTCATAACCCTAGCCCCATTTTGGGCGGAACAGATCTACTAATTCTTTTATTCCAGTTAGTAAGGGATCTTGAACTAAGAAATAGACCTAGCAGCTAAAAGAGGGTATCCTGAGCAATTGCAAGAATGGGGTTCATTGATATTCCTGGTATAGTAGATGCTATCACACATACAGTCATACTCAATTCGATGGAATTGTTTGATCTTAAAGGGGATCTTCTATAATTTCGCACATAAGGGGTTATTTCTTGGTTTCGTCCAGTCATTAATAACTTGATTATTTTTAGATAATAGTAGATAGAAAGAACGCTCGTAAGGAGTCCTATTGAAACCAAGAAATATAGGCCTGCTTGCCATCCACACCAGAATAGATAGAGTTTTCCGAAGAAACCCGCTAGTGGAGGAAGGCCTCCTAGGGATAAGAGACATAGGGCTAAAGAGAGAGCCAAAAAAGGATCTTTCGTGTATAATCCTGCATAATCTCGAATGTTATCAGTTCCGGTACGTAGACCAAATAATACAATGCAAGCAAAAGTTCCTAGATTCATGGAGATATAGAACAGCATATAAGTTATCATGCTTGCATATCCATCATTTGAGTCTCCAACAATTATTCCAATAATTACATATCCGATTTGCCCTATGGACGAATATGCAAGCATACGTTTCATGCTTGTTTGAGTAATAGCAAGGAGATTCCCCAATATCATGCTAAGAATAGCTAGGATTTCCAGAAGAAGATGCCATTCGTTTGATGAGAAATAAAAAGGAATATCGAGAATTCGCGTGGCTGAAGCTGAAGCAGCTACTTTCGAAGTAACAGAAAGAAAAGCAACGACTGGAGTGGGGGAGTCAGAGTCGAAAAGAGGATTCCTCGCTTCTTTCTCTCATGCAAAACCGTGCATGAGACTTTCATCTCGCACGGCTCCTAAGTGATAAAAGAAAGAAGAACCGTCTTCTTTCTTTTTTGATTACCTTCCTCGCGTATGTATAAGACCCAATCCATTCTTTTTCGAAATCGATTTCGACTAATCCTTAACTTTTCGAGGAATCCTTCATCAGTGGTTGTGAATGACTGACTTTTTCAATCCTTTCGACTTTGGTTCCGTAGGAGCAAGTCAGAAAGGTTGAGAAATAGAACCATCTGATTTGATTCGTTCCCAATAGCCATGAGATGATTATCTTAGGGTGATCCTTTTGTCAACGGATGCTCCTATTACACGTAGTCTCTGAAGGATGAGAACCCACTATGTAGCATCTACATTGATAATTCATTGTATACGTCATTAGTCCGATTCTTTGTAGGAACTACCCGTAATAACGAGCTTGCAAAATGGATCTGTTTATCATAAAGAGATTCGTTGTTCCTGACCCTGCTTCACCTTAATTGTTATTTGAACAAAAAGATCACATAAACTTTTGGTAAAATTCTGTCTTGGTCGGAGTGGGGATAGCATTTCTCTTCTGCATGTCTATGGAGTTTTGCAAAACCCAAACACCTCAGATAGAGGTGAATTTGTCGAACGAACCACACTCCTTCGTAGACGTCAGGAGTCCATTGATGAAAAGGGGCTGGGGAAAGCTTGAACCCAAGTCCTACAGTGATGGATATAAGCGCAATTGAAATTCCTGGGGAGTTATACATTTGTGTATTGATAAGACCGTTCACAATTTCTTGAAGCTCGATCTCCCCCCCAGATGAACCATATAGCCAAGAGAAACCATGAACCAGAATAGAAGAGCTTGCCCCACCCATGAGTAAATATTTCATAGTAGCCTCATTAGACCGTAGATCTCTCTTGGTATATCCAGACAATAGGTAGGAACATAAACTGAAACATTCTGGAGCTACAAAGATAGTTATTAAATCGTTAGCACCACATAAAAACATTCCCCCTAGAGTAGCTGTTAATACGAATAACAGAAACTCTGTTATAGCCATTTCTGTACATTCAATGTACTCTACGGATAGAGGAATACATAAAGTTGAACATAATAAAATAAGAAATTGAAAGATTTCGTTGAAATTGTTCGTTTGGAAATTTCCCGAAAAGCTAATTATAGGTTCTTCTCTCCATCGGAACAATAGGGCCGTTATGCTTATTACTAAACTTGTTGAAGAGATGAAATAGAACCAAGGTCTATCTTTTTGATCAGAGGTTGAATCGATCATCAGAAGAAGAATTAGGCCAAAAATTAGGATACATTCTGGGAAAATGAAACTTCCATGGAAGAGAAGCAAATGAAACGCTTTCATAAAAATTCTCGTAGAATCGTTTTCATTCTGTACATGCCAGATCATGAATTAGTAACTGCATCCAATCTCCGAATGTTTCGATGGATATTTACGGAATCCCCATGAATAGGATCAAACCTTATTCCATTTCCATAAGATTCCTCTTTCTTATTCTTAAGCAAGCCCCCGAGAGGGCTTAGTTGATCATGATTTCTGTTTTCTCTTTCTTTTTGTTTGTTTCGAGAAAGATATGATTCTCCTTCTATTGATTCTGAGATGTATGGATCCATGTGTCTACATACCTAGATTCTGTTCATGGATTAACGAAAATGTGCAAGAGCTCTATTTGCCTCTGCCATTCTATGAGTCGCTTCCTTTTTGCGTATGGCACCCCCACTCCCTTTGGCAGCATCTACTAATTCGGAACTTAATTTGAAAGCCATATTTCGACCCGGACGCTTTTGGGATGCTTCTAATAACCAACGAATGGCAAGTGCTCTTCCTTGTTTAGATCCTATTTCAATCGGAACTTTCCGCGTCGATCCTTTTTTATTACGTCTTGTTTTTACTCCTATATTGGGAGTTACTCTACGTATTGCTTGACGTAAAACCAATAGTGGATTTGTTTCTGTCTTTTGTTGAATCTTTTTCACGGCTCGATAGAGAATTTGATAAGCCAATGATTTTTTTCCGTCTTTCATAATACGGTTAACCACCATGTTAACTAATCGATTACGAAAAATTGGATCGGATTTTGCAGTTCTTTTTTCTGCAGTACCTCGACGTGACATGAGCGTGAAAGAGGTTCAAGAATCCTTTTCTTTTTATAAGGGCTAAAATCACTTATTTTTTGGCTTTTTGACCCCATATTGTAGGGTGGATCTCGAAAGATAGGAAAGATCTCCCTCCAAGCCGTACATACGACTTTCATCGAATACGGCTTTCCACAGAATTCTATAGGGATCTATGAGATCGAGTATGGAATTCTGTTTACTCACTTTAAATTGAGTATCCGTTTCCCCCTAGGATCGGAAATCCTGTATTTTCCATATCCATACGATCGAGTCCTTAGGTTTCCGAAATAGTGTAAAAGAAGTGCTTCGAATCATTGCTATTTGACTCGGACCTGTTCTGAAAAAGTCGAGGTATTTCGAATTGTTTGTTGACACGGACAAAGTAAGGGAAAACCTCTGAAAGAATTTCCATATTGACCTTGGACATATAAGAGTTCCGAATCGAATCTCTTTAGAAAGAAGATCTTTTGTCTCATGGTAGCCTGCTCCAGTCCCCTTACGAAACTTTCGTTATTGGGTTAGCCATACACTTCACATGTTTCTAGCGATTCACATGGCATCATCAAATGATACAAGTCTTGGATAAGAATCTACAACGCACTAGAACGCCCTTGTTGACGATTCTTTACTGCGACAGCATCTAGGGTTCCTCGAATAATGCGATATCTCACACCGGGTAAATCCTTAACCCTTCCTCCTCTTACTAATACTACAGAATGTTCTTGTAAATTATGGCCAATACCTGGTATATAAGCAGTGATTTCAAATCCAGAGGTTAATCGTACTCTGGCAACTTTACGTAAGGCAGAGTTGGGTTTTTTGGGGTTGATAGTGGAAAAGTCGACAGATAAGTCACCCTTACTGTCCCTCTACAGAACCGTACATGAGATTTTCACCTCATACGGCTCCTCGTTCAATTTTTCTTCATTTGGAATCTGTGCTCTTCTATCTTCGACTTTTTCTTTATTTATTTCTTCCCGAAACTTCCCAAGAAAATCCCGAATTGGATCCAAACGGGTTAATGTGAGCTTATCCATGCGGTTAGGCACTCTTCAAATAGGAATCCATTTTCTAACTGGCTTTCGTGCTTTGGTGAGTCGTCCGAGATCCTTTCGATGACCTATGTTGTGTTGAGGGGATATCTATTCCGATCGATTGCATAAGACCCGGAAAGTATACAGAAAAGACAGTTCTTTTCAATTTCGATTAATATAGTAGTATCGAATCCATAGTCAATCCTACTTTGATAGGACCGGAATTCTCTTTCTCGATGGGACGGGGAAGGGATATAACTCAGCGGTAGAGTGTCACCTTGACGTGGTGGAAGTCATCAGTTCGAGCCTGATTATCCCTACAATGTGAGCTATTTTGACTTACACGATCGAACGGGAATGTATAAGAGGCTTGTGGGATTGACGTGATAGGGTAGGGTTGGCTATACTGCTGGTGGCGAACTCCAGGCTAATAATCTGAATGGATACAAGTTTGGAAGGAAAGACAATTCCGAATCCGCTTTGTCTACGAATAAGGAAGCTATAAGTAATGCAACTATGAATCTCATGGAGAGTTCGATCCTGGCTCAGGATGAACGCTGGCGGCATGCTTAACACATGCAAGTCGAACGGGAAGTGGTGTTTCCAGTGGCGAACGGGTGAGTAACGCGTAAGAACCTGCCCTTGGGAGGGGAACAACAACTGGAAACGGTTGCTAATACCCCGTAGGCTGAGGAGCAAAAGGAGAAATCCGCCCAAGGAGGGGCTCGCGTCTGATTAGCTAGTTGGTGAGGCAATAGCTTACCAAGGCGATGATCAGTAGCTGGTCCGAGAGGATGATCAGCCACACTGGGACTGAGACACGGCCCAGACTCCTACGGGAGGCAGCAGTGGGGAATTTTCCGCAATGGGCGAAAGCCTGACGGAGCAATGCCGCGTGGAGGTGAAGGCCTACGGGTCGTCAACTTCTTTTCTCGGAGAAGAAACAATGACGGTATCTGAGGAATAAGCATCGGCTAACTCTGTGCCAGCAGCCGCGGTAAGACAGAGGATGCAAGCGTTATCCGGAATGATTGGGCGTAAAGCGTCTGTAGGTGGCTTTTCAGTCCGCCGTCAAATCCCAGGGCTCAACCCTGGACAGGCGGTGGAAACTACCAAGCTGGAGTACGGTAGGGGCAGAGGGAATTTCCGGTGGAGCGGTGAAATGCATTGAGATCGGAAAGAACACCAACGGCGAAAGCACTCTGCTGGGCCGACACTGACACTGAGAGACGAAAGCTAGGGGAGCAAATGGGATTAGAGACCCCAGTAGTCCTAGCCGTAAACGATGGATACTAGGTGCTGTGCGACTCGACCCGTGCAGTGCTGTAGCTAACGCGTTAAGTATCCCGCCTGGGGAGTACGTTCGCAAGAATGAAACTCAAAGGAATTGACGGGGGCCCGCACAAGCGGTGGAGCATGTGGTTTAATTCGATGCAAAGCGAAGAACCTTACCAGGGCTTGACATGCCGCGAATCCTCTTGAAAGAGAGGGGTGCCCTCGGGAACGCGGACACAGGTGGTGCATGGCTGTCGTCAGCTCGTGCCGTAAGGTGTTGGGTTAAGTCTCGCAACGAGCGCAACCCTCGTGTTTAGTTGCCACTATGAGAACCCTGAACAGACCGCCGGTGTTAAGCCGGAGGAAGGAGAGGATGAGGCCAAGTCATCATGCCCCTTATGCCCTGGGCGACACACGTGCTACAATGGGCGGGACAAAGGGTCGCGATCTCGCGAGGGTGAGCTAACTCCAAAAACCCGTCCTCAGTTCGGATTGCAGGCTGCAACTCGCCTGCATGAAGCAGGAATCGCTAGTAATCGCCGGTCAGCCATACGGCGGTGAATCCGTTCCCGGGCCTTGTACACACCGCCCGTCACACTATAGGAGCTGGCCATGTTTGAAGTCATTACCCTTAACCGTAAGGAGGGGGATGCCTAAGGCTAGGCTTGCGACTGGAGTGAAGTCGTAACAAGGTAGCCGTACTGGAAGGTGCGGCTGGATCACCTCCTTTTCAGGGAGAATGCTTATTGGGTATTTTGGTTTGACACTGCTTCAGCCCAAAAAGAAGGCAGCTACGTCTGAGCTAAACTTGGATATGGTCTTAGGGTGAAGTAAGACCAAGCTCATGAGCTTATTATCCTAGGTCGGAACAAATTAGTTGATAGTGATAGGATCCCTTTTTGACGTCCCCATGCCCCCGTATGGCGGCATGGGGATGTCAAAAAAGGGATGGAGTTTTTCTCGCTTTTGGCGTAGCAGGCCTCCCTTTGGGAGGCCCGCGCGACGGGCTATTAGCTCAGTGGTAGAGCGCGCCCCTGATAATTGCGTCGTTGTGCCTGGGCTGTGAGGGCTCTCAGCCACATGGATAGTTCAATGTGCTCATCAGCGCCTGACCCGAAGATGTGGATCATCCAAGGCACATTAGCATGGCGTACTCCTCCTGTTTGAATCGGAGAAACAAACTTCTCCTCAGGAGGATAGATGGGGCGATTCAGGTGAGATCCATGTAGATCTAACTTTCTATTCACTCGTGGGATCCGGGCGGTCCGGCCACCACGGCTCCTCTCTTCTCGAGAATCCATACATCCCTTATCAGTGTATGGAGAGCTATCTCTCGAGCACAGGTTGAGGTTCGTCCTCAATGGGAAAATGGAGCACCTAACAACGCATCTTCACAGACCAAGAACTACGAGATCACCCTTTCATTCTGGGGTGACGGAGGGATCGTACCATTCGAGCCAAATGGGAGCAGGTTTGAAAAAGGATCTTAGAGTGTCTAGGGTTGGGCCAGGAGGGTCTCTTAACGCCTTCCTTTTTCATCAGAGTTATTTCCTGCCATGGTAAGGGGGGCACACTTGAAGAGCGCAGTACAACGGGAGTTGTATGCTGCGTTCGGGAAGGATGAATCGCTCCCGAAAAGGAGTCTATTGATTCTCTCCCAATTGGTTGGATCGTAGGGGCGATGATTTACTTCACGGGCGAGGTCTCTGGTTCAAGTCCAGGATGGCCCAGCTGCGCCAGGGAAAAGAATAGAAGAAGCATCTGACTCTTTCATGCATACTCCACTTGGCTCGGGGGATATAGCTCAGTTGGTAGAGCTCCGCTCTTGCAATTGGGTCGTTGCGATTACGGGTTGGCTGTCTAATTGTCCAGGCGGTAATGATAGTATCTTGTACCTGAACCGGTGGCTCACTTTTTCTAAGTAATGGGGAAGAGGACTGAAACATGCCACTGAAAGACTCTACTGAGACAAAAAGATGGGCTGTCAAAAAGGTAGAGGAGGTAGGATGGGCAGTTGGTCAGATCTAGTATGGATCGTACATGGACGATAGTTGGAGTCGGCGGCTCTCCTAGGCTTCCCTCATCTGGGATCCCTGGGGAAGAGGATCAAGTTGGCCCTTGCGAATAGCTTGATGCACTATCTCCCTTCAACCCTTTGAGCGAAATGTGGCAAAAGGAAGGAAAATCCATGGACCGACCCCATTGTCTCCACCCCGTAGGAACTACGAGATCACCCCAAGGACGCCTTCGGCGTCCAGGGGTCACGGACCGACCATAGACCCTGTTCAATAAGTGGAACACATTAGCCGTCCGCTCTCCGGTTGGGCAGTAAGGGTCGGAGAAGGGCAATCACTCGTTCTTAAAACCAGCATTCGATAAAGAGTCGGGCGGAAAAAGGGGAGACCGTTCCTGGTTCTCCTGTAGCTGGATTCCCCGGAACCACAAGAATCCTTAGAATGGGATTCCAACTCAGCACCTTTTGTTTTGAGATTTTGAGAAGAGTTGCTCTTTGGAGAGCACAGTACGATGAAAGTTGTAAGCTGTGTTCGGGGGGGAGTTATTGTCTATCGTTGGCCTCTATGGTAGAACCCGTCGGGGAGGCCTGAGAGGCGGTGGTTTACCCTGTGGCGGATGTCAGCGGTTCGAGTCCGCTTATCTCCAGCCCGTGAACTTAGCGGATACTATGATAAATTTTGCCAATTCGGCAGTTCGATCTTCGCATTCATGGACGTTGATAAGATCCTTCCATTTAGTAGCACCTTAGGATGGCATAGCCTTAACGTTAATGGCGAGGTTCAAAAGAGGAAAGGCTTGCGGTGGATACCTAGGCACCCAGAGACGAGGAAGGGCGTGCAAGCGACGAAATGCTTCGGGGAGTTGAAAAAAGCATAGATCCGGAGATTCCCAAATAGGTCAACCTTTTAAACTGCTGCTGACCATGAGCAGGCAAGAGACAACCTGGCGAACTGAAACATCTTAGTAGCCAGAGGAAAAGAAAGCAAAAGCGATTCCCGTAGTAGCGGCGAGCGAAATGGGAGCAGCCTAAACCGTGAAACGGGGTTGTGGGAGAGCAATACAAGCGTTGTGCTGCTAGGCGAAGCGGTTGAGTGCCGCACCCTAGATGGCTAAAGTCCAGTAGCCGAAAGCATCACTAGCTTACGCTCTGACCCGAGTAGCATGGGGCACGTGGAATCCCGTGTGAATCAGCAAGGACCACCTTGCAAGGCTAAATACTCCTGGGTGACCGATAGCGAAGTAGTACCGTGAGGGAAAGGTGAAAAGAACCCCAGTGGGTAGTGAAATAGAACGTGAAACCGTGCTGAGCTCCCAAGCAGTGGGAGGGGAAAGTGATCTCTGACCGCGTGCCTGTTGAAGAATGAGCCGGCGACTCATAGGCAGTGGCTTGGTTAAGGGAACGGAACCCACCGGAGCCGTAGCGAAAGCGAGTCTTCATAGGGCGATTGTCACTGCTTATGGACCCGAACCTGGGTGATCTATCCATGACCAGGATGAAGCTTGGATGAAACTAAGCAGAGGTCCGAACCGACTGATTTGAAGAATCAGCGGATGAGTTGTGGTTAGGGGTGAAATGCCACTCGAACCCAGAGCTAGCTGGTTCTCCCCGAAATGCGTTGAGGCGCAGCAGTTGACTGGACATCTAGGGGTAAAGCACTGTTTCGGTGCGGGCTGCGCGAGCGGTACCAAATCGAGGCAAACTCTGAATACTAGATATGACCCAGGTCAAGGTCGGCCAGTGAGACGATGGGGGATAAGCTTCATCGTCGAGAGGGAAACAGCCCGGATCACCAGCTAAGGCCCCTAAATGACCGCTCAGTGATAAAGGAGGTGGGGGTGCAAAGACAGCCAGGAGGTTTGCCTAGAAGCAGCCACCCTTTAAAGAGTGCGTAATAGCTCACTGATCGAGCGCCCTTGCGCTGAAGATGAACGGGGCTAAGCGATCTGCCGAAGCTGTGGGATGTCAAAATGCATCGGTAGGGGAGCGTTCCGCCTTAGATGGAAGCAAACGCGAAAGCGGGGGTCGACGAAGCGGAAGCGAGAATGTCGGCTTGAGTAACGAAAACATTGGTGAGAATCCAATGCCCCGAAAACCCAAGGTTTCCTCCGCAAGGTTCGTCCACGGAGGGTGAGTCAGGGCCTAAGATCAGGCCGAAAGGCGTAGTCGATGGACAACAGGTCAATATTCCTGTACTACCCCTTGTTGGTACGGAGGGACGGAGGAGGCTAGGTTAGCCGAAAGATGGTTATAGGTTTAAGGACACAAGGTGACCCTGCTTTTCAGGGTAAGAAGGGGTAGAGAAAATGCCTCGAGCCGAGGTCCGAGTACCAAGCGCTGCAGCGCTCAGGCGCTACGGCGCTGAAGTATGTAACCCATGCCATACTCCCAGGAAAAGCTCGAACGACCTTCAACAAAAGGGTACCTGTACCCGAAACCGACACAGGTGGGTAGGTAGAGAATACCTAGGGGCGCGAGACAACTCTCTCTAAGGAACTCGGCAAAATAGCCCCGTAACTTCGGGAGAAGGGGTGCCCCCTCACAAAGGGGGTCGCAGTGACCAGGCCCGGGCGACTGTTTACCAAAAACACAGGTCTCCGCAAAGTCGTAAGACCATGTATGGGGGCTGACGCCTGCCCAGTGCCGGAAGGTCAAGGAAGTTGGTGAACTGATGACAGGGAAGCCGGCGACCGAAGCCCCGGTGAACGGCGGCCGTAACTATAACGGTCCTAAGGTAGCGAAATTCCTTGTCGGGTAAGTTCCGACCCGCACGAAAGGCGTAACGATCTGGGCACTGTCTCGGAGAGAGGCTCGGTGAAATAGACATGTCTGTGAAGATGCGGACTACCTGCACCTGGACAGAAAGACCCTATGAAGCTTTACTGTTCCCTGGGATTGGCTTTGGGCCTTTCCTGCGCAGCTGGTGGAAGGCGAAGAAGGCCCCCTTCCGGGGGGGCCCGAGCCATCAGTGAGATACCACTCTGGAAGAGCTCGGATTCTAACCTTGTGTCAGACCCGCGGGCCAAGGGACAGTCTCAGGTAGACAGTTTCTATGGGGCGTAGGCCTCCCAAAAGGTAACGGAGGCGTGCAAAGGTTTCCTCGGGCCAGACGGACATTGGTCCTCGAGTGCAAAGGCAGAAGGGAGCTTGACTGCAAGACTCACCCGTCGAGCAGAGACGAAAGTCGGCCTTAGTGATCCGACGGTGCCGAGTGGAAGGGCCGTCGCTCAACGGATAAAAGTTACTCTAGGGATAACAGGCTGATCTTCCCCAAGAGTCCACATCGACGGGAAGGTTTGGCACCTCGATGTCGGCTCTTCGCCACCTGGAGCTGTAGGTGGTTCCAAGGGTTGGGCTGTTCGCCCATTAATGCGGTACGTGAGCTGGGTTCAGAACGTCGTGAGACAGTTCGGTCCATATCCGGTGTGGGCGTTAGAGCATTGAGAGGACCTTTCCCTAGTACGAGAGGACCGGGAAGGACGCACCTCTGGTGTACCAGTTATCGTGCCTACGGTAAACGCTGGGTAGCCAAGTGCGGAGAGGATAACTGCTGAAAGCATATAAGTAGTAAGCCCACCCCAAGATGAGTGCTCTCTCCTCCGACTTCCCTAGAGCCTCCGGTAGCACAGCCGAGACAGCGACGGGTTCTCCACCCATAGGGGATGGAGCGACAGAAGTATGGAAATAGGATAAGGTAGCGGCGAGACGAGCCGTTTAAATAGGTGTCAAGTGGAAGTGCAGTGATGTATGCAGCTGAGGCATCCTAACGAACGAACGATTTGAACCTTGTTCCTACACGACCTGATCAAATTGATCAGGCACTTGCCATCTATCTTCATTGTTCAACTCTTTGATGAAAACCAAAAAAGCTCTGCCCTTCCATCTCTTATAGAGAGGGAGGGCAGAGGCCTTTGGTGTCCCTCAAGAATTGGGGCTTCACAATTACTAGCCAATATTTATCTCATGCCTTTCCTCGTTCATGGTTCGATATTCTGGTGTCCTAGGCGTAGAGGAACCACACCAATCCATCCCGAATTTGGTGGTTAAACTCTACTGCGGTGACGATACTGTAGGGGAGGTCCTGCGGCAAAATAGCTCGATGCCAGAATGATAAAAAGCTTAACACCTCTTATTTGACTTTTTCACTATTTTGAAATACGAAAAAAAAATGCAAAGGTCGTCTTATCCCCTTCACACCTCGGAACGCACTGTTCTTATAGAGAGAAAGCGCTTTCCCATCTTCTTAACCCGAAATGAAGCCCGGGAAGAGATCCAGTGGAGACGGGTGGGCCTGTAGCTCAGAGGATTAGAGCACGTGGCTACGAACCACGGTGTCGGGGGTTCGAATCCCTCCTCGCCCACAGCCTTCCAAATCTTTCCTTTTGTCGAAGTGGAATCGTAGAACAGAATGTGATACGATGAGATAGAATGCAAAAGGATACGGGTTACCTACTCCTAAGGGTCAAAGCAAGCCCTTTAATCAATTCTTTATTCTTACATTAAAGAATGAATCAAATCTCCCCAAGTAGGATTCGAACCTACGACCAGTCAGTTAACAGCCGACCGCTCTACCACTGAGCTACTGAGGAACAGGGAGCCTAGAGTTCAACTCCCGCTCTCAACCCATGAACAATATGAGTCCGAAGCTTCTCGTACTCCCGGAATTTCTTCGTAGTGACTCCGTTCCATGCCTCATTTCATAGGGAAGTGGCTCTATTTCACTTCCTAGCACTTCCTATCATTAATATCCATCCTTTGATTTACATAAGAGATGTCATTTATAGTCTATCTCTTTCTATATATGGAAAGTCAAGAAATTCTCATCGAAACATCGAGAAATTGTGCATTCACAGGTATCACTTAAAGTGATTAGAAGATTTAGCTTGTATGAATCGCTATTGGTTTGATACGAATAATGGCAGTCGTTTCAGTATGTTAAGGATACAGATGTATCCACAATTCATTTAGAGTTACTTAATAGCCTATTTCTTATATCCCGTGAAATTCTCGAGCCGAAAGATGGATGCATATGCTGTGTTTCATTTTGCTAAACGATATCGGTGAAATTGGATATAGCTATTTTAGATAGAAGAAACTAAAATAAGAATGTACCCTTCTATCCAATTTGCATCGATAAAATAAATCCAAATTCCAGATGAATAATTGCAAATTTTTGTGTGTACGAGATTAGAATAACTTCAAAATAACTGACATAATTTTTGATTTTTCCTGATCAGAAAAATACATGAAAAAGAAAGGAGGTAGAAAAATTTTTGGATTTATGGTTAAAGAAGAAAAAACACGGATACATAACATAAAAAAAAGAATAAATAAGACGATATTCGCCCTCCCCCTACATATTTAATTTCTTCTCCTATACAAAAACCAGCAAGACCTACTCCATTGGTAATTCCATCAATGACACCCTTATCGAAAAACTGCGTTAGTTCAGTTAATCCTCTTATACCCAGGGTAAAGACCCTAGTATAGAAAATATCTATATAACCACGATTATATGACCAACTGTATATCTTTTTTTTTACTTGATCCGAAAAAAACTTTTTCGGACTCTCTTAGAATTTATTAAATCAAATTCTGAAAAAAGGAATAAGCGGATCCATAGAAGATATATGCTATGGATAGACCAAACATAGCTAGACTTACAGAAGAAATTGCATTAGTGATAAATTCATATGAATTTATGTTTCCTGGAAAAAGTTTATTGAGGGAGTTAACCACTTTGATAATATGGTTAACTCTGCTATTATCAAAATGGATTCCTATGGATCCAATGAACAAAGTAAAAAGCAGTAATATAAAAAGAGGGAATAGCATAGTATTTCCCGTTTCATGAGGATAGACAAAAGTGTTTTTAGCCCCAAAGGAAGTACTAAAGGACCCTCTTGTATTACCATGAATTTTGGGTATCCTTTTTCCCCATAAGGATATTGAATACAACGAACCCTCTTTAGTGCTACTGTAATTTTGAAAATGAACACGCAGGTACCCATCAAAAGTAAGTAAATATATCCGAAACATATAAAACGCAGTTAATCCTGCAGTAAAAGAGGCTATAATTCCAAAAAAGGGTGAATACAACCAACTATTACTAAGGATTTCATCTTTGGACCAGAAGCAAGCAAGAGGTGGAATACCACAAAGAGAAAGCGTACCCCATAAAAAAGTAGTTCTTGTAATTGGAACGTATTTTCTTAAACCACCCATAAGAACCATATTCTGACTTTTATCTGGTGAATATCCAACAAGAGGTTCCATTGAATGAATAATGGATCCGGATCCCAAGAACAATAAAGCTTTCGAATAAGCATGAGTGATCAAATGGAATAAAGCAGCTTGATAAGAACCTATACCTAGAGCTAACATCATATAACCCAATTGAGACATTGTAGAATAGGCTAAGCTTCTTTTAATATCTCTCTGAGCAAGAGCTAAAGTAGCTCCTAAGAAGAGTGTTATTGTACCTACTAAAGAAATGAAACTCATTATTAAAGGTAGGGATATGAAAAGAGGAAGAAGTCGAGCTAGAAGAAAAATCCCAGCAACCATAGTTGCTGCGTGTATAAGAGCCGAAATGGGAGTGGGTCCTTCCATAGCATCGGGTAACCATACGTGAAGAGGGAATTGTGCAGATTTCGCAACTGCACCAAGGAATAATAAAAAAGCACACAAAGTAGTAAGTAAGGAATTAATCCCATTATTAGGAATCCAGTTATTAGCTATTTTGAACAAATCCCGAAACTCTAAACTACCTGTTATCCAAAAAAAACCTAAAATTCCTAATAACAGACCAAAATCCCCTACACGATTAGTTACAAAAGCTTTTTGACAAGCACTCGCTGCAATTGGCCGTGTAAACCAAAAGCCTATCAATAAATAGGAACACATTCCCACAAGTTCCCAAAAAAAATAAATTTGTATCAAATTGGAACTAGTAACCAATCCCAACATAGAAGTATTGAAAAAACTTATATAAACAAAAAATCTCAAATATCCTTCATCGTGAGACATATAATCGTCACTATAAATAAGAACGAGGATTCCTACAGTAGTAATTAGTATTAACATAATAGAAGTAAGCGGGTCGATCAAGTATCCAAATTCTAAGGAAAAATCATTATTGACGGTCCAAGACCATAGATATTGATAGATAGAACTTCCATTTATTTGTTGAATAGATAGGTGAACTGAGAATACCATAGCTATACTTAAGAGTAAAACACAAGGAAAAGCCCATATGCGACGAAGATTTTTTGTTGCTGTCGGAATAAGAATAAGTCCAAACCCCATTGACATAATAACTGGAAGTGGGAGAAGAGGGATTACCCATGCATATTGATATGTATGTTCCATAAGAAAAAAATTGTTTCCGATTCACCAATTCCCAAACCAATAGATGTCTTTCACATACAACTGAAACCGATGGCAGTTCCAAAAAACGTACTTCGATGTCAAAAAAGCGTATTCGTAAAAATCTTTGGAAGAAAAAGACTTATTTTTCCAAGTACAATCTTATTTTTTAGCAAAATCAAGATCATTTTCCAGCGGCAGCGGCATCCAAAACCAAAGGGTTTTCTGGGAACCTGTTTGAATATATCTCGACGATTTGCGAGAAAATAACATTATTCTTTATTAGCCGCCATGGTGAAATTGGTAGACACGCTGCTCTTAGGAAGCAGTGCTCAAGCATCTCGGTTCGAGTCCGAGTGGCGGCATTCTCGAAAAAGAATAAATAGATTGAAACAATTCAAATGGACCTTCTTATGCTATTTGCAACTTTAGAACATATACTAACTCATATCTCTTTCTCAACCATTTCAATTGTGATTACAATTCATTTGATAACCTTATTAGTTCGTGAATTGGGGGATTACGTGATTCGTCAGAAAAAGGAATGATAGCTACTTTTTTCTCCATAACAGGATTCTTAGTTTCTCGTTGGGCTTCTTCGGGACATTTTCCATTAAGTAATTTATATGAGTCATTGATCTTCCTTTCATGGGCTCTGTATATTCTTCATACGATTCCTAAGATACAGAACTCTAAAAATGATTTAAGCACAATAACTACGCCAAGTACTATTTTAACGCAAGGCTTTGCCACGTCGGGTCTTTTAACTGAAATGCATCAATCCACAATACTAGTACCTGCTCTACAATCTCAGTGGTTAATGATGCATGTCAGTATGATGTTACTAAGCTATGCAACTCTTTTGTGCGGATCCTTATTATCCGCCGCTCTTCTAATCATTAAATTTCGAAGAATTTCAAATTTCCTTCATTTCCAAATTATTACAAATATCAATTAATTGAGCGTTTGGATTCTTGGAGTTATCGTGTCATTAGCCTAGGGTTTACCCTTTTAACCATAGGTATTCTTTGTGGAGCAGTATGGGCTAATGAGGCGTGGGGATCCTATTGGAATTGGGATCCTAAGGAAACTTGGGCATTTATTACTTGGACCATATTCGCAATTTATTTACATAGTAGAACAAATCCAAATTGGAAGGGTACGAATTCCGCACTTGTAGCTTCGATAGGATTTCTTATAATTTGGATCTGCTATTTTGGTATCAATCTATTAGGAATAGGTTTACATAGTTATGGTGCATTTACATAATCTAAATGTTACAAACCTTTTTGAGAACCCTTGCTCTCAGGTTCTAAAATCGAAAGTCAAATATTTAGGATAATAATTGGATAAGAGAGCCTCTACCTTGTCAACCGATAGCGAGAGAACAAAATCTGGATAAATACCAATTCCTATTACTGGTAAAAAGATACAGATTAAAAGAAAGAGTTCTCGTGGTCCAGAATCCACCAAATTTGCGTTTGGAACATGAAATAGCTTGTATCCATAGAACATCTGGCGTAACATAGATAATAAAAAAATAGGAGTTAATATCATTCCAATTGCCATTACAAAAGTAATTAGCATTTTTGGTATTAACAGAAATTTTTGACTAGTAATTAGTCCAAAAAATACTACTAATTCTGCAACAAAACCGCTCATTCCTGGTAAGGCAAGAGAAGCCATTGAAAAGCTACTAAACATGGTAAAAATTTTCGGCATTGGGATAGATATCCCCCCCAGTTCTTCGAGATAAACAAGACGCATTCTATCACAAGCCGTTCCCGCCAAGAAAAAAAGTGTAGCACCAATAAATCCATGGGATAGTATTTGTAAAATAGCTCCATTGAGTCCAATGTTGGTTATGGAACCAATTCCTATAATTATGAAACCCATGTGAGATACGGAGGAGTAGGCTATTCTTTTTTTGAAATTTCGTTGACCAAGAGAAGTTGAAGCTGCATAGATTATTTGCATCGCTCCTATTATTACCAACCAGGGGGAAAATAGATAATGAGCATGAGGTAACAATTCCATATTGATCCGAATCAATCCGTATGCTCCCATCTTTAATAGGATTCCCGCTAAAAGCATACATGTACTGTAATGCGCTTCCCCATGGGTATCTGGTAACCACGTATGTAGGGGTATAATCGGCAATTTGACAGCATAAGCAATAAGGAAGCCAAAATAAAATAGTATTTCCAATGTTGCAGGGTATGATCGATTAATTAATCTTTCCAAATCTAATCTTGGTTCGTTGGACCATATAAGCCCATACCTAGAACTCCGATTAAGAAAAAAATGGAACCGCCTGCAGTATACAAAATAAATTTTGTAGCTGAATACAGACGCCTCTTTCCCCCCCACATGGATAAAAGTAAGTAAACAGGAATTAATTCTAACTCCCACATGATAAAAAAAAGTAAAAGGTCTCGCGAAGAAAATAATCCTATTTGACCACTATACATTGCTAGCATCAGGAAATAGAATAATCGCGAATTCCGGGTAACTGGCCAAGCTGCTAAAGTAGCTAAAGTAGTGATAAATCCTGTCAATAAAATAGATCCTAATGAAAGTCCATCGATTCCCAATCTCCAGTGGAAATCAAAGACATCTATCCATTTAGAATCCTCCTTTAATTGGATTAAGGGATCCTCCAATTGGAAATGATAACAGAATGCATAAGTCATTAGAAGGAATTCTAATAAACAAATAGATATAGTATACCACCTAACGATTTTGTTTCCCCTATGAGGTAAAAAGAAAATTAATGAACCTGCAAATATCGGCAAAACAACAAGTATTGTTAACCAAGGAAAATAACTCATGATAAAGTGATGAAGATACGTTTTGACCAGAAAAGCCCGTGCTCAATAAGCGAGCACAGGCCGGTAAAGAGGAATCAGACGATTCAAGTGGATTTTGAACGTTCATAAGATAGAGCCATGCTGCGGGTTGTTTCAGGCCCTAAATAAACGCGGACACTTAAAAAATCTGTTGGGCAGGCAGATTCGCATCTCTTACAACCCACACAATCTTCGGTTCTCGGCGCGGAAGCAATTTGCTTGGCTTTACACCCATCCCAGGGTATCATTTCTAATACATCTGTTGGACAAGCTCGTACACATTGAGTGCATCCTATACATGTATCATAAATTTTTACGGAATGTGACATTGATCTATAAATTTCCTTATAAAATTTTGATCTGTAATTGTAGACACCAGACGAAGCAATGGTTTATCCACTTCAATTAGTTTGTGAGAGCGTGAAAAGAGCAAGAGACTTGAATTTTTGGCTTTCATAATTGTTCATATTATTGAATATAATTAATATATTCAAAAAATAGATTGATTGATACGAGTTGATTCTTGTTACGATGGATGGAAGAAAGAATGGATAGTCCATAGCTGCTTCAGCAGCCGCAGGGCTATAAAAAATTGCGAAAATGTCTCCTTTTAATTGGCGACTATCAAATAGATCAGAAAATGTTACGAGATTTAGATTAATTGAATTCAGTATAAGTTCAAGACATATTAGAGCTCTAACCATGTTTCGGCTTGTGATCAATCCATAGATACCAATCGAAAATAAATAGACACTAAAAAAAAGTACATGCTCAAACATCATTAACTAACTCCTTATCAATCTCGATTCATTTCATAGAGAGAATTGACACAACGTATTGTTGGCAACGGGTTACTAATAAAATGGATTTAGTATTTTTGAATATTGCCGAGCCATAGTAATTGCACCTATTAAAGAAACTAGAAGAATTATGGAAATGAGTTCAAACGGAAGATAAAAATCAGTTGCTAAATGAATCCCAATTTGTTGAACGTTATTTATGAGACCCTGTTCTACTATTTGGTTTGATCTTGTAGTCCAAAGAATTCCATACCATGACGTATCTGGGATAGTAGTCATTAGTGAAAAAAGAATAGTTATACAAACGAGTGAAGTGAACCCATCTCCAATAGTCCAATAATTATTATTTTTAGACCATTCTGAGCCATTTACGAACATTACGGCAAATATGATCAAAATATTTATAGCTCCCACATAAATAAGAAGTTGTGCGACAGCTACAAAGTAGGAATTCAATAAAATATAGAATAAGGATATACAAACAAGAACTAATCCCAGCGAAAAGGCAGAATAAATTGGGTTGGTAAGTAATACTACTCCTAGACCTCCTAGTAGAAGAACAAATCCCCCAAATAGCACAAGAATCTCATGTATTGGTCCAGGTAAATCCATTATGGATAAGAAAATTAGTATAAAATTTTCATGAACTGAGATTCAAGGAAGAAGATTAGTAACCGTTCTTGAATTCCAAGATTTTTTTATGAGTCGAATTCCTAATTGTTTGAATTGTGTAATCTCCCATTATGGAGATTGGTAACCGACTCAAAGCAATTTGATTGTAATTCAATTCATGACGATCATAAGTAGAAAGTTCATATTCTTCAGTCATTGATAAACAGCTTGTCGGACAGTACTCAACACAATTACCACAAAATATACAAACTCCGAAATCAATACTATAATTAAGCAATTGTTTCCTTTTAATATCCTTTTCAAATCTCCAATCCACAAGGGGTAGATCTATCGGGCATACGCGAACACATACTTCACAAGCAATACATTTATCAAATTCAAAGTGGATTCGCCCCCGGAAACGCTCCGATGTAATTGATTTTTCATAAGGGTAGTGAATCGTTATAGGTAAACGATTTGTGTGGGATAAGGTAATTAGGAAACTTTGACCAATGTACCTTGCAGCGCGTATTGTTTGTTGACCATAACTCATGAACCCAGTTACCATAGGGAACATTTCTTTCTAAGGTATGTTCTTTCTCTGTTTGAGAGATAAAATATTCTTATGTCTTTAGTGAAACAAGTTGGGAAGAAGTTGTTAATAAGAGATTGCCCAGGGAAATAGGTAAAAGAAATTTCCATCCAAGATTTAATAACTGATCCATTCTCATCCTGGGTAAAGTCCATCTTATTGTGATAGAAATGAAGAGAAATAAATAAGCTTTAGTTAATGTAATAAAGATACCCATTGTCATTTCCAAAATTCCAACCATTTTGAAAAATTCAAAAAAGGATATATAGGGAATAAGAAATTCCACCCGCCTAAGTAGAGAACTGTTACAAATAAAGAGGAAACTAATAAATTTAGGTAAGAAACAAGATAAAATAAACCATATTTGATACCAGAATATTCGGTTTGATAACTGCTACTAATTCTTCCTCTGCTTCTGGTAAATCAAAGGGTAATCTTTCACATTCTGCCAAAGAAGAAATTAGAAAAACCAGAAAACCTATAGGCTGACGCCAAAGATTCCATCCAAAAAAACCATATTTTGACTGTGCTTCAACTATATCAACTGTACTTGAACTGTTAGATAATCATAGTCGATGATAACATCACAGTTCCACCGCTATTCCAAAACCGTACATGAAACCTTGCTTCATACGGCTTCTCTATGATCAAATGATTGGAAAGCTAAATAGACCAAAGGAATTCCGCTGCGATAAAAGCGCTTCCGAATTGATCTCGTCCTTTTCTCATAATACTTATCTTGGAATAAAACAGTTATAGCATTAATAAATAAGAATTTCCATTCTTTGTCCTATTCTTCTAAAAAAATAAAGGATTAATTCGTTCTTGATAGCCATTTCTTTAAAAGTGAAAGGGAAGTACTACTTGTCATTTCCACAATTTCAAGTCCTTTATGATTCCTTTATGGAAAAATCTCTAATGGATTCCATACTATCCTTTATGTACTTTAGTGTTCCTACCCCTCACTAATTGTGATTCCTTGCATTCGCAATCCTTTATTCTTGCCCGCTTCAAGATATGAGACTTTGGGGTAAAGAGTTACTATTTTACTCAACTTCTTGTACGTAGGAAATGAGATTTACTATTATAAGCTGTTTTGTTTCACTCATATAGCTATCTAGTTAAGATTTTTAACGAATCACACGTAGAGATATTGCTAGCACACAAAAAGTTAATGGTATTTCATAACTAATAGATTGAGCAGCAGCTCGTAGACCGCCTGAAAAAGAATATTTATTATTTGAGCTATATCCTGCCATAAGAAGACCAATAGGAGCAATACTTGAAATGGCAATCCATAAAAAAACACCAATACTAAGATCGGCTAAAACAAAACGATATCCCAAAGGGATAACTAAAAAACTTAATAAAATTGATATGACTGCTATAGAAGGTCCAATGCTAAATAAAGGAATATCTCCTCGGGATGGCAGGATATCCTCCTTAAAAAGTAGCTTAGTTCCATCGGCTATAGCTTGAAGCAGTCCCAGGGGGCCAGCATATTCAGGACCAATACGTTGTTGTATCGATGCGGATATTTCTCTTTCTAACCACACAATTACGAGTACTTCTATTGTGATTCCCAGTAGGAGGGTCAAAATGGTAGAATCCATATCAGTCCATAGACTTCTTTTAATAATTCCGATTTCGAAAAAGAATTGATAGTTTCTATCTCTATTATCATTTCAACGATCAACTTCCCCCATAATGATATCTATACTACCTAATATCGTCATGATATCAGCCAATTTCATTTTTTTAACTAGTTGAGGAAGAATTTGCAAATTAATAAAACCGGGTGGACGAATTTTCCATCTCCAGGGGAAAAGACTATCATCTCCTACCAGATAAATTCCCAATTCACCTTTTGGAGCTTCCACTCTTACATAAAGCTCTTGCTTTGACAATTCGAAATTGGGCGAAGGTTTTTTACCAAGAAATCGATATTCAAAATCATTCCATTGGAATTCTTTGTTTTCTTAAAGCGTCGGACTTCTAAATTCTCATAAGGGCCTCCAGGAATTTTCTCTACAGCCTGTTGAATAATTTTGATGGATTCCCTCATTTCACCCATTCGTACTAAATAGCGAGCTAATGAATCCCCTTCTTTTTGCCATTGGACTTTCCAATCGAATTGGTTGTAAGACTCATAAGGATCAACTTTACGAAGATCCCATTGTATTCCAGAAGCTCGTAACATCGGTCCCGATAAGCCCCAATTTACTGCTTCTTCTCCGCTAATAAAACCGACTCCTTCAACTCGTTCTAAAAAAACGGGATTCCGTGTAATAAGTTGTTGATATTCAACAACTCCTCGTAAAAAATAATCACAGAAATCTAAACATTTATCGACCCATCCATAAGGTAGATCGGCGGCTACCCCTCCGATGCGAAAGTAATTATGCATCATTCGCATACCTGTAGCAGCTTCAAATAGATCATATATCAATTCTCTCTCTCTAAAAATATAGAAAAAAGGGGTCTGTGCGCCTAGATCCGCCATAAAAGGTCCAAGCCATAACAAGTGAGAAGCTATACGGCTCAACTCTAACATAATTACCCTAATATAGCTGGCTCTTTGGGGTATTTGAATATTTTCCAAGAATTCTGGTGCATTTACCGTTATTGCTTCTGTAAACATAGTAGCTAAATAATCCCA
Bambusa_oldhamii__stripped_ TACTATTGGGTACCTTCCTTCAAAAATTCCTATATGTTAAGTTATCCATTAAGAGATGGAACTTCAAGAGCAGCTAGGTCTAGAGGGAAGTTGTGAGCATTACGTTCGTGCATTACCTCCATACCAAGATTAGCACGGTTGATGATATCAGCCCAAGTATTAATAACGCGACCTTGGCTATCAACTACGGATTGGTTGAAATTGAAACCATTTAGGTTGAAAGCCATAGTACTAATACCTAAAGCAGTGAACCAGATCCCTACTACAGGCCAAGCAGCCAAGAAGAAGTGTAAAGAACGAGAGTTGTTGAAACTAGCATATTGGAAGATTAATCGGCCAAAATAACCATGAGCAGCCACAATATTATAAGTCTCTTCCTCTTGACCAAATTTGTAACCCTCATTAGCAGATTCATTTTCAGTGGTTTCCCTGATCAAACTAGAGGTTACCAAGGAACCATGCATAGCACTGAATAGGGAACCGCCGAATACACCAGCTACACCTAACATGTGAAATGGATGCATAAGGATGTTGTGCTCTGCCTGGAATACAATCATAAAGTTGAAAGTACCAGATATTCCTAAAGGCATACCATCAGAGAAACTTCCTTGACCAATAGGGTAAATCAAGAAAACAGCAGCAGCAGCTGCAACAGGAGCTGAATATGCAACAGCAATCCAAGGACGCATACCCAGACGGAAACTAAGTTCCCACTCACGACCCATATAACAAGCTACACCAAGTAAGAAGTGTAGAACAATTAGCTCATAAGGACCGCCATTGTATAACCACTCATCAACAGATGCAGCTTCCCAAATTGGGTAAAAGTGCAATCCGATCGCCGCAGAAGTAGGAATAATGGCACCAGAGATAATATTGTTTCCATAAAGTAAAGAACCAGAAACAGGCTCACGAATACCATCAATATCTACTGGAGGGGCTGCGATGAAGGCGATAATAAATACGGAAGTTGCGGTCAATAAGGTAGGGATCATCAAAACACCGAACCATCCGATGTAAAGACGATTTTCGGTGCTAGTTATCCAGTGCAGAAGCGACCCCACAGGCTTGTACTTTCGCGTCTCTCTAAAATTGCAGTCATGGTAAGATCTTGGTTTATTCAAATTGCAAGGACTCCCAAGCACACGTATTAACTAGATAATAGAAGGCTTGTTATTTAACAGTATAACATAGACTATATACCAATGTCAACCAAGCCCGTATGGGTTGCCCGGGACTCGAACCCGGAACTAGTCGGATGGAGTAGATAATTCTTCCTTGTTACAAATCCCTCCCCAAATCGTGCTTGCATTTTTCATTGCACACGACTTTCCCTATGTAGAAATTTCTATGAACATTTCAGTAACGGATAATATCCAAATACCAAATACGCTCACTGTGTGATCCACGGAAAGAAAAGTGGGTTGTTTTGGTGAACATCAAAGAAAAAACTTCTTCTTCCATAAAAAATTCTTCTAAAAATACCGAACCCAATCGTTGCATAAAAGTTCGTACCGTGCTTTTATGTTTACGAGCTAAAGTTCTAGCGCATGAAAGTCGAAGTATATACTTTAGTCGATACAAAGTCCGTTTTTTCGAAGATCCACTATGATAATGAAAAAGATTTCTACATATCCGACCAAATCGATCAAGAATATCCCAATCTGATAAATCGGTCCAAATTGGTTTACTAATAGGATGCCCCGATCCAGTACAAAATTGAGCTTTTGATAAGGATCGAATGAGGGGAGTAGCGGGGACTATGGTATCGAATTTTTTCATTCGAGTATCTATTAGAAATGAATTCTCTAGCATTTGATTCCTTACTAACAAAGGATTTATTGGTACACTTGAAAGGTACCCCAGAAAATCGAAGCAAGAGTTTGCTAATTGGTTTAGATGGATCCTTCGCGGTTGAGTCCAAAAAGAGAAAGAATATTGCCAGAAATTGACAAGGTAACATTTCCATTTCTTCTTCAAAAGAAGAGTTCCTTTTGATGCAAGAATTGCCTTTCCTTGATATCGAACATAATGCATAAGAGGATCCATAAAGAACCATACGGTTTTCCGAACTGGGTACATTACCCCAAAATGTTCCATCTTCCTAGAAAAGTGGATTCGTTCCACAAAGGTTCCAGAAGATGTTAATGGTAAGCAAGAAGATTGTTTACGAAGAAACAACAAGAAAAATTCATATTCTGATACATAAGAGTTATATAAGAATCGAAATAGTCTTTTATTTTCTTTTTTCAAAAGAAAAATCGATTTCATTGAAGTAATAAGACTATTCCAATTCGAATAGTAGTTGAGAAAGAATCGCAATAAATGCAAAGATGGAACATCTTGGATCCGGTATTGAAGGAGTTGAACCAAAATTTCCAAATGGATAGGATAGGGTATTTCTATATGTGATAGATAATGTAAATGCAAAAATTTGTCTTCTAAAAAGGGAAATATTGAATGAATAGATCGTAAATTCTGAAACTTTGTTGTTTCTTTCGGACAAGATAATTCTCGTAGCGAGAATGGGATTTCTACAACGATCGCAAACCCCTCAGATAGAATCTGAGAATAAAACTCAGAAAAAAAATTGTTGTAATCCAACAATCGATCTTGGTTAGGATGATTAACCGAGTTAATCCAAAAATTCTGCTGATACATTCGAATAATTAAACGTTTCACAAGTAGTGAACTAAATTTCTTGTTATTACAACTAACAATTTCCACAGGCTCGGAACCATAATCATGGGCAATGCATAAATATACTCCTGAAAGAGAAGTGGGTAGACGAAGTATTGACGAGATTTCTGTTTTTCTGAATACCCTTCGAATTTTTCCATTTGTATTTCTACTTAGAAGACATTTCTCGGTTTATCAAATACATAGTGCAATATGGTCAGACAGGGTTACAAACGGAAGGGAGTCTAATACTTTTATTTTTGCAGGCCAATTGCTCTTTTGACTTTGGAATACAGTTCTTTATCAATATACTGCTTCTTTTACACTCAAGAATAATTAGGATTTCGGTCCGCTCGAAACCACCTTTCCCCATCAGGCACTAATCTATTTTTAACGTCTAATTAGATCGGGGAATCATTTCAATTAAGAAGTTAAGCTCGTTGCTTTTTTTTACCAGAATTGGAGCCAGACTCTATCCATTTATTCACTAGACCCAGAAAATCGATTTTATTACGACATGCTATTTTTTCCATTCATTACCCTTGAGGATCAGTCGTGGTCTTCTAGACTCTACCAAGAGTCTGAACGAATTTGTTGCTCATCCAAATGTGTAAAGATCATAGTCGCACTTAAAAGCCGAGTACTCTACCATTGAGTAGCACCCAGAAAGATACGATCGAACCCAAATCAATGGAATTGTAGGCGCTTGGAGTGAGGATAAAGAGACCTATCTATCTACAAATTCTAGATGTTCAATAGACCTTTGTCAATGGAAATACAATTTAAAAGGCTTATGTTGGATTGGCACGACATAAATCCTAAGAAAACTCAAATCTTTAAAGAATTCTGCCTTCCTTAAAATATCATAAACAGTTCTTGTAGGTTGAGCACCCTTTTCAAGGAAATAGAGAATAGCTGGAACATTTAAACAAGTTTGATTCTTTATCGGATCATAAAAACCTACTTTTCGAAGATCTCTTCCTTCTCTTCGAGAGCGAACATCAATTGCAACGATTCGATAGACAGCTTATTGGGATAGATGTAGCTAAACAACCCCCTAGAAACGTATAGGAGGTTTTCTCCTCATACGGCTCGAGAAATAAAATTTCATTTACTCATGACTCAAGTTGGCTAATTTTGACTGACAGACTTAATTTTTGAGTCGTCTCTAAACTCTTTTCTTTGTCTCATCTCGAACGAATTTACTTTGTTGAGACAGTTGAAAATCGCGTTTACTTGTTCCGGAATCTTTGATTTGTGAAATCCTTGGGTTTAGACATTACTTCGGGAATTCCTTTTTTTAAAGAGTAGCAACATACCATAGACTGACAAAGTTCCTAATTTATTAGTTTTCACTAACCCTAGATTCTTTCCTAAACTCTGTCTCGAGCTCCATCGTGTACTAAACCCAGCCAAATTGTTCGGGACGAATAGAACAGACTATGTCGAGCCAAGAGCATTTTCATACTATGAAAAATGATGGATAGCAAAATCCACAATCGATCATGTCCTTCAAGTCGCACGTTCTTTCTACCACATCGTTTTAAACGAAGTTTCACCAAATTCCTCATTTCATTATGGTATAGAATTGATCCAATATGGATGGGATCATGAATAGTCATATACTCAAATCTGGGACGGAAGGATTCGAACCTCCGAGTAACGGGACCAAAACCCGCTGCCTTACCACTTGGCCACGCCCCATCCCGACACTAATTTGTTTATTTGTTATTCGTCAATTTCAATTGAGGGATCTCTCTTGCTAGGATTCTAGACATGCGGATAATATAAAAATGCATTGATCATTACATGGAATTCTATTAAGATATTATATGAAATCGAATTTCTTCCACTCTCATTTGAGAGTGCGAATACAAGGAGGTATTTTCGTTTGGGAAAGTCCGAAAAGGTTTTGAATCGCCCTTAAAATAACTCAATCAAAATCCAATTATCTACTCTACAAGAACGAAATGCTTGTTATGCCTAATATACTTAGTTTAACCTGTATCTGTTTTAATTCTGTTCTTTACTAGTTTTTTCTTCCAAATTGCCCGAAGCTTATGCCATTTTCACCCAATCGTGGATGTTATGCCTGTCATACCTGTACTCTTTTTTCTATTAGCCTTTGTTTGGCAAGCTGCTGTAAGTTTTCGATGAATACTAAGGGTAATCTATTCCTTAAAATTGGAGATTATGTAATGCTTACTCTCAAACTTTTTGTTTATACAGTAGTGATATTCTTTGTTTCCCTCTTTATCTTTGGATTCTTATCTAATGACCCAGGACGTAATCCTGGGCGTGAGGAGTAATTGGAATTTATCTATGAAAAACCGGGGGTCAGAATTCCTTCCAATTCGAAAGTCCCAATGATCGAGGGGCGGAAAGAGAGGGATTCGAACCCTCGGTACAAAAAATTGTACAACGGATTAGCAATCCGCCGCTTTAGTCCACTCAGCCATCTCTCCCGTTCCAAATCGAAAGGTTTCGTAATATGACAGAGGAAGAAATAAGATAGAAAAATTATATTGCCAATTCCATTTTAGTTATATTCTTTTTTATTAATGTTAATAAACATAAAATTGGAAGAAATATAAAGTAAGTAGACCTGACTCCTTGAATGATGCCTCTATTCGCTATTCTGATATATAAATTCGATGTAGATGAAATTGTATGCGGTTTTATCTTCGAGACCATTGAAAGGGCATTGAACGAGAAGAAATCGTCCAATTATCGTATGCCTAGTGGAGGTGCTCGGAAATGGTTGAAGTAATTGAATAGGAGGATCACTATGACTATAGCCCTTGGTAGAGTTACTAAAGAAGAAAATGATCTATTTGATATTATGGACGACTGGTTACGAAGGGACCGTTTCGTTTTTGTAGGATGGTCCGGCCTATTGCTCTTTCCTTGTGCTTATTTCGCTTTAGGGGGTTGGTTTACAGGGACAACTTTTGTAACTTCTTGGTATACCCATGGATTGGCTAGTTCCTATTTGGAAGGTTGTAATTTCTTAACCGCGGCAGTTTCCACCCCTGCCAATAGTTTAGCACACTCTTTGTTGCTACTATGGGGCCCGGAAGCGCAAGGGGATTTTACTCGTTGGTGTCAATTAGGGGGTCTGTGGACTTTTGTCGCTCTCCATGGGGCTTTTGCACTAATAGGTTTCATGTTACGTCAATTTGAACTTGCTCGGTCTGTTCAATTGCGACCTTATAATGCAATTTCATTCTCTGCTCCAATCGCTGTTTTTGTTTCCGTATTCCTTATTTATCCACTGGGGCAATCTGGTTGGTTCTTTGCGCCGAGTTTTGGCGTAGCAGCGATATTTCGATTCATCCTCTTTTTCCAAGGATTTCATAATTGGACGTTGAACCCATTTCATATGATGGGAGTTGCCGGAGTATTAGGCGCGGCTCTGCTATGCGCTATTCATGGGGCGACCGTAGAAAACACTCTATTCGAGGATGGTGATGGTGCAAATACCTTCCGCGCTTTTAACCCAACTCAAGCTGAAGAAACTTATTCAATGGTCACTGCTAACCGCTTTTGGTCCCAAATCTTTGGTGTTGCTTTTTCCAATAAACGTTGGTTACATTTCTTTATGCTATTTGTACCCGTCACCGGTTTATGGATGAGTGCTATTGGCGTAGTCGGCCTGGCTCTGAACCTACGTGCCTATGACTTCGTTTCCCAGGAAATCCGTGCAGCGGAAGATCCTGAATTTGAGACTTTCTACACCAAAAATATTCTTTTAAACGAGGGTATTCGTGCGTGGATGGCAGCTCAGGATCAGCCTCATGAAAATCTTATATTCCCTGAGGAGGTTCTACCACGTGGAAACGCTCTTTAATGGAACTTTCGTTTTAGCTGGTCGTGACCAAGAAACCACCGGCTTTGCTTGGTGGGCTGGGAATGCCAGACTTATCAATTTGTCCGGTAAACTACTTGGAGCTCACGTAGCCCATGCCGGATTAATCGTATTCTGGGCCGGAGCAATGAACCTATTTGAAGTGGCCCATTTCGTACCAGAAAAGCCCATGTATGAACAAGGGTTGATTTTACTTCCGCACTTAGCTACTCTAGGTTGGGGAGTAGGGCCGGGGGGAGAAGTTCTAGATACTTTTCCGTACTTTGTATCTGGAGTACTTCACCTAATTTCCTCCGCAGTCTTAGGCTTCGGTGGCATTTATCACGCGCTTCTGGGACCCGAGACTCTTGAAGAATCTTTTCCATTCTTTGGTTATGTATGGAAAGATAGAAATAAAATGACTACAATTTTGGGTATTCACTTAATTTTGTTAGGTATAGGTGCTTTTCTTCTAGTACTCAAGGCTCTTTATTTTGGCGGTGTATATGATACCTGGGCCCCGGGGGGATGTAAGAAAAATTACCAATTTGACCCTTAGCCCCAGTGTTATATTTGGTTATTTACTAAAATCCCCCTTTGGGGGAGAAGGGTGGATTGTTAGTGTGGATGATTTAGAAGATATAATTGGGGGACATGTATGGTTGGGTTTCATTTGTGTATTTGGCGGAATTTGGCATATCTTAACCAAACCCTTCGCATGGGCTCGCCGTGCATTTGTATGGTCTGGAGAAGCTTACTTGTCTTATAGTTTAGGCGCTTTATCTGTCTTTGGTTTTATCGCTTGTTGTTTTGTCTGGTTCAATAATACGGCTTATCCGAGTGAGTTTTATGGACCCACCGGGCCAGAAGCTTCTCAAGCTCAAGCATTTACTTTTCTAGTTAGAGACCAGCGTCTTGGAGCTAATGTGGGATCTGCCCAAGGACCCACAGGTTTGGGTAAATATCTAATGCGTTCCCCAACGGGAGAGGTTATTTTTGGAGGGGAAACTATGCGTTTTTGGGACCTTCGTGCTCCATGGTTAGAACCTCTAAGGGGCCCCAACGGTTTGGACTTGAGTAGGTTGAAAAAAGACATACAACCTTGGCAAGAACGACGTTCGGCAGAATATATGACCCATGCTCCTTTAGGCTCTTTAAATTCCGTGGGTGGCGTAGCTACCGAGATCAATGCAGTTAATTATGTCTCTCCTAGAAGTTGGTTAGCGACCTCCCATTTTGTTCTAGGATTCTTCTTTTTTGTGGGCCATTTGTGGCATGCAGGAAGAGCCCGGGCTGCTGCAGCAGGCTTTGAAAAGGGAATCGATCGTGATTTGGAACCTGTTCTTTACATGAATCCTCTTAACTAAGATCTTTATACCTGTTCTATTCTTTCTGGCTCGGTTATTCCATCTAGCCGAGCCAGTATTCAATAAGTAAAAGGAGAGAGAGGGATTCGAACCCTCGATAGTTCCTAGAACTATACCGGTTTTCAAGACCGGAGCTATCAACCACTCAGCCATCTCTCCACAGCCTAATAAAGAGAAGAATCAATGGATTCATGATTAAACCCCTCCTACTTTTGTATTTATTACAGTTAAGTGAGGGATCGTAGTCAACATTTGATGGTAGCTTGGAGGATTAGAAATATGACTATTGCTTTCCAATTAGCTGTTTTTGCATTAATTGCGACTTCCTCAGTGTTAGTAATTAGTGTACCCCTTGTATTTGCTTCTCCTGATGGTTGGTCAAATAATAAAAACGTTGTATTTTCCGGTACATCATTATGGATTGGACTAGTCTTTTGGTAGCTATTCTGAATTCTCTCATTTCTTAAAATGAAACGGTCGACCCAGACGGTCGACCCAGGCGGATATACCCTATAAAATATAGTAGCGAGCGTAGTTCAATGGTAAAACATCTCCTTGCCAAGGAGAAGATACGGGTTCGATTCCCGCCGCTCGCCAGCATAAGTGCGGAGACGGGAATCGAACCCGTGACCTCAAGGTTATGAGCCTCGTGAGCTACCAAACTGCTCTACTCCGCTCTGGAGGGCCGGGTGGACAAGCCTCATGGAGCGGGTAGCGGGAATCGAACCCGCATCGTTAGCTTGGAAGGCTAGGGGTTATAGTCGACGTTGGTTTTTTTAACGTCTCTAATTCAAAACCGAACATGAAATTTGGATTTCATTCGGCTCCTTTATGGATATTCTCACCACTTAACATCTATGTCAGCTTTTATCTGAATGGAACCAAAGCTCTCCGCTTTCTAGATGATCCCTATAGAGTAGGAAATAGAAATTCATCTACTTACTTCGTTCCCTAATTTTATTCAAGAGATCCTGAGGAAAAGAATTGGGTTTCCACCGAGCTGAAACAATATGCTGATGGTTCTAGTAAACCAAAACTACCTTTTTAGCTATTAGGCTTCCATTTAAGAAGATTTAGTTACGATTGGTTTTTGTATCTTCATCCATAGATCCTTTACTCATATTTAAAAATGGGAATACATGCAAAATTATGCTTCGCGACTCTGTACTCATAATCCATTATACAAATCGCGAGAATTATATTCTCCTCAATATGCTATTGAGAGGAAAAGGATTAAATCCTTTATAAGAACTAAAGTATAGAACGAATCACACTTTTACCACTAAACTATACCCGCTACTGTAGATTATGATACCAACGCTACCCTTTGTCAAGGTAGCCAATCAAAAATATAAAGACTCTTTGCTTGTTCGAGTATATTGACAATTCTAAAAAACTGCTCATACTATATAGTATAATGACGAGCGGTTGTACTATCGTCTAGTGGTTCAGGACATCTCTCTTTCAAGGAGGCAGCGGGGATTCGACTTCCCCTGGGGGTAGGGAGTATTATGAAAGGAGGTTATAACCCTAGAAAAATTCTTCCTGGGTCGATGCCCGAGCGGTTAATGGGGACGGACTGTAAATTCGTTGACGATGTCTACGCTGGTTCAAATCCAGCTCGGCAAAATCTAGGGCTTCGTGAATATGAACTAAGCGGGGATTGTAGTTCAATTGGTCAAAACACCGCCCTGTCAAGTCGGAAGCTGCGGGTTCGAGCCCCGTCAGTCCCGAACTGGATCTCCTATTACTATTCACTCTCAACCATGAATTGATTGATAGTCCGATATTCATAATATTGAATTGATTCATATCAGAATCAAGTCCTCACAGGCCTTTTCCATGGGATTACATCCCGAGTTATTGCGAAGAGGTTATGGAAGTCAATATTCTCGCATTTATTGCTACTGCACTGTTCATTCTAGTTCCTACTGCCTTTTTACTTATTATTTATGTAAAAACAGTCAGCCAAAATGATTAATTGGAATTCCAATTAATCATTGAAGAAAAAGGCTGGTTGGAATCTAAAGTGTGCTACCACACTTTAGCTTTATTATCATCCTAGAGTCCACTCCTCCCCCATACTACTAGTGAAAAAGAAAATGTAAAGACTACCATTAAAGCAGCCCAAGCGAGACTTACTATATCCATGTAAATTATGTCTCCTATTTCTATGAAGAAATTATTCTACTATTGATCAATAATCATAGTGGAATCAAGGGTCAGAGTCAAAATCTTGATCAGGCGGCACCAGATTTGAACTGGGGATAAAGGATTTGCAGTCCCCTGCCTTACCGCTGGCCATGCCGCCATTGGTTCCCTTATGTTTTCTATGGGGAATCGTGTTGAACTTTCCTCAATCTATTCATATGTATGAAATACATATATGAAATACGTATGTGGAGTTCCCTAGAATTTCATGTGATTCAGTAAACAATATAGTTCCATGATTGCTAGATCGATCCATAGGGATTGAGAAGAGTGAGCATAATGGATTTCGATAAAAAGGAAACTAAAGATGTTCCGGAATGGAAATGAGGGAATGTCCACAATACCCGGATTTAGTCAGATCCAATTCGAGGGATTTTTTAGGTTCATTAATCAAGGCTTGGCAGAAGAACTTGAGAAGTTTCCAACAATTAAAGATCCAGATCACGAAATTGCATTTCAATTATTTGCGAAAGGATATCAATTGCTAGAACCCTCAATAAAAGAAAGGGATGCTGTGTATGAATCACTCACCTATTCTTCCGAATTATATGTATCTGCGAGATTAATTTTTGGTTTCGATGTGCAAAAGCAAACCATTTCTATTGGAAACATTCCTATAATGAATTCCTTAGGAACCTTTATAATAAATGGAATATACCGAATTGTGATCAATCAAATATTGCTAAGTCCTGGTATTTACTACCGCTCGGAATTAGACCATAAGGGAATTTCTATCTACACCGGGACTATAATATCAGATTGGGGAGGAAGATCGGAATTAGCAATTGATAAAAAAGAAAGGATATGGGCTCGCGTAAGTAGAAAACAAAAGGTATCTATTCTAGTTCTATCATCAGCTATGGGTTCGAATCTAAGAGAAATTCTAGATAATGTTTCCTACCCTGAAATTCTCTTGTCTTTCCCGAATGCTAAGGAGAAGAGGATTGAGTCAAAAGAAAAAGCTATTTTGGAGTTTTATCAACAATTTGCTTGTGTAGGTGGGGACCTGGTATTTTCGGAGTCCTTATGTGAGGAATTACAAAAGAAATTTTTTCAACAAAAATGTGAATTAGGAAGGATTGGTCGACGAAATATGAATCGGAGACTGAATCTTGATATACCTCAGAACAATACATTCTTGTTACCACGAGATGTATTGGCCGCTACGGATCATTTGATTGGAATGAAATTTGGAACGGGTATACTTGACGATGACGATATGAATCACTTGAAAAATAAACGTATTCGTTCGGTTGCGGATCTGTTACAAGATCAATTCGGACTGGCTCTTGATCGTTTACAACATGCGGTTCAAAAAACTATCCGTAGAGTATTCATACGTCAATCGAAACCGACTCCACAAACTTTGGTAACTCCAACTTCAACTTCGATTTTATTAATAACTACTTATGAGACCTTTTTTGGCACATACCCCTTATCTCAAGTTTTTGATCAAACTAATCCATTGACACAAACTGTTCATGGGCGAAAAGTGAGTTGTTTGGGTCCTGGAGGATTGACGGGGAGGACTGCAAGTTTTCGGAGCCGAGATATTCATCCGAGTCACTATGGGCGTATTTGTCCAATTGACACGTCCGAAGGAATCAATGTTGGACTTACTGGATCCTTAGCTATTCATGCGAGAATTGATCACTGGTGGGGATCCATAGAGAGTCCATTTTATGAAATATCTGAGAAGAAAAAAAAGAGAAACAGGTGGTTTATTTATCACCAAATAGAGATGAATATTATATGATAGCAGCAGGAAATTCTTTGTCTTTGAATCAGGGTATTCAGGAAGAACAGGTTGTTCCAGCTAGATACCGTCAAGAATTCCTGACTATTGCATGGGAACAGATCCATGTTAGAAGTATTTTTCCTTTCCAATATTTTTCTATTGGAGGTTCTCTCATTCCTTTTATTGAGCATAATGATGCGAATCGGGCTTTAATGAGTTCTAATATGCAGCGCCAAGCAGTTCCGCTTTCTCGGTCCGAGAAGTGCATTGTTGGAACTGGATTGGAACGCCAAACAGCTCTAGATTCGAGGGTTTCCGTTATAGCCGAACGCGAGGGAAAGATCATTTCTACTGATAGTCACAAGATCCTTTTATCAAGTAGTGGGAAGACTATAAGTATTCCTTTAGTTACCCATCGGCGCTCTAACAAAAATACTTGTATGCACCAAAAACCTCGGGTTCCATGGGGTAAATCCATTAAAAAAGGACAAATTTTAGCAGAGGGAGCTGCTACAGTTGGTGGGGAACTTGCTTTAGGAAAAAACGTATTAGTAGCTTATATGCCATGGGAAGGTTACAATTTTGAAGACGCAGTACTAATTAGCGAACGTTTGGTATATGAGGATATTTATACTTCTTTTCACATCCGAAAATATGAAATTCAGACGGATACGACAAGCCAAGGCTCCGCTGAAAAAATCACTAAAGAAATACCACATCTAGAAGAACATTTACTCCGCAATTTGGACAGAAATGGAGTTGTTAGGTTGGGATCCTGGGTAGAAACTGGCGATATTTTAGTAGGTAAATTAACGCCTCAGATAGCGAGCGAATCGTCGTATATCGCGGAAGCTGGATTATTACGGGCCATATTTGGTCTTGAGGTATCCACTTCAAAAGAAACTTCTCTCAAACTACCTATAGGTGGAAGAGGGCGCGTTATCGATGTGAAATGGATCCAGAGAGACCCCCTAGACATAATGGTTCGTGTATATATTTTACAGAAACGTGAAATCAAAGTTGGGGATAAAGTAGCCGGAAGACACGGGAATAAGGGGATCATTTCCAAAATTTTGCCTAGGCAAGATATGCCCTATTTGCAAGATGGAACACCTGTTGATATGGTCTTCAATCCCTTAGGAGTACCCTCACGAATGAATGTGGGACAAATATTTGAAAGCTCGCTCGGATTAGCAGGGGATCTGCTAAAGAAACATTATAGAATAGCACCCTTTGATGAGAGATATGAGCAAGAGGCTTCAAGAAAACTTGTGTTTTCAGAAGCCAGTAAACAAACAAAAAATCCATGGGTATTTGAACCCGAGTACCCGGGAAAAAGTAGAATATTTGATGGAAGAACAGGAGACCCCTTCGAACAACCTGTTCTAATAGGGAAGTCCTATATCTTAAAATTAATTCATCAAGTTGATGAAAAAATCCATGGACGTTCTACTGGGCCCTACTCACTTGTTACACAACAACCCGTTAGAGGAAGAGCCAAGCAAGGGGGACAACGAGTAGGAGAAATGGAAGTTTGGGCTTTAGAAGGATTTGGTGTTGCTCATATTTTACAAGAGATACTTACTTATAAATCAGATCATCTTATAGCTCGCCAAGGAATACTTAATGCTACGATCTGGGGAAAAAGAGTACCTAATCACGAGGATCCTCCAGAATCTTTTCGAGTGCTCGTTCGAGAACTACGATCTTTGGCTCTAGAACTGAATCATTTCCTTGTATCTGAGAAGAACTTCCAGGTTAATAGGGAGGAAGTTTGATCGAATAAATTTTATGATTGACCAATATAAACATCAACAACTCCAAATTGGACTCGTTTCCCCTCAACAAATAAAGGCTTGGGCTAACAAAAACCTACCTAATGGGGAAGTCGTTGGCGAAGTCACAAGGCCCTCTACTTTTCATTATAAAACCGATAAACCAGAAAAAGATGGATTGTTTTGCGAAAGAATCTTTGGACCCATAAAAAGCAGAATTTGTGCTTGTGGAAATTCTCGAGCGAGCGTAGCTGAAAACGAAGACGAAAGATTTTGCCAAAAATGCGGGGTAGAATTTGTTGATTCTCGGATACGAAGATATCAAATGGGATACATCAAACTCGCATGTCCCGTGACTCATGTGTGGTATTTGAAAGGTCTTCCTAGTTATATTGCGAACCTTTTAGATAAACCCCTTAAGAAATTGGAGGGCCTAGTATACGGCGATTTCTCTTTTGCTAGGCCCAGCGCTAAAAAACCCACTTTCTTACGATTACGAGGTTTATTCGAAGATGAAATTTCATCCTGTAACCACAGCATTTCTCCCTTTTTCCCAGGCTTTGCAACATTTCGAAATCGGGAAATTGCGACAGGAGCAGGTGCTATTAGAGAACAATTAGCAGATTTGGATTTGCGAATTATTATAGAGAATTCCTTGGTCGAATGGAAGGAATTAGAAGACGAGGGGTATAGTGGAGATGAATGGGAAGATAGAAAAAGACGAATAAGAAAAGTTTTTTTGATTAGACGCATGCAATTGGCGAAACATTTTATTCAAACAAATGTAGAACCAGAATGGATGGTTTTGTGCTTATTACCGGTTCTTCCTCCCGAATTGAGACCCATTGTTTATAGGTCTGGGGATAAAGTAGTGACTTCGGATATTAATGAACTTTATAAGAGAGTTATCCGTCGGAACAACAACCTTGCCTATCTATTAAAAAGAAGTGAATTAGCGCCAGCAGATTTAGTAATGTGCCAGGAAAAGTTGGTACAAGAAGCCGTGGATACACTTCTTGATAGTGGGTCCCGCGGGCAACCAACGAGGGATGGTCACAATAAAGTATACAAATCACTTTCAGATGTAATTGAAGGTAAAGAGGGAAGGTTTCGTGAGACTCTGCTTGGGAAACGGGTCGATTACTCGGGGCGTTCTGTCATTGTTGTGGGTCCTTCACTTTCATTACATCAATGTGGATTACCTCTAGAGATAGCAATAAAGCTTTTTCAGCTATTTGTAATTCGCGATTTAATCACGAAACGCGCTACTTCTAATGTCAGGATTGCTAAAAGGAAAATTTGGGAAAAGGAACCCATTGTATGGGAAATACTTCAAGAAGTTATGCGGGGACATCCTGTACTGTTGAATAGAGCACCTACCCTGCATAGATTAGGCATACAGGCCTTCCAACCCACTTTAGTAGAGGGGCGTACTATTTGTTTACACCCATTAGTGTGTAAGGGTTTCAATGCGGACTTTGATGGGGATCAAATGGCTGTTCATCTACCTTTATCCTTGGAAGCTCAGGCGGACCGTTTACTTATGTTTTCTCATATGAATCTCCTATCTCCTGCTATTGGAGATCCTATTTGCGTACCGACCCAAGACATGCTTATAGGACTTTATGTATTAACGATTGGAAACCGTCGGGGTATTTGTGCAAATAGATATAATAGTTGCGGAAACTATCCAAATCAAAAAGTAAGTTACATACGAAAGAACCCCATTTTTCTAGTTCCTATGATGCACTGGGAGCTTATAGACAGAAACGAATCAGTTTAGACAGTCCCTTGTGGCTCCGATGGAAACTAGATCAACGCGTCATTGGGTCAAGAGAAGTTCCGATTGAAGTTCAATATGAATCTTTGGGGACTTATCATGAGATTTATGCCCACTATCTAATAGTGGGAAATAGAAAAAAAGAAATCCGTTCTATATACATTCGAAGCACTCTTGGTCATATTTCTTTTTATAGAGAAATAGAGGAAGCCATACAAGGATTTAGTCAGGCCTATTCATACTATCTAAAAAGGAAGTTAGATTCGGGATGCTTTCGGGGGGCATTCCGACGAATCCGAAAATTTGAATCACTGAGGGGGTACTTATGTATGGCGGAACGGGCCAATCTGGTCTTTCATAATAAAGAGATAGACGGAACTGCTATGAAACGACTTATTAGCAGATTAATAGATCATTTCGGAATGGGATATACATCCCATATACTGGATCAAATAAAGACTCTGGGCTTTCATCAAGCCACTACTACATCGATTTCATTAGGAATCGAGGATCTTTTAACAATACCCTCTAAGGGATGGTTAGTCCAAGACGCGGAACAACAGAGTTTTCTTTTGGAGAAACACTATTATTATGGGGCTGTACACGCGGTAGAAAAATTACGCCAATCCGTTGAGATATGGTATGCTACAAGTGAATATTTGAAACAAGAAATGAATTCGAATTTTCGGATAACGGATCCTTCTAATCCAGTCTATCTAATGTCTTTTTCAGGAGCTAGAGGAAATGCATCTCAAGTACACCAATTAGTAGGTATGAGAGGATTAATGGCGGATCCTCAAGGACAAATGATTGATTTACCTATTCAAAGCAATTTACGCGAGGGACTTTCTTTGACAGAATATATAATTTCCTGCTATGGAGCCCGTAAAGGGGTTGTAGATACTGCTGTACGAACAGCGGATGCTGGATATCTTACACGTAGACTTGTTGAAGTAGTTCAACATATTATTGTGCGTAGAAGAGATTGTGGTACTATCCGAGGTATTTCTGTGAGTCCTCAAAATGGGATGACGGAAAAACTTTTTGTCCAAACACTAATTGGTCGTGTATTAGCAGACGATATATATATCGGTTCACGATGCATTGCCGCTCGAAATCAAGATATTGGAATTGGATTAGTCAATCGATTCATAACTGCCTTTCGAGCACAACCATTTCGAGCACAACCAATATATATTAGAACCCCCTTTACTTGCCGGAGCACATCTTGGATCTGTCAATTATGTTATGGTCGGAGTCCCACTCATGGCGATCTGGTCGAATTAGGGGAAGCCGTAGGTATTATTGCGGGTCAATCAATTGGGGAGCCAGGGACTCAACTAACATTAAGAACTTTTCATACTGGTGGAGTATTCACAGGGGGTACTGCCGACCTTGTACGATCCCCTTCGAATGGAAAAATCCAATTCAATGAGGATTTGGTTCACCCCACACGTACCCGTCATGGGCAGCCTGCTTTTCTATGTTATATAGACTTGCATGTAACTATTCAGAGTCAGGATATTCTATATAGTGTGAATATTCCCTCAAAAAGCTTGATTCTAGTGCAAAATGATCAATATGTAGAATCCGAACAAGTAATTGCGGAGATTCGTGCCGGAACGTCCACTTTGCATTTTAAAGAAAGGGTACAAAAGCATATTTATTCTGAATCAGACGGGGAAATGCACTGGAGTACCGATGTTTACCATGCGCCCGAATATCAATATGGTAATCTTCGTCGATTACCAAAAACAAGCCATTTATGGATATTGTCAGTAAGTATGTGCAGATCCAGTATAGCGTCTTTTTCGCTCCACAAGGATCAAGATCAAATGAATACTTTGGTAAAAAAGATAGGGAAATTCTTGATTATTCAACGCCGGATAGAATCATGTCCAACCATTGGAATTTTATCTATCCTTCTATTCTTCAAGATAATTCGGATTTATTGGCGAAAAAGCGAAGAAATAGGTTCGTCATTCCATATCATCAAGAAAAAGAACTAATATCCTGTTTGGGGATTTCTATTGAAATACCCTTTATGGGTGTTTTACGTAGAAATACTATTTTTGCTTATTTTGACGATCCACGATACAGAAAAGATAAAAAGGGTTCAGGAATTGTGAAATTTAGATATAGGACGAGGACGAATACGGGAGCCCAGAGGAAGATTCCATCTTAAAAAAAGAGGGTTTGATTGAGCATCAAGGAACAAAAGAATTTAGTCTAAAATACCAAAAAGAACTAGATCGGTTTTTTTTCATTCTTCAAGAACTGCATATCTTGCCCAGATCCTCATCCCTAAAGGTACTTGATAATAGTATCATTGGAGTGGATACACAACTCACAAAAAATACAAGAAGTCGACTAGGTGGATTGGTCCGAGTGAATAGAAAAAAAAGCCATACGGAACTCAAAATCTTTTCCGGAGATATTCATTTTCCTGAAGAAGCAGATAAGATATTAGGTGGTAGTTTGATACCACCAGAAAGAGAAAAGAAAGAATCTAAGGAATCGAAAAATTGGGTCTATGTTCAACGGAAAAAAATTCTCAAGAGCAAGGAAAAGTATTTTGTTTCGGTTCGACCTGCAGTCGCATATGAAATGGACGAAGGGAGAAATTTAGCAACACTTTTCCCGCAGGATCTCTTGCAAGAAGAGGATAATCTCCAACTTCGACTTGTCAATTTTCTTTCTCATGAAAATAGCAAGTTAACTCAAAGAATTTATCACACGAATAGTCAATTTGTTCGAACTTGCTTAGTAGTGAATTGGGAACAAGAAGAAAAAGAGGAGGCTCGTGCTTCCCTTGTTGAGGTAAGAGCAAATGATCTGATTCGTGATTTCCTAAGAATTGAGTTAGTAAAGTCCACTATTTCGTATACACGAAGAAGGTATGATAGGACAAGTGCAGGACCGATTCCCAATAGGTTAGATCGCACCACGAAGATTCAATCACTTAGCCAAGCTATTGGCACCTTGTTGAATCGAAATAACCAATCTTTGATGATTTTGTTGGCATCCAACTGTTCTAGAATTGGTTTATTCAAGAATTCGAAATATCCCAATGCGGTAAAAGAATCGAATCCTAGAATTCGAGATATTTTTGGGCCCTTAGCTGCTATTGTACCTAGTATATCGAATTTTTCTTCATCTTACTATTTACTAACGCATAATCAGATCCTGTTAAAAAAATATTTGGACAATTTGAAACAAACCTTCCAAGTACTTCAAGGGCTTAAATACTCTTTAATAGATGAAAATCAAAGGATTTCGAATTTCGATAGTAACATCATGTTGGATCCATTCCATTTGAATTGGCACTTTCTCCATCATGATTCTTGGGAGGAGACATCGGCAATAATTCACCTTGGACAATTTATTTGCGAAAATGTATGTCTATTTAAAATAAAAAAATCTGGTCAAATTTTCATTGTTAATATTGATTCCTTTGTTATAAGAGCAGCTAAGCCTTATTTGGCCACTACAGGAGCAACTGTTCATGGTCATTATGGAGAAATCCTTTACAAAGGAGATAGGTTAGTTACGTTTATATATGAAAAATCGAGATCTAGTGACATAACGCAAGGTCTTCCAAAAGTAGAACAAATCTTTGAAGCGCGTTCAATTGATTCACTATCGCCGAATCTCGAAAGGAGAATTGAGGATTGGAATGAGCGTATACCAAGAATTCTTGGGGTCCCCTGGGGATTCTTGATTGGAGCTGAGCTAACCATAGCCCAAAGTCGTATCTCTTTGGTTAATAAGATCCAAAAGGTTTATCGATCCCAAGGGGTACAGATCCATAATAGACATATAGAGATTATTATACGCCAAGTAACATCAAAAGTGCGGGTTTCCGAAGATGGAATGTCTAATGTTTTTTCACCTGGGGAATTAATCGGATTATTGCGAGCGGAACGAGCAGGGCGAGCTTTGGATGAATCGATCTATTATCGGGCAATCTTATTGGGAATAACAAGGGTTTCCCTGAATACCCAAAGTTTCATATCTGAAGCAAGTTTTCAAGAAACTGCTCGAGTTTTAGCAAAAGCTGCCCTACGAGGTCGTATTGATTGGTTGAAAGGCCTCAAAGAAAACGTAGTTCTGGGGGGGATTATACCTGTTGGTACCGGATTCCAAAAATTTGTGCATCGTTCCCCACAAGACAAGAACCTTTATTTCGAAATTAAAACTATTCGCGTCGGAAATGAGAGATATTTTGTTTCTCCATACAGAATTAGTTTTGACGTAACAAACAATTTCTATGAGACATCAGAAGTTTTATTTCAAGCTATTTCGCTCTTTCTTAATCAATTCCGTAATGGTAGGATCAAAAGAAGTGTGGAAAAATGACAAGAAGATATTGGAACATCAATTTGAAAGAGATGATAGAAGCGGGAGTTCATTTTGGTCATGGTATTAAGAAATGGAATCCTAAAATGGCCCCTTACATCTCGGCAAAGCGTAAAGGTACTCATATTACAAATCTCGCTAGAACGGCTCGCTTTTTATCAGAAGCTTGTGATTTAGTTTTTGATGCAGCAAGTCAGGGAAAAAGCTTCTTAATTGTTGGTACCAAAAAAAGAGCAGCGTATTTAGTAGCATCAGCTGCAATAAGGGCTCGTTGTCATTATGTTAATAAAAAGTGGTTCAGTGGTATGTTAACGAATTGGTCGATTACGAAAACTAGACTTTCTCAATTTAGAGACTTAAGAGCAGAAGAAAAGATGGGAAAATTCCACCATCTCCCAAAAAGAGATGTGGCAATCTGAAGAGAAAATTATCGACCTTGCAAAGATATCTCGGCGGGATCAAATATATGACGAGGTTGCCAGACATTGTGATCGTCCTCGATCAGCAAAAAGAGTATATAGCTCTTCGGGAATGTGCCATTTTGGGGATTCCTACTATTTCTTTAGTCGATACAAATTGTGACCCAGATCTCGCGAATATATCGATTCCAGCCAACGATGACACTATGACTTCAATTCGATTGATTCTTAACAAATTAGTATTTGCAATTTGTGAGGGCCGTTCTCTCTATAAGAAATCGTTTAGAATAGGGAATATTGATATATATTAGAGGGTATTGATATATATTATGATCTGATGTGATTTGGTATCCTAAATATAAGATTTTCAGCTGAGTTGAGAAAGAGATGGTTGAATCAAAAGAATTCTTTTGAAGTTCAATTTTTATCAGAGGACAATATGAATATTATACCATGTTCCATTAAAACACTCAACGGGTTATACGATATATCGGGTGTAGAAGTAGGCCAACACTTCTATTGGCAAATAGGAAGTTTCCAAATTCATGCCCAAGTACTCATCACTTCTTGGGTCGTAATTACTATCTTGCTAGGTTCAGTTATCATAGCTGTTCGGAATCCACAAACCATCCCGACCGACGGTCAGAATTTCTTCGAATATGTGCTTGAGTTTATTCGAGACTTGAGCAAAACTCAGATTGGAGAAGAATATGGTCCCTGGGTTCCCTTTATTGGAACTATGTTCCTTTTTATTTTTGTTTCGAATTGGTCGGGTGCTCTTTTACCTTGGAAAATTATACAGTTACCCCATGGGGAATTAGCAGCGCCCACGAATGATATAAATACTACTGTTGCTTTAGCTTTACTCACGTCAGCGGCATATTTTTATGCGGGTCTTAGCAAAAAAGGATTGAGTTATTTCGAGAAATATATTAAACCAACTCCAATCCTTTTACCAATTAACATCCTAGAAGATTTCACAAAACCATTATCGCTTAGTTTTCGACTTTTCGGGAATATATTGGCGGATGAATTAGTTGTTGTTCTTGTTTCTTTAGTCCCCTTAGTAGTCCCTATACCGGTCATGTTTCTTGGATTATTTACAAGCGGTATTCAAGCTCTTATTTTTGCAACGTTAGCCGCAGCCTATATAGGTGAATCCATGGAGGGTCATCACTATTTCTTGGTTGATTGTATCCTTAACCATTGACACGAGGAACTCACCATGAATCCACTAATTGCTGCTGGATGACGTAGGGCTTGCTTCTATTGGCCCTGGAGTTGGTCAAGGTACTGCTGCAGGACAAGCTGTAGAAGGTATTGCGAGACAGCCAGAAGCAGAAGGTAAAATACGAGGTACTTTATTGCTTAGTCTAGCTTTTATGGAAGCTTTAACAATTTATGGACTAGTTGTGGCACTAGCACTTTTATTTGCGAACCCTTTTGTTTAATCTAAAAAAAGAGAAGGAGTCTTTCACAGGTCAAACGAGACTAACTAGATAAAGGGCGAGCGAAAAGTGATCAAAACTTTGTTCGTCCTATCTATAAGAGGAGAGCATATGAAAAATGTAACCCATTCTTTCGTTTTTTTAGCTCACTGGCCATCCGCTGGGAGTTTCGGGCTTAATACCGATATTTTAGCAACAAATCTAATAAATCTAACTGTAGTGGTTGGTGTATTGATTTTTTTTGGAAAGGGAGTGTGTGCGAGTTGTCTATTTCAAGAATAGATTGATCTATCCGGCTGCACTTAATGTGCACGATCTCGACGAATTACTTCTGAATAAATTCAGAAATCATATGGGAGACCATAGCATTTCGCGACTCATTGGTAACTTTGATTCTCTATAGACCAATAATGTGAGACCATTAACACGGTTAAAGCTAAACTGCTTGAAGTCCAGGCAAGGGTACTCTTTCTACAAGTAGAATTTATCTGATATAGAACACTCATATCGATAATTAAACTATTTACTGGCCCCCTTTTCAATGCCGAATCGACGACCTATGTATAAAGAGATTTTTTTATTAAAGGCAAAACAAATAAAGAAACAACTTTGCTGACATCTAGGCGGAAGAGTCCATATTTCGAGGATAGGCTCATCAAAAGGAGCGTGAGAGCCAAATGAATCGAAAGATTCATGTTTGGTTCGGGAAGAGATCATAAAAGTTGTTACAAGATAATCTACTTTCATTAAAAGATTTATTAGATAATCGAAAACAGAGGATCTTGAGCACTATTCGAAATTCGGAAGAATTGCGTAGAGGGACCATTGAGCAGCTCGAAAAAGCTCGGGTTCGATTACAGAAAGTCGAACTAGAAGCAGATGAGTATCGAATGAATAGATACTCTGAGATAGAACGAGAAAAAGCAAATTTGATTAATGCTACTTCTATTAGTTTGGAACAATTAGAAAAGTCTAAAAACGAAACCCTTTATTTTGAAAAACAAAGGGCAATGAATCAGGTCCGACAACGGGTTTTCCAACAGGCCGTGCAAGGAGCTCTAGGAACTCTGAATAGTTGTTTGAATACCGAGTTACATTTCCGTACGATTCGTGCTAATATTGGCATTCTCGGGGCCATAGAATTTAAATTAACTTGAACTTCTACTTTCGTTTAGAATTTAGGCATTATTTTCCCTTGCTTCAAAAAGTCAAGAATGGCAACCCTTCGAGTCGACGAAATTCATAAAATTCTCCGCGAACGTATTGAACAATATAATAGGAAAGTAGGGATTGAGAATATCGGTCGCGTAGTTCAAGTGGGGGATGGGATTGCTCGTATTATAGGTCTTGGTGAAATAATGTCAGGTGAATTAGTCGAATTTGCAGAAGGGACTAGGGGTATTGCTCTGAATTTGGAATCCAAAAATGTTGGGATTGTATTAATGGGCGATGGGTTGATGATACAAGAGGGAAGTTTTGTAAAAGCAACAGGAAGAATTGCTCAGATACCCGTGAGCGAGGCTTACTTGGGTCGTGTTATAAATGCTCTGGCTAAACCTATTGATGGGAGAGGCGAAATTGTAGCTTCGGAATCTCGCTTAATTGAATCTCCTGCTCCGGGTATCAAATTAAAGCCATGAAACAAGTAGCTGGCAAATCAAAATTGGAACTAGCTCAATTCGCAGAGTTACAAGCCTTTGCACAATTTGCCTCTGCTCTAGATAAAACAAGTCAGAATCAATTGGCAAGGGGTCGACGATTACGGGAATTGCTTAAACAATCTCAATCAAACCCTCTCCCAGTGGAAGAGCAGATAGCTACTATTTATACCGGAACGAGAGGATATCTTGATTCGTTAGAAATTGGACAGGTAAAGAAATTTCTGGATGAGTTACGTAAACACCTAAAAGATACGAAACCTCAATTCCAAGAAATTATATCTTCTAGCAAGACATTCACCGAGCAAGCGGAAATCCTTTTGAAGGAAGCTATTCAGGAACAGCTCGAACGGTTTATTTATAGTATTTAAAGAATAGATAGAATAGATTGCGTCCAATAGGATTTGAACCTATACCAAAGGTTTAGAAGACCTCTGTCCTATCCATTAGACAATGGACGCTTTCTAATGGTAGTGGAATCGAACCGTAACCTGAGCCTTGTGAGCTACCAAACAGGAACTGCCCTCACCATATCTATACAAATAGAATAGTCCATTTATACAGAATGGTAAAGAGGGCTCTTCTACGATCATCAAACCTTACCAACTGGATCTTGTTGCACCCGGTAACAAACATGCGTAAACCATTTCTCGAAGTATGTGTCCGGATAGTCCAAAGTCTCGATAGTTAGCTCTAGGTCTTCCGGTCAAAAAACAACGTCGATTAAGGCGTGTAGGTGCACTATTACGTGGTAGGGATTGCAATTTTTCTCGCATTTTCGTTTTTTCTCGAAACTTTGCTTATCTTTTTTTTTGAAGATCGACGAATCAAATGATATTTCTGTTCTAATTTCTGCCGCTTCTTCTCCCTCTGAATCAAACTTTTTTTTGCCATAATGTGCCGTTCTATTATACACGGTTCTAGTCCTAGATGGAAAAATAATTAACCAAACTTGCCTGATGTTGAGGCAATCAAGAAAGCTGCATAAGTGAATATATAACCCACGGAAAAGTGGGCTAATCCAACCAATCTTGCTTGCACAATGGAAAGAGCCACGGGCTTATCTCTCCAGCGAATTAAATTAGCCAAAGGTGTGCGTTCATGAGCCCATGCTAAAGTCTCAATTAATTCCTGCCAATATCCACGCCAGGAAATTAAGAACATAAATCCAGTAGCCCAAACAAGATGTCCAAATAAGAACATCCACGCCCATACCGATAAACTATTCATCCCAAAAGGATTATATCCATTGATAAGTTGTGAAGAGTTTAACCATAGGTAATCTCTTAACCATCCCATCAAATAAGTGGAGGATTCATTAAATTGTGAAACGTTGCCCTGCCATAATGTGATGTGTTTCCAATGCCAATAAAAAGTAACCCATCCAATGGTATTTAACATCCAGAAAACTGCCAAATAAAACGCGTCCCAAGCAGAAATATCACAAGTACCGCCGCGCCCTGGGCCGTCACAAGGAAAACTATACCCAAAATCCTTTTTATCCGGCATTAATTTGGAACCGCGTGCATCTAAAGCACCCTTTACTAAAATCAATGTAGTTGTATGCAAACCTAGAGCAATAGCATGATGAACCAAGAAATCCCCAGGTCCTATTGTTAAGAAAAGAGAATTACTATTCTCATTAACAGCATTCAACCATCCGGGCAACCATAAGGTTCGACCCGCATTGAAAGCGGGGCCACTCGTTGAAGATAAGAGTATATCGAACCCATATGTCGTCTTACCATGAGCAGATTGTATCCATTGGGCAAATATAGGTTCGATCAAGATTTGCTTTTCTGGAGTACCAAAAGCAAGCATGACGTCGTTATGAACATAAAGGCCCAAGGTATGGAATCCTAGGAAGAGGCTAGCCCAACTTAAATGAGATATGATAGCTTCTTTATGGTCTAACATTCTTGCCAATACATTATCCTCATTCTGTTCCGGATTGTAATCCCTAATGAAAAAAATAGCTCCATGAGCAAAAGCCCCTGTCATGATGAACCCTGCAATATATTGGTGATGAGTATATAAAGCAGCTTGAGTGGTAAAGTCTTGTGCTATGAATGCATAAGCAGGTAAAGAGTACATATGTTGAGCTACTAAGGAAGTAATAACCCCTAAAGAAGCTAGAGCAAGACCTAATTGAAAATGAATCGAATTATTGATTGTGTCGTAAAGGCCCTTATGCCCACGCCCTAATCGACCTCCCGGAGGAGTATGTGCTTCTAAAAGATCTTTGATACTGTGCCCAATTCCGAAGTTAGTTCGATACATATGACCGGCAATGAGAAAAATAAATGCAATAGCTAAATGATGGTGAGCAATATCGGTCAGCCACAAACTTTGTGTTTGTGGATGGAATCCCCCAAGAAGAGTTAGAATGGCAGTTCCGGCTCCTTGAGCGGTACCAAATAAATGATTACTCGAATCTGGGTTTTGGGCATAAAGATTCCACTGACCCGTCAGAAGGGGTCCCAACCCCTGGGGATAGGGTAATACATCTAAGAAATTATTCCATCGAACGTACTCCCCCCTGGATCCGGGAATAGCGACATGAACTAAATGTCCTGTCCAAGCCAAAGAACTTACCCCGAAAAGTCCTGACAAATGATGATTGAGACGAGATTCCGCGTTTTTGAACCACGAAAGGCTTGGTTTCCATTTGGGTTGTAGATGTAACCAACCTGCTATTAAGGATAGCGTAGAAAGAAATAATAGAAACAGAGCTCCAGTATAAAGATCTTGATTGGTGCGTAATCCAATTGTATACCACCACTGATAAACCCCAGAATAGGCGATATTCACTGGACCGGCAGCACCTCCTCGAGTAAAGGCTTCCACAGCGGGTTGACCAAAATGAGGATCCCAAATCGCATGAGCAATAGGTCTTACGTGTAAAGGATCCTGTATCCATCCTTGCCAAGCTACATGAAACAGATTTCCGGACGTCCATAGAAAGATTATTGCTAACTGCCCAAAGTGAGAAGCAAAAATGTTCTGATAAAGACGTTCCTCAGTAATATCATCATGACTTTCGAAATCATGTGCGGTAGCAATACCAAACCAAATACGACGAGTAGTGGGGTCCTGAGCTAAGCCTTGGCTAAACCTGGGAAATCTTAATTCCATAATGCCTTTCAAATCCTCCTAGCCATATCCTACTGCAATAATTCTCGCTAAGAAGAATGCCCATGTTGTGGCAATTCCACCCAGAAGGTAATGGGTTACTCCTACAGCACGTCCTTGTATAATGCTCAAGGCTCTAGGCTGAGTAGCGGGAGCAACTTTTAATTTGTTATGAGCCCAAACGATAGATTCAATGAGTTCTTGCCAATAACCACGGCCGCTGAATAAAAACATTAAACTGAAGGCCCAGACAAAATGAGCACCTAAGAAAAAAAGGCCATATGCAGATAATGAAGAACCATAAGACTGAATTACTTGGGATGCCTGTGCCCACAAGAAATCTCGGAGCCACCCATTAATCGTAATGGAACTCTGTGCAAAGTTTCCCCCTGTGATATGAGTTACCATCCCTTGATCACTTATAGTACCCCAAACATCCGACTGCATTTTCCAACTGAAATGGAAAATGACTACCGAAATTGCATTGTACATCCAGAATAGACCTAAGAAAACATGATCCCAGGCGGATACTTGACATGTTCCCCCTCTCCCAGGCCCATCGCAAGGGAAGCGAAAACCAAGATTTGCTTTATCGGGTATCAAACGGGAACTGCGAGCAAATAAAACACCTTTCAAAAGTATTAATACAGTCACATGGATGGTAAATGCGTGAATGTGATGGACTAAAAAATCTGCGGTTCCTAATGGAATAGGTAACAAAGCTACTTTGCCGCCTACTGCTACTAACTCGCCACCTCCCCACGTTAAGCTGGTACTTGTTGTTGCACCAGGAGCTGTTACGCCAGGCGCGTTAGCATGGATATTTTGTACCCATTGAGCAAAGATGGGTTGTAATTGTATGGCGGTATCCGAAAACATATCTTGGGGACGGCCTAAAGCACTCATGGTATCATTATGAATGTACAAGCCAAAACTGTGAAAACCTAGAAATATACATACCCAGTTAAGGTGGGATATGATTGCATCGCGGTGTCTAAGGACGCGATCTAATAGATCGTTGTATCGAGTAGTTGGATCATAGTCTCTTACCATAAAAATGGCTGCATGTGCAGCAGCACCGACTATTAGAAATCCGCCAATCCACATGTGGTGTGTGAACAAGGAAAGTTGTGTACCATAGTCAGTAGCTAGGTATGGATAGGGGGGCATAGAATACATATGATGAGCTACAACAATGGTTGTAGAGCCTAGCATAGCTAAGTTAAGAGATAATTGAGCATGCCATGACGTTGTTAGGATTTCATAGAGACCATTATGGCCTTGTCCTGTAAACGGGCCCTTATGAGCCTCCAAAATATCTTTAAGTCCATGACCAATACCCCAGTTGGTCCTATACATATGACCTGCGATCAGGAAAAGAATAGCAATAGCTAAATGATGGTGCGCAATATCGCTCAACCATAGACCGCCGGTTATTGGGTCTAGTCCTCCGCGAAAACTCAGAAATTCTGCGTATTTGGACCAATTCAAGGTGAAAAAGGGGGTTGCTCCTTCGGCAAAACTAGGATAAAGTTGAGCCAAAAGGTCGCGATTCAAGATAAATTCATGAGGAAGTGGTATCTCTTTAGGATCAACCCCAGCGTCAAGAAATTGGTTAATCGGTAAAGATACATGGATTTGGTGTCCCGCCCAAGAAAGAGACCCAAGTCCTAATAACCCCGCTAAGTGGTGATTCAACATGGATTCTACATCTTGGAACCAGGCCAATTTGGGAGCGGCCTTGTGATAATGGAACCAACCAGCAAAAAGCATTAACGATGCAAAAATCAATGCACCGATTGCGGTACAATAGAGTTGTAATTCACTAGTTATTCCAGATGCTCGCCAAATCTGAAAAAACCCAGAGGTTATTTGGATTCCTCGGAAACCCCCGCCTACATCACCATTCAATATTTCTTGCCCTACTATTGGCCAAACTACCTGAGCACTGGGTCCAATGTGAGTAGGATCACTTAGCCATGCTTCATAATTGGAAAAACGGGCACCATGGAAGTACATGCCACTCAACCAAAGAAAGATAATGGAGAGTTGACCGAAATGAGCACTAAAGACTTTTCGAGAGATCTCCTCCAAATCACCGGTATGACTATCGAAATCGTGAGCATCAGCATGTAGGTTCCAGATCCAAGTGGTAGTATCAGGGCCCTTAGCTATTGTTCTTGAGAAATGGCCGGGTTTGGCCCATTCCTCAAAAGATGTTTTTACAGGATCCCTATCCACAACAATTTTTACTTCTGGTTCCGGCGAACGAATAATCATTAAGTCCTCCTCTTTCCGGACAAGACATACAAAGAGACCCGCCAACTTTAGTGAACCTTTGAAAGATAGATATTATGATTAGTCCTTTCTTTACTATCTATCTAGTTATTCACTGGAGCAATTCATCCGAGGCAAGTGTTCGGATCTATTATGACATAAGGATTAGGTGCCTAACGGACTTGTTTCTTTGAAAAAGAAAAGGGATATAATGAAATTCTTTTTATAAAAGGTCTTATTCAAAGCGCTTCGTAATCTTCAACCAGTTCTGTGCTTCAATATAATTTCCCGGAGTAAGCGCTATAGCTTGTTTCCAATACTCAGCAGCTTGATCAAACCAAGCTTCCGCAATTTCCGAATCACCCTGTAGAATGGCCTGTTCTCCTCGGTCGGAATAGGCGGTTCCTTCCCCTAGAACCGTACTTGAGAGTTTCCTACCTCATACGGCTCAGAATTCGATTTCTCAAAAATCGATTTTCTTCTGTTATTACCTAAGTTTCAAACCCTATTTTGATCAATAATCAGTTTGATCTTTTCTCCCACCTTCAGAAGAAGCATAGCCTTCGTTCGAATAAAGGTAACTATCTCCATATATGAAATTTCTATAGAATCCTTGAAAAGACTTTCCTAAGAAAAAAACTTACTATCTTTGGGATCTGATACTACACCGCTGCTTATCCTTAGTGGATCGGCTCTATTACATAAGCAGATTCCTAAATTTTGCCCCATATCATGGGATGCAGTTTTAGTTGTATCGACCCAGTCGCTCACTAATGGATCTTTACGGTGCTTCTCTATCAATTTGGGCTTTATCCATAGGTATAGGCTTCTTCCTATTTTGATGTCTTCCTACAGCTGATAGGGAAAATCGTTGTTTTGACGATCCCTATGTAGAAAGCTTTCTATAGTGGAGATAGTCGCACGTAATGACAGATCACGGCCATATTATTAAAAGCTTGCGGTAAGAAGGGGTTTCGTTCTAGTGCCCGGAAATAATATTCCAAAGCCTTTGTATGCTCTCCATTGCTTGTGTGTATAAGGCCTATGTTATAGAGTATATAACTTCGATCATAGGGATCAATTTCTAGTCGCGTAGCTTCATAATAATTCTGCAAAGCTTCCGCATAATTTCCTTCGGATTGAGCCAACATCCGTTACGGTCGTAAATTCTTCAAAAAATCTCCGTTCCAAAACCGTACATGAGGTTTTCATCTCATACGGCTCCTCCCTTCTGTATACGAAAAATCTATAGAATAAAATTTGGACCGAAAGGGGCTGGTATTTTTCCAAGAAATCTCTAGCCACCTTCCCAAGAGGTTTTCTTAACACAATGAATAATGCTAGAAGCTCCAAGAATTTCTTTGTTCTCAACGCCTCCTATTTAGAGGAATTAGCCACTTCAACGATCTTTGATGGTTATAGGGGTATCCAAAGTACAAACCTGATGGCTGTTTGTTATCCCAACCATTCTTCCCAGCCCTGATACCGATCAGGAAAGCTAATTTCTAACAAAGTTTTTCTTGTTGATTCCTATTTCTAGGTGTAGTGCTTTCTCCCCTATGCTGCCTATTGGTATGTAATACAGAACCTATCCTGAGTGTAACCTTTCGCTCAATACTCAAATCTACAATTGAAGCATCTGAGGCCGCATCAATCGAGGATACACGACAGAAGGAATTGTTAGTTCACCTCACCTTCTCCAAGCGTGGGTTCCTGTTCTCTCTATGCTCTTTCTCGTATAGGAGTCAAATCGCACCATCTCTATAATAAGTAAATGCCCTTTTTTCCCCTGAGGTTGTCGGAATTATTCGCAATAAAATATTGGCTACAATTGAGGAGGTCTTATCAATGAAATTTCCATTTATACGGGATCTAGGCATAATTCTCTATATAGAATTGTTTTCATTCCTTCACAAAATACCATTCAAGAAGAGAATTGACTATAGACCAAGGAACCCCCGGTCGCTATTCACTCAGTTTTTTTCCATAATAATATGTGGAGAGATGGCCGAGCGGTTCAAGGCGTAGCATTGGAACTGCTATGTAGACTTTTGTTTACCGAGGGTTCGAATCCCTCTCTTTCCGTTTCATCAACGTTAACGGTATCAAAACTTTCATTAAGTTCAAGTCTTACGAGAGTAATATTCTACAACTAACAACTCATTTATTTTGAGACCGACCCACTTCCTATCTAGGATTTTTTTAACTAGTCCTTTATATTGCAATGTGTCAATCGTCAAATGCTTTGGCAATTTCCCCGGGTCGGATGAAGCAATAGAATTTTGAACCAGACATTTTGATCTTTGGTTATCCTTCGTAGTAACTCGGGGTTTGCAACGAAAACTTGGTATATCGACTATACGACGATTAACTAAAATATGTCTATGGTTAACTAATTGCCGGGCCTCAGGAATGGTTGAAGCCATACCCAATCGAAAAAGGATATTATCCAAACGCATTTCAAGTAATTGTAGTAAAACCTGACCTGTTGACCTTTTTGCTTTTCCAGCGATATGTACATATCTAAGTAATTGTCGTTCTGTCAGACCATAATGAAAACGCAATTTCTGTTTTTCTTGAAGACGAATACGATATTGCTCTTTTTTCCCAGAATGGAATTTCTTTTTCAGATTACTTCCGGATTTAGGTGTTTTTCTAGTGAGTCCTGGTAAAGCTCCCAGACGGCGTATTTTTTTAAAACGAGGTCCTCGATAACGGGACATGAAGACTCCTTTTATTGAAATTTTACACAATGAATTTCTTGTATTTACATTAAAGAATACAGCGAAATTAAAACTGAATTAAACTAAAGGATAAAGTAAAATCTACACAATCATCAACATCTGGATATATATTATTTATTTTATTGTTTTGTATCTAGAAAATTGTAAGGTAGAACACAGAATGGAACAAAAGCCGACTATCGGATTTGAACCGATGACCCTCGCATTACAAATGCGATGCTCTAACCTCTGAGCTAAGTGGGCTTACATAACAGAAATAGTGTAACAAATAAATATGTATAGAAATCTGAATATCAAGCGTTAGAGTATGATTTTGAATACTCTAAAAAGGAGAGAAAACTTTGGGATATATTGATTCGGATTGAATTGCAAATACATCAACGATAGAACTGAATTGCAACAAAGACGAACACGTCTCAGGGGATATGGCGAAATCGGTAGACGCTACGGACTTGATTGTATTGAGCCTTGGTATGGAAACCTGCTAAGTGGTAACTTCCAAATTCAGAGAAACCCTGGAATTAAAAAAGGGCAATCTGAGCCAAATCCGTTTTGAAGTGCGAACTAGGGATAGGTGCAGAGACTCAATGGAGTGGATTAATCGGACGAGGATAAAGAGAGAGTCCCCTTCTACATGTCAATACTGACAACAATTCCGTCGACTTTGTTCAAGTCCCTCTATCCCAAACCTCTATTGACATAGATAAAATACTCTACTAGGATGATGCACAAGAAAGGTCAGGATAGCTCAGTTGGTAGAGCAGAGGACTGAAAATCCTCGTGTCACCAGTTCAAATTTGGTTCCTGGCAAAGATCTACTAGTTGTTCTAAGTAATGCGCGCGGTACAAAGTTCTGGTAGGAACTTCTTTCCGTTTCATCTGGAGTGAGCATGAATCATTCAATGAGCATCTTGTATTTCATAGAAATTGGGGGTTATATAGTCCTTACGTAAGGGCCAGCCTATCCAACTTTCAGGCATTAGGATACGTTTAAGGCGTGGATGATTATCATAAGAGATTCCCACCATATCATAAGATTCACGTTCTTGAAAATCGGCACTTTTCCAAATCCAGAAGACAGACGGGATTCTAGGATTATCCTTTTGGGCAAAGACTTTTATGCATATTTCTTCTGGGTTATCTATACCATACTGTATTCTCGTAAGATGATACACGCTAGCTAAAGATCCACCGGGTGCTACATCATAAGCACATTGGGAACGTAAATAATTGTAACCATATACATATAAAATGACAGCAATGGAATCCCAATCCCCTTCTTTTATTTGTAAAGTCTCTATTCCTCGGTGATCGAAGCCCAAAGATCTATGAACCACCTCATGTTTGACTAGCCAATTAGATAACCAACCCTGCTGCATTGTCTTGATCTCTTTGTATAAATCGAATGCAAGATTGCCCCTTTTTTTCTAAGTAATTCACTAATTTGTAAGAAGATACTGGACTTTTGGATTTGAAAAAAGTTTCAGACGATATGTCTAAAGTAGATGGTGATTGATAGAGCAATTCTTGCTCGTAAGTTCCAGTATGAGTACTGCGCCTTACATAAAGCTTGTGACTGGTAGTAAAACATCGATTTTTCTTTTGAGATAGAGTTCGATCCTCAACTATTTCTCGCGATATCTTCTTACGAAGTTTTGTTAGGGCATCTATAACTGCCTCCGGTTTAGGTGGGCAGCCTGGCAAGTAGACATCCACAGGATTTAACTTATCAACTCCCCGAACAGTACTATAGGAATCCGTACTGAACATTCCCCCTGTAATAGTACAGGCTCCCCTAGCAATGACATATTTTGGTTCAGGCCTTTGCTTGTAAAATCTCACTAAAGAAGGAGCCATTTTCATTGTTTCCGGGCCGGCTGTTAAAATTAGGTTTGCTTGCCTAGGACTTGATTTTGGTACCCATCCATAACGATCAAAGTCGAATCGCGAGCCTATTAATGAAGCAAATTCAATGAAACAACAACTGGTACCATATAGAAGGGGCCATAAACTGGAGAGTTTTGACCAATTTGAAAAATCATTTGGGGTAGTTGAAAAAACGGAATTGGAACTTGTTTGGTCAAGTAAGGGAAACTCAATCAAACTCAAAACTGTCTCAAAGGAATTTTTTCCTTTTGAATATTCAGTTAAGACCATTCCAAGGCTCCTTTTCGCCATGCATAAACTGAACCAACAACTGGGATAAGCACGAAAATGAAAGCTTCAATAAAAACGGATACACCCAATACGTCGAAACTCATTGCCCAAGGGTAGAGAAAGACTGTTTCCACATCAAAAACAACAAAAACTAGCGCAAACATGTAATAGCGTATTCGGAATTGTAACCAAGCCCCTCCCATGGGTTCTATACCCGATTCATAACTAGAAAGCTTCTCTGGTCCTTCACTAACCGGGGCTAAAAGTCCTGAAATCCAAAATGCCAAAATAGGAATAAGGCTTGCTATTATTAGAAATGTCCAAAAAATATCATATTCGTGAAGCAGAAACATAATGTACTCCCATTAATGTGGAATAGTAGGGCTATACGGATTCGAACCGTAGACCTTCTCGGTAAAACAGATCAAACGATATTATCGAAATGATTCGAACTGTTTCAAAGACTCAACATGCATTTTTTGCATTGGGCTCTTTCATCAACTGATGTAAAGATCAGTTAGTCCACCATAGTTTTTCTTTACGGAAGATAATGAGATGGCTCCCTGTGATTGATTTTTTCTATCTAGGAGCAATACCAAAGTGTTTCAAAGGAGGATTACCTTGACTTAGGTCTGCCTCCGGCCTAAATTAACCTAAGTGAAATGGAGTCTCTATCGTTCGCTGCAAGAGTTGACTATGAGACTTCATACACCTTAAAGTTCATAGAACGAAAAGAAGTTTTTTGGGCCCTTATCCTCTTACGCCTAGCATTTAGTGGGCTGGATATTTACCTTATCAACTAGCAAATAAGGTTCTATTTGATTAGGCACCTGAATTGGCACCTGAATCGGACTGAACCGACTGTTTGTCAGGCTACTGTTCTCCTATTCTCTCGAATCCATGAAGTAAGACATTGATTTTGCAATTCATTGCATAAAAGCTCCCTTGAAAAGCATTGGCGCACGTGTAAGCGAGTTGCTCTACCGAACTGAGCTATAGCCCTTGTCAGAGATATCTTAACATATAGATAATTTCTTGTCAAGCAGTATTGCTTATAAAAGGATTCGATCTATAATCGATCGAAGTCCTTTGTGGTGATAAATTGCTACTTAACTCAGTGGTTAGAGTATTGCTTTCATACGGCGGGAGTCATTGGTTCAAATCCAATAGTAGGTAGAAAAATTACTAGATAGCATTGGACTTACTTCGCTATCTAATAACTTTTTTTGTATAAACCTTTCTTCAATTGGATGGGGGAATCCAATTGATAGCCTCGACTCGTATCCTAGCTCGTCTGAGAGCTAGCTTCGCTTCAACCAATTCTTTCGTACCCTCAGCTCTACTCAAGTTAGCTTCGGCTATTTCAAGTGCCTGTTGAGCTTCTTCCGGATCAATGTCACTACCCAGTTCCGCATCATTTCCTAAAATGATGATCTCATTATTAACTATTCTCGCAAAACCGCTCCACAGAACCGCCGTTAACCATTGGTCGTTGAGGAGGCGTATTCTCAAAGGACCCATATCTACAGCTGTGTTAATGGGGGCGTGGTTTGGTAATACGCCAATTTGGCCACTATTAGTAGATAAAATGATTTCTTTCACTTCACAATCCCAAATAATTCGCTTAGGAGTTAGTACATAAAGATTTAATTTCATTTCTTCAATTTGTTCTCCTCTTCTAAGTTTATAGCTTTCGTGCTAGCTTCATCGATGTTACCCACCAAATAAAAAGCCTGTTCGGGTAGGCCGTCTAATTCTCCGGAAAGGATTAGTTGAAATCCCCTAATTGTTTCTGCAAGACCAACATACTTTCCTGCAGAACCGGTAAAAACTTCTGCCACAAAGAACGGTTGTGATAAGAAACGTTCAATTTTTCGTGCTCTTGCTACAGTTAAACGATCCTCCTCCGATAATTCATCCAACCCAAGAATTGCGATAATGTCCTGAAGTTCTTTGTAACGTTGTAAAGTTTGCTTAACTCTTTGCGCAGTTTCATAATGTTCGTTGCCAACGATCCGAGGCTGTAACATAGTTGAGGTTGAATCTAAAGGATCTACTGCTGGATAAATACCCTTGGAAGCTAATCCTCTGGAAAGTACGGTAGTAGCATCCAAATGTGCAAATGTTGTGGCAGGAGCAGGGTCGGTCAAATCGTCCGCAGGTACATAAACCGCTTGGATCGAAGTTATAGATCCCTTTTTGGTAGAAGTAATTCTTTCTTGCAAAGAACCCATTTCTGTACTAAGAGTAGGTTGATAACCCACTGCGGAGGGCATTCTCCCTAATAAAGCGGATACCTCCGATCCTGCTTGAACAAAACGAAAGATATTATCGATGAATAGAAGCACGTCTTGCTTATTAACATCTCGGAAATATTCTGCCATAGTTAGGGCAGTTAAACCAACTCTCATACGAGCTCCCGGCGGTTCATTCATTTGGCCATAGACTAGAGCTACCTTTGATTCCTCAATATTTTTTTCATTAATTACTCCGGATTCCTTCATTTCCATATAAAGATCATTTCCTTCACGAGTCCGTTCCCCTACTCCGCCAAATACGGATACGCCTCCATGAGCTTTAGCAATGTTGTTGATTAATTCCATGATGAGTACTGTTTTCCCTACTCCAGCCCCCCCAAATAGTCCGATTTTTCCCCCACGTCGATAAGGAGCTAAAAGATCGACCACCTTAATACCTGTTTCAAAGATGGATAATTTCGTATCTAACTCGATAAAGGCAGGCGCAGATCTATGAATAGGGAATGTTGCACTAGTATCTACAGGACCCAAATTGTCAATAGGTTCCCCAAGAACGTTGAAAATTCGTCCGAGAGTAGCTCCACCGACTGGAACACTGAGAGGAGCTCCCGTGTCAATCACTTCCATTCCTCTCATCAACCCGTCTGTAGCACTCATAGCTACAGCTCTAACTCGATTATTTCCCAATAATTGTTGTACCTCACAAACATTAATTTGCTTACCGGCAGTGTCTCTACTCTTGACTACCAAAGCGTTATAAATATAAGGTAACTTGCCTGGGGGAAAAGTGATATCCAGCACGGGCCCAATAATTTGATCGATACGCCCTGTGCTTTTTTCCTCAGTGGAAACCCCGGGACGAGAAGTAGTAGGATTGGTTCTCATAATTATCACATAAAATCGAATTTTTGTTGAATAATGCAAAAATGAATTAGTTAATTCAATAGAGAGGGGACCAGGACTTGATTTCGTTGCCCAAGCGAATCCCATTCAATGGAATGAGTCCGTTGGAAAGTTCAATCAAATAATTTCGCCTTTTGTGGAGGATCTGTCCCTACTCTCCTATCTAGGACTTCGATATACATATACTACTGTGAAGCATAGATTGCTGTCAACAGGATTTGGGTTGCGCTATATCTATCAAAGAGTATACAATAATGATGGATTTGGTGAATCAAATCCATGTTAACTTCCATCAGGGTGATGAATATAAGCATGCCTTTTTGCAATCTATATCGAGTAGACCCTGTCGTTGTGAGAATTCTTAATTCATGAGTTGTAGGAGGGACTTATGTCACCACAAACAGAAACTAAAGCAAGTGTTGGATTTAAAGCTGGTGTTAAGGATTATAAATTGACTTACTACACCCCGGAGTATGAAACCAAGGATACTGATATCTTGGCAGCATTCCGAGTAACTCCTCAGCCGGGGGTTCCGCCCGAAGAAGCAGGGGCTGCAGTAGCTGCCGAATCTTCTACTGGTACATGGACAACTGTTTGGACTGATGGACTTACCAGTCTTGATCGTTACAAAGGACGATGCTATCACATCGAGCCCGTTGTTGGGGAGGAAAATCAATATATCGCTTATGTAGCTTATCCATTAGACCTATTTGAAGAGGGTTCTGTTACTAACATGTTTACTTCCATTGTGGGTAACGTATTTGGTTTCAAAGCCCTACGCGCTCTACGTCTGGAGGATCTGCGAATTCCCACTACTTATTCAAAAACTTTCCTAGGTCCGCCTCATGGTATCCAAGTTGAAAGGGATAAGTTGAACAAGTACGGCCGTCCTTTTTTGGGATGTACTATTAAACCAAAATTGGGATTATCCGCAAAAAATTATGGTAGAGCGTGTTATGAGTGTCTACGCGGTGGACTTGATTTTACCAAAGATGATGAAAACGTAAACTCACAACCATTTATGCGCTGGAGGGACCGTTTTGTCTTTTGTGCCGAAGCTCTTTATAAAGCACAGGCCGAAACCGGTGAAATCAAGGGGCATTACTTGAATGCGACTGCAGGTACATGCGAAGAAATGATTAAGAGAGCTGTATTTGCGAGGGAATTAGGGGCTCCTATTGTAATGCATGACTACTTAACTGGGGGATTCACTGCAAATACTAGTTTGGCTCATTATTGCCGCGACAATGGCCTACTTCTTCACATTCACCGGGCAATGCATGCAGTTATTGATAGACAGAAAAATCATGGTATGCATTTTCGTGTATTAGCTAAAGCATTGCGTATGTCTGGGGGAGATCATATCCACGCCGGTACAGTAGTAGGTAAGTTAGAAGGGGAACGCGAAATGACTTTAGGTTTTGTTGATTTATTGCGCGATGATTTTATTGAAAAAGATCGTGCTCGCGGTATCTTTTTCACTCAGGACTGGGTATCCATGCCAGGTGTTATACCGGTGGCTTCAGGGGGTATTCATGTTTGGCATATGCCAGCTCTGACCGAAATCTTTGGAGATGATTCTGTATTACAATTTGGTGGAGGAACTTTAGGACATCCTTGGGGAAATGCACCTGGTGCAGCAGCTAATCGGGTGGCTTTAGAAGCTTGTGTACAAGCTCGTAATGAAGGACGCGATCTTGCTCGTGAAGGTAATGAAATTATCCGAGCAGCTTGCAAATGGAGTCCTGAACTAGCCGCAGCTTGTGAAGTATGGAAGGCGATCAAATTCGAGTTCGAGCCGGTAGATAGCAGTAAATTGATTGCAATTAAACTCGGCTCAATCTTGAGCCAATAGATCTTGATACGATCATGAGACTTGACAAATAGAGATTCCTCTATCTATAAATAAATAGTAAATTTGAATTGAGACACCTTCTATGACGGATTTTCCTTCTATTTTCGTGCCTTTAGTAGGCTTAGTATTTCCGGCAATTGCAATGGCTTCTTTATTTCTTTATGTGCAGAAAAATAAGATTGTCTAGTTAGTGTAGGGTCTTTAAACGATAGCTACGACATAAAAGAAAGTCAATGTATCTAACCTTATTTCTCGTTGCTGAAGGTCAGAAAATTTAGCTTATTCTCTCAATTTCAATCGACCGCTGTTAGTATATCTAATATGAATTGGCGATCAGAACACATATGGATAGAACTTCTAAAAGGTTCTCGAAAAAGAGGTAATTTTTTCTGGGCCTGTATTCTTTTTCTAGGTTCACTAGGATTCTTATCGGTTGGGGCTTCCAGTTATCTTGGTAAGAATATGATATCTGTACTTCCATCTCAACAAATTCTTTTTTTTCCACAGGGGGTCGTGATGTCTTTCTACGGAATCGCGGGCCTATTCATTAGCTCCTACTTGTGGTGCACTATTTTGTGGAATGTAGGCAGTGGTTATGACCGATTCGATAGAAAAGAGGGAATAGTGTGCATTTTTCGTTGGGGATTCCCTGGAATAAAACGTCGCGTCTTCCTTCGATTCCTTATGCGGGATATCCAATCAATTAGAATTCAGGTTAAAGAGGGTCTTTATCCTCGTCGTATCCTTTATATGGAAATCCGGGGCCAGGGGGTCATTCCCTTGACTCGTACTGATGAGAAGTTTTTTACTCCACGAGAAATAGAACAAAAAGCTGCCGAATTGGCCTATTTCTTGCGTGTACCAATTGAAGTAAAAATGAAAAAAAAGAAAGCATTGCCTTCTTTCCTATATCTTGTATTTATCGTACTTTTGCCCTGGGGGGTCTCTTTCTCTTTTAACAAATGTCTGGAACTTTGGATTAAGAATTGGTGGAATACCAGGCAATCCGAAACTCTCTTAACTGATATTCAAGAGAAAAAGGTTCTAGAAAGATTCATAGAATTAGAAGAACTTTTTCTCTTGGACGAAATGATAAAGAAACCCCTCCTATAGGAATACACAAGGAAATAATACAATTGGCCAAAATAGATAATGAGGATCATCTCCATATCATTTTGCATTTCTCGACAAATATAATCTGTTTGGCTATTCTAAGTGGTTCTTTTTTTCTGGGTAAAGAGGAACTTGTCATTTTGAATTCTTGGGTTCAGGAATTCTTCTATAACTTAAATGACTCAATAAAAGCTTTTAGTATTCTTTTAGTTACTGATTTTTTTGTTGGATTTCACTCCACCCGCGGTTGGGAACTACTAATTCGTTGGGTCTACAATGATCTTGGATGGGCTCCTAACGAGCTAATTTTCACTATTTTTGTTTGTAGTTTTCCAGTGATTCTAGATACATGTTTGAAATTTTGGGTCTTTTTTTATTTAAACCGTCTATCTCCTTCGCTTGTAGTCATTTATCATTCAATTAGTGAAGCATAAGTATTCTCATTCCAGTACAACTGTTGCAGTAGAATGACAACAGACTCGTGTATAGGGAACTCTTAGCTACCTATCTAATTTATTGTAGAAATTCTGGATCTGCGTTGGACATGGAAAATAGAAATACTTTTTCTTGGGTAAAGGAACAGATGATTCGATCTATTTCTGTATCGATCATGATATATGTAATAACTCGGACATCTATTTCAAATGCATATCCCATTTTTGCGCAGCAGGGTTATGAAAACCCACGAGAAGCAACCGGACGAATTGTATGTGCCAATTGCCATTTAGCTAATAAGCCCGTGGATATTGAAGTTCCCCAAGCTGTGCTTCCCGATACTGTATTTGAAGCAGTTCTTCGAATTCCTTATGATATGCAACTGAAACAAGTTCTTGCTAATGGGAAAAAGGGAGGGTTAAATGTGGGTGCTGTTCTTATTTTGCCCGAGGGATTCGAATTAGCGCCGCCCGACCGTATTTCTCCTGAGTTGAAAGAAAAGATAGGAAATCTCTCTTTTCAGAGTTATCGTCCCGATAAAAAAAATATTCTTGTGATAGGCCCTGTTCCCGGTCAGAAATATAGTGAAATCGTCTTTCCCATTCTTTCCCCCGATCCTGCTACGAAGAAAGACGTTCATTTCTTAAAATATCCCATATATGTAGGGGGAAACCGAGGAAGGGGACAGATCTATCCTGATGGTAGTAAGAGTAACAATACGGTCTATAATGCTACGTCAACAGGTATAGTAAGAAAAATACTACGTAAAGAAAAAGGGGGATATGAAATATCCATAGTCGAGGATGGACGCCAAGTGATTGATATTATACCTCCCGGGCCAGAACTTCTTGTTTCAGAAGGGGAATCAATCAAGCTTGATCAACCATTAACAAGCAATCCTAATGTGGGAGGGTTTGGTCAGGGGGATGCAGAAATAGTGCTTCAGGATCCATTACGTGTCCAAGGCCTTTTATTCTTCTTCGCATCTGTTATTTTGGCACAAGTTTTTTTGGTTCTCAAAAAGAAACAGTTTGAAAAGGTTCAATTGTACGAAATGAATTTCTAGGGCCGAGGGATTGCTGGTCTCTATTGGCACAAGAAAAAGGCTTTTCTTGTGTCGATTCTTCTTGTATCGAATTGTAAGAATTCCGCGGGTCCTTTCCGCTCTAATCAGGGGGTAAGGACCCGCTAAGCTCCTACTTTTTCATGTTTACAATCTGGTCCCTCCGATTACTATAGAGATGAACCCAATCCAGAATATGAACCGTAAAAGAAAACACCTATTAAACCAATCACAGGAATACCAGTTACAGTACCTATCAGCCAAAGAGGAATTCTTCCAGTAGTATCGGCCATTTCCCCTACTTTCCTCCACATTTTCTCAAGTGGTCATGCTAGAACAAAAACAGTCATGGATAGTTATAAGGATATCCTTCCAAATGGGATAAGAGAATTCTTACTATTTCTTTCTCTCAATTGAAGAAGTAATTGGAAAATAAAACAGCAAGTACAAAAATGAGTAATAAACCCCAGTATAGACTGGTACGATTCAATTCAACATTTTGTTCATTCGGGTTTGATTGTGTCATAGTTCTATAGTTGGAATTTATTTATCGTTGGATGAACTGCATTGCTGATATTGATCCCAAGAAAAAAACAGTAGGTACGGCTAGTCCGTGAACAGCCAGCCATCGGACTGTAAAAATAGGATAGGTTCGGTCTATGGTCATTAGCTCCTAAAAGGATCTACTAAATTCATCGAGTTGTTCTAAAGAATCAAAACGGTCGGTTATTAACGGAATTCCTTGTCGGCTTTCCGTGAAATACTCGTTTGGCCGAGGACTTCCAAACACGTCATAAGCTAAACCCGTACTGACAAATAACCAACCCGCAATGAATAGGGAAGGTATAGTAATGCTATGAATAACCCAGTATCGAATACTGGTAATAATATCAGCAAAAGAACGTTCTCCCGTGCTTCCAGACATGCTGAGCTCCCCAAAATTCAAAAAAGGAATTGATTCCGTAAAAGATGGGATCAACCAGTAAATAGAAAATTACTGATATTTCCTTGTGAGATTGTCAATTTTGTACCAAAGGTGTATTTTGAGTATACCGAATTAGTATAGCTATCCTTCCTATGGCACAGCAATCCAGTTTCGTCCCGAAACATAAAACTTAGGTAAGTGCTTTACCAACATATAATGAATTTAACCCTTTCATGCTTACTATAACTAGTTATTTCGGTTTTCTACTGGCTGCTTTAACTATAACCCCAGCTCTATTTATTGGTTTGAACAAGATACGTCTTATCAAAATCTTTTGGATTCATTCTAACTAATTACCAATTTTCATTGAGGGATAATTTAGACTACTATTTAGGGATAGATCGTACCTCTTTTTTATCCCCTGAACAAATCGAAATGATTGAAGTTTTTCTATTTGGAATCGTCTTAGGCCTAATTCCTATTACTTTAGCGGGATTATTCGTGACTGCGTATTTGCAATACAGGCGTGGGGATCAGTTGGATCTTTGATTGAGTAATTTTTGATTGACCTCCTCGAGGAGGTCGAGTTGCAATTTTTGTAGTTAGCTTCGACATAAGATAGATGGAACACGCTCTGTAGGATTTGAACCTACGACATCGGGTTTTGGAGACCCGCGTTCTACCGAACTGAACTAAGAGCGCTAATTCACCCTGCTACGAAGTAATAGGTAGGGATGACAGGATTTGAACCTGTGACATTTTGTACCCAAAACAAACGCGCTACCAAGCTGCGCTACATCCCTTTTCCAATTGTTGTACAATGGCATTGTACACATTCCTGTCTTGTTTTCCACATAGAACCAAGTATCTGATCATATATGTATTCCAATAAGGAAGGAGGATTTTCAATGCGGGATATAAAAACATATCTCTCTGTAGCACCCGTGCTAAGTACTCTATGGTTTGGGGCTTTAGCAGGTTTATTGATAGAAATTAATCGTTTATTCCCAGATGCTTTGTCATTCCCTTTTTTTTAAAATTCTTTAATTATTTCGCGAAATAAAACAACCTTTTCGTAGGCGTCCTCTTGGCCCGGGGGATCCAATTGATTATAGAAACATGAGTTTAATTAATCGATTTATTAGTGAACAAGGAAAATTATCGAGACGAATAAATAGATTAACCTTGAAACAACAACGATTAATTACTCTTGCTATAAAACAGGCTCGTATTTTATCTTTCTTCGTAACAATGAGAAGCAATTTCAAGCCCAGTCAATTTCTGGTCCTAGACCCAGAAAAAATAGATATTCCTCAATTAACGCAAAGTTCCGATTATTCGAAAGCCAGATTTATTATTTTATTGGAAATCGTGTAAAGATTATTTGGATTTGATACAGCTACTTGTGCAAGCATTTTACGATTAAGAATCAATTCCTTCTTGTACAGATTGTGTATTAATTTACTATAACTATTGAATACTTTATATATCCGCGTTGCTGCGTTTATCCGAGTGATCCACAAACGACGAAAATCCCTCTTTTGCCTGCCTCTATCTCGATGAGAGGAAACAAAAGCTCTTCTTACTTGTTGAGTAATCATTCGATTAAGTCTTAAATGAGCCCCTCTAAAGTTTGAGGCAAATGAACGCATTTTTGTTCGTCGTCTCCGAGCTATATATCCTCGCGGAACTCTGGTCATTGAATCAAATTAACCTTAATGAATAACTAATGATTTCTCTTCTTTTAGCATTTTCATTATAACAAAACGAATTATTCCGATATATAAAATATTAATTCCAATGGCTTTTGCTACTGTAACCTTCCCAACCACGATTTTCGCGATACAAAAATAGTGGGTTCCATCGTTTCTATGGTTCCCTTTTAAACGGTGAGGCCCTCTCTATACACCGGAGCCTTTCAAAAGGTATTGTGAACTTGTATAGTTCACATTCTTTGGCTCTACCTATCCATTATAGAGTAAATAGCTCTTTTCACAATAAGAGTTATCCATACAGTGACGGCATTTAATTATGAAAGTTGGCTAAGTAGCTGACCTGTTAGTCCGTCTTTTAAGATAAAGGAGCATAAGCTTTTTATTACTATTTCCTCCGCTTAATGGATAACCATTCTCTACCAATGGGAATTGCTTCTTCCAATTTAGAGATTGGATTTGCACCAAAGGAAACCAGAAATTCCATATACCATATCCTATGGTACCGATCATGGTCATGATCTGAACGAGTCACACATACACCCTAGCACATGTTCCTCGACGCTGAGGACATCCCTTAAGCGCGGCCGATTTTCTAGCATTTCGTATTGGCTGTCTTGCGTTTCTAATAAGTTGTTTAACCGTTGGCATGTCTATGTATAAAAGGATTGGTTTAGATCGATCTTAACCAAATTTAATGCAATCCTTAAACATTTGGAAACACTGGATCACAGTGCTCGTCAATCATTTCATCCCCTACAATATCGACAAGTCCATAAGCTTTGGCTTCGTCTGCTGACATAAAAACATCCCTTTCCATGTCTTCGGATACAACCCAAAAAGGCTTGCCTGTTCTTAGTGCATAAACCCTTGTGATCATTTCGCGAACTTTGTGTAACTCTTCCACTTCTAGTAAAAATTCTGGTGTCCTTGCCCGATAATAAGCACTAGCAGGTTGGTGAAGCATAATCCTCGCGTGAGGGAATGCTATACGCTTGGTGGGTTCTCCTCCAAGCAGAATGAAGGATGCCATGGACGCAGCTATTCCGAGGCATATTGTATATATATCTGGTGTCACCGTTTGCATCGTATCAAAAATTGCCATTCCTGAGATTAGCCACCCGCCTGGGGAGTTTATAAACAAAAAAATATCGCTAATTCCATCTTCTATACTGAGATATACCATGAGACCTGTAATATGATTCGTGATCTCGCAACGAATCTCTTGACCTAAAAAAAGTGTCCTTTCTCGATACATAACATTGTATAAGTCAACCCAAGTCGCTTCTTCATCTCCGGGAATCCGGTAAGGTACTTTTGGAACACCAATGGGCATATTAGATTAATATTATTTAAAAGAAATACTGAAACGTAAGAATGGAAGAAAGAATCCGCAGAATAGGCCAAGCTACCCATTGCATATTGGCACTTATCGAGTATAGAATAGATCTGCTTCTCTTTCTAGAATGTTATTTTTGAAATAAATATTCACGCTTTCCAATGCGATAAAATAAAGCGACATCGTGTCTATTTTTCTTTGCTAAAGGGGTATTCCATGGGTTTGCCTTGGTATCGTGTTCATACTGTTGTATTGAATGATCCGGGTCGATTGCTTTCGGTGCATATAATGCACACAGCTCTAGTTTCTGGTTGGGCCGGCTCGATGGCTTTATACGAATTAGCGGTTTTTGATCCCTCTGATCCTGTTCTGGATCCAATGTGGAGACAAGGTATGTTCGTCATTCCCTTCATGACTCGTTTAGGAATAACCAATTCGTGGGGTGGTTGGAGTATTTCAGGAGGAACTGTAACGAATCCGGGTATTTGGAGTTATGAAGGTGTGGCAGGTGCGCATATTGTGTTTTCTGGCTTGTGTTTCTTGGCAGCTATCTGGCATTGGGTATATTGGGACCTAGAAATATTCTGTGATGAGCGGACGGGAAAACCCTCTTTGGATTTGCCCAAGATCTTTGGAATTCATTTATTTCTTGCAGGGGTGGCTTGCTTTGGCTTTGGCGCATTTCATGTAACGGGTTTGTATGGTCCTGGGATATGGGTGTCCGATCCTTATGGACTAACTGGAAAAGTACAAGCTGTAAATCCAGCGTGGGGTGTAGAAGGTTTTGATCCTTTTGTTCCGGGGGGAATAGCTTCTCATCATATTGCTGCGGGTACATTGGGCATATTAGCGGGCCTATTCCATCTTAGTGTCCGTCCGCCTCAACGTCTATACAAAGGATTACGTATGGGCAATATTGAAACTGTACTTTCCAGTAGTATCGCTGCTGTTTTTTTTGCAGCTTTCGTAGTTGCCGGAACTATGTGGTATGGGTCAGCAACTACCCCAATCGAATTATTTGGGCCTACTCGTTATCAGTGGGATCAGGGATACTTTCAGCAAGAAATATATCGAAGAGTTAGCGATGGATTAGCCGAAAATCTTAGTTTATCAGAAGCTTGGTCTAAAATTCCCGAAAAATTAGCCTTTTATGATTATATTGGTAATAATCCGGCAAAGGGGGGATTATTCAGAGCAGGCTCAATGGACAATGGGGATGGAATAGCTGTTGGATGGTTAGGACATCCCGTCTTTAGAGATAAAGAAGGGCGCGAGCTTTTTGTACGCCGTATGCCTACTTTTTTTGAAACATTTCCGGTTGTTTTGGTAGATGAAGAGGGAATTGTGAGAGCGGACGTTCCTTTTAGAAGAGCAGAATCCAAATATAGTGTTGAACAAGTAGGCGTAACGGTGGAGTTCTATGGTGGCGAACTTAATGGTGTAAGTTATTCTGATCCTGCTACTGTAAAAAAATATGCGAGGCGTTCCCAATTAGGGGAAATTTTTGAATTAGATCGGGCTACTTTGAAATCGGATGGTGTTTTTCGCAGCAGTCCAAGGGGTTGGTTCACTTTTGGTCATGCTACCTTTGCTTTGCTCTTCTTTTTCGGACACATTTGGCATGGCGCTAGAACCTTGTTCCGAGATGTTTTTGCTGGTATTGATCCAGACTTGGATGCTCAAGTGGAATTTGGAACATTCCAAAAAGTTGGAGATCCAACTACAAGGAAGGCAGTCTGATACTATGGTATCTTATCTCTTATATGGAAACCCAAATGAATAGGTGTGGAAGTTATAATGTAAATAAACCACGATCGAATCTATGGAAGCATTGGTTTATACGTTCCTTTTAGTTTCGACTTTAGGGATAATTTTTTTCGCTATCTTCTTCCGAGAACCACCTAAGGTTCCGACAAAAAATATTGAAGTAAGAAGTCTCCCATTGGGAGACTTCTTACTTCAATTAGTCCCCGTGTTCTTCGAATGGATCTCTTAATTGTTGAGAGGGTTGCCCAAACGCGGTATATAAGGCATACCCAGTAAAGCTTACAAGTAAACCAGATATGGAGATGGCGACTAAAGTTGCTGTTTCCATTTTATAGAATTTCAAGATTACAATGGATCTACGAAAAGATCGTGTATTTACAACTACAACGGAATAGTATACAAAGTCAACACCAAGATTAAATAGAATTTATGGCTACACAAACCGTTGAAGATAGTTCTAGACCTGGGCCAAGACGAACTCGCGCAGGTAGTTTATTGAAACCCTTGAATTCGGAATATGGGAAAGTAGCTCCGGGTTGGGGGACTACTCCTTTTATGGGGGTCGCAATGGCTTTATTCGCGATATTCCTATCTATCATTTTAGAAATTTATAATTCTTCTGTTTTACTGGACGGAATTTTAATGAATTAGGTTTCTACTAATAAAACAACTTTAAGCTCTACATTTCTGGTAGTTCGACCGTGGTTTTTTCGGTATCTCTGGAATATGAGTGTGTGACTTGTTAGAATTGATCCTATTGATAATACATAGAAAGGGCCTGTTATCTCTATCAAGATATTCAATTCGTCGGTTCTAGTATCTGGAACACGAAAAGAAGAACTATGATTCATACTCACTATTCAGACCTCGCAACCAGACATGTCTTCCTCAAATTTGTTTACAATTTCAATAAATGATCATCAAGCGGTTCTTATTCGAAGAACCCTTGGTTTAGCTTGAGACTCAATCATCGTGGCTCTAGTATGAATCTAAGGTTTTAATTGAACTGATTCATAGGATCGCAACAAGATAATTTCTATAAATAGGGAAGAGAAAAGTCAAGAGGCCTCTAGCCAACTTGAGATTTTTTTCTTATTTCATATCTTCAAGGCAAATCGACCCAGTGGCTGATGAATTTTTCTAATATCCGTTGAAAATTTGTGTGTTTCTGCTTGAGCCGTACGAGATGAAATTTTCATATACGGTTCTCGGGGCTCGGTTAGTTACCTATCTCAATAAAGTATATGATTGGTTTGAGGAACGTCTTGAGATTCAGGCAATTGCGGATGATATAACTAGTAAATATGTTCCTCCTCATGTCAACATATTTTATTGTTTAGGGGGAATTACACTTACTTGTTTTCTAGTACAAGTCGCTACAGGTTTTGCTATGACTTTTTACTACCGCCCAACCGTTACAGAGGCTTTTTCCTCGGTTCAATACATAATGACCGAGGCCAACTTTGGTTGGTTAATCCGATCAGTTCATCGATGGTCAGCAAGTATGATGGTTCTAATGATGATCCTGCACGTATTTCGTGTGTATCTCACAGGTGGATTTAAAAAACCCCGCGAATTAACTTGGGTCACAGGTGTGGTTTTGGCTGTATTGACTGCATCGTTTGGTGTAACTGGTTATTCTTTGCCTTGGGATCAAATTGGTTATTGGGCAGTCAAAATTGTGACAGGTGTACCTGAAGCGATTCCGGTAATAGGATCGCCTTTAGTGGAGTTATTGCGTGGAAGTGCTAGTGTGGGCCAATCCACTTTGACTCGTTTTTATAGTTTACATACTTTTGTACTGCCTCTGCTTACCGCCGTATTTATGTTAATGCACTTTCCAATGATACGTAAGCAAGGTATTTCGGGTCCTTTATAGGGAAGGCATATCATAGAGAAAATTCTCATATATCATATGGGTAGGTTGTGGTATTTCATTGCTACAAACATGGGTTATTGTAAAATAAGACATGTCATTTGGATACTTTAGAAATAGGCGGATTATGGGAGTGTGTGACTTTAATTATTGATTTGGCCATGCAGAAAAGAATTGGATCTGCCACATTAGAATTCACAAAGGTGTCTCCGCATCCAATCAACACGTAAGTCCCCTAGATAGGCTGGTTCACTTGAGGAGAATATTTCTATGATCATACCCGACCATGTCATCCATGAACAGGCTCCGTAAGATCCCATAGATGGAATAAGTCATATGATCTAATATTTTATTATAGTATGGAAATGCATTCATTTTCTTTGCATCGATTGCGCAATACTATCGGAGTAAAAGAAGGTATCTAAGGAAGAACGTAGGCTAGACTAGTAACAAGTAAATACTTTGTTTGGACGTAAGAAATTGGGATAAACACCAACTAATCAAGAGACAATCCACAAAGCAATTGATCATGATCAATTTTGCAAGCCCACTTGGATATTGAGCATTTAAGAATAGGAACGGTCTTTTTTCTTTCATTCTTGCTCGAGCCGGATGATGAAAAATTCTCATGTCCGGTTCCTTTGGGGGATGGATCCTAAAGAATTCACCTATCCCAATAAAGAAACCTGACTTAATGATCTGTATTAAGAGCAAAATTAGCTAAAGGGATGGGACATAATTATTACGGGGAACCCGCGTGGCCCAACGATCTTTTATATATTTTTCCAGTAGTAATTCTAGGTACTATTGCATGTAATGTAGGTTTAGCGGTTCTTGAGCCGTCAATGATTGGTGAACCGGCGGATCCGTTTGCAACTCCTCTGGAAATATTACCCGAGTGGTACTTCTTTCCCGTGTTTCAAATACTCCGTACAGTACCCAATAAGTTATTGGGCGTTCTCTTAATGGTTTCTGTGCCAACGGGCTTATTGACAGTACCCTTTCTAGAGAATGTCAATAAATTCCAAAATCCATTTCGTCGCCCAGTAGCTACGACAGTTTTTTTAATCGGTACTGCGGTAGCTCTTTGGTTAGGTATTGGAGCAACATTACCCATTGAAAAATCCTTAACTTTAGGTCTTTTTTAGGGATTTTTGATTCATTCAACCGTGAAGTCAGGTATCTAGGAAATAGTTACTTCCAAGTGAATCTTCCCTAGATACCTAAAATCCATTTTATTATGATCCATTTCACATTCTTAGGTAAATCAATTGGGAGATGCTTCTCTAGAGTGTCCCATATCTGTTTTCCATCTTCCATACGAAAACTGTCAATTCTCATAAGATCTTCCTCAGTCTTACTCAAAAGGTCCAATAGTGTATGTATATTGGCCCTTTTGAGACAATTATACGTTCTAGAAGGCAATTCTAATTGATCAATAAAAATACAATTCAATGGAATTCCTTTTTTGTTTTTCTTTAGATTAGTTAATTTTTTTTGAAAGGTTAAAAGGGGTGGCCTGTTTTTATTTTCTTCGAAACTAGTGCCCTCTTCCTCCGCGTGTAGAAAAGGAAGAAATAAATCAATCAAATTACGAGAAGCCTCATAAAGCGCTTCCTTAGGGGTTAAACTTCCATTCGTCCATATTTCTAGAAAAAGTATCTCGTGTTTTTCATTTCCATTCCCACAATAAAAAATACTATAATTCACATTTCGAACAGGCATGGATACAGCATCTATGGGATAACTTCCATCTTGAGAGTTCTTTCTGAGTTCCGTGTGATATCCGCGATCTCTCTTGATCTGTAACTCAATACAGAAATCAATGGGCTCTGTCAAGTTAGCTATAGGTTGTGCCATATCAACGATCTCTACGGAAGGGGGTAAGATGATATCTTGAGCAGTTATGTATCTAGGACCTTTGACACAAATTGATGCGTCTCTAACTCCATAGAGATTACTTCTCAATACAATTTCTTTCAAATTTAGTAAAATTTCTTGTACGGATTCTTCAATACCTGCTATTGTAGAATATTCGTGTGGCACGCTCCCAAATTTTGCACGTGTGATACATGTTCCTTCTATTTCTCCAAGTAAAGCTCTTCGCAAGGCAATACCGACGGTATCCGCTTGACCTTTTCTAAGCGGGGACAAAATGAAACGACCATAATAAAGACGCTTACTATCTACTCTTGATTCAACACACTTCCACTGTAGTGTTTGTGCTACCTCCTCTCGAACCATGTTATATTGAATCGTTTATTTCTCTTGAAAGCGCTTTTACAGACGTCTTTTTTTAGGAGGTCGACATCCATTATGCGGCATAGGTGTTACATCGCGTATACAACTTAATCGTACACCACTTTTAGCAATGGCTCGTAATGCGGCATCTCTTCCACTACCAGCACCCTTTACCATAACTTCTGCTCGTTGCAAACCCACTGTACGAATAGCATCTACTGCTGTTCTTTGACCAGCATAGGGTGATGCTTTTCTTGAGCTTTTGAATCCACAAGTACCCGCGGAGGACCAGAAAACCACCCGACCCTGCGGGTCTGTAACAGTTATAATGGTATTGTTGAAACTAGCTTGAACATGAATAACTCCTTTTGTTATTCTACGTGCACTCTTCCGTAAACTAAAACGCGCATTCCTACGCAAACCAATCCGCACTTTCCTACGTGAACCAATTTTTGGTATAGCTTTTGTCATATTATCTCATAAAGTTAGAAATAAAATACAAAGATATCCGTTTCTTTGAAGATTACCCCTGTCTTTGTTTATGCTTCGGGTTGGAACAAATGACTCTAATTCGTCCACGCCTACGAATCAGTCGACATTTTGTACAAATTTTACGAACAGAAGCTCTTATTTTCATATTTCCGTATCCTTTTATGAATCTAATCTTTGGTTTTGATTTATTACCCTACCCTTCGAGTCTGTACGCTTCGAGGGAAGTCTATAAATTATACGTCCCTTGCTTGAATCATAACGACTTACTTCAATTTTGACCCTATCCCCCATCAGTATTCGTATAGAACTAGACCGGATCTTTCCTGAAATATAGCCCAGAATGATGGTGTCATTCTCTAGGCGAACGCGGAACATTCCGTTGGGTAGGGCTTCCGTAACTAAACCTTCGAAAGTGACTTTTGCTTCTCTCATAGGAAGTTCGAGATAGAATTCGGGTAGGGGGGATTACCATATATAACATAAGACTTCCCCCCCAATTCTGTTTAGTCGAGCTTCTCGATCTGTCATTATACCTCGAGAAGTAAAAAGAATAGCAATTCCCATTCCGCCCAAAACTTTAGGAATTCCTTGATAGTGGGCATAAATTCGAAAGCCGGGTCGGCTGATACGCTTTAAAAAGGTTCTAGTTCTATATATTCCTTTTCTAGTCTTTCTCTTTTGATGTCGCAAAGTTGAAACCAAAAAATATCTGTTACTTTCCTGATGTTTCCAAACACTTTCAATAAAACCCTCTCGTAGAAGTATTTTAACAATGTTTTCGGTAATATTTGTAGATACTACTCGAACTGTTCCTTTTTTATTCATGTCCGCGTTTCTTATAGAGGTTAGTAAATCAGCAATAGTGTCCTTGCCCATAAGACTCTAATTCTAGGTTCCTCTTTATAATCAACATGAGCATATACGTGAAACACAATCTACTTTTGATCTATATCTTGCGATTTATAATACTTCAGGAGCTAATGAAACTATTTTAGTAAAATTCAACTCTCTCAATTCCTCGGCGATCGCGCCAAAAACTCGAGTTCCTTTTGGATTTCCTTTTTGATCAATGATAACCGCTGCATTGTCATCATAGCGTATTATTATACCGTCTTCGCATTTGAACTCTTTACATGTACGTACAATTACAGCTCGAATTACTTCGGATCTTTCTAGAGGCATTTGGGGCACTGCGTCTTTGATTACAGCAACAATAACATCACCAATACGAGCATATCGCTGATTACTAGCAGCTCCTATGAAGGTAGAATTAGAATGGGAAGACAAGGCTAGTTATTCTTCGTCTATGAATATCCAAATTTTTACACCTAATACTCCATAGATAGTTCGAATTGGATAGCAGCAATAATCAATTTTAGCGCGAATTGTTTGGAGGGGAAGTCTACCCTTTTTGATGCATTCGGCACGTGCAATTTCTTTCCCTGCGAGACGACCTGCAATTTTTACTTTTACTCCCCTTATATCTGCTTTTTGAGTTAATTCAATGGCTTTTTTCATTGCCTTTCGGAATGAAACTCTATTTTTTAATTTGAAAGCTATATATTCTGCAAGAATGCTAGGTTGTCTATAAGGTTCTTTAACTTTTTCAATAGCAATATTAAGTCTCTGGTTTACAGAATTAACTTCCTTTTGTAGATCTTTCTCTAATTCTTCGATTGCTCCTTTTTTCTTTAATAAATTGGGGAATCCAATATGGATTATTACGTGGATCGTATCGATTTCTTTTTGAATTTCTATATCCTATTCTTTTGTATATAGTTCTTGATACAATTCCGTATTTTTTTATCTTCCTGTAGACCTTCAGAATAATTTTTTGGTTGTGCGAACCAAAAGGAATGGTGATTTTGGGTTGTACCAAGTCTGAAACCGAGTGGATTTATTTTTTGTCCCATATTTTCTATTTTTCAATCTTAAGATTTTTACTATATTTAGTACAATTGTTATATGACACATGGTTTTTTTTATGGGAGAACTACGTCCTCGAGCTCGAGGTCTGAATTTTTTCATAATAGTACTCCTACTGACTTCGGCTTTAGTGATGAATAAATTCGCTTTGTCGAAATCCCTATAATGAGTAGCATTTGCTGCTGCCGAATAAACCAACTTTAGGATGGGATAAGATGCTCGATAAGGCATGAGGTTCAGTATCATAACAGTTTCTTCGTAGTAACGCCAGCGAATCTCATCAAGAACTCTTTGTGCTTTGAAAACAGACATATGGATGCGTTTTTGTGCTTTGAAAACCCGTTCGAACTTAAGTAGACGATCGGTTGGAACTTTCCTTGCGAGTTTCCTTAGCCCCTTCTTTATTCTAGGGGTATACTTTACCAGTTTGAAACTTGTCATAATAACCGCCCATTATGAATCGCGATTGTATGGCCAACCATTGCGGGTAGAATGCTAGATGCCCGGGACCACGTTACTATTGTTTCTTTCTCCTCCTTCATATTGACCTTTTCGATTTTTGCCAATAAATGATGAGCTACAAAAGGATTCGTTTTTTTTCGTGTCACAGCTGATTACTCTTTCCTTTTAAAGAGTGGCATTCTATGTCCAATATCTCGATCGAAGTATGGAGGTCAGAATAAGAATAATGATGAATGGACAAAGAGAAAATCCTTTAGCTGGATAAGGGGCGGATGTAGCCAAGTGGATCAAGGCAGTGGATTGTGAATCCACCATGCGCGGGTTCAATTCCCGTCGTTCGCCCATCGCATTATTGCAATGCAATTTCCATATTCCTAGTTACGTATTTACTTACGGCGACGAAGAATAAAACTATCACTATATTTTTTCCTTTTCCTAGTTCTTCTTCCAAGCGCAGGATAACCCCAAGGGGTTGTGGGTTTTTTTCTACCAATGGGGGCTTTCCCTTCACCGCCCCCATGGGGGTGGTCCACAGGGTTCATAACTACCCCTCTTACTACGGGGCGTTTACCTAGCCAACACTTAGATCCGGCTCTACCCAAACTTTTTTGGTTCACCCCAACATTACCCACTTGTCCGACTGTTGCTAAGCAATTTTGGGATACCAAACGGACCTCCCCAGATGGTAATCTTAAAGTGGCCGATTTACCCTCTTTTGCAATCAGTTTCGCTACAGCACCTGCTGCTCTAGCTAATTGCCCACCCCTTCCACGTGTGATTTCTATGTTATGTATGGCCGTGCCTAAGGGCATATCGGTTGAAGTAGATTCTTTTTTCTCTCAAAAACCCCTTCCCAAACTGTACAAGCTTCTTCCAAAGCATACAGCTTTCTAGATGTATATGACGATCTCTAGACATGAGTGGATATAGGAAAGGAATCCAAATCTGCCGAATCGCTCATGTTATGATCTTCTACATCCTAGGTCTCCGCGTTCCGTCATCTGGCTTATGTTCTTCATGTAGCATTCAGATCGAATGACTCTATGAAATTACGTCGATACTTCCACATATTATGGGTAACGTAGGAGACATCCCTTTTCCCGGGGGTCTTAATTACCACTGCTTAGCTTTCAATTCGCCTCTGACCATCAAATTAAATGTGAATAACCCGTCCTCCTCTCTTTGAAACAAGGGGCGCTTCCGGTTCTGTGCGTGCTTCAAACAATTTTGTCTTCTCCATATTACCATATCTCTAGAGTCAATAATTTTCTATGAGGAACTACTGAACTCAATCACTTGCTGCCGTTACTCAACAGTTTTCTGTTGAGGTCTATCCCGTAGAGGTAGTCAAATTGGATCAGTGATCGATTTCTAGGTTTCGTCGTAAACCTAATTGGTTACTTCCAATTACGTAAATCAATAGTTCAAACCGCACTCAAAGGTAGGGCATTTCCCATTGATATAGGAACTTTTGTACCAGAAACAATAGTATCTCCAATTATAGCCCCTCTGGGATGTAAAATATATCTCTTCTCACCATCCCCATAGTGTATGAGACAAATGTATGCATTTCGATTAGGGTCGTATTCTATGGTTACGATTCTACCAGATATGTCTTTTTGATTCCGTCGAAAATCGATTTTACGGTATAGGCGCTTATGACCTCCCCCTCTATGCCTTGCGGTAATGATTCCTCTGGAATTACGACCTTTACCACAACGTGCCGTCCATGGATCAAATTATTTCGTGGATTGGATTTCACTTGCCTGTCTACGGTTCCCTTGCGTGTGCTCGGGATAGGTGTTTTGTATAAATGTTTCGCCGTATTATTAAGTACCATAAATCGACTTTCCCTCCTATGCTCTGAGTTCCAGTATCGATAAGAATTGAGTTCTTATTGTTCTTATGTTATGGTATGAATATACCATACCAATTCGTTATGTATGGATGATGGATGAGATTCCATGGATAGAGAGCCAGTTCCAATAGACCGTTCGCGTGCATCCAGCAGGAATTGAACCCGCAAATTACCAATTATGAGTTGGGCGCTTTAACCATTCAGCCATGGATGCTTAACAGGGATCATCGTACATCGTAAATAACCAATTTTCATATTATGCCTTGAAGAGGACTCGAACCTCCACGCTCTTTAGCACGAGATTTTGAGTCTCGCGTGTCTACCATTTCACCATCAAGGCATCTTGAAAGTGAATCGTATTCCATGAATATGATATCTATCTAATGTGATATATTCCATATATGACAAAGGTGGAGTCTTGGATCGATCGATCGGTAGGCCTGAGTCAGACATCAAATAGCTTCGCATTATCCGTGGACACCTTATATGAGATCAATTTCTCGATTCAATAGAAGCCCAAAGAGGTCCATATGGTACCCAAGGATAGATATGTCAGGTCTGATTACACCTATTCCTAATCCTAAATAGAATGTAAGGACGTAGGGATTTCTATGTAAATGGAATGAACTTATAATCTGATGATCGAGTCGATTCCATGATTATAAGTTCATAACCCTAGCCCCATTTTGGGCGGAACAGATCTACTAATTCTTTTATTCCAGTTAGTAAGGGATCTTGAACTAAGAAATAGACCTAGCAGCTAAAAGAGGGTATCCTGAGCAATTGCAACAATGGGGTTCATTGATATTCCTGGTATAGTAGATGCTATCACACATACAGTCATACTCAATTCGATGGAATTGTTTGATCTTAAAGGGGATCTTCTATAATTTCGCACATAAGGGGTTATTTCTTGGTTTCGTCCAGTCATTAATAACTTGATTATTTTTAGATAATAGTAGATAGAAAGAACGCTCGTAAGGAGTCCTATTGAAACCAAGAAATATAGGCCTGCTTGCCATCCACACCAGAATAGATAGAGTTTTCCGAAGAAACCCGCTAGTGGAGGAAGGCCTCCTAGGGATAAGAGACATAGGGCTAAAGAGAGAGCCAAAAAAGGATCTTTCGTGTATAATCCTGCATAATCTCGAATGTTATCAGTTCCGGTACGTAGACCAAATAATACAATGCAAGCAAAAGTTCCTAGATTCATGGAGATATAGAACAGCATATAAGTTATCATGCTTGCATATCCATCATTTGAGTCTCCAACAATTATTCCAATAATTACATATCCGATTTGCCCTATGGACGAATATGCAAGCATACGTTTCATGCTTGTTTGAGTAATAGCAAGGAGATTCCCCAATATCATGCTAAGAATAGCTAGGATTTCCAGAAGAAGATGCCATTCGTTTGATGAGAAATAAAAAGGAATATCGAGAATTCGCGTGGCTGAAGCTGAAGCAGCTACTTTCGAAGTAACAGAAAGAAAAGCAACGACTGGAGTGGGGGAGTCAGAGTCGAAAAGAGGATTCCTCGCTTCTTTCTCTCATGCAAAACCGTGCATGAGACTTTCATCTCGCACGGCTCCTAAGTGATAAAAGAAAGAAGAACCGTCTTCTTTCTTTTTTGATTACCTTCCTCGCGTATGTATAAGACCCAATCCATTCTTTTTCGAAATCGATTTCGACTAATCCTTAACTTTTCGAGGAATCCTTCATCAGTGGTTGTGAATGACTGACTTTTTCAATCCTTTCGACCTTGGTTCCGTAGGAGCAAGTCAGAAAGGTTGAGAAATAGAACCATCTGATTTGATTCGTTCCCAATAGCCATGAGATGATTATCTTAGGGTGATCCTTTTGTCAACGGATGCTCCTATTACACGTAGTCTCTGAAGGATGAGAACCCACTATGTAGCATCTACATCGATAATTCATTGTATACGTCATTAGTCCGATTCTTTGTAGGAACTACCCGTAATAACGAGCTTGCAAAATGGATCTGTTTATCATAAAGAGATTCGTTGTTCCTGACCCTGCTTCACCTTAATTGTTATTTGAACAAAAAGATCACATAAACTTTTGGTAAAATTCTGTCTTGGTCGGAGTGGGGATAGCATTTCTCTTCTGCATGTCTATGGAGTTTTGCAAAACCCAAACACCTCAGATAGAGGTGAATTTGTCGAACGAACCACACTCCTTCGTAGACGTCAGGAGTCCATTGATGAAAAGGGGCTGGGGAAAGCTTGAACCCAAGTCCTACAGTGATGGATATAAGCGCAATTGAAATTCCTGGGGAGTTATACATTTGTGTATTGATAAGACCGTTCACAATTTCTTGAAGCTCGATCTCCCCCCCAGATGAACCATATAGCCAAGAGAAACCATGAACCAGAATAGAAGAGCTTGCCCCACCCATGAGTAAATATTTCATAGTAGCCTCATTAGACCGTAGATCTCTCTTGGTATATCCAGACAATAGGTAGGAACATAAACTGAAACATTCTGGAGCTACAAAGATAGTTATTAAATCGTTAGCACCACATAAAAACATTCCCCCTAGAGTAGCTGTTAATACGAATAACAGAAACTCTGTTATAGCCATTTCTGTACATTCAATGTACTCTACGGATAGAGGAATACATAAAGTGGAACATAATAAAATAAGAAATTGAAAGATTTCGTTGAAATTGTTCGTTTGGAAATTTCCCGAAAAGCTAATTATAGGTTCTTCTCTCCATCGGAACAATAGGGCCGTTATGCTTATTACTAAACTTGTTGAAGAGATGAAATAGAACCAAGGTCTATCTTTTTGATCAGAGGTTGAATCGATCATCAGAAGAAGAATTAGGCCAAAAATTAGGATACATTCTGGGAAAATGAAACTTCCATGGAAGAGAAGCAAATGAAACGCTTTCATAAAAATTCTCGTAGAATCGTTTTCATTCTGTACATGCCAGATCATGAATTAGTAACTGCATCCAATCTCCGAATGTTTCGATGGATATTTACGGAATCCCCATGAATAGGATCAAACCTTATTCCATTTCCATAAGATTCCTCTTTCTTATTCTTAAGCAAGCCCCCGAGAGGGCTTAGTTGATCATGATTTCTGTTTTCTCTTTCTTTTTGTTTGTTTCGAGAAAGATATGATTCTCCTTCTATTGATTCTGAGATGTATGGATCCATGTGTCTACATACCTAGATTCTGTTCATGGATTAACGAAAATGTGCAAGAGCTCTATTTGCCTCTGCCATTCTATGAGTCGCTTCCTTTTTGCGTATGGCACCCCCACTCCCTTTGGCAGCATCTACTAATTCGGAACTTAATTTGAAAGCCATATTTCGACCCGGACGCTTTTGGGATGCTTCTAATAACCAACGAATGGCAAGTGCTCTTCCTTGTTTAGATCCTATTTCAATCGGAACTTTCCGCGTCGATCCTTTTTTATTACGTCTTGTTTTTACTCCTATATTGGGAGTTACTCTACGTATTGCTTGACGTAAAACCAATAGTGGATTTGTTTCTGTCTTTTGTTGAATCTTTTTCACGGCTCGATAGAGAATTTGATAAGCCAATGATTTTTTTCCGTCTTTCATAATACGGTTAACCACCATGTTAACTAATCGATTACGAAAAATTGGATCGGATTTTGCAGTTCTTTTTTCTGCAGTACCTCGACGTGACATGAGCGTGAAAGAGGTTCAAGAATCCTTTTCTTTTTATAAGGGCTAAAATCACTTATTTTTTGGCTTTTTGACCCCATATTGTAGGGGGGATCTCGAAAGATAGGAAAGATCTCCCTCCAAGCCGTACATACGACTTTCATCGAATACGGCTTTCCACAGAATTCTATAGGGATCTATGAGATCGAGTATGGAATTCTGTTTACTCACTTTAAATTGAGTATCCGTTTCCCGCTAGGATCGGAAATCCTGTATTTTCCATATCCATACGATCGAGTCCTTAGGTTTCCGAAATAGTGTAAAAGAAGTGCTTCGAATCATTGCTATTTGACTCGGACCTGTTCTGAAAAAGTCGAGGTATTTCGAATTGTTTGTTGACACGGACAAAGTAAGGGAAAACCTCTGAAAGAATTTCCATATTGACCTTGGACATATAAGAGTTCCGAATCGAATCTCTTTAGAAAGAAGATCTTTTGTCTCATGGTAGCCTGCTCCAGTCCCCTTACGAAACTTTCGTTATTGGGTTAGCCATACACTTCACATGTTTCTAGCGATTCACATGGCATCATCAAATGATACAAGTCTTGGATAAGAATCTACAACGCACTAGAACGCCCTTGTTGACGATTCTTTACTGCGACAGCATCTAGGGTTCCTCGAATAATGCGATATCTCACACCGGGTAAATCCTTAACCCTTCCTCCTCTTACTAATACTACAGAATGTTCTTGTAAATTATGGCCAATACCTGGTATATAAGCAGTGATTTCAAATCCAGAGGTTAATCGTACTCTGGCAACTTTACGTAAGGCAGAGTTGGGTTTTTTGGGGTTGATAGTGGAAAAGTCGACAGATAAGTCACCCTTACTGTCCCTCTACAGAACCGTACATGAGATTTTCACCTCATACGGCTCCTCGTTCAATTTTTCTTCATTTGGAATCTGGGCTCTTCTATCTTCGACTTTTTCTTTATTTATTTCTTCCCGAAACTTCCCAAGAAAATCCCGAATTGGATCCAAACGGGTTAATGTGAGCTTATCCATGCGGTTAGGCACTCTTCAAATAGGAATCCATTTTCTAACTGGCTTTCGTGCTTTGGTGAGTCGTCCGAGATCCTTTCGATGACCTATGTTGTGTTGAAGGGATATCCATTCCGATCGATTGCATAAGACCCGGAAAGTATACAGAAAAGACAGTTCTTTTCAATTTCGATTAATATAGTAGTATCGAATCCATAGTCAATCCTACTTTGATAGGACCGGAATTCTCTTTCTCGATGGGACGGGGAAGGGATATAACTCAGCGGTAGAGTGTCACCTTGACGTGGTGGAAGTCATCAGTTCGAGCCTGATTATCCCTACAATGTGAGCTATTTTGACTTACACGATCGAACGGGAATGGATAAGAGGCTTGTGGGATTGACGTGATAGGGTAGGGTTGGCTATACTGCTGGTGGCGAACTCCAGGCTAATAATCTGAATGGATACAAGTTTGGAAGGAAAGACAATTCCGAATCCGCTTTGTCTACGAATAAGGAAGCTATAAGTAATGCAACTATGAATCTCATGGAGAGTTCGATCCTGGCTCAGGATGAACGCTGGCGGCATGCTTAACACATGCAAGTCGAACGGGAAGTGGTGTTTCCAGTGGCGAACGGGTGAGTAACGCGTAAGAACCTGCCCTTGGGAGGGGAACAACAACTGGAAACGGTTGCTAATACCCCGTAGGCTGAGGAGCAAAAGGAGAAATCCGCCCAAGGAGGGGCTCGCGTCTGATTAGCTAGTTGGTGAGGCAATAGCTTACCAAGGCGATGATCAGTAGCTGGTCCGAGAGGATGATCAGCCACACTGGGACTGAGACACGGCCCAGACTCCTACGGGAGGCAGCAGTGGGGAATTTTCCGCAATGGGCGAAAGCCTGACGGAGCAATGCCGCGTGGAGGTGAAGGCCTACGGGTCGTCAACTTCTTTTCTCGGAGAAGAAACAATGACGGTATCTGAGGAATAAGCATCGGCTAACTCTGTGCCAGCAGCCGCGGTAAGACAGAGGATGCAAGCGTTATCCGGAATGATTGGGCGTAAAGCGTCTGTAGGTGGCTTTTCAGTCCGCCGTCAAATCCCAGGGCTCAACCCTGGACAGGCGGTGGAAACTACCAAGCTGGAGTACGGTAGGGGCAGAGGGAATTTCCGGTGGAGCGGTGAAATGCATTGAGATCGGAAAGAACACCAACGGCGAAAGCACTCTGCTGGGCCGACACTGACACTGAGAGACGAAAGCTAGGGGAGCAAATGGGATTAGAGACCCCAGTAGTCCTAGCCGTAAACGATGGATACTAGGTGCTGTGCGACTCGACCCGTGCAGTGCTGTAGCTAACGCGTTAAGTATCCCGCCTGGGGAGTACGTTCGCAAGAATGAAACTCAAAGGAATTGACGGGGGCCCGCACAAGCGGTGGAGCATGTGGTTTAATTCGATGCAAAGCGAAGAACCTTACCAGGGCTTGACATGCCGCGAATCCTCTTGAAAGAGAGGGGTGCCCTCGGGAACGCGGACACAGGTGGTGCATGGCTGTCGTCAGCTCGTGCCGTAAGGTGTTGGGTTAAGTCTCGCAACGAGCGCAACCCTCGTGTTTAGTTGCCACTATGAGAACCCTGAACAGACCGCCGGTGTTAAGCCGGAGGAAGGAGAGGATGAGGCCAAGTCATCATGCCCCTTATGCCCTGGGCGACACACGTGCTACAATGGGCGGGACAAAGGGTCGCGATCTCGCGAGGGTGAGCTAACTCCAAAAACCCGTCCTCAGTTCGGATTGCAGGCTGCAACTCGCCTGCATGAAGCAGGAATCGCTAGTAATCGCCGGTCAGCCATACGGCGGTGAATCCGTTCCCGGGCCTTGTACACACCGCCCGTCACACTATAGGAGCTGGCCATGTTTGAAGTCATTACCCTTAACCGTAAGGAGGGGGATGCCTAAGGCTAGGCTTGCGACTGGAGTGAAGTCGTAACAAGGTAGCCGTACTGGAAGGTGCGGCTGGATCACCTCCTTTTCAGGGAGAATGCTTATTGGGTATTTTGGTTTGACACTGCTTCAGCCCAAAAAGAAGGCAGCTACGTCTGAGCTAAACTTGGATATGGTCTTAGGGTGAAGTAAGACCAAGCTCATGAGCTTATTATCCTAGGTCGGAACAAATTAGTTGATAGTGATAGGATCCCTTTTTGACGTCCCCATGCCCCCGTGTGGCGGCATGGGGATGTCAAAAAAGGGATGGAGTTTTTCTCGCTTTTGGCGTAGCAGGCCTCCCTTTGGGAGGCCCGCGCGACGGGCTATTAGCTCAGTGGTAGAGCGCGCCCCTGATAATTGCGTCGTTGTGCCTGGGCTGTGAGGGCTCTCAGCCACATGGATAGTTCAATGTGCTCATCAGCGCCTGACCCGAAGATGTGGATCATCCAAGGCACATTAGCATGGCGTACTCCTCCTGTTTGAATCGGAGAAACAAACTTCTCCTCAGGAGGATAGATGGGGCGATTCAGGTGAGATCCATGTAGATCTAACTTTCTATTCACTCGTGGGATCCGGGCGGTCCGGCCACCACGGCTCCTCTCTTCTCGAGAATCCATACATCCCTTATCAGTGTATGGAGAGCTATCTCTCGAGCACAGGTTGAGGTTCGTCCTCAATGGGAAAATGGAGCACCTAACAACGCATCTTCACAGACCAAGAACTACGAGATCACCCTTTCATTCTGGGGTGACGGAGGGATCGTACCATTCGAGCCAAATAGGAGCAGGTTTGAAAAAGGATCTTAGAGTGTCTAGGGTTGGGCCAGGAGGGTCTCTTAACGCCTTCCTTTTTCATCGGAGTTATTTCCTGCCATGGTAAGGGGGGCACACTTGAAGAGCGCAGTACAACGGGAGTTGTATGCTGCGTTCGGGAAGGATGAATCGCTCCCGAAAAGGAGTCTATTGATTCTCTCCCAATTGGTTGGATCGAAGGGGCGATGATTTACTTCACGGGCGAGGTCTCTGGTTCAAGTCCAGGATGGCCCAGCTGCGCCAGGGAAAAGAATAGAAGAAGCATCTGACTCTTTCATGCATACTCCACTTGGCTCGGGGGATATAGCTCAGTTGGTAGAGCTCCGCTCTTGCAATTGGGTCGTTGCGATTACGGGTTGGCTGTCTAATTGTCCAGGCGGTAATGATAGTATCTTGTACCTGAACCGGTGGCTCACTTTTTCTAAGTAATGGGGAAGAGGACTGAAACATGCCACTGAAAGACTCTACTGAGACAAAAAGATGGGCTGTCAAAAAGGTAGAGGAGGTAGGATGGGCAGTTGGTCAGATCTAGTATGGATCGTACATGGACGATAGTTGGAGTCGGCGGCTCTCCTAGGCTTCCCTCATCTGGGATCCCTGGGGAAGAGGATCAAGTTGGCCCTTGCGAATAGCTTGATGCACTATCTCCCTTCAACCCTTTGAGCGAAATGTGGCAAAAGGAAGGAAAATCCATGGACCGACCCCATTGTCTCCACCCCGTAGGAACTACGAGATCACCCCAAGGACCCCTTCGGCGTCCAGGGGTCACGGACCGACCATAGACCCTGTTCAATAAGTGGAACACATTAGCCGTCCGCTCTCCGGTTGGGCAGTAAGGGTCGGAGAAGGGCAATCACTCGTTCTTAAAACCAGCATTCGATAAAGAGTCGGGCGGAAAAAGGGGAGACCGTTCCTGGTTCTCCTGTAGCTGGATTCCCCGGAACCACAAGAATCCTTAGAATGGGATTCCAACTCAGCACCTTTTGTTTTGAGATTTTGAGAAGAGTTGCTCTTTGGAGAGCACAGTACGATGAAAGTTGTAAGCTGTGTTCGGGGGGGAGTTATTGTCTATCGTTGGCCTCTATGGTAGAACCCGTCGGGGAGGCCTGAGAGGCGGTGGTTTACCCTGTGGCGGATGTCAGCGGTTCGAGTCCGCTTATCTCCAGCCCGTGAACTTAGCGGATACTATGATAAATTTTGCCAATTCGGCAGTTCGATCTTCGCATTCATGGACGTTGATAAGATCCTTCCATTTAGTAGCACCTTAGGATGGCATAGCCTTAACGTTAATGGCGAGGTTCAAAAGAGGAAAGGCTTGCGGTGGATACCTAGGCACCCAGAGACGAGGAAGGGCGTGCAAGCGACGAAAAGCTTCGGGGAGTTGAAAAAAGCATAGATCCGGAGATTCCCAAATAGGTCAACCTTTTGAACTGCTGCTGACCATGAGCAGGCAAGAGACAACCTGGCGAACTGAAACATCTTAGTAGCCAGAGGAAAAGAAAGCAAAAGCGATTCCCGTAGTAGCGGCGAGCGAAATGGGAGCAGCCTAAACCGTGAAACGGGGTTGTGGGAGAGCAATACAAGCGTTGTGCTGCTAGGCGAAGCGGTTGAGTGCCGCACCCTAGATGGCTAAAGTCCAGTAGCCGAAAGCATCACTAGCTTATGCTCTGACCCGAGTAGCATGGGGCACGTGGAATCCCGTGTGAATCAGCAAGGACCACCTTGCAAGGCTAAATACTCCTGGGTGACCGATAGCGAAGTAGTACCGTGAGGGAAAGGTGAAAAGAACCCCAGTGGGTAGTGAAATAGAACGTGAAACCGTGCTGAGCTCCCAAGCAGTGGGAGGGGAAAGTGATCTCTGACCGCGTGCCTGTTGAAGAATGAGCCGGCGACTCATAGGCAGTGGCTTGGTTAAGGGAACGGAACCCACCGGAGCCGTAGCGAAAGCGAGTCTTCATAGGGCGATTGTCACTGCTTATGGACCCGAACCTGGGTGATCTATCCATGACCAGGATGAAGCTTGGATGAAACTAAGCAGAGGTCCGAACCGACTGATTTGAAGAATCAGCGGATGAGTTGTGGTTAGGGGTGAAATGCCACTCGAACCCAGAGCTAGCTGGTTCTCCCCGAAATGCGTTGAGGCGCAGCAGTTGACTGGACATCTAGGGGTAAAGCACTGTTTCGGTGCGGGCTGCGCGAGCGGTACCAAATCGAGGCAAACTCTGAATACTAGATATGACCCAGGTCAAGGTCGGCCAGTGAGACGATGGGGGATAAGCTTCATTGTCGAGAGGGAAACAGCCCGGATCACCAGCTAAGGCCCCTAAATGACCGCTCAGTGATAAAGGAGGTGGGGGTGCAAAGACAGCCAGGAGGTTTTCCTAGAAGCAGCCACCCTTTAAAGAGTGCGTAATAGCTCACTGATCGAGCGCCCTTGCGCTGAAGATGAACGGGGCTAAGCGATCTGCCGAAGCTGTGGGATGTCAAAATGCATCGGTAGGGGAGCGTTCCGCCTTAGAGGGAAGCAAACGCGAAAGCGGGGGTCGACGAAGCGGAAGCGAGAATGTCGGCTTGAGTAACGAAAACATTGGTGAGAATCCAATGCCCCGAAACCCCAAGGTTTCCTCCGCAAGGTTCGTCCACGGAGGGTGAGTCAGGGCCTAAGATCAGGCCGAAAGGCGTAGTCGATGGACAACAGGTCAATATTCCTGTACTACCCCTTGTTGGTACGGAGGGACGGAGGAGGCTAGGTTAGCCGAAAGATGGTTATAGGTTTAAGGACACAAGGTGACCCTGCTTTTCAGGGTAAGAAGGGGTAGAGAAAATGCCTCGAGCCGAGGTCCGAGTACCAAGCGCTGCAGCGCTCAGGCGCTACTGCGCTGAAGTATGTAACCCATGCCATACTCCCAGGAAAAGCTCGAACGACCTTCAACAAAAGGGTACCTGTACCCGAAACCGACACAGGTGGGTAGGTAGAGAATACCTAGGGGCGCGAGACAACTCTCTCTAAGGAACTCGGCAAAATAGCCCCGTAACTTCGGGAGAAGGGGTGCCCCCTCGCAAAGGGGGTCGCAGTGACCAGGCCCGGGCGACTGTTTACCGAAAACACAGGTCTCCGCAAAGTCGTAAGACCATGTATGGGGGCTGACGCCTGCCCAGTGCCGGAAGGTCAAGGAAGTTGGTGAACTGATGACAGGGAAGCCGGCGACCGAAGCCCCGGTGAACGGCGGCCGTAACTATAACGGTCCTAAGGTAGCGAAATTCCTTGTCGGGTAAGTTCCGACCCGCACGAAAGGCGTAACGATCTGGGCACTGTCTCGGAGAGAGGCTCGGTGAAATAGACATGTCTGTGAAGATGCGGACTACCTGCACCTGGACAGAAAGACCCTATGAAGCTTTACTGTTCCCTGGGATTGGCTTTGGGCCTTTCCTGCGCAGCTGGTGGAAGGCGAAGAAGGCCCCCTTCCGGGGGGGCCCGAGCCATCAGTGAGATACCACTCTGGAAGAGCTCGGATTCTAACCTTGTGTCAGACCCGCGGGCCAAGGGACAGTCTCAGGTAGACAGTTTCTATGGGGCGTAGGCCTCCCAAAAGGTAACGGAGGCGTGCAAAGGTTTCCTCGGGCCAGACGGACATTGGTCCTCGAGTGCAAAGGCAGAAGGGAGCTTGACTGCAAGACTCACCCGTCGAGCAGAGACGAAAGTCGGCCTTAGTGATCCGACGGTGCCGAGTGGAAGGGCCGTCGCTCAACGGATAAAAGTTACTCTAGGGATAACAGGCTGATCTTCCCCAAGAGTCCACATCGACGGGAAGGTTTGGCACCTCGATGTCGGCTCTTCGCCACCTGGAGCTGTAGGTGGTTCCAAGGGTTGGGCTGTTCGCCCATTAATGCGGTACGTGAGCTGGGTTCAGAACGTCGTGAGACAGTTCGGTCCATATCCGGTGTGGGCGTTAGAGCATTGAGAGGACCTTTCCCTAGTACGAGAGGACCGGGAAGGACGCACCTCTGGTGTACCAGTTATCGTGCCTACGGTAAACGCTGGGTAGCCAAGTGCGGAGAGGATAACTGCTGAAAGCATATAAGTAGTAAGCCCACCCCAAGATGAGTGCTCTCTCCTCCGACTTCCCTAGAGCCTCCGGTAGCACAGCCGAGACAGCGACGGGTTCTCCACCCATAGGGGATGGAGCGACAGAAGTATGGAAATAGGATAAGGTAGCGGCGAGACGAGCCGTTTAAATAGGTGTCAAGTGGAAGTGCAGTGATGTATGCAGCTGAGGCATCCTAACGAACGAACGATTTGAACCTTGTTCCTACACGACCTGATCAAATTGATCAGGCACTTGCCATCTATCTTCATTGTTCAACTCTTTGATGAAAACCAAAAAAGCTCTGCCCTTCCATCTCTTATAGAGAGGGAGGGCAGAGGCCTTTGGTGTCCCTCAAGAATTGGGGCTTCACAATTACTAGCCAATATTTCTCTCATGCCTTTCCTCGTTCATGGTTCGATATTCTGGTGTCCTAGGCGTAGAGGAACCACACCAATCCATCCCGAATTTGGTGGTTAAACTCTACTGCGGTGACGATACTGTAGGGGAGGTCCTGCGGCAAAATAGCTCGATGCCAGAATGATAAAAAGCTTAACACCTCTTATTTGACTTTTTCACTATTTTGAAATACGAAAAAAAAATGCAAAGGCCGTCTTATCCCCTTCACACCTCGGAACGCACTGTTCTTATAGAGAGAAAGCGCTTTCCCATCTTCTTAACCCGAAATGAAGCCCGGGAAGAGATCCAGTGGAGACGGGTGGGCCTGTAGCTCAGAGGATTAGAGCACGTGGCTACGAACCACGGTGTCGGGGGTTCGAATCCCTCCTCGCCCACAGCCTTCCAAATCTTTCCTTTTGTCGAAGTGGAATCGTAGAACAGAATGTGATACGATGAGATAGAATGCAAAAGGATACGGGTTACCTACTCCTAAGGGTCAAAGCAAGCCCTTTAATCAATTCTTTATTCTTACATTAAAGAATGAATCAAATCTCCCCAAGTAGGATTCGAACCTACGACCAGTCAGTTAACAGCCGACCGCTCTAACACTGAGCTACTGAGGAACAGGGAGCCTAGAGTTCAACTCCCGCTCTCAACCCATGAACAATATGAGTCCGAAGCTTCTCGTACTCCCGGAATTTCTTCGTAGTGACTCCGTTCCATGCCTCATTTCATAGGGAAGTGGCTCTATTTCACTTCCTAGCACTTCCTATCATTAATATCCATCCTTTGATTTACATAAGAGATGTCATTTATAGTCTATCTCTTTCTATATATGGAAAGTCAAGAAATTCTCATCGAAACATCGAGAAATTGTGCATTCACAGGTATCACTTAAAGTGATTAGAAGATTTAGCTTGTATGAATCGCTATTGGTTTGATACGAATAATGGCAGTCGTTTCAGTATGTTAAGGATACAGATGTATCCACAATTCATTTAGAGTTACTTAATAGCCTATTTCTTATATCCAGTGAAATTCTCGAGCCGAAAGATGGATGCATATGCTGTGTTTCATTTTGCTAAACGATATCGGTGAAATTGGATATAGCTATTTTAGATAGAAGAAACTAAAATAAGAATGTACCCTTCTATCCAATTTGCATCGATAAAATAAATCCAAATTCCAGATGAATAATTGCAAATTTTTGTGTGTACGAGATTAGAATAACTTCAAAATAACTGACATAATTTTGTATTTTTCCTGATCAGAAAAATACAAGAAAAAGAAAGGAGGTAGAAAAATTTTTGGATTTATGGTTAAAGAAGAAAAAACACGGATACATAACATAAAAAAAAGAATAAATAAGACGATATTCGCCCTCCCCCTACATATTTAATTTCTTCTCCTATACAAAAACCAGCAAGACCTACCCCATTGGTAATTCCATCAATGACACCCTTATCGAAAAACTGCGTTAGTTCGGTTAATCCTCTTATACCCAGGGTAAAGACCCTAGTATAGAAAATATCTATATAACCACGATTATATGACCAACTGTATATCTTTTTTTTTACTTGATCCAAAAAAGACTTTTTCGGACTCTCTTGGAATTTTTAAAATTAAATTCTGAAAAAAAGAATAAGCAGATCCATAGAAGATATATGCTATGAATAGACCAAACATAGCTAGACTTACAGAAGAAATTGCATTAGTGATAAATTCATATGAATTTATGTTTCCTGGAAAAAGCTTATTGAGGGAGTTAACCACTTTGATAATATGGTTAACTCCGCTATTATCAAAATGGATTCCTATGGATCCAATGAACAAAGTAAAAAGCAGTAATATAAAAAGAGGGAATAGCATAGTATTTCCCGTTTCATGAGGATAGACAAAAGTGTTTTTAACCCCAAAGGAAGTACTAAAGGACCCTCTTGTATTACCATGAATTTTGGGTATCCTTTTTCCCCATAAGGATATTGAATACAACGAGCCCTCTTTAGTGCTACTGTAATTTTGAAAATGAACACGCAGGTACCCATCAAAAGTAAGTAAATATATCCGAAACATATAAAACGCAGTTAATCCTGCAGTAAAAGAGGCTATTATTCCAAAAAAGGGTGAATACAACCAACTATTACTAAGGATTTCATCTTTGGACCAGAAGCAAGCAAGAGGTGGAATACCACAAAGAGAAAGCGTACCCCATAAAAAAGTCGTTCTTGTAATTGGAACGTATTTTCTTAAACCACCCATAAGAACCATATTCTGACTTTTATCTGGTGAATATCCAACAAGAGGTTCCATTGAATGAATAACGGATCCGGATCCCAAGAACAATAAAGCTTTAGAATAAGCATGAGTGATCAAATGGAATAAAGCAGCTTGATAAGAACCTATACCTAGAGCTAACATCATATAACCCAATTGAGACATTGTAGAATAGGCTAAGCTTCTTTTAATATCTCTCTGAGCAAGAGCTAAAGTAGCTCCTAAGAAGAGTGTTATTGTACCTACTAAAGAAATGAAACTCATTATTAAGGGTAGGGATATGAAAAGAGGAAGAAGTCGAGCTAGAAGAAAAATCCCAGCAACCATAGTTGCTGCGTGTATAAGAGCCGAAATGGGAGTGGGTCCTTCCATAGCATCGGGTAACCATACGTGAAGAGGGAATTGTGCAGATTTTGCAACTGCACCAAGGAATAATAAAAAAGCACACAAAGTAGTAAGTAAGGAATTAATCCCATTATTAGGAATCCAGTTATTAGCTATTTTGAACAAATCCCGAAACTCTAAACTACCTGTTATCCAAAAAAAACCTAAAATTCCTAATAACAGACCAAAATCCCCTACACGATTAGTTACAAAAGCTTTTTGACAAGCACTCGCTGCAATTGGCCGTGTAAACCAAAAGCCTATCAATAAATAGGAACACATTCCCACAAGTTCCCAAAAAAAATAAATTTGTATCAAATTGGAACTAGTAACCAATCCCAACATGGAAGTATTGAAAAAACTTATATAAACAAAAAATCTCAAATATCCTTCATCGTGAGACATATAATCGTCACTATAAATAAGAACGAGGATTCCTACTGTAGTAATTAGTATTAACATAATAGAAGTAAGCGGGTCGATCAAGTATCCAAATTCTAAGGAAAAATCATTATTGACGGTCCACGACCATAGATATTGATAGATAGAACTTCCATTTATTTGTTGAATAGATAGGTGAACTGAGAATACCATAGCTATACTTAAGAGTAAAACACTAGGAAAAGCCCATATTCGACGAAGATTTTTTGTTGCTGTCGGAATAAGAATAAGTCCAAACCCCATTGACATAATAACTGGAAGTGGGAGAAGAGGGATTACCCATGCATATTGATATGTATGTTCCATAAGAAAAAAATTGTTTCCGATCCCCACATTCCCAAACCAATAGATGTCTTTCACATACAACTGAAACCAATGGCAGTTCCAAAAAACGCACTTCGATGTCAAAAAAGCGTATTCGTAAAAATCTTTGGAAGAAAAAGACTTATTTTTCCAAGTACAATCTTATTCTTTAGCAAAATCAAGATCATTTTCCAGCGGCAGCGGCATCCAAAACCAAAGGGTTTTCTGGGAACCTGTTTGAATATATCTCGACGATTTGCCAGAGAATAACATTATTCTTTATTAGCCGCCATGGTGAAATTGGTAGACACGCTGCTCTTAGGAAGCAGTGCTCAAGCATCTCGGTTCGAGTCCGAGTGGCGGCATTCTCGAAAAAGAATAAATAGATTGAAACAATTCAAATGGACCTTCTTATGCTATTTGCAACTTTAGAACATATACTAACTCATATCTCTTTCTCAACTATTTCAATTGTGATTACGATTCATTTGATAACCTTATTAGTTCGTGAATTGGGGGATTACATGATTCGTCAGAAAAAGGAATGATAGCAACTTTTTTATCTATAACAGGATTCTTAGTTTCTCGTTGGGCTTCTTCGGGACATTTTCCATTAAGTAATTTATATGAGTCATTGATCTTCCTTTCATGGGCTCTGTATATTCTTCATACGATTCCTAAGATACAGAACTCTAAAAATGATTTAAGCACAATAACTACGCCAAGTACTATTTTAACGCAAGGCTTTGCCACGTCGGGTCTTTTAACTGAAATGCATCAATCCACAATACTAGTACCTGCTCTACAATCTCAGTGGTTAATGATGCATGTCAGTATGATGTTACTAAGCTATGCAACTCTTTTGTGCGGATCCTTATTATCCGCCGCTCTTCTAATCATTAAATTTCGAAGAATTTCGAATTTCCTTCATTTTCAAATTATTACAAATATCAATTAACTGAGCGTTTGGATTCTTGGAGTTATCGTGTCATTAGCCTAGGGTTTACCCTTTTAACCATAGGTATTCTTTGTGGAGCAGTATGGGCTAATGAGGCGTGGGGATCCTATTGGAATTGGGATCCTAAGGAAACTTGGGCATTTATTACTTGGACCATATTCGCAATTTATTTACATAGTAGAACAAATCCAAATTGGAAGGGTACGAATTCCGCACTTGTAGCTTCAATAGGATTTCTTATAATTTGGATCTGCTATTTTGGTATCAATCTATTAGGAATAGGTTTACATAGTTATGGTTCATTTACATAATCTAAATGTTACAAACCTTTTTGAGAACCCTTGCTCTCAGGTTCTAAAATCGAAATTCAACCATTTAGGATAATAATTGGATAAGAGAGCCTCTACCCTGTCAACGGATAGCGAGAGAACAAAATCTGGATAAATACCAATTCCTATTACTGGTAAAAAGATACAGATTAAAAGAAAGAGTTCTCGCGGTCCAGAATCCACAAAATTTGCGTTTGGAACATGAAATAGCTTGTATCCATAGAACATCTGGCGTAACATAGATAATAAATAAATAGGAGTTAATATCATTCCAATTGCCATTACAAAAGTAATTAGGATTTTTGGCATTAACAGAAATTTGGGACTAGTAATTAGTCCAAAAAATACTACTAATTCTGCAACAAAACCGCTCATTCCTGGTAAGGCAAGAGAAGCCATTGAAAAGCTACTAAACATGGTAAAAATTTTCGGCATTGGGATAGATATCCCCCCCAGTTCTTCGAGATAAACAAGACGCATTCTATCACAAGCCGTTCCCGCCAAGAAAAAAAGTGTAGCACCAATAAATCCATGGGATAGTATTTGTAAAATAGCTCCATTGAGTCCAATGTTGGTTATGGAACCAATTCCTATAATTATGAAACCCATGTGAGATACGGAGGAATAGGCTATTCTTTTTTTGAAATTTCGTTGACCAAGAGAAGTTGAAGCTGCATAGATTATTTGCATCGCTCCTATTATTACCAACCAGGGGGAAAATAGATAATGAGCATGAGGTAACAATTCCATATTGATCCGAATCAATCCGTATGCTCCCATCTTTAATAGGATTCCCGCTAAAAGCATACATGTACTGTAATGCGCTTCCCCATGGGTATCTGGTAACCACGTATGTAGGGGTATAATTGGCAATTTGACAGCATAAGCAATAAGGAAGCCCAAATAAAATAGTATTTCCAATGTTGCAGGGTATGATCGATTAATTAATCTTTCCAAATCTAATCTTGGTTCGTTGGACCATATAAGCCCATACCTAGAACTCCGATTAAGAAAAAAATGGAACCGCCTGCAGTATACAAAATAAACTTTGTAGCTGAATACAGACGCCTCTTTCCCCCCCACATGGATAAAAGTAAGTAAACAGGAATTAATTCTAACTCCCACATGATAAAAAAAAGTAAAAGGTCTCGCGAAGAAAATAATCCTATTTGACCACTATACATTGCTAGCATCAGGAAATAGAATAATCGCGAATTCCGGGTAACCGGCCAAGCTGCTAAAGTAGCTAAAGTAGTGATAAATCCTGTCAATAAAATAGATCCTAATGAAAGTCCATCGATTCCCAATCTCCAGTGGAAATCAAAGACATCTATCCATTTAGAATCCTCCTTTAATTGGATTAAGGGATCCTCCAATTGGAAATGATAACAGAATGCATAAGTCATTAGAAGGAATTCTAATAAACAAATAGATATAGTATACCACCTAACGATTTTGTTTCCCCTATGAGGTAAAAAGAAAATTAATGAACCTGCAAATATCGGCAAAACAACAAGTATTGTTAACCAAGGAAAATAACTCATGATAAAGTGATCAAGATACGTTTTGACCAGAAAAGCCCGTGCTCTTATTTCGAGCACAGGCCGGTAAAGAGGAATCAGACGATTCAAGTGGATTTTGAACGTTCATAAGATAGAGCCATGCTGCGGGTTGTTTCAGGCCCTAAATAAACGCGGACACTTAAAAAATCTGTTGGGCAGGCAGATTCGCATCTCTTACAACCCACACAATCTTCGGTTCTCGGGGCAGAAGCAATTTGCTTGGCTTTACACCCATCCCAGGGTATCATTTCTAATACATCTGTTGGACAAGCTCGTACACATTGAGTGCATCCTATACATGTATCATAAATTTTTACGGAATGTGACATTGATCTATAAATTTCCTTATAAAATTTTGATCTGTAATTGTAGGCACCAGACGAAGCAATGGTTTATCCACTTCAATTAGTTCGTGAGAGCGTGAAAAGAGCAAGAGACTTGAATTTTGGTCTTTCATAATTGTTCATATTATTGAATATAATTAATATATTCAAAAAATAGATTGATTGATACGAGTTGATTCCTGTTACGATGGATGGAAGAAAGAATGGATAGTCCATAGCTGCTTCAGCAGCCGCAGGGCTATAAAAAATTGCGAAAATGTCTCCTTTTAATTGGCGACTATCAAATAGATCAGAAAATGTTACGAGATTTAGATTAATTGAATTCAGTATAAGTTCAAGACATATTAGAGCTCTAACCATGTTTCGGCTTGTGATCAATCCATAGATACCAATCGAAAATAAATAGACACTCAAAAAAAGTACATGCTCAAACATCATTAACTAACTCCTTATCAATCTCGATTCATTTCATAGAGAGAATTGACACAACGTATTGTTGGCAATGGGTTACTAATAAAATGGATCTAGTATTTTTGAATATTGCCGAGCCATAGTAATTGCACCTATTAAAGAAACTAGAAGAATTATAGAAATGAGTTCAAACGGAAGATAAAAATCAGTTGCTAAATGAATCCCAATTTGTTGAACGTTATTTATGAGACCCTGTTCTACTATTTGGTTTGATCTTGTAGTCCAAAGAATTCCATACCATGACGTATCTGGGATAGTAGTCATTAGTGAAAAAAGAATAGTTATACAAACGAGTGAAGTGAACCCATCTCCAATAGTCCAATAATTCTTATTTTTAGACCATTCTGAGCCATCTATGAACATTACGGCAAATATGATCAAGACATTTATGGCTCCCACATAAATAAGAAGTTGTGCGACAGCTACAAAGTAGGAATTCAATAAAATATAGAATAAGGATATACAAATAAGAACTAATCCCAGCGAAAAGGCAGAATAAATTGGGTTGGTAAGTAATACTACTCCTATGCCCCCTAGTAGAAGAAAAAATTCCCCAAATAGCACAAGAATCTCATGTATTGGTCCAGGTAAATCCATTATGGATAAGAAAATTAGTATAAAATTTTCATGAACTGAGATTCAAGGAAGAAGATTAGTAATCGTTCTTGAATTCAAAGATTTTTTTATGAGTCGAATTCCTAATTGTTTGAATTGTGTAATCTCCCATTATGGAGATTGGTAACCGACTCAAAGCAATTTGATTGTAATTCAATTCATGACGATCATAAGTAGAAAGTTCATATTCTTCAGTCATTGATAAACAGCTTGTCGGACAGTACTCAACACAATTACCACAAAATATACAAACTCCAAAATCAATACTATAATTAAGCAATTGTTTCCTTTTAATATCCTTTTCAAATCTCCAATCCACAAGGGGTAGATCTATCGGGCATACGCGAACACATACTTCACAAGCAATACATTTATCAAATTCAAAGTGGATTCGCCCCCGGAAACGCTCCGATGTAATTGATTTTTCATAAGGGTAGTGAATCGTTATAGGTAAACGATTTGTGTGGGATAAGGTAATTATGAAACTTTGACCAATGTACCTTGCAGCGCGTATTGTTTGTTGACCATAACTCATGAACCCAGTTACCATAGGGAACATTTATTTCTAAGGTATGTTCTTTCTCTGTTTGAGAGATAAAATATTCTTATATCTTTAGTGAAACAAGTTGGGAAGAAGTTGTTAATAAGAGATTGCCCAGGGAAATAGGTAAAAGAAATTTCCATCCAAGATTTAATAACTGATCCATTCTCATCCTGGGTAAAGTCCATCTTATTGTGATAGAAATGAAGAGAAATAAATAAGCTTTAGTTAATGTAATAAAGATACCCATTGTCATTTCCAAAATTCCAACCATTTTGAAAAATCTAAAAAAGGATATATAGGGAATAATAAATTCCACCCGCCTAAGTAGAGAACTGTTACAAATAAAGAGGAAACTAATAAATTTAGGTAAGAAACAAGATAAAATAAACCATATTTGATACCGGAATATTCGGTTTGATAACTGCTACTAATTCTTCCTCTGCTTCTGGTAAATCAAAGGGTAATCTTTCACATTCTGCCAAAGAAGAAATTAGAAAAACCAGAAAACCTATAGGCTGACGCCAAAGATTCCATCCAAAAAAACCATATTTTGACTGTGCTTCAACTATATCAACTGTACTTGAACTGTTAGATAATCATAGTCGATGATAACATCACAGTTCCACCGCTATTCCAAAACCGTACATGAAACCTTGCTTCATACGGCTTCTCTATGATCAAATGATTGGAAAGCTAAATAGACCAAAGGAATTCCGCTGCGATAAAAGCGCTTCCGAATTGATCTCGTCCTTTTCTCACAATACTTATCTTGGAATAAAACAGTTATAGCATTAATAAATAAGAATTTCCATTCTTTGTCCTATTCTTCTAAAAAAATAAAGGGTTAATTCGTTCTTGATAGCCATTTCCTTAAAAGTGAATGGGAAGTACTACTTGTCATTTCTACAATTTCAAGTCCTTTATGATTCCTTTATGGAAAAATCTCTAATGGATTCCATACTATCCTTTATGTACTTTAGTGTTCCTACCCCTCACTAATTGTGATTCCTTGCATTCGCAATCCTTTATTCTTGCCCGCTTCAAGATATGAGACTTTGGGGTAAAGAGTTACTATTTTACTCAACTTCTTGTACGTAGGAAATGAGATTTACTATTATAAGCTGTTTTGTTTCACTCATATAGCTATCTAGTTAAGATTTTTAACGAATCACACGTAGAGATATTGCTAGCACACAAAAAGTTAATGGTATTTCATAACTAATAGATTGAGCAGCAGCTCGTAGACCGCCTAAAAAAGAATATTTATTATTTGAGCTATATCCTGCCATAAGAAGACCAATAGGAGCAATACTTGAAATGGCAATCCATAAAAAAACACCAATACTAAGATCGGCTAAAACAAAACGATATCCTAAAGGGATAACTAAAAAACTTAATAAAATTGATATGACTGCTATAGAGGGTCCAATGCTAAATAAAGGAATATCTCCTCGGGATGGCAGGATATCCTCCTTAAAAAGGAGCTTAGTTCCATCGGCTATAGCTTGAAGCAGTCCCAGGGGGCCAGCATATTCAGGACCAATACGTTGTTGTATCGATGCGGATATTTCTCTTTCTAACCACACAATTACCAGTACTTCTATTGTGATTCCCAGTAGGAGGGTCAAAATAGTAGAATCCATATCAGTCCATAGACTTCTTTTAATAATTCCGATTTCGAAAAAGAATTGATAGTTTCTACCTCTATTATCATTTCAACGATCAACTTCCCCCATAATGATATCTATACTACCTAATATCGTCATGATATCAGCCAATTTCATTTTTTTAACTAGTTGAGGAAGAATTTGCAAATTAATAAAACCAGGTGGACGAATTTTCCATCTCCAGGGGAAAAGACTATCATCTCCTACCAGATAAATTCCTAATTCACCTTTTGGAGCTTCCACTCTTACATAAAGCTCTTGCTTTGACAATTCAAAATTGGGCGAAGGTTTTTTACCAAGAAATCGATATTCAAAATCATTCCATTGGAATTCTTTGCTTTCTTAAAGCGTCGGACTTCTAAATTCTCATAAGGACCCCCAGGAATTTTCTCTACAGCCTGTTGAATAATTTTGATGGATTCCCTCATTTCACCCATTCGTACTAAATAGCGAGCTAATGAATCCCCTTCTTTTTGCCATTGGATTTTCCAATCAAATTGGTTGTAAGACTCATAAGGATCAACTTTACGAAGATCCCATTGTATTCCAGAAGCTCGTAACATCGGTCCCGATAAGCCCCAATTTACTGCTTCTTCTCCGCTAATAAAACCGACTCCTTCAACTCGTTCTATAAAAATGGGATTCTGTGTAATAAGTTGTTGATATTCAACAACTCCTCGTAAAAAATAATCACAGAAATCTAAACATTTATCGATCCATCCATAAGGTAGATCGGCGGCTACTCCTCCGATGCGAAAGTAATTATGCATCATTCGCATACCTGTAGCAGCTTCAAATAGATCGTATATCAATTCTCTCTCTCTAAAAATATAGAAAAAAGGAGTCTGTGCGCCGAGATCTGCCATAAAAGGTCCAAGCCATAACAAGTGAGAAGCTATACGGCTCAACTCTAACATAATTACCCTAATATAGCTGGCTCTTTGGGGTATTTGAATATTCTCCAAGAATTCTGGTGCATTTACCGTTATTGCTTCTGTAAACATAGTAGCTAAATAATCCCA
Bambusa_arnhemica__stripped_ TACTATTGGGTACCTTCCTTCAAAAATTCCTATATGTTAAGTTATCCATTAAGAGATGGAACTTCAAGAGCAGCTAGGTCTAGAGGGAAGTTGTGAGCATTACGTTCGTGCATTACCTCCATACCAAGATTAGCACGGTTGATGATATCAGCCCAAGTATTAATAACGCGACCTTGGCTATCAACTACGGATTGGTTGAAATTGAAACCATTTAGGTTGAAAGCCATAGTACTAATACCTAAAGCAGTGAACCAGATCCCTACTACAGGCCAAGCAGCCAAGAAGAAGTGTAAAGAACGAGAGTTGTTGAAACTAGCATATTGGAAGATTAATCGGCCAAAATAACCATGAGCAGCCACAATATTATAAGTCTCTTCCTCTTGACCAAATTTGTAACCCTCATTAGCAGATTCATTTTCAGTGGTTTCCCTGATCAAACTAGAGGTTACCAAGGAACCATGCATAGCACTGAATAGGGAACCGCCGAATACACCAGCTACACCTAACATGTGAAATGGATGCATAAGGATGTTGTGCTCTGCCTGGAATACAATCATAAAGTTGAAAGTACCAGATATTCCTAAAGGCATACCATCAGAGAAACTTCCTTGACCAATAGGGTAAATCAAGAAAACAGCAGCAGCAGCTGCAACAGGAGCTGAATATGCAACAGCAATCCAAGGACGCATACCCAGACGGAAACTAAGTTCCCACTCACGACCCATATAACAAGCTACACCAAGTAAGAAGTGTAGAACAATTAGCTCATAAGGACCGCCATTGTATAACCACTCATCAACAGATGCAGCTTCCCAAATTGGGTAAAAGTGCAATCCGATCGCCGCAGAAGTAGGAATAATGGCACCAGAGATAATATTGTTTCCATAAAGTAAAGAACCAGAAACAGGCTCACGAATACCATCAATATCTACTGGAGGGGCTGCGATGAAGGCGATAATAAATACGGAAGTTGCGGTCAATAAGGTAGGGATCATCAAAACACCGAACCATCCGATGTAAAGACGATTTTCGGTGCTAGTTATCCAGTGCAGAAGCGACCCCACAGGCTTGTACTTTCGCGTCTCTCTAAAATTGCAGTCATGGTAAGATCTTGGTTTATTCAAATTGCAAGGACTCCCAAGCACACGTATTAACTAGATAATAGAAGGCTTGTTATTTAACAGTATAACATAGACTATATACCAATGTCAACCAAGCCCGTATGGGTTGCCCGGGACTCGAACCCGGAACTAGTCGGATGGAGTAGATAATTCTTCCTTGTTACAAATCCCTCCCCAAATCGTGCTTGCATTTTTCATTGCACACGACTTTCCCTATGTAGAAATTTCTATGAACATTTCAGTAACGGATAATATCCAAATACCAAATACGCTCACTGTGTGATCCACGGAAAGAAAAGTGGGTTGTTTTGGTGAACATCAAAGAAAAAACTTCTTCTTCCATAAAAAATTCTTCTAAAAATACCGAACCCAATCGTTGCATAAAAGTTCGTACCGTGCTTTTATGTTTACGAGCTAAAGTTCTAGCGCATGAAAGTCGAAGTATATACTTTAGTCGATACAAAGTCCGTTTTTTCGAAGATCCACTATGATAATGAAAAAGATTTCTACATATCCGACCAAATCGATCAAGAATATCCCAATCTGATAAATCGGTCCAAATTGGTTTACTAATAGGATGCCCCGATCCAGTACAAAATTGAGCTTTTGATAAGGATCGAATGAGGGGAGTAGCGGGGACTATGGTATCGAATTTTTTCATTCGAGTATCTATTAGAAATGAATTCTCTAGCATTTGATTCCTTACTAACAAAGGATTTATTGGTACACTTGAAAGGTACCCCAGAAAATCGAAGCAAGAGTTTGCTAATTGGTTTAGATGGATCCTTCGCGGTTGAGTCCAAAAAGAGAAAGAATATTGCCAGAAATTGACAAGGTAACATTTCCATTTCTTCTTCAAAAGAAGAGTTCCTTTTGATGCAAGAATTGCCTTTCCTTGATATCGAACATAATGCATAAGAGGATCCATAAAGAACCATACGGTTTTCCGAACTGGGTACATTACCCCAAAATGTTCCATCTTCCTAGAAAAGTGGATTCGTTCCACAAAGGTTCCAGAAGATGTTAATGGTAAGCAAGAAGATTGTTTACGAAGAAACAACAAGAAAAATTCATATTCTGATACATAAGAGTTATATAAGAATCGAAATAGTCTTTTATTTTCTTTTTTCAAAAGAAAAATCGATTTCATTGAAGTAATAAGACTATTCCAATTCGAATAGTAGTTGAGAAAGAATCGCAATAAATGCAAAGATGGAACATCTTGGATCCGGTATTGAAGGAGTTGAACCAAAATTTCCAAATGGATAGGATAGGGTATTTCTATATGTGATAGATAATGTAAATGCAAAAATTTGTCTTCTAAAAAGGGAAATATTGAATGAATAGATCGTAAATTCTGAAACTTTGGTGTTTCTTTCGGACAAGATAATTCTCGTAGCGAGAATGGGATTTCTACAACGATCGCAAACCCCTCAGATAGAATCTGAGAATAAAACTCAGAAAAAAAATTGTTGTAATCCAACAATCGATCTTGGTTAGGATGATTAACCGAGTTAATCCAAAAATTCTGCTGATACATTCGAATAATTAAACGTTTCACAAGTAGTGAACTAAATTTCTTGTTATTACAACTAACAATTTCCACAGGCTCGGAACCATAATCATGGGCAATGCATAAATATACTCCTGAAAGAGAAGTGGGTAGACGAAGTATTGACGAGATTTCTGTTTTTCTGAATACCCTTCGAATTTTTCCATTTGTATTTCTACTTAGAAGACATTTCTCGGTTTATCAAATACATAGTGCAATATGGTCAGACAGGGTTACAAACGGAAGGGAGTCTAATACTTTTATTTTTGCAGGCCAATTGCTCTTTTGACTTTGGAATACAGTTCTTTATCAATATACTGCTTCTTTTACACTCAAGAATAATTAGGATTTCGGTCCGCTCGAAACCACCTTTCCCCATCAGGCACTAATCTATTTTTAACGTCTAATTAGATCGGGGAATCATTTCAATTAAGAAGTTAAGCTCGTTGCTTTTTTTTACCAGAATTGGAGCCAGACTCTATCCATTTATTCACTAGACCCAGAAAATCGATTTTATTACGACATGCTATTTTTTCCATTCATTACCCTTGAGGATCAGTCGTGGTCTTCTAGACTCTACCAAGAGTCTGAACGAATTTGTTGCTCATCCAAATGTGTAAAGATCATAGTCGCACTTAAAAGCCGAGTACTCTACCATTGAGTGCAACCCAGAAAGATACGATCGAACCAAAATCAATGGAATTGTAGGCGCTTGGAGTGAGGATAAAGAGACCTATCTATCTACAAATTCTATTTGTTCAATAGACCTTTGTCAATGGAAATACAATTTAAAAGGCTTATGTTGGATTGGCACGACATAAATCCTAAGAAAACTCAAATCTTTAAAGAATTCTGCCTTCCTTAAAATATCATAAACAGTTCTTGTAGGTTGAGCACCCTTTTCAAGGAAATAGAGAATAGCTGGAACATTTAAACAAGTTTGATTCTTTATCGGATCATAAAAACCTACTTTTCGAAGATCTCTTCCTTCTCTTCGAGATCGAACATCAATTGCAACGATTCGATAGACAGCTTATTGGGATAGATGTAGCTAAACAACCCCCTAGAAACGTATAGGAGGTTTTCTCCTCATACGGCTCGAGAAATAAAATTTCATTTACTCATGACTCAAGTTGGCTAATTTTGACTGACAGACTTAATTTTTGAGTCGTCTCTAAACTCTTTTCTTTGTCTCATCTCGAACGAATTTACTTTGTTGAGACAGTTGAAAATCGCGTTTACTTGTTCCGGAATCTTTGATTTGTGAAATCCTTGGGTTTAGACATTACTTCGGGAATTCCTTTTTTTAAAGAGTAGCAACATACCATAGACTGACAAAGTTCCTAATTTATTAGTTTTCACTAACCCTAGATTCTTTCCTAAATTCTGTCTCGAGCTCCATCGTGTACTAAACCCAGCCAAATTGTTCGGGACGAATAGAACAGACTATGTCGAGCCAAGAGCATTTTCATACTATGAAAAATGATGGATAGCAAAATCCACAATCGATCATGTCCTTCAAGTCGCACGTTCTTTCTACCACATCGTTTTAAACGAAGTTTCACCAAATTCCTCATTTCATTATGGTATAGAATTGATCCAATATGGATGGGATCATGAATAGTCATATACTCAAATCTGGGACGGAAGGATTCGAACCTCCGAGTAACGGGACCAAAACCCGCTGCCTTACCACTTGGCCACGCCCCATCCCGACACTAAGTTGTTTATTTGTTATTCGTCAATTTCAATTGAGGGATCTCTCTTGCTAGGATTCTAGACATGCGGATAATATAAAAATGCATTGATCATTACATGGAATTCTATTAAGATATTATATGAAATCGAATTTCTTCCATTCTCATTTGAGAGTGCGAATACAAGGAGGTATTTTCGTTTGGGAAAGTCCGAAAAGGTTTTGAATCGCCCTTAAAATAACTCAATCAAAATCCAATTATCTACTCTACAAGAACGAAATGATTGTTATGCCTAATATACTTAGTTTAACCTGTATCTGTTTTAATTCTATTCTTTACTAGTTTTTTCTTCCAAATTGCCCGAAGCTTATGCCATTTTCACCCAATCGTGGATGTTATGCCTGTCATACCTGTACTCTTTTTTCTATTAGCCTTTGTTTGGCAAGCTGCTGTAAGTTTTCGATGAATACTAAGGGTAATCTATTCCTTAAAATTGGAGATTATGTAATGCTTACTCTCAAACTTTTTGTTTATACAGTAGTGATATTCTTTGTTTCCCTCTTTATCTTTGGATTCTTATCTAATGACCCAGGACGTAATCCTGGGCGTGAGGAGTAATTGGAATTTATCTATGAAAAACCGGGGGTCAGAATTCCTTCCAATTCGAAAGTCCCAATGATCGAGGGGCGGAAAGAGAGGGATTCGAACCCTCGGTACAAAAAATTGTACAACGGATTAGCAATCCGCCGCTTTAGTCCACTCAGCCATCTCTCCCGTTCCAAATCGAAAGGTTTCGTAATATGACAGAGGAAGAAATAAGATAGAAAAATTATATTGCCAATTCCATTTTAGTTATATTCTTTTTTCTTAATGTTAATAAACATAAAATTGGAAGAAATATAAAGTAAGTAGACCTGACTCCTTGAATGATGCCTCTATTCGCTATTCTGATATATAAATTCGATGTAGATGAAATTGTATGCGGTTTTATCTTCGAGACCATTGAAAGGGCATTGAACGAGAAGAAATCGTCCAATTATCGTATGCCTAGTGGAGGTGCTCGGAAATGGTTGAAGTAATTGAATAGGAGGATCACTATGACTATAGCCCTTGGTAGAGTTACTAAAGAAGAAAATGATCTATTTGATATTATGGACGACTGGTTACGAAGGGACCGTTTCGTTTTTGTAGGATGGTCCGGCCTATTGCTCTTTCCTTGTGCTTATTTCGCTTTAGGGGGTTGGTTTACAGGGACAACTTTTGTAACTTCTTGGTATACCCATGGATTGGCTAGTTCCTATTTGGAAGGTTGTAATTTCTTAACCGCGGCAGTTTCCACCCCTGCCAATAGTTTAGCACACTCTTTGTTGCTACTATGGGGCCCGGAAGCGCAAGGGGATTTTACTCGTTGGTGTCAATTAGGGGGTCTGTGGACTTTTGTCGCTCTCCATGGGGCTTTTGCACTAATAGGTTTCATGTTACGTCAATTTGAACTTGCTCGGTCTGTTCAATTGCGACCTTATAATGCAATTTCATTCTCTGCTCCAATCGCTGTTTTTGTTTCCGTATTCCTTATTTATCCACTGGGGCAATCTGGTTGGTTCTTTGCGCCGAGTTTTGGCGTAGCAGCGATATTTCGATTCATCCTCTTTTTCCAAGGATTTCATAATTGGACGTTGAACCCATTTCATATGATGGGAGTTGCCGGAGTATTAGGCGCGGCTCTGCTATGCGCTATTCATGGGGCGACCGTAGAAAACACTCTATTCGAGGATGGTGATGGTGCAAATACCTTCCGCGCTTTTAACCCAACTCAAGCTGAAGAAACTTATTCAATGGTCACTGCTAACCGCTTTTGGTCCCAAATCTTTGGTGTTGCTTTTTCCAATAAACGTTGGTTACATTTCTTTATGCTATTTGTACCCGTCACCGGTTTATGGATGAGTGCTATTGGCGTAGTCGGCCTGGCTCTGAACCTACGTGCCTATGACTTCGTTTCCCAGGAAATCCGTGCAGCGGAAGATCCTGAATTTGAGACTTTCTACACCAAAAATATTCTTTTAAACGAGGGTATTCGTGCGTGGATGGCAGCTCAGGATCAGCCTCATGAAAATCTTATATTCCCTGAGGAGGTTCTACCACGTGGAAACGCTCTTTAATGGAACTTTCGTTTTAGCTGGTCGTGACCAAGAAACCACCGGCTTTGCTTGGTGGGCTGGGAATGCCAGACTTATCAATTTGTCCGGTAAACTACTTGGAGCTCACGTAGCCCATGCCGGATTAATCGTATTCTGGGCCGGAGCAATGAACCTATTTGAAGTGGCCCATTTCGTACCAGAAAAGCCCATGTATGAACAAGGGTTGATTTTACTTCCGCACTTAGCTACTCTAGGTTGGGGAGTAGGGCCGGGGGGAGAAGTTCTAGATACTTTTCCGTACTTTGTATCTGGAGTACTTCACCTAATTTCCTCCGCAGTCTTAGGCTTCGGTGGCATTTATCACGCGCTTCTGGGACCCGAGACTCTTGAAGAATCTTTTCCATTCTTTGGTTATGTATGGAAAGATAGAAATAAAATGACTACAATTTTGGGTATTCACTTAATTTTGTTAGGTATAGGTGCTTTTCTTCTAGTACTCAAGGCTCTTTATTTTGGCGGTGTATATGATACCTGGGCCCCGGGGGGATGTAAGAAAAATTACCAATTTGACCCTTAGCCCCAGTGTTATATTTGGTTATTTACTAAAATCCCCCTTTGGGGGAGAAGGGTGGATTGTTAGTGTGGATGATTTAGAAGATATAATTGGGGGACATGTATGGTTGGGTTTCATTTGTGTATTTGGCGGAATTTGGCATATCTTAACCAAACCCTTCGCATGGGCTCGCCGTGCATTTGTATGGTCTGGAGAAGCTTACTTGTCTTATAGTTTAGGCGCTTTATCTGTCTTTGGTTTTATCGCTTGTTGTTTTGTCTGGTTCAATAATACGGCTTATCCGAGTGAGTTTTATGGACCCACCGGGCCAGAAGCTTCTCAAGCTCAAGCATTTACTTTTCTAGTTAGAGACCAGCGTCTTGGAGCTAATGTGGGATCTGCCCAAGGACCCACAGGTTTGGGTAAATATCTAATGCGTTCCCCAACGGGAGAGGTTATTTTTGGAGGGGAAACTATGCGTTTTTGGGACCTTCGTGCTCCATGGTTAGAACCTCTAAGGGGCCCCAACGGTTTGGACTTGAGTAGGTTGAAAAAAGACATACAACCTTGGCAAGAACGACGTTCGGCAGAATATATGACCCATGCTCCTTTAGGCTCTTTAAATTCCGTGGGTGGCGTAGCTACCGAGATCAATGCAGTTAATTATGTCTCTCCTAGAAGTTGGTTAGCGACCTCCCATTTTGTTCTAGGATTCTTCTTTTTTGTGGGCCATTTGTGGCATGCAGGAAGAGCCCGGGCTGCTGCAGCAGGCTTTGAAAAGGGAATCGATCGTGATTTGGAACCTGTTCTTTACATGAATCCTCTTAACTAAGATCTTTATACCTGTTCTATTCTTTCTGGCTCGGTTATTCCATCTAGCCGAGCCAGTATTCAATAAGTAAAAGGAGAGAGAGGGATTCGAACCCTCGATAGTTCCTAGAACTATACCGGTTTTCAAGACCGGAGCTATCAACCACTCAGCCATCTCTCCACAGCCTAATAAAGAGAAGAATCAATGGATTCATGATTAAACCCCTCCTACTTTTGTATTTATTACAGTTAAGTGAGGGATCGTAGTCAACATTTGATGGTAGCTTGGAGGATTAGAAATATGACTATTGCTTTCCAATTAGCTGTTTTTGCATTAATTGCGACTTCCTCAGTGTTAGTAATTAGTGTACCCCTTGTATTTGCTTCTCCTGATGGTTGGTCAAATAATAAAAACGTTGTATTTTCCGGTACATCATTATGGATTGGACTAGTCTTTTGGTAGCTATTCTGAATTCTCTCATTTCTTAAAATGAAACGGTCGACCCAGACGGTCGACCCAGGCGGATATACCCTATAAAATATAGTAGCGAGCGTAGTTCAATGGTAAAACATCTCCTTGCCAAGGAGAAGATACGGGTTCGATTCCCGCCGCTCGCCAGCATAAGTGCGGAGACGGGAATCGAACCCGTGACCTCAAGGTTATGAGCCTCGTGAGCTACCAAACTGCTCTACTCCGCTCTGGAGGGCCGGGTGGACAAGCCTCATGGAGCGGGTAGCGGGAATCGAACCCGCATCGTTAGCTTGGAAGGCTAGGGGTTATAGTCGACGTTGGTTTTTTTAACGTCTCTAATTCAAAACCGAACATGAAATTTGGATTTCATTCGGCTCCTTTATGGATATTCTCACCACTTAACATCTATGTCAGCTTTTATCTGAATGGAACCAAAGCTCTCCGCTTTCTAGATGATCCCTATAGAGTAGGAAATAGAAATTCATCTACTTACTTCGTTCCCTAATTTTATTCAAGAGATCCTGAGGAAAAGAATTGGGTTTCCACCGAGCTGAAACAATATGCTGATGGTTCTAGTAAACCAAAACTACCTTTTTAGCTATTTGGCTTCCATTTAAGAAGATTTAGTTACGATTGGTTTTTGTATCTTCATCCATAGATCCTTTACTCATATTTAAAAATGGGAATACATGCAAAATTATGCTTCGCGACTCTGTACTCATAATCCATTATACAAATCGCGAGAATTATATTCTCCTCAATATGCTATTGAGAGGAAAAGGATTAAATCCTTTATAAGAACTAAAGTATAGAACGAATCACACTTTTACCACTAAACTATACCCGCTACTGTAGATTATGATACCAACGCTACCCTTTGTCAAGGTAGCCAATCAAAAATCCAAAGACTCTTTGCTTGTTCGAGTATATTGACAATTCTAAAAAACTGCTCATACTATATAGTATAATGACGAGCGGTTGTACTATCGTCTAGTGGTTCAGGACATCTCTCTTTCAAGGAGGCAGCGGGGATTCGACTTCCCCTGGGGGTAGGGAGTATTATGAAAGGAGGTTATAATCCTAGAAAAATTCTTCCTGGGTCGATGCCCGAGCGGTTAATGGGGACGGACTGTAAATTCGTTGACGATGTCTACGCTGGTTCAAATCCAGCTCGGCAAAATCTAGGGCTTCGTGAATATGAACTAAGCGGGGATTGTAGTTCAATTGGTCAGAGCACCGCCCTGTCAAGGCGGAAGCTGCGGGTTCGAGCCCCGTCAGTCCCGAGCTGGATCTCCTATTACTATTCACTCTCAACCATGAATTGATTGATAGTCCGATATTCATAATATTGAATTGATTCATATCAGAATCAAGTCCTCACAGGCCTTTTCCATGGGATTACATCCCGAGTTATTGCGAAGAGGTTATGGAAGTCAATATTCTCGCATTTATTGCTACTGCACTGTTCATTCTAGTTCCTACTGCCTTTTTACTTATTATTTATGTAAAAACAGTCAGCCAAAATGATTAATTGGAATTCCAATTAATCATTGAAGAAAAAGGCTGGTTGGAATCTAAAGTGTGCTACCACACTTTAGCTTTATTATCATCCTAGAGTCCACTCCTCCCCCATACTACTAGTGAAAGAGAAAATGTAAAGACTACCATTAAAGCAGCCCAAGCGAGACTTACTATATCCATGTAAATTATGTCTCCTATTTCTATGAAGAAATTATTCTACTATTGATCAATAATCATAGTGGAATCAAGGGTCAGAGTCAAAATCTTGATCAGGCGGCACCAGATTTGAACTGGGGATAAAGGATTTGCAGTCCCCTGCCTTACCGCTGGCCATGCCGCCATTGGTTCCCTTATGTTTTCTATGGGGAATCGTGTTGAACTTTCCTCGATCTATTCATATGTATGAAATACATATATGAAATACGTATGTGGAGTTCCCTAGAATTTCATGTGATTCAGTAAACAATATAGTTCCATGATTGCTAGATCGATCCATAGGGATTGAGAAGAGTGAGCATAATGGATTTCGATAAAAAGGAAACTTAAGATGCTCCGGAATGGAAATGAGGGAATGTCCACAATACCCGGATTTAGTCAGATCCAATTCGAGGGATTTTTTAGGTTCATTAATCAAGGCTTGGCAGAAGAACTTGAGAAGTTTCCAACAATTAAAGATCCAGATCACGAAATTGCATTTCAATTATTTGCGAAAGGATATCAATTGCTAGAACCCTCAATAAAAGAAAGGGATGCTGTGTATGAATCACTCACCTATTCTTCCGAATTATATGTATCTGCGAGATTAATTTTTGGTTTCGATGTGCAAAAGCAAACCATTTCTATTGGAAACATTCCTATAATGAATTCCTTAGGAACCTTTATAATAAATGGAATATACCGAATTGTGATCAATCAAATATTGCTAAGTCCTGGTATTTACTACCGCTCGGAATTAGACCATAAGGGAATTTCTATCTACACCGGGACTATAATATCAGATTGGGGAGGAAGATCGGAATTAGCAATTGATAAAAAAGAAAGGATATGGGCTCGCGTAAGTAGAAAACAAAAGATATCTATTCTAGTTCTATCATCAGCTATGGGTTCGAATCTAAGAGAAATTCTAGATAATGTTTCCTACCCTGAAATTCTCTTGTCTTTCCCGAATGCTAAGGAGAAGAGGATTGAGTCAAAAGAAAAAGCTATTTTGGAGTTTTATCAACAATTTGCTTGTGTAGGTGGGGACCTGGTATTTTCGGAGTCCTTATGTGAGGAATTACAAAAGAAATTTTTTCAACAAAAATGTGAATTAGGAAGGATTGGTCGACGAAATATGAATCGGAGACTGAATCTTGATATACCTCAGAACAATACATTCTTGTTACCACGAGATGTATTGGCCGCTACGGATCATTTGATTGGAATGAAATTTGGAACGGGTATACTTGACGATGACGATATGAATCACTTGAAAAATAAACGTATTCGTTCGGTTGCGGATCTGTTACAAGATCAATTCGGACTGGCTCTTGATCGTTTACAACATGCGGTTCAAAAAACTATCCGTAGAGTATTCATACGTCAATCGAAACCGACTCCACAAACTTTGGTAACTCCAACTTCAACTTCGATTTTATTAATAACTACTTATGAGACCTTTTTTGGCACATACCCCTTATCTCAAGTTTTTGATCAAACTAATCCATTGACACAAACTGTTCATGGGCGAAAAGTGAGTTGTTTGGGTCCTGGAGGATTGACGGGGAGGACTGCAAGTTTTCGGAGCCGAGATATTCATCCGAGTCACTATGGGCGTATTTGTCCAATTGACACGTCCGAAGGAATCAATGTTGGACTTACTGGATCCTTAGCTATTCATGCGAGAATTGATCACTGGTGGGGATCCATAGAGAGTCCATTTTATGAAATATCTGAGAAGAAAAAAAAGAGAAACAGGTGGTTTATTTATCACCAAATAGAGATGAATATTATATGATAGCAGCAGGAAATTCTTTGTCTTTGAATCAGGGTATTCAGGAAGAACAGGTTGTTCCAGCTAGATACCGTCAAGAATTCCTGACTATTGCATGGGAACAGATTCATGTTAGAAGTATTTTTCCTTTCCAATATTTTTCTATTGGAGGTTCTCTCATTCCTTTTATTGAGCATAATGATGCGAATCGGGCTTTAATGAGTTCTAATATGCAGCGCCAAGCAGTTCCGCTTTCTCGGTCTGAGAAGTGCATTGTTGGAACTGGATTGGAACGCCAAACAGCTCTAGATTCGAGGGTTTCCGTTATAGCCGAACGCGAGGGAAAGATCATTTCTACTGATAGTCACAAGATCCTTTTATCAAGTAGTGGGAAGACTATAAGTATTCCTTTAGTTACCCATCGGCGCTCTAACAAAAATACTTGTATGCACCAAAAACCTCGGGTTCCATGGGGTAAATCCATTAAAAAAGGACAAATTTTAGCAGAGGGAGCTGCTACAGTTGGTGGGGAACTTGCTTTAGGAAAAAACGTATTAGTAGCTTATATGCCATGGGAAGGTTACAATTTTGAAGACGCAGTACTAATTAGCGAACGTTTGGTATATGAGGATATTTATACTTCTTTTCACATCCGAAAATATGAAATTCAGACGGATACGACAAGCCAAGGCTCCGCTGAAAAAATCACTAAAGAAATACCACATCTAGAAGAACATTTACTCCGCAATTTGGACAGAAATGGAGTTGTTAGGTTGGGATCCTGGGTAGAAACTGGCGATATTTTAGTAGGTAAATTAACGCCTCAGATAGCGAGCGAATCGTCGTATATCGCGGAAGCTGGATTATTACGGGCCATATTTGGTCTTGAGGTATCCACTTCAAAAGAAACTTCTCTCAAACTACCTATAGGTGGAAGAGGGCGCGTTATCGATGTGAAATGGATCCAGAGGGACCCCCTAGACATAATGGTTCGTGTATATATTTTACAGAAACGTGAAATCAAAGTTGGGGATAAAGTAGCCGGAAGACACGGGAATAAGGGGATCATTTCCAAAATTTTGCCTAGGCAAGATATGCCCTATTTGCAAGATGGAACACCTGTTGATATGGTCTTCAATCCCTTAGGAGTACCCTCACGAATGAATGTGGGACAAATATTTGAAAGCTCGCTCGGATTAGCAGGGGATCTGCTAAAGAAACATTATAGAATAGCACCCTTTGATGAGAGATATGAGCAAGAGGCTTCAAGAAAACTTGTGTTTTCAGAAGCCAGTAAACAAACAAAAAATCCATGGGTATTTGAACCCGAGTACCCGGGAAAAAGTAGAATATTTGATGGAAGAACAGGAGACCCCTTCGAACAACCTGTTCTAATAGGGAAGTCCTATATCTTAAAATTAATTCATCAAGTTGATGAGAAAATCCATGGACGTTCTACTGGGCCCTACTCACTTGTTACACAACAACCCGTTAGAGGAAGAGCCAAGCAAGGGGGACAACGAGTAGGAGAAATGGAAGTTTGGGCTTTAGAAGGATTTGGTGTTGCTCATATTTTACAAGAGATACTTACTTATAAATCTGATCATCTTATAGCTCGCCAAGGAATACTTAATGCTACGATCTGGGGAAAAAGAGTACCTAATCACGAGGATCCTCCAGAATCTTTTCGAGTGCTCGTTCGAGAACTACGATCTTTGGCTCTAGAACTGAATCATTTCCTTGTATCTGAGAAGAACTTCCAGGTTAATAGGGAGGAAGTTTGATCGAATAAATTTTATGATTGACCAATATAAACATCAACAACTCCAAATTGGACTCGTTTCCCCTCAACAAATAAAGGCTTGGGCTAACAAAAACCTACCTAATGGGGAAGTCGTTGGCGAAGTCACAAGGCCCTCTACTTTTCATTATAAAACCGATAAACCAGAAAAAGATGGATTGTTTTGCGAAAGAATCTTTGGACCCATAAAAAGCAGAATTTGTGCTTGTGGAAATTCTCGAGCGAGCGTAGCTGAAAACGAAGACGAAAGATTTTGCCAAAAATGCGGGGTAGAATTTGTTGATTCTCGGATACGAAGATATCAAATGGGATACATCAAACTCGCATGTCCCGTGACTCATGTGTGGTATTTGAAAGGTCTTCCTAGTTATATCGCGAACCTTTTAGATAAACCCCTTAAGAAATTGGAGGGCCTAGTATACGGCGATTTCTCTTTTGCTAGGCCCAGCGCTAAAAAACCCACTTTCTTACGATTACGAGGTTTATTCGAAGATGAAATTTCATCCTGTAACCACAGCATTTCTCCCTTTTTCCCAGGCTTTGCAACATTTCGAAATCGGGAAATTGCGACAGGAGCAGGTGCTATTAGAGAACAATTAGCAGATTTGGATTTGCGAATTATTATAGAGAATTCCTTGGTCGAATGGAAGGAATTAGAAGACGAGGGGTATAGTGGAGATGAATGGGAAGATAGAAAAAGACGAATAAGAAAAGTTTTTTTGATTAGACGCATGCAATTGGCGAAACATTTTATTCAAACAAATGTAGAACCAGAATGGATGGTTTTGTGCTTATTACCGGTTCTTCCTCCCGAATTGAGACCCATTGTTTATAGGTCTGGGGATAAAGTAGTGACTTCGGATATTAATGAACTTTATAAGAGAGTTATCCGTCGGAACAACAACCTTGCCTATCTATTAAAAAGAAGTGAATTAGCGCCAGCAGATTTAGTAATGTGCCAGGAAAAGTTGGTACAAGAAGCCGTGGATACACTTCTTGATAGTGGGTCCCGCGGGCAACCAACGAGGGATGGTCACAATAAAGTATACAAATCACTTTCAGATGTAATTGAAGGTAAAGAGGGAAGGTTTCGCGAGACTCTGCTTGGGAAGCGGGTCGATTACTCGGGGCGTTCTGTCATTGTTGTGGGTCCTTCACTTTCATTACATCAATGTGGATTACCTCTAGAGATAGCAATAAAGCTTTTTCAGCTATTTGTAATTCGCGATTTAATCACGAAACGCGCTACTTCTAATGTCAGGATTGCTAAAAGGAAAATTTGGGAAAAGGAACCCATTGTATGGGAAATACTTCAAGAAGTTATGCGGGGACATCCTGTACTGTTGAATAGAGCACCTACCCTGCATAGATTAGGCATACAGGCCTTCCAACCCACTTTAGTAGAGGGGCGTACTATTTGTTTACACCCATTAGTGTGTAAGGGTTTCAATGCGGACTTTGATGGGGATCAAATGGCTGTTCATCTACCTTTATCCTTGGAAGCTCAGGCGGACCGTTTACTTATGTTTTCTCATATGAATCTCCTATCTCCTGCTATTGGAGATCCTATTTGCGTACCGACCCAAGACATGCTTATAGGACTTTATGTATTAACGATTGGAAACCGTCGGGGTATTTGTGCAAATAGATATAATAGTTGCGGAAACTATCCAAATCAAAAAGTAAGTTACATACGAAAGAACCCCATTTTTCTAGTTCCTATGATGCACTGGGAGCTTATAGACAGAAACGAATCAGTTTAGACAGTCCCTTGTGGCTCCGATGGAAACTAGATCAACGCGTCATTGGGTCAAGAGAAGTTCCGATTGAAGTTCAATATGAATCTTTGGGGACTTATCATGAGATTTATGCCCACTATCTAATAGTGGGAAATAGAAAAAAAGAAATCCGTTCTATATACATTCGAAGCACTCTTGGTCATATTTCTTTTTATAGAGAAATAGAGGAAGCCATACAAGGATTTAGTCAGGCCTATTCATACTATCTAAAAAGGAAGTTAGATTCGGGATGCTTTCGGGGGGCATTCCGACGAATCCGAAAATTTGAATCACTGAGGGGGTACTTATGTATGGCGGAACGGGCCAATCTGGTCTTTCATAATAAAGAGATAGACGGAACTGCTATGAAACGACTTATTAGCAGATTAATAGATCATTTCGGAATGGGATATACATCCCATATACTGGATCAAATAAAGACTCTGGGCTTTCATCAAGCCACTACTACATCGATTTCATTAGGAATCGAGGATCTTTTAACAATACCCTCTAAGGGATGGTTAGTCCAAGACGCGGAACAACAGAGTTTTCTTTTGGAGAAACACTATTATTATGGGGCTGTACACGCGGTAGAAAAATTACGCCAATCCGTTGAGATATGGTATGCTACAAGTGAATATTTGAAACAAGAAATGAATTCGAATTTTCGGATAACGGATCCTTCTAATCCAGTCTATCTAATGTCTTTTTCAGGAGCTAGAGGAAATGCATCTCAAGTACACCAATTAGTAGGTATGAGAGGATTAATGGCGGATCCTCAAGGACAAATGATTGATTTACCTATTCAAAGCAATTTACGCGAGGGACTTTCTTTGACAGAATATATAATTTCCTGCTACGGAGCCCGTAAAGGGGTTGTAGATACTGCTGTACGAACAGCGGATGCTGGATATCTTACACGTAGACTTGTTGAAGTAGTTCAACATATTATTGTGCGTAGAAGAGATTGTGGTACTATCCGAGGTATTTCTGTGAGTCCTCAAAATGGGATGACGGAAAAACTTTTTGTCCAAACACTAATTGGTCGTGTATTAGCAGACGATATATATATCGGTTCACGATGCATTGCCGCTCGAAATCAAGATATTGGAATTGGATTAGTCAATCGATTCATAACTGCCTTTCGAGCACAACCATTTCGAGCACAACCAATATATATTAGAACCCCCTTTACTTGCCGGAGCACATCTTGGATCTGTCAATTATGTTATGGTCGGAGTCCCACTCATGGCGATCTGGTCGAATTAGGGGAAGCCGTAGGTATTATTGCGGGTCAATCAATTGGGGAGCCAGGGACTCAACTAACATTAAGAACTTTTCATACTGGTGGAGTATTCACAGGGGGTACTGCCGACCTTGTACGATCCCCTTCGAATGGAAAAATCCAATTCAATGAGGATTTGGTTCACCCCACACGTACCCGTCATGGGCAGCCTGCTTTTCTATGTTATATAGACTTGCATGTAACTATTCAGAGTCAGGATATTCTATATAGTGTGAATATTCCCTCAAAAAGCTTGATTCTAGTGCAAAATGATCAATATGTAGAATCCGAACAAGTAATTGCGGAGATTCGTGCCGGAACGTCCACTTTGCATTTTAAAGAAAGGGTACAAAAGCATATTTATTCCGAATCAGACGGGGAAATGCACTGGAGTACTGATGTTTACCATGCGCCCGAATATCAATATGGTAATCTTCGTCGATTACCAAAAACAAGCCATTTATGGATATTGTCAGTAAGTATGTGCAGATCCAGTATAGCGTCTTTTTCGCTCCACAAGGATCAAGATCAAATGAATACTTTGGTAAAAAAGATAGGGAAATTCTTGATTATTCAACGCCGGATAGAATCATGTCCAACCATTGGAATTTTGTCTATCCTTCTATTCTTCAAGATAATTCGGATTTATTGGCGAAAAAGCGAAGAAATAGGTTCGTCATTCCATATCATCAAGAAAAAGAACTAATATCCTGTTTGGGGATTTCTATTGAAATACCCTTTATGGGTGTTTTACGTAGAAATACTATTTTTGCTTATTTTGACGATCCACGATACAGAAAAGATAAAAAGGGTTCAGGAATTGTGAAATTTAGATATAGGACGAGGACGAATACGGGAGCCCAGAGGAAGATTCCATCTTAAAAAAAGAGGGTTTGATTGAGCATCGAGGAACAAAAGAATTTAGTCTAAAATACCAAAAAGAACTAGATCGGTTTTTTTTCATTCTTCAAGAACTGCATATCTTGCCCAGATCCTCATCCCTAAAGGTACTTGATAATAGTATCATTGGAGTGGATACACAACTCACAAAAAATACAAGAAGTCGACTAGGTGGATTGGTCCGAGTGAATAGAAAAAAAAGCCATACGGAACTCAAAATCTTTTCCGGAGATATTCATTTTCCTGAAGAAGCAGATAAGATATTAGGTGGTAGTTTGATACCACCAGAAAGAGAAAAGAAAGAATCTAAGGAATCGAAAAATTGGGTCTATGTTCAACGGAAAAAAATTCTCAAGAGCAAGGAAAAGTATTTTGTTTCGGTTCGACCTGCAGTCGCATATGAAATGGACGAAGGGAGAAATTTAGCAACACTTTTCCCGCAGGATCTCTTGCAAGAAGAGGATAATCTCCAACTTCGACTTGTCAATTTTCTTTCTCATGAAAATAGCAAGTTAACTCAAAGAATTTATCACACGAATAGTCAATTTGTTCGAACTTGCTTAGTAGTGAATTGGGAACAAGAAGAAAAAGAGGAGGCTCGTGCTTCCCTTGTTGAGGTAAGAGCAAATGATCTGATTCGTGATTTCCTAAGAATTGAGTTAGTCAAGTCCACTATTTCGTATACACGAAGAAGGTATGATAGGACAAGTGCAGGACCGATTCCCAATAGGTTAGATCGCACCACGAAGATTCAATCACTTAGCCAAGCTATTGGCACCTTGTTGAATCGAAATAACCAATCTTTGATGATTTTGTTGGCATCCAACTGTTCTAGAATTGGTTTATTCAAGAATTCGAAATATCCCAATGCGGTAAAAGAATCGAATCCTAGAATTCGAGATATTTTTGGGCCCTTAGCTGCTATTGTACCTAGTATATCGAATTTTTCTTCATCTTACTATTTACTAACGCATAATCAGATCCTGTTAAAAAAATATTTGGACAATTTGAAACAAACCTTCCAAGTACTTCAAGGGCTTAAATACTCTTTAATAGATGAAAATCAAAGGATTTCGAATTTCGATAGTAACATCATGTTGGATCCATTCCATTTGAATTGGCACTTTCTCCATCATGATTCTTGGGAGGAGACATCGGCAATAATTCACCTTGGACAATTTATTTGCGAAAATGTATGTCTATTTAAAATAAAAAAATCTGGTCAAATTTTCATTGTTAATATTGATTCCTTTGTTATAAGAGCAGCTAAGCCTTATTTGGCCACTACAGGAGCAACTGTTCATGGTCATTATGGAGAAATCCTTTACAAAGGAGATAGGTTAGTTACGTTTATATATGAAAAATCGAGATCTAGTGACATAACGCAAGGTCTTCCAAAAGTAGAACAAATCTTTGAAGCGCGTTCAATTGATTCACTATCGCCGAATCTCGAAAGGAGAATTGAGGATTGGAATGAGCGTATACCAAGAATTCTTGGGGTCCCCTGGGGATTCTTGATTGGAGCTGAGCTAACCATAGCCCAAAGTCGTATCTCTTTGGTTAATAAGATCCAAAAGGTTTATCGATCCCAAGGGGTACAGATCCATAATAGACATATAGAGATTATTATACGCCAAGTAACATCAAAAGTGCGGGTTTCCGAAGATGGAATGTCTAATGTTTTTTCACCTGGGGAATTAATCGGATTATTGCGAGCGGAACGAGCAGGGCGAGCTTTGGATGAATCGATCTATTATCGGGCAATCTTATTGGGAATAACAAGGGCTTCCCTGAATACCCAAAGTTTCATATCTGAAGCAAGTTTTCAAGAAACTGCTCGAGTTTTAGCAAAAGCTGCCCTACGAGGTCGTATTGATTGGTTGAAAGGCCTGAAAGAAAACGTAGTTCTGGGGGGGATTATACCTGTTGGTACCGGATTCCAAAAATTTGTGCATCGTTCCCCACAAGACAAGAACCTTTATTTCGAAATTAAAACTATTCGCGTCGGAAATGAGAGATATTTTGTTTCTCCATACAGAATTAGTTTTGACGTAACAAACAATTTCTATGAGACATCAGAAGTTTTATTTCAAGCTATTTCGCTCTTTCTTAATCAATTCCGTAATGGTAGGATCAAAAGAAGTGTGGAAAAATGACAAGAAGATATTGGAACATCAATTTGAAAGAGATGATAGAAGCGGGAGTTCATTTTGGTCATGGTATTAAGAAATGGAATCCTAAAATGGCCCCTTACATCTCGGCAAAGCGTAAAGGTACTCATATTACAAATCTCGCTAGAACGGCTCGCTTTTTATCAGAAGCTTGTGATTTAGTTTTTGATGCAGCAAGTCAGGGAAAAAGCTTCTTAATTGTTGGTACCAAAAAAAGAGCAGCGTATTTAGTAGCATCAGCTGCAATAAGGGCTCGTTGTCATTATGTTAATAAAAAGTGGTTCAGTGGTATGTTAACGAATTGGTCGATTACGAAAACTAGACTTTCTCAATTTAGAGACTTAAGAGCAGAAGAAAAGATGGGAAAATTCCACCATCTCCCAAAAAGAGATGTGGCAATCTGAAGAGAAAATTATCGACCTTGCAAAGATATCTCGGCGGGATCAAATATATGACGAGGTTGCCGGACATTGTGATCGTCCTCGATCAGCAAAAAGAGTATATAGCTCTTCGGGAATGTGCCATTTTGGGGATTCCTACTATTTCTTTAGTCGATACAAATTGTGACCCAGATCTCGCGAATATATCGATTCCAGCCAACGATGACACTATGACTTCAATTCGATTGATTCTTAACAAATTAGTATTTGCAATTTGTGAGGGCCGTTCTCTCTATAAGAAATCGTTTAGAATAGGGAATATTGATATATATTAGAGGGTATTGATATATATTATGATCTGATGTGATTTGGTATCCTAAATATAAGATTTTCAGCTGAGTTGAGAAAGAGATGGTTGAATCAAAAGAATTCTTTTGAAGTTCAATTTTTATCAGAGGACAATATGAATATTATACCATGTTCCATTAAAACACTCAAGGGGTTATACGATATATCGGGTGTAGAAGTAGGCCAACACTTCTATTGGCAAATAGGAAGTTTCCAAATTCATGCCCAAGTACTCATCACTTCTTGGGTCGTAATTACTATCTTGCTAGGTTCAGTTATCATAGCTGTTCGGAATCCACAAACCATCCCGACCGACGGTCAGAATTTCTTCGAATATGTGCTTGAGTTTATTCGAGACTTGAGCAAAACTCAGATTGGAGAAGAATATGGTCCCTGGGTTCCCTTTATTGGAACTATGTTCCTTTTTATTTTTGTTTCGAATTGGTCGGGTGCTCTTTTACCTTGGAAAATTATACAGTTACCCCATGGGGAATTAGCAGCGCCCACGAATGATATAAATACTACTGTTGCTTTAGCTTTACTCACGTCAGCGGCATATTTTTATGCGGGTCTTAGCAAAAAAGGATTGAGTTATTTCGAGAAATATATTAAACCAACTCCAATCCTTTTACCAATTAACATCCTAGAAGATTTCACAAAACCATTATCGCTTAGTTTTCGACTTTTCGGGAATATATTGGCGGATGAATTAGTTGTTGTTCTTGTTTCTTTAGTCCCCTTAGTAGTCCCTATACCGGTCATGTTTCTTGGATTATTTACAAGCGGTATTCAAGCTCTTATTTTTGCAACGTTAGCCGCAGCCTATATAGGTGAATCCATGGAGGGTCATCACTATTTCTTGGTTGATTGTATCCTTAACCATTGACACGAGGAACTCACCATGAATCCACTAATTGCTGCTGGATGCCGTAGGGCTTGCTTCTATTGGCCCTGGAGTTGGTCAAGGTACTGCTGCAGGACAAGCTGTAGAAGGTATTGCGAGACAGCCAGAAGCAGAGGGTAAAATACGAGGTACTTTATTGCTTAGTCTAGCTTTTATGGAAGCTTTAACAATTTATGGACTAGTTGTGGCACTAGCACTTTTATTTGCGAACCCTTTTGTTTAATCTAAAAAAAGAGAAGGAGTCTTTCACAGGTCAAACGAGACTAACTAGATAAAGGGCGAGCGAAAAGTGATCAAAACTTTGTTCGTCCTATCTATAAGAGGAGAGCATATGAAAAATGTAACCCATTCTTTCGTTTTTTTAGCTCACTGGCCATCCGCTGGGAGTTTCGGGCTTAATACCGATATTTTAGCAACAAATCTAATAAATCTAACTGTAGTGGTTGGTGTATTGATTTTTTTTGGAAAGGGAGTGTGTGCGAGTTGTCTATTTCAAGAATAGATTGATCTATCCGGCTGCACTTAATGTGCACGATCTCGACGAATTACTTCTGAATAAATTCAGAAATCATATGGAAGACCATAGCATTTCGCGACTCATTGGTAACTTTGATTCTCTATAGACCAAGAATGTGAGACCATTAACACGGTTAAAGCTAAACTGCTTGAAGTCCAGGCAAGGGTACTCTTTCTACAAGTAGAATTTATCTGATATAGAACACTCATATCGATAATTAAACTATTTACTGGCCCCCTTTTCAATGCCGAATCGACGACCTATGTATAAGAGAATTTTTTTATTAAAGGCAAAACAAATAAAGAAACAACTTTGCTGACATCTAGGCGGAAGAGTCCATATTTCGAGGATAGGCTCATCAAAAGGAGCGTGAGAGCCAAATGAATCGAAAGATTCATGTTTGGTTCGGGAAGAGATCATAAAAGTTGTTACAAGATAATCTACTTTCATTAAAAGATTTATTAGATAATCGAAAACAGAGGATCTTGAGCACTATTCGAAATTCGGAAGAATTGCGTAGAGGGACCATTGAGCAGCTCGAAAAAGCTCGGGTTCGATTACAGAAAGTCGAACTAGAAGCAGATGAGTATCGAATGAATAGATACTCTGAGATAGAACGAGAAAAAGCAAATTTGATTAATGCTACTTCTATTAGTTTGGAACAATTAGAAAAGTCTAAAAACGAAACCCTTTATTTTGAAAAACAAAGGGCAATGAATCAGGTCCGACAACGGGTTTTCCAACAGGCCGTGCAAGGAGCTCTAGGAACTCTGAATAGTTGTTTGAATACCGAGTTACATTTCCGTACGATTCGTGCTAATATTGGCATTCTCGGGGCCATAGAATTTAAATTAACTTGAACTTCTACTTTCGTTTAGAATTTAGGCATTATTTTCCCTTGCTTCAAAAAGTCAAGAATGGCAACCCTTCGAGTCGACGAAATTCATAAAATTCTCCGCGAACGTATTGAACAATATAATAGGAAAGTAGGGATTGAGAATATCGGTCGCGTAGTTCAAGTGGGGGATGGGATTGCTCGTATTATAGGTCTTGGTGAAATAATGTCAGGTGAATTAGTCGAATTTGCAGAAGGGACTAGGGGTATTGCTCTGAATTTGGAATCCAAAAATGTTGGGATTGTATTAATGGGCGATGGGTTGATGATACAAGAGGGAAGTTTTGTAAAAGCAACAGGAAGAATTGCTCAGATACCCGTGAGCGAGGCTTACTTGGGTCGTGTTATAAATGCTCTGGCTAAACCTATTGATGGGAGAGGCGAAATTGTAGCTTCGGAATCTCGCTTAATTGAATCTCCTGCTCCGGGTATCAAATTAAAGCCATGAAACAAGTAGCTGGCAAATCAAAATTGGAACTAGCTCAATTCGCAGAGTTACAAGCCTTTGCACAATTTGCCTCTGCTCTAGATAAAACAAGTCAGAATCAATTGGCAAGGGGTCGACGATTACGGGAATTGCTTAAACAATCTCAATCAAACCCTCTCCCAGTGGAAGAGCAGATAGCTACTATTTATACCGGAACGAGAGGATATCTTGATTCGTTAGAAATTGGACAGGTAAAGAAATTTCTGGATGAGTTACGTAAACACCTAAAAGATACGAAACCTCAATTCCAAGAAATTATATCTTCTAGCAAGACATTCACCGAGCAAGCGGAAATCCTTTTGAAGGAAGCTATTCAGGAACAGCTCGAACGGTTTATTTATAGTATTTAAAGAATAGATAGAATAGATTGCGTCCAATAGGATTTGAACCTATACCAAAGGTTTAGAAGACCTCTGTCCTATCCATTAGACAATGGACGCTTTCTAATGGTAGTGGAATCGAACCGTAACCTGAGCCTTGTGAGCTACCAAACAGGAACTGCCCTCACCATATCTATACAAATAGAATAGTCCATTTATACAGAATGGTAAAGAGGGCTCTTCTACGATCATCAAACCTTACCAACTGGATCTTGTTGCACCCGGTAACAAACATGCGTAAACCATTTCTCGAAGTATGTGTCCGGATAGTCCAAAGTCTCGATAGTTAGCTCTAGGTCTTCCGGTCAAAAAACAACGTCGATTAAGGCGTGTAGGTGCACTATTACGTGGTAGGGATTGCAATTTTTCTCGCATTTTCGTTTTTTCTCGAAACTTTGCTTATCTTTTTTTTTGAAGATCGACGAATCAAATGATATTTCTGTTCTAATTTCTGCCGCTTCTTCTCCCTCTGAATCAAACTTTTTTTTGCCATAATGTGCCGTTCTATTATACACGGTTCTAGTCCTAGATGGAAAAATAATTAACCAAACTTGCCTGATGTTGAGGCAATCAAGAAAGCTGCATAAGTGAATATATAACCCACGGAAAAGTGGGCTAATCCAACCAATCTTGCTTGCACAATGGAAAGAGCCACGGGCTTATCTCTCCAGCGAATTAAATTAGCCAAAGGTGTGCGTTCATGAGCCCATGCTAAAGTCTCAATTAATTCCTGCCAATATCCACGCCAGGAAATTAAGAACATAAATCCAGTAGCCCAAACAAGATGTCCAAATAAGAACATCCACGCCCATACCGATAAACTATTCATCCCAAAAGGATTATATCCATTGATAAGTTGTGAAGAGTTTAACCATAGGTAATCTCTTAACCATCCCATCAAATAAGTGGAGGATTCATTAAATTGTGAAACGTTGCCCTGCCATAATGTGATGTGTTTCCAATGCCAATAAAAAGTAACCCATCCAATGGTATTTAACATCCAGAAAACTGCCAAATAAAACGCGTCCCAAGCAGAAATATCACAAGTACCGCCGCGCCCTGGGCCGTCACAAGGAAAACTATACCCAAAATCCTTTTTATCCGGCATTAATTTGGAACCGCGTGCATCTAAAGCACCCTTTACTAAAATCAATGTAGTTGTATGCAAACCTAGAGCAATAGCATGATGAACCAAGAAATCCCCAGGTCCTATTGTTAAGAAAAGAGAATTACTATTCTCATTAACAGCATTCAACCATCCGGGCAACCATAAGGTTCGACCCGCATTGAAAGCGGGGCCACTCGTTGAAGATAAGAGTATATCGAACCCATATGTCGTCTTACCATGAGCAGATTGTATCCATTGGGCAAATATAGGTTCGATCAAGATTTGCTTTTCTGGAGTACCAAAAGCAAGCATGACGTCGTTATGAACATAAAGGCCCAAGGTATGGAATCCTAGGAAGAGGCTAGCCCAACTTAAATGAGATATGATAGCTTCTTTATGGTCTAACATTCTTGCCAATACATTATCCTCATTCTGTTCCGGATTGTAATCCCTAATGAAAAAAATAGCTCCATGAGCAAAAGCCCCTGTCATGATGAACCCTGCAATATATTGGTGATGAGTATATAAAGCAGCTTGAGTGGTAAAGTCTTGTGCTATGAATGCATAAGCAGGTAAAGAGTACATATGTTGAGCTACTAAGGAAGTAATAACCCCTAAAGAAGCTAGAGCAAGACCTAATTGAAAATGAATCGAATTATTGATTGTGTCGTAAAGGCCCTTATGCCCACGCCCTAATCGACCTCCCGGAGGAGTATGTGCTTCTAAAAGATCTTTGATACTGTGCCCAATTCCGAAGTTAGTTCGATACATATGACCGGCAATGAGAAAAATAAATGCAATAGCTAAATGATGGTGAGCAATATCGGTCAGCCACAAACTTTGTGTTTGTGGATGGAATCCCCCAAGAAGAGTTAGAATGGCAGTTCCGGCTCCTTGAGCGGTACCAAATAAATGATTACTCGAATCAGGGTTTTGGGCATAAAGATTCCACTGACCCGTCAGAAGGGGTCCCAACCCCTGGGGATAGGGTAATACATCTAAGAAATTATTCCATCGAACGTACTCCCCCCTGGATCCGGGAATAGCGACATGAACTAAATGTCCTGTCCAAGCCAAAGAACTTACCCCGAAAAGTCCTGACAAATGATGATTTAGACGAGATTCCGCGTTTTTGAACCACGAAAGGCTTGGTTTCCATTTGGGTTGTAGATGTAACCAACCTGCTATTAAGGATAGCGTAGAAAGAAATAATAGAAACAGAGCTCCAGTATAAAGATCTTGATTGGTGCGTAATCCAATTGTATACCACCACTGATAAACCCCAGAATAGGCGATATTCACTGGACCGGCAGCACCTCCTCGAGTAAAGGCTTCCACAGCGGGTTGACCAAAATGAGGATCCCAAATCGCATGAGCAATAGGTCTTACGTGTAAAGGATCCTGTATCCATCCTTGCCAAGCTACATGAAACAGATTTCCGGACGTCCATAGAAAGATTATTGCTAACTGCCCAAAGTGAGAAGCAAAAATGTTCTGATAAAGACGTTCCTCAGTAATATCATCATGACTTTCGAAATCATGTGCGGTAGCAATACCAAACCAAATACGACGAGTAGTGGGGTCCTGAGCTAAGCCTTGGCTAAACCTGGGAAATCTTAATTCCATAATGCCTTTCAAATCCTCCTAGCCATATCCTACTGCAATAATTCTCGCTAAGAAGAATGCCCATGTTGTGGCAATTCCACCCAGAAGGTAATGGGTTACTCCTACAGCACGTCCTTGTATAATGCTCAAGGCTCTAGGCTGAGTAGCGGGAGCAACTTTTAATTTGTTATGAGCCCAAACGATAGATTCAATGAGTTCTTGCCAATAACCACGGCCGCTGAATAAAAACATTAAACTGAAGGCCCAGACAAAATGAGCACCTAAGAAAAAAAGGCCATATGCAGATAATGAAGAACCATAAGACTGAATTACTTGGGATGCCTGTGCCCACAAGAAATCTCGGAGCCACCCATTAATCGTAATGGAACTCTGTGCAAAGTTTCCCCCTGTGATATGAGTTACCATCCCTTGATCACTTATAGTACCCCAAACATCCGACTGCATTTTCCAACTGAAATGGAAAATGACTACCGAAATTGCATTGTACATCCAGAATAGACCTAAGAAAACATGATCCCAGGCGGATACTTGACATGTTCCCCCTCTCCCAGGCCCATCGCAAGGGAAGCGAAAACCAAGATTTGCTTTATCGGGTATCAAACGGGAACTGCGAGCAAATAAAACACCTTTCAAAAGTATTAATACAGTCACATGGATGGTAAATGCGTGAATGTGATGGACTAAAAAATCTGCGGTTCCTAATGGAATAGGTAACAAAGCTACTTTGCCGCCTACTGCTACTAACTCGCCACCTCCCCACGTTAAGCTGGTACTTGTTGTTGCACCAGGAGCTGTTACGCCAGGCGCGTTAGCATGGATATTTTGTACCCATTGAGCAAAGATGGGTTGTAATTGTATGGCGGTATCCGAAAACATATCTTGGGGACGGCCTAAAGCACTCATGGTATCATTATGAATGTACAAGCCAAAACTGTGAAAACCTAGAAATATACATACCCAGTTAAGGTGGGATATGATTGCATCGCGGTGTCTAAGGACGCGATCTAATAGATCGTTGTATCGAGTAGTTGGATCATAGTCTCTTACCATAAAAATGGCTGCATGTGCAGCAGCACCGACTATTAGAAATCCGCCAATCCACATGTGGTGTGTGAACAAGGAAAGTTGTGTACCATAGTCAGTAGCTAGGTATGGATAGGGGGGCATAGAATACATATGATGAGCTACAACAATGGTTGTAGAGCCTAGCATAGCTAGGTTAAGAGATAATTGAGCATGCCATGACGTTGTTAGGATTTCATAGAGACCCTTATGGCCTTGTCCTGTAAACGGGCCCTTATGAGCCTCCAAAATATCTTTAAGTCCATGACCAATACCCCAGTTGGTCCTATACATATGACCTGCGATCAGGAAAAGAATAGCAATAGCTAAATGATGGTGCGCAATATCGCTCAACCATAGACCGCCGGTTATTGGGTCTAGTCCTCCGCGAAAACTCAGAAATTCTGCGTATTTGGACCAATTCAAGGTGAAAAAGGGGGTTGCTCCTTCGGCAAAACTAGGATAAAGTTGAGCCAAAAGGTCGCGATTCAAGATAAATTCATGAGGAAGTGGTATCTCTTTAGGATCAACCCCAGCGTCAAGAAATTGGTTAATCGGTAAAGATACATGGATTTGGTGTCCCGCCCAAGAAAGAGACCCAAGTCCTAATAACCCCGCTAAGTGGTGATTCAACATGGATTCTACATCTTGGAACCAGGCCAATTTGGGAGCGGCCTTGTGATAATGGAACCAACCAGCAAAAAGCATTAACGATGCAAAAATCAATGCACCGATTGCGGTACAATAGAGTTGTAATTCACTAGTTATTCCAGATGCTCGCCAAATCTGAAAAAACCCAGAGGTTATTTGGATTCCTCGGAAACCCCCGCCTACATCACCATTCAATATTTCTTGCCCTACTATTGGCCAAACTACCTGAGCACTGGGTCCAATGTGAGTAGGATCACTTAGCCATGCTTCATAATTGGAAAAACGGGCACCATGGAAGTACATGCCACTCAACCAAAGAAAGATAATGGAGAGTTGACCGAAATGAGCACTAAAGACTTTTCGAGAGATCTCCTCCAAATCACCGGTATGACTATCGAAATCGTGAGCATCAGCATGTAGGTTCCAGATCCAAGTGGTAGTATCAGGGCCCTTAGCTATTGTTCTTGAGAAATGGCCGGGTTTGGCCCATTCCTCAAAAGATGTTTTTACAGGATCCCTATCCACAACAATTTTTACTTCTGGTTCCGGCGAACGAATAATCATTAAGTCCTCCTCTTTCCGGACAAGACATACAAAGAGACCCGCCAACTTTAGTGAACCTTTGAAAGATAGATATTATGATTAGTCCTTTCTTTACTATCTATCTAGTTATTCACTGGAGCAATTCATCCGAGGCAAGTGTTCGGATCTATTATGACATAAGGATTAGGTGCCTAACGGACTTGTTTCTTTGAAAAAGAAAAGGGATATAATGAAATTCTTTTTATAAAAGGTCTTATTCAAAGCGCTTCGTAATCTTCAACCAGTTCTGTGCTTCAATATAATTTCCCGGAGTAAGCGCTATAGCTTGTTTCCAATACTCAGCAGCTTGATCAAACCAAGCTTCCGCAATTTCCGAATCACCCTGTAGAATGGCCTGTTCTCCTCGGTCGGAATAGGCGGTTCCTTCCCCTAGAACCGTACTTGAGAGTTTCCTACCTCATACGGCTCAGAATTCGATTTCTCAAAAATCGATTTTCTTCTGTTATTACCTAAGTTTCAAACCCTATTTTGATCAATAATCAGTTTGATCTTTTCTCCCACCTTCAGAAGAAGCATAGCCTTCGTTCGAATAAAGGTAACTATCTCCATATATGAAATTTCTATAGAATCCTTGAAAAGACTTTCCTAAGAAAAAAACTTACTATCTTTGGGATCTGATACTACACCGCTGCTTATCCTTAGTGGATCGGCTCTATTACATAAGCAGATTCCTAAATTTTGCCCCATATCATGGGATGCAGTTTTAGTTGTATCGACCCAGTCGCTCACTAATGGATCTTTACGGTGCTTCTCTATCAATTTGGGCTTTATCCATAGGTATAGGCTTCTTCCTATTTTGATGTCTTCCTACAGCTGATAGGGAAAATCGTTGTTTTTACGATCCCTATGTAGAAAGCTTTCTATAGTGGAGATAGTCGCACGTAATGACAGATCACGGCCATATTATTAAAAGCTTGCGGTAAGAAGGGGTTTCGTTCTAGTGCCCGGAAATAATATTCCAAAGCCTTTGTATGCTCTCCATTGCTTGTGTGTATAAGGCCTATGTTATAGAGTATATAACTTCGATCATAGGGATCAATTTCTAGTCGCGTAGCTTCATAATAATTCTGCAAAGCTTCCGCATAATTTCCTTCGGATTGAGCCAACATCCGTTACGGTCGTTCATTCTTCAAAAAATCTCCGTTCCAAAACCGTACATGAGGTTTTCATCTCATACGGCTCCTCCCTTCTGTATACGAAAAATCTATAGAATAAAATTTGGACCGAAAGGGGCTGGTATTTTTCCAAGAAATCTCTAGCCACCTTCCCAAGAGGTTTTCTTAACACAATGAATAATGCTAGAAGCTCCAAGAATTTCTTTGTTCTCAACGCCTCCTATTTAGAGGAATTAGCCACTTCAACGATCTTTGATGGTTATAGGGGTATCCAAAGTACAAACCTGATGGTTGTTTGTTATCCCAACCATTCTTCCCAGCCCTGATACCGATCAGGAAAGCTAATTTCTAACAAAGTTTTTCTTGTTGATTCCTATTTCTAGGTGTAGTGCTTTCTCCCCTATGCTGCCTATTGGTATGTAATACAGAACCTATCCTGAGTGTAACCTTTCGCTCAATACTCAAATCTACAATTGAAGCATCTGAGGCCGCATCAATCGAGGATACACGACAGAAGGAATTGTTAGTTCACCTCACCTTCTCCAAGCGTGGGTTCCTGTTCTCTCTATGCTCTTTCTCGTATAGGAGTCAAATCGCACCATCTCTATAATAAGTAAATGCCCTTTTTTCCCCTGAGGTTGTCGGAATTATTCGCAATAAAATATTGGCTACAATTGAGGAGGTCTTATCAATGAAATTTCCATTTATACGGGATCTAGGCATAATTCTCTATATAGAATTGTTTTCATTCCTTCACAAAATACCATTCAAGAAGAGAATTGACTATAGACCAAGGAACCCCCGGTCGCTATTCACTCAGTTTTTTTCCATAATAATATGTGGAGAGATGGCCGAGCGGTTCAAGGCGTAGCATTGGAACTGCTATGTAGACTTTTGTTTACCGAGGGTTCGAATCCCTCTCTTTCCGTTTCATCAACGTTAACGGTATCAAAACTTTCATTAAGTTCAAGTCTTACGAGAGTAATATTCTACAACTAACAACTCATTTATTTTGAGACCGACCCACTTCCTATCTAGGATTTTTTTAACTAGTCCTTTATATTGCAATGTGTCAATCGTCAAATGCTTTGGCAATTTCCCCGGGTCGGATGAAGCAATAGAATTTTGAACCAGACATTTTGATCTTTGGTTATCCTTCGTAGTAACTCGGGGTTTGCAACGAAAACTTGGTATATCGACTATACGACGATTAACTAAAATATGTCTATGGTTAACTAATTGCCGGGCCTCAGGAATGGTTGAAGCCATACCCAATCGAAAAAGGATATTATCCAAACGCATTTCAAGTAATTGTAGTAAAACCTGACCTGTTGACCTTTTTGCTTTTCCAGCGATATGTACATATCTAAGTAATTGTCGTTCTGTCAGACCATAATGAAAACGCAATTTCTGTTTTTCTTGAAGACGAATACGATATTGCTCTTTTTTCCCAGAATGGAATTTCTTTTTCAGATTACTTCCGGATTTAGGTGTTTTTCTAGTGAGTCCTGGTAAAGCTCCCAGACGGCGTATTTTTTTAAAACGAGGTCCTCGATAACGGGACATGAAGACTCCTTTTATTGAAATTTTACACAATGAATTTCTTGTATTTACATTAAAGAATACAGCGAAATTAAAACTGAATTAAACTAAAGGATAAAGTAAAATCTACACAATCATCAACATCTGGATATATATTATTTATTTTATTGTTTTGTATCTAGAAAATTGTAAGGTAGAACACAGAATGGAACAAAAGCCGACTATCGGATTTGAACCGATGACCCTCGCATTACAAATGCGATGCTCTAACCTCTGAGCTAAGTGGGCTTACATAACAGAAATAGTGTAACAAATAAATATGTATAGAAATCTGAATATCAAGCGTTAGAGTATGATTTTGAATACTCTAAAAAGGAGAGAAAACTTTGGGATATATTGATTCGGATTGAATTGCAAATACATCAACGATAGAACTGAATTGCAACAAAGACGAACACGTCTCAGGGGATATGGCGAAATCGGTAGACGCTACGGACTTGATTGTATTGAGCCTTGGTATGGAAACCTGCTAAGTGGTAACTTCCAAATTCAGAGAAACCCTGGAATTAAAAAAGGGCAATCTGAGCCAAATCCGTTTTGAAGTGCGAACTAGGGATAGGTGCAGAGACTCAATGGAGTGGATTAATCGGACGAGGATAAAGAGAGAGTCCCATTCTACATGTCAATACTGACAACAATTCCGTCGACTTTGTTCAAGTCCCTCTATCCCAAACCTCTATTGACATAGATAAAATACTCTACTAGGATGATGCACAAGAAAGGTCAGGATAGCTCAGTTGGTAGAGCAGAGGACTGAAAATCCTCGTGTCACCAGTTCAAATCTGGTTCCTGGCAAAGATCTACTAGTTGTTCTAAGTAATGCGCGCGGTACAAAGTTCTGGTAGGAACTTCTTTCCGTTTCATCTGGAGTGAGCATGAATCATTCAATGAGCATCTTGTATTTCATAGAAATTGGGGGTTATATAGTCCTTACGTAAGGGCCAGCCTATCCAACTTTCAGGCATTAGGATACGTTTAAGGCGTGGATGATTATCATAAGAGATTCCCACCATATCATAAGATTCACGTTCTTGAAAATCGGCACTTTTCCAAATCCAGAAGACAGACGGGATTCTAGGATTATCCTTTTGGGCAAAGACTTTTATGCATATTTCTTCTGGGTTATCTATACCATACTGTATTCTCGTAAGATGATACACGCTAGCTAAAGATCCACCGGGTGCTACATCATAAGCACATTGGGAACGTAAATAATTGTAACCATATACATATAAAATGACAGCAATGGAATCCCAATCCCCTGCTTTTATTTGTAAAGTCTCTATTCCTCGGTGATCGAAGCCCAAAGATCTATGAACCACCTCATGTTTGACTAGCCAATTAGATAACCAACCCTGCTGCATTGTCTTGATCTCTTTGTATAAATCGAATGCAAGATTGCCCCTTTTTTTCTAAGTAATTCACTAATTTGTAAGAAGATACTGGACTTTTGGATTTGAAAAAAGTTTCAGAAGATATGTCTAAAGTAGATGGTGATTGATAGAGCAATTCTTGCTCGTAAGTTCCAGTATGAGTACTGCGCCTTACATAAAGCTTGTGACTGGTAGTAAAACATCGATTTTTCTTTTGAGATAGAGTTCGATCCTCAACTATTTCTCGCGATATCTTCTTACGAAGTTTTGTTAGGGCATCTATAACTGCCTCCGGTTTAGGTGGGCAGCCTGGCAAGTAGACATCCACAGGAATTAACTTATCAACTCCCCGAACAGTACTATAGGAATCCGTACTGAACATTCCCCCTGTAATAGTACAGGCTCCCATAGCAATGACATATTTTGGTTCAGGCATTTGCTCGTATAATCTCACTAAAGAGGGAGCCATTTTCATTGTTACCGTACCGGCTGTTAAAATTAGGTCTGCTTGCCTAGGACTTGATCTTGGTACCAATCCATAACGATCAAAGTCGAATCGCGAGCCTATTAATGAAGCAAATTCAATGAAACAACAACTGGTACCATATAGAAGGGGCCATAAACTGGAGAGTCTTGACCAATTCGAAAGATCATTTGGTGTAGTTGAAATAACGGAATTGGAACTTGTTTGGTCAAGTAAGGGAAACTCAATCAAACTCATAACTGTATCAATGGAATCTTTTCCTTCTGAATATTCAGTTAAGACCATTCCAAGGCTCCTTTTCGCCATGCATAAACTGAACCAACAACTGGGATAAGCACGAAAATGAAAGCTTCAATAAAAACGGATACACCCAATACGTCGAAACTCATTGCCCAAGGGTAGAGAAAGACTGTTTCCACATCAAAAACAACAAAAACTAGCGCAAACATGTAATAGCGTATTCGGAATTGTAACCAAGCCCCTCCCATGGGTTCTATACCCGATTCATAACTAGAAAGCTTCTCTGGTCCTTCACTAACCGGGGCTAAAAGTCCTGAAATCCAAAATGCCAAAATAGGAATAAGGCTTGCTATTATTAGAAATGTCCAAAAAATATCATATTCGTGAAGCAGAAACATAATGTACTCCCATTAATGTGGAATAGTAGGGCTATACGGATTCGAACCGTAGACCTTCTCGGTAAAACAGATCAAACGATATTATCGAAATGATTCGAACTGTTTCAAAGACTCAACATGCATTTTTTGCATTGGGCTCTTTCATCAACTGATGTAAAGATCAGTTAGTCCACCATAGTTTTTCTTTACGGAAGATAATGAGATGGCTCCCTGTGATTGATTTTTTCTATCTAGGAGCAATACCAAAGTGTTTCAAAGGAGGATTACCTTGACTTAGGTCTGCCTCCGGCCTAAATTAACCTAAGTGAAATGGAGTCTCTATCGTTCGCTGCAAGAGTTGACTATGAGACTTCATACACCTTAAAGTTCATAGAACGAAAAGAAGTTTTTTGGGCCCTTATCCTCTTACGCCTAGCATTTAGTGGGCTGGATATTTACCTTATCAACTAGCAAATAAGGTTCTATTTGATTAGGCACCTGAATTGGCACCTGAATCGGACTGAACCGACTGTTTGTCAGGCTACTGTTCTCCTATTCTCTCGAATCCATGAAGTAAGACATTGATTTTGCAATTCATTGCATAAAAGCTCCCTTGAAAAGCATTGGCGCACGTGTAAGCGAGTTGCTCTACCGAACTGAGCTATAGCCCTTGTCAGAGATATCTTAACATATAGATAATTTCTTGTCAAGCAGTATTGCTTATAAAAGGATTCGATCTATAATCGATCGAAGTCCTTTGTGGTGATAAATTGCTACTTAACTCAGTGGTTAGAGTATTGCTTTCATACGGCGGGAGTCATTGGTTCAAATCCAATAGTAGGTAGAAAAATTACTAGATAGCATTGGACTTACTTCGCTATCTAATAACTTTTTTTGTATAAACCTTTCTTCAATTGGATGGGGGAATCCAATTGATAGCCTCGACTCGTATCCTAGCTCGTCTGAGAGCTAGCTTCGCTTCAACCAATTCTTTCGTACCCTCAGCTCTACTCAAGTTAGCTTCGGCTATTTCAAGTGCCTGTTGAGCTTCTTCCGGATCAATGTCACTACCCAGTTCCGCATCATTTCCTAAAATGATGATCTCATTATTAACTATTCTCGCAAAACCGCTCCACAGAACCGCCGTTAACCATTGGTCGTTGAGGAGGCGTATTCTCAAAGGACCCATATCTACAGCTGTGTTAATGGGGGCGTGGTTTGGTAATACGCCAATTTGGCCACTATTAGTAGATAAAATGATTTCTTTCACTTCACAATCCCAAATAATTCGCTTAGGAGTTAGTACATAAAGATTTAATTTCATTTCTTCAATTTGTTCTCCTCTTCTAAGTTTATAGCTTTCGTGCTAGCTTCATCGATGTTACCCACCAAATAAAAAGCCTGTTCGGGTAGGCCGTCTAATTCTCCGGAAAGGATTAGTTGAAATCCCCTAATTGTTTCTGCAAGACCAACATACTTTCCTGCAGAACCGGTAAAAACTTCTGCCACAAAGAACGGTTGTGATAAGAAACGTTCAATTTTTCGTGCTCTTGCTACAGTTAAACGATCCTCCTCCGATAATTCATCCAACCCAAGAATTGCGATAATGTCCTGAAGTTCTTTGTAACGTTGTAAAGTTTGCTTAACTCTTTGCGCAGTTTCATAATGTTCGTTGCCAACGATCCGAGGCTGTAACATAGTTGAGGTTGAATCTAAAGGATCTACTGCTGGATAAATACCCTTGGAAGCTAATCCTCTGGAAAGTACGGTAGTAGCATCCAAATGTGCAAATGTTGTGGCAGGAGCAGGGTCGGTCAAATCGTCCGCAGGTACATAAACCGCTTGGATCGAAGTTATAGATCCCTTTTTGGTAGAAGTAATTCTTTCTTGCAAAGAACCCATTTCTGTACTAAGAGTAGGTTGATAACCCACTGCGGAGGGCATTCTCCCTAATAAAGCGGATACCTCCGATCCTGCTTGAACAAAACGAAAGATATTATCGATGAATAGAAGCACGTCTTGCTTATTAACATCTCGGAAATATTCTGCCATAGTTAGGGCAGTTAAACCAACTCTCATACGAGCTCCCGGCGGTTCATTCATTTGGCCATAGACTAGAGCTACCTTTGATTCCTCAATATTTTTTTCATTAATTACTCCGGATTCCTTCATTTCCATATAAAGATCATTTCCTTCACGAGTCCGTTCCCCTACTCCGCCAAATACGGATACGCCTCCATGAGCTTTAGCAATGTTGTTGATTAATTCCATGATGAGTACTGTTTTCCCTACTCCAGCCCCCCCAAATAGTCCGATTTTTCCCCCACGTCGATAAGGAGCTAAAAGATCGACCACCTTAATACCTGTTTCAAAGATGGATAATTTCGTATCTAACTCGATAAAGGCAGGCGCAGATCTATGAATAGGGAATGTTGCACTAGTATCTACAGGACCCAAATTGTCAATAGGTTCCCCAAGAACGTTGAAAATTCGTCCGAGAGTAGCTCCACCGACTGGAACACTGAGAGGAGCTCCCGTGTCAATCACTTCCATTCCTCTCATCAACCCGTCTGTAGCACTCATAGCTACAGCTCTAACTCGATTATTTCCCAATAATTGTTGTACCTCACAAACATTAATTTGCTTACCGGCAGTGTCTCTACTCTTGACTACCAAAGCGTTATAAATATAAGGTAACTTGCCTGGGGGAAAAGTGATATCCAGCACGGGCCCAATAATTTGATCGATACGCCCTGTGCTTTTTTCCTCAGTGGAAACCCCGGGACGAGAAGTAGTAGGATTGGTTCTCATAATTATCACATAAAATCGAATTTTTGTTGAATCATGCAAAAATGAATTAGTTAATTCAATAGAGAGGGGACCAGGACTTGATTTCGTTGCCCAAGCGAATCCCATTCAATGGAATGAGTCCGTTGGAAAGTTCAATCAAATAATTTCGCCTTTTGTGGAGGATCTGTCCCTACTCTCCTATCTAGGACTTCGATATACATATACTACTGTGAAGCATAGATTGCTGTCAACAGGATTTGGGTTGCGCTATATCTATCAAAGAGTATACAATAATGATGGATTTGGTGAATCAAATCCATGTTAACTTCCATCAGGGTGATGAATATAAGCATGCCTTTTTGCAATCCATATCGAGTAGACCCTGTCGTTGTGAGAATTCTTAATTCATGAGTTGTAGGAGGGACTTATGTCACCACAAACAGAAACTAAAGCAAGTGTTGGATTTAAAGCTGGTGTTAAGGATTATAAATTGACTTACTACACCCCGGAGTATGAAACCAAGGATACTGATATCTTGGCAGCATTCCGAGTAACTCCTCAGCCGGGGGTTCCGCCCGAAGAAGCAGGGGCTGCAGTAGCTGCCGAATCTTCTACTGGTACATGGACAACTGTTTGGACTGATGGACTTACCAGTCTTGATCGTTACAAAGGACGATGCTATCACATCGAGCCCGTTGTTGGGGAGGAAAATCAATATATCGCTTATGTAGCTTATCCATTAGACCTATTTGAAGAGGGTTCTGTTACTAACATGTTTACTTCCATTGTGGGTAACGTATTTGGTTTCAAAGCCCTACGCGCTCTACGTCTGGAGGATCTGCGAATTCCCCCTACTTATTCAAAAACTTTCCTAGGTCCGCCTCATGGTATCCAAGTTGAAAGGGATAAGTTGAACAAGTACGGCCGTCCTTTTTTGGGATGTACTATTAAACCAAAATTGGGATTATCCGCAAAAAATTATGGTAGAGCGTGTTATGAGTGTCTACGCGGTGGACTTGATTTTACCAAAGATGATGAAAACGTAAACTCACAACCATTTATGCGCTGGAGGGACCGTTTTGTCTTTTGTGCCGAAGCTATTTATAAAGCACAGGCCGAAACCGGTGAAATCAAGGGGCATTACTTGAATGCGACTGCAGGTACATGCGAAGAAATGATTAAGAGAGCTGTATTTGCGAGGGAATTAGGGGCTCCTATTGTAATGCATGACTACTTAACTGGGGGATTCACTGCAAATACTAGTTTGGCTCATTATTGCCGCGACAATGGCCTACTTCTTCACATTCACCGGGCAATGCATGCAGTTATTGATAGACAGAAAAATCATGGTATGCATTTTCGTGTATTAGCTAAAGCATTGCGTATGTCTGGGGGAGATCATGTCCACGCCGGTACAGTAGTAGGTAAGTTAGAAGGGGAACGCGAAATGACTTTAGGTTTTGTTGATTTATTGCGCGATGATTTTATTGAAAAAGATCGTGCTCGCGGTGTCTTTTTCACTCAGGACTGGGTATCCATGCCAGGTGTTATACCGGTGGCTTCAGGGGGTATTCATGTTTGGCATATGCCAGCTCTGACCGAAATCTTTGGAGATGATTCTGTATTACAATTTGGTGGAGGAACTTTAGGACATCCTTGGGGAAATGCACCTGGTGCAGCAGCTAATCGGGTGGCTTTAGAAGCTTGTGTACAAGCTCGTAATGAAGGACGCGATCTTGCTCGTGAAGGTAATGAAATTATCCGAGCAGCTTGCAAATGGAGTCCTGAACTAGCCGCAGCTTGTGAAGTATGGAAGGCGATCAAATTCGAGTTCGAGCCGGTAGATAGCAGTAAATTGATTGCAATTAAACTCGGCTCAATCTTGAGCCAATAGATCTTGATACGATCATGAGACTTGACAAATAGAGATTCCTCTATCTATAAATAAATAGTAAATTTGAATTGAGACACCTTCTATGACGGATTTTCCTTCTATTTTCGTGCCTTTAGTAGGCTTAGTATTTCCGGCAATTGCAATGGCTTCTTTATTTCTTTATGTGCAGAAAAATAAGATTGTCTAGTTAGTGTAGGGTCTTTAAACGATAGCTACGACATAAAAGAAAGTCAATGTATCTAACCTTATTTCTCGTTGCTGAAGGTCAGAAAATTTAGCTTATTCTCTCAATTTCAATCGACCGCTGTTAGTATATCTAATATGAATTGGCGATCAGAACACATATGGATAGAACTTCTAAAAGGTTCTCGAAAAAGAGGTAATTTTTTCTGGGCCTGTATTCTTTTTCTAGGTTCACTAGGATTCTTATCGGTTGGGGCTTCCAGTTATCTTGGTAAGAATATGATATCTGTACTTCCATCTCAACAAATTCTTTTTTTTCCACAGGGGGTCGTGATGTCTTTCTACGGAATCGCGGGCCTATTCATTAGCTCCTACTTGTGGTGCACTATTTTGTGGAATGTAGGCAGTGGTTATGACCGATTCGATAGAAAAGAGGGAATAGTGTGCATTTTTCGTTGGGGATTCCCTGGAATAAAACGTCGCGTCTTCCTTCGATTCCTTATGCGGGATATCCAATCAATTAGAATTCAGGTTAAAGAGGGTCTTTATCCTCGTCGTATCCTTTATATGGAAATCCGGGGCCAGGGGGTCATTCCCTTGACTCGTACTGATGAGAAGTTTTTTACTCCACGAGAAATAGAACAAAAAGCTGCCGAATTGGCCTATTTCTTGCGTGTACCAATTGAAGTAAAAATGAAAAAAAAGAAAGCATTGCCTTCTTTCCTATATCTTGTATTTATCGTACTTTTGCCCTGGGGGGTCTCTTTCTCTTTTAACAAATGTCTGGAACTTTGGATTAAGAATTGGTGGAATACCAGGCAATCCGAAACTCTCTTAACTGATATTCAAGAGAAAAAGGTTCTAGAAAGATTCATAGAATTAGAAGAACTTTTTCTCTTGGACGAAATGATAAAGAAACCCCTCCTATAGGAATACACAAGGAAATAATACAATTGGCCAAAATAGATAATGAGGATCATCTCCATATCATTTTGCATTTCTCGACAAATATAATCTGTTTGGCTATTCTAAGTGGTTCTTTTTTTCTTGGTAAAGAGGAACTTGTCATTTTGAATTCTTGGGTTCAGGAATTCTTCTATAACTTAAATGACTCAATAAAAGCTTTTAGTATTCTTTTAGTTACTGATTTTTTTGTTGGATTTCACTCCACCCGCGGTTGGGAACTACTAATTCGTTGGGTCTACAATGATCTTGGATGGGCTCCTAACGAGCTAATTTTCACTATTTTTGTTTGTAGTTTTCCAGTGATTCTAGATACATGTTTGAAATTTTGGGTCTTTTTTTATTTAAACCGTCTATCTCCTTCGCTTGTAGTCATTTATCATTCAATTAGTGAAGCATAAGTATTCTCATTCCAGTACAACTGTTGCAGTAGAATGACAACAGACTCGTGTATAGGGAACTCTTAGCTACCTATCTAATTTATTGTAGAAATTCTGGATCTGCGTTGGACATGGAAAATAGAAATACTTTTTCTTGGGTAAAGGAACAGATGATTCGATCTATTTCTGTATCGATCATGATATATGTAATAACTCGGACATCTATTTCAAATGCATATCCCATTTTTGCGCAGCAGGGTTATGAAAACCCACGAGAAGCAACCGGACGAATTGTATGTGCCAATTGCCATTTAGCTAATAAGCCCGTGGATATTGAAGTTCCCCAAGCTGTGCTTCCCGATACTGTATTTGAAGCAGTTCTTCGAATTCCTTATGATATGCAACTGAAACAAGTTCTTGCTAATGGGAAAAAGGGAGGGTTAAATGTGGGTGCTGTTCTTATTTTGCCCGAGGGATTCGAATTAGCGCCGCCCGACCGTATTTCTCCTGAGTTGAAAGAAAAGATAGGAAATCTCTCTTTTCAGAGTTATCGTCCCGATAAAAAAAATATTCTTGTGATAGGCCCTGTTCCCGGTCAGAAATATAGTGAAATCGTCTTTCCCATTCTTTCCCCCGATCCTGCTACGAAGAAAGACGTTCATTTCTTAAAATATCCCATATATGTAGGGGGAAACCGAGGAAGGGGACAGATCTATCCTGATGGTAGTAAGAGTAACAATACGGTCTATAATGCTACGTCAACAGGTATAGTAAGAAAAATACTACGTAAAGAAAAAGGGGGATATGAAATATCCATAGTCGAGGATGGACGCCAAGTGATTGATATTATACCTCCCGGGCCAGAACTTCTTGTTTCAGAAGGGGAATCGATCAAGCTTGATCAACCATTAACAAGCAATCCTAATGTGGGAGGGTTTGGTCAGGGGGATGCAGAAATAGTGCTTCAGGATCCATTACGCGTCCAAGGCCTTTTATTCTTCTTCGCATCTGTTATTTTGGCACAAGTTTTTTTGGTTCTCAAAAAGAAACAGTTTGAAAAGGTTCAATTGTACGAAATGAATTTCTAGGGCCGAGGGATTGCTGGTCTCTATTGGCACAAGAAAAAGGCTTTTCTTGTGTCGATTCTTCTTGTATCGAATTGTAAGAATTCCGCGGGTCCTTTCCGCTCTAATCAGGGGGTAAGGACCCGCTAAGCTCCTACTTTTTCATGTTTACAATCTGGTCCCTCCGATTACTATAGAGATGAACCCAATCCAGAATATGAACCGTAAAAGAAAACACCTATTAAACCAATCACAGGAATACCAGTTACAGTACCTATCAGCCAAAGAGGAATTCTTCCAGTAGTATCGGCCATTTCCCCTACTTTCCTCCACATTTTCTCAAGTGGTCATGCTAGAACAAAAACAGTCATGGATAGTTATAAGGATATCCTTCCAAATGGGATAAGAGAATTCTTACTATTTCTTTCTCTCAATTGAAGAAGTAATTGGAAAATAAAACAGCAAGTACAAAAATGAGTAATAAACCCCAGTATAGACTGGTACGATTCAATTCAACATTTTGTTCATTCGGGTTTGATTGTGTCATAGTTCTATAGTTGGAATTTATTTATCGTTGGATGAACTGCATTGCTGATATTGATCCCAAGAAAAAAACAGTAGGTACGGCTAGTCCGTGAACAGCCAGCCATCGGACTGTAAAAATAGGATAGGTTCGGTCTATGGTCATTAGCTCCTAAAAGGATCTACTAAATTCATCGAGTTGTTCTAAAGAATCAAAACGGTCGGTTATTAACGGAATTCCTTGTCGGCTTTCCGTGAAATACTCGTTTGGCCGAGGACTTCCAAACACGTCATAAGCTAAACCCGTACTGACAAATAACCAACCCGCAATGAATAGGGAAGGTATAGTAATGCTATGAATAACCCAGTATCGAATACTGGTAATAATATCAGCAAAAGAACGTTCTCCCGTGCTTCCAGACATGCTGAGCTCCCCAAAATTCAAAAAAGGAATTGATTCCGTAAAAGATGGGATCAACCAGTAAATAGAAAATTACTGATATTTCCTTGTGAGATTGTCAATTTTGTACCAAAGGTGTATTTTGAGTATACCGAATTAGTATAGCTATCCTTCCTATGGCACAGCAATCCAGTTTCGTCCCGAAACATAAAACTTAGGTAAGTTCTTTACCAACATATAATGAATTTAACCCTTTCATGCTTACTATAACTAGTTATTTCGGTTTTCTACTGGCTGCTTTAACTATAACCCCAGCTCTATTTATTGGTTTGAACAAGATACGTCTTATAAAAATCTTTTGGATTCATTCTAACTAATTACCAATTTTCATTGAGGGATAATTTAGACTACTATTTAGGGATAGATCGTACCTCTTTTTTATCCCCTGAACAAATCGAAATGATTGAAGTTTTTCTATTTGGAATCGTCTTAGGCCTAATTCCTATTACTTTAGCGGGATTATTCGTGACTGCGTATTTGCAATACAGGCGTGGGGATCAGTTGGATCTTTGATTGAGTAATTTTTGATTGACCTCCTCGAGGAGGTCGAGTTGCAATTTTTGTAGTTAGCTTCGACATAAGATAGACGGAACACGCTCTGTAGGATTTGAACCTACGACATCGGGTTTTGGAGACCCGCGTTCTACCGAACTGAACTAAGAGCGCTAATTCACTCTGCTACGAAGTAATAGGTAGGGATGACAGGATTTGAACCTGTGACATTTTGTACCCAAAACAAACGCGCTACCAAGCTGCGCTACATCCCTTTTCCAATTGTTGTACAATGGCATTGTACACATTCCTGTCTTGTTTTCCACATAGAACCAAGTATCTGATCATATATGTATTCCAATAAGGAAGGAGGATTTTCAATGCGGGATATAAAAACATATCTCTCTGTAGCACCCGTGCTAAGTACTCTATGGTTTGGGGCTTTAGCAGGTTTATTGATAGAAATTAATCGTTTATTCCCAGATGCTTTGTCATTCCCTTTTTTTTAAAATTCTTTAATTATTTCGCGAAATAAAACAACCTTTTCGTAGGCGTCCTCTTGGCCCGGGGGATCCAATTGATTATAGAAACATGAGTTTAATTAATCGATTTATTAGTGAACAAGGAAAATTATCGAGACGAATAAATAGATTAACCTTGAAACAACAACGATTAATTACTCTTGCTATAAAACAGGCTCGTATTTTATCTTTCTTCGTAACAATGAGAAGCAATTTCAAGCCCAGTCAATTTCTGGTCCTAGACCCAGAAAAAATAGATATTCCTCAATTAACGCAAAGTTCCGATTATTCGAAAGCCAGATTTATTATTTTATTGGAAATCGTGTAAAGATTATTTGGATTTGATACAGCTACTTGTGCAAGCATTTTACGATTAAGAATCAATTCCTTCTTGTACAGATTGTGTATTAATTTACTATAACTATTGAATACTTTATATATCCGCGTTGCTGCGTTTATCCGAGTGATCCACAAACGACGAAAATCCCTCTTTTGCCTGCCTCTATCTCGATGAGAGGAAACAAAAGCTCTTCTTACTTGTTGAGTAATCATTCGATTAAGTCTTAAATGAGCCCCTCTAAAGTTTGAGGCAAATGAACGCATTTTTGTTCGTCGTCTCCGAGCTATATATCCTCGCGGAACTCTGGTCATTGAATCAAATTAACCTTAATGAATAACTAATGATTTCTCTTCTTTTAGCATTTTCATTATAACAAAACGAATTATTCCGATATATAAAATATTAATTCCAATGGCTTTTGCTACTGTAACCTTCCCAACCACGATTTTCGCGATACAAAAATAGTGGGTTCCATCGTTTCTATGGTTCCCTTTTAAACGGTGAGGCCCTCTCTATACACCGGAGCCTTTCAAAAGGTATTGTGAACTTGTATAGTTCACATTCTTTGGCTCTACCTATCCATTATAGAGTAAATAGCTCTTTTCACAATAAGAGTTATCCATACAGTGACGGCATTTAATTATGAAAGTTGGCTAAGTAGCTGACCTGTTAGTCCGTCTTTTAAGATAAAGGAGCATAAGCTTTTTATTACTATTTCCTCCGCTTAATGGATAACCATTCTCTACCAATGGGAATTGCTTCTTCCAATTTAGAGATTGGATTTGCACCAAAGGAAACCAGAAATTCCATATACCATATCCTATGGTACCGATCATGGTCATGATCTGAACGAGTCACACATACACCCTAGCACATGTTCCTCGACGCTGAGGACATCCCTTAAGCGCGGCCGATTTTCTAGCATTTCGTATTGGCTGTCTTGCGTTTCTAATAAGTTGTTTAACCGTTGGCATGTCTATGTATAAAAGGATTGGTTTAGATCGATCTTAACCAAATTTAATGCAATCCTTAAACATTTGGAAACACTGGATCACAGTGCTCGTCAATCATTTCATCCCCTACAATATCGACAAGTCCATAAGCTTTGGCTTCGTCTGCTGACATAAAAACATCCCTTTCCATGTCTTCGGATACAACCCAAAAAGGCTTGCCTGTTCTTAGTGCATAAACCCTTGTGATCATTTCGCGAACTTTGTGTAACTCTTCCACTTCTAGTAAAAATTCTGGTGTCCTTGCCCGATAATAAGCACTAGCAGGTTGGTGAAGCATAATCCTCGCGTGAGGGAATGCTATACGCTTGGTGGGTTCTCCTCCAAGCAGAATGAAGGATGCCATGGACGCAGCTATTCCGAGGCATATTGTATATATATCTGGTGTCACCGTTTGCATCGTATCAAAAATTGCCATTCCTGAGATTAGCCACCCGCCTGGGGAGTTTATAAACAAAAAAATATCGCTAATTCCATCTTCTATACTGAGATATACCATGAGACCTGTAATATGATTCGTGATCTCGCAACGAATCTCTTGACCTAAAAAAAGTGTCCTTTCTCGATACATAACATTGTATAAGTCAACCCAAGTCGCTTCTTCATCTCCGGGAATCCGGTAAGGTACTTTTGGAACACCAATGGGCATATTAGATTAATATTATTTAAAAGAAATACTGAAACGTAAGAATGGAAGAAAGAATCCGCAGAATAGGCCAAGCTACCCATTGCATATTGGCACTTATCGAGTATAGAATAGATCTGCTTCTCTTTCTAGAATGTTATTTTTGAAATAAATATTCACGCTTTCCAATGCGATAAAATAAAGCGACATCGTGTCTATTTTTCTTTGCTAAAGGGGTATTCCATGGGTTTGCCTTGGTATCGTGTTCATACTGTTGTATTGAATGATCCGGGTCGATTGCTTTCGGTGCATATAATGCACACAGCTCTAGTTTCTGGTTGGGCCGGCTCGATGGCTTTATACGAATTAGCGGTTTTTGATCCCTCTGATCCTGTTCTGGATCCAATGTGGAGACAAGGTATGTTCGTCATTCCCTTCATGACTCGTTTAGGAATAACCAATTCGTGGGGTGGTTGGAGTATTTCAGGAGGAACTGTAACGAATCCGGGTATTTGGAGTTATGAAGGTGTGGCAGGTGCGCATATTGTGTTTTCTGGCTTGTGTTTCTTGGCAGCTATCTGGCATTGGGTATATTGGGACCTAGAAATATTCTGTGATGAGCGGACGGGAAAACCCTCTTTGGATTTGCCCAAGATCTTTGGAATTCATTTATTTCTTGCAGGGGTGGCTTGCTTTGGCTTTGGCGCATTTCATGTAACGGGTTTGTATGGTCCTGGGATATGGGTGTCCGATCCTTATGGACTAACTGGAAAAGTACAAGCTGTAAATCCAGCGTGGGGTGTAGAAGGTTTTGATCCTTTTGTTCCGGGGGGAATAGCTTCTCATCATATTGCTGCGGGTACATTGGGCATATTAGCGGGCCTATTCCATCTTAGTGTCCGTCCGCCTCAACGTCTATACAAAGGATTACGTATGGGCAATATTGAAACTGTACTTTCCAGTAGTATCGCTGCTGTTTTTTTTGCAGCTTTCGTAGTTGCCGGAACTATGTGGTATGGGTCAGCAACTACCCCAATCGAATTATTTGGGCCTACTCGTTATCAGTGGGATCAGGGATACTTTCAGCAAGAAATATATCGAAGAGTTAGCGATGGGTTAGCCGAAAATCTTAGTTTATCAGAAGCTTGGTCTAAAATTCCCGAAAAATTAGCCTTTTATGATTATATTGGTAATAATCCGGCAAAGGGGGGATTATTCAGAGCAGGCTCAATGGACAATGGGGATGGAATAGCTGTTGGATGGTTAGGACATCCCGTCTTTAGAGATAAAGAAGGGCGCGAGCTTTTTGTACGCCGTATGCCTACTTTTTTTGAAACATTTCCGGTTGTTTTGGTAGATGAAGAGGGAATTGTGAGAGCGGACGTTCCTTTTAGAAGAGCAGAATCCAAATATAGTGTTGAACAAGTAGGCGTAACGGTGGAGTTCTATGGTGGCGAACTTAATGGAGTAAGTTATTCTGATCCTGCTACTGTAAAAAAATATGCGAGGCGTTCCCAATTAGGGGAAATTTTTGAATTAGATCGGGCTACTTTGAAATCGGATGGTGTTTTTCGCAGCAGTCCAAGGGGTTGGTTCACTTTTGGTCATGCTACCTTTGCTTTGCTCTTCTTTTTCGGACACATTTGGCATGGCGCTAGAACCTTGTTCCGAGATGTTTTTGCTGGTATTGATCCAGACTTGGATGCTCAAGTGGAATTTGGAACATTCCAAAAAGTTGGAGATCCAACTACAAGGAAGGCAGTCTGATACTATGGTATCTTATCTCTTATATGGAAACCCAAATGAATAGGTGTGGAAGTTATAATGTAAATAAACCACGATCGAATCTATGGAAGCATTGGTTTATACGTTCCTTTTAGTTTCGACTTTAGGGATAATTTTTTTCGCTATCTTCTTCCGAGAACCACCTAAGGTTCCGACAAAAAATATTGAAGTAAGAAGTCTCCCATTGGGAGACTTCTTACTTCAATTAGTCCCCGTGTTCTTCGAATGGATCTCTTAATTGTTGAGAGGGTTGCCCAAACGCGGTATATAAGGCATACCCAGTAAAGCTTACAAGTAAACCAGATATGGAGATGGCGACTAAAGTTGCTGTTTCCATTTTATAGAATTTCAAGATTACAATGGATCTACGAAAAGATCGTGTATTTACAACTACAACGGAATAGTATACAAAGTCAACACCAAGATTAAATAGAATTTATGGCTACACAAACCGTTGAAGATAGTTCTAGACCTGGGCCAAGACGAACTCGCGCAGGTAGTTTATTGAAACCCTTGAATTCGGAATATGGGAAAGTAGCTCCGGGTTGGGGGACTACTCCTTTTATGGGGGTCGCAATGGCTTTATTCGCGATATTCCTATCTATCATTTTAGAAATTTATAATTCTTCTGTTTTACTGGACGGAATTTTAATGAATTAGGTTTCTACTAATAAAACAACTTTAAGCTCTACATTTCTGGTAGTTCGACCGTGGTTTTTTCGGTATCTCTGGAATATGAGTGTGTGACTTGTTAGAATTGATCCTATTGATAATACATAGAAAGGGCCTGTTATCTCTATCAAGATATTCAATTCGTCGGTTCTAGTATCTGGAACACGAAAAGAAGAACTATGATTCATACTCACTATTCAGACCTCGCAACCAGACATGTCTTCCTCAAATTTGTTTACAATTTCAATAAATGATCATCAAGCGGTTCTTATTCGAAGAACCCTTGGTTTAGCTTGAGACTCAATCATCGTGGCTCTAGTATGAATCTAAGGTTTTAATTGAACTGATTCATAGGATCGCAACAAGATAATTTCTATAAATAGGGAAGAGAAAAGTCAAGAGGCCTCTAGCCAACTTGAGATTTTTTTCTTATTTCATATCTTCAAGGCAAATCGACCCAGTGGCTGATGAATTTTTCTAATATCCGTTGAAAATTTGTGTGTTTCTGCTTGAGCCGTACGAGATGAAATTTTCATATACGGTTCTCGGGGCTCGGTTAGTTACCTATCTCAATAAAGTATATGATTGGTTTGAGGAACGTCTTGAGATTCAGGCAATTGCGGATGATATAACTAGTAAATATGTTCCTCCTCATGTCAACATATTTTATTGTTTAGGGGGAATTACACTTACTTGTTTTCTAGTACAAGTCGCTACAGGTTTTGCTATGACTTTTTACTACCGCCCAACCGTTACAGAGGCTTTTTCCTCGGTTCAATACATAATGACCGAGGCCAACTTTGGTTGGTTAATCCGATCAGTTCATCGATGGTCAGCAAGTATGATGGTTCTAATGATGATCCTGCACGTATTTCGTGTGTATCTCACAGGTGGATTTAAAAAACCCCGCGAATTAACTTGGGTCACAGGTGTGGTTTTGGCTGTATTGACTGCATCGTTTGGTGTAACTGGTTATTCTTTGCCTTGGGATCAAATTGGTTATTGGGCAGTCAAAATTGTGACAGGTGTACCTGAAGCGATTCCGGTAATAGGATCGCCTTTAGTGGAGTTATTGCGTGGAAGTGCTAGTGTGGGCCAATCCACTTTGACTCGTTTTTATAGTTTACATACTTTTGTACTGCCTCTGCTTACTGCCGTATTTATGTTAATGCACTTTCCAATGATACGTAAGCAAGGTATTTCGGGTCCTTTATAGGGAAGGCATATCATAGAGAAAATTCTCATATATCATATGGGTAGGTTGTGGTATTTCATTGCTACAAACATGGGTTATTGTAAAATAAGACATGTCATTTGGATACTTTAGAAATAGGCGGATTATGGGAGTGTGTGACTTGAATTATTGATTTGGCCATGCAGAAAAGAATTGGATCTGCCACATTAGAATTCACAAAGGTGTCTCCGCATCCAATCAACACGTAAGTCCCCTAGATAGGCTGGTTCACTTGAGGAGAATATTTCTATGATCATACCCGACCATGTCATCCATGAACAGGCTCCGTAAGATCCCATAGATGGAATAAGTCATATGATCTAATATTTTATTATAGTATGGAAATGCATTCATTTTCTTTGCATCGATTGCGCAATACTATCGGAGTAAAAGAAGGTATCTAAGGAAGAACGTAGGCTAGACTAGTAACAAGTAAATACTTTGTTTGGACGTAAGAAATTGGGATAAACACCAACTAATCAAGAGACAATCCACAAAGCAATTGATCATGATCAATTTTGCAAGCCCACTTGGATATTGAGCATTTAAGAATAGGAACGGTCTTTTTTCTTTCATTCTTGCTCGAGCCGGATGATGAAAAATTCTCATGTCCGGTTCCTTTGGGGGATGGATCCTAAAGAATTCACCTATCCCAATAAAGAAACCTGACTTAATGATCTGTATTAAGAGCAAAATTAGCTAAAGGGATGGGACATAATTATTACGGGGAACCCGCGTGGCCCAACGATCTTTTATATATTTTTCCAGTAGTAATTCTAGGTACTATTGCATGTAATGTAGGTTTAGCGGTTCTTGAGCCGTCAATGATTGGTGAACCGGCGGATCCGTTTGCAACTCCTCTGGAAATATTACCCGAGTGGTACTTCTTTCCCGTGTTTCAAATACTCCGTACAGTACCCAATAAGTTATTGGGCGTTCTCTTAATGGTTTCTGTGCCAACGGGCTTATTGACAGTACCCTTTCTAGAGAATGTCAATAAATTCCAAAATCCATTTCGTCGCCCAGTAGCTACGACAGTTTTTTTAATCGGTACTGCGGTAGCTCTTTGGTTAGGTATTGGAGCAACATTACCCATTGAAAAATCCTTAACTTTAGGTCTTTTTTAGGGATTTTTGATTCATTCAACCGTGAAGTCAGGTATCTAGGAAATAGTTACTTCCAAGTGAATCTTCCCTAGATACCTAAAATCCATTTTATTATGATCCATTTCGCATTCTTAGGTAAATCAATTGGGAGATGCTTCTCTAGAGTGTCCCATATCTGTTTTCCATCTTCCATACGAAAACTGTCAATTCTCATAAGATCTTCTTCAGTCTTACTCAAAAGGTCCAATAGTGTATGTATATTGGCCCTTTTGAGACAATTATACGTTCTAGAAGGCAATTCTAATTGATCAATAAAAATACAATTCAATGGAATTCCTTTTTTGTTTTTCTTTAGATTAGTTAATTTTTTTTGAAAGGTTAAAAGGGGTGGCCTGTTTTTATTTTCTTCGAAACTAGTGCCCTCTTCCTCCGCGTGTAGAAAAGGAAGAAATAAATCAATCAAATTACGAGAAGCCTCATAAAGCGCTTCCTTAGGGGTTAAACTTCCATTCGTCCATATTTCTAGAAAAAGTATCTCGTGTTTTTCATTTCCATTCCCACAATAAAAAATACTATAATTCACATTTCGAACAGGCATGGATACAGCATCTATGGGATAACTTCCATCTTGAGAGTTCTTTCTGAGTTCCGTGTGATATCCGCGATCTCTCTTGATCTGTAACTCAATACAGAAATCAATGGGCTCTGTCAAGTTAGCTATAGGTTGTGCCATATCAACGATCTCTACGGAAGGGGGTAAGATGATATCTTGAGCAGTTATGTATCTAGGACCTTTGACACAAATTGATGCGTCTCTAACTCCATAGAGATTACTTCTCAATACAATTTCTTTCAAATTTAGTAAAATTTCTTGTACGGATTCTTCAATACCTGCTATTGTAGAATATTCGTGTGGCACGCTCCCAAATTTTGCACGTGTGATACATGTTCCTTCTATTTCTCCAAGTAAAGCTCTTCGCAAGGCAATACCGACGGTATCCGCTTGACCTTTTCTAAGCGGGGACAAAATGAAACGACCATAATAAAGACGCTTACTATCTACTCTTGATTCAACACACTTCCACTGTAGTGTTTGTGCTACCTCCTCTCGAACCATGTTATATTGAATCGTTTATTTCTCTTGAAAGCGCTTTTACAGACGTCTTTTTTTAGGAGGTCGACATCCATTATGCGGCATAGGTGTTACATCGCGTATACAACTTAATCGTACACCACTTTTAGCAATGGCTCGTAATGCGGCATCTCTTCCACTACCAGCACCCTTTACCATAACTTCTGCTCGTTGCAAACCCACTGTACGAATAGCATCTACTGCTGTTCTTTGACCAGCATAGGGTGATGCTTTTCTTGAGCTTTTGAATCCACAAGTACCCGCGGAGGACCAGAAAACCACCCGACCCTGCGGGTCTGTAACAGTTATAATGGTATTGTTGAAACTAGCTTGAACATGAATAACTCCTTTTGTTATTCTACGTGCACTCTTCCGTAAACTAAAACGCGCATTCCTACGCAAACCAATACGCACTTTCCTACGTGAACCAATTTTTGGTATAGCTTTTGTCATATTATCTCATAAAGTTAGAAATAAAATACAAAGATATCCGTTTCTTTGAAGATTACCCCTGTCTTTGTTTATGCTTCGGGTTGGAACAAATGACTCTAATTCGTCCACGCCTACGAATCAGTCGACATTTTGTACAAATTTTACGAACAGAAGCTCTTATTTTCATATTTCCGTATCCTTTTATGAATCTAATCTTTGGTTTTGATTTATTACCCTACCCTTCGAGTCTGTACGCTTCGAGGGAAGTCTATAAATTATACGTCCCTTGCTTGAATCATAACGACTTACTTCAATTTTGACCCTATCCCCCATCAGTATTCGTATAGAACTAGACCGGATCTTTCCTGAAATATAGCCCAGAATGATGGTGTCATTCTCTAGGCGAACGCGGAACATTCCGTTGGGTAGGGCTTCCGTAACTAAACCTTCGAAAGTGACTTTTGCTTCTCTCATAGGAAGTTCGAGATAGAATTCGGGTAGGGGCGATTACCATATATAACATAAGACTTCTCCCCCAATTCTGTTTAGTCGAGCTTCTCGATCTGTCATTATACCTCGAGAAGTAGAAAGAATAGCAATTCCCATTCCGCCCAAAACTTTAGGAATTCCTTGATAGTTGGCATAAATTCGTAAGCCGGGTCGGCTGATACGCTTTAAAAAGGTTCTAGTTCTATATATTCCTTTTCTAGTCTTTCTCTTTTGATGTCGCAAAGTTGAAACCAAGAAATATCTGTTACTTTCCTGATGTTTCCGAACACTTTCAATAAAACCCTCTCGTAGAAGTATTTTAACAATGTTTTCGGTAATATTTGTAGATACTACTCGAACTGTTCCTTTTTTATTCATGTCCGCGTTTCTTATAGAGGTTAGTAAATCAGCAATAGTGTCCTTGCCCATAAGACTCTAATTCTAGGTTCCTCTTTATAATCAACATGAGCATATACGTGAAACACAATCTACTTTTGATCTATATCTTGCGATTTATAATACTTCAGGAGCTAATGAAACTATTTTAGTAAAATTCAACTCTCTCAATTCCTCGGCGATCGCGCCAAAAACTCGAGTTCCTTTTGGATTTCCTTTTTGATCAATGATAACGGCTGCATTGTCATCATAGCGTATTATTATACCGTCTTCGCATTTGAACTCTTTACATGTACGTACAATTACAGCTCGAATTACTTCGGATCTTTCTAGAGGCATTTGGGGCACTGCGTCTTTGATTACAGCAACAATAACATCACCAATACGAGCATATCGCTGATTACTAGCAGCTCCTATGAAGGTAGAATTAGAATGGGAAGACAAGGCTAGTTATTCTTCGTCTACGAATATCCAAATTTTTACACCTAATACTCCATAGATAGTTCGAATTGGATAGCAGCAATAATCAATTTTAGCGCGAATTGTTTGGAGGGGAAGTCTACCCTTTTTGATGCATTCGGCACGTGCAATTTCTTTCCCTGCGAGACGACCTGCAATTTTTACTTTTACTCCCCTTATATCTGCTTTTTTAGTTAATTCAATGGCTTTTTTCATTGCCTTTCGGAATGAAACTCTATTTTTTAATTGGAAAGCTATATATTCTGCAAGAATGTTAGGTTGTCTATAAGGTTCTTTAACTTTTTCAATAGCAATATTAAGTCTCTGGTTTACAGAATTAACTTCCTTTTGTAGATCTTTCTCTAATTCTTCGATTGCTCCTTTTTTCTTTAATAAATTGGGGAATCCAATATGGATTATGACGTGGATCGTATCGATTTCTTTTTGAATTTCTATATCCTATTCTTTTGTATATAGTTCTTGATACAATTCCGTATTTTTTTATCTTCCTGTAGACCTTCAGAATAATTTTTTGGTTGTGCGAACCAAAAGGAATGGTGATTTTGGGTTGTACCAAGTCTGAAACCGAGTGGATTTATTTTTTGTCCCATATTTTCTATTTTTCAATCTTAAGATTTTTACTATATTTAGTACAATTGTTATATGACACATGGTTTTTTTTATGGGAGAACTACGTCCTCGAGCTCGAGGTCTGAATTTTTTCATAATAGTACTCCTACTGACTTCGGCTTTAGTGATGAATAAATTCGCTTTGTCGAAATCCCTATAATGAGTAGCATTTGCTGCTGCCGAATAAACCAACTTTAGGATGGGATAAGATGCTCGATAAGGCATGAGGTTCAGTATCATAACAGTTTCTTCGTAGTAACGCCAGCGAATCTCATCAAGAACTCTTTGTGCTTTGAAAACAGACATATGGATGCGTTTTTGTGCTTTGAAAACCCGTTCGAACTTAATTAGACGATCGGTTGGAACTTTCCTTGCGAGTTTCCTTAGCCCCTTCTTTATTCTAGGGGTATACTTTACCAGTTTGAAACTTGTCATAATAACCGCCCATTATGAATCGCGATTGTATGGCCAACCATTGCGGGTAGAATGCTAGATGCCCGGGACCACGTTACTATTGTTTCTTTCTCCTCCTTCATATTGACCTTTTCGATTTTTGCCAATAAATGATGAGCTACAAAAGGATTCGTTTTTTTTCGTGTCACAGCTGATTACTCTTTCCTTTTAAAGAGTGGCATTCTATGTCCAATATCTCGATCGAAGTATGGAGGTCAGAATAAGAATAATGATGAATGGACAAAGAGAAAATCCTTTAGCTGGATAAGGGGCGGATGTAGCCAAGTGGATCAAGGCAGTGGATTGTGAATCCACCATGCGCGGGTTCAATTCCCGTCGTTCGCCCATCGCATTATTGCAATGCAATTTCCATATTCCTAGTTACGTATTTACTTACGGCGACGAAGAATAAAACTATCACTATATTTTTTCCTTTTCCTAGTTCTTCTTCCAAGCGCAGGATAACCCCAAGGGGTTGTGGGTTTTTTTCTACCAATGGGGGCTTTCCCTTCACCGCCCCCATGGGGGTGGTCCACAGGGTTCATAACTACCCCTCTTACTACGGGGCGTTTACCTAGCCAACACTTAGATCCGGCTCTACCCAAACTTTTTTGGTTCACCCCAACATTACCCACTTGTCCGACTGTTGCTAAGCAATTTTGGGATACCAAACGGACCTCCCCAGATGGTAATCTTAAAGTGGCCGATTTACCCTCTTTTGCAATCAGTTTCGCTACAGCACCTGCTGCTCTAGCTAATTGCCCACCCCTTCCACGTGTGATTTCTATGTTATGTATGGCCGTGCCTAAGGGCATATCGGTTGAAGTAGATTCTTTTTTCTCTCAAAAACCCCTTCCCAAACTGTACAAGCTTCTTCCAAAGCATACAGCTTTCTAGATGTATATGACGATCTCTAGACATGAGTGGATATAGGAAAGGAATCCAAATCTGCCGAATCGCTCATGTTATGATCTTCTACATCCTAGGTCTCCGCGTTCCGTCATCTGGCTTATGTTCTTCATGTAGCATTCAGATCGAATGACTCTATGAAATTACGTCGATACTTCCACATATTATGGGTAACGTAGGAGACATCCCTTTTCCCGGGGGTCTTAATTACCACTGCTTAGCTTTCAATTCGCCTCTGACCATCAAATTAAATGTGAATAACCCGTCCTCCTCTCTTTGAAACAAGGGGCGCTTCCGGTTCTGTGCGTGCTTCAAACAATTTTGTCTTCTCCATATTACCATATCTCTAGAGTCAATAATTTTCTATGAGGAACTACTGAACTCAATCACTTGCTGCCGTTACTCAACAGTTTTCTGTTGAGGTCTATCCCGTAGAGGTAGTCAAATTGGATCAGTGATCGATTTCTAGGTTTCGTCGTAAACCTAATTGGTTACTTCCAATTACGTAAATCAATAGTTCAAACCGCACTCAAAGGTAGGGCATTTCCCATTGATATAGGAACTTTTGTACCAGAAACAATAGTATCTCCAATTATAGCCCCTCTGGGATGTAAAATATATCTCTTCTCACCATCCCCATAGTGTATGAGACAAATGTATGCATTTCGATTAGGGTCGTATTCTATGGTTACGATTCTACCAGATATGTCTTTTTGATTCCGTCGAAAATCGATTTTACGGTATAGGCGCTTATGACCTCCCCCTCTATGCCTTGCGGTAATGATTCCTCTGGAATTACGACCTTTACCACAACGTGCCGTCCATGGATCAAATTATTTCGTGGATTGGATTTCACTTGCCTGTCTACGGTTCCCTTGCGTGTGCTCGGGATAGGTGTTTTGTATAAATGTTTCGCCGTATTATTAAGTACCATAAATCGACTTTCCCTCCTATGCTCTGAGTTCCAGTATCGATAAGAATTGAGTTCTTATTGTTCTTATGTTATGGTATGAATATACCATACCAATTCGTTATGTATGGATGATGGATGAGATTCCATGGATAGAGAGCCAGTTCCAATAGACCGTTCGCGTGCATCCAGCAGGAATTGAACCCGCAAATTACCAATTATGAGTTGGGCGCTTTAACCATTCAGCCATGGATGCTTAACAGGGATCATCGTACATCGTAAATAACCAATTTTCATATTATGCCTTGAAGAGGACTCGAACCTCCACGCTCTTTAGCACGAGATTTTGAGTCTCGCGTGTCTACCATTTCACCATCAAGGCATCTTGAAAGTGAATCGTATTCCATGAATATGATATCTATCTAATGTGATATATTCCATATATGACAAAGGTGGAGTCTTGGATCGATCGATCGGTAGGCCTGAGTCAGACATCAAATAGCTTCGCATTATCCGTGGACACCTTATATGAGATCAATTTCTCGATTCAATAGAAGCCCAAAGAGGTCCATATGGTACCCAAGGATAGATATGTCAGGTCTGATTACACCTATTCCTAATCCTAAATAGAATGTAAGGACGTAGGGATTTCTATGTAAATGGAATGAACTTATAATCTGATGATCGAGTCGATTCCATGATTATAAGTTCATAACCCTAGCCCCATTTTGGGCGGAACAGATCTACTAATTCTTTTATTCCAGTTAGTAAGGGATCTTGAACTAAGAAATAGACCTAGCAGCTAAAAGAGGGTATCCTGAGCAATTGCAAGAATGGGGTTCATTGATATTCCTGGTATAGTAGATGCTATCACACATACAGTCATACTCAATTCGATGGAATTGTTTGATCTTAAAGGGGATCTTCTATAATTTCGCACATAAGGGGTTATTTCTTGGTTTCGTCCAGTCATTAATAACTTGATTATTTTTAGATAATAGTAGATAGAAAGAACGCTCGTAAGGAGTCCTATTGAAACCAAGAAATATAGGCCTGCTTGCCATCCACACCAGAATAGATAGAGTTTTCCGAAGAAACCCGCTAGTGGAGGAAGGCCTCCTAGGGATAAGAGACATAGGGCTAAAGAGAGAGCCAAAAAAGGATCTTTCGTGTATAATCCTGCATAATCTCGAATGTTATCAGTTCCGGTACGTAGACCAAATAATACAATGCAAGCAAAAGTTCCTAGATTCATGGAGATATAGAACAGCATATAAGTTATCATGCTTGCATATCCATCATTTGAGTCTCCAACAATTATTCCAATAATTACATATCCGATTTGCCCTATGGACGAATATGCAAGCATACGTTTCATGCTTGTTTGAGTAATAGCAAGGAGATTCCCCAATATCATGCTAAGAATAGCTAGGATTTCCAGAAGAAGATGCCATTCGTTTGATGAGAAATAAAAAGGAATATCGAGAATTCGCGTGGCTGAAGCTGAAGCAGCTACTTTCGAAGTAACAGAAAGAAAAGCAACGACTGGAGTGGGGGAGTCAGAGTCGAAAAGAGGATTCCTCGCTTCTTTCTCTCATGCAAAACCGTGCATGAGACTTTCATCTCGCACGGCTCCTAAGTGATAAAAGAAAGAAGAACCGTCTTCTTTCTTTTTTGATTACCTTCCTCGCGTATGTATAAGACCCAATCCATTCTTTTTCGAAATCGATTTCGACTAATCCTTAACTTTTCGAGGAATCCTTCATCAGTGGTTGTGAATGACTGACTTTTTCAATCCTTTCGACCTTGGTTCCGTAGGAGCAAGTCAGAAAGGTTGAGAAATAGAACCATCTGATTTGATTCGTTCCCAATAGCCATGAGATGATTATCTTAGGGTGATCCTTTTGTCAACGGATGCTCCTATTACACGTAGTCTCTGAAGGATGAGAACCCACTATGTAGCATCTACATCGATAATTCATTGTATACGTCATTAGTCCGATTCTTTGTAGGAACTACCCGTAATAACGAGCTTGCAAAATGGATCTGTTTATCATAAAGAGATTCGTTGTTCCTGACCCTGCTTCACCTTAATTGTTATTTGAACAAAAAGATCACATAAACTTTTGGTAAAATTCTGTCTTGGTCGGAGTGGGGATAGCATTTCTCTTCTGCATGTCTATGGAGTTTTGCAAAACCCAAACACCTCAGATAGAGGTGAATTTGTCGAACGAACCACACTCCTTCGTAGACGTCAGGAGTCCATTGATGAAAAGGGGCTGGGGAAAGCTTGAACCCAAGTCCTACAGTGATGGATATAAGCGCAATTGAAATTCCTGGGGAGTTATACATTTGTGTATTGATAAGACCGTTCACAATTTCTTGAAGCTCGATCTCCCCCCCAGATGAACCATATAGCCAAGAGAAACCATGAACCAGAATAGAAGAGCTTGCCCCACCCATGAGTAAATATTTCATAGTAGCCTCATTAGACCGTAGATCTCTCTTGGTATATCCAGACAATAGGTAGGAACATAAACTGAAACATTCTGGAGCTACAAAGATAGTTATTAAATCGTTAGCACCACATAAAAACATTCCCCCTAGAGTAGCTGTTAATACGAATAACAGAAACTCTGTTATAGCCATTTCTGTACATTCAATGTACTCTACGGATAGAGGAATACATAAAGTGGAACATAATAAAATAAGAAATTGAAAGATTTCGTTGAAATTGTTCGTTTGGAAATTTCCCGAAAAGCTAATTATAGGTTCTTCTCTCCATCGGAACAATAGGGCCGTTATGCTTATTACTAAACTTGTTGAAGAGATGAAATAGAACCAAGGTCTATCTTTTTGATCAGAGGTTGAATCGATCATCAGAAGAAGAATTAGGCCAAAAATTAGGATACATTCTGGGAAAATGAAACTTCCATGGAAGAGAAGCAAATGAAACGCTTTCATAAAAATTCTCGTAGAATCGTTTTCATTCTGTACATGCCAGATCATGAATTAGTAACTGCATCCAATCTCCGAATGTTTCGATGGATATTTACGGAATCCCCATGAATAGGATCAAACCTTATTCCATTTCCATAAGATTCCTCTTTCTTATTCTTAAGCAAGCCCCCGAGAGGGCTTAGTTGATCATGATTTCTGTTTTCTCTTTCTTTTTGTTTGTTTCGAGAAAGATATGATTCTCCTTCTATTGATTCTGAGATGTATGGATCCATGTGTCTACATACCTAGATTCTGTTCATGGATTAACGAAAATGTGCAAGAGCTCTATTTGCCTCTGCCATTCTATGAGTCGCTTCCTTTTTGCGTATGGCACCCCCACTCCCTTTGGCAGCATCTACTAATTCGGAACTTAATTTGAAAGCCATATTTCGACCCGGACGCTTTTGGGATGCTTCTAATAACCAACGAATGGCAAGTGCTCTTCCTTGTTTAGATCCTATTTCAATCGGAACTTTCCGCGTCGATCCTTTTTTATTACGTCTTGTTTTTACTCCTATATTGGGAGTTACTCTACGTATTGCTTGACGTAAAACCAATAGTGGATTTGTTTCTGTCTTTTGTTGAATCTTTTTCACGGCTCGATAGAGAATTTGATAAGCCAATGATTTTTTTCCGTCTTTCATAATACGGTTAACCACCATGTTAACTAATCGATTACGAAAAATTGGATCGGATTTTGCAGTTCTTTTTTCTGCAGTACCTCGACGTGACATGAGCGTGAAAGAGGTTCAAGAATCCTTTTCTTTTTATAAGGGCTAAAATCACTTATTTTTTGGCTTTTTGACCCCATATTGTAGGGTGGATCTCGAAAGATAGGAAAGATCTCCCTCCAAGCCGTACATACGACTTTCATCGAATACGGCTTTCCACAGAATTCTATAGGGATCTATGAGATCGAGTATGGAATTCTGTTTACTCACTTTAAATTGAGTATCCGTTTCCCGCTAGGATCGGAAATCCTGTATTTTCCATATCCATACGATCGAGTCCTTAGGTTTCCGAAATAGTGTAAAAGAAGTGCTTCGAATCATTGCTATTTGACTCGGACCTGTTCTGAAAAAGTCGAGGTATTTCGAATTGTTTGTTGACACGGACAAAGTAAGGGAAAACCTCTGAAAGAATTTCCATATTGACCTTGGACATATAAGAGTTCCGAATCGAATCTCTTTAGAAAGAAGATCTTTTGTCTCATGGTAGCCTGCTCCAGTCCCCTTACGAAACTTTCGTTATTGGGTTAGCCATACACTTCACATGTTTCTAGCGATTCACATGGCATCATCAAATGATACAAGTCTTGGATAAGAATCTACAACGCACTAGAACGCCCTTGTTGACGATTCTTTACTGCGACAGCATCTAGGGTTCCTCGAATAATGCGATATCTCACACCGGGTAAATCCTTAACCCTTCCTCCTCTTACTAATACTACAGAATGTTCTTGTAAATTATGGCCAATACCTGGTATATAAGCAGTGATTTCAAATCCAGAGGTTAATCGTACTCTGGCAACTTTACGTAAGGCAGAGTTGGGTTTTTTGGGGTTGATAGTGGAAAAGTCGACAGATAAGTCACCCTTACTGTCCCTCTACAGAACCGTACATGAGATTTTCACCTCATACGGCTCCTCGTTCAATTTTTCTTCATTTGGAATCTGGGCTCTTCTATCTTCGACTTTTTCTTTATTTATTTCTTCCCGAAACTTCCCAAGAAAATCCCGAATTGGATCCAAACGGGTTAATGTGAGCTTATCCATGCGGTTAGGCACTCTTCAAATAGGAATCCATTTTCTAACTGGCTTTCGTGCTTTGGTGAGTCGTCCGAGATCCTTTCGATGACCTATGTTGTGTTGAAGGGATATCCATTCCGATCGATTGCATAAGACCCGGAAAGTATACAGAAAAGACAGTTCTTTTCAATTTCGATTAATATAGTAGTATCGAATCCATAGTCAATCCTACTTTGATAGGACCGGAATTCTCTTTCTCGATGGGACGGGGAAGGGATATAACTCAGCGGTAGAGTGTCACCTTGACGTGGTGGAAGTCATCAGTTCGAGCCTGATTATCCCTACAATGTGAGCTATTTTGACTTACACGATCGAACGGGAATGGATAAGAGGCTTGTGGGATTGACGTGATAGGGTAGGGTTGGCTATACTGCTGGTGGCGAACTCCAGGCTAATAATCTGAATGGATACAAGTTTGGAAGGAAAGACAATTCCGAATCCGCTTTGTCTACGAATAAGGAAGCTATAAGTAATGCAACTATGAATCTCATGGAGAGTTCGATCCTGGCTCAGGATGAACGCTGGCGGCATGCTTAACACATGCAAGTCGAACGGGAAGTGGTGTTTCCAGTGGCGAACGGGTGAGTAACGCGTAAGAACCTGCCCTTGGGAGGGGAACAACAACTGGAAACGGTTGCTAATACCCCGTAGGCTGAGGAGCAAAAGGAGAAATCCGCCCAAGGAGGGGCTCGCGTCTGATTAGCTAGTTGGTGAGGCAATAGCTTACCAAGGCGATGATCAGTAGCTGGTCCGAGAGGATGATCAGCCACACTGGGACTGAGACACGGCCCAGACTCCTACGGGAGGCAGCAGTGGGGAATTTTCCGCAATGGGCGAAAGCCTGACGGAGCAATGCCGCGTGGAGGTGAAGGCCTACGGGTCGTCAACTTCTTTTCTCGGAGAAGAAACAATGACGGTATCTGAGGAATAAGCATCGGCTAACTCTGTGCCAGCAGCCGCGGTAAGACAGAGGATGCAAGCGTTATCCGGAATGATTGGGCGTAAAGCGTCTGTAGGTGGCTTTTCAGTCCGCCGTCAAATCCCAGGGCTCAACCCTGGACAGGCGGTGGAAACTACCAAGCTGGAGTACGGTAGGGGCAGAGGGAATTTCCGGTGGAGCGGTGAAATGCATTGAGATCGGAAAGAACACCAACGGCGAAAGCACTCTGCTGGGCCGACACTGACACTGAGAGACGAAAGCTAGGGGAGCAAATGGGATTAGAGACCCCAGTAGTCCTAGCCGTAAACGATGGATACTAGGTGCTGTGCGACTCGACCCGTGCAGTGCTGTAGCTAACGCGTTAAGTATCCCGCCTGGGGAGTACGTTCGCAAGAATGAAACTCAAAGGAATTGACGGGGGCCCGCACAAGCGGTGGAGCATGTGGTTTAATTCGATGCAAAGCGAAGAACCTTACCAGGGCTTGACATGCCGCGAATCCTCTTGAAAGAGAGGGGTGCCCTCGGGAACGCGGACACAGGTGGTGCATGGCTGTCGTCAGCTCGTGCCGTAAGGTGTTGGGTTAAGTCTCGCAACGAGCGCAACCCTCGTGTTTAGTTGCCACTATGAGAACCCTGAACAGACCGCCGGTGTTAAGCCGGAGGAAGGAGAGGATGAGGCCAAGTCATCATGCCCCTTATGCCCTGGGCGACACACGTGCTACAATGGGCGGGACAAAGGGTCGCGATCTCGCGAGGGTGAGCTAACTCCAAAAACCCGTCCTCAGTTCGGATTGCAGGCTGCAACTCGCCTGCATGAAGCAGGAATCGCTAGTAATCGCCGGTCAGCCATACGGCGGTGAATCCGTTCCCGGGCCTTGTACACACCGCCCGTCACACTATAGGAGCTGGCCATGTTTGAAGTCATTACCCTTAACCGTAAGGAGGGGGATGCCTAAGGCTAGGCTTGCGACTGGAGTGAAGTCGTAACAAGGTAGCCGTACTGGAAGGTGCGGCTGGATCACCTCCTTTTCAGGGAGAATGCTTATTGGGTATTTTGGTTTGACACTGCTTCAGCCCAAAAAGAAGGCAGCTACGTCTGAGCTAAACTTGGATATGGTCTTAGGGTGAAGTAAGACCAAGCTCATGAGCTTATTATCCTAGGTCGGAACAAATTAGTTGATAGTGATAGGATCCCTTTTTGACGTCCCCATGCCCCCGTGTGGCGGCATGGGGATGTCAAAAAAGGGATGGAGTTTTTCTCGCTTTTGGCGTAGCAGGCCTCCCTTTGGGAGGCCCGCGCGACGGGCTATTAGCTCAGTGGTAGAGCGCGCCCCTGATAATTGCGTCGTTGTGCCTGGGCTGTGAGGGCTCTCAGCCACATGGATAGTTCAATGTGCTCATCAGCGCCTGACCCGAAGATGTGGATCATCCAAGGCACATTAGCATGGCGTACTCCTCCTGTTTGAATCGGAGAAACAAACTTCTCCTCAGGAGGATAGATGGGGCGATTCAGGTGAGATCCATGTAGATCTAACTTTCTATTCACTCGTGGGATCCGGGCGGTCCGGCCACCACGGCTCCTCTCTTCTCGAGAATCCATACATCCCTTATCAGTGTATGGAGAGCTATCTCTCGAGCACAGGTTGAGGTTCGTCCTCAATGGGAAAATGGAGCACCTAACAACGCATCTTCACAGACCAAGAACTACGAGATCACCCTTTCATTCTGGGGTGACGGAGGGATCGTACCATTCGAGCCAAATAGGAGCAGGTTTGAAAAAGGATCTTAGAGTGTCTAGGGTTGGGCCAGGAGGGTCTCTTAACGCCTTCCTTTTTCATCGGAGTTATTTCCTGCCATGGTAAGGGGGGCACACTTGAAGAGCGCAGTACAACGGGAGTTGTATGCTGCGTTCGGGAAGGATGAATCGCTCCCGAAAAGGAGTCTATTGATTCTCTCCCAATTGGTTGGATCGAAGGGGCGATGATTTACTTCACGGGCGAGGTCTCTGGTTCAAGTCCAGGATGGCCCAGCTGCGCCAGGGAAAAGAATAGAAGAAGCATCTGACTCTTTCATGCATACTCCACTTGGCTCGGGGGATATAGCTCAGTTGGTAGAGCTCCGCTCTTGCAATTGGGTCGTTGCGATTACGGGTTGGCTGTCTAATTGTCCAGGCGGTAATGATAGTATCTTGTACCTGAACCGGTGGCTCACTTTTTCTAAGTAATGGGGAAGAGGACTGAAACATGCCACTGAAAGACTCTACTGAGACAAAAAGATGGGCTGTCAAAAAGGTAGAGGAGGTAGGATGGGCAGTTGGTCAGATCTAGTATGGATCGTACATGGACGATAGTTGGAGTCGGCGGCTCTCCTAGGCTTCCCTCATCTGGGATCCCTGGGGAAGAGGATCAAGTTGGCCCTTGCGAATAGCTTGATGCACTATCTCCCTTCAACCCTTTGAGCGAAATGTGGCAAAAGGAAGGAAAATCCATGGACCGACCCCATTGTCTCCACCCCGTAGGAACTACGAGATCACCCCAAGGACCCCTTCGGCGTCCAGGGGTCACGGACCGACCATAGACCCTGTTCAATAAGTGGAACACATTAGCCGTCCGCTCTCCGGTTGGGCAGTAAGGGTCGGAGAAGGGCAATCACTCGTTCTTAAAACCAGCATTCGATAAAGAGTCGGGCGGAAAAAGGGGAGACCGTTCCTGGTTCTCCTGTAGCTGGATTCCCCGGAACCACAAGAATCCTTAGAATGGGATTCCAACTCAGCACCTTTTGTTTTGAGATTTTGAGAAGAGTTGCTCTTTGGAGAGCACAGTACGATGAAAGTTGTAAGCTGTGTTCGGGGGGGAGTTATTGTCTATCGTTGGCCTCTATGGTAGAACCCGTCGGGGAGGCCTGAGAGGCGGTGGTTTACCCTGTGGCGGATGTCAGCGGTTCGAGTCCGCTTATCTCCAGCCCGTGAACTTAGCGGATACTATGATAAATTTTGCCAATTCGGCAGTTCGATCTTCGCATTCATGGACGTTGATAAGATCCTTCCATTTAGTAGCACCTTAGGATGGCATAGCCTTAACGTTAATGGCGAGGTTCAAAAGAGGAAAGGCTTGCGGTGGATACCTAGGCACCCAGAGACGAGGAAGGGCGTGCAAGCGACGAAAAGCTTCGGGGAGTTGAAAAAAGCATAGATCCGGAGATTCCCAAATAGGTCAACCTTTTGAACTGCTGCTGACCATGAGCAGGCAAGAGACAACCTGGCGAACTGAAACATCTTAGTAGCCAGAGGAAAAGAAAGCAAAAGCGATTCCCGTAGTAGCGGCGAGCGAAATGGGAGCAGCCTAAACCGTGAAACGGGGTTGTGGGAGAGCAATACAAGCGTTGTGCTGCTAGGCGAAGCGGTTGAGTGCCGCACCCTAGATGGCTAAAGTCCAGTAGCCGAAAGCATCACTAGCTTATGCTCTGACCCGAGTAGCATGGGGCACGTGGAATCCCGTGTGAATCAGCAAGGACCACCTTGCAAGGCTAAATACTCCTGGGTGACCGATAGCGAAGTAGTACCGTGAGGGAAAGGTGAAAAGAACCCCAGTGGGTAGTGAAATAGAACGTGAAACCGTGCTGAGCTCCCAAGCAGTGGGAGGGGAAAGTGATCTCTGACCGCGTGCCTGTTGAAGAATGAGCCGGCGACTCATAGGCAGTGGCTTGGTTAAGGGAACGGAACCCACCGGAGCCGTAGCGAAAGCGAGTCTTCATAGGGCGATTGTCACTGCTTATGGACCCGAACCTGGGTGATCTATCCATGACCAGGATGAAGCTTGGATGAAACTAAGCAGAGGTCCGAACCGACTGATTTGAAGAATCAGCGGATGAGTTGTGGTTAGGGGTGAAATGCCACTCGAACCCAGAGCTAGCTGGTTCTCCCCGAAATGCGTTGAGGCGCAGCAGTTGACTGGACATCTAGGGGTAAAGCACTGTTTCGGTGCGGGCTGCGCGAGCGGTACCAAATCGAGGCAAACTCTGAATACTAGATATGACCCAGGTCAAGGTCGGCCAGTGAGACGATGGGGGATAAGCTTCATTGTCGAGAGGGAAACAGCCCGGATCACCAGCTAAGGCCCCTAAATGACCGCTCAGTGATAAAGGAGGTGGGGGTGCAAAGACAGCCAGGAGGTTTGCCTAGAAGCAGCCACCCTTTAAAGAGTGCGTAATAGCTCACTGATCGAGCGCCCTTGCGCTGAAGATGAACGGGGCTAAGCGATCTGCCGAAGCTGTGGGATGTCAAAATGCATCGGTAGGGGAGCGTTCCGCCTTAGAGGGAAGCAAACGCGAAAGCGGGGGTCGACGAAGCGGAAGCGAGAATGTCGGCTTGAGTAACGAAAACATTGGTGAGAATCCAATGCCCCGAAAACCCAAGGTTTCCTCCGCAAGGTTCGTCCACGGAGGGTGAGTCAGGGCCTAAGATCAGGCCGAAAGGCGTAGTCGATGGACAACAGGTCAATATTCCTGTACTACCCCTTGTTGGTACGGAGGGACGGAGGAGGCTAGGTTAGCCGAAAGATGGTTATAGGTTTAAGGACACAAGGTGACCCTGCTTTTCAGGGTAAGAAGGGGTAGAGAAAATGCCTCGAGCCGAGGTCCGAGTACCAAGCGCTGCAGCGCTCAGGCGCTACGGCGCTGAAGTATGTAACCCATGCCATACTCCCAGGAAAAGCTCGAACGACCTTCAACAAAAGGGTACCTGTACCCGAAACCGACACAGGTGGGTAGGTAGAGAATACCTAGGGGCGCGAGACAACTCTCTCTAAGGAACTCGGCAAAATAGCCCCGTAACTTCGGGAGAAGGGGTGCCCCCTCGCAAAGGGGGTCGCAGTGACCAGGCCCGGGCGACTGTTTACCAAAAACACAGGTCTCCGCAAAGTCGTAAGACCATGTATGGGGGCTGACGCCTGCCCAGTGCCGGAAGGTCAAGGAAGTTGGTGAACTGATGACAGGGAAGCCGGCGACCGAAGCCCCGGTGAACGGCGGCCGTAACTATAACGGTCCTAAGGTAGCGAAATTCCTTGTCGGGTAAGTTCCGACCCGCACGAAAGGCGTAACGATCTGGGCACTGTCTCGGAGAGAGGCTCGGTGAAATAGACATGTCTGTGAAGATGCGGACTACCTGCACCTGGACAGAAAGACCCTATGAAGCTTTACTGTTCCCTGGGATTGGCTTTGGGCCTTTCCTGCGCAGCTGGTGGAAGGCGAAGAAGGCCCCCTTCCGGGGGGGCCCGAGCCATCAGTGAGATACCACTCTGGAAGAGCTCGGATTCTAACCTTGTGTCAGACCCGCGGGCCAAGGGACAGTCTCAGGTAGACAGTTTCTATGGGGCGTAGGCCTCCCAAAAGGTAACGGAGGCGTGCAAAGGTTTCCTCGGGCCAGACGGACATTGGTCCTCGAGTGCAAAGGCAGAAGGGAGCTTGACTGCAAGACTCACCCGTCGAGCAGAGACGAAAGTCGGCCTTAGTGATCCGACGGTGCCGAGTGGAAGGGCCGTCGCTCAACGGATAAAAGTTACTCTAGGGATAACAGGCTGATCTTCCCCAAGAGTCCACATCGACGGGAAGGTTTGGCACCTCGATGTCGGCTCTTCGCCACCTGGAGCTGTAGGTGGTTCCAAGGGTTGGGCTGTTCGCCCATTAATGCGGTACGTGAGCTGGGTTCAGAACGTCGTGAGACAGTTCGGTCCATATCCGGTGTGGGCGTTAGAGCATTGAGAGGACCTTTCCCTAGTACGAGAGGACCGGGAAGGACGCACCTCTGGTGTACCAGTTATCGTGCCTACGGTAAACGCTGGGTAGCCAAGTGCGGAGAGGATAACTGCTGAAAGCATATAAGTAGTAAGCCCACCCCAAGATGAGTGCTCTCTCCTCCGACTTCCCTAGAGCCTCCGGTAGCACAGCCGAGACAGCGACGGGTTCTCCACCCATAGGGGATGGAGCGACAGAAGTATGGAAATAGGATAAGGTAGCGGCGAGACGAGCCGTTTAAATAGGTGTCAAGTGGAAGTGCAGTGATGTATGCAGCTGAGGCATCCTAACGAACGAACGATTTGAACCTTGTTCCTACACGACCTGATCAAATTGATCAGGCACTTGCCATCTATCTTCATTGTTCAACTCTTTGATGAAAACCAAAAAAGCTCTGCCCTTCCATCTCTTATAGAGAGGGAGGGCAGAGGCCTTTGGTGTCCCTCAAGAATTGGGGCTTCACAATTACTAGCCAATATTTCTCTCATGCCTTTCCTCGTTCATGGTTCGATATTCTGGTGTCCTAGGCGTAGAGGAACCACACCAATCCATCCCGAATTTGGTGGTTAAACTCTACTGCGGTGACGATACTGTAGGGGAGGTCCTGCGGCAAAATAGCTCGATGCCAGAATGATAAAAAGCTTAACACCTCTTATTTGACTTTTTCACTATTTTGAAATACGAAAAAAAAATGCAAAGGCCGTCTTATCCCCTTCACACCTCGGAACGCACTGTTCTTATAGAGAGAAAGCGCTTTCCCATCTTCTTAACCCGAAATGAAGCCCGGGAAGAGATCCAGTGGAGACGGGTGGGCCTGTAGCTCAGAGGATTAGAGCACGTGGCTACGAACCACGGTGTCGGGGGTTCGAATCCCTCCTCGCCCACAGCCTTCCAAATCTTTCCTTTTGTCGAAGTGGAATCGTAGAACAGAATGTGATACGATGAGATAGAATGCAAAAGGATACGGGTTACCTACTCCTAAGGGTCAAAGCAAGCCCTTTAATCAATTCTTTATTCTTACATTAAAGAATGAATCAAATCTCCCCAAGTAGGATTCGAACCTACGACCAGTCAGTTAACAGCCGACCGCTCTACCACTGAGCTACTGAGGAACAGGGAGCCTAGAGTTCAACTCCCGCTCTCAACCCATGAACAATATGAGTCCGAAGCTTCTCGTACTCCCGGAATTTCTTCGTAGTGACTCCGTTCCATGCCTCATTTCATAGGGAAGTGGCTCTATTTCACTTCCTAGCACTTCCTATCATTAATATCCATCCTTTGATTTACATAAGAGATGTCATTTATAGTCTATCTCTTTCTATATATGGAAAGTCAAGAAATTCTCATCGAAACATCGAGAAATTGTGCATTCACAGGTATCACTTAAAGTGATTAGAAGATTTAGCTTGTATGAATCGCTATTGGTTTGATACGAATAATGGCAGTCGTTTCAGTATGTTAAGGATACAGATGTATCCACAATTCATTTAGAGTTACTTAATAGCCTATTTCTTATATCCCGTGAAATTCTCGAGCCGAAAGATGGATGCATATGCTGTGTTTCATTTTGCTAAACGATATCGGTGAAATTGGATATAGCTATTTTAGATAGAAGAAACTAAAATAAGAATGTACCCTTCTATCCAATTTGCATCGATAAAATAAATCCAAATTCCAGATGAATAATTGCAAATTTTTGTGTGTACGAGATTAGAATAACTTCAAAATAACTGACATAATTTTGTATTTTTCCTGATCAGAAAAATACAAGAAAAAGAAAGGAGGTAGAAAAATTTTTGGATTTATGGTTAAAGAAGAAAAAACACGGATACATAACATAAAAAAAAGAATAAATAAGACGATATTCGCCCTCCCCCTACATATTTAATTTCTTCTCCTATACAAAAACCAGCAAGACCTACCCCATTGGTAATTCCATCAATGACACCCTTATCGAAAAACTGCGTTAGTTCGGTTAATCCTCTTATACCCAGGGTAAAGACCCTAGTATAGAAAATATCTATATAACCGCGATTATATGACCAACTGTATATCTTTTTTTTTACTTGATCCAAAAAATACTTTTTCGGACTCTCTTGGAATTTTTTAAATTAAATTCTGAAAAAAAGAATAAGCAGATCCATAGAAGATATATGCTATGAATAGACCAAACATAGCTAGACTTACAGAAGAAATTGCATTAGTGATAAATTCATATGAATTTATGTTTCCTGGAAAAAGCTTATTGAGGGAGTTAACCACTTTGATAATATGGTTAACTCCGCTATTATCAAAATGGATTCCTATGGATCCAATGAACAAAGTAAAAAGCAGTAATATAAAAAGAGGGAATAGCATAGTATTTCCCGTTTCATGAGGATAGACAAAAGTGTTTTTAACCCCAAAGGAAGTACTAAAGGACCCTCTTGTATTACCATGAATTTTGGGTATCCTTTTTCCCCATAAGGATATTGAATACAACGAGCCCTCTTTAGTGCTACTGTAATTTTGAAAATGAACACGCAGGTACCCATCAAAAGTAAGTAAATATATCCGAAACATATAAAACGCAGTTAATCCTGCAGTAAAAGAGGCTATTATTCCAAAAAAGGGTGAATACAACCAACTATTACTAAGGATTTCATCTTTGGACCAGAAGCAAGCAAGAGGTGGAATACCACAAAGAGAAAGCGTACCCCATAAAAAAGTAGTTCTTGTAATTGGAACGTATTTTCTTAAACCACCCATAAGAACCATATTCTGACTTTTATCTGGTGAATATCCAACAAGAGGTTCCATTGAATGAATAACGGATCCGGATCCCAAGAACAATAAAGCTTTCGAATAAGCATGAGTGATCAAATGGAATAAAGCAGCTTGATAAGAACCTATACCTAGAGCTAACATCATATAACCCAATTGAGACATTGTAGAATAGGCTAAGCTTCTTTTAATATCTCTCTGAGCAAGAGCTAAAGTAGCTCCTAAGAAGAGTGTTATTGTACCTACTAAAGAAATGAAACTCATTATTAAAGGTAGGGATATGAAAAGAGGAAGAAGTCGAGCTAGAAGAAAAATCCCAGCAACCATAGTTGCTGCGTGTATAAGAGCCGAAATGGGAGTGGGTCCTTCCATAGCATCGGGTAACCATACGTGAAGAGGGAATTGTGCAGATTTTGCAACTGCACCAAGGAATAATAAAAAAGCACACAAAGTAGTAAGTAAGGAATTAATCCCATTATTAGGAATCCAGTTATTAGCTATTTTGAACAAATCCCGAAACTCTAAACTACCTGTTATCCAAAAAAAACCTAAAATTCCTAATAACAGACCAAAATCCCCTACACGATTAGTTACAAAAGCTTTTTGACAAGCACTCGCTGCAATTGGCCGTGTAAACCAAAAGCCTATCAATAAATAGGAACACATTCCCACAAGTTCCCAAAAAAAATAAATTTGTATCAAATTGGAACTAGTAACCAATCCCAACATGGAAGTATTGAAAAAACTTATATAAACAAAAAATCTCAAATATCCTTCATCGTGAGACATATAATCGTCACTATAAATAAGAACGAGGATTCCTACTGTAGTAATTAGTATTAACATAATAGAAGTAAGCGGGTCGATCAAGTATCCAAATTCTAAGGAAAAATCATTATTGACGGTCCAAGACCATAGATATTGATAGATAGAACTTCCATTTATTTGTTGAATAGATAGGTGAACTGAGAATACCATAGCTATACTTAAGAGTAAAACACTAGGAAAAGCCCATATGCGACGAAGATTTTTTGTTGCTGTCGGAATAAGAATAAGTCCAAACCCCATTGACATAATAACTGGAAGTGGGAGAAGAGGGATTACCCATGCATATTGATATGTATGTTCCATAAGAAAAAAATTGTTTCCGATTCACCAATTCCCAAACCAATAGATGTCTTTCACATACAACTGAAACCAAATGGCAGTTCAAAAAACGTACTTCGATGTCAAAAAAGCGTATTCGTAAAAATCTTTGGAAGAAAAAGACTTATTTTTCCTAGTACAATCTTATTCTTTAGCAAAATCAAGATCATTTTCCAGCGGCAGCAGCATCCAAAACCAAAGGTTTTTCTGGAAATCTGTTGGAAAAAATCTCGACGATTTGCCAGAGAATAATATTATTCTTTGTTAGCCGCCATGGTGAAATTGGTAGACACGCTGCTCTTAGGAAGCAGTGCTCAAGCATCTCGGTTCGAGTCCGAGTGGCGGCATTCTCGAAAAAGAATCAATAGATAGAATCAATTGAAAGGGACCCCCTTATGCTATTTGCAACTTTAGAACATATACTAACTCATATCTCTTTCTCAACTATTTCAATTGTGATTACGATTCATTTGATAACCTTATTAGTTCGTGACTTGGGGGATTACATGATTCGTCAGAAAAAGGAATGATAGCAACTTTTTTATCTATAACAGGATTCTTAGTTTCTCGTTGGGCTTCTTCGGGACATTTTCCATTAAGTAATTTATATGAGTCATTGATCTTCCTTTCATGGGCTCTGTATATTCTTCATACGATTCCTAAGATACAGAACTCTAAAAATGATTTAAGCACAATAACTACGCCAAGTACTATTTTAACGCAAGGCTTTGCCACGTCGGGTCTTTTAACTGAAATGCATCAATCCACAATACTAGTACCTGCTCTACAATCTCAGTGGTTAATGATGCATGTCAGTATGATGTTACTAAGCTATGCAACTCTTTTGTGCGGATCCTTATTATCCGCCGCTCTTCTAATCATTAAATTTCGAAGAATTTCGTATTTCCTTCATTTTCAAATTATTACAAATATCAATTAACTGAGCGTTTGGATTCTTGGAGTTATCGTGTCATTAGCCTAGGGTTTACCCTTTTAACCATAGGTATTCTTTGTGGAGCAGTATGGGCTAATGAGGCGTGGGGATCCTATTGGAATTGGGATCCTAAGGAAACTTGGGCATTTATTACTTGGACCATATTCGCAATTTATTTACATAGTAGAACAAATCCAAATTGGAAGGGTACGAATTCCGCACTTGTAGCTTCAATAGGATTTCTTATAATTTGGATCTGCTATTTTGGTATCAATCTATTAGGAATAGGTTTACATAGTTATGGTTCATTTACTTCATCTAAATATTAAAAACTTATTTGAGACCCCTTCTTCTAGGGTTCCAAATTCGGTAATTATCTATTTAGGATAATAATTGGATAAGAGAGCCTCTACCCTGTCAACGGATAGCGAGAGAACAAAATCTGGATAAATACCAATTCCTATTACTGGTAAAAAGATACAGATTAAAAGAAAGAGTTCTCGCGGTCCAGAATCCACAAAATTTGCGTTTGGAACATGAAATAGCTTGTATCCATAGAACATCTGGCGTAACATAGATAATAAATAAATAGGAGTTAATATCATTCCAATTGCCATTACAAAAGTAATTAGCATTTTTGGCATTAACAGAAATTTGGGACTAGTAATTAGTCCAAAAAATACTACTAATTCTGCAACAAAACCGCTCATTCCTGGTAAGGCAAGAGAAGCCATTGAAAAGCTACTAAACATGGTAAAAATTTTCGGCATTGGGATAGATATCCCCCCCAGTTCTTCGAGATAAACAAGACGCATTCTATCACAAGCCGTTCCCGCCAAGAAAAAAAGTGTAGCACCAATAAATCCATGGGATAGTATTTGTAAAATAGCTCCATTGAGTCCAATGTTGGTTATGGAACCAATTCCTATAATTATGAAACCCATGTGAGATACGGAGGAATAGGCTATTCTTTTTTTGAAATTTCGTTGACCAAGAGAAGTTGAAGCTGCATAGATTATTTGCATCGCTCCTATTATTACCAACCAGGGGGAAAATAGATAATGAGCATGAGGTAACAATTCCATATTGATCCGAATCAATCCGTATGCTCCCATCTTTAATAGGATTCCCGCTAAAAGCATACATGTACTGTAATGCGCTTCCCCATGGGTATCTGGTAACCACGTATGTAGGGGTATAATTGGCAATTTGACAGCATAAGCAATAAGGAAGCCCAAATAAAATAGTATTTCCAATGTTGCAGGGTATGATCGATTAATTAATCTTTCCAAATCTAATCTTGGTTCGTTGGACCATATAAGCCCATACCTAGAACTCCGATTAAGAAAAAAATGGAACCGCCTGCAGTATACAAAATAAACTTTGTAGCTGAATACAGACGCCTCTTTCCCCCCCACATGGATAAAAGTAAGTAAACAGGAATTAATTCTAACTCCCACATGATAAAAAAAAGTAAAAGGTCTCGCGAAGAAAATAATCCTATTTGACCACTATACATTGCTAGCATCAGGAAATAGAATAATCGCGAATTCCGGGTAACCGGCCAAGCTGCTAAAGTAGCTAAAGTAGTGATAAATCCTGTCAATAAAATAGATCCTAATGAAAGTCCATCGATTCCCAATCTCCAGTGGAAATCAAAGACATCTATCCATTTAGAATCCTCCTTTAATTGGATTAAGGGATCCTCCAATTGGAAATGATAACAGAATGCATAAGTCATTAGAAGGAATTCTAATAAACAAATAGATATAGTATACCACCTAACGATTTTGTTTCCCCTATGAGGTAAAAAGAAAATTAATGAACCTGCAAATATCGGCAAAACAACAAGTATTGTTAACCAAGGAAAATAACTCATGATAAAGTGAACAAGATACGTTTTGACCAGAAAAGCCCGTGCTCTTATTTCGAGCACAGGTCGGTAAAGAGGAATCAGACGATTCAAGTGGTTTTTTAACGATAATAAGATAGAGCCATGCTGCGGGTTGTTTCAGGCCCTAAATAAACGCGGACACTTAAAAAATCTGTTGGGCAGGCAGATTCGCATCTCTTACAACCCACACAATCTTCGGTTCTCGGGGCAGAAGCAATTTGCTTGGCTTTACACCCATCCCAGGGTATCATTTCTAATACATCTGTTGGACAAGCTCGTACACATTGAGTGCATCCTATACATGTATCATAAATTTTTACGGAATGTGACATGGATCTATAATTTTCTTCAAAAAATTTCGATCTGATATTGTAGGCACCAGACGAAGCAATGGTTTATCCACTTCACTTCGTTTGTGAAAGCGTGAAAAGAGCAAGAGACTTGAATTTTGGGCTATCATAATCTTTAAAATTATTCAATACAATCAATATATTCAAAAAATAGATTGATTGATACGAGTTGTTTCCTGTTACGATGGATGGAAGAAAGAATGGATAGTCCATAGCTGCTTCAGCAGCCGAAGGGCTATCAAAAATTGCGAAAATGTCTCCTTTTAATTGGCGACTATCAAATAGATCAGAAAATGTTACGAGATTTAGATTAATTGAATTCAGTATAAGTTCAAGACATATTAGAGCTCTAACCATGTTTCGGCTTGTGATCAATCCATAGATACCAATCGAAAATAAATAGACACTCAAAAAAAGTACATGCTCAAACATCATTAACTAACTCCTTATCAATCTCGATTCATTTCATTGAAAGAATTAACACAAGGTTTTGTTGGCGATGGGTTACAAACAAATTTGATTTATTTTTTTTGATTATTGCCGAGCCATAGTAATTGCACCTATTAAAGAAACTAGAAGAATTATGGAAATGAGTTCAAACGGAAGATAAAAATCAGTTGCTAAATGAATCCCAATTTGTTGAACGTTATTTATGAGACCCTGTTCTACTATTTGGTTTGATCTTGTAGTCCAAAGAATTCCATACCATGACGTATCTGGGATAGTAGTCATTAGTGAAAAAAGAATAGTTATACAAACGAGTGAAGTGAACCCATCTCCAATAGTCCAATAATTCTTATTTTTAGACCATTCTGAGCCATCTATGAACATTACGGCAAATATGATCAAGACATTTATGGCTCCCACATAAATAAGAAGTTGTGCGACAGCTACAAAGTAGGAATTCAATAAAATATAGAATAAGGATATACAAATAAGAACTAATCCCAGCGAAAAGGCAGAATAAATTGGGTTGGTAAGTAATACTACTCCTATGCCCCCTAGTAGAAGAAAAAATTCCCCAAATAGCACAAGAATCTCATGTATTGGTCCAGGTAAATCCATTATGGATAAGTAAAATAGTATAAATTTTTCATGAACTAAGATTCAAGGAAAAAAATTAGTAATCGTTCTTGAATTCAAAGTTTTTTTTTTGAGTCGAATTCCTAATTGTTTGAATTGTGTAATCTCCCATTATGGAGATTGGTAACCGACTCAAAGCAATTTGATTGTAATTCAATTCATGACGATCATAAGTAGAAAGTTCATATTCTTCAGTCATTGATAAACAGCTTGTCGGACAGTACTCAACACAATTACCACAAAATATACAAACTCCAAAATCAATACTATAATTAAGCAATTGTTTCCTTTTAATATCCTTTTCAAATCTCCAATCCACAAGGGGTAGATCTATCGGGCATACGCGAACACATACTTCACAAGCAATACATTTATCAAATTCAAAGTGGATTCGCCCCCGGAAACGCTCCGATGTAATTGATTTTTCATAAGGGTAGTGAATCGTTATAGGTAAACGATTTGTGTGGGATAAGGTAATTATGAAACTTTGACCAATGTACCTTGCAGCGCGTATTGTTTGTTGACCATAACTCATGAACCCAGTTACCATAGGGAACAATTAAATAAAAGGTATGTTCTTTCTCTGTTTGAGAGTGAAAATATTCTTCTATTTATAGTGAAACAAGTTGGGAAGAAGTTGTTAATAAGAGATTGCCCAGGGAAATAGGTAAAAGAAATTTCCATCCAAGATTTAATAACTGATCCATTCTCATCCTGGGTAAAGTCCATCTTATTGTGATAGAAATGAAGAGAAATAAATAAGCTTTAGTTAATGTAATAAAGATACCCATTGTCATTTCCAAAATTCCAACCATTTGGAAAAATCCAAAAAAGGATATATAGGGAATGATAAATTCCACCCGCCTAAGTAGAGAACTGTTACAAATAAAGAGGAAACTAATAAATTTAGGTAAGAAACAAGATAAAATAAACCATATTTGATACCGGAATATTCGGTTTGATACCTGCTACTAATTCTTCCTCTGCTTCTGGTAAATCAAAGGGTAATCTTTCACATTCTGCCAAAGAAGAAATTAGAAAAACCAGAAAACCTATAGGCTGACGCCAAAGATTCCATCCAAAAAAACCATATTTTGACTGTGCTTCAACTATATCAACTGTACTTGAACTGTTAGATAATCATAGTCGATGATAACATCACAGTCCCACCGCTATTCCAAAACCGTACATGAAACCTAGCTTCATACGGCTTCTCTATGATAAAACGATTGGAAATCTAAATAGACCAAAGGAATTCCTCTGAAAAAAAAGCGCTTCCGAATTGATCTCGTCTTTTTTTCGCAAAACTAATCTTGGAATAAAACCGTTATAGAATTAATAAAAAAGAATTTCCAATTTTTGTCCTATTCTTTAAAAAGAATAAAGGGTTAATTCGTTCTTGATAGCCATTTCCTTACAAGTGAATGAAAAGTACTACTTATCATTTCTCCAATTTCAAGTCCATTATGATTCCTTTATAGAAAAATCTCTAATAGATTTCATACAATCCTTTATGTACTTTAGTGTTCCAACCCCTCACTATTTATGATTTCATTCAATCGGAATCCTTTATTTTTGCCCGCTTCAAGATATGTGAACTTGGGGTAAAGATTTATTAGTTTATTCAATTTCTTGTACGTAGGAAATGAGTTTTACTATAATAAGCTGTTTTGTTTCACTCATATAGCTATCTAGTCAGGTTTTTTAACGAATCACACGTAGAGATATTGCTAGCACACAAAAAGTTAATGGTATTTCATAACTAATAGATTGAGCAGCAGCTCGTAGACCGCCTAAAAAAGAATATTTATTATTTGAGCTATATCCTGCCATAAGAAGACCAATAGGAGCAATACTTGAAATGGCAATCCATAAAAAAACACCAATACTAAGATCGGCTAAAACAAAACGATATCCTAAAGGGATAACTAAAAAACTTAATAAAATTGATATGACTGCTATAGAGGGTCCAATGCTAAATAAAGGAATATCTCCTCGGGATGGCAGGATATCCTCCTTAAAAAGTAGCTTAGTTCCATCGGCTATAGCTTGAAGCAGTCCCAGGGGGCCAGCATATTCAGGACCAATACGTTGTTGTATCGATGCGGATATTTCTCTTTCTAACCACACAATTACCAGTACTTCTATTGTGATTCCCAGTAGGAGGGTCAAAATAGTAGAATCCATATCAGTCCATAGACTTCTTTTAATAATTCCGATTTCGAAAAAGAATTGATAGTTTCTACATCTATTATCATTTCAACGATCAACTTCCCCCATAATGATATCTATACTACCTAATATCGTCATGATATCAGCCAATTTCATTTTTTTAACTAGTTGAGGAAGAATTTGCAAATTAATAAAACCAGGTGGACGAATTTTCCATCTCCAGGGGAAAAGACTATCATCTCCTACCAGATAAATTCCTAATTCACCTTTTGGAGCTTCCACTCTTACATAAAGCTCTTGCTTTGACAATTCAAAATTGGGCGAAGGTTTTTTACCAAGAAATCGATATTCAAAATCATTCCATCGGAATTCTTTGCTTTCTTAAAGCGTCGGACTTCTAAATTCTCATAAGGACCCCCAGGAATTTTCTCTACAGCCTGTTGAATAATTTTGATGGATTCCCTCATTTCACCCATTCGTACTAAATAGCGAGCTAATGAATCCCCTTCTTTTTGCCATTGGATTTTCCAATCAAATTGGTTGTAAGACTCATAAGGATCAACTTTACGAAGATCCCATTGTATTCCAGAAGCTCGTAACATCGGTCCCGATAAGCCCCAATTTACTGCTTCTTCTCCGCTAATAAAACCGACTCCTTCAACTCGTTCTATAAAAATGGGATTCTGTGTAATAAGTTGTTGATATTCAACAACTCCTCGTAAAAAATAATCACAGAAATCTAAACATTTATCGATCCATCCATAAGGTAGATCGGCGGCTACTCCTCCGATGCGAAAGTAATTATGCATCATTCGCATACCTGTAGCAGCTTCAAATAGATCGTATATCAATTCTCTCTCTCTAAAAATATAGAAAAAAGGAGTCTGTGCGCCGAGATCTGCCATAAAAGGTCCAAGCCATAACAAGTGAGAAGCTATACGGCTCAACTCTAACATAATTACCCTAATATAGCTGGCTCTTTGGGGTATTTGAATATTCTCCAAGAATTCTGGTGCATTTACCGTTATTGCTTCTGTAAACATAGTAGCTAAATAATCCCA
Triticum_urartu__stripped_ TACTATTGGGTATCTTTCTTCAAAAATTCTTATATGTTAAATTATCCATTAATAGATGGAACTTCAACAGCAGCTAAGTCTAGAGGGAAGTTGTGAGCATTACGTTCGTGCATTACTTCCATACCAAGGTTAGCACGGTTGATGATATCAGCCCAAGTATTAATAACGCGACCTTGACTATCAACTACAGATTGGTTGAAATTGAAACCATTTAGGTTGAAAGCCATAGTACTAATACCTAAAGCAGTGAACCAGATTCCTACTACAGGCCAAGCAGCCAAGAAGAAGTGTAAAGAACGAGAGTTGTTGAAACTAGCATATTGGAAGATTAATCGGCCAAAATAACCATGAGCAGCCACAATATTATAAGTTTCTTCCTCTTGACCAAATTTGTAACCCTCATTAGCGGATTCATTTTCAGTAGTTTCCCTGATCAAACTAGAGGTTACCAAGGAACCATGCATAGCACTGAATAGGGAACCGCCGAATACACCAGCTACACCTAACATGTGGAATGGATGCATAAGGATGTTGTGCTCTGCCTGGAATACAATCATAAAGTTGAAAGTACCAGAGATTCCTAAAGGCATACCATCAGAAAAGCTTCCTTGACCAATAGGGTAAATCAAGAAAACAGCAGTAGCAGCTGCAACAGGAGCTGAATATGCAACAGCAATCCAAGGACGCATACCCAGACGGAAACTAAGTTCCCACTCACGACCCATATAACAAGCTACACCAAGTAAGAAGTGTAGAACAATTAGCTCATAAGGACCACCATTGTATAACCACTCATCAACAGATGCAGCTTCCCAAATTGGGTAAAAGTGCAATCCGATCGCCGCAGAAGTAGGGATAATAGCACCAGAGATAATATTGTTTCCATAAAGTAAAGAACCAGAAACAGGCTCACGAATACCATCAATATCTACTGGAGGGGCAGCGATGAAGGCGATAATAAATACAGAAGTTGCGGTCAATAAGGTAGGGATCATCAAAACACCGAACCATCCGATGTAAAGACGATTTTCAGTGCTAGTTATCCAGTGCAGAAGCGACCCCACAGGCTTGTACTTTCGCGTCTCTCTAAAATTGCAGTCATGGTAAGATCTTGGTTTATTCAAATTGCAAGGACTCCCAAGCACACGTATTAACTAGATAATAGAAGGCTTGTTATTTAACAGTATAACATAGACTATATACCAATGTCAACCAAGTCTATATGGGTTGCCCGGGACTCGAACCCGGAACTAGTCGGATGGAGTAGATAATTCTTCCTTGTTACAAATCCCTCCCCAAATCGTGCTTGCATTTTTCATTGCACACGACTTTCCCTATGTAGAAATTTCTATGAACATTTCAGTAACGTATAATATCCAAATACCAAATACGCTCAGTGTGTGATCCACAGAAAGAAAAAAGAGTTGTTTTGGTGAACATCAAAGAAAAAACTTCTTCTTCCATAAAAAATTCTTCTAAAAATGCCGAACCCAATCGTTGCATAAAAGTTCGTACCGTGCTTTTATGTTTACGAGCTAAAGTTCTAGCACATGAAAGTCGAAGTATATACTTTAGTCGATACAAAGTCCGTTTTTTCGAAGATCCACTATGATAATGAAAAAGATTTCTACATATCCGACCAAATCGATCAAGAATATCCCAATCTGATAAATCTGTCCAAATGGGTTTACTAATAGGATGCCCCGATCCAGTACAAAATTGAGCTTTTGATAAGTATCCTATGAGGAGAGTAGCGGGGACTATGGTATCGAATTTTTTCATTCGAGTATCTATTAGAAATGAATTCTCCAGCATTTGATTCCTTACTAACAAAGAACTTTTTTGTACACTTGAAAGGTACCCCATAAAATCGAAGCAAGAGTTTGCTAATTGGTTTATATGGATTCTTCGCGGCTGAGTCCAAAAACAGAAATAATATTGCCAGAAATTGATAAGGTAGCATTTCCATTTCTTCTTCAAAAAAAAAGTGCCTTTTGATGCAAGAATTGCCTTTCCTTGATATCGAACATAATGCATAAGAGGATCCATAAAGAACCATAGGGTTTTCCGAGCAGGGTACATTATCCCAAAATGTTCCATCTTCCTAGAAAAGTGGATTCGTTCCAGAAAAGTTCCAGAAGATGCTAATGGTAAGCAAGAAGATTGTTTACGAAGAAACAACAAAAAAAATTCATATTCTGATACATAAGAGTTATATAGGAATTGAAATAGTCTTTTATTTTCTTTTTTGAAAAAAAAAATGGATTTCATTGAAGTAATAAAACTATTCCAATTCGAATAATAGTTGAGAAAGAATCGCAATAAATGCAAAGATGGAACATCTTGGATACGGTATTGAAGGAGTTGAACCAGGATTTCCAAATGGATAGGATAGGGTATTTCTATATGTGATAGATAATCCAAATGCAAAAATTTGTCTTCTAAAAAGGGAAATATTGAATGAATAGAGCGTAAATTCTGAAACTTTGGTATTTCTTTCAGACAAAAAAATTCCCGTAGCGAGAATGGGATTTCCACAACGATCGCAAACCCTTCAGATAGAATCTGAGAATAAAACTCAGAAAAATAATTTTTGTAATCCAATAATCGATCTTGGTTAGGATGATTAACCGAGTTATCCAAAAAATTCTGCTGATACATTCGAATAATTAAACGTTTCACAAGTAGTGAACTAAATTTCTTGTTATTACAACTAACTATTTCCACAGGTTCAGAACCATAATGGTGGGCAATGCATAAATATATTCCTGAAAGAGAAGTGGGTAGACAAAGTATTGACGAGATTTATGTTTTTCTGAATACCCTTCGAATTTTTCCATTTGTATTTCTACTTAGAGGACATTTCTCGGTTTATCGAATACATAGTGCAATATGGTCAGACAGGGTTACAAACGGAAGGGAGTCTAATACTTTTATTTTTGCAGGCCAATCGCTCTTTTGACTTTGGAATACAGCTCTTTATCAATATACTGCTTCTTTTACACTCAAGAATAATTAGGATTTCGGTCCACTCGAAACCACCTTTCCCCATCCGGCACTAATCTATTTTTAACGTCTAATTAGAGCGGGGAATCATTCCAATTAGGAAGTTCAGCTCGTTGCTTTTTTTTACCAGAATTGGAGCCAGGCTCTATCCATTTATTCATTAGACCCAGAAAATCGATTTTATTACGACATGCTATTTTTTCCATTCATTACCTTTGAGGATCAGTCGTGGTCTTCTAGACTCTACCAAGAGTCTGGACGAATTTGTTGTTCATCCAAATGTGTAAAGATCATAGTCGCACTTAAAAGCCGAGTACTCTACCATTGAGTGCAACCCAGAAAGATACGATCGAACCAAAATCAATGGAATTGTAGGCGTGTGGAGTGAGGATAAAGAGACCCATCTATCTACAAATTCTATTTGTTCAATAGACCTTTGTCAATGGAAATACAATTTAAAGGGCTTATGTTGGATTGGCACGATATAAATCCTAAAAAAACTCAAATCTTTAAAGAATTCTGCCTTCCTTAAAATATCATAAACAGTTCTTGTTGGTTGAGCACCCTTTTCAAGGAAATAGAGAATAGCTGGAACATTTAAACAAGTTTGATTCTTTATCGGATCATAAAAACCTACTTTTTGAAGATCTCTTCCTTCTCTTCGAGATCGAACATCAATTGCAACGATTCGATAGACAGCTTATTGGGATAGATGTAGATAAACAACCCCCTAGAAACGTATATGAGGTTTTCTCCTCATACGGCTCGAGAAATAAAATTTCATTTACTCATGACTCAAGTGGGCTAATTTTGCCTGACAAACTTCGTTTTTGAGTCGTCTTTAAACTCTTTTCTTTGTCTCATTTCGAACGAATTGACTTTGTTGAGACAATTGAAAATTGTGTTTACTTGTTCTGGAATCTTTGATTTGTGAAATCCTTGGGTTTAGACATTACTTCGGGAATTCCTTTTTTTAAAGAGTAGCAACATACCATAGACTGACAAAGTTCCTAATTTATTAGTTTTCACTAACCCTAGATTCTTTCCTAAATTCTGTCTCGAGCTCCATCGTGTACTAAACCCAGCCAAATTGTTCGGAACGAATAGAACAGGCTATGTCGAGCCAAGAGCATTTTCATACTATGGAAAATGATGGATAGCAAAATCCACAATCGATCATGTCCTTCAAGTCGCACGTTCTTTCTACCACATCGTTTTAAACGAAGTTTTACCAAATTCCTCTTTTCATTATGGTATAGAATTGATCCAATATGGATGGAATCATGAATAGTCATATACTCAAATCTGGGACGGAAGGATTCGAACCTCCGAGTAACGGGACCAAAACCCGCTGCCTTACCACTTGGCCACGCCCCATCGCGACACTAAGTTGTTTATTTGTTATTCGTCAATTTCAATTGAGGGATTTCTCTTGCTAGTATTCTACACATGCGGATAATATAAAAATGCATTGATCATTACATGGAATTCTATTAAGATATTATATGAAATCGAATTTATTCCACTCTCATTTGAGAGTGCGAATACAAGGAGGTATTTTTGTTTGGGAAAGTCCGAAAAAGTTTTGAATCGCCCCTAAAATAACTCAAGAAAAATCCAATTATTTACTCTACAAGAATGAAATGCTTGTTATGCCTAATATACTTAGTTTAACCTGTATCTGTTTTAATTCTGTTCTTTACTAGTTTTTTCTTCCAAATTACCCGAAGCTTATGCTATTTTCATCCAATCGTGGATATTATGCCTGTTATACCTCTATTCTTTTTTCTATTAGCCTTTGTTTGGCAAGCTGCTGTAAGTTTTCGATGAATAGTAATGGTAATCTATTCCTTAAAATTGGAGATTATGTAATGCTTACTCTCAAACTTTTTGTTTATACAGTAGTGATATTCTTTGTTTCACTCTTTATCTTTGGATTCTTATCTAATGACCCAGGACGGAATCCTGGACGCGAGGAGTAATTGGAATTTATCTATGAAAAACCGGGGGTCAGAATTCTTTCCAATTCGAAAGTCCCAATGATCAAGGAGCGGAAAGAGAGGGATTCGAACCCTCGGTACAAAAAATTGTACAACGGATTAGCAATCCGCCGCTTTAGTCCACTCAGCCATCTCTCACGTTCCAAAGCGAAAGGTTTCGTGATATGATATAGGAAGAAATAAGGTAGAAAAATTATATTGCCAATTCCATTTTAATTATATTCTTTTTTCTTAATGTTAATAAACATAAAATTGGAAGAAGCATAAAGTAAGTAGACCTGACTCCTTTAATGATGCCTCTATCCGCTATTCTGATATATAAATTCGATGTAGATGAAATTGTATGCGATTTTCTCTTCGAGACCATTGAAAGGGCATTGAACGAGAAGAAATCGTCCAATTATCATATGCCTAGTGGAGGTGCTCGGAAATGGTTGAAGTAATTGAATAGGAGGATCACTATGACTATAGCCCTTGGTAGAATTCCTAAAGAAGAAAATGATCTATTTGATACTATGGATGACTGGTTACGAAGGGACCGTTTCGTTTTTGTAGGATGGTCTGGCCTATTGCTCTTTCCTTGTGCTTATTTCGCTTTAGGGGGTTGGTTTACAGGGACAACTTTTGTAACTTCTTGGTATACCCATGGATTGGCTAGTTCCTATTTGGAAGGTTGTAATTTCTTAACCGCAGCAGTTTCTACCCCTGCCAATAGTTTAGCACACTCTTTGTTGCTACTATGGGGGCCCGAAGCACAAGGAGATTTTACTCGTTGGTGTCAATTAGGCGGTCTATGGACTTTTGTAGCTCTCCACGGGGCTTTTGCACTAATAGGTTTCATGTTACGCCAATTTGAACTTGCTCGGTCTGTTCAATTGCGGCCTTATAATGCAATCTCATTCTCTGGTCCAATTGCTGTTTTTGTTTCTGTATTCCTTATTTATCCACTGGGGCAATCTGGTTGGTTCTTTGCGCCGAGTTTTGGCGTAGCAGCGATATTTCGATTCATCCTTTTCTTCCAAGGATTTCATAATTGGACGTTGAACCCATTTCATATGATGGGAGTTGCCGGAGTATTAGGTGCGGCTCTGCTATGCGCTATTCATGGAGCGACCGTAGAAAACACTCTATTTGAGGACGGTGATGGTGCAAATACCTTCCGTGCTTTTAACCCAACTCAAGCTGAAGAAACTTATTCAATGGTCACTGCTAACCGCTTTTGGTCCCAAATCTTTGGTGTTGCTTTTTCCAATAAACGTTGGTTACATTTCTTTATGCTATTTGTACCCGTCACCGGTTTATGGATGAGTGCTATTGGCGTAGTTGGCTTGGCTCTGAACTTACGTGCCTATGACTTTGTTTCCCAGGAAATCCGTGCAGCGGAAGATCCTGAATTTGAGACTTTCTACACCAAAAATATTCTTTTAAACGAGGGTATTCGTGCGTGGATGGCAGCTCAGGATCAGCCTCATGAAAATCTTATATTCCCTGAGGAGGTTCTACCACGTGGAAACGCTCTTTAATGGAACTTTCGTTTTAGCTGGTCGTGACCAAGAAACCACCGGCTTTGCTTGGTGGGCTGGGAATGCCAGACTTATCAATTTGTCCGGTAAACTGCTTGGAGCTCATGTAGCTCATGCCGGATTAATCGTATTCTGGGCCGGAGCAATGAACCTATTTGAAGTGGCCCATTTCGTACCAGAAAAGCCCATGTATGAACAAGGGTTGATTTTACTTCCACACTTAGCTACTCTAGGTTGGGGAGTAGGGCCAGGGGGGGAAGTTCTAGATACTTTTCCGTACTTTGTATCTGGCGTACTTCACCTAATTTCCTCCGCAGTCTTAGGCTTCGGTGGCATTTATCACGCGCTTCTGGGACCCGAGACTCTTGAGGAATCTTTTCCATTCTTTGGTTATGTCTGGAAAGATAGAAATAAAATGACTACAATTTTGGGTATTCACTTAATTTTGTTAGGTCTAGGTGCTTTTCTTCTAGTACTCAAGGCTCTTTATTTTGGCGGTGTATATGATACCTGGGCCCCGGGGGGATGTAAGAAAAATTACCAATTTGACCCTTAGTCCCAGTGTTATATTTGGTTATTTACTAAAATCTCCTTTTGGTGGAGAAGGGTGGATTGTTAGTGTAGATGATTTAGAAGATATAATTGGTGGGCATGTATGGTTGGGTTTTATTTGTGTATTTGGCGGAATTTGGCATATTTTAACCAAACCCTTCGCATGGGCTCGCCGTGCATTTGTATGGTCTGGAGAAGCTTACTTGTCTTATAGTTTAGCTGCTTTATCTGTCTTTGGTTTTATCGCTTGTTGTTTTGTATGGTTCAATAATACAGCTTATCCGAGTGAGTTTTATGGACCCACCGGGCCAGAAGCTTCTCAAGCTCAAGCATTTACTTTTCTAGTTAGAGACCAGCGTCTTGGAGCTAATGTGGGATCCGCTCAAGGACCCACAGGTTTAGGTAAATATCTAATGCGTTCCCCAACTGGGGAGGTTATCTTTGGAGGGGAAACTATGCGTTTTTGGGACCTTCGTGCTCCATGGTTAGAACCTCTAAGGGGCCCCAACGGTTTGGACTTGAGTAGGTTGAAAAAAGACATACAACCTTGGCAAGAACGACGCTCAGCAGAATATATGACCCACGCTCCTTTAGGCTCTTTAAATTCCGTGGGTGGCGTAGCTACCGAGATCAATGCAGTTAATTATGTCTCTCCTAGAAGTTGGTTATCAACTTCTCATTTTGTTCTAGGATTCTTCTTTTTTGTGGGCCATTTATGGCATGCAGGAAGAGCCCGAGCTGCTGCAGCAGGTTTTGAAAAGGGAATCGATCGTGATTTGGAACCTGTTCTTTACATGAACCCTCTTAACTAAGATCTTTATACCTGTTCTATTCTTTCTGGCTCGGTTATTCCATCTAGCCGAGCCAGTATTCAATAAGCAAAAGGAGAGAGAGGGATTCGAACCCTCGATAGTTCCTAGAACTATACCGGTTTTCAAGACCGGAGCTATCAACCACTCAGCCATCTCTCCACAGCCTAATAAAGAGAAGAATCAATGGATTCATGATTAAACCCCTCCTACTTTTGTATTTTTTACAGTTAAGTGAGGGATCGTAGTCAACATTTGATGGTAGCTTGGAGGATTAGAAATATGACTATTGCTTTCCAATTAGCTGTTTTTGCATTAATTGCGACTTCCTCAGTCTTAGTAATTAGTGTACCCCTTGTATTTGCTTCTCCTGATGGTTGGTCAAATAATAAAAATGTTGTATTTTCCGGTACATCATTATGGATTGGACTAGTCTTTTCGTAGCTATTCTGAATTCTCTCATTTCTTAAAATGAAACGGTCGACCCAGAAGGTCGACCCAGGCGGATATACGCTATAAAATATAGTAGCGAGCGTAGTTCAATGGTAAAATATCTCCTTGCCAAGGAGAAGATACGGGTTCGATTCCCGCCGCTCGCCCGCATAAGTGCGGAGACGGGAATCGAACCCGTGACCTCAAGGTTATGAGCCTCGTGAGCTACCAAACTGCTCTACTCCGCTCTGGAGTACCGGGTGGACAAGCCTCATGGAGCGGGTAGCGGGAATCGAACCCGCATCGTTAGCTTGGAAGGCTAGGGGTTATAGTCGACGTTGGTTTTTTTAACGTCTCTAATTCAAAACCGAACATGAAATTTTGATTTCATTCGGCTCCTTTATGGATATTCTCACCACTTAACATCTATGTCAGCTTTTATTTGAATGGAACCAAAGCTCTCCGCTTTCTAGATGATCCTTATAGAGTAGGAGATAGAAATTCATCTACTTACTTCGTTCCCTAATTTCATTCAAGAGATCCTGAGGAAAAGAATTGGGTTTCCACCGAGCTGAAACAATATGCGGATGGTTCTAGTAAACCAAAACTATCTTTTTAGCTATTTGGCTTCCTTATAAGAAGATTTAGTTACGATTGGTTTTTGTATCTTCATCCATAGATCCTTTACTCATATTTCAAAATTGGAATACATGCAAAATTATGCTTCGCGACTCTGTACTCATAATAAATTATACAAATCGCCAGAATTATATTCTCCTCAATATGCTATTGAGAGGAAAAGGATTTAATCCTTTATAAGAACTAAAGTATAGAACGAATCACACTTTTACCACTAAACTATACCCGCTACTGTAGATTATGGTATAAATGGTACCCTTTGTCAAGGTAGCCAATCCAAAATCCAAAAACTCTTTGCTTGTTCGAGTATATTGACAATTCCAAAAAACTGCTCATACTATATAGTATAATCACGAGCGGTTGTACTATCGTCTAGTGGTTCAGGACATCTCTCTTTCAAGGAGGCAGCGGGGATTCGACTTCCCCTGGGGGTAGGGAGTATTATGAAAGGAGGTTATAACCCTAGAAAAATTCTTCCTGGGTCGATGCCCGAGTGGTTAATGGGGACGGACTGTAAATTCGTTGACAATGTCTACGCTGGTTCAAATCCAGCTCGGCAAAATCTAGGGCTTCGTGAGTATGAACTAAGCGGGGATTGTAGTTCAATTGGTCAGAGCACCGCCCTGTCAAGGCGGAAGCTGCGGGTTCGAGCCCCGTCAGTCCCGAACTGGATCTCCTATTACTATAAACTCTCATCCATGAATTGATTGATAGTCCGATATTCATAATATTGAATTGATTCATATCAGAATCAAGCCCTCACAAGCCTTTTCCATGGGATTACATCCCGAGTTATTGTGAAGAGGTTATGGAAGTCAATATTCTCGCATTTATTGCTACTGCACTGTTCATTCTAGTTCCTACTTCTTTTTTACTTATTATTTATGTAAAAACAGTCAGCCAAAATAATTAATTGGAATTCCAATTAATCATTGAAGAAAAAGGCTGGTTGGAATCTAAAGTGTGCTACGACACTTTAGCTTTATTATCATCCTAGAGTCCACTCCTTCCCCATACTACTAGTGAAAGAGAAAATGTAAAGACTACCATTAAAGCAGCCCAAGCGAGACTTACTATATCCATCTAAATTATGTCTCCTATTTCTATGAAGGGATTATTCTACTATTGATCAATAATCATAGTGGAATCAAGGGTCAGAGTCAAAATCTTGATCAGGCGGCACCAGATTTGAACTGGGGATAAAGGATTTGCAGTCCCCTGCCTTACCGCTGGCCATGCCGCCATTGGTTCCCTTATGTTTTCTATGGGGAATCATGCTGAACTTTCGTCCATCTATTCATATGTATGAAATACATATATGAAATACGTATGTGGAGTTCCCTAGAATTTCATGTGATTCAGTAAACAATATAGTTCCATGATTGCTAGATCGATCCATAGGGATTGAGAAGAGTGAGCATAATGGATTTTGATAAACAGGAAACTTAAGATGCTCCGGAATGGAAACGAGGGAATGTCCACAATACCCGGATTTAGTCAGATCCAATTCGAGGGATTTTGTAGGTTCATTAATCAAGCCTTGGCAGAAGAACTTGACAAGTTTCCAACAATTAAAGATCCAGATCACGAAATTGCATTTCAATTATTTGCGAAAGGATATCAACTGCTAGAACCCTCGATAAAAGAAAGAGATGCTGTGTATGAATCACTCACCTATTCTTCCGAATTATATGTATCTGCGAGATTAATTTTTGGTTTCGATGTGCAAAAGCAAACCATTTCTATCGGAAACATTCCTATAATGAATTCCTTAGGAACCTTTATTATAAATGGAATATACCGAATTGTGATCAATCAAATATTGCTAAGTCCTGGTATTTACTACCGCTCGGAATTAGATCATAAGGGAATTTCTATCTACACTGGCACTATAATATCAGATTGGGGGGGGAGATCGGAATTAGCAATTGATAAAAAAGAAAGGATATGGGCTCGCGTGAGTAGAAAACAAAAGATATCTATTCTAGTTCTATCATCAGCTATGGGTTCGAATCTAAGAGAAATTCTAGATAATGTTTCCTACCCTGAAATTTTCTTGTCTTTCCCGAATGCTAAAGAGAAGAGGATTGAGTCAAAAGAAAAAGCTATTTTGGAGTTTTATCAACAATTTGCTTGTGTAGGTGGGGACCTGGTATTTTCGGAGTCCTTATGCGAGGAATTACAAAAGAAATTTTTTCAACAAAAATGTGAATTAGGAAGGATTGGTCGACGAAATATGAATCGGAGACTTAATCTTGATATTCCTCAGAACAATACATTCTTGTTACCACGAGATGTATTGGCCGCTACGGATCATTTGATTGGAATGAAATTTGGAACGGGTATACTTGACGATGACGATATGAATCACTTGAAAAATAAACGTATTCGTTCGGTTGCGGATCTGTTACAAGATCAATTCGGATTGGCTCTTGGTCGTTTACAACATGCAGTTCAAAAAACTATTCGTAGAGTATTCATACGTCAATCGAAACCGACTCCCCAAACTTTGGTAACTCCAACTTCAACTTCAATTTTATTAATAACTACTTATGAGACCTTTTTTGGCACATACCCGTTATCTCAAGTTTTTGATCAAACGAATCCATTGACACAAACTGTTCATGGGCGAAAAGTGAGTTGTTTAGGTCCTGGAGGGTTGACGGGGAGAACCGCAAGTTTTCGGAGCCGAGATATTCATCCGAGTCACTATGGGCGTATTTGTCCAATTGACACGTCTGAAGGAATCAATGTTGGACTTACTGGATCCTTAACAATTCATGCGAGAATTGATCACTTGTGGGGATCCATAGAGAGTCCGTTTTATGAAATATCTGAGAAGAAAAAAAAGAGAGACAGGTGGTTTATCTATCACCAAATAGAGATGAATATTATATGATAGCAGCAGGAAATTCTTTGTCCTTGAATCAAGGTATTCAGGAAGAACAGGTTGTTCCGGCTAGATACCGTCAAGAATTCTTGACTATTGCATGGGAACAGATTCATGTTAGAAGTATTTTTCCTTTCCAATATTTTTCTATTGGGGGTTCTCTCATTCCTTTTATTGAGCACAATGATGCGAATCGGGCTTTAATGAGTTCTAATATGCAGCGCCAAGCAGTTCCGCTTTCTCGGTCCGAGAAATGCATTGTTGGAACTGGATTGGAACGCCAAACAGCTCTAGATTCGAGGGTTTCCATTATAGCCGAACGCGAGGGAAAGATCATTTCTACTGATAGTCATAAGATACTTTTATCAAGTAGTGGGAAGACTATAAGTATTCCTTTAGTTAACCACCGTCGCTCTAACAAAAATACTTGTATGCACCAAAAACCCCGGGTTCCACGGGGTAAATCCATTAAAAAAGGACAAATTTTAGCAGAAGGAGCTGCTACAATTGGGGGCGAACTTGCTTTAGGAAAAAACGTATTAGTAGCTTATATGCCATGGGAAGGTTACAATTTTGAAGACGCAGTACTAATTAGCGAACGTTTGGTATATGAAGATATTTATACCTCTTTTCACATCCGGAAATATGAAATTCAGACGGATACGACAAGCCAGGGCTCCGCTGAAAAAATCACTAAAGAAATACCACATCTAGAAGAACATTTACTCCGCAATTTGGACAGAAATGGAGTTGTTAGGTTGGGATCCTGGGTAGAAACTGGTGATATTTTAGTAGGTAAATTAACGCCTCAGATAGCGAGCGAATCATCTTATATCGCGGAAGCTGGATTATTACGGGCCATATTTGGCCTTGAGGTTTCCACTTCAAAAGAAACTTCTCTGAAATTACCTATAGGTGGAAGAGGGCGCGTTATCGATGTGAAATGGATCCAAAGGGACCCGCTCGACATAATGGTTCGTGTATATATTTTACAGAAACGTGAAATCAAAGTTGGGGATAAAGTAGCCGGAAGACATGGGAATAAAGGGATCATTTCCAAAATTTTGCCTAGGCAAGATATGCCCTATTTGCAAGATGGAACACCCGTTGATATGGTCTTCAATCCCTTAGGAGTACCCTCCCGAATGAATGTGGGACAAATATTTGAAAGCTCGCTCGGATTAGCGGGGGATCTGCTAAAGAAACATTATAGAATAGCACCCTTTGATGAGAGATATGAGCAAGAGGCTTCAAGAAAACTTGTGTTTTCAGAAGCCAGTAAAGAAACAAAAAATCCATGGGTATTTGAACCCGAGTACCCGGGAAAAAGCAGAATATTTGATGGAAGAACAGGCGACCCCTTTGAGCAACCTGTTCTAATAGGGAAGTCCTATATCTTAAAATTAATTCATCAAGTTGATGAGAAAATTCATGGGCGTTCTACTGGGCCCTACTCACTTGTTACACAACAACCGGTTAGAGGAAGAGCCAAGCAAGGGGGACAACGAGTAGGAGAAATGGAAGTTTGGGCTTTAGAAGGATTTGGTGTTGCTCATATTTTACAAGAGATACTTACTTATAAATCTGACCATCTTATAGCTCGCCAAGAAATACTTAATGCTACGATCTGGGGAAAAAGAATACCTAATCATGAGGATCCTCCAGAATCTTTTCGAGTGCTCGTTCGAGAACTACGATCTTTGGCTCTAGAACTGAATCATTTCCTTGTATCTGAAAAGAACTTCCAGGTTAATAGGGAGGAAGTTTGATCGAATAAATTTTATGATTGACCAATATAAACATCAACAACTTCAAATTGGACTCGTTTCCCCTCAACAAATAAAGGCTTGGGCTAACAAAAACCTACCTAATGGAGAAGTCGTTGGCGAAGTCACAAGGCCCTCTACTTTTCATTATAAAACCGATAAACCAGAAAAAGATGGATTGTTTTGCGAAAGAATCTTTGGACCCATAAAAAGCGGGATTTGCGCTTGTGGCAATTCTCGAGCGAGCGGAGCTGAAAACGAAGACGAAAGATTTTGCCAAAAATGCGGGGTCGAATTTGTGGATTCTCGGATACGAAGATATCAAATGGGATACATCAAACTCGCATGTCCCGTGACTCATGTGTGGTATTTGAAAGGTCTTCCTAGTTATATCGCGAATCTTTTAGATAAACCTCTTAAGAAGTTGGAGGGCCTAGTATACGGCGATTTCTCTTTTGCTAGGCCCAGCACTAAAAAACCCACTTTTTTACGATTACGAGGTTTATTCGAAGAGGAAATTGCATCCTGTAACCACAGCATTTCTCCCTTTTTCCCAGGCTTTGCAACATTTCGAAATCGGGAAATTGCGACAGGAGCAGGTGCTATTAGAGAACAATTAGCAGATTTGGATTTGCGAATTATTATAGAGAATTCTTTGGTCGAATGGAAGGAATTAGAAGACGAGGGGTATAGTGGAGATGAGTGGGAAGATAGAAAAAGACGAATAAGAAAAGTTTTTTTGATTAGACGCATGCAATTGGCGAAACATTTTATTCAAACAAATGTAGAACCAGAATGGATGGTTTTGTGCTTATTACCGGTTCTTCCTCCCGAATTGAGACCTATTGTTTATAGGTCTGGAGATAAAGTAGTGACTTCAGACATTAATGAACTTTATAAGAGAGTTATCCGTCGGAACAACAATCTTGCCTATCTATTAAAAAGAAGTGAATTAGCGCCAGCAGATTTAGTAATGTGCCAGGAAAAATTGGTACAAGAAGCCGTGGATACACTTCTTGATAGTGGGTCCCGCGGGCAACCGACGAGGGATGGTCACAATAAAGTATACAAATCACTTTCAGATGTAATTGAAGGTAAAGAGGGAAGGTTTCGCGAGACTCTGCTTGGGAAACGGGTCGATTACTCGGGGCGTTCTGTCATTGTTGTGGGTCCTTCGCTTTCATTACATCAATGTGGATTACCTCTAGAGATAGCAATAAAGCTTTTTCAGCTATTTGTAATTCGCGATTTAATCACGAAACGCGCCACTTCTAATGTAAGGATTGCTAAAAGGAAAATTTGGGAAAAAGAACCCATTGTATGGGAAATACTTCAAGAAGTTATGCGGGGACATCCTGTACTGTTAAATAGAGCACCTACCCTGCATAGATTAGGCATACAGGCCTTTCAACCCACTTTAGTAGAGGGGCGTACTATTTCTTTACACCCATTAGTGTGTAAGGGTTTCAATGCGGACTTTGATGGAGATCAAATGGCTGTTCATCTACCTTTATCCTTGGAAGCTCAGGCAGACCGTTTACTTATGTTTTCTCATATGAATCTCTTATCTCCCGCTATTGGGGATCCTATTTGCGTACCAACCCAAGACATGCTTATCGGGCTTTATGTATTAACGATTGGAAAGCGTCGAGGTATTTGTGCAAATAGATATAATAGTTGCAGAAACTACCCAAATCTAAAAGTAAATTACATAGGAAAGAACCCCATTTTTCTAGTTCTTATGATGCACTGGGAGCTTATAGACAAAAACTAATCAGTTTAGATAGTCCCTTGTGGCTACGATGGAACCTGGATCAACGCGTCATTGGGTCAAGAGAAGTTCCGATTGAAGTTCAATATGAATCTTTGGGGACTTATCATGAGATTTATGCCCACTATCTAATAATGGGAAATAGAAAAAAAGAAATTCGTTCGATATACATTCGAACCACTCTTGGTCATATTTCTTTTTATAGAGAAATAGAGGAAGCCATACAAGGATTTAGTCAGGCCTATTCATACTACCTAAAAAGAAAGTTAGATTCGGGATGCTTTCGGGGGGCATTCCGACGAATCCGCAAATTTGAATCACTGAGGGGGTACTTATGTATGGCGGAACGGGCCAATCTGGTCTTTCATAATAAAGAGATAGACGGAACTGGTATGAAACGACTTATTAGCAGATTAATAGATCATTTTGGAATGGGATATACATCCCATATACTGGATCAACTAAAGACTCTGGGCTTCCATCAAGCCACTACTACATCGATTTCGTTAGGAATCGAGGATCTTTTAACAATACCCTCTAAGGGATGGTTAGTCCAAGACGCGGAACAACAGAGTTTTCTTTTGGAGAAACACTATTATTATGGGGCTGTACACGCGGTAGAAAAATTACGCCAATCTGTTGAGATATGGTATGCGACAAGTGAATATTTGAAACAAGAAATGAATTCAAATTTTCGGATAACGGATCCTTCTAATCCAGTCTATCTAATGTCTTTTTCAGGAGCCAGAGGAAATGCATCTCAAGTACACCAATTAGTAGGTATGAGAGGATTAATGTCGGACCCTCAAGGACAAATGATTGATTTACCTATTCAAAGCAATTTACGCGAGGGACTTTCTTTGACAGAATATATAATTTCCTGCTATGGAGCCCGCAAAGGGGTTGTAGATACTGCTGTGCGAACAGCAGATGCTGGATATCTTACACGTAGACTTGTTGAAGTAGTTCAACATATTATTGTGCGTAGAAGAGATTGTGGTACTATCCGAGGTATTTCTGTAAGTCCTCAAAATGGGATGACGGAAAAACTTTTTGTCCAAACACTAATTGGTCGTGTATTAGCAGACGATATATATATCGGTTCACGATGCATTGCCGCGCGAAATCAAGATATTGGAATTGGATTAGTCAATCGATTCATAACTGCCTTTCGAGCACAACCATTTCGAGCACAACCAATATATATTAGAACCCCCTTTACTTGCCGAAGCACTTCTTGGATCTGTCAATTATGCTATGGCCGGAGTCCTACTCATAGTGATCTGGTCGAATTGGGAGAAGCCGTAGGTATTATTGCAGGTCAATCAATTGGGGAGCCAGGGACTCAACTAACATTAAGAACTTTTCATACTGGCGGAGTATTCACAGGGGGTACTGCCGACCTTGTACGATCCCCTTCGAATGGAAAAATAAAATTCAATGAGAATTTGGTTCACCCCACACGTACCCGTCATGGGCAGCCTGCTTTTCTATGTTATATAGACTTGCATGTAACTATTCAGAGTCAAGATATTCTATATAGTGTGAATATTCCCTCAAAAAGCTTGATTCTAGTGCAAAATGATCAATATGTAAAATCCGAACAAGTAATTGCGGAGATTCGTGCCGGAACGTCCACTTTACATTTTAAAGAAAGGGTACAAAAGCATATTTATTCTGAATCAGACGGCGAAATGCACTGGAGTACTGATGTTTACCATGCGCCCGAATATCAATATGGTAATCTTCGCCGATTACCAAAAACAAGCCATTTATGGATATTGTCAGTAAGTATGTGCAGATCCAGTATAGCGTCTTTTTCACTCCACAAGGATCAAGATCAAATGAATACTTTGGTAAAAAAGATAGGGAAATTCTTGATTATTCAACGTCGGATCGAATCATGTCCAACCATTGGAATTTTATCTATCCTTCTATTTTTCAAGATAATTCAGATTTGTTGGCGAAAAAGCGAAGAAATAGGTTCGTCATTCCATATCATCAAGAAAAAGAACTAATATCCTGTTTTGGGATTTCGATTGAAATCCCCCTTATGGGTGTTTTACGTAGAAATACTATTTTTGCTTATTTTGACGATCCCCGATACAGAAAAGATAAAAAGGGTTCAGGAATTGTTAAATTTAGATATAGGACGAGGACGAATACGAGAGCCCAGAGGAAGATTCCATCTTAAAAAAAGAGGGTTTGATTGAGCATCGAGGAACAAAAGAATTTAGTCTAAAATACCAAAAAGAAGTAGATCGGTTTTTTTTCATTCTTCAAGAACTTCATATCTTGCCGAGATCTTCATCCCTAAAGATACTTGACAATAGTATTATTGGAGTGAATACACAACTCACAAAAAATACAAGAAGTCGACTAGGCGGACTGGTCCGAGTGAAGAGAAAAAAAAGCCATACGGAACTCAAAATATTTTCCGGAGATATTCATTTTCCTGAAGAGGCGGATAAGATATTAGGTGGCTGTTTGATACCGCCAGAAAGACAAAAAAAAGATTCTAAGGAATCGAAAAATTGGGTCTATGTTCAACGGAAAAAAATTCTCAAGAGCAAGGAAAAGTATTTTGTTTCCGTTCGCCCTACAGTGGCATATGAAATGGACGAAGGAAGAAATTTAGCAACACTTTTCCCGCAGGATCTCTTGCAAGAAGAAAATAATCTCCAAATTCGACTTGTCAATTTTATTTCTCATGAAAATAGCAAGTTAACTCAAAGAATTTATCACACAAATAGTCAATTTGTTAGAACTTGCTTAGTAGTGAATTGGGAACAAGAAGAAAAAGAAAAGGCTGGTGCTTCCCTTGTTGAGGTAAGAGCAAATGATCTTATTCGCGATTTCCTAAGAATTGAGTTAGTCAAGTCCACTATTTCGTATACACGAAAAAGGTATGGTAGGACAAGTGCAGGACCGATTCCCCATAGGTTAGATCGCATCACGAAGATTGAATCACTTAGCCAAGCTATTGGCACTTTGTTGAATCGAAATAACCACTCTTTGATGATTTTGTCGGCATCCAACTGTTCTCGAATTGGTTTATTCAAGAATTCAAAACATCCCAATGCGATAAAAGAATGGAATCCTAGAATTCGAGAAATTTTTGGGCCCTTAGGCGCTATTGTAGCTAGTATATCGCATTTTTCTTCATCTTACTATTTACTAACGCATAATAAAATCCTGTTAAAAAAATATTTGGACAATTTAAAACAAACCTTCCAAGTACTTCAAGAACTTAAATACTCTTTAATAGATGAAAATAAAAGGATTTCTAATTTCGATAGTAACATAATGTTGGATCCATTCCTTTTGAATTGTCACTTTGTCCATCATGATTCTTGGGAAGAGACATTGGCAATAATTCACCTTGGACAATTTATTTGTGAAAATGTATGTCTATTTAAAATAAAAAAATCCGGTCAAATTTTCATTGTAAATATGAATTCCTTTGTTATAAGAGCAGCTAAACCTTATTTGGCCACTACAGGAGCAACTGTTAATGGTCATTATGGAGAAATCCTTTACAAGGGAGATAGGTTAGTTACGTTTATATATGAAAAATCGAGATCTAGTGACATAACGCAAGGTCTTCCAAAAGTGGAACAAATCTTTGAAGCGCGTTCAATTGATTCATTATCCCCGAATCTCGAAAGGAGAATTGAGGATTGGAATGAGCGTATACCAAGAATTCTTGGGGTCCCTTGGGGATTCTTGATTGGAGCTGAGCTAACCATAGCCCAAAGTCGTATCTCTTTGGTTAATAAAATCCAAAAGGTTTATCGATCCCAAGGGGTACAGATCCATAATAGACATATAGAGATTATTATACGCCAAGTAACATCAAAAGTGCGGGTTTCCGAAGATGGAATGTCTAATGTTTTTTCGCCTGGGGAATTAATCGGACTATTGCGAGCGGAACGAGCAGGACGAGCTTTGGATGAATCGATCTATTATCGGGCAATCTTATTGGGAATAACAAGGGCTTCCCTGAATACCCAAAGTTTCATATCTGAAGCAAGTTTTCAAGAAACTGCTCGAGTTTTAGCAAAAGCTGCCCTACGAGGTCGCATTGATTGGTTGAAAGGCTTGAAAGAAAACGTAGTTCTGGGGGGGATTATACCTGTTGGTACCGGATTCCAAAAATTTGTGCATCGTTCCCCACAAGACAAGAACCTTTATTTCGAAATAAAAACTATTCGCGTCGGAAATGAGAGATTTTTTGTTTCTCCATACAGAATTAGTTTTGACGTAACAAACAATTTTTATGAGACATAAGAAATTTTATTTCAAGCTATTTCGATCTTTCTTAATCAATTCCGTAATGGTAGGATAAAAAGAAGTGTGGAAAAATGACAAGAAGATATTGGAACATTAATTTGAAAGAGATGATAGAAGCAGGAGTTCATTTTGGTCATGGTATTAAGAAATGGAATCCTAAAATGGCCCCTTACATTTCGGCAAAGCGTAAAGGTACTCATATTATAAATCTCGCTAGAACGGCTCGTTTTTTATCAGAAGCTTGTGATTTAGTTTTTGATGCAGCAAGTCAGGGAAAAAGTTTCTTAATTGTTGGTACCAAAAAAAGAGCAACAGATTTAGTAGCATCAGCTGCAATAAGGGCTCGTTGTCATTATGTTAATAAAAAGTGGTTCAGTGGTATGTTAACGAATTGGTCGATTACGAAAACTAGACTTTCTCAATTTAGAGACTTAAGAGCAGAAGAAAAAATGGGAAAATTCCACCATCTCCCAAAAAGAGATGTGGCAATCTGAAGAGAAAATTATCTACTTTGCAAAGGTATCTCGGCGGGATCAAATATATGACGAGATTGCCAGACATTGTGATCGTCCTTGATCAGCAAAAAGAGTATATAGCTCTTCGGGAATGTGCCATTTTGGGGATTCCTACTATTTCTTTAGTCGATACAAATTGTGACCCGGATCTCGCGAATATATCGATTCCAGCCAACGATGACACTATGACTTCAATTCGATTGATTCTTAACAAATTAGTATTTTCAATTTGTGAGGGCCGTTCTCTCTATAAGAAATCGTTTAAAATAGGGAATATTGATATATATTAGAGGGTATTGATATATATTATGATCTGATGTGCTTTGGTATCCTAAATATAAGATTTTCAGCTGAGTTGAGAAAGAGATGGTTGAATCAAAAGAATTCTTTTGAAGTTCAATTTTTATCAGAGGACAATATGAATATTATACCTTGTTCCATTAAAACACTCAAGGGGTTATACGATATATCGGGTGTAGAAGTAGGCCAACACTTCTATTGGCAAATAGGAGGTTTCCAAATTCATGCCCAAGTACTCATCACTTCTTGGGTCGTAATTACTATCTTGCTAGGTTCAGTTGTCATAGCTGTTCGGAATCCACAAACCATCCCGACCGACGGTCAGAATTTTTTTGAATATGTCCTTGAGTTTATTCGAGACTTGAGCAAAACTCAGATTGGAGAAGAATATGGTCCCTGGGTTCCCTTTATTGGAACTATGTTCCTTTTTATTTTTGTTTCGAATTGGTCGGGTGCTCTTTTACCTTGGAAAATTATAGAGTTACCCCATGGGGAATTAGCAGCGCCCACGAATGATATAAATACTACTGTTGCTTTAGCTTTACTCACGTCAGCGGCATATTTTTATGCTGGTCTTAGCAAAAAAGGATTGAGCTATTTCGAGAAATATATTAAACCAACTCCAATCCTTTTACCAATTAACATCCTAGAAGATTTCACAAAACCATTATCGCTTAGCTTTCGACTTTTCGGGAATATATTGGCGGATGAATTAGTTGTTGTTCTTGTTTCTTTAGTCCCCTTAGTAATCCCTATACCGGTCATGTTTCTTGGATTATTTACAAGCGGTATTCAAGCTCTTATTTTTGCAACATTAGCCGCAGCCTATATAGGTGAATCCATGGAGGGTCATCACTATTTATTGGTTGATTGTATCCTTAACCATTGACACGAGGAACTCACCATGAATCCACTAATTGCTGCTGGATGCCGTAGGGCTTGCTTCTATTGGACCTGGAGTTGGTCAAGGTACTGCTGCAGGACAAGCTGTAGAAGGTATTGCGAGACAGCCAGAAGCAGAAGGTAAAATACGAGGTACTTTATTGCTTAGTCTAGCTTTTATGGAAGCTTTAACAATTTATGGACTAGTTGTGGCACTAGCGCTTTTATTTGCGAACCCTTTTGTTTAATCTAAAAAAATCTAAGGAGTCTTTCACCGGTCAAACAAGAGTAACTAGATAAAGGGCGAGCGAAAAGTGATCAAAACTTTGTTCGTCCTATCTATAAGAGGAGAGCATATGAAAAATGTAACCCATTCTTTCGTTTTTTTAGCTCACTGGCCATCCGCTGGCAGTTTCGGGCTTAATACCGATATTTTAGCAACAAATCTAATAAATCTAACTGTAGTGGTTGGTGTTTTGATTTTTTTTGGAAAGGGAGTGTGTGCGAGTTGTCTATTTCAAGAATAGATTGATCTATCCGGCTGCACTTATTGTGCACGATCTCGACGAATTACTTCTGAATAAATTCAGAAATCATATGGAAGACCATAGCATTTCGCGACTCATTGGTAACTTTGATTCTCTATAAACCAAGAATGTGAGACCATTAACACGGTTAAAGCTAAACTGCTTGAAGTCCAGGCAAAGGTACTCTTTCTACAAGTAAAATTTATCTGATATAGAACACTCATATCGATAATTGAACTATTTACTGGCCCCCTTTTCAATGCCGAATCGACGACCTATGTATAAGAGAATTTTTTTATTAAAGGCAAAAAAAATAAAGAAACAACTTTGCTGACATCTAGGCGGAAGAGTCCATATTTCGAGGATAGGCTCATCAAAAGGAGCGTGAGAGCCAAATGAATCGAAAGATTCATGTTTGGTTCGGGAAGAGATCATAAAAGTTGTTACAAAATAATCTACTTTCATTAAAAGATTTATTAGATAATCGAAAACAGAGGATCTTGAGTACTATTCGAAATTCAGAAGAATTGCGTAGAGGGACCATTGAGCAACTCGAAAAAGCTCGGATTCGATTACAGAAAGTCGAACTAGAAGCGGATGAGTATCGAATGAATGGATACTCTGAGATAGAACGAGAAAAAGCAAATTTGATTAATGCTACTTCTATTAGTTTGGAACAATTGGAAAAGTCTAAAAACGAAACCCTTTATTTTGAAAAACAAAGGGCAATGAATCAGGTCCGACAGCGGGTTTTCCAACAGGCCGTACAAGGAGCTCTAGGAACTCTGAATAGTTGTTTGAATACCGAGTTACATTTCCGTACGATTCGTGCTAATATTGGCATTCTCGGGTCCCTGGAATTTAAATTAACTTGAACTTCTACTTTCGTTTAGAATTTAGGCATTATTTTCCCTTGCTTCAAAAAGTCAAGAATGGCAACCCTTCGAGTCGACGAAATTCATAAAATTCTCCGCGAACGTATTGAACAATATAATAGGAAAGTAGGGATTGAGAATATAGGTCGCGTAGTTCAAGTGGGGGATGGGATTGCTCGTATTATAGGTCTTGGTGAAATAATGTCAGGTGAATTAGTCGAATTTGCAGAAGGTACTAGGGGTATTGCTCTGAATTTGGAATCCAAAAATGTTGGGATTGTATTAATGGGCGATGGGTTGATGATACAAGAGGGAAGTTTTGTAAAAGCAACAGGAAGAATTGCTCAGATACCCGTGAGTGAGGCTTACTTGGGTCGTGTTGTAAATGCTCTGGCTAAACCTATTGATGGGAAAGGCGAAATTATAGCTTCCGAATCTCGCTTAATTGAATCTCCTGCTCCAAGTATCAAATTAAAGCCATGAAACAAGTAGCTGGCAAATCAAAATTGGAACTAGCGCAATTCGCAGAGTTACAAGCCTTTGCACAATTCGCCTCTGCTCTCGATAAAACAAGTCAGAATCAATTGGCAAGGGGTCGACGATTAAGGGAATTGCTTAAACAATCCCAGGCAAATCCTCTCCCAGTGGAAGAGCAGATAGCTACTATTTATACCGGAACAAGAGGATATCTTGATTCGTTAGAAATTGAACAGGTAAATAAATTTCTGGATGAGTTACGTAAACATCTAAAAGATACTAAACCTCAATTCCAAGAAATTATATCTTCTAGCAAGACATTCACCGAGCAAGCGGAAATCCTTTTGAAGGAAGCTATTCAGGAACAGCTGGAACGGTTTATTTATAGTATTTAAAGAATAGATAGAATAGATTGCGTCCAATAGGATTTGAACCTATACCAAAGGTTTAGAAGACCTCTGTCCTATCCATTAGACAATGGACGCTTTCTAAGGGTAGTGGAATCGAACCGCAACCTGAGCCTTATGAGCTACCAAACTGGAACTGCCCTCACCATATCTATACAAATAGAATAGTCCATTTATACAGAATGGTAAAGAGGGCTCCTCTATGATTATCAAACCTTACCAACTGGATCTTGTTGCACCCGGTAACAAACATTCATAAACCATTTCTCGAAGTACGTGTCCGGATAGCCCAAAATGTCGATAGTTAGCTCTAGGTCTTCCGGTCAAAAAACAACGTCGATGAAGGCGTGTAGGTGCACTATTACGCGGTAGGGATTGCAATTTTTCTCGCATTTTCGTTTTTTCTCGAAACTTTGCTTATCTTTTTTTTTAAAGATTGACGAATCAAATGATATTTCTGTTCTAATTTCTGCCGCTTCTTCTCCCTCTGAATCAAACTTTTTTTTGCCATAATGTGTCGTTCTATTATACACGGTTCTAATCCTAGATGGAAAAATAATTAACCAAACTTGCCTGATGTTGAGGCAATCAAGAAAGCTGCATAAGTGAATATATAACCCACGGAAAAGTGAGCTAATCCAACCAATCTTGCTTGCACAATGGAAAGAGCCACGGGCTTATCTCTCCAGCGAATTAAATTAGCTAAAGGTGTGCGTTCATGAGCCCATGCTAAAGTCTCAATTAATTCCTGCCAATACCCCCGCCAGGAAATTAAGAACATAAATCCAGTAGCCCAAACAAGATGTCCAAATAAGAACATCCACGCCCATACCGATAAACTATTCATCCCAAAAGGATTATATCCATTGATAAGTTGTGAAGAGTTTAACCATAGGTAATCTCTTAACCATCCCATCAAATAAGTGGAGGATTCATTAAATTGTGAAACGTTGCCCTGCCATAATGTGATATGTTTCCAATGCCAATAAAAAGTAACCCACCCAATGGTATTTAACATCCAGAAAACTGCCAAATAAAATGCGTCCCAAGCAGAAATATCACAAGTACCGCCGCGCCCTGGGCCGTCACAAGGAAAACTATATCCAAAATCCTTTTTATCTGGCATTAATTTGGAACCGCGTGCATCTAAAGCGCCCTTTACTAAAATCAATGTAGTTGTATGCAAACCTAGAGCAATAGCATGATGAACCAAGAAATCCCCAGGTCCTATTGTTAAGAAAAGCGAATTACTATTCTCATTAACAGCATTCAACCATCCGGGCAACCATAGGCTTCGACCCGCATTGAAAGCGGGGCCATTCGTTGAAGATAAGAGTATATCGAACCCATATGTCGTCTTGCCATGAGCAGATTGTATCCATTGGGCAAATATAGGTTCGATCAAGATTTGCTTTTCTGGAGTACCAAAAGCAAGCATGACGTCGTTATGAACATAAAGGCCCAAGGTATGGAATCCTAGAAAGAGGCTAGCCCAACTTAAATGAGATATGATAGCTTCTTTATGGTCTAACATTCTTGCCAATACATTATCCTCATTCTGTTCCGGATTGTAATCCCTAATGAAAAAAATAGCTCCATGAGCAAAAGCCCCTGTCATGATGAACCCTGCAATATATTGGTGATGAGTATATAAAGCAGCTTGAGTAGTAAAGTCTTGTGCTATGAATGCATAAGGAGGTAAAGAGTACATATGTTGAGCTACTAAGGAAGTAATAACCCCTAAAGAAGCTAGAGCAAGACCTAACTGAAAATGAATCGAATTGTTGATTGTGTCATAAAGGCCCTTATGCCCACGCCCTAATCGACCCCCCGGAGGAGTATGCGCTTCTAAAAGATCTTTAATACTGTGCCCAATTCCGAAGTTAGTTCGATACATGTGACCGGCAATGAGAAAAATAAATGCAATAGCTAAATGATGGTGAGCCATATCGGTCAGCCACAAACTTTGTGTTTGTGGATGGAATCCCCCAAGAAGAGTTAGAATGGCAGTTCCCGCTCCTTGAGCGGTACCAAATAAATGATTACTCGAATCAGGGTTTTGGGCATAAAGATTCCATTGACCCGTCAAAAGGGGTCCCAACCCCTGGGGATAGGGTAATACATCTAAGAAATTATTCCATCGAACGTACTCCCCCCTGGATGCGGGAATAGCAACATGAACTAAATGTCCTGTCCAAGCCAAAGAACTTACCCCGAAAAGTCCTGACAAATGATGATTGAGACGAGATTCCGCGTTTTTGAACCACGAAAGGCTTGGTTTCCATTTGGGTTGTAGATGTAACCAACCCGCTATTAAGGACAGCGTAGAAAGAAATAATAGAAAAAGAGCTCCAGTATAAAGATCCTCATTGGTGCGTAATCCTATTGTATACCACCACTGATAAACTCCAGAATAAGCAATATTCACTGGACCAGCAGCACCTCCTCGAGTAAAGGCTTCCACAGCGGGTTGACCAAAATGAGGATCCCAAATCGCATGAGCAATAGGTCTTACGTGTAAAGGATCCTGTATCCATCCTTGCCAAGCTACATGAAACAGATTTCCGGACGTCCATAGAAAGATTATTGCTAATTGCCCAAAGTGAGAAGCAAAAATGTTCTGATAAAGACGTTCTTCAGTAATATCATCATGACTTTCGAAATCATGTGCGGTAGCAATACCAAACCAAATACGACGAGTAGTGGGGTCCTGAGCTAAGCCTTGGCTAAACCTGGGAAATCTTAATTCCATAATGCCTTTCAAATCCTCCTAGCCATATCCTACTGCAATAATTCTCGCTAAGAAGAATGCCCATGTCGTGGCAATTCCACCCAGAAGGTAATGGGTTACTCCTACAGCGCGTCCTTGTATAATGCTCAAGGCTCTAGGCTGAGTAGCAGGAGCAACTTTTAATTTGTTATGAGCCCAAACGATAGATTCAATGAGTTCTTGCCAATAACCACGGCCGCTGAATAAAAACATTAAACTGAAGGCCCAGACAAAATGAGCACCTAAGAAAAAAAGACCATATGCAGATAATGAAGAACCATAAGACTGAATGACTTGCGATGCCTGTGCCCACAAGAAATCTCGAAGCCACCCATTAATCGTAATGGAACTCTGTGCAAAGTTTCCCCCTGTAATATGAGTTACCACCCCTTGATCACTTATAGTACCCCAAACATCCGACTGCATTTTCCAACTGAAATGGAAAATGACTACCGAAATTGCATTGTACATCCAGAATAAACCTAAGAAAACATGATCCCAGGCGGATACTTGACATGTTCCCCCTCGGCCAGGCCCATCGCAAGGAAAGCGAAAACCTAGATTTGCTTTATCGGGTATCAAACGGGAACTCCGAGCAAATAAAACACCTTTCAAAAGTATTAATACAGTCACATGTATGGTAAATGCATGAATGTGATGGACTAAAAAATCTGCGGTTCCTAATGGAATAGGTAACAAAGCCACTTTGCCACCTACTGCTACTAACTCGCCGCCTCCCCACGTTAAGCTAGTACTTGTTGTTGCACCAGGAGCTGTTACGCCAGGCGCAGTAGCATGGATATTTTGTACCCATTGAGCAAAGATAGGTTGTAATTGTATGGCAGTATCCGAAAACATATCTTGTGGACGGCCTAAAGCACTCATGGTATCATTATGAATGTACAAGCCAAAACTGTGAAAACCTAGAAATATACATACCCAGTTAAGGTGGGATATGATTGCATCGCGGTGTCTAAGGACGCGATCTAATAGATCGTTGTATCGAGTAGTTGGATCATAGTCTCTTACCATAAAAATTGCTGCATGTGCAGCAGCACCGACTATTAGAAATCCGCCAATCCACATGTGGTGTGTGAACAAGGAAAGTTGTGTACCATAGTCAGTAGCTAGGTATGGATAGGGAGGCATAGAATACATATGATGAGCTACAACAATGGTTGTAGAGCCTAGCATAGCTAGGTTAAGAGATAATTGAGCATGCCATGACGTTGTTAAGATTTCATAAAGACCCTTATGGCCTTGTCCTGTAAATGGGCCCTTGTGAGCCTCCAAAATATCTTTAAGTCCATGGCCAATACCCCAATTGGTCCTATACATATGACCTGCGATTAGGAAAAGAATAGCAATAGCTAAATGATGGTGCGCAATATCGGTCAGCCAGAGACCACCGGTTACTGGATCTAGTCCTCCGCGAAAAGTCAGAAATTCTGCGTATTTGGACCAATTTAAAGTGAAAAAAGGGGTTGCTCCTTCGGCAAAACTAGGATAAAGTTGAGCCAAAAGGTCCCGATTCAAGATAAATTCATGAGGAAGTGGTATCTCTTTAGGATCCACCCCAGCGTCAAGAAATTGGTTAATTGGTAAAGATACATGAATTTGGTGCCCCGCCCAAGAAAGAGACCCAAGTCCTAATAATCCCGCTAAGTGGTGATTCAACATGGATTCTACATCTTGGAACCAGGCCAATTTGGGAGCGGCTTTGTGATAATGGAACCAACCAGCAAAAAGCATTAACGCTGCAAAAATCAATGCACCAATTGCAGTACAATAGAGTTGTAATTCACTAGTTATTCCAGATGCTCGCCAAAGCTGAAAAAAACCAGAGGTTATTTGGATTCCTCGGAAACCCCCGCCTACATCACCATTCAATATTTCTTGCCCTACTATAGGCCAAACTACCTGAGCACTGGGTCCAATGTGAGTAGGATCACTTAGCCATGCTTCATAATTGGAAAAACGGGCGCCATGAAAGTACATGCCACTCAACCAAAGAAAGATAATGGAAAGTTGCCCGAAATGAGCACTAAAGACTTTTCGAGAAATCTCCTCCAAATCACCAGTATGACTATCGAAATCGTGAGCATCAGCATGTAGGTTCCAGATCCAAGTGGTAGTATCAGGGCCCTTAGCTAGTGTTCTTGAGAAATGGCCGGGTCTGGCCCATTCCTCAAAAGATGTTTTTACAGGATCCCTATCCACAACAATTTTTACTTCTGGTTCCGGCGAACGAATAATCATTAAGTCCTCCTCTTTCCGGACAAGACATACAAAGAGACCCGCCAACTTTAGTGAATCTTTGAAAGATAGATATTGTGATTAGTTCTTTCTTTACTATCTACCTAGTTATTCACTGGAGCAATTCATCCGAGGCAAGTGTTCGGGTCTATTATGACATAAAGATTAGGTGCCTAACGGACTTGTTTATTTGAAAAAGAAAATGGATATAATGAAATTCTTTTTATAAAAGGTCTTATTCAAAGCGCTTCGTAATCTTCAACCAGTTCTGTGCTTCAATATAATTTCCCGGAGTAAGCGCTATAGCTTGTTTCCAATATTCAGCAGCTTGATCAAACCAAGCTTCCGCAATTTCCGAATCACCCTGTAGAATGGCCTGTTCTCCTCGGTCGGAATAGGAAGTTCCTTCCCTTAGAACCGTACTTGAGAGTTTCCTACCTCATACGGCTCAGAATTCGATTTATCAAAAATCGATTTTGTTCTGTTATTACCTAAGTTTCAAACCCTATTTTTATCAATAATCAGTTTGATCTTTTTTCCCACCTTCAGAAGAAGCATAGCCTTCGTTCAAATAAAGGTAACTATCCCCATATATGAAATCTCTATAGAATCCTTGAAAAGACTTTCCTAAGAAAAAAACTTACTATCTTTGGGATCTGATACTACACCGCTGCTTATCCTTAGTGGATCGGCTCTATTACATAAGCGGATTCCTAAATTTTGCCCCATATCATGGGATGCAGTTTTAGTTGTATCGACCCAGTCGCTCACTAATTGATCTTTACGGTGCTTCTCTATCAATTTGAGCTTTATCCATAGGTATAGGCTTCTTCGTTTTTTGATGTCTTCCTACAGCTGATAGGGAAAATCGTTGTTTTTACGATCCCTATGTAGAAAGCTTTCTATAGTGGAGATAGTCGCACGTAATGACAGATCACGGCCATATTATTAAAAGCTTGCGGTAAGAAGGGGTTTCGTTCTAGTGCCCGGAAATAATATTCCAAAGCCTTTGTATGCTCTCCATTGCTTGTGTGTATAAGGCCTATGTTATAGAGTATATAACTTCGATCATAGGGATCGATTTCTAGTCGCGTAGCTTCATAATAATTTTGCAAAGCTTCCGCATAATTTCCTTCGGATTGAGCCAACATCCGTTACGGTCGTTCATTCTTCAAAAAATCTCCGTTCCAAAACCGTACATGAGGTTTTCATCTCATACGGCTCCTCCCTTCTGTATACGAAAAATCTATAGAATCAAATTTGAACCGAAAGGGGCTGGTATTTTTCCAAGAAATCTCTAGCCACCTTCCCAAGAGGTTTTCTTAACACAATGAATAATGCTAGAAGCTCCAATAATTTCTTTGTTCTCAACGCCTCCTATTTAGAGGAATTAGCTACTTCAACGATCTTTGATGGTTATAGGGGTATCCAAAGTACAAACCTGATGGTTGTTTGTTATCCCAACCATTCTTCCCAGCCCTGATACCGATCAGGAAAGGTAATTTCTAACAAAGTTTTTCTTGTTGATTCCTATTTCTAGGTGTAGTGCTTTCTCCCCTATGCTGCCTACGGATATGTAATCCATACCATATCCTGAGTGTAACCTTTCGCTCAATACTCAAATCTACAATTGAAGTATCTGAAGCCGCATCAATCGAGGATACACGACGGAAGGAATTGTTAGTTCGCCTCACCTTCCCGAAGCGTGGGTTGCGGTTCTCTCTATGCTCTTTTTCGTATAGGAGTCAAATCGCACCATCTCTATAATAAGTAAATGCCTTTTTTTCTCCTGAGGTTGTCGGAATTATTCGCAATAAAATATTGGCTACAATTGAGGAGGTCTTATCAATGAAATTTCCATTTCCACGGGATCTAGGCATAATTCTCTATATAGAATTGTTTTCATTCCTTCACAAAATAACATCCACGAAGAGAATTGACTATAGACTATGGAACCCCCGGTCGCTATTCACTCAGTTTTTTTCCATAATAATATGTGGAGAGATGGCCGAGCGGTTCAAGGCGTAGCATTGGAACTGCTATGTAGACTTTTGTTTACCGAGGGTTCGAATCCCTCTCTTTCCGTTTCATCAACGTTAAGGGTATCAAAACTTTCGTTAAGTTCAAGTCTGACGAGAGTAATATTCTACAACTAACAACTCATTTATTTTGAGACCGACCCACTTCCTATCTAGGATTTTATTTACTAGTCCTTTATATTCCAACGTGTCAATCGCCAAATGCTTTGGCAATTTCCCCGGGTCCGATGAAGCAATATAATTTTGAACCAGACCTTTTGATCTTTGGTTATCTTTCGTAGTAACTCGGGGTTTGCAACGAAAACTTGGTATATTGACTATACGACCATTAACTAAAATATGTCTATGGTTGACTAATTGGCGGGCCCCAGGAATGGTTGAAGCCATACCCAATCGAAAAAGGATATTATCCAAACGCATTTCAAGTAATTGTAGTAAAACCTGGCCTGTTGACCTTTTTGCTTTTCCAGCGATATGTACATATCTAAGTAATTGTCGTTCTGTCAGACCATAATGAAAACGCAATTTCTGTTTTTCTTGAAGACGAATACGATATTGCTCCTTTTTCCCAGAATTGAATTTTTTTTTAAGATTACTTCCGGATTTAGGTGTTTTTCTAGTGAGTCCTGGTAAAGCTCCCAGACGGCGTATTTTTTTTAAACGAGGTCCTCGATAACGGGACATGAAGACTCCTTTTATTGAAATTTTACACAATTAATTTCTTGTATTTACATTACAGAATACATCGAAATTAAAACTGAATTAAACTACAGGATAAAGTAAAATCAACACAATCATCAAAATCTTTATATATATTATTTATTTTATTGTTTTGTATCTAGAAAATTGTAAGGTAAAAAACATAGTAGAACAAAAGCCGACTATCGGATTTGAACCGATGACCCTCGCATTACAAATGCGATGCTCTAACCTCTGAGCTAAGTGGGCTTACATAACGGAAATAGTGTAACAAATAAATAGGTATAGAAATCCAAATATCAAGCGTTATAGTATAATTTTGAATACTATAAAAAGGAGATAAAACTTTTGGATATATTGATTCGGATTGAATTGCAAATACATCAAGGATAGAACTGAATTGCAATAAAGTCGAACACGTCTCAGGGGATATGGCGAAATCGGTAGACGCTACGGACTTGATTGTATTGAGCCTTGGTATGGAAACCTGCTAAGTGGTAACTTCCAAATTCAGAGAAACCCTGGAATTAAAAAAGGGCAATCTGAGCCAAATCCGTTTTGAAGGGCGAACTAGGGATAGGTGCAGAGACTCAATGGAGTGGATTAATCGGACGAGGACAAAGAGAGAGTCCCATTCTACATGTCAATACTGACAACAATTCCGTCGACTTTGTTCAAGTCCCTCTATCCCAAACCTCTATTGACATAGATAAAATACTCTACTAGGATGATGCACAAGAAAGGTCAGGATAGCTCAGTTGGTAGAGCAGAGGACTGAAAATCCTCGTGTCACCAGTTCAAATCTGGTTCCTGGCAAAGATCCACTAGTTGTGCTAAGTAATGTGCGCGGTACAAAGTTCTGGTAGGAACTTCTTTCCGTTTCATCTGGAGTGAGCATGAATCATTCAATGAGCATCTTGTATTTCATAAAAATTGGGGGTTATATAATCCTTACGTAAGGGCCAGCCTATCCAACTTTCAGGCATTAGGATACGTTTAAGGCGCGGATGATTATCATAAGAGATTCCCACCATATCATAAGATTCGCGTTCTTGAAAATCGGCACTTCTCCAAATCCAGAAGACAGACGGAATTCTAGGATTATCCTTTTGGGCAAAGACTTTTATGCAGACTTCTTCTGGATTATCTATACCATATTGTATTCTCGTAAGATGATACACGCTAGCTAAAGATCCACCGGGTGCTACATCATAAGCACATTGGGAGCGTAAATAATTGTAACCATATACATATAAAATGACAGCAATGGAATCCCAATCCCCTGCTTTTATTTGTAAAGTCTCTATTCCTCGGTGATCAAAGCCCAAAGATCTATGAACCACCTCATGTTTGACTAGCCAATTAGATAACCAACCCTGCTGCATTGTCTTCATCTCTTTGTATAAATCGGATGCAAGATTGCCCTTTTTTTTCTAAGTAATTCACTAATTTGTAGGAAGGTACTGAACTTTTGGATTTGAAAAAAGTTTCAGAAGATATATCTAATGTAGATGGTGATTGATAGAGCAATTCTTGCTCATAAGTTCCTGTATGAGTACTGCGCCTAACATAAAGCTTGTGACTGGTAGTAAAACATCTATTTTTATTTTGAGATAGAGTTTGATCCTCAACTATTTCTCGCGATATCTTCTTACGAAGTTTTGTTAGGGCATCTATAACTGCCTCCGGTTTAGGTGGGCAGCCCGGCAAGTAGACATCCACAGGAATTAACTTATCAACTCCCCGAACAGTACTATAGGAATCCGTACTGAACATTCCCCCTGTAATAGTACAGGCTCCCATAGCAATGACGTATTTTGGTTCAGGCATTTGCTCGTATAATCTCACTAAAGAGGGAGCCATTTTCATTGTTACCGTACCGGCTGTTAAAATTAGGTCTGCTTGCCTAGGACTTGATCTTGGTACCAATCCATAACGATCAAAGTCGAATCGTGAGCCTATTAATGAAGCAAATTCAATGAAACAACAACTGGTACCGTATAGAAGGGGCCATAAACTGGAGAGTCTTGACCAATTCGAAAGATCATTTGGTGTAGTTGAAATAACAGAATTGGAACTTGTTTGGTCAAGTAAGGGAAACTCAATCAAATTCATAACTGTCTCAATAGAATCTTTTCCTTCTAAATATTCAGTTAAGACCATTCCAAGGCTCCTTTTCGCCATGCATAAACTAAACCAACAACTAAGATAAGCACGAAAATCAAAGCTTCGATAAAAACGGATACACCCAATACGTCGAAACTCATTGCCCAAGGGTATAGAAAGACGGTTTCCACATCAAAAACAACAAAAACGAGCGCAAACATATAATAGCGTATTCGGAATTGTACCCAAGCCCCTCCCATGGGTTCTATACCCGATTCATAACTAGAAAGCTTCTCTGGTCCTTCACTAACCGGGGCTAAAAGTCCTGAAATCGAAAATGCCAAAATAGGAATAAGGCTTGCTATTATTAGAAATGTCCAAAAAATATCATATTCGTGAAGCAGAAACATAATGTACTCCCATTAATGTGGAATAGTAGGGCTATACGGATTCGAACCGTAGACCTTCTCGGTAAAACAGATCAAACGATATTATCGAAATGATTTGAACTGTTTCAAAGACCCAACATGCATTTTTTGCATTGGGCTCTTTCATAAACTGATTTAAAGATCAGTTAGTCCACCATAGTTTTTCTTTACGGAAGATAATGAGATGGCTCCCTGTGATTGATTTTTTCTATCTAGGAGCAATACCAAAGTGTTTCAAAGGAGGATTACCTTGACTTAGGTCTGCCTCCGGTCTAAATTAACCTAAGTGAAATGGAGTCTCTATCGTTCACTGCAAGAGTTAACTATGAGACTTCATACACCTTAAAGTTCATAGAACGAAAAGAAGTTTTTTGGGCCCTTATCCTCTTACGCCTAGCATTTAGTGGGCTGGATATTTACCTTATCAACTAGCACATAAGGTTCTATTTGATTAGGCACCTGAATTGGCACCTGAATCGGACTGAACCGACTGTTTGTCAGGCTACTGTTCTCCTATTCTCTCGAATCTATGAAGTAAGACATTGATTTTGCAATTCATTGCATAAAAGCTCCTTTGAAAAGCATTGGCGCACGTGTAAACGAGTTGCTCTACCGAACTGAGCTATAGCCCTTATCAGAGATATCTTAACATATAGATAATTTCTTGTCAAGCGGTATTGCTTAGAAAGGGATTCAATATATAATCGATCGAAGTCCTTTGTGGTGATAAATTGCTACTTAACTCAGTGGTTAGAGTATTGCTTTCATACGGCGGGAGTCATTGGTTCAAATCCAATAGTAGGTAGAAAAATTACTAGATAGCATTGGACTTACTTCGCTATCTAATAACTTTTTTTGTATAAACCATTCTTCAATTGGATGGGGGAATCCAATTGACAGCCTCGATTCGTATCCTAGCTCGTCTGAGAGCGAGCTTCGCTTCAACCAAATCTTTCGTACCCTCAGCTTTACTCAAGTTAGCTTCGGCTATTTCAAGTGCCTTTTGAGCTTCTTCCGGATCAATATCACTACCCAGTTCCGCATCATTTCCTAAAATGATGATCTCATTATTAACTATTCTCGCAAAACCGCTCCACAGAATCGCTGTTAACCATTGGTCGTTGAGGAGGCGTATTCTCAAAGGACCCATATCTACTGCTGTGTTAATGGGGGCGTGGTTTGGTAATACGCCAATTTGGCCACTATTAGTGGATAAAATGATTTCTTTCACTTCACAATCCCAAATAATTCGCTTAGGAGTCAGTACATAAAGATTTAATTTCATTTCTTCGATTTGTTCTCCTCTTCTAAGGTTATAGCTTTCGTGCTAGCTTCATCGATGTTACCCACCAAATAAAAAGCCTGTTCAGGTAGGCCGTCTAATTCTCCGGAAAGGATTAGTTGAAATCCCCTAATAGTTTCCGCAAGAGCAACATACTTTCCTGGAGAACCAGTAAAAACTTCTGCCACAAAGAACGGTTGTGATAAGAAACGCTCAATTTTTCTTGCTCTTGCTACAGTTAAACGATCCTCTTCCGATAATTCATCCAAGCCAAGAATTGCGATAATGTCCTGAAGTTCTTTGTAACGTTGTAAAGTTTCCTTAACTCTTTGCGCAGTTTCATAATGTTCGTTGCCAACGATCCGAGGCTGTAACATAGTCGAGGTTGAATCTAAAGGATCTACTGCTGGATAAATACCCTTGGAAGCTAATCCTCTGGAAAGTACGGTAGTAGCATCCAAATGTGCAAATGTTGTGGCAGGGGCAGGGTCGGTCAAATCGTCTGCAGGTACATAAACTGCTTGAATCGAAGTTATAGATCCCTTTTTAGTAGAAGCAATTCTTTCTTGCAAAGAACCCATTTCTGTACTAAGAGTAGGTTGATAACCCACTGCGGAGGGCATTCTCCCTAATAAAGCGGATACCTCTGATCCTGCTTGAACAAAACGAAAGATATTATCGATAAATAAAAGCACGTCTTGCTTATTAACATCTCGGAAATATTCCGCCATAGTTAGGGCAGTTAAACCAACTCTCATACGAGCTCCCGGTGGTTCATTCATTTGGCCATAGACTAGAGCTACCTTTGATTCCTCAATATTTTTTTCATTAATTACTCCGGATTCCTTCATTTCCATATAAAGATCATTTCCTTCACGAGTCCGTTCCCCTACTCCACCGAATACGGATACGCCCCCATGAGCTTTAGCAATGTTATTGATTAATTCCATGATCAGTACTGTTTTACCTACTCCAGCCCCCCCAAATAGTCCTATTTTTCCTCCACGTCGATAAGGAGCTAAAAGATCGACGACCTTAATACCTGTTTCAAAGATGGATAATTTCGTATCTAACTCGATAAAGGCAGGCGCAGATCTATGAATAGGGAACGTTGCACTACTATCTACAGGACCCAAATTGTCAACAGGCTCCCCAAGAACGTTGAAAATTCGTCCGAGAGTAGCTCCACCGACCGGAACACTGAGAGGAGCTCCCGTGTCAATCACTTCCATTCCTCTCATCAACCCGTCCGTAGCACTCATAGCTACAGCTCTAACTCGATTATTTCCTAATAATTGTTGTACCTCACAAACATTAATTTGCTTATCGGCAGTGTCTCTACTCTGGACTACCAAAGCGTTATAAATATAAGGTAACTTGCCTGGGGGAAAAGTGACATCCAGCACGGGTCCAATAATTTGATCGATACGACCTGTACTTTTTTCTTCAGTGGAAACCCCGGGAGGAGAAGTAGTAGGATTGGTTCTCATAATTATCACATAAAATCGAATTTTTGTTGAATAATGCAAAAATGAATTAGTTAATTCAATAGAGAGGGGACCAGGACTTGATTTCGTTGCCCAAGCGAATCCCATTCAATGGAATGAGTCCATTGGAAAGTTCAATCAAATAATTTTGCCTTTTGTGGAGGATCTGTGCCTACTCTCCTATCTAGGACTTCGATATACATATACTACTGTGAAGCATAGATTGCTGTCAACAGAATTTGGGTTGCGCTATATCTATCAAAGAGTATACAATAATTATGGATTTGGTAAATCAAATCCATGTTAACTTCCATCAGGGTGATGAATATAAGCATGCCTTTTTGCTATTAACATCGAGTAGACCCTGTTATTGTGAGAATTCTTAATTCAAGAGTTATAGGAGGGACTTATGTCACCACAAACAGAAACTAAAGCAGGTGTTGGATTTCAAGCTGGTGTTAAAGATTATAAATTGACTTACTACACCCCAGAGTATGAAACTAAGGATACTGATATCTTGGCAGCATTCCGAGTAAGTCCTCAGCCTGGGGTTCCGCCCGAAGAAGCAGGGGCTGCAGTAGCTGCCGAATCTTCTACTGGTACATGGACAACTGTTTGGACTGATGGACTTACCAGTCTTGATCGTTACAAAGGACGATGCTATCACATCGAGCCTGTTGCTGGGGAAGACAACCAATGGATCTGTTATGTAGCTTATCCATTAGACCTATTTGAAGAGGGTTCCGTTACTAACATGTTTACTTCCATTGTAGGTAACGTATTTGGTTTCAAAGCCCTACGTGCTCTACGTTTGGAGGATCTACGAATTCCCCCTACTTATTCAAAAACTTTCCAAGGCCCGCCTCATGGTATCCAAGTTGAAAGAGATAAGTTGAACAAGTACGGTCGTCCTTTATTGGGATGTACTATTAAACCAAAATTGGGATTATCCGCAAAAAATTATGGTAGAGCGTGTTATGAGTGTCTACGTGGTGGACTTGATTTTACCAAAGATGATGAAAACGTAAACTCACAACCATTTATGCGCTGGAGAGACCGTTTTGTCTTTTGTGCCGAAGCTATTTATAAATCACAGGCCGAAACCGGTGAAATCAAGGGGCATTACTTGAATGCGACTGCGGGTACATGTGAAGAAATGATTAAGAGAGCTGTATTTGCAAGAGAATTAGGGGTTCCTATTGTAATGCATGACTACTTAACTGGGGGATTCACCGCAAATACTACTTTGGCTCATTATTGCCGCGACAATGGCCTACTTCTTCACATTCACCGTGCAATGCATGCAGTTATTGATAGACAGAAAAATCATGGTATGCATTTCCGTGTATTAGCTAAAGCATTGCGTATGTCTGGGGGAGATCATATCCACTCCGGTACAGTAGTAGGTAAGTTAGAAGGGGAACGCGAAATGACTTTAGGTTTTGTTGATTTATTGCGCGATGATTTTATTGAAAAAGATCGTGCTCGCGGTATCTTTTTCACTCAGGACTGGGTATCCATGCCAGGTGTTATACCGGTAGCTTCAGGTGGTATTCATGTTTGGCATATGCCAGCTCTGACCGAAATCTTTGGGGACGATTCTGTATTACAATTTGGTGGAGGAACTTTAGGACATCCTTGGGGAAATGCACCTGGTGCAGCAGCTAATCGAGTGGCTTTAGAAGCCTGTGTACAAGCTCGTAACGAAGGGCGCGATCTTGCTCGCGAAGGTAATGAAATTATCCGAGCAGCTTGCAAATGGAGTCCTGAACTAGCCGCAGCTTGTGAAGTATGGAAGGCGATCAAATTCGAGTTCGAGCCGGTAGATAGCAGTAAATTGATTGCAATTAAACTCGGCTCAATCTTGAGCCAATAGATCATGATATGATCATGAGACTTGACAAATTGAGATTCGTCTATCTATAAATAAATAGTAAATTTGAATTGAGACACCTTCCATGACGGATTTACCTTCTATTTTCGTGCCTTTAGTAGGCTTAGTATTTCCGGCAATTGCAATGACTTCTTTATTTCTTTATGTGCAAAAAAATAAGATTGTCTAGTTAGTGTAGGGTCTTTAAATGATAGCTACGACATAAAAGAAAGTCAATGTATCTAACCTTATTTCTAGTTGCTGAAGGTCAGAAAATTTAGCTTATTCTCTCAATTTCAATCGACCGCTGTTAGTATATCTAATATGAATTGGCGATCAGAACACATATGGGTAGAACTTCTAAAAGGTTCTCGAAAAAGGGGTAATTTTTTCTGGGCCTGTATTCTTTTTCTAGGTTCACTAGGATTCTTATCGGTTGGGATTTCCAGTTATCTTGGTAAGAATATTATATCTATACTTCCATCTCAAGAAATTCTTTTTTTTCCGCAGGGGGTCGTGATGTCTTTCTACGGAATCGCAGGCCTATTCATTAGCTCCTACTTGTGGTGTACTATTTTGTGGAATGTAGGTAGTGGTTATGACCGATTCGATAGAAAAGAGGGAATAGTGTGCATTTTTCGTTGGGGATTCCCTGGAATAAAACGTCGCGTCTTCCTTCGATTCCTTATGCGGGATATCCAATCAATTAGAATTCAGGTTAAAGAGGGTCTTTATCCTCGTCGTATTCTTTATATGGAAATCCGGGGCCAGGGGATCATTCCCTTGACTCGTACTGATGATAAATTTTTTACTCCACGAGAAATTGAACAAAAAGCTGCCGAATTGGCCTATTTCTTGCGCGTACCAATTGAAGTGAAAATGAAAAAAAAGAAAGCATTGCCTTCTTTACTATATCTTGTATTTATCGTACTTTTGCCTTGGGGGGTCTCTTCCTCATTTAACAAATGTCTGGAACTTTGGATTAAGAATTGGTGGAATACCAGGCAATCCGAAACTCTCTTAACTGATATTCAAGAGAAAAGGATTCTAGAAAGATTCATAGAATTAGAAGAACTTTCTCTCTTGGACGAGATGATAAAGAAACTCCTCCTACAGGAATACACAAGGAAATAATACAATGGGTCAAAATAAATAATGAGGATCATCTCCATACCATTTTGCATTTCTCGACAAATATAATCTGTTTGGCTATTCTAAGTGGTTCTTTTTTTCTGGGTAAAGAGGAACTTGTCATTTTGAATTCTTGGGTTCAGGAATTCTTCTATAATTTAAATGACTCAATAAAAGCTTTTTTTATTCTTTTAGTTACTGATTTTTTTGTTGGATTTCACTCCACCCGTGGTTGGGAACTAGTAATTCGTTGGGTCTACAACGATTTTGGATGGGCTCCTAACGAGCTTATTTTCACTATTTTTGTTTGTAGTTTTCCAGTAATTCTAGATACATGTTTGAAATTTTGGGTCTTTTTTTGTTTAAATCGTCTATCTCCTTCGCTTGTAGTCATTTATCATTCAATTAGTGAAGCATAAGTATTCTCATTGCAGTACAACTGTTGCAGTAGAATGACAACAGATTCGTGTATAGGGAACTCTTAGCTACCTATCTAATTTATTGTAGAAATTCTGGATCTGCGTTGGACATGGAAAATAGAAATACTTTTTCTTGGGTAAAGGAACAGATAACTCGATCGATTTCTGTATCGATCATGATATACGTAATAACTCGGACATCTATTTCAAATGCATATCCCATTTTTGCGCAGCAGGGTTATGAAAACCCACGAGAAGCAACTGGACGAATTGTATGTGCCAATTGCCATTTAGCTAGCAAGCCCGTCGATATTGAAGTTCCCCAAGCTGTGCTTCCCGATACTGTATTTGAAGCAGTTCTTCGAATTCCTTATGATATGCAATTGAAACAAGTTCTTGCTAATGGAAAAAAGGGAGGGTTGAATGTAGGTGCTGTTCTTATTTTGCCCGAGGGATTCGAATTAGCGCCGCCCGATCGTATTTCCCCTGAGTTAAAAGAAAAGATAGGAAATCTTGCTTTTCAGAGTTATCGTCCCGATAAAAAAAACATTCTTGTGATAGGCCCTGTTCCCGGTAAGAAATATAGTGAAATTGTCTTTCCCATTCTTTCCCCTGATCCTGCTACGAAGAAAGATGCTCATTTCTTAAAATATCCCATATATGTAGGGGGAAACCGAGGAAGAGGACAGATCTATCCTGATGGTAGCAAGAGTAACAATACAGTCTATAATGCTACGTCAACAGGTATAGTAAGAAAAATACTACGTAAAGAAAAGGGGGGGTATGAAATATCCATAGTTGAAGATGGACGCCAAGTGATTGATATTATACCTCCCGGACCAGAACTTCTTGTTTCAGAGGGGGAATCCATCAAGCTTGATCAACCATTAACAAGCAATCCTAATGTGGGAGGTTTTGGTCAGGGGGACGCAGAAATCGTGCTTCAGGATCCATTACGTGTCCAAGGCCTTTTGTTCTTCTTCGCATCCGTTATTTTGGCACAAGTTTTTTTGGTTCTCAAAAAGAAACAGTTTGAAAAGGTTCAATTGTACGAAATGAATTTCTAGGTCCGAGGGATTGCAGGTCTCTATTGGCACAAGAAAAAGGCTTTTCTTGTGCCGATTCTTCTTGTATCAAATTGTAAAAATTCCGCGGGTCCTTTCCGCTCTAATCAGGGGGTAAGGACCCGCTAAGCTCCTACTTTTTCATGTTTACAATCTGGTCCCTCCGATTACTATAGAGATGAACCCAATCCAGAATATGAACCATAAAAGAAAACACCTACTAAACCAATCACAGCAATACCAGCTACAGTACCTATCAGCCAAAGAGGAATTCTTCCAGTAGTATCGGCCATTTCCCCTACTTTCCTCCACATTTTATCAATTGGTCATGCTAGAACAAAAACAGTCATGGGTAGTTATAAGGATATCCTTCCAAATGGGATAAGAGAATTCTTATTATTTCTTTCTCTCAATTGAAGAAGTAATTGGAAAATAAAACAGCAAGTACAAAAATGAGTAATAAACCCCAGTATAGACTGGTACGATTCAATTCAACATTTTGTTCATTCGGGTTTGATTGTGTCATAGTTCTATAGTTGGAATTTTTTTATCGTTGGATGAACTGCATTGCTGATATTGATCCCAAGAAAAAAACAGTAGGTACAGCTAGTCCGTGAATAGCCAGCCATCGCACTGTAAAAATAGGATAGGTTCGATCTATGGTCATTAGCTCCTAAAAGGATCTACTAAATTCATCGAGTTGTTCTAAAGAATCAAAACGGTCGGTTATTAACGGAATTCCTTGTCGGCTTTCCGTGAAATACTCGTTTGGCCTAGGACTTCCAAACACGTCATAAGCTAAACCCGTACTGACAAATAACCAACCCGCAATGAATAGGGAAGGTATAGTAATGCTATGAATAACCCAGTATCGAATACTGGTAATAATATCAGCAAAAGAACGTTCTCCCGTGCTTCCAGACATGCTGAACTCCCAAAAATTCAAAAAAGGAATTGATTCCGTAAAAGATGGGATCGACCAGTAAATAGAAAATTACTGATATTTCCTTGTGAGATTGTCAATTTTGTACCAAAGGTGTATTTTGAGTATACCGAATTAGTATAGCTATCCTTCCTATGGCACAGCAATCTGGTTTTGTTCCGAAACATAAAACTTAGGTAAATGCTTTACCAACATATAATGAATTTAACTCTTTCATGCTTACTTTAACTAGTTATTTTGGTTTTCTACTGGCTGCTTTAACTATAACCCCAGCTCTATTTATTGGCTTGAACAAGATACGCCTTACAAAAATCTTTGGGATTCATTCTAACTAATTAGGAATTTTCATTGAGGGATAATTTAGAGTACTATTTAGGGATAGATCGTACCTCTTTTTTATCCCCTGAACAAATCGAAATGATTGAAGTTTTTCTATTTGGAATCGTCTTAGGCCTAATTCCTATTACTTTAGCGGGATTATTCGTGACTGCGTATTTGCAATACAGGCGTGGGGATCAGTTGGATCTTTGATTGAGTCATTTTTGATTGACCTCCTCGAGGAGGTCAAATTGGAGTTTTTGTAGTTAGCTTCGACATAAAATAGATGGAACACGCTCTGTAGGATTTGAACCTACGACATCGGGTTTTGGAGACCCGCGTTCTACCGAACTGAACTAAGAGCGCTAATTCACTGTGCTACGAAGTAATAGGTAGGGATGACAGGATTTGAACCTGTGACATTTTGTACCCAAAACAAACGCGCTACCAAGCTGCGCTACATCCCTTTTCCAATTGTTGTACAATGCCATTGTACACATTCCTGTCTTCTTTTCCACATAGAACCAAGTTTATGATCATATATGTATTCCAACAAGGAAGGAGGATTTTCAATGCGGGATATAAAAACATATCTCTCTGTAGCACCCGTGCTAAGTACTCTATGGTTTGGTGCTTTAGCAGGTTTATTGATAGAAATTAATCGTTTATTCCCAGATGCTTTGTCATTCCCTTTTTTTTAAAATTCTTTAATTATTTCACGAAATAAAGCAACCTTTTCGTAGGCGTCCCCTTGGCCCGGGAGATCGAATTGATTATAGAAACATGAGTTTAATTAATAGATTTATTAGTGAACAAGGAAAATTATCGAGACGAATAAATAGATTAACCTTGAAACAACAACGATTAATTACTCTTGCTATAAAACAGGCTCGTATTTTATCTTTCTTCGTAACAACGAAAAGCAATTTCAAGCCCAGTCAATTTCAGGTTCTAGACCCAGAAAAAATAGATATTCCTCAATTAACGCAAAGTTCCGATTATTCGAAAGCCAGATTTCTTATTTTATTGGAAATCGTGTAAAGATTATTTGGATTTGATACAGCTACTTGTGCAAGCATTTTACGATTAAGAATCAATTTCTTCTTGTACAGGTTGTGTATTAATTTACTATAACTATCGAATACTTTATATACCCGCGTTGCTGCGTTTATCCGAGTGATCCACAAACGACGAAAATCCCTCTTTTGCCTACCTCTATCTCGATGAGAGGAAACAAAAGCTCTTTTTACCTGTTGGGTAATCATTCGATTAAGTCTTAAATGAGCCCCTCTAAAGTTTGAGGCAAATGAACGCATTTTTGTTCGTCGTCTCCGGGCTATATATCCTCGCGGAACTCTGGTCATTGAATCAAATTAACCTTAATGAATAACTAATGATTTCTCTTCTTTTAGCATTTTCATTATAACAAAACTAATTATTCCGATATATAAAATATTAATTCCAATGGCTTTTGCTATAGTAACCTTCCCAACCACGATTTTCTAAATACAAAAATAGTGGGTTCCATCGTTTCTATGGTTCCCTTTTAAACGGTGAGGCCCTCTCTATACACCGGAGCCTTTCAAAAGGTATTGCGAACTTGTATAGTCCACATTCTTTGGCTCTACCTATCCATTATAGAGTAAATAGCTCTTTTCACAATAAGAGTTATCCATACAGTGACGGTATTTAATTATGAAAGTTGGCTAAGTAGCTGACCTGTTAGTCCGTCTTTTAAGATAAAGGAGCATAAGCTTTTTATTACTATTTCCTCCGCTTAATGGATAACCATTTGCTACCAATGAGAATTGCTTCTTCCAATTTAGAAATTGGATTTGCACCAAAGGAAACCATAAATTCCATATACCATATCCTATGGTACTAATCATGGTCATGATCTGAACGAGTCGCACATACACCCTAGCACATGTTCCTCGACGCTGAGGGCATCCTTTAAGCGCGGCCGTTTTTCGAGCATTTCGTATTGGCTGTCTTGCGTTTCTAATAAGTTGTTTAACCGTCGGCATGTTTATGTATAAAAGGATTGGTTTAGATCCATCTTAACCAACTTTAATCCAATCCTTAAACATTTGGAAACACTGGATCACAGTGCTTGTCAATCATTTCATCCCCTACAATATCGACAAGTCCATAAGCTTTGGCTTCGTCTGCTGACATAAAAACATCCCTTTCCATGTCTTCGGATACAACCCAAAAAGGCTTGCCTGTTCTTACTGCATAAACCCTTGTGATCATTTCGCGAACTTTGTGTAACTCTTCTACTTCTAGTAAAAATTCTGGTGTCCTTGCCCGATAATAAGCACTAGCAGGTTGGTGAAGCATAATCCTCGCGTGAGGGAATGCTATACGCTTGGTGGGTTCTCCTCCAAGCAGAATGAAGGACGCCATGGAGGCGGCTATTCCGAGGCATATTGTATATATATCTGGTGTCACCGTTTGCATCGTATCAAAAATAGCCATTCCTGAGATTAGCCACCCGCCTGGGGAGTTTATAAACAAAAAAATATCACTAATTCCATCTTCTATACTCAGATATACCATGAGACCTGTAATATGATTCGTGATCTCGCAACGAATCTCTTGACCTAAAAAAAGTGTCCTTTCTCGATACATAACATTGTATAAGTCAACCCAAGTCGCTTCTTCATCTCCAGGAATCCGGTAAGGTACTTTTGGAACACCAATGGGCATATTAGATTAATATTATTTAAAAGAAACACTGAAACGTAAGAATGGAAGAAAGAATCCGCAGAATTGGCCAAGTTACCCATTGCATATTGGCACTTATCGAGTATAGAATAGATCTGCTTCTCTTTCTAGAATGTTATTTTTGAAATAAATATTCGCGCTTTTCAATGCGATAAAATAAAGCGACATCGTGTCTATTTTTCTTTGCTAAAGGGGTATTCCATGGGTTTGCCTTGGTATCGTGTTCATACTGTCGTATTGAATGATCCGGGTCGATTGCTTGCGGTGCATATAATGCACACAGCTCTAGTTTCTGGTTGGGCTGGCTCAATGGCTTTATACGAATTAGCAGTTTTTGATCCCTCTGATCCTGTTCTGGATCCAATGTGGAGACAAGGTATGTTCGTAATTCCCTTCATGACTCGTTTAGGAATAACGGATTCGTGGGGTGGTTGGAGTATTTCAGGAGGAACTGTAACAAATCCGGGTATTTGGAGTTATGAAGGTGTGGCAGGTACGCATATTGTGTTTTCTGGCTTGTGTTTCTTGGCAGCGATCTGGCATTGGGTATATTGGGACCTAGAAATATTCTCTGATGAGCGGACGGGAAAACCCTCTTTGGATTTGCCCAAGATCTTTGGAATTCATTTATTTCTTGCAGGGGTGGCTTGCTTTGGCTTTGGGGCATTTCATGTAACGGGTTTGTATGGTCCTGGGATATGGGTATCCGATCCTTATGGACTAACTGGAAAAGTACAAGCTGTAAATCCAGCGTGGGGTGCAGAAGGTTTTGATCCTTTTGTTCCGGGGGGAATAGCTTCTCATCATATTGCTGCGGGTACATTGGGTATATTAGCGGGCTTATTCCATCTTAGTGTCCGTCCGCCTCAACGTCTATATAAAGGATTACGTATGGGCAATATTGAAACTGTACTTTCCAGTAGTATCGCTGCTGTTTTTTTTGCAGCTTTCGTAGTTGCTGGAACTATGTGGTATGGGTCAGCAACGACCCCAATCGAATTATTTGGGCCTACTCGTTATCAGTGGGATCAGGGATACTTTCAGCAAGAAATATATCGAAGAGTTAGCAATGGTTTAGCCGAAAATCTTAGTTTATCAGAAGCTTGGTCTAAAATTCCCGAAAAATTAGCCTTTTATGATTATATTGGTAATAATCCGGCAAAAGGGGGATTATTCAGAGCAGGCTCAATGGACAATGGGGATGGAATAGCTGTTGGATGGTTAGGACATCCCGTCTTTAGAGATAAAGAAGGACGTGAGCTTTTTGTACGCCGTATGCCTACTTTTTTTGAAACATTTCCGGTTGTTTTGGTAGATGAGGAGGGAATTGTTAGAGCAGACGTTCCTTTTAGAAGAGCAGAATCCAAATATAGTGTTGAACAAGTAGGTGTAACGGTGGAGTTCTATGGTGGCGAACTTAATGGAGTAAGTTATTCTGATCCTGCTACTGTAAAAAAATATGCGAGGCGTTCTCAATTAGGGGAAATTTTTGAATTAGACCGGGCTACTTTGAAATCTGATGGTGTTTTTCGCAGCAGTCCAAGGGGTTGGTTCACTTTTGGTCATGCTACCTTTGCTTTGCTCTTCTTTTTCGGACACATTTGGCATGGCGCTAGAACATTGTTCCGAGATGTTTTTGCTGGTATTGATCCAGATTTGGATGCTCAAGTGGAATTTGGAACATTCCAAAAAGTGGGAGATCCAACTACAAGGAAGGCAGTCTGATATTATAGTATCTTACCTCTTATATGGAAACCCAAATGAATAGGTGTGGAAGTTATAATGTAAATAAACCAGGATCGAATCTATGGAAGCATTGGTTTATACGTTCCTTTTAGTTTCGACTTTAGGGATAATTTTTTTCGCTATCTTCTTCCGAGAACCACCTAAGGTTCCAACAAAAAATATTTAAGTAAGAAGTCCCCTATTGGGAGACTTCTTACTTAAATTAGTCTCCGTGTTCTTCGAATGGATCTCTTAATTGTTGAGAGGGTTGCCCAAACGCGGTATATAAGGCATACCCAGTAAAGCTTACAAGTAAACCAGATATGGAGATGGCGACTAAAGTTGCTGTTTCCATTTTATAGAATTTCAAGATTACAATGGATCTACGAAAAGATCGTGTATTTACAACTACAACGGAATAGTATACAAAGTCAACACCAAGATTAAATAGAATTTATGGCTACACAAACCGTTGAAGATAGTTCTAAACCTAGGCCAAAACGAACTGGTGCAGGTAGTTTACTGAAACCCTTGAATTCGGAATATGGGAAAGTCGCCCCGGGTTGGGGGACTACTCCTTTTATGGGGATCGCAATGGCTTTATTCGCTATATTCCTATCTATCATTTTAGAAATTTATAATTCTTCCGTTTTACTGGACGGAATTTTAACCAATTAGGTTTCTACTAATAAAACAAGTTTAAGATCTACATTTATGGTAGTTCGACCGCGGTTTTTTCGGTATCTCTGGAATATGAGTGTGTGACTTGTTAGAATTGATCCTATTGATAATACATAGAAAGGGCCTGTTATCTCTATCAAGATATTCAATTCGTCAGTTCTAGTATCTGGAACACGAAAAGAAGAACTATGATTCATACTCACTATTAAGACCTCGCAACCAGACATTTCTTCCTCAATTTTGTTTACAATTTCAATAAATGATTATCAAGCGGTTCTTATTCGAAGAACCCTTGGTTTAGCTTGAGACTAAATCATCGTGGCTCTAGTATGAATCTAAGGTTTTAATTGAACTGATTCATAGGATCTCAACAAGATAATTTCTATTTATAGGGAAGAGAAAAGTCAAGAAGCCTCTAGCCAACTTGAGATTTTTTTCTTATTTGATATCTTCAAGGCAAATCGACCCAGTGGCTGATGAATTTTTCTAATATTCGTTGAAAATTTTTGTGTTTCTGCTTGAGCCGTACGAGATGAAATTTTCATATACGGCTCTTGGGGCTCGGTTAGTTACCTATCTCAATAAAGTATATGATTGGTTTGAGGAACGTCTTGAGATTCAGGCAATTGCAGATGATATAACTAGTAAATATGTTCCTCCCCATGTCAACATATTTTATTGTTTAGGGGGAATTACACTTACTTGTTTTCTAGTACAAGTCGCTACCGGTTTTGCTATGACTTTTTACTACCGACCAACCGTTACAGAGGCTTTTTCCTCGGTTCAATACATAATGACCGAGGCCAACTTTGGTTGGTTAATCCGATCAGTTCATCGATGGTCAGCAAGTATGATGGTTTTAATGATGATCCTGCATGTATTTCGTGTGTATCTCACAGGGGGATTTAAAAAACCCCGCGAATTAACTTGGGTCACAGGTGTGGTTTTGGCTGTTTTGACTGCATCATTTGGTGTAACTGGTTATTCTTTGCCTTGGGATCAAATTGGCTATTGGGCAGTCAAAATTGTGACAGGTGTACCTGACGCCATTCCGGTAATAGGATCGCCTTTAGTGGAGTTATTACGCGGAAGTGCTAGTGTGGGCCAATCCACTTTGACTCGTTTTTATAGTTTACATACCTTTGTACTGCCTCTGCTTACTGCCGTATTTATGTTAATGCACTTTCCAATGATACGTAAGCAAGGTATTTCGGGTCCTTTATAGGGAAGGCATATCATAGAGAAAATTATCATATATCATATGGGTAGGTTTTGGTATTTCATTGCTACAAGCATGGGTTATTGTAAAATAACACATGTCATTTGGATACTTCAGAAAAAGGCGGATTATGGGAGTGTGTGACTTGAATTATTGATTTGGCCATGCAGAAAAGAATTGGATCTGCCACATTAGAATTCACAAAGGTGTCTCCGCATCCAATCAACATGTAAGTCCCCTAGATAGGCTGGTTCACTTGAGGAGAATACTTCTATGATCATACGCAACCATGTCATCCATGAACAGGCTCCGTAAGATCCCATAGATGGAATAAGTCATGTGATCCAGTATTTTATTATAGTATGGAAATGCATTCATTTTCTTTGCATCGATTGCGCAATACTATCGGAGTAAAAGAAGGGATCTAAGGAAGAATGTAGGCTAAACTAGTAACAAGTAAATATTTTGTTTGGAGGTAAGAAACTGGGATAAATACCAACTAATCAAGAGACAATCCACAAAGCAATTGATCATGATCAAATTTGTAAGCCCACTTGGATATTGAGCATTTAAGAATAGGAACGGTCTTATTTCTTTCACTCTTGCTCGAGCCGGATGATGATAAATTCTCATGTCCGGTTCCTTTGGGGGATGGATCCTAAAGAGTTCACCTATCCCAATAAAGAAACCAGACTTAATGATCTGTATTAAGAGCTAAATTAGCTAAAGGGATGGGACATAATTATTACGGGGAACCCGCATGGCCCAACGATCTTTTATATATTTTTCCAGTAGTAATTCTAGGTACTATTGCATGTAATGTAGGTTTAGCGGTTCTCGAGCCATCAATGATTGGTGAACCGGCAGATCCGTTTGCAACTCCTCTGGAAATATTACCCGAGTGGTACTTCTTTCCCGTGTTTCAAATACTCCGTACGGTACCCAATAAGTTATTGGGCGTTCTTTTAATGGTTTCTGTGCCAACAGGCTTATTGACAGTACCTTTTCTAGAGAATGTCAATAAATTCCAAAATCCATTTCGCCGCCCAGTAGCTACGACCGTTTTTTTAATCGGTACTGTAGTAGCTCTTTGGTTAGGTATTGGAGCAACATTACCCATTGATAAATCATTAACTTTAGGTCTTTTTTAGATATTTTTGATTCATTCAACCGTGAAGTCAGGTATCTAGGAAATAGTTACTTCCAAGTGAATCTTCCCTAGATACCTAAAATCCATTTTATTATGATCCATTTCGCATTCTTAAGTAAATCAATTGGGAGATGCTTCTCTAGAGTGTCCCATATATGTTTTCTATCTTCCATACGAAAACTGTCAATTCTCAGAAGATCTTCTTCAGTCTTACTCAAAAGGTCCAATAGTGTATGTATATTGGCCCTTTTTAGACAATTATACGTTCTAGAAGTCAATTCTAATTGATCAATAAAAATACAATTCAATGGAATTCCTTTTTTGTTTTTCTTTAGATTAGTTAATCTTTTTTGAAAAGTAAAAAGGGGTGGCCTGTTTTTATTTTCTTCGAAACTAGCGCCCTCTTCCTCCGCGTGTAGAAAAGGAAGAAATAAATCAATCAAATTACGAGAAGCCTCATAAAGTGCTTCCTTAGGGGTTAAACTTCCATTAGTCCATATTTCTAGAAAAAGTATCTCGTGTTTTTCATTTCCATTCCCACAAGAAAAAATACTATAATTCACATTTCGAACAGGCATGGATACAGCATCTATAGGATAACTTCCATCTTGATAGTTCTTTCTGAGTTCTGTCTGATATCCACGATCTCTCTTGATCTGTAAATCAATACAGAAATCAATGGGCTCTGTCAAGTTAGCTATAGGTTGTGCCGTATCAACGATTTCTACGGAAGGCGGTAAGATGATATCTTGAGCAGTTATGTATCTAGGACCTTTGACGCAAATGGATGCGTCTCTAACTCCATAGAGATTACTTCTCAATACAATTTCTTTCAAATTTAGTAAAATTTCTTGTACGGATTCTTCAATACCTGCTATTGTAGAATACTCGTGCGGCACGCTCCCAAATTTTGCACGTGTGATACATGTTCCTTCTATTTCTCCAAGTAAAGCTCTTCGCAAGGCAATACCGACGGTGTCCGCTTGACCTTTTCTAAGCGGGGACAGAATGAAACGACCATAATAAAGGCGCTTACTATCTACTCTTGATTCAACACACTTCCACTGTAGTGTTTGTGCTACCTCCTCTCGAACCATGTTATATTGAATCGTTTATTTCTCTTGAAAGCGCTTTTACAGACGTCTTTTTTTAGGCGGTCGACATCCATTATGCGGCATAGGTGTTACATCGCGTATACAACTTAATCGCACACCACTTTTAGCAATGGCTCGTAATGCGGCATCTCTTCCACTACCAGCGCCCTTTACCATAACTTCTGCTCGTTGCAAACCTACTGTACGAATAGCATCTACTGCTGTTCTTTGACCAGCATAGGGTGATGCTTTTCTTGAGCTTTTGAATCCACAAGTACCGGCCGAGGACCAAAAAACCACCCGACCTTGTGGGTCTGTAACAGTTATAATGGTATTGTTGAAACTAGCTTGAACATGAATAACCCCTTTTGTTATTCTACGTGCACTCTTCCGTAAACTAAAACGTGCATTCCTACGTAAACCAATACGCACTTTCTTACGTGAACCAATTTTTGGTATAGCTTTTGCCATATTATCTCATAAAGTTAGAAATAAAATACAAAGATATCCGTTTCTTTGAAGATTACCCCTGTCTTTGTTTATGCTTCGGATTAGAGCAAATGACTCTAATTCGTCCACGCCTACGAATCAGTCGACATTTTGTACAAATTTTACGAACGGAAGCTCTTATTTTCATATTTCCGTATCCTTTTATGAATCTAATCTTTGGTTTAGATTTATTACCCTACCCTTCGAGTCTATACGCTTCGAGGGAAGTCTATAAATTATACGTCCCTTGCTTGAATCATAACGACTTACTTCAATTTTGACCCTATCCCCCATCAGTATTCGTATAGAACTAGACCGTATCTTTCCTGAAATATAGCCTAGGATGATGGTGTCATTCTCTAGCCGAACGCGGAACATTCCATTGGGTAGGGCTTCCGTAACTAAACCTTCGAAAGTTACTTTTGCTTCTCTCATAGGAAGGGCGAGATAGAATTCGAGCAGGGGCGATTACCATATATAACATAAGACTTCTCCCCCAATTCTGTTTAGTCGAGCTTCTCGATCTGTCATTATTCCTCGAGAAGTAGAAAGAATAGCAATTCCCATTCCACCCAAAACTTTAGGAATTCCTTGATAGTTGGTATAAATTCGTAAGCCGGGTCGGCTGATACGCTTTAAAAAGGTTCTTGTTCTATATATTCCTTTTCTAGTCTTTCTCTTTTGATGTCGCAAAGTTGAAACCAAGAAATATCTGTTACGTTCCTGATGTTTCCGAACACTTTCAATAAAACCCTCTCGTAGAAGTATTTTAACAATGTTTTCGGTAATATTTGTAGATACTACTCGAACTGTTCCTTTTTTATTCATGTCCGCATTTCTTATAGAGGTTAGTAAATCAGCAATAGTGTCCTTGCCCATAAGACTCTAATTCTAGGTTCCTCTTTATAATCAACATGAACATATACGTAAAACACAATCTACTTTTGGTCTCAATTTCGCGATTTATAATACTTCAGGAGCTAATGAAACTATTTTGGTAAAATTCAATTCTCTCAATTCCTCGGCAATCGCGCCAAAAACTCGAGTTCCTTTTGGATTGCCTTTTTGATCAATTATAACCGCAGCATTGTCATCATAGCGGATTATTATACCGTCTTCGCATTTGAACTCTTTACATGTACGTACAATTACAGCTCGAATTACTTCGGATCTTTCTAGAGGCATTTGGGGCAATGCGTCTTTGATTACAGCAACAATAACATCACCAATACGAGCATATCGCTGATTACCAGCAGCTCCTATGAAGGTATAATTAGAATCCGAAGACAAGATTACTTATTCTTCGTCTACGAATATCCAAATTTTTACACCTAATACTCCATAGATAGTCCGAATTGGATAGCAGCAATAATCAATTTTAGCGCGAATTGTTTGGAGGGGAAGTCTACCCTTTTTAATAGATTCGGCGCGTGCAATTTCTTTTCCTCCGAGACGACCCGCAATTTTTACTTTTACTCCCCTTATATCTGCTTTTTTAGTTAATTCAATGGCTTTTTTCATTGCCTTTCGGAATGAAACTCTATTTTTTAATTGGAAAGCTATATATTCTGCAAGAATGTTAGGCTGTCTATAAGGTTCTTTAACTTTTTCGATAGAAATATTAAATCTCTGGTTTACAGAGTTAATTTCCTTTTGTAGATCTTTCTCTAATTCTTCGATTGCTCCTTTTTTCTTTAATAAATTTGGGAATCCAATATGGATTATGACGTGGATCGTATCGATTTCTTTTTGGATTTCTATATCCTATTCTTTTGTATATAGTTCTTGATACAATCCCTTATTTTTTTATCTTCCTGTAGACCTTCAGAATAATTTTTTGGTTGTGCGAACCAAAAGGAATGGTGTTTTTGGGTTGTACCAAGTCTGAAACCGAGTGGATTTATTTTTTGTCCCATATTTTCTATTTTTCAATCTTAAGATTTTTACTATATTTAGTACAATTGTTATATGACACATGCTTTTTTTTATGGGGAAACTACGTCCTCGAGCTCGAGGTCTGAATTTCTTCATAATAGTACTCCTACTGACTTCGGCTTTAGTAATAAATAAATTCGCTTTGTCGAAATCCCTATAATGAGTAGCATTTGCGGCTGCCGAATAAACCAACTTTAAGATGGGATAAGATGCTCGATAGGGCATGAGGTTCAGTATCATAACAGTTTCCTCGTAGTAACGCCAGCGAATCTCGTCAAGAACTCTTTGTGCTTTGAAAACAGACATAGGGATACGTTTTTGTGCTTTGAAAACTCTCTCGAACTTAAGTAGACGATCGGTTGGAACTTTCCTTGCGAGTTTCCTTAGCCCCTTCTTTATCCTAGGGATATACTTTACTAGTTTGAAACTTGTCATAATAACCGCCCATTATGAATCGCGATTGTATGGCCAACCATTGTGGGTAGAATGCTAGATGCCCGGGACCACGTTACTATTGTTTCTTTCTCCTCCTTCATATTGACCTTTTCTATCTTTGCCAATAAATGATGAGCTACAAAAGGATTCGTTTTTTTTCGTGTCACAGCTGATTACTCTTTCCTTTTAAAGAGTGGCATTCTATGTCCAATATCTCGATCGAAGTACGGAGGTCAGAATAAGAATAATGATCAATGGAAAAAGAAAAAATCCTTTAGCTGGATAAGGGGCGGATGTAGCCAAGTGGATCAAGGCAGTGGATTGTGAATCCACCATGCGCGGGTTCAATTCCCGTCGTTCGCCCATCGCATTATTGCAATGCAATTTCCATATTCCTAGTTACGTATTTACTTACGGCGACGAAGAATAAAACTATCGCTATATTTTTTCCTTTTCCTAGTTCTTCTTCCAAGCGCAGGATAACCCCAAGGGGTTGTGGGTTTTTTTCTACCAATGGGAGCTTTCCCTTCACCGCCCCCATGGGGGTGGTCCACAGGGTTCATAACTACCCCTCTTACTACGGGGCGTTTACCTAGCCAACACTTAGATCCGGCTCTACCCAAACTTTTTTGGTTCACCCCAACATTACCCACTTGTCCGACTGTTGCTAAGCAGTTTTGGGATACTAAACGGACCTCCCCAGATGGTAATCTTAAAGTGGCCGATTTACCCTCTTTTGCAATGAGTTTCGCTACAGCACCTGCTGCTCTAGCTAATTGCCCACCCCTTCCACGTGTGATTTCTATGTTATGCATGGCCGTGCCTAAGGGCATATCGGTTGAAGTAGATTCTTTTTTCTCTCAAAAACCCCTTCCCAAACTGTACAAGCTTCTTCCAAAGCATACGGCTTTCTAGATGTATATGACGATCTCTAGACATGAGTGGATATAGGAAAGGAATCCAAATCTGCCGAATCGCTCATGTTATGATCTTCTACATCCTAGGTCTCTGCGTTCCGTCATCTGGCTTATGTTCTTCATGTAGCATTCAGATCGAATGACTCTATGAAATTACGTCGATACTTCCACATATTATGGGTAACGTAGGAGACATCCCTTTTCCCGGGGGTCTTAATTACCACTGCTTAGCTTTCAATTTGCCTCTGACCATCAAATTAAATGTGAATAACCCGTCCTCCTCTCTTTGAAACAAGGGGCGCTTCCGGTTCTGTGCGTGCTTCAAACAATTTTGTCTTCTCCATATTACCATATCTCTAGAGCCAATAATTTTCTATGAGGAACTACTGAACTCAATCACTTGCTGCCGTTACTCAACAGTTTTCTGTTGAGGTCTATCCCGTAGAGGTAGTCAAATTGGATCAGTGATCGATTTCTAGGTTTCGTCGTAAACCTAATTGGTTACTTCCAATTACGTAAATCAATAGTTCAAACCGCACTCAAAGGTAGGGCATTTCCCATTGATATAGGAACTTTTGTACCAGAAACAATAGTATCTCCAATTATAGCCCCTCTGGGATGTAAAATATATCTCTTCTCACCATCCCCATAGTGTATGAGACAAATGTATGCATTTCGATTAGGGTCGTATTCTATGGTTACGATTCTACCAGATATGTCTTTTTGATTCCGTCGAAAATCTATTTTACGGTATAGGCGCTTATGACCTCCCCCTCTATGCCTTGCGGTAATGATTCCTCTGGAATTACGACCTTTACCACAACGTGCCGTCCATGGATCAAATTATTTCGTGGATTGGATTTCACTTGCCTGTCTACGGTTCCCTTGCGTGTGCTCGGGATAGGTGTTTTGTATAAATGTTTCGCCGTATTATTAAGTGCCATAAATCGACTTTCCCTCCTATGCTCTGAGTTCCAGTATCGATAAGAATTGAGTTCTTATTGTTCTTATGTTATGGTATGAATATACCATACCAATTCGTTATGTATGGATGATGGATGAGATTCCATGGATAGAGAGCCAGTTCCAATAGACCGTTCGTGTGCATCCAGCAGGAATTGAACCCGCAAATTACCAATTATGAGTTGGGCGCTTTAACCATTCAGCCATGGATGCTTAACAGGGATCATCGTACATCGTAAATAACCAATTTTCATATTATGCCTTGAAGAGGACTCGAACCTCCACGCTCTTCAGCACGAGATTTTGAGTCTCGCGTGTCTACCATTTCACCATCAAGGCATCTTGAAAGTGAATCGTATTCCATGAATATGATATCTATCTAATGTGATATATGGAATATATGACAAAGGTGGAGTCTTGGATCGATCGATCGGTAGGCCTGAGTCAGACATCAAATAGCTTCGCATTATCCGTGGACACCTTATATGAGATCAATTTCTCGATTCAATAGAAGCCCAAAGAGGTGCATATGGTACCCAAGGATAGATATGTCAGGTCTGATTACACCTATTCCTAATCCTAAATAGAATGTAAGGACGTAGGGATTTCTATGTAAATGGAATGAACTTATAATCTGATGATCGAGTCGATTCCATGATTATAAGTTCATAACCCTAGCCCCATTTTGGGCGGAACAGATCTACTAATTCTTTTATTCCAGTTAGTAAGGGATCTTGAACTAAGAAATAGACCTAGCAGCTAAAAGAGGGTATCCTGAGCAATTGCAAGAATGGGGTTCATTGATATTCCTGGTATAGTAGATGCTATCACACATACAGTCATACTCAATTCGATGGAATTGTTTGATCTTAAAGGGGATCTTCTATAATTTCGCACATAAGGGGTTATTTCTTGGTTTCGTCCAGTCATTAATAACTTGATTATTTTTAGATAATAGTAGATAGAAAGAACGCTCGTAAGGAGTCCTATTGAAACCAAGAAATATAGGCCTGCTTGCCATCCACACCAGAATAGATAGAGTTTTCCGAAGAAACCTGCTAGTGGAGGAAGGCCTCCTAGGGATAAGAGACATAGGGCTAAAGAGAGAGCCAAAAAAGGATCTTTCGTGTATAATCCTGCATAATCTCGAATGTTATCAGTTCCGGTACGTAGACCAAATAATACAATGCAAGCAAAAGTTCCTAGATTCATGGAGATATAGAACAGCATATAAGTTATCATGCTTGCATATCCATCATTTGAGTCTCCAACAATTATTCCAATAATTACATATCCGATTTGCCCTATGGACGAATATGCAAGCATACGTTTCATGCTTGTTTGAGTAATAGCAAGGAGATTCCCCAAAATCATGCTAAGAATAGCTAGGATTTCCAGAAGAAGATGCCATTCGTTTGATGAGAAATAAAAAGGAATATCGAGAATTCGCGTGGCTGAAGCTGAAGCAGCTACTTTCGAAGTAACAGAAAGAAAAGCAACGACTGGAGTGGGGGAGTCAGAGTCGAAAAGAGGATTCCTCGCTTCTTTCTCTCATGCAAAACCGTGCATGAGACTTTCATCTCGCACGGCTCCTAAGTGATAAAAGAAAGAAGAACCGTCTTCTCTCTTTTTTGATTACCTTCCTCGCGTATGTATAAGACCGAATCCATTCTTTTTCGAAATCGATTTCGACTAATCCTTAACTTTTCGAGGAATCCTTCATCAGTGGTTGTGAATGACTGACTTTTTCAATCCTTTCGACCTTGGTTCCGTAGGAGCAAGTCAGAAAGGTTGAGAAATAGAACCATCTGATTTGATTCGTTCCCAATAGCCATGAGATGATCATCTTAGGGTGATCCTTTTGTCAACGGATGCTCCTATTACACGTAGTCTCTGAAGGATGAGAACCCACTATGTAGCATCTACATCGATAATTCATTGTATACGTCATTAGTCCGATTCTTTGTAGGAACTACCCGTAATAACGAACTTGCAAAATGGATCTGTTTATCATAAAGAGATTCATTGTTCCTGACCCTGCTTCACCTTAATTGTTATTTGAACAAAAAGATCACATAAACTTTTGGTAAAATTCTATCTTGGTCGGAGTGGGGATAGCATTTCTCTTCTGCATGTCTATGGAGTTTTGCAAAACCCAAACACCTCAGATAGAGGTGAATTTGTCGAACGAACCACACTCCTTCGTAGACGTCAGGAGTCCATTGATGAAAAGGGGCTAGGGAAAGCTTAAACCCAAGTCCTACAGTGATGGATATAAGCGCAATTGAAATTCCTGGGGAGTTATACATTTGTGTATTGATAAGACCGTTCACAATTTCTTGAAGCTCGATCTCCCCCCCAGATGAACCATATAGCCAAGAGAAACCATGAACCAGAATAGAAGAGCTTGCCCCACCCATGAGTAAATATTTCATAGTAGCCTCATTAGACCGTAGATCTCTCTTGGTATATCCAGACAATAGGTAGGAACATAAACTGAAACATTCTGGAGCTACAAAGATAGTTATTAAATCGTTAGCACCACATAAAAACATTCCCCCTAGAGTAGCTGTTAATACGAATAACAGAAACTCTGTTATAGCCATTTCTGTACATTCAATGTACTCTACGGATAGAGGAATACATAAAGTTGAACATAATAAAATGAGAAATTGAAAGATTTCGTTGAAATTGTTCGTTTGGAAATTTCCCGAAAAGCTAATTATAGGTTCTTCTCTCCATCGGAACAATAGGGCCGTTATGCTTATTACTAAACTTGTTGAAGAGATGAAATAGAACCAAGGTCTATCTTTTTGATCAGAGGTTGAATCGATCATCAGAAGAAGAATTAGGCCAAAAATTAGGATACATTCTGGGAAAATGAAACTTCCATTGAAGAGAAGCAAATGAAACGCTTTCATAAAAATTCTCGTAGAATCGTTTTCATTCTGTACATGCCAGATCATGAATTAGTAACTGCATCCAATCTCCGAATGTTTCGATGGATATTTACGGAATCCCCATGAATAGGATCAAACCTTATTCCATTTCCATAAGATTCTTCTTTCTTATTCTTAAGCAAGCCCTCGAGAGGGCTTAGTTGATCATGATTTCTGTTTTCTCTTTCTTTTTGTTTGTTTCGAGAAAGATATGATTCTCCTTCTATTGATTCTGAGATGTACGGATCCATGTGTCTACATACATAGATTCTGTTCATGGATTAACGAAAATGTGCAAGAGCTCTATTTGCCTCTGCCATTCTATGAGTCGCTTCCTTTTTGCGTATGGCACCCCCACTCCCTTTGGCAGCATCTACTAATTCGGAACTTAATTTGAAAGCCATATTTCGACCCGGACGCTTTTGGGATGCTTCTAATAACCAACGAATGGCAAGTGCTCTTCCTTGTTTAGATCCTATTTCAATCGGAACTTTCCGCGTCGATCCTTTTTTATTACGTCTTGTTTTTACTCCTATATTGGGAGTTACTCTACGTATTGCTTGACGTAAAACCAATAGTGGATTTGTTTCTGTCTTTTGTTGAATCTTTTTCACGGCTCGATAGAGAATTTGATAAGCCAATGATTTTTTTCCGTCTTTCATAATACGGTTAACCACCATGTTAACTAATCGATTACGAAAAATTGGATCGGATTTTGCAGTTCTTTTTTCTGCAGTACCTCGACGTGACATGAGCGTGAAAGAGGTTCAAGAATCCTTTTCTTTTTATAAGGGCTAAAATCACTTATTTTTTGGCTTTTTGACCCCATATTGTAGGGTGGATCTCGAAAGATAGGAAAGATCTCCCTCCAAGCCGTACATACGACTTTCATCGAATACGGCTTTCCACAGAATTCTATAGGGATCTATGAGATCGAGTATGGAATTCTGTTTACTCACTTTAAATTGAGTATCCGTTTCCCGCTAGGATCGGAAATCCTGTATTTTCCATATCCATACGATCGAGTCCTTAGGTTTCCGAAATAGTGTAAAAGAAGTGCTTCGAATCATTGCTATTTGACTCGGACCTGTTCTGAAAAAGTCGAGGTATTTCGAATTGTTTGTTGACACGGACAAAGTAAGGGAAAACCTCTGAAAGAATTTCCATATTGACCTTGGACATATAAGAGTTCCGAATCGAATCTCTTTAGAAAGAGGATCTTTTGTCTCATGGTAGCCTGCTCCAGTCCCCTTACGAAACTTTCGTTATTGGGTTAGCCATACACTTCACATGTTTCTAGCGATTCACATGGCATCATCAAATGATACAAGTCTTGGATAAGAATCTACAACGCACTAGAACGCCCTTGTTGACGATTCTTTACTGCGACAGCATCTAGGGTTCCTCGAATAATGCGATATCTCACACCGGGTAAATCCTTAACCCTTCCTCCTCTTACTAATACTACAGAATGTTCTTGTAAATTATGGCCAATACCAGGTATATAAGCAGTGATTTCAAATCCAGAGGTTAATCGTACTCTGGCAACTTTACGTAAGGCAGAGTTGGGTTTTTTGGGGTTGATAGTGGAAAAGTCGACAGATAAGTCACCCTTACTGTCCCTTTACAGAACCGTACATGAGATTTTCACCTCATACGGCTCCTCGGTCAATTTTTCTTCATTTGGAATCTGGGCTCTTCTATCTTCGACTTTTTCTTTATTTATTTCTTCCCGAAACTTCCCAAGAAAATCCCGAATTGGATCCAAACGGGTTAATGTGAGCTTATCCATGCGGTTAGGCACTCTTCAAATAGGAATCCATTTTCTAACTGGCTTTCGTGCTTTGGTGAGTCGTCCGAGATCTTTTCGATGACCTATGTTGTGTTGAAGGGATATCTATTCCGATCGATTGCATAAGACCCGGAAAGTATACAGAAAAGACAGTTCTTTTCAATTTCGATTAATATAGTAGTATCGAATCCATAGTCAATCCTACTTTGATAGGACCAGAATTCTCTTTCTCGATGGGACGGGGAAGGGATATAACTCAGCGGTAGAGTGTCACCTTGACGTGGTGGAAGTCATCAGTTCGAGCCTGATTATCCCTACAATGTGAGCTATTTTGACTTACACGAGCGAACGGGAATGGATAAGAGGCTTGTGGGATTGACGTGATAGGGTAGGGTTGGCTATACTGCTGGTGGCGAACTCCAGGCTAATAATCTGAATGGATACAAGTTTGGAAGGAAAGACAATTCCGAATCTGCTTTGTCTACGAATAAGGAAGCTATAAGTAATGCAACTATGAATCTCATGGAGAGTTCGATCCTGGCTCAGGATGAACGCTGGCGGCATGCTTAACACATGCAAGTCGAACGGGAAGTGGTGTTTCCAGTGGCGAACGGGTGAGTAACGCGTAAGAACCTGCCCTTGGGAGGGGAACAACAACTGGAAACGGTTGCTAATACCCCGTAGGCTGAGGAGCAAAAGGAGAAATCCGCCCAAGGAGGGGCTCGCGTCTGATTAGCTAGTTGGTGAGGTAATAGCTTACCAAGGCGATGATCAGTAGCTGGTCCGAGAGGATGATCAGCCACACTGGGACTGAGACACGGCCCAGACTCCTACGGGAGGCAGCAGTGGGGAATTTTCCGCAATGGGCGAAAGCCTGACGGAGCAATGCCGCGTGGAGGTGAAGGCCTACGGGTCGTCAACTTCTTTTCTCGGAGAAGAAACAATGACGGTATCTGAGGAATAAGCATCGGCTAACTCTGTGCCAGCAGCCGCGGTAAGACAGAGGATGCAAGCGTTATCCGGAATGATTGGGCGTAAAGCGTCTGTAGGTGGCTTTTCAGTCCGCCGTCAAATCCCAGGGCTCAACCCTGGACAGGCGGTGGAAACTACCAAGCTGGAGTACGGTAGGGGCAGAGGGAATTTCCGGTGGAGCGGTGAAATGCATTGAGATCGGAAAGAACACCAACGGCGAAAGCACTCTGCTGGGCCGACACTGACACTGAGAGACGAAAGCTAGGGGAGCAAATGGGATTAGAGACCCCAGTAGTCCTAGCCGTAAACGATGGATACTAGGTGCTGTGCGACTCGACCCGTGCAGTGCTGTAGCTAACGCGTTAAGTATCCCGCCTGGGGAGTACGTTCGCAAGAATGAAACTCAAAGGAATTGACGGGGGCCCGCACAAGCGGTGGAGCATGTGGTTTAATTCGATGCAAAGCGAAGAACCTTACCAGGGCTTGACATGCCGCGAATCCTCTTGAAAGAGAGGGGTGCCCTCGGGAACGCGGACACAGGTGGTGCATGGCTGTCGTCAGCTCGTGCCGTAAGGTGTTGGGTTAAGTCTCGCAACGAGCGCAACCCTCGTGTTTAGTTGCCACTATGAGAACCCTGAACAGACCGCCGGTGTTAAGCCGGAGGAAGGAGAGGATGAGGCCAAGTCATCATGCCCCTTATGCCCTGGGCGACACACGTGCTACAATGGGCGGGACAAAGGGTCGCGATCTCGCGAGGGTGAGCTAACTCCAAAAACCCGTCCTCAGTTCGGATTGCAGGCTGCAACTCGCCTGCATGAAGCAGGAATCGCTAGTAATCGCCGGTCAGCCATACGGCGGTGAATCCGTTCCCGGGCCTTGTACACACCGCCCGTCACACTATAGGAGCTGGCCATGTTTGAAGTCATTACCCTTAACCGTAAGGAGGGGGATGCCTAAGGCTAGGCTTGCGACTGGAGTGAAGTCGTAACAAGGTAGCCGTACTGGAAGGTGCGGCTGGATCACCTCCTTTTCAGGGAGAATGCTTATTGGGTATTTTGGTTTGACACTTCTTCAGCCCAAAAAGAAGGCAGCTACGTCTGAGCTAAACTTGGATATGGTCTTAGGGTGAAGTAAGACCAAGCTCATGAGCTTATTATCCTAGGTCGTAACAAATTAGTTGATAGTGATAGGATCCTTTTTTGGCGTCCCCATGCCCCCGTGTGGCGGCATGGGGATGTCAAAAAAGGGATGGAGTTTTTCTCGCTTTTGGCGTAGCAGGCCTCCCTTTGGGAGGCCCGCGCGACGGGCTATTAGCTCAGTGGTAGAGCGCGCCCCTGATAATTGCGTCGTTGTGCCTGGGCTGTGAGGGCTCTCAGCCACATGGATAGTTCAATGTGCTCATCAGCGCCTGACCCGAAGATGTGGATCATCCAAGGCACATTAGCATGGCGTACTCCTCCTGTTTGAATCGGAGAAACAAACTTCTCCTCAGGAGGATAGATGGGGCGATTCAGGTGAGATCCATGTAGATCTAACTTTCTATTCACTCGTGGGATCCGGGCGGTCCGGCCACCACGGCTCCTCTCTTCTCGAGAATCCATACATCCCTTATCAGTGTATGGAGAGCTATCTCTCGAGCACAGGTTGAGGTTCGTCCTCAATGGGAAAATGGAGCACCTAACAACGCATCTTCACAGACCAAGAACTACGAGATCACCCTTTCATTCTGGGGTGACGGAGGGATCGTACCATTCGAGCCAAATGGGAGCAGGTTTGAAAAAGGATCTTAGAGTGTCTAGGGTTGGGCCAGGAGGGTCTCTTAACGCCTTCCTTTTTCATCGGAGTTATTTCCTGCCATGGTAAGAGGGGCACACTTGAAGAGCGCAGTACAACGGGAGTTGTATGCTGCGTTCGGGAAGGATGAATCGCTCCCGAAAAGGAGTCTATTGATTCTCTCCCAATTGGTTGGATCGTAGGGGCGATGATTTACTTCACGGGCGAGGTCTCTGGTTCAAGTCCAGGATGGCCCAGCTGCGCCAGGGAAAAGAATAGAAGAAGCATCTGACTCTTTCATGCATACTCCACTTGGCTCGGGGGATATAGCTCAGTTGGTAGAGCTCCGCTCTTGCAATTGGGTCGTTGCGATTACGGGTTGGCTGTCTAATTGTCCAGGCGGTAATGATAGTATCTTGTACCTGAACCGGTGGCTCACTTTTTCTAAGTAATGGGGAAGAGGACTGAAACATGCCACTGAAAGACTCTACTGAGACAAAAAGATGGGCTGTCAAAAAGGTAGAGGAGGTAGGATGGGCAGTTGGTCAGATCTAGTATGGATCGTACATGGACGATAGTTGGAGTCGGCGGCTCTCCTAGGCTTCCCTCATCTGGGATCCCTGGGGAAGAGGATCAAGTTGGCCCTTGCGAATAACTTGATGCACTATCTCCCTTCAACCCTTTGAGCGAAATGTAGCAAAAGGAAGGAAAATCCATGGACCGACCCCATTGTCTCCACCCCGTAGGAACTACGAGATCACCCCAAGGACGCCCTCGGCGTCCAGGGGTCACGGACCGACCATAGACCCTGTTCAATAAGTGGAACACATTAGCCGTCCGCTCTCCGGTTGGGCAGTAAGGGTCGGAGAAGGGCAATCACTCGTTCTTAAAACCAGCATTCGATAAAGAGTCGGGCGGAAAAAGGGGAGACCGTTCCTGGTTCTCCTGTAACTGGATTCCCCGGAACCACAAGAATCCTTAGAATGGGATTCCAACTCAGCACCTTTTGTTTTGAGATTTTGAGAAGAGTTGCTCTTTGGAGAGCACAGTACGATGAAAGTTGTAAGCTGTGTTCGGGGGGGAGTTATTGTCTATCGTTGGCCTCTATGGTAGAACCCGTCGGGGAGGCCTGAGAGGCGGTGGTTTACCCTGTGGCGGATGTCAGCGGTTCGAGTCCGCTTATCTCCAGCCCGTGAACTTAGCGGATACTATGATAAATTTTGCCAATTCGGCAGTTCGATCTTCACATTCATGGACGTTGATAAGATCCTTCCATTTAGTAGCACCTTAGGATGGCATAGCCTTAACGTTAATGGCGAGGTTCAAAAGAGGAAAGGCTTGCGGTGGATACCTAGGCACCCAGAGACGAGGAAGGGCGTGCAAGCGACGAAATGCTTCGGGGAGTTGAAAAAAGCATAGATCCGGAGATTCCCAAATAGGTCAACCTTTTAAACTGCTGCTGACCATGAGCAGGCAAGAGACAACCTGGCGAACTGAAACATCTTAGTAGCCAGAGGAAAAGAAAGCAAAAGCGATTCCCGTAGTAGCGGCGAGCGAAATGGGAGCAGCCTAAACCGTGAAACGGGGTTGTGGGAGAGCAATACAAGCGTTGTGCTGCTAGGCGAAGCGGTTGAGTGCCGCACCCTAGATGGCTAAAGTCCAGTAGCCGAAAGCATCACTAGCTTACGCTCTGACCCGAGTAGCATGGGGCACGTGGAATCCCGTGTGAATCAGCAAGGACCACCTTGCAAGGCTAAATACTCCTGGGTGACCGATAGCGAAGTAGTACCGTGAGGGAAAGGTGAAAAGAACCCCAGTGGGTAGTGAAATAGAACGTGAAACCGTGCTGAGCTCCCAAGCAGTGGGAGGGGAAAGTGATCTCTGACCGCGTGCCTGTTGAAGAATGAGCCGGCGACTCATAGGCAGTGGCTTGGTTAAGGGAACGGAACCCACCGGAGCCGTAGCGAAAGCGAGTCTTAATAGGGCGATTGTCACTGCTTATGGACCCGAACCTGGGTGATCTATCCATGACCAGGATGAAGCTTGGATGAAACTAAGCAGAGGTCCGAACCGACTGATTTGAAGAATCAGCGGATGAGTTGTGGTTAGGGGTGAAATGCCACTCGAACCCAGAGCTAGCTGGTTCTCCCCGAAATGCGTTGAGGCGCAGCAGTTGACTGGACATCTAGGGGTAAAGCACTGTTTCGGTGCGGGCTGCGCGAGCGGTACCAAATCGAGGCAAACTCTGAATACTAGATATGACCCAGGTCAAGGTCGGCCAGTGAGACGATGGGGGATAAGCTTCATCGTCGAGAGGGAAACAGCCCGGATCACCAGCTAAGGCCCCTAAATGACCGCTCAGTGATAAAGGAGGTGGGGGTGCAAAGACAGCCAGGAGGTTTGCCTAGAAGCAGCCACCCTTTAAAGAGTGCGTAATAGCTCACTGATCGAGCGCCCTTGCGCTGAAGATGAACGGGGCTAAGCGATCTGCCGAAGCTGTGGGATGTCAAAATGCATCGGTAGGGGAGCGTTCCGCCTTAGAGGGAAGCAACCGCGAAAGCGGGGGTCGACGAAGCGGAAGCGAGAATGTCGGCTTGAGTAACGAAAACATTGGTGAGAATCCAATGCCCCGAAAACCCAAGGTTTCCTCCGCAAGGTTCGTCCACGGAGGGTGAGTCAGGGCCTAAGATCAGGCCGAAAGGCGTAGTCGATGGACAACAGGTCAATATTCCTGTACTACCCCTTGTTGGTACGGAGGGACGGAGGAGGCTAGGTTAGCCGAAAGATGGTTATAGGTTTAAGGACACAAGGTGACCCTGCTTTTCAGGGTAAGAAGGGGTAGAGAAAATGCCTCGAGCCGAGGTCCGAGTACCAAGCGCTGCAGCGCTCAGGCGCTACGGCGCTGAAGTATGTAACTGATGCCATACTCCCAGGAAAAGCTCGAACGACCTTCAACAAAAGGGTACCTGTACCCGAAACCGACACAGGTGGGTAGGTAGAGAATACCTAGGGGCGCGAGACAACTCTCTCTAAGGAACTCGGCAAAATAGCCCCGTAACTTCGGGAGAAGGGGTGCCCCCTCACAAAGGGGGCCGCAGTGACCAGGCCCGGGCGACTGTTTACCAAAAACACAGGTCTCCGCAAAGTCGTAAGACCATGTATGGGGGCTGACGCCTGCCCAGTGCCGGAAGGTCAAGGAAGTTGGTGAACTGATGACAGGGAAGCCGGCGACCGAAGCCCCGGTGAACGGCGGCCGTAACTATAACGGTCCTAAGGTAGCGAAATTCCTTGTCGGGTAAGTTCCGACCCGCACGAAAGGCGTAACGATCTGGGCACTGTCTCGGAGAGAGGCTCGGTGAAATAGACATGTCTGTGAAGATGCGGACTACCTGCACCTGGACAGAAAGACCCTATGAAGCTTTACTGTTCCCTGGGATTGGCTTTGGGCCTTTCCTGCGCAGCTGGTGGAAGGCGAAGAAGGCCCCCTTCCGGGGGGGCCCGAGCCATCAGTGAGATACCACTCTGGAAGAGCTCGGATTCTAACCTTGTGTCAGACCCGCGGGCCAAGGGACAGTCTCAGGTAGACAGTTTCTATGGGGCGTAGGCCTCCCAAAAGGTAACGGAGGCGTGCAAAGGTTTCCTCGGGCCAGACGGACATTGGTCCTCGAGTGCAAAGGCAGAAGGGAGCTTGACTGCAAGACTCACCCGTCGAGCAGAGACGAAAGTCGGCCTTAGTGATCCGACGGTGCCGAGTGGAAGGGCCGTCGCTCAACGGATAAAAGTTACTCTAGGGATAACAGGCTGATCTTCCCCAAGAGTCCACATCGACGGGAAGGTTTGGCACCTCGATGTCGGCTCTTCGCCACCTGGAGCTGTAGGTGGTTCCAAGGGTTGGGCTGTTCGCCCATTAATGCGGTACGTGAGCTGGGTTCAGAACGTCGTGAGACAGTTCGGTCCATATCCGGTGTGGGCGTTAGAGCATTGAGAGGACCTTTCCCTAGTACGAGAGGACCGGGAAGGACGCACCTCTGGTGTACCAGTTATCGTGCCTACGGTAAACGCTGGGTAGCCAAGTGCGGAGAGGATAACTGCTGAAAGCATATAAGTAGTAAGCCCACCCCAAGATGAGTGCTCTCTCCTCCGACTTCCCTAGAGCCTCCGGTATCACAGCCGAGACAGCGACGGGTTCTCCACCCATAGGGGATGGAGCGACAGAAGTATGGAAATAGGATAAGGTAGCGGCGAGACGAGCCGTTTAAATAGGTGTCAAGTGGAAGTGCAGTGATGTATGCAGCTGAGGCATCCTAACGAACGAACGATTTGAACCTTGTTCCTACACGGCCTGATCAAATCGATCAGGCACTTGCCATCTATCTTCATTGTTCAACTCTTTGATGAAAACCAAAAAAGCTCTGCCCTTCCATCTCTTATAGAGAGGGAGGGCAGAGGCCTTTGGTGTCCCTCAAGAATTGGGGCTTCACAATTACTAGCCAATATTTATCTCATGCCTTTCCTCGTTCATGGTTCGATATTCTGGTGTCCTAGGCGTAGAGGAACCACACCAATCCATCCCGAATTTGGTGGTTAAACTCTACTGCGGTGACGATACTGTAGGGGAGGTCCTGCGGCAAAATAGCTCGATGCCAGAATGATAAAAAGCTTAACACCTCTTATTTTACTTTTTCACTATTTTGAAATAAGAAAAAAAAATGCAAAGGTCGTCTTATCCCCTTCACACCTCGGAACGCACTGTTCTTATAGAGAGAAAGCGCTTTCCCATCTTCTTAACCTGAAATGAAGCCCGGGAAGAGATCCAGTGGAGACAGCTGGGCCTGTAGCTCAGAGGATTAGAGCACGTGGCTACGAACCACGGTGTCGGGGGTTCGAATCCCTCCTCGCCCACAGCCTTCCAAATCTTTCCTTTTGTCGAAGTGGAATCGTAGAACAGAATGTGATACGATGAGATAGAATGCAAAAGGATACGGGTTACCTACTCCTAAGGGTCAAAGCAAGCCCTTTAATCAATTCTTTATTCTTACATTAAAGAATGAATAAAATCTCCCCAAGTAGGATTCGAACCTACGACCAGTCAGTTAACAGCCGACCGCTCTACCACTGAGCTACTGAGGAACAGGGGGCCTAGAGTTCAACTCCCGCTCTCAACCCATGAACAATATGAGTCCGAAGCTTCTCGTACTCCCATAATTTCTTCGTAGTGGCTCCGTTCCATGCCTCATTTCATAGGGAAGTGGCTCTATTTCACTTCCTAGCACTTCCTATCATTAATATCCATCCTTTGATTGACATAAGAGATGTCATTTATAGTCTATCTCTTTCTATATATGGAAAGTCAAGAAATTCTCATCGAAACATCGAGAAATTGTGCATTCACAGGTATCACTTAAAGTGATTAGAAGATTTAGCTTGTATGAATCGCTATTGGTTTGATACGAATAATGACAATCGTTTCAGTATGTTAAGGATACAGATGTATCCACAATTCATTTAGAGTTACTTAATAGTCTATTTCTTATATCTCGTGAAATTCTCGAGCCAAAAGATGGATGCATATGCTGTGTTTCATTTTGCTAAATGATATCGGTGAAATTGCATATAGCTATTTTAGATAGAAGAAACTAAAATAAGAATGTACCCTTCTATCCAATTTGCATCGATAAAATAAATCCAAATTCCAGATGAATAATTGCAAATTTGTGTGTGTACGAGATTAGAATAACTTCAAAATAACTGACATAATTTTGTATTTTTCCTGATCAGAAAAATACATGAAAAAGAAAGGAGGTAGAAAAATTTTTGGATTTATGGTTAAAGAAGAAAAAACACAGATACATAACATAAAAAAAAGAATAAATAAGACGAGATTCGACCTCCCCCTACATATTTAATTTCCTCTCCTATACAAAAACTAGCAAGACCCACTCCATTGGTAATTCCATCAATAACACCCTTATCAAAAAACTCCGTGAGTTCGGTTAACCCTCTTATACCGAGGGTAAAGACCCTAGTATAGAAAATATCTATATAACCACGATTATATGACCAACTGTATATATTTTTTTTTACTTGATCTAAAAATTCTTTTTTAGGATTTCCTTAGAGTTTATTAAATCAAATTCTGAAAAAAAGAATAAGCGGATCCATAGAAGATATATGCTATGAATAAACCAAAGATAGCTAGACTTACAGAAGAAATTGCATTAGTAATAAATTCATATGAATTTACATTTCCTGGGTAAAGTTTATTGAGGGAGTTAACCACTTTGATAATATGGTTAACTCTGCTATTATCAAAAGAGATTCCTATGAATCCAATGAACAAAGTGAAAAGTAGTAATATAAGAAGAGGAAATAACATAGTATTTCCCGTTTCATGCGGATAGGCAAAAGTTTTTTTAGCCCCAAAAGACGTAGTAAAGGATCCTCTTGTATTACCTTGAATTTTGGGTATCCTTTTTCCCCATAAGGATATTGAATACAAGGAACTCTCTTTAGTGCTACTGTAATTTTGAAAATGAACACGCAAATACCCATCAAATGTAAGTAAATATATCCGAAACATATAAAAGGCAGTTAATCCTGCAGTAAAGGAGGCTATTATTCCAAAAAAGGGCGAATACAACCAACTATTACTAAGGATTTCATCTTTGGACCAGAAGCAAGCAAGAGGTGGAATACCACAAAGAGAAAGTGTACCCCATAAAAAAGTAGTTCTTGTGATTGGAATGTATTTTCTTAAACCGCCCATAAGAACCATATTTTGACTTTTATCTGGTGAATATCCAACAAGAGGTTCCATTGAATGAATAACGGATCCGGATCCCAAGAACAATAAAGCTTTTGAATAAGCATGAGTGATCAAATGGAATAAAGCAGCTTGATAAGAACCTATACCTAGAGCTAACATCATATAACCCAATTGAGACATTGTAGAATAGGCTAAGCTTCTTTTAATATCTCTCTGAGCAAGAGCTAAAGTAGCTCCTAAGAATAGTGTTATTGTACCTACTAAAGAAATAAAACTCATTATCAAAGGTAAAGATATGAAAAGAGGAAGAAGTCGAGCTAGAAGAAAAATTCCAGCAACCATAGTTGCTGCGTGTATAAGAGCCGAAATAGGAGTGGGCCCTTCCATAGCATCGGGTAACCATACGTGAAGAGGGAATTGTGCGGATTTCGCAACTGCACCAAGGAATAATAAAAAAGCACACAAAGTAGTAAGTAAAGAGTTAATTCCATTATTAGGAATCCAGTTATTAGCTATTTTGAACAAATCCCTAAACTCTAAACTACCTGTTATCCAAAAAAAACCTAAAATTCCTAATAATAGACCAAAATCCCCTACACGATTAGTTACAAAAGCTTTTTGACAAGCACTCGCTGCGATTGGTCGTGTAAACCAAAAGCCTATCAATAAATAAGAACACATTCCCACGAGTTCCCAAAAAAAATAAATTTGTATCAAATTGGAGCTAGTAACCAATCCCAACATGGAAGTATTGAAAAAACTTATATAAACAAAAAATCTCAAATATCCTTCATCGTGAGACATATAACCATCACTATAAATAAGAACCAGGATTCCTACAGTAGTAATTAGTATTAACATAATAGAAGTAAGTGGGTCAATCAAGTATCCAAATTCTAAAGAAAAATCATTATTGACGGTCCAAGACCATAGATATTGATAGATCGAACTTCCATTTATTTGTTGAATAGACAGTTGAACTGAGAATACCATAGCTATACTTAAGAGTAAAACACTAGGAAAAGCCCATATGCGACGAAGATTTTTTGTTGCTGTCGGAATAAGAATAAGGCCAAATCCCATTGACATAATAACTGGAAGTGGGAGAAGAGGGATTACCCATGCATATTGATATGTATGTTCCATAAGAAAAAAATTGTTTCCGATTCACCAATTCCCAAACCAATAGATGTCTTTCACATACAACTGAAATCGATGGCAGTTCCAAAAAACGTACTTCAATGTCAAAAAAGCGTATTCGTAAAAATATTTGGAAGAAAAAGACTTATTTTTCCAAGTACAATCTTATTCTTTAGTAAAATCAAGATCATTTTCGAGCGGTAATGGCATCCAAAACCAAAGGGTTTTCTGGGAACAAGTTTGAATATATATCGACGATTCCCAAGATAATAGCATTATTCTTTATTAGCCGCCATGGTGAAATTGGTAGACACGCTGCTCTTAGGAAGCAGTGCTCAAGCATCTCGGTTCGAATCCGAGTGGCGGCATTCTTGAAAAAGAATAAATAGATTGAAACAATTCAAATGGACCTCCTTATGCTATTTGCAACTTTAGAACATATACTAACTCATATCTCTTTCTCAACGATTTCAATTGTGATTACGATTCATTTTATAACCTTATTAGTTCGTGAATTGGAGGATTACGCGATTCGTCAGAAAAAGGAATGATAGTTACTTTTTTCTCTATAACAGGATTCTTAGTTTCTCGTTGGGCTTCCTCGGGACATTTTCCATTAAGTAATTTATATGAGTCATTGATCTTCCTTTCATGGGCCCTGTATATTCTTCATACCATTCCTAAAATACAGAACTCTAAAAATGATTTAAGCACAATAACTACGCCAAGTACTATTTTAACGCAAGGCTTTGCCACATCGGGTCTTTTAACTGAAATGCATCAATCCACGATACTAGTACCTGCTCTACAATCTCAGTGGTTAATGATGCATGTCAGTATGATGTTATTAAGCTATGCAACTCTTTTGTGCGGATCCTTATTATCTGCCGCTATTCTAATCATTAGATTTCGAATAATTTCCAATTTTCTTCATTTCCAAATTATTACAAATATCAATTAACGGAGCGTTTGGATTCTTGGAGTTATCGTGTCATTAGCCTAGGATTTACCCTTTTAACCGTAGGTATTCTTTGTGGAGCAGTATGGGCTAATGAGGCCTGGGGATCCTATTGGAATTGGGATCCTAAGGAAACTTGGGCATTTATTACTTGGACCATATTCGCAATTTATTTACATAGTAGAACAAATCCAAATTGGAAGGGTACGAATTCTGCACTTATAGCTTTGATAGGATTTCTTATAATTTGGATTTGTTATTTTGGTATAAATCTATTAGGAATAGGCTTACATAGTTATGGTTCGTTTACATAACCTAAATGTTACAAACCTTTTTGAGAACCCTTGCTATCAGGTTCTAAAATCGAAAGTCAACCATTTAGGATAATAATTGGATAAGAGAGCCTCTACCCTGTCAACGGATAGGGAGAGAACAAAATCTGGATAAATACCAATTCCTATTACTGGTAAAAAGATACAGATTAAAATAAAGAGTTCTCGTGGTCCAGAATCCACAAAATTTGCGTTTGGAACATTAAATAGCTTGTATCCATAGAACATCTGGCGTAACATAGATAATAAATAAATAGGAGTTAATATCATTCCAATTGCCATTACAAAAGTAATTAGTGTTTTTGGCATTAACAGAAATTTTGGACTAGTAATTAGTCCAAAAAATACTACTAATTCTGCGACAAAACCACTCATTCCTGGTAAGGCAAGAGAAGCCATTGAAAAGCTACTAAACATGGTAAAAATTTTAGGCATTGGGATAGATATTCCCCCCAGTTCTTCGAGATAAACAAGACGCATTCTATCAGAAGCGGTTCCTGCCAAGAAAAAAAGTGTAGCACCAATAAATCCATGGGATAATATTTGTAAAATAGCTCCATTGAGTCCAATGTTGGTTATGGAACCAATTCCTATAATTATGAAACCCATGTGAGATACAGAGGAATAAGCTATTCTTTTTTTGAAATTTCGTTGACCAAGAGAAGTTGAAGCTGCATAGATTATTTGGATCGCTCCTATTATTACTAACCAGGGCGAAAATAGATAATGAGCATGAGGTAACAATTCCATGTTGATCCGAATCAATCCATATGCTCCCATCTTTAATAATATTCCCGCTAAAAGCATACATGTACTATAATGTGCTTCCCCATGGGTATCTGGTAACCACGTATGTAGGGGTATAATCGGCAATTTGACAGCATAAGCAATAAGGAAGCCAAAATATAAAAGTATTTCCAAGGTTGCAGGGTATGATTGATTAATTAATCTTTCCAAATCTAATCCTGGTTCGTTGGACCATATAAGCCCATACCCAGAACTCCGATTAAGAAAAAAATGGAACCGCCTGCAGTATACAAAATAAACTTTGTAGCTGAATATAGACGCCTCTTCCCCCCCCACATGGATAAAAGTAAGTAAACAGGAATTAATTCTAACTCCCACATGATAAAAAAAAGTAAAAGGTCTCGCGAAGAAAATAATCCTATTTGACCACTATACATTGCGAGCATCAGGAAATAGAATAATCGCGAATTCCGTGTAATTGGCCAAGCTGCTAAAGTAGCTAAAGTAGTGATAAATCCTGTCAATAAAATAGATCCTAATGAAAGTCCATCGATTCCCAATCTCCAGTGGAAATCGAAGACATCTATCCATTTATAATCCTCCTTTAATTGGATTAAGGGATCCTCCAGTTGGAAATGATAACAGAACGCATAAGTCATTAGAAGGAATTCTAATAAACAAATAGATATAGTATACCACCTAACGACTTTGTTTCCCTTATGAGGTAAAAAGAAAATTAATGAACCTGCAAATATCGGCAAAACAACAAGTATTGTTAACCAAGGAAAATAACTCATGATAAAGTGATCAAGATACGTTTTGACCAGAAAAGCCCGTGCTCTTATTTCGAGCACAGGCCGGTAAAGAGGAATCAGACGATTCGAGTGAATTTTGAACGTTCATAAGATAGAGCCATGCTACGTGTTGTTTCAGGCCCTAAATAAACGCGGACACTTAAAAAATCTGTCGGGCAGGCAGATTCACATCTCTTACAACCCACACAATCTTCGGTTCTCGGCGCGGAAGCAATTTGCTTGGCTTTACATCCATCCCAGGGTATCATTTCTAATACATCTGTTGGACAAGCTCGTACACATTGAGTGCATCCTATACATGTATCGTAAATTTTTACGGAATGTGACATTGATCTATAAATTTTCTTATAAATTTTTGATCTGTAATTGTAGACACCAGACGAAGCAATGGTTTATCCACTTCAATTAGTTTGTGAGAGCGTGAAGAGAGCAAGAGACTTTAATTTTGGATTTAAAGAATTGTTCATATTATTGAATATAATTAATATATTCAATAAATAGATTGATTGATACGAGTGGATTCCTATTACGATGGATGGAAGAAAGAATGGATAGTCCATAGCGGCTTCAGCAGCTGCAGGGCTATAAAAAATTGCGAAAATATCTCCTTTTAATTGGCGACTATCAAATAGATCAGAAAATGTTACGAGATTTAGATTAATTGAATTCAGTATAAGTTCAAGACATATTAGAGCTCTAACCATGTTTCGGCTTGTGATCAATCCATAGATACCAATCGAAAATAAATAGACACTCAAAAAAAGTACATGCTCAAACATCATTAACTAACTCCTTATCAATCTCGATTCATTTCATAGAGAGAATTGACACAACGTATTGTTGGCAATGGATTACTAATAAAATGGATTTAGTATTTTTGCATATTGCCGAGCCATAGTAATTGCACCTATTAAAGAAACTAGAAGAATTATGGAAATGAGTTCAAACGGAAGATAAAAATCGGTTGCTAAATGAATTCCAATTTGTTGAACATTATTTATGAGACCCTGTTCTACTATTTGGTTTGATCTTGTAGTCCAAAGAATTCCATACCACGACGTATCTGGGATAGTAGTCATTAGTGAAAAAACAATAGTTATACAAACGAGTGAAGTGAACCCATCTCCAATAGTCCAATAATTCTTATCTTTAGACCATTCTGAGCCATTTACGAACATTACAGCGAATATGATCAAGACATTTATGGCTCCCACATAAATAAGAAGTTGTGCGACAGCTACAAAGTAGGAATTTAATAAAAAATAGAATAAGGATATACAAACAAGAACTAATCCCAGCGAAAAGGCAGAATAAATGGGGTTGGTAAGTAATACTACTCCTAGACCCCCTAGTAGAAGAACAAATCCCCCAAATAGCATAAGAATCTCATGTATTGGTCCAGGTAAATCCATTATGGATAAAAAAATTAGTATAAAATTTTCATGAACTGAGATTCAAGGAAGAAAATCAGTAATCGTTCTTGAATTCGAAGATTTTTTTATCAGACGAATTCCTAATTGTTTGAATTGTGTAATCTCCCATTATGGAGATTGGTAACCGACTTAAAGCAATTTGATTGTAATTCAATTCATGACGATCATAGGTAGAAAGTTCATATTCTTCAGTCATTGATAAACAGCTTGTTGGACAGTACTCAACACAATTGCCACAAAATATACAAACTCCGAAATCAATACTATAATTAAGCAATTGTTTTCTTTTAATATCCTTTTCAAATCTCCAATCCACAACGGGTAAATCTATCGGACATACGCGAACACATACTTCACAAGCAATACATTTATCAAATTCAAAGTGGATTCGCCCTCGGAAACGCTCTGGTGTAATTGATTTTTCATAAGGGTAGTGAATCGTTATAGGTAAACGATTTGTGTGGGATAAGGTAGTTATGAAACTTTGACCTATGTACCTTGTAGCACGTATTGTTTGTTGACCATAACTCATGAACCCAGTTACCATAGGGAACATTTCTTTCTAAGATATGTTCTTTCTCTGTTTGAGAGATAAAATATTCTTATATCTTTAGTGAAACAAGTTGAGAAGAGGTTGTTAATAAGAGATTGCCCAGGGAAATAGGTAAAAGAAATTTCCATCCAAGATTTAATAACTGATCCATTCTCATCCTCGGTAAAGTCCATCTTATTGTGATAGAAATGAAGAGAAATAAATAAGCTTTAGTTAATGTAATAAATATACCCATTGTCATTTCCAAAATTCCAACTGCTTTGAAAAAATCAAAAAAGGATATATAGGGAATAATAAATTCCACCCGCCCAAGTAGAGAACTGTTACAAATAAAGAAGAAACTAATAAATTTAGGTAAGAAACAAGATAAAATAAACCATATTTGATACCGGAATATTCAGTTTGGTAACTGCTACTAATTCTTCCTCCGCTTCTGGTAAATCAAAGGGTAATCTTTCACATTCTGCCAAAGAAGAAATTAAAAAAACCAGAAAACCTATAGGCTGACGCCAAATATTCCATCCAAAAAAACCGTATTTTGACTGTGCTTCAACTATATCAACTGTACTTGAACTGTTAGATAATCATAGTCGGTGATAACATCACAGTTCCACCGCTATTTCAAAACCGTACATGAAACCTTGCTTCATACGGCTTCTCTATGATCAAATGATTTGAAAGCTAAATAGACCAAAGGAATTCCGCTGCGATAAAAGCGCTTCCGAATTGATCTCATCCTTTTCTCATAATACTTATCTTGGAATAAAACAGTTATAGGATTAATAAATAAGAGTTTCCATTCTTTTTACTATTCTTCTAAAAAGATAAAGGGTTAATTCGTTCTTGATAGCCATTTCCTTAAAAGTGAATGGGAAGTACTACTTGTAATTTCTAAAATTGCAAGTCCTTTATGATTCCTTTATGGAAAAATCTCTAATGGATTTCATACTATCCTTTATGTACTTTAGTGTTCCTACCCTTCACTAATTGTGATTCCTGGCATTCGTAATCCTTTATTCTTGGCCGCTTCAAGATATGAGACTTTGGGATAAAGAGTTACTATTTTACTCCACTTCTTGTACGTAGGAAATGAGATTTACTATTATAAGCTGTTTTGTTTCACTCATATAGCTATCTAGTTAAGATTTTTAACGAATCACACGTAGAGATATTGCTAGCACACAAAAAGTTAATGGTATTTCATAACTAATGGATTGAGCAGCAGCTCGTAGACCGCCTGAAAAAGAATATTTATTATTTGAGCTATATCCTGCCATAAGAAGACCAATAGGAGCTATACTTGAAATGGCAATCCATAAAAAAACACCAATACTAAGATCGGCTAAAACAAAATGATATCCCAAAGGGATAACTAAAAAACTTAATAAAACTGATATGACTGCTATAGAGGGTCCAATGCTAAATAAAGAAATATCTCCTCGGGATGGCAGAATATCTTCTTTAAAAAGTAGCTTAGTCCCATCTGCTATAGCTTGAAGCAGGCCCAGGGGGCCAGCATATTCAGGACCAATACGTTGTTGTATCGACGCAGATATTTCTCTTTCTAACCACACAATTACGAGTACCTCTATTGTTATTCCCAAAAGGAGGGTCAAAATGGTAGAATCGATATCAGTCCATAGACTTCTTTTAATAATTCCAATTTCGAAAAAGAATTGATAGTTTCTACCTCTATTATCATTTCAACGATCAACTTCCCCCATAATGATATCTATACTACCTAATATCGTCATGATATCAGCCAATTTCATTTTTTTAACTAGCTGAGGAAGAATTTGCAAATTAATAAACCCGGGTGGACGGATTTTCCATCTCCAGGGGAAAAGGCTATCATCTCCTACTAGATAAATCCCTAATTCACCTTTTGGGGCTTCTACTCTTACATAAAGCTCTTGTCTTGACAATTCAAAATTGGGCGAAGGTTTTTTACCAAGAAATTTATACTCAAAATCATTCCATTAGAATTATTTTCTTTCTTAAAGCGTCGGACTTCTAAATTTTCATAAGGTCCTCCAGGAATTTTTTCTACAGCTTGTTGAATTATTTTGATGGATTCCCTCATTTCACCAATTCGTACTAAATAGCGAGCTAACGAATCCCCTTCTTTTTGCCATTGGACTTTCCAATCAAATTGGTTGTAAGACTCATAAGGATCTACTTTACGAAGATCCCATTGTATTCCAGAAGCTCGTAACATCGGTCCCGATAAGCCCCAATTTACTGCTTCTTCTCCGCTAATAAAACCTACTCCTTCAACTCGCTCTAAAAAAATTGGATTCTGTGTAATAAGTTGTTGATATTCCACAACTCCGCGTAAAAAATAATCACAGAAATCTAAACATTTATCGATCCATCCATAAGGTAAATCGGCGGCTACTCCTCCGATGCGAAAGTAATTGTGCATCATTCGCATACCTGTAGCAGCTTCAAATAGATCATATATTAATTCTCTCTCTCTAAAAATATAGAAAAAAGGAGTCTGTGCGCCGAGATCCGCCATAAAAGGTCCAAGCCATAGCAAGTGAGAAGCTATCCGGCTTAATTCTAACATAATTACCCTAATATAGCTGGCTCTTTGTGGTATTTGAATATTCTCCAAGAATTCTGGTGCATTTACTGTTATTGCTTCTGTAAACATAGTAGCTAAATAATCCCA
Eriocoma_hymenoides__stripped_ TACTATTGGGTACCTTTCTTCAAAAATTCCTATATGTTAAGTTACCCGTTAAGAGATGGAACTTCAAGAGCAGCTAGATCTAGAGGGAAGTTGTGAGCATTACGTTCGTGCATTACTTCCATACCAAGATTAGCACGGTTGATGATATCAGCCCAAGTATTAATAACGCGACCTTGACTATCAACTACAGATTGGTTGAAATTGAATCCATTTAGGTTGAAAGCCATAGTACTAATACCTAAAGCAGTGAACCAGATCCCTACTACAGGCCAAGCAGCCAAGAAGAAGTGTAAAGAACGAGAGTTGTTGAAACTAGCATATTGGAAGATTAATCGGCCAAAATAACCATGAGCAGCCACAATATTATAAGTCTCTTCCTCTTGACCAAATTTGTAACCCTCATTAGCAGATTCATTTTCAGTAGTTTCCCTGATCAAACTAGAGGTTACCAAGGAACCATGCATAGCACTGAATAGGGAACCGCCGAAAACACCAGCTACACCTAACATGTGAAATGGATGCATAAGGATGTTGTGCTCTGCCTGGAATACAATCATAAAGTTGAAAGTACCAGAAATTCCTAAAGGCATACCATCAGAGAAGCTTCCTTGACCAATAGGGTAAATCAAGAAAACAGCAGTAGCAGCCGCAACAGGAGCTGAATATGCAACAGCAATCCAAGGACGCATACCCAGACGGAAACTAAGTTCCCACTCACGACCCATATAACAAGCTACACCAAGTAAGAAGTGTAGAACAATTAGCTCATAAGGACCACCGTTGTATAACCACTCATCAACAGATGCAGCTTCCCAAATTGGGTAAAAGTGCAATCCGATCGCCGCAGAAGTAGGAATAATGGCACCAGAGATAATATTGTTTCCATAAAGTAAAGAACCAGAAACAGGCTCACGAATACCATCAATATCTACTGGAGGGGCTGCGATGAAGGCGATAATAAATACGGAAGTTGCGGTCAATAAGGTAGGGATCATCAAAACACCGAACCATCCGATGTAAAGACGATTTTCGGTGCTAGTTATCCAGTGCAGAAGCGACCCCACAGGCTTGTACTTTCGCGTCTCTCTAAAATTGCAGTCATGGTAAGATCTTGGTTTATTCAAATTGCAAGGACTCCCAAGCACATGTATTAACTAGATAATAGAAGGCTTGTTATTTAACAGTATAACATAGACTATATACCAATGTCAACCAAGTCCATATGGGTTGCCCGGGACTCGAACCCGGAACTAGTCGGATGGAGTAGATAATTCTTCCTTGTTACAAACCCCTCCCCAAATCGTGCTTGCATTTTTCATTGCACACGACTTTCCCTATGTAGAAATTTCTATGAACATTTCAGTAACGGATAATATCTAAATACCAAATACGCTCACTGTGTGATCCGCGGAAAGAAAAAAGGGTTGTTTTGGTGAACATCAAAGAAAAAACTTCTTCTTCCGTAAAAAATTCTTCTAAAAATACCGAACCCAACCGTTGCATAAAAGTTCGTACCGTGCTTTTATGTTTACGAGCTAAAGTTCTAGCGCATGAAAGTCGAAGTATATACTTTAGCCGATACAAAGTCCGTTTTTTCGAAGATCCACTATGGTAATGAAAAAGATTTCTACATATCCGACCAAATCGATCAAGAATATCCCAATCTGATAAATCGGTCCAAATGGGTTTACTAATGGGATGCCCCGATCCAGTACAAAATTGAGCTTTTGATAAGGATCCAATGAGGGGAGTAGTGGGGACTGTGGTATCAAAATTTTTCATTTGAGTATCTATTAGAAAAGAATTCTCCAGCATTTGATTCCTTACTAACAAAGGACTTTTTGGTACACTTGAAAGGTACCCCAGAAAATCGAAGCAAGAGTTTGCTAATTGGTTTAGATGGATCCTTCGCGGTTGAGTCCAAAAAGAGAAAGAATATTGCCAGAAATAGGCAAGGTAACATTTCCATTTCTTCTTCAAAAATGGAGTTCCTTTTGATGCAAGAATTGCCTTTCCTTGATATCGAACATAATGCATAAGAGGATCCATAAAGAACCATACTGTTTTCCGAACTGGGTACATTATCCCAAAATGTTCCATCTTCCTAGAAAAGTGGATTCGTTCTAGAAAGGTTCCAGAAGATGTTAATGATAACCAAGAAGATTGTTTACGAAGAAGCAACAAGAAAAATTCATATTCTGATACATAAGAGTTGTATAGGAATCGAAATAGTCTTTTATTTTCTTTTTTCAAAAGAAAAATCGATTTCATTGAAGTAATAAGAGTATTCCAATTTGAATAGTAGTTGAGAAAGAATCGCAATAAATGCAAAGATGGAACATCTTGGATATGGTATTGAAGGAGTTGAACCAAGATTTCCAAATGGATAGGATAGGGTATTTCTATATGTGATAGATAATCCAAATGCAAAAATTTGTCTTCTAAAAAGGGAAATATTGAATGAATAGAGCGTAAATTCTGAAACTTTGGTATTTCTTTCGGACGAGATAATTCTCGTAGCGAGAATGGGATTTCTACAACGATCGCAAACCCCTCAGATAGAATCTGAGAATAAAACTCAGAAAAATAATTTTTGTAATCCAACAATCGATCTTGGTTAGGATGATTAACCGAGTTAATCCAAAAATTCTGCTGATACATTCGAATAATTAAACGTTTCACAAGTAGTGAACTAAATTTCTTGTTATTACAACTAACAATTTCCACAGGTTCGGAACCATAATCATGGGCAATGCATAAATATACTCCTGAAAGAGAAGTGGGTAGACGAAGTATTGACGAGATTTAAGTTTTTCTGAATACCCTTCGAATTTTTCCATTTGTATTTCTACTTAAAGGACATTTCTCGGTTTAGCGAATACATAGTGCAATATGGTCAGACAGGGTTACAAACGGAAGGGAGTCTAATACTTTTATTTTTGCAGGCCAATTGCTCTTTTGACTTTGGAATACAGTTCTTTATCAATATACTGCTTCTTTTACACTCAAGAATAATTAGGATTTCGGTCCACTCGAAACCACCTTTCCCCATCCGGCACTAATCTATTTTTAACGTCTAATTAGAGCGGGGAATCATTCCAATTAAGGAGTTAAGCTCGTTGCTTTTTTTTACCAGAATTGGAGCCAGGCTCTATCCATTTATTCACTAGACCCAGAAAATCGATTTTATTACGACATGCTATTTTTTCCATTCATTACCCTTGAGGATCAGTCGTGGTCTTCTAGACTCTACCAAGAGTCTGGACGAATTTGTTGCTCATCCAAATGTGTAAAGATCATAGCCGCACTTAAAAGCCGAGTACTCTACCATTGAGTGCAACCCAGAAAGATACGATCGAACCAAAATCAATGGAATTGTAGGCGCTTGGAGTGAGGAGAAAGAGACCTATCTATCTAGAAATTCTATTTGTTCAATAGACCTTTGTCAATGGAAATACAATTTAAAGGGCTTATGTTGGATTGGCACGACATAAATCCTAAGAAAACTCAAATCTTTAAAGAATTCCGCCTTCCTTAAAATATCATAAACAGTTCTTGTAGGTTGAGCACCCTTTTCAAGGAAATAGAGAATAGCTGGAACATTTAAAGAAGTTTGATTCTTTATCGGATCATAAAAACCTACTTTTCGCAGATCTCTTCCTTCTCTTCGAGATCGAACATCAATTGCAACAATTCGATAGACAGCTTATTGGGATAGATGTAGATAAACAACCCCCTAGAAACGTATAGGAGGTTTTCTCCTCATACGGCTCGAGAAATAAAATTTCATTTACTCATGACTCAAGTTGACTAATTTTGACTGACAGACTTCATTTTTGAGTCGTCTCTAAACTCTTTTCTTTGTCTCATTTCGAACGAATTGACTTTGTTGAGACAATTGAAAATCGTGTTTACTTGTTCTGGAATCTTTGATTTGTGAAATCCTTGGGTTTAGACATTACTTCGGGAATTCCTTTTTTTAAAGAGTAGCAACATACCATAGACTGACAAAGTTCCTAATTTATTAGTTTTCACTAACCCTAGATTCTTTCCTAAATTCTGTCTCGAGCTCCATCGTGTACTAAACCCAGCCAAATTGTTCGGGACGAATAGAACAGACTATGTCGAGCCAAGAGCATTTTCATACTATGGAAAATGATGGATAGCAAAATCCACAATCGATCATGTCCTTCAAGTCGCACGTTCTTTCTACCACATCGTTTTAAACGAAGTTTTACCAAAATCCTCTTTTCATTATGGTATAGAATTGATCCAATATGGATGGAATCATGAATAGTCATATACTTAAATCTGGGACGGAAGGATTCGAACCTCCGAGTAACGGGACCAAAACCCGCTGCCTTACCACTTGGCCACGCCCCATAGCGACACTAATTTGTTTATTTGTTATTCGTCAATTTCAATTAAGGGATTTCTCTTGCTAGTATTCTAGACATGCGGATAATATAAAAATGCATTGATCATTACATGGAATTCTATTAAGATATTATATGAAATCGAATTTCTTCCATTCTCATTTGAGAGTGCGAATACGAGGAGGTATTTTTGTTTGGGAAAGTCCGAAAAGGTTTTGAATCGCCCTTAAAATAACTCAATCAAAATCCAATTATTTACTCTACAATAACGAAATGCTTGTTATGCCTAATATACTTAGTTTAACCTGTATCTGTTTTAATTCTGTTCTTTACTTGTTTTTTCTTCCAAATTGCCCGAAGCTTATGCTATTTTCACCCAATCGTGGATGTTATGCCTGTCATACCTCTATTCTTTTTTCTATTAGCCTTTGTTTGGCAAGCTGCTGTAAGTTTTCGATGAATACTAATGGTAATCTATTCCTTAAAATTGGAGATTATGTAATGCTTACTCTCAAACTTTTTGTTTATACAGTAGTGATATTCTTTGTTTCCCTCTTTATCTTTGGATTCTTATCTAATGACCCAGGACGTAATCCTGGGCGCGAGGAGTAATTGGAATTTATCTATGAAAAACCGGGGGTCAGAATTCCTTCCAATTCGAAAGTCCCAATGATCGAGGAGCGGAAAGAGAGGGATTCGAACCCTCGGTACAAAAAATTGTACAACGGATTAGCAATCCGCCGCTTTAGTCCACTCAGCCATCTCTCCCGTTCCAAATCGAAAGGTTTCATGATATGACAGAGGAAGAAATAAGATAGAAAAATTATATTGCCAATTCCATTTTAGTTATATTCTTTTTTCTTAATGTTAATAAACATAAAATTGGAAAAAGGATAAAGTAAGTAGACCTGACTCCTTGAATGATGCCTCTATCCGCTATTCTGATATATAAATTCGATGTAGATGAAATTGTATGCGGTTTTATCTTCGAGACCATTGAAAGGGCATTGAACGAGAAGAAATCGTCCAATTATCATATGCCTAGTGGAGGTGCTCGGAAATGGTTGAAGTAATTGAATAGGAGGATCACTATGACTATAGCCCTTGGTAGAGTTCCTAAAGAAGAAAATGATCTATTTGATACTATGGACGACTGGTTACGAAGGGACCGTTTCGTTTTTGTAGGATGGTCCGGCCTATTGCTCTTTCCTTGTGCTTATTTCGCTTTAGGGGGTTGGTTTACAGGGACAACTTTTGTAACTTCTTGGTATACCCATGGATTGGCTAGTTCCTATTTGGAAGGTTGTAATTTCTTAACCGCGGCAGTTTCTACCCCCGCCAATAGTTTAGCACACTCTTTGTTGCTACTATGGGGCCCGGAAGCACAAGGAGATTTTACTCGTTGGTGTCAATTAGGCGGTCTATGGACTTTTGTCGCTCTCCACGGGGCTTTTGCACTAATAGGTTTCATGTTACGCCAATTTGAACTTGCTCGGTCTGTTCAATTGCGGCCTTATAATGCAATCTCATTCTCTGGTCCAATCGCTGTTTTTGTTTCTGTATTCCTTATTTATCCACTGGGGCAATCTGGTTGGTTCTTTGCGCCGAGTTTTGGCGTAGCAGCGATATTTCGATTCATCCTCTTCTTCCAAGGATTTCATAATTGGACGTTGAACCCATTTCATATGATGGGAGTTGCCGGAGTATTAGGCGCGGCTCTGCTATGCGCTATTCATGGGGCGACCGTAGAAAACACTCTATTCGAGGACGGTGATGGTGCAAATACCTTCCGCGCTTTTAACCCAACTCAAGCTGAAGAAACTTATTCAATGGTCACTGCTAACCGCTTTTGGTCCCAAATCTTTGGTGTTGCTTTTTCCAATAAACGTTGGTTACATTTCTTTATGCTATTTGTACCCGTCACCGGTTTATGGATGAGTGCTATTGGCGTAGTTGGCCTGGCTCTGAACTTACGTGCCTATGACTTCGTTTCCCAGGAAATCCGTGCAGCGGAAGATCCTGAATTTGAGACTTTCTACACCAAAAATATTCTTTTAAACGAGGGTATTCGTGCGTGGATGGCAGCTCAGGATCAGCCTCATGAAAATCTTATATTCCCTGAGGAGGTTCTACCACGTGGAAACGCTCTTTAATGGAACTTTCGTTTTAGCTGGTCGTGACCAAGAAACCACCGGCTTTGCTTGGTGGGCTGGGAATGCCAGACTTATCAATTTGTCCGGTAAACTACTTGGAGCTCACGTAGCCCATGCCGGATTAATCGTATTCTGGGCCGGAGCAATGAACCTATTTGAAGTGGCCCATTTCGTACCAGAAAAGCCCATGTATGAACAAGGGTTGATTTTACTTCCACACTTAGCTACTCTAGGTTGGGGAGTAGGGCCTGGGGGAGAAGTTCTAGATACTTTTCCGTACTTTGTATCTGGAGTACTTCACCTAATTTCCTCCGCAGTCTTAGGCTTCGGTGGCATTTATCACGCGCTTCTGGGACCCGAGACTCTTGAGGAATCTTTTCCATTCTTTGGTTATGTATGGAAAGATAGAAATAAAATGACTACAATTTTGGGTATTCACTTAATTTTGTTAGGTCTAGGTGCTTTTCTTCTAGTACTCAAGGCTCTTTATTTTGGTGGTGTATATGATACCTGGGCCCCGGGGGGATGTAAGAAAAATTACCAATTTGACCCTTAGCCCCAGTGTTATATTTGGTTATTTACTAAAATCCCCTTTTGGGGGAGAAGGGTGGATTGTTAGTGTGGATGATTTAGAAGATATAATTGGTGGACATGTATGGTTGGGTTTCATTTGTGTATTTGGCGGAATTTGGCATATCTTAACCAAACCCTTCGCATGGGCTCGCCGTGCACTTGTATGGTCTGGAGAAGCTTACTTGTCTTATAGTTTAGCTGCTTTATCTGTCTTTGGTTTTATCGCTTGTTGTTTTGTCTGGTTCAATAATACGGCTTATCCGAGTGAGTTTTATGGACCCACTGGGCCAGAAGCTTCTCAAGCTCAAGCATTTACTTTTCTAGTTAGAGACCAGCGTCTTGGAGCTAATGTGGGATCTGCTCAAGGACCCACAGGTTTAGGTAAATATTTAATGCGTTCCCCAACAGGGGAGGTTATCTTTGGAGGGGAAACTATGCGTTTTTGGGACCTTCGTGCTCCATGGTTAGAACCTCTAAGGGGCCCCAACGGTTTGGACTTGAGTAGGTTGAAAAAGGACATACAACCTTGGCAAGAACGACGTTCAGCAGAATATATGACCCATGCTCCTTTAGGCTCTTTAAATTCCGTGGGTGGCGTAGCTACCGAGATCAATGCAGTTAATTATGTCTCTCCTAGAAGTTGGTTAGCGACCTCTCATTTTGTTCTAGGATTCTTCCTTTTTGTGGGCCATTTGTGGCATGCAGGAAGAGCCCGAGCTGCTGCAGCAGGTTTTGAAAAGGGAATCGATCGTGATTTAGAACCTGTTCTTTACATGAACCCTCTTAACTAAGATCTTTATACCTGTTTTATTCTTTCTGGCTCGGTTATTCCATCTAGCCGAGCCAGTATTCAATAAGCAAAAGGAGAGAGAGGGATTCGAACCCTCGATAGTTCTTAGAACTATACCGGTTTTCAAGACCGGAGCTATCAACCACTCAGCCATCTCTCCACAGCCTAATAAAGAGAAGAATCAATGGATTCATGATTAAACCCCTCCTACTTTTGTATTTTTTACAGTTAAGTGAGGGATCGTAGTCAACATTTGATGGTAGCTTGGAGGATTAGAAATATGACTATTGCTTTCCAATTAGCTGTTTTTGCATTAATTGCGACTTCCTCAGTTTTAGTAATTAGTGTACCCCTTGTATTTGCTTCTCCTGATGGTTGGTCAAATAATAAAAACGTTGTATTTTCCGGTACATCATTATGGATTGGACTAGTCTTTTCGTAGCTATTCTGAATTCTCTCATTTCTTAAAACGAAACGGTCGACCCAGACGGTCGACCCAAGCGGATATACCCTATAAAATATAGTAGCGAGCGTAGTTCAATGGTAAAACATCTCCTTGCCAAGGAGAAGATACGGGTTCGATTCCCGCCGCTCGCCCGCATAAGTGCGGAGACGGGAATCGAACCCGTGACCTCAAGGTTATGAGCCTCGTGAGCTACCAAACTGCTCTACTCCGCTCTGGAGTACTGGGTGGACAAGCCTAATGGAGCGGGTAGCGGGAATCGAACCCGCATCGTTAGCTTGGAAGGCTAGGGGTTATAGTCGACGTTGGTTTTTTTAACGTCTCTAATTCAAAACCGAACATGAAATTTTGATTTCATTCGGCTCCTTTATGGATATTCTCACCACTTAACATCTATGTCAGCTTTTATTTGAATGGAACCAAAGCTCTCCGCTTTCTAGATGATCCTTATAGAGTAGGAGATAGAAATTCATCTACTTACTTCGTTCCTTAATTTCATTCAAGAGATCCTGAGGAAAAGAATTGGGTTTCCACCGAGCTGAAACAATATGCTGATGGTTCTAGTAAACCAAAACTACCTTTTTAGCTATTTGGCTTCCATTTAAGAAGATTTAGTTACGATTGGTTTTTTTATCTTCATCCATAGATCCTTTACTCATATTTAAAAATTGGAATACATGCAAAATTATGCTTCGCGACTCTGTACTCATAATCAACTATACAAATCGCGAGAATTATATTCTCCTCAATATGCTATTGAGAGGAAAAGGATGAAATCCTTTATAAGAACTAAAGTATAGAACGAATCACACTTTTACCACTAAACTATACCCGCTACTGTAGATTATGATACCAACGCTACCCTTTGTCAAGGTAGCCAATGAAAAATCCAAAAACTCTTTGCTTGTTCGAGTATATTGACAATTCCAAAAAACTGCTCATACTATATAGTATAATCACGAGCGGTTGTACTATCGTCTAGTGGTTCAGGACATCTCTCTTTCAAGGAGGCAGCGGGGATTCGACTTCCCCTGGGGGTAGGGAGTATTATGAAAGGAGGTTGTAACCCTAGAAAAATTCTTCCTGGGTCGATGCCCGAGCGGTTAATGGGGACGGACTGTAAATTCGTTGACAATGTCTACGCTGGTTCAAATCCAGCTCGGCAAAATCTAGGGCTTCATGAATATGAACTAAGCGGGGATTGTAGTTCAATTGGTCAGAGCACCGCCCTGTCAAGGCGGAAGCTGCGGGTTCGAGCCCCGTCAGTCCCGAACTGGATCTCCTATTACTATTCACTCTCAACCAAGAATTGATTGATAGTCCGATATTCATAATATTGAATTGATTCATATCAGAATCAAGTCCTCACAGGCCTTTTCCATGGGATTACATCCCGAGTTATTGTGAAGAGGTTATGGAAGTCAATATTCTCGCATTTATTGCTACTGCACTGTTCATTCTAATTCCTACTGCCTTTTTACTTATTATTTATGTAAAAACAGTCAGCCAAAATAATTAATTGGAATTCCAATTAATCATTGAAGAAAAAGGCTGGTTGGAATCTAAAGTGTGCTACGACACTTTAGCTTTATTATCATCCTAGAGTCCACTCCTCCCCCATACTACTAGTGAAAGAGAAAATGTAAAGACTACCATTAAAGCAGCCCAAGCGAGACTTACTATATCCATCTAAATTATGTCTCCTATTTCTATGAAGGAATTATTCTACTATTGATCAATAATCATAGTGGAATCAAGGGTCAGAGTCAAAATCTTGATCAGGCGGCACCAGATTTGAACTGGGGATAAAGGATTTGCAGTCCCCTGCCTTACCGCTGGCCATGCCGCCATTGGTTCCCTTATGTTTTCTATGGGGAATCGTGCTGAACTTTGGTCGATCTATTCATATGTATGAAATACATATATGAAATACGTATGTGGAGTTCCCTAGAATTTCATGTGATTCAGTAAACAATATAGTTCCATGATTGCTAGATCAATCTGTAGGGATTGAGAAGAGTGAGCATAATGGATTTCGATAAACAGGAAACTTAAGATGCTCCGGAATGGAAATGAGGGAATGTCCACAATACCCGGATTTAGTCAGATCCAATTCGAGGGATTTTGTAGGTTCATTAATCAAGGCTTGGCAGAAGAACTTGAGAAGTTTCCAACAATTAAAGATCCAGATCACGAAATTGCATTTCAATTATTTGCGAAAGGATATCAATTGCTAGAACCCTCGATAAAAGAAAGGGATGCTGTGTATGAATCACTCACCTATTCTTCCGAATTATATGTATCTGCGAGATTAATTTTTGGTTTCGATGTGCAAAAGCAAACCATTTCTATTGGAAACATTCCTATAATGAATTCCTTAGGAACCTTTATAATAAATGGAATATACCGAATTGTGATCAATCAAATATTGCTAAGTCCTGGTATTTACTACCGCTCGGAATTAGACCATAAGGGAATTTCTATCTACACCGGGACTATAATATCAGATTGGGGAGGAAGATTGGAATTAGCAATTGATAAAAAAGAAAGGATATGGGCTCGTGTGAGTAGAAAACAAAAGATATCTATTCTAGTTCTATCATCAGCTATGGGTTCGAATCTAAGAGAAATTCTAGATAATGTTTCCTACCCTGAAATTTTCTTGTCTTTCCCGAATGCTAAGGAGAAGAGGATTGAGTCAAAAGAAAAAGCTATTTTGGAGTTTTATCAACAATTTGCTTGTGTAGGTGGGGACCTGGTATTTTCGGAGTCCTTATGTGAAGAATTACAAAAGAAATTTTTTCAACAAAAATGTGAATTAGGAAGGATTGGTCGACGAAATATGAATCGGAGACTGAATCTTGATATACCTCAGAACAATACATTCTTGTTACCACGAGATGTATTGGCCGCTACGGATCATTTGATTGGAATGAAATTTGGAACGGGTATACTTGACGATGACGATATGAATCACTTGAAAAATAAACGTATTCGTTCCGTTGCGGATCTGTTACAAGATCAATTCGGGCTGGCTCTTGGTCGTTTACAACATGCAGTTCAAAAAACTATCCGTAGAGTATTCATACGTCAATCGAAACCGACTCCCCAAACTTTGGTAACTCCAACTTCAACTTCGATTTTATTAATAACTACTTATGAGACCTTTTTTGGCACATACCCCTTATCTCAAGTTTTTGATCAAACGAATCCATTGACCCAAACTGTTCATGGGCGAAAAGTTAGTTGTTTGGGTCCTGGAGGGTTGACGGGGAGAACTGCAAGTTTTCGGAGCCGAGATATTCATCCGAGTCACTATGGGCGTATTTGTCCAATTGACACGTCCGAAGGAATCAATGTTGGACTTACAGGATCCTTAGCTATTCATGCGAGAATTGATCACTTGTGGGGATCCGTAGAGAGTCCGTTTTATGAAATATCTGAGAAGAAAAAAAAGAGAGACAGGTGGTTTATCTATCACCAAATAGAGATGAATATTATATGATAGCAGCAGGAAATTCTTTGTCCTTGAATCAGGGTATTCAGGAAGAGCAGGTTGTTCCTGCTAGATACCGTCAAGAATTCCTGACTATTGCATGGGAACAGATTCATGTTAGAAGTATTTTTCCTTTCCAATATTTTTCTATTGGGGGTTCTCTCATTCCTTTTATTGAGCACAATGATGCGAATCGGGCTTTAATGAGTTCTAATATGCAGCGCCAAGCAGTTCCACTTTCTCGGTCCGAGAAGTGTATTGTTGGAACTGGATTGGAACGCCAAACAGCTCTAGATTCGAGGGTTTCTGTTATAGCCGAACGCGAGGGAAAGATCATTTCTACTGATAGTCATAAGATCCTTTTATCAAGTAGTGGGAAGACTATAAGTATTCCTTTAGTTAACCACCGGCGCTCTAACAAAAATACTTGTATGCACCAAAAACCTCGGGTTCCGCGGGGTAAATCTATTAAAAAAGGACAAATTTTAGCAGAGGGAGCTGCTACAGTTGGGGGGGAACTTGCTTTAGGAAAAAATGTATTAGTAGCTTATATGCCATGGGAAGGTTACAATTTTGAAGACGCAGTACTAATTAGCGAACGTTTGGTATATGAGGATATTTATACCTCTTTTCACATCCGGAAATATGAAATTCAGACGGATACGACAAGCCAAGGCTCCGCTGAAAAAATCACTAAAGAAATACCACATCTAGAAGAACATTTACTCCGCAATTTGGACAGAAATGGAGTTGTTAGGTTGGGATCCTGGGTGGAAACTGGCGATATTTTAGTAGGTAAATTAACGCCTCAGATAGCGAGCGAATCGTCGTATATCGCGGAAGCTGGATTATTACGGGCCATATTTGGCCTTGAGGTATCCACTTCAAAAGAAACATCTCTCAAATTACCTATAGGTGGAAGAGGGCGTGTTATCGATGTGAAATGGATCCAGAGGGACCCCCTCGACATAATGGTTCGTGTATATATTTTACAGAAACGTGAAATCAAAGTTGGGGATAAAGTAGCCGGAAGACATGGGAATAAGGGAATCATTTCCAAAATTTTGCCTAGGCAAGATATGCCCTATTTGCAAGATGGAACACCTGTTGATATGGTCTTCAATCCCTTAGGAGTACCCTCCCGAATGAATGTGGGACAAATATTTGAAAGCTCGCTCGGATTAGCGGGGGATCTGCTAAAGAAACATTATAGAATAGCACCCTTTGATGAGAGATATGAGCAAGAGGCTTCAAGAAAACTTGTGTTTTCAGAAGCCAGTAAACAAACAAAAAATCCATGGGTATTTGAACCCGAGTACCCGGGAAAAAGCAGAATATTTGATGGAAGAACAGGAGACCCCTTTGAACAACCTGTTCTAATAGGGAAGTCCTATATCTTAAAATTAATTCATCAAGTTGATGAGAAAATTCATGGGCGTTCGACTGGGCCCTACTCACTTGTTACACAACAACCTGTTAGAGGAAGAGCCAAGCAAGGGGGACAACGAGTAGGAGAAATGGAAGTTTGGGCTTTAGAAGGATTTGGTGTTGCTCATATTTTACAAGAGATACTTACTTATAAATCTGACCATCTTATAGCTCGCCAAGAAATACTTAATGCTACGATCTGGGGAAAAAGAATACCTAATCACGAGGATCCTCCAGAATCTTTTCGAGTGCTCGTGCGAGAACTACGATCTTTGGCTCTAGAACTGAATCATTTCCTTGTATCTGAGAAGAACTTCCAGGTTAATAGGGAGGAAGTTTGATCGAATAAATTTTATGATTGACCAATATAAACATCAACAACTTCAAATTGGACTCGTTTCCCCTCAACAAATAAGGGCTTGGGCTAACAAAAACCTACCTAATGGAGAAGTCGTTGGCGAAGTCACAAGGCCCTCTACTTTTCATTATAAAACCGATAAACCGGAAAAAGATGGATTGTTTTGCGAAAGAATCTTTGGACCCATAAAAAGCGGAATTTGCGCTTGTGGAAATTCTCGAGCGAGCGGAGCTGAAAACGAAGAAGAAAGATTTTGCCAAAAATGCGGGGTAGAATTTGTTGATTCTCGGATACGAAGATATCAAATGGGATACATCAAACTCGCATGTCCCGTGACTCATGTATGGTATTTGAAAGGTCTTCCTAGTTATATCGCGAATCTTTTAGATAAACCTCTTAAGAAGTTGGAGGGCCTAGTATACGGCGATTTCTCTTTTGCTAGGCCCAGCACTAAAAAACCCACTTTCTTACGATTACGAGGTTTATTCGAAGAGGAAATTTCATCCTGTAACCACAGCATTTCTCCCTTTTTCCCGGGGTTTGCAACATTTCGAAATCGGGAAATTGCGACAGGAGCAGGTGCTATTAGAGAACAATTAGCAGATTTGGATTTGCGAATTATTATAGAGAATTCCTTGGTCGAATGGAAGGAATTAGAAGATGAGGGTTATAGTGGAGATGAATGGGAAGATAGAAAAAGACGAATAAGAAAAGTTTTTTTAATTAGACGCATGCAATTGGCGAAACATTTTATTCAAACAAATGTAGAACCAGAATGGATGGTTTTGTGCTTATTACCGGTTCTTCCTCCCGAATTGAGACCCATTGTTTATAGGTCTGGGGATAAAGTAGTGACTTCGGACATTAATGAACTTTATAAGAGAGTTATCCGTCGGAACAACAACCTTGCCTATCTATTAAAAAGAAGTGAATTAGCGCCAGCAGATTTAGTAATGTGCCAGGAAAAATTGGTACAAGAAGCCGTGGATACACTTCTTGATAGTGGGTCTCGCGGGCAACCAACGAGGGATGGTCACAATAAAGTATACAAATCACTTTCAGATGTAATTGAAGGTAAAGAGGGAAGGTTTCGCGAGACTCTGCTTGGGAAACGGGTCGATTACTCTGGGCGTTCTGTCATTGTTGTGGGTCCTTCGCTTTCATTACATCAATGTGGATTACCTCTAGAGATAGCAATAAAGCTTTTTCAGCTATTTGTAATTCGCGATTTAATCACGAAACGCGCCACTTCTAATGTCAGGATTGCTAAAAGGAAAATTTGGGAAAAGGAACCCATTGTATGGGAAATACTTCAAGAAGTTATGCGGGGACACCCTGTACTGTTAAATAGAGCACCTACCCTGCATAGATTAGGCATACAGGCCTTCCAACCCACTTTAGTAGAGGGGCGTACTATTTCTTTACACCCATTAGTGTGTAAGGGTTTCAATGCGGACTTTGATGGGGATCAAATGGCTGTTCATCTACCTTTATCCTTGGAAGCTCAGGCGGACCGTTTACTTATGTTTTCTCATATGAATCTCTTATCTCCCGCTATTGGAGATCCGATTTGCGTACCAACCCAAGACATGCTTATCGGACTTTATGTATTAACGATTGGAAACCGTCGAGGTATTTGTGCAAATAGATATAATAGTTGCGGAAACTATCCAAATCAAAAAGTAAATTACATACGAAAGAACCCTATTTTTCTAGTTCTTATGATGCACTGGGAGCTTATAGACAGAAACTAATCAGTTTAGACAGTCCCTTGTGGCTACGTTGGAAACTAGATCAACGCGTCATTGGGTCAAGAGAAGTTCCGGTTGAAGTTCAATATGAATCTTTGGGGACTTATCATGAGATTTATGCCCACTATTTAATAGTGGGAAATAGAAAAAAGGAAATCCGTTCTATATACATTCGAACCACTCTTGGTCATATTTCTTTTTATAGAGAAATAGAGGAAGCCATACAAGGATTTAGTCAGGCCTATTCATACTATCTAAAAAAGAAGTTAGATTCGGTATGCTTTCGGGGGGCATTCCGACGAATCCGAAAATTTGAATCACTGAGGGGGTACTTATGTATGGCGGAACGGGCCAATCTGGTCTTTCATAATAAAGAGCTAGACGGAACTGGTATGAAACGACTTATTAGCAGATTAATAGATCATTTCGGAATGGGATATACATCCCATATACTGGATCAACTAAAGACTCTGGGCTTCCATCAAGCCACTACTACATCGATTTCTTTAGGAATCGAGGATCTTTTAACAATACCCTCTAAGGGATGGTTAGTCCAAGACGCAGAACAGCAGAGTTTTCTTTTGGAGAAACACTATTATTATGGGGCTGTACACGCGGTAGAAAAATTACGCCAATCCGTTGAGATATGGTATGCTACAAGTGAATATTTGAAACAAGAAATGAATTCGAATTTTCGGATAACAGATCCTTCTAATCCAGTCTATCTAATGTCTTTTTCAGGAGCCAGAGGAAATGCATCTCAGGTACACCAATTAGTAGGTATGAGAGGATTAATGGCGGATCCTCAAGGACAAATGATTGATTTACCTATTCAAAGCAATTTACGCGAGGGACTTTCTTTGACAGAATATATAATTTCCTGCTATGGAGCCCGCAAGGGGGTTGTAGATACTGCTGTACGAACAGCGGATGCTGGATATCTTACACGTAGACTTGTTGAAGTAGTTCAACATATTATTGTGCGTAGAAGGGATTGTGGTACTATCCGAGGTATTTCTGTGAGTCCTCAAAATGGCATGACGGAAAAACTTTTTGTCCAAACACTAATTGGTCGTGTATTAGCAGACGATATATATATCGGTTCACGATGCATTGCCGCTCGAAATCAAGATATTGGAATTGGATTAGTCAATCGATTCATAACTGCCTTTCGAGCACAACCATTTCGAGCACAACCAATATATATTAGAACCCCCTTTACTTGCCGGAGCACTTCTTGGATCTGTCAATTATGTTATGGTCGGAGTCCTACTCATAGTGATCTGGTCGAATTGGGAGAAGCCGTAGGTATTATTGCGGGTCAATCAATTGGGGAACCAGGGACTCAACTAACATTAAGAACTTTTCATACTGGCGGAGTATTCACAGGGGGTACTGCCGACCTTGTACGATCCCCTTCGAATGGAAAAATCCAATTCAATGAGAATTTGGTTCACCCCACACGTACCCGTCATGGACAGCCTGCTTTTCTATGTTATATAGACTTGCATGTAACTATTCAGAGTCAGGATATTCTATATAGTGTGAATATTCCCTCAAAAAGCTTGATTCTAGTGCAAAATGATCAATATGTGAAATCCGAACAAGTAATTGCGGAGATTCGTGCCGGAACGCCCACTTTACATTTTAAAGAAAGGGTACAAAAGCATATTTATTCCGAATCAGACGGCGAAATGCACTGGAGTACTGATGTTTACCATGCGCCCGAATATCAATATGGTAATCTTCGTCGATTACCAAAAACAAGCCATTTATGGATATTGTCAGTAAGTATGTGCAGATCCAGTATAGCGTCTTTTTCGCTCCACAAGGATCAAGATCAAATCAATACTTTGGTAAAAAAGATAGGGAAATTCTTGATTATTCAACGCCGGATCGAATCATGTCCAACCATTGGAATTTTATCTATCCTTCTATTTTTCAAGATAATTCGGATTTGTTGGCGAAAAAGCGAAGAAATAGGTTCGTCATTCCATATCATCAAGAAAAAGAACTCATATCCTGTTTGGGGATTTCGATTGAAATACCCTTTATGGGTGTTTTACGTAGAAATACTATTTTTGCTTATTTTGACGATCCACGATACAGAAAAGATAAAAAGGGTTCAGGAATTGTTAAATTTAGATATAGGACGAGGACGAATACGAGAGCCCAGAGGAAGATTCCATCTTAAAAAAAGAGGGTTTGATTGAGCATCGAGGAACAAAAGAATTTAGTATAAAATACCAAAAAGAAGTAGATCGGTTTTTTTTCATTCTTCAAGAACTGCATATCTTGCCGAGATCTTCATCCTTAAAAGTACTTGACAATAGTATTATTGGGGTGGATACACAACTCACAAAAAATACAAGAAGTCGACTAGGTGGACTGGTCCGAGTGAAGAGAAAAAAAAGCCATACGGAACTCAAAATAGTTTCCGGAGATATTCATTTTCCTGAAGAGGCGGATAAGATATTAGGTGGCTGTTTGATACCACCAGAAAGACAAAAAAAAGATTCTAAGGAATCGAAAAATTGGGTCTATGTTCAACGGAAAAAAATTCTCAAGAGCAAGGAAAAGTATTTTGTTTCGGTTCGCCCTGCAGTCGCATATGAAATGGACGAAGGTAGAAATTTAGCAACACTTTTCCCGCAGGATCTCTTGCAAGAAGAAGATAATCTTCAACTTCGACTTGTCAATTTTATTTCTCATGAAAATAGCAAGTTAACTCAAAGAATTTATCACACGAATAGTCAATTTGTTAGAACTTGCTTAGTAGTGAATTGGGAACAAGAAGAAAAGGAGGAGGCTCGTGCTTCCCTTGTTGAGGTAAGAGCAAATGACCTTATTCGCGATTTCCTAAGAATTGAGTTAGTCAAGTCCACTATTTCGTATACACGAAGAAGGTATGATAAGACAAGTGCAGGACCGATTCCCCATAGGTTAGATCGCAGCACGAAGATTGAATCACTTAGCCAAGCTATTGGCACCTTGTTGAATCGAAATAACCAATCTTTGATGATTTTGTCGGCATCCAACTGTTCTCGAATTGGTTTATTCAAGAATTCAAAACATCCCAATGCCATAAAAGAATCGACTCCTAGAATTCGAGAGATTTTTGGGCCTTTAGGCGCTATTGTACCTAGTATATCGAATTTTTCTTCATCTTACTATTTACTAACGCATAATCAGATCCTGTTAAAAAAATATTTGGACAATTTGAAACAAACCTTCCAAGTACTTCAAGGACTTAAATACTCTTTAATAGATGAAAATCAAAGGATTTCAAATTTCGATAGTAACATCATGTTGGATCCATTCTATTTGAATTGCCACTTTGTCCATCATGATTCTTGGGAGGAGACATCGGCAATAATTCACCTTGGACAATTTATTTGTGAAAATGTATGTCTATTTAAAATAAAAAAATCTGGTCAAATTTTCATTGTTAATATGGATTCCTTTGTTATAAGAGCAGCTAAGCCTTATTTGGCCACTACAGGAGCAACTGTTAATGGTCATTATGGAGAAATCCTTTACAAAGGAGATAGGTTAGTTACGTTTATATATGAAAAATCGAGATCTAGTGACATAACGCAAGGTCTTCCAAAAGTGGAACAAATCTTTGAAGCGCGTTCAATTGATTCACTATCCCCGAATCTCGAAAGGAGAATTGAGGATTGGAATGAGCGTATACCAAGAATTCTTGGGGTACCTTGGGGATTCTTGATTGGAGCTGAGCTAACCATAGCCCAAAGTCGTATCTCTTTGGTTAATAAAATCCAAAAGGTTTATCGATCCCAAGGGGTACAGATCCATAATAGGCATATAGAGATTATTATACGCCAAGTAACATCAAAAGTGCGGGTTTCCGAAGATGGAATGTCTAATGTTTTTTCACCTGGGGAATTAATCGGACTATTGCGAGCGGAACGAGCAGGGCGAGCTTTGGATGAATCGATCTATTATCGGGCAATCTTATTGGGAATAACAAGGGCTTCCCTGAATACCCAAAGTTTCATATCTGAAGCAAGTTTTCAAGAAACTGCTCGAGTTTTAGCAAAAGCTGCCCTACGAGGTCGCATTGATTGGTTGAAAGGCTTGAAAGAAAACGTAGTTCTGGGGGGGATTATACCTGTTGGTACCGGATTCCAAAAATTTGTGCATCGTTCCCCACAAGACAAAAACCTTTATTTCGAAATTAAAACTATTCGCGTCGGAAATGAGAGATTTTTTGTTTCTCCATACAGAATTAGTTTTGACGTAACAAACAATTTATATGAGACATCAGAAGTTTTATTTCAAGCTATTTCGCTCTTTCTTAATCAATTCCGTAATGGTAGGATAAAAAGAAGTGTGGAAAAATGACAAGAAGATATTGGAACATCAATTTGAAAGAGATGATAGAAGCGGGAGTTCATTTTGGTCATGGTATTAAGAAATGGAATCCTAAAATGGCCCCTTACATTTCGGCAAAGCGTAAAGGTACTCATATTACAAATCTCGCTAGAACGGCCCGTTTTTTATCAGAAGCTTGTGATTTAGTTTTTGATGCAGCAAGTCAGGGAAAAAGTTTCTTAATTGTTGGTACCAAAAAAAGAGCAGCGGATTTAGTAGCATCAGCTGCAATAAGGGCTCGTTGTCATTATGTTAATAAAAAGTGGTTCAGTGGTATGTTAACGAATTGGTCGATTACGAAAACTAGACTTTCTCAATTTAGAGACTTAAGAGCAGAAGAAAAGATGGGAAAATTCCAGCATCTCCCAAAAAGAGATGTGGCAATCTGAAGAGAAAATTATCTACCTTGCAAAGATATCTCGGCGGGATCAAATATATGACGAGGTTGCCAGACATTGTGATCGTCCTTGATCAGCAAAAAGAGTATATAGCTCTTCGGGAATGTGCCATTTTGGGGATTCCTACTATTTCTTTAGTCGATACAAATTGTGACCCAGATCTCGCGAATATATCGATTCCAGCCAATGATGACACTATGACTTCAATTCGATTGATTCTTAACAAATTAGTATTTGCAATTTGTGAGGGCCGTTCTCTCTCTAAGAAATCGTTTAGAATAGTGAATATTGATATATATTAGAGGGTATTGATATATATTATGATCTGATGTGCTTTGGTATCCTAAATATAAGATTTTCAGCTGAGTTGAGAAAGAGATGGTTGAATCAAAAGAATTCTTTTGAAGTTCAATTTTTATCAGAGGACAATATGAATATTATACCTTGTTCCATTAAAACACTCAAGGGGTTATACGATATATCGGGTGTAGAAGTAGGCCAACACTTATATTGGCAAATAGGAGGTTTACAAATTCATGCCCAAGTACTCATCACTTCTTGGGTCGTAATTGCTATCTTGCTAGGTTCAGTTGTCATAGCTGTTCGGAATCCACAAACCATCCCGACCGACGGTCAGAATTTCTTTGAATATGTCCTTGAGTTTATTCGAGATTTGAGCAAAACTCAGATTGGAGAAGAATATGGTCCCTGGGTTCCCTTTATTGGAACTATGTTCCTTTTTATTTTTGTTTCTAATTGGTCAGGTGCTCTTTTACCTTGGAAAATTATAGAGTTACCTCATGGGGAATTAGCAGCGCCCACGAATGATATAAATACTACTGTTGCTTTAGCTTTACTCACGTCAGCGGCATATTTTTATGCGGGTCTTAGCAAAAAAGGATTGAGTTATTTCGAGAAATATATTAAACCAACTCCAATCCTTTTACCAATTAACATCCTAGAAGATTTCACAAAACCATTATCGCTTAGCTTTCGACTTTTCGGGAATATATTGGCGGATGAATTAGTTGTTGTTCTTGTTTCTTTAGTCCCCTTAGTAGTCCCTATACCGGTCATGTTTCTTGGATTATTTACAAGCGGTATTCAAGCTCTTATTTTTGCAACATTAGCCGCAGCCTATATAGGTGAATCCATGGAGGGTCATCACTATTTCTTGGTTGATTGTATCCTTAACCATTGACACGAGGAACTCACCATGAATCCACTAATTGCTGCTGGATGCCGTAGGGCTTGCTTCTATTGGGCCTGGAGTTGGCCAAGGTACTGCTGCAGGACAAGCTGTAGAAGGTATTGCGAGACAGCCAGAAGCAGAAGGTAAAATACGAGGTACTTTATTGCTTAGTCTAGCTTTTATGGAAGCTTTAACAATTTATGGACTAGTTGTGGCACTAGCGCTTTTATTTGCGAACCCTTTTGTTTAATCTAAAAAAAGAGAAGGAGTCTTTCACAGGTCAAACGAGACTAACTAGATAAAGGGCGAGCGAAAAGTGATCAAAACTTTGTTCGTCCTATCTATAAGAGGAGAGCATATGAAAAATGTAACCCATTCTTTCGTTTTTTTAGCTCACTGGCCATCCGCTGGCAGTTTCGGGCTTAATACCGATATTTTAGCAACAAATCTAATAAATCTAACTGTAGTGGTGGGTGTTTTGATTTTTTTTGGAAAGGGAGTGTGTGCGAGTTGTCTATTTCAAAAATAGATTGATCTATCCGGCTGCACTTAGTGTGCACGATCTCGACGAATTACTTCTGAATTTATTCAGAAATCATATGGAAGACCATAGCATTTCGCGACTCATTGGTAATTTTGATTCTCTATAAACCAATAATGTGAGACCATTAACACGGTTAAAGCTAAACTGCTTGAAGTCCAGGCAAGGGTACTCTTTCTACAAGTAGAATTTATCTGATATAGAACACTCATATCGATAATTGAACTTTTTACTGGCCCCCTTTTCAATGCCGAAGCGACGACCTATGTATAAGAGAATTTTTTTATTAGAGGTAAAACAAATAAAGAAACAACTTTGCTGACATCTAGGCGGAAGAGTCCATATTTCGAGGATAGGCTCATCAAAAGGAGCGTGAGAGCCAAATGAATCGAAAGATTCATGTTTGGTTCGGGAAGAGATCATAAAAGTTGTTACAAGATAATCTACTTTCATTAAAAGATTTATTAGATAATCGAAAACAGAGGATCTTGAGTACTATTCGAAATTCGGAAGAACTGCGTAGAGGGACCATGGAGCAGCTCGAAAAAGCTCGGATTCGATTACAGAAAGTCGAACTAGAAGCGGATGAGTATCGAATGAATGGATACTCTGAGATAGAACGAGAAAAAGCAAATTTGATTAATGCCACTTCTATTAGTTTGGAACAATTAGAAAAGTCTAAAAACGAAACCCTTTATTTTGAAAAACAAAGGGCAATGAATCAGGTGCGACAACGGGTTTTCCAACAGGCCGTACAAGGAGCTCTAGGAACTCTGAATAGTTGTTTGAATACCGAGTTACATTTCCGTACGATTCGTGCTAATATTGGCATTCTCGGGTCCATGGAATTTAAATTAACTTGAACTTCTACTTTCGTTTAGAATTTAGGCATTATTTTCCCTTGCTTAAAAAAGTCAAGAATGGCAACCCTTCGAGTCGACGAAATTCATAAAATTCTTCGCGAACGTATTGAACAATATAATAGGAAAGTAGGGATTGAGAATATTGGTCGCGTAGTTCAAGTGGGGGATGGGATTGCTCGTATTATAGGTCTTGGTGAAATAATGTCAGGTGAATTAGTTGAATTTGCGGAAGGGACTAGGGGTATTGCTCTGAATTTGGAATCCAAAAATGTTGGGATTGTATTAATGGGCGATGGGTTGATGATACAAGAGGGAAGTTTTGTAAAAGCAACAGGAAGAATTGCTCAGATACCCGTGAGCGAGGCTTACTTGGGTCGTGTTATAAATGCTCTGGCTAAACCTATTGATGGGAGAGGCGAAATTATAGCTTCGGAATCTCGCTTAATTGAATCTCCTGCTCCAAGTATCAAATTAAAGCCATGAAACAAGTAGCTGGCAAATCAAAATTGGAACTAGCTCAATTCGCAGAGTTACAAGCCTTTGCACAATTCGCCTCTGCTCTCGATAAAACAAGTCAGAATCAATTGGCAAGGGGTCGACGATTACGGGAATTGCTTAAACAATCCCAGGCAAACCCTCTCCCAGTAGAAGAGCAGATAGCTACTATTTATACCGGAACGAGAGGATATCTTGATTCGTTAGAAATTGAACAGGTAAATAAATTTCTGGATGAGTTACGTAAACACCTAAAAGATACTAAACCTCAATTCCAAGAAATTATATCTTCTAGCAAGACATTCACCGAACAAGCGGAAATCCTTTTGAAGGAAGCTATTCAGGAACAGCTCGAGCGGTTTATTTATTGTATTTAAAGAATAGATAGAATAGATTGCGTCCAATAGGATTTGAACCTATACCAAAGGTTTAGAAGACCTCTGTCCTATCCATTAGACAATGGACGCTTTCTAAGGGTAGTGAAATCGAACCGCAACCTGAGCTTTGTGAGCTACCAAACTGGAACTGCCCTCACCATATCTATACAAATAGAATAGTCCATTTATACAGAATGGTAAAGAGGGCTCTTCTATGATCATCAAACCTTACCAACTAGATCTTGTTGCACCCGGTAACAAACATTCATAAACCATTTCTCGAAGTACGTGTCCTGATAGCCCAAAGTCTCGATAGTTAGCTCTAGGTCTTCCGGTCAAAAAACAACGTCGATGAAGGCGTGTAGGTGCACTATTACGTGGTAGGGATTGCAATTTTTCTCGCATTTTCGTTTTTTCTCGAAACTTTGCTTATCTTTTTTTTTAAAGATTGACGAATCAAATGATATTTCTGTTCTAATTTCTGTCGCTTCTTTTCCCTCTGAATCAAACTTTTTTTTGCCATAATGTGCCGTTCTATTATACACGGTTCTAATCCTAGATGGAAAAATAATTAACCAAACTTGCCTGATGTTGAGGCAATCAAGAAAGCTGCATAAGTGAATATATAACCCACGGAAAAGTGAGCTAATCCAACCAATCTTGCTTGCACAATGGAAAGGGCCACGGGCTTATCTCTCCAGCGAATTAAATTAGCCAAAGGTGTGCGTTCATGAGCCCATGCTAAAGTCTCAATTAATTCCTGCCAATATCCACGCCAGGAAATTAAGAACATAAATCCAGTAGCCCAAACAAGATGTCCAAATAAGAACATCCACGCCCATACCGATAAACTGTTCATCCCAAAAGGATTATATCCATTGATAAGTTGTGAAGAGTTTAACCATAGGTAATCTCTTAACCATCCCATCAAATAAGTGGAGGATTCATTAAATTGTGAAACGTTGCCCTGCCATAATGTGATATGTTTCCAATGCCAATAAAAAGTAACCCATCCAATGGTATTTAACATCCAGAAAACCGCCAAATAAAACGCGTCCCAAGCAGAAATATCACAAGTACCGCCGCGCCCAGGGCCGTCACAAGGAAAACTATACCCAAAATCCTTTTTATCCGGCATTAATTTGGAACCACGTGCATCTAAAGCGCCCTTTACTAAAATCAATGTAGTTGTATGCAAACCTAGAGCAATAGCATGATGAACCAAGAAATCCCCAGGTCCTATTGTTAAGAAAAGCGAATTACTATTCTCATTAACAGCATTCAACCATCCGGGCAACCATAGGCTTCGACCTGCATTGAAAGCGGGGCCATTCGTTGAAGATAAGAGTATATCGAACCCATATGTCGTCTTGCCATGAGCAGATTGTATCCATTGGGCAAATATAGGTTCAATCAAGATTTGCTTTTCTGGAGTACCAAAAGCAAGCATGACATCGTTATGAACATAAAGGCCCAAGGTATGGAATCCTAGAAAGAGACTAGCCCAACTTAAATGAGATATGATAGCTTCTTTATGGTCTAACATTCTTGCCAATACATTATCCTCATTCTGTTCCGGATTGTAATCCCTAATGAAAAAAATAGCTCCATGAGCAAAAGCCCCTGTCATGATGAACCCTGCAATATATTGGTGATGAGTATATAAAGCAGCTTGAGTAGTAAAGTCTTGTGCTATGAATGCATAAGCAGGTAAAGAGTACATATGTTGAGCTACTAAGGAAGTAATAACCCCTAAAGAAGCTAGAGCAAGACCTAATTGAAAATGAATCGAATTATTGATTGTGTCGTAAAGGCCCTTATGCCCACGCCCTAATCGACCCCCCGGAGGAGTATGCGCTTCTAAAAGATCTTTGATACTGTGCCCAATTCCGAAGTTAGTTCGATACATGTGACCGGCAATGAGAAAAATGAATGCAATAGCTAAATGATGGTGAGCAATATCGGTCAGCCACAAACTTTGTGTTTGTGGATGGAATCCCCCAAGAAGAGTTAGAATGGCAGTTCCCGCTCCTTGAGCGGTACCAAATAAATGATTACTCGAATCGGGGTTTTGGGCATAAAGATTCCACTGACCCGTCAAAAGGGGTCCCAACCCCTGGGGATAGGGTAATACATCTAAGAAATTATTCCATCGAACGTACTCCCCCCTGGATGCGGGAATAGCAACATGAACTAAATGCCCTGTCCAAGCCAAAGAACTTACCCCGAAAAGTCCTGACAAATGATGATTGAGACGAGATTCCGCGTTTTTGAACCACGAAAGGCTTGGTTTCCATTTGGGTTGTAGATGTAACCAACCCGCTATTAAGGATAGCGTAGAAAGAAATAATAGAAAAAGAGCTCCAGTATAAAGATCTTCATTGGTGCGTAATCCTATTGTATACCACCACTGATAAACCCCAGAATAGGCGATATTCACTGGACCAGCAGCACCTCCTCGAGTAAAGGCTTCCACAGCGGGTTGACCAAAATGAGGATCCCAAATCGCATGAGCAATAGGTCTTACGTGTAAAGGATCCTGTATCCATCCTTGCCAAGCTACATGAAACAGATTTCCGGACGTCCATAGAAAGATTATTGCTAACTGCCCAAAGTGAGAAGCAAAAATGTTCTGATAAAGACGTTCCTCAGTAATATCATCATGACTTTCGAAATCATGTGCGGTAGCAATACCAAACCAAATACGACGAGTAGTGGGGTCCTGAGCTAAGCCTTGGCTAAACCTGGGAAATCTTAATTCCATAATGCCTTTCAAATCCTCCTAGCCATATCCTACTGCAATAATTCTCGCTAAGAAGAATGCCCATGTTGTGGCAATTCCACCCAGAAGGTAATGGGTTACTCCTACAGCACGTCCTTGTATAATGCTCAAGGCTCTAGGCTGAGTAGCAGGAGCAACTTTTAATTTGTTATGAGCCCAAACGATAGATTCAATGAGTTCTTGCCAATAACCACGGCCGCTGAATAAAAACATTAAACTGAAGGCCCAGACAAAATGAGCACCTAAGAAAAAAAGACCATATGCAGATAATGAAGAACCATAAGACTGAATTACTTGCGATGCCTGTGCCCACAAGAAATCTCGTAGCCACCCATTAATCGTAATGGAACTCTGTGCAAAGTTTCCCCCTGTGATATGAGTTACCATCCCTTGATCACTTATAGTACCCCAAACATCTGATTGCATTTTCCAACTGAAATGGAAAATGACTACCGAAATTGCATTGTACATCCAGAATAGACCTAAGAAAACATGATCCCAGGCAGATACTTGACATGTTCCCCCTCGCCCAGGCCCATCGCAAGGGAAGCGAAAACCAAGATTTGCTTTATCGGGTATCAAACGGGAACTGCGAGCAAATAAAACACCTTTCAAAAGTATTAATACAGTCACATGGATGGTAAATGCGTGAATGTGATGGACTAAAAAATCTGCGGTTCCTAATGGAATAGGTAACAAAGCGACTTTGCCGCCTACTGCTACTAACTCGCCACCTCCCCACGTTAAGCTAGTACTTGTTGTTGCACCAGGAGCTGTTACGCCAGGCGCGTTAGCATGGATATTTTGTACCCATTGAGCAAAGATAGGTTGTAATTGTATGGCGGTATCGGAAAACATATCTTGCGGACGGCCTAAAGCACTCATGGTATCATTATGAATGTACAAGCCAAAACTGTGAAAACCTAGAAATATACATACCCAGTTAAGGTGGGATATGATTGCATCGCGGTGTCTAAGGACGCGATCTAATAGATCGTTGTATCGAGTAGTTGGATCATAGTCTCTTACCATAAAAATGGCTGCATGTGCAGCAGCACCGACTATTAGAAATCCGCCAATCCACATGTGGTGTGTGAACAAGGAAAGTTGTGTACCATAGTCAGTAGCTAGGTATGGATAGGGGGGCATAGAATACATATGATGAGCTACAACAATGGTTGTAGAGCCTAGCATAGCTAGGTTAAGAGATAATTGAGCATGCCATGACGTTGTTAAGATTTCATAGAGACCCTTATGGCCTTGTCCTGTAAATGGGCCCTTGTGAGCCTCCAAAATATCTTTAAGTCCATGGCCAATACCCCAGTTGGTCCTATACATATGACCTGCGATCAGGAAAAGAATAGCAATAGCTAAATGATGGTGCGCAATATCGGTCAGCCATAGACCACCGGTTACTGGATCTAGTCCTCCGCGAAAAGTCAGAAATTCTGCGTATTTGGACCAATTCAAGGTGAAAAAGGGGGTTGCTCCTTCGGCAAAACTAGGATAAAGTTGAGCCAAAAGGTCGCGATTCAAGATAAATTCATGAGGAAGTGGTATCTCTTTAGGATCAACCCCAGCGTCAAGAAATTGGTTAATCGGTAAAGATACATGGATTTGGTGTCCCGCCCAAGAAAGAGACCCAAGTCCTAATAACCCCGCTAAGTGGTGATTCAACATGGATTCTACATCTTGGAACCAGGCCAATTTTGGAGCGGCTTTGTGATAATGGAACCAACCAGCAAAAAGCATTAACGCTGCAAAAATCAGTGCACCAATTGCGGTACAATAGAGTTGTAATTCACTAGTTATTCCAGATGCTCGCCAAATCTGAAAAAACCCAGAGGTTATTTGGATTCCTCGGAAACCCCCGCCTACATCACCATTCAATATTTCTTGCCCTACTATTGGCCAAACTACCTGAGCACTGGGTCCAATGTGAGTAGGATCACTTAGCCATGCTTCATAATTGGAAAAACGGGCACCATGGAAGTACATGCCACTCAACCAAAGAAAGATAATGGAGAGTTGCCCAAAATGAGCACTAAAGACTTTTCGAGAGATCTCCTCCAAATCACCGGTATGACTATCGAAATCGTGAGCATCAGCATGTAGGTTCCAGATCCAAGTGGTAGTATCAGGGCCCTTAGCTATTGTTCTTGAGAAATGGCCGGGTCTGGCCCATTCCTCAAAAGATGTTTTTACAGGATCCCTATCCACAACAATTTTTACTTCTGGTTCCGGCGAACGAATAATCATTAAGTCCTCCTCTTTCCGGACAAGACATACAAAGAGACCCGCCAACTTTAGTGAATCTTTGAAAGATAGATATTATGATTAGTTCTTTCTTTACTATCTACCTAGTTATTCACTGGAGCAATTCATCCGAGGCAAGTGTTCGGATCTATTATGACATAAAGATTAGGTGCCTAACGGACTTGTTTATTTGAAAAAGAAAAGGGATATAATGAAATTCTTTTTATAAAAGGTCTTATTCAAAGCGCTTCGTAATCTTCAACCAGTTCTGTGCTTCGATATAATTTCCTGGAGTAAGCGCTATAGCTTGTTTCCAATACTCAGCAGCTTGATCAAACCAAGCTTCCGCAATTTCCGAATCACCCTGTAGAATGGCCTGTTCTCCTCGGTCGGAATAGGCAGTTCCTTCCCCTAGAACCGTACTTGAGAGTTTCCTACCTCATACGGCTCAGAATTCGATTTCTCAAAAATCGATTTTGTTCTGTTATTACCTAAGTTTCAAACCCTATTTTGATCAATAATCAGTTTGATCTTTTTTCCCACCTTCAGAAGAACCATCGCCTTCGTTCGAATAAAGGTAACTATCCCCATATATGAAATCTCTATAGAATCCTTGAAAAGACTTTCCTAAGAAAAAAACTTACTATCTTTGGGATCTGATACTACACCGCTGCTTATCCTTAGTGGATCGGCCCTATTACATAAGCAGATTCCTAAATTTTGCCCCATATCATGGGATGCAGTTTTAGTTGTATCGACCCAGTCGCTCACTAATTGATCTTTACGGTGCTTCTCTATCAATTTGAGCTTTATCCATAGGTATAGGCTTCTTCTTTTTTTGATGTCTTCCTACAGCTGATAGGGAAAATCGTTGTTTTGACGATCCCTATGTAGAAAGCTTTCTATAGTGGAGATAGTCGCACGTAATGACAGATCACGGCCATATTATTAAAAGCTTGCGGTAAGAAGGGGTTTCGTTCTAGTGCCCGGAAATAATATTCCAAAGCCTTTGTATGCTCTCCATTGCTTGTGTGTATAAGGCCTATGTTATAGAGTATATAACTTCGATCATAGGGATCGATTTCTAGTCGCGTAGCTTCGTAATAATTCTGCAAAGCTTCCGCATAATTTCCTTCGGATTGAGCCAACATCCGTTACGGTCGTTCATTCTTCAAAAAATCTCCGTTCCAAAACCGTACATGAGGTTTTCATCTCATACGGCTCCTCCCTTCTGTATACGAAAAATCTATAGAATCCAATTTGGACCGAAAGGGGCTGGTATTTTTCCAAGAAATCTCTAGCCACCTTCCCAAGAGGTTTTCTTAACACAATGAATAATGCTAGAAGCTCCAAGAATTTCTTTGTTCTCAACGCCTCCTATTTAGAGGAATTAGCCACTTCAACGATCTTTGATGGTTCTAGGGGTATCCAAAGTACAAACCTGATGGTTGTTTGTTAGCCCAACCATTCTTCCCAGCCCTGATACCGATCAGGAAAGCTAATTTCTAACAAAGTTTTTCTTGTTGATTCCTATTTCTAGGTGTAGTGCTTTCTCCCCTATGCTGCCTATTGGTATGTAATCCATAACCTATCCTAAGTGTAACCTTTCGCTCAATACTCAAATCTACAATTGAAGCATCTGAGGCCGCATCAATCGAGGATACACGACAGAAGGAATTGTTAGTTCACCTCACCTTCCCGAAGCGTGGGTTGCTGTTCTCTCTATACTCTTTCTCATATAGGAGTCAAATCGCACCATCTCTATAATAAGTAAATGCCCTTTTTTCCCCGGAGGTTGTCGGAATTATTCGCAATAAAATATTGGCTACAATTGAGGAGGTCTTATCAATGAAATTTCCATTTACGCGGGATCTAGGCATAATTCTCTATATAGAATTGTTTTCATTTCTTCACAAAATAACATTCAAGAAGAGAATTGACTATAGACTATGGAACCCCCAGTCGCTATTCACTCAGTTTTTTTCCATAATAATATGTGGAGAGATGGCCGAGCGGTTCAAGGCGTAGCATTGGAACTGCTATGTAGACTTTTGTTTACCGAGGGTTCGAATCCCTCTCTTTCCGTTTCATCGACGTTAACGGTATCAAAACTTTCGTTAAGTTCAAGTCTGACGAGAGTAATATTCTACAACTAACAACTCATTTATTTTGAGACCAACCCACTTCCTATCTAGGATTTTATTTACTAGTCCTTTATATTCCACTGTGTCAATCGTCAAATGCTTTGGCAATTTCCCCGGGTCGGATGAAGCAATAGAATTTTGAACCAGACCTTTTGATCTTTGGTTATCTTTCGTAGTAACTCGGGGTTTGCAACGAAAACTTGGTATATTCACTATACGACCATTAACTAAAATATGTCTATGGTTGACTAATTGGCGGGCCCCAGGAATGGTTGAAGCCATACCCAATCGAAAAAGGATATTATCCAAACGCATTTCAAGCAATTGTAGTAAAACCTGACCTGTTGACCTTTTTGCTTTTCCAGCGATATGTACATATCTAAGTAATTGTCGTTCTGTCAGACCATAATGAAAACGCAATTTCTGTTTTTCTTGAAGACGAATACGATATTGCTCCTTTTTCCCAGAATGGAATTTCTTTTTCAGATTACTTCCCGATTTAGGTGTTTTTCTAGTGAGTCCTGGTAAAGCTCCCAGACGGCGTATTATTTTTAAACGAGGTCCTCGATAACGGGACATGAAGACTCCTTTTATTGAAATTTTACACAATTAATTTCTTGTATTTACATTACAGAATACATCGAAATTAAAACTGAATTAAACTAAAGGATAAAGTAAAATCAACACAATCATCAACATCTGGATATATATTATTTATTTTATTGTTTTGTATCTAGAAAATAGTAAGGTAGAAAACATAGTGGAATAAAAGCCGACTATCGGATTTGAACCGATGACCCTCGCATTACAAATGCGATGCTCTAACCTCTGAGCTAAGTGGGCTTACATAGCAGAAATAGTGTAACAAATAAATAGGTATAGAAATCCGAATATCAAGCGTTATAGTATGATTTTGAATACTCTAAAAAGGAGATAAAACTTTGGGATATATTGATTCGGATTGAATTGCAAATACATCAACGATAGAACTGAATTGCAATAAAGTCGAACACGTCTCAGGGGATATGGCGAAATCGGTAGACGCTACGGACTTGATTGTATTGAGCCTTGGTATGGAAACCTGCTAAGTGGTAACTTCCAAATTCAGAGAAACCCTGGAATTAAAAAAGGGCAATCTGAGCCAAATCCGTTTTGAAGTACGAACTAGGGATAGGTGCAGAGACTCAATGGAGTGGATTAATCGGACGAGGACAAAGAGAGAGTCCCATTCTACATGCCAATACTGGCAACAATTCCGTCGACTTTGTTCAAGTCCCTCTATCCCAAACCTCTATTGACATAGATAAAATACTTTACTAGGATGATGCACAAGAAAGGTCAGGATAGCTCAGTTGGTAGAGCAGAGGACTGAAAATCCTCGTGTCACCAGTTCAAATCTGGTTCCTGGCAAAGATCTACTGGTTGTGCTAAATCATGCGCGCGATACAAAGTTCTGGTAGGAACTTCTTTCCGTTTCATCTGGAGTGAGCATGAATCATTCAATGAGCATCTTGTATTTCATAGAAATTGGGGGTTATATAGTCCTTACGTAAGGGCCAGCCTATCCAACTTTCAGGCATTAGGATACGTTTAAGGCGTGGATGATTATCATAAGAGATTCCCACCATATCATAAGATTCGCGTTCTTGAAAATCGGCACTTCTCCAAATCCAGAAGACAGACGGGATTCTAGGATTATCCTTTTGGGCAAAGACTTTTATGCATACTTCTTCTGGGTTATCTATGCCATACTGTATTCTCGTAAGATGATACACGCTAGCTAAAGATCCACCGGGTGCTACATCATAAGCACATTGGGAGCGTAAATAATTGTAACCATATACATATAAAATGACAGCAATGGAATCCCAATCCCCTGCTTTTATTTGTAAAGTCTCTATTCCTCGGTGATCAAAGCCCAAAGATCTATGAACCACTTCATGTTTGACTAGCCAATTAGATAACCAACCCTGCTGCATTGTCTTGATCTCTTTGTATAAATCGGATGCAAGATTGCCCTTTTTTTTCTAAGTAATTCACTAATTTGTAGGAAGGTACTGAACTTTTGGATTTGAAAAAAGTTTCAGAAGATATGTCTAAAGTAGATGGTGATTGATAGAGCAATTCTTGCTCGTAAGTTCCAGTATGAGTACTGCGCCTAACATAAAGCTTGTGACTGGTAGTAAAACATCTATTTTTATTTTGAGATAGAGTTCGATCCTCAACTATTTCTCGCGATATCTTCTTACGAAGTTTTGTTAGGGCATCTATAACTGCTTCCGGTTTAGGTGGGCAGCCCGGCAAGTAGACATCCACAGGAATTAACTTATCAACTCCCCGAACAGTACTATAGGAATCCGTACTGAACATACCCCCTGTAATAGTACAGGCTCCCATAGCAATGACGTATTTTGGTTCAGGCATTTGCTCGTATAACCTCACTAAAGAGGGAGCCATTTTCATTGTTACCGTACCGGCTGTTAAAATTAGGTCCGCTTGCCTAGGACTGGATCTTGGTACCAAGCCATAACGATCAAAGTCGAATCGTGAGCCTATTAATGAAGCAAATTCAATGAAACAGCAACTGGTACCGTATAGAAGGGGCCATAAACTGGAGAGTCTTGACCAATTTGAAAGATCATTTGGTGTAGTTGAAATAACAGAATTGGAACTTGTTTGGTCAAGTAAGGGAAACTCAATCAAATTCATAACTGTCTCAATGGAATCTTTTTCTTCTAAATATTCAGTTAAGACCATTCCAAAGCTCCTTTTCGCCATGCATAAACTAAACCAACAACTAGGATAAGCACGAAAATGAAAGCTTCGATAAAAACGGATACACCCAATACGTCGAAACTCATTGCCCAAGGGTAGAGAAAGACCGTTTCCACATCAAAAACAACAAAAACTAGCGCAAACATGTAATAGCGTATTCGGAATTGTAGCCAAGCCCCTCCCATGGGTTCTATACCCGATTCATAACTAGAAAGCTTCTCTGGTCCTTCACTGACCGGGGCTAAAAGTCCTGAAATCCAAAATGCCAAAATAGGAATAAGGCTTGCTATTATTAAAAATGTCCAAAAAATATCATATTCGTGAAGCAGAAACATAATGTACTCCCATTAATGTGGAATAGTAGGGCTATACGGATTCGAACCGTAGACCTTCTCGGTAAAACAGATCAAACGATATTATCGAAATGATTCGAACTGTTTCAAAGACCCAACATGCATTTTTTGCATTGGGCTCTTTCATCAACTGATTTAAAGATCAGTTAGTCCACCATAGTTTTTCTTTACGGAAGATAATGAGATGGCTCCCTGTGATTGATTTTTTCTATCTAGGAGCAATACCAAAGTGTTTCAAAGGAGGATTAGCTTGACTTAGGTCTGCCTCCGGCCTAAATTAACCTAAGTGAAATGGAGTCTCTATCGTTCACTGCAAGAGTTGACTATGAGACTTCATACACCTTAAAGTTCATAGAACGAAAAGAAGTTTTTTGGGCCCTTATCCTCTTACGCCTAGCATTTAGTGGGCTGGATATTTACCTTATCAACTAGCACATAAGGTTCTATTTGATTAGGCACCTGAATGGGCACCTGAATCGGACTGAACTGACTGTTTGTCAGGCTACTGTTCTCCTATTCTCTCGAATCTATGAAGTAAGACATTGATTTTGCAATTCATTGCACAAAAGCTCCTTTGAAAAGCATTGGCGCGCGTGTAAACGAGTTGCTCTACCGAACTGAGCTATAGCCCTTATCAGAGATATCTTAACATATAGATAATTTCTTGTCAAGTGGTATTGCTTAGAAAGGGATTCCATATATAATCGATCGAAGTCCTTTGTGGTGATAAATTGCTACTTAACTCAGTGGTTAGAGTATTGCTTTCATACGGCGGGAGTCATTGGTTCAAATCCAATAGTAGGTAGAAAAATTACTAGATAGCATTGGACTTACTTCGCTATCTAATAACTTTTTTTGTATAAACCATTCTTCAATTGGATGGGGGAATCCAATTGACAGCCTCGATTCGTATCCTAGCTCGTCTGAGAGCTAGCTTCGCTTCAACCAATTCTTTCGTACCCTCAGCTTTACTCAAGTTAGCTTCGGCTATTTCAAGTGCCTGTTGAGCTTCTTCCGGATCAATGTCACTACCCAGTTCCGCATCATTTCCTAAAATGATGATCTCATTATTAACTATTCTCGCAAAACCGCTCCACAGAACCGCCGTTAACCATTGGTCGTTGAGGAGGCGTATTCTCAAAGGACCCATATCTACTGCTGTGTTAATGGGGGCATGGTTTGGTAATACGCCAATTTGGCCACTATTAGTGGATAAAATGATTTCTTTCACTTCACAATCCCAAATAATTCGCTTAGGAGTCAGTACATAAAGATTTAATTTCATTTCTTCGATTTGTTCTCCTCTTCTAAGGTTATAGCTTTCGTGCTAGCTTCATCGATGTTACCCACCAAATAAAAAGCCTGTTCGGGTAGGCCGTCTAATTCTCCGGAAAGGATTAGTTGAAATCCCCTAATTGTTTCTGCAAGACCAACATACTTTCCTGGAGAACCGGTAAAAACTTCTGCCACAAAGAACGGTTGTGATAAGAAACGCTCAATTTTTCGTGCTCTTGCTACAGTTAAACGATCCTCCTCCGATAATTCATCCAACCCAAGAATTGCGATAATGTCCTGAAGTTCTTTGTAACGTTGTAAAGTTTCCTTAACTCTTTGCGCAGTTTCATAATGTTCGCTGCCAACGATCCGAGGCTGTAACATAGTTGAAGTTGAATCTAAAGGATCTACTGCTGGATAAATACCCTTGGAAGCTAATCCTCTGGAAAGTACGGTAGTAGCATCCAAATGTGCAAATGTTGTGGCGGGAGCAGGGTCGGTCAAATCATCCGCGGGTACATAAACTGCTTGGATCGAGGTTATAGATCCCTTTTTAGTAGAAGCAATTCTTTCTTGCAAAGAACCCATTTCTGTACTAAGAGTAGGTTGATAACCCACTGCAGAGGGCATTCTCCCTAATAAAGCAGAGACCTCTGATCCTGCTTGAACAAAACGAAAGATATTATCGATGAATAGAAGCACATCTTGCTTATTAACATCTCGGAAATATTCTGCCATAGTTAGGGCAGTTAAACCAACTCTCATACGAGCTCCCGGTGGTTCATTCATTTGACCATAGACTAGAGCTACCTTTGATTCCTCGATATTTTTTTCATTAATTACTCCGGATTCCTTCATTTCCATATAAAGATCATTTCCTTCACGAGTCCGTTCCCCTACTCCACCAAATACGGATACGCCCCCATGAGCTTTAGCTATGTTGTTGATTAATTCCATAATGAGTACTGTTTTACCTACTCCAGCCCCCCCAAATAGTCCTATTTTTCCTCCGCGTCGATAAGGAGCTAAAAGATCGACCACCTTAATACCTGTTTCAAAGATAGATAATTTCGTATCTAACTCGATAAAGGCAGGCGCAGATCTATGAATAGGGAACGTTGCACTACTATCTACAGGACCCAAATTGTCAACAGGCTCCCCAAGAACGTTGAAAATTCGTCCGAGAGTAGCTCCACCGACCGGAACACTGAGAGGAGCTCCCGTGTCAATCACTTCCAATCCTCTCATCAACCCGTCTGTAGCACTCATAGCTACAGCTCTAACTCGATTATTTCCTAATAATTGTTGTACCTCACAAACATTAATTTGCTTATCGGCAGTGTCTCTACTCTTGACTACCAAAGCGTTATAAATATAAGGTAACTTGCCCGGGGGAAAAGTGACATCCAGCACGGGTCCAATAATTTGATCGATACGACCTGTGCTTTTTTCGTCAGTGGAAACCCCGGGGCGAGACGTAGTAGGATTGTTTCTCATAATTATCACATAAAATCGAATTTTTGTTGAATAATGCAAAAATGAATTAGTTAATTCAATAGAGAGGGGGCCAGGACTTGATTTCGTTGCCCAAGCGAATCCCATTCAATGGAATGAGCCCGTTGGAAAGTTCAATCAAATAATTTTGCCTTTTGTGGAGGATTTGTGCCTACTCTCCTATCTAGGACTTCGATATACATATACTACTGTGAAGCATAGATTGCTGTCAACAGGATTTGGGTTGCGCTATATCTATCAAAGAGTATACAATAATGATGGATTTGGTAAATCAAATCCATGTTAACTTCCATCAGGGTGATGAATATAAGCATGCCTTTTTGCTATTCATATCGAGTAGACCTTGTCATTGTGAGAATTCTTAATTCAAAAGTTGTAGGAGGGACTTATGTCACCACAAACAGAAACTAAAGCAGGTGTTGGATTTCAAGCTGGTGTTAAAGATTATAAATTGACTTACTACACCCCGGAGTATGAAACCAAGGATACTGATATCTTGGCAGCATTCCGAGTAACTCCTCAGCCCGGGGTTCCGCCCGAAGAAGCGGGGGCTGCAGTAGCTGCCGAATCTTCTACTGGTACATGGACTACTGTTTGGACTGATGGACTTACCAGTCTTGATCGTTACAAAGGACGATGCTATCACATCGAGCCTGTTCCTGGGGAAGAGGATCAATTTATCGCTTATGTAGCTTATCCATTAGACCTATTTGAAGAGGGTTCCGTTACTAACATGTTTACTTCCATTGTGGGTAACGTATTTGGTTTCAAAGCCCTACGTGCTCTACGTCTGGAGGATCTACGAATTCCCCCTACTTATTCAAAAACTTTCCAAGGCCCGCCTCATGGTATCCAAGTTGAAAGAGATAAGTTGAACAAGTATGGTCGTCCTTTATTGGGATGTACTATTAAACCAAAATTGGGATTATCCGCAAAAAATTACGGTAGAGCGTGTTATGAGTGTCTACGTGGTGGACTTGATTTTACCAAAGATGATGAAAACGTAAACTCACAACCATTTATGCGCTGGAGGGACCGTTTTGTCTTTTGTGCCGAAGCTATTTATAAAGCACAGGCCGAAACCGGTGAAATCAAGGGGCATTACTTGAATGCGACTGCAGGTACATGCGAAGACATGATGAAGAGAGCTGTATTTGCGAGGGAATTAGGGGTTCCTATTGTAATGCATGACTACTTAACAGGGGGATTCACCGCAAATACTACTTTGGCTCATTATTGCCGCGACAATGGCCTACTTCTTCACATTCACCGTGCAATGCATGCAGTTATTGATAGACAGAAAAATCACGGTATGCATTTCCGTGTATTAGCTAAAGCATTGCGTATGTCTGGGGGAGATCATATCCACGCCGGTACAGTAGTAGGTAAGTTAGAAGGGGAACGCGAAATGACTTTAGGTTTTGTTGATTTATTGCGCGATGATTTTATTGAAAAAGATCGTGCTCGCGGTATCTTTTTCACCCAGGACTGGGTATCCATGCCAGGTGTTATACCGGTGGCTTCTGGTGGTATTCATGTTTGGCATATGCCAGCTCTGACCGAAATCTTTGGGGATGATTCCGTATTACAATTTGGTGGAGGAACTTTAGGACATCCTTGGGGAAATGCACCTGGTGCAGCAGCTAATCGAGTGGCTTTAGAAGCTTGTGTACAAGCTCGTAACGAAGGGCGCGATCTTGCTCGTGAAGGTAATGAAATTATCCGAGCAGCTTGCAAATGGAGTCCTGAACTAGCCGCAGCTTGTGAAGTATGGAAGGCGATCAAATTCGAGTTCGCGCCGGTAGATAGCAGTAAATTGATTGCAATTAAACTCGGCTCAATCTTGAGCCAATAGATCTTGATACGATCATGAGACTTGACAAATCGAGATTCGTCTATCTATAAATAAATAGTAAATTTGAATTGAGACACCTTCTATGACGGATTTACCTTCTATTTTCGTGCCTTTTGTAGGCTTAGTGTTTCCGGCAATTGCAATGACTTCTTTATTTCTTTATGTGCAGAAAAATAAGATTGTCTAGTTAGTGTAGGGTCTTTAAATGATAGCTACGACATAAAAGAAAGTTAATGTATCTAACCTTATTTCTAGTTGCTGAAGTTCAGAAAATTTAGCTTATTCTTTCAATTTCAATCGACCGCTGTTAGTATATCTAATATGAATTGGCGATCAGAACACATATGGGTAGAACTTCTAAAAGGTTCTCGAAAAAGAGGTAATTTTTTCTGGGCCTGTACTCTTTTTCTAGGTTCACTAGGATTCTTATCGGTTGGGGCTTCCAGTTATCTTGGTAAGAATATGATATCTATACTTCCATCTCAACAAATTCTTTTTTTTCCACAGGGGATCGTGATGTCTTTCTACGGAATCGCGGGCCTATTCATTAGCTCCTACTTGTGGTGCACTATTTTGTGGAATGTAGGTAGTGGTTATGACCGCTTCGATAGAAAAGAAGGAATAGTGTGCATTTTTCGTTGGGGATTCCCTGGAATAAAACGTCGCGTCTTCCTTCGATTCCTTATGCGGGATATCCAATCAATTAGAATTCAGGTTAAAGAGGGTCTTTATCCTCGTCGTATCCTTTACATGGAAATCCGGGGCCAGGGGGTCATTCCCTTGACTCGTACTGATGAGAAGTTTTTTACTCCACGAGAAATTGAACAAAAAGCTGCCGAATTGGCCTATTTCTTGCGCGTACCAATGGAAGTGAAAATGAAAAAAAAGAAAGCATTGCCTTCTTTACTATATCTTGTATTTATGGTACTTTTGCCTTGGGGGGTCTCTTTCTCTTTTAACAAATGTCTGGAACTTTGGGTTAAGAATTGGTGGAATACCAGGCAATCCGAAACTCTCTTAACTGATATTCAAGAGAAAAGGATTCTAGAAAGATTCATAGAATTAGAAGAACTTTTTCTCTTGGACGAAATGATAAAGAAACCCCTCCTATAGGAATACACAAGGAAATAATACAATTGGTCAAAATAGATAATGAGGATCATCTCCATATCATTTTGCATTTCTCGACAAATATAATCTGTTTGGCTATTCTAAGTGGTTCTTTTTTTCTGGGTAAAGAGGAACTTGTCATTTTGAATTCTTGGGTTCAGGAATTCTTCTATAACTTAAATGACTCAATAAAAGCTTTTTTTATTCTTTTAGTTACTGATTTTTTTGTTGGATTTCACTCCACCCGCGGTTGGGAACTAGTAATTCGTTGGGTCTACAACGATCTTGGATGGGCTCCTAATGAGCTAATTTTCACTATTTTTGTTTGTAGTTTTCCAGTAATTCTAGATACATGTTTGAAATTTTGGGTCTTTTTTTGTTTAAACCGTCTATCTCCTTCGCTTGTAGTCATTTATCATTCAATTAGTGAAGCATAAGTATTCTCATTCCAGTACAACTGTTGCAGTAGAATGACAACAGACTCGTGTATAGGGAACTCTTAGCTACCTATCTAATTTATTGTAGAAATTCTGGATCTGCGTTGGACATGGAAAATAGAAATACTTTTTCTTGGGTAAAGGAACAGATGACTCGATCGATTTCTGTATCGATCATGATATACGTAATAACTCGGACATCTATTTCAAATGCATATCCCATTTTTGCGCAGCAGGGTTATGAAAACCCACGAGAAGCTACTGGACGAATTGTATGTGCCAATTGCCATTTAGCTAACAAGCCTGTGGATATTGAAGTTCCCCAAGCTGTGCTTCCCGATACTGTATTTGAAGCAGTTCTTCGAATTCCTTATGATATGCAACTGAAACAAGTTCTTGCTAATGGGAAAAAGGGAGGGTTGAATGTGGGTGCTGTTCTTATTTTGCCCGAGGGATTCGAATTAGCGCCGCCCGACCGTATTTCTCCTGAGTTGAAAGAAAAGATAGGAAATCTCTCTTTTCAGAGTTATCGTCCCGATAAAAAAAATATTCTTGTGATAGGCCCTGTTCCCGGTAAGAAATATAGTGAAATCGTCTTTCCCATTCTTTCCCCTGATCCTGCTACCAAGAAAGATGCTTATTTCTTAAAATATCCCATATATGTAGGGGGAAACAGAGGAAGAGGACAGATCTATCCTGATGGTAGCAAGAGTAACAATACGGTCTATAATGCTACGTCAACAGGTATAGTAAGAAAAATACTACGTAAAGAAAAGGGGGGATATGAAATATCCATACTCGAGGATGGGCGCGAAGTGATTGATATTATACCTCCCGGGCCAGAACTTCTGGTTTCAGAGGGGGAATCCATCAAGCTTGATCAACCGTTAACAAGCAATCCTAATGTGGGAGGGTTTGGTCAGGGGGATGCAGAAATAGTCCTTCAGGATCCATTACGCGTCCAAGGCCTTTTGTTCTTCTTCGCATCCGTTATTTTGGCACAAGTTTTTTTGGTTCTCAAAAAGAAACAGTTTGAAAAGGTTCAATTGTACGAAATGAATTTCTAGGTCCGAGGGATTGCGGGTCTTTATTGACACAAGAAAAAGGCTTTTCTTGTGTCGATTCTTCTTGTATCGAATTGTAATAATTCCGCGGGTCCTTTCCGCTCTAATCAGGGGGTAAGGACCCGCTAAGCTCCTACTTTTTCATGTTTACAATCTGGTCCCTCCGATTACTATAGAGATGAACCCAATCCAGAATATGAACCGTAAAAGAAAACACCTATTAAACCAATCACAGGAATACCAGCTACAGTACCTATCAGCCAAAGAGGAATTCTTCCAGTAGTATCGGCCATTTCCCCTACTTTCCTCCACATTTTATCAAGTGGTCATGCTAGAACAAAAACAGTCATGGATAGTTATAAGGATATCCTTCCAAATGGGATAAGAGAATTCTTACTATTTCTTTCTCTCAATTGAAGAAGTAATTGGAAAATAAAACAGCAAGTACAAAAATGAGTAATAAACCCCAGTATAGACTGGTACGATTCAATTCAACATTTTGTTCATTCGGGTTTGATTGTGTCATAGTTCTATAGTTGGAATTTGTTTATCGTTGGATGAACTGCATTGCTGATATTGATCCCAAGAAAAAAACAGTAGGTACAGCTAGTCCGTGAATAGCCAGCCATCGCACTGTAAAAATAGGATAGGTTCGATCTATGGTCATTAGCTCCTAAAAGGATCTACTAAATTCATCGAGTTGTTCTAAAGAATCAAAACGGTCGGTTATTAACGGAATTCCTTGTCGGCTTTCCGTGAAATACTCGTTTGGCCGAGGACTTCCAAACACGTCATAAGCTAAACCCGTACTGACAAATAACCAACCCGCAATGAATAGGGAAGGTATAGTAATGCTATGAATAACCCAGTATCGAATACTGGTAATAATATCAGCAAAAGAACGTTCTCCCGTGCTTCCAGACATGCTGAGCTCCCCAAAATTCAAAAAAGGAATTGATTCCGTAAAAGATGGGATCAACCAGTAAATAGAAAATTACTGATATTTCCTTGTGAGATTGTCAATTTTGTACCAAAGGTGTATTTTGAGTATACCGAATTAGTATAGCTATCCTTCCTATGGCACAGCAATCCAGTTTTGTCCCGAAACATAAAACTTAGGTAAGTGCTTTACCAACATATAATGAATTTAACCCTTTCATGCTTACTATAACTAGTTATTTCGGTTTTCTACTGGCTGCTTTAACTATAACCCCAGCTCTATTTATTGGCTTGAACAAGATACGTCTTATCAAAATCTTTTGGATTCATTCTAACTAATTACGAATTTTCATTGAGGGATAATTTAGACTACTATTTAGGGATAGATCGTACCTCTTTTTTATCACCTGAACAAATCGAAATGATTGAAGTTTTTCTATTTGGAATCGTCTTAGGCCTAATTCCTATTACTTTAGCCGGATTATTCGTGACTGCGTATTTGCAATACAGGCGTGGGGATCAGTTGGATCTTTGATTGAGTAATTTTTGATTGACCTCCTCGAGGAGGTCGAGTTGCAATTTTTATAGTTAGCTTCGACATAAGATAGATGGAACACGCTCTGTAGGATTTGAACCTACGACATCGGGTTTTGGAGACCCGCGTTCTACCGAACTGAACTAAGAGCGCTAATTCACTTTGCTACGAAGTAATAGGTAGGGATGACAGGATTTGAACCTGTGACATTTTGTACCCAAAACAAACGCGCTACCAAGCTGCGCTACATCCCTTTTCCAATTGTTGTACAATGCCATTGTACACATTACTGTCTTTTTTTCCACATAGAATCAAGTATCTGATCATATATGTATTCCAATAAGGAAGGAGGATTTTCAATGCGGGATATAAAAACATATCTCTCTGTAGCACCCGTGCTAAGTACTCTATGGTTTGGTGCTTTAGCAGGTTTATTGATAGAAATTAATCGTTTATTCCCAGATGCTTTGTCATTCCCTTTTTTTTAAAATTCTTTAATTATTTCACGAAATAAAGCAACCTTTTCGTAGGCGTCCTCTTGGCCCGGGAGATCGAATTGATTATAGAAACATGAGTTTAATTAATCGATTTATTAGTGAACAAGGAAAATTATCGAGACGAATAAATAGATTAACCTTGAAACAACAACGATTAATTACTCTTGCTATAAAACAGGCTCGTATTTTATCTTTCTTCGTAACAACGAAAAGCAATTTCAAGCCCAGTCAATTTCAGGTTCTAGACCCAGAAAAAATAGACATTCCTCAATTAACGCAAAGTTCCGATTATTCGAAAGCCAGATTTCTTATTTTATTGGAAATCGTGTAAAGATTATTTGGATTTGATACAGCTACTTGTGCAAGCATTTTACGATTAAGAATCAATTTCTTCTTGTAGAGGTTGTGTATTAATTTACTATAACTATCGAATACTTTATATGTCCGTGTTGCTGCGTTTATCCGAGTGATCCACAAACGACGAAAATCCCTCTTTTGTCTACCTCTATCTCGATGAGAGGAAACAAAAGCTCTTTTTACCTGTTGAGTAATCATTCGATTAAGTCTTAAATGAGCCCCTCTAAAGTTTGAGGCAAATGAACGCATTTTTGTTCGTCGTCTCCGGGCTATATATCCTCGCGGAACTCTGGTCATTGAATCAAATTAACCTTAATGAATAACTAATGATTTCTCTTCTTTTAGCATTTTCATTATAACAAAACGAATTATTCCGATATATAAAATATTAATTCCAATGGCTTTTGCTATAGTAACCTTCCCAACCACGATTTTCTAGATACAAAAATAGTGGGTTCCTTCGTTTCTATGGTTCCTTTTTAAACGGTGAGGCCCTCTCTATACACCGGAGCCTTTCAAAAGGTATTGTGAACTTGTATAGTTCACATTCTTTGGCTCTACCTATCCATTATAGAGTAAATAGCTCTTTTCACAATAAGAGTTATCCATACAGTGACGGCATTTAATTATGAAAGTTGGCTAAGTAGCTGACCTGTTAGTCCGTCTTTTAAGATAAAGGAGCATAAGCTTTTTATTACTATTTCCTCCGCTTAATGGATAACCATTTGCTACCAATGGGAATTGCTTCTTCCAATTTAGAAATTGGATTTGCACCAAAGGAAACCAGAAATTCCATATACCATATCCTATGGTACCAATCATGGTCATAATCTGAACGAGTCGCACATACACCCTAGCACATGTTCCTCGACGCTGAGGACATCCCTTAAGCGCGGCCGATTTTCTAGGATTTCGTATTGGCTGTCTTGCGTTTCTAATAAGTTGTTTAACCGTTGGCATGTTTATGTATAAAAGGATTGGTTTAGATCCATCTTAACCAACTTTAATCCAATCCTTAAACATTTGGAAACACTGGATCACAGTGCTCGTCAATCATTTCATCCCCTACAATATCAACAAGTCCATAAGCTTTGGCTTCGTCTGCTGACATAAAAACATCCCTTTCCATGTCTTCGGATACAACCCAAAAAGGCTTGCCTGTTCTTAGTGCATAAACCCTTGTGATCATTTCGCGAACTTTGTGTAACTCTTCTACTTCTAGTAAAAATTCAGGTGTCCTTGCCCGATAATAAGCACTAGCAGGTTGGTGAAGCATAATCCTCGCGTGAGGGAATGCTATACGCTTGGTGGGTTCTCCTCCAAGCAGAATGAAGGACGCCATGGACGCGGCTATTCCGAGGCATATTGTATATATATCTGGTGTCACCGTTTGCATCGTATCAAAAATCGCCATTCCCGAGATTAGCCACCCGCCTGGGGAGTTTATAAACAAAAAAATATCACTAATTCCATCTTCTATACTGAGATATACCATGAGACCTGTAATATGATTCGTGATCTCGCAACGAATCTCTTGACCTAAAAAAAGTGTCCTTTCTCGATACATAACATTGTATAAGTCAACCCAAGTCGCTTCTTCATCTCCGGGAATCCGGTAAGGTACTTTTGGAACACCAATGGGCATATTAGATTAATATTATTTAAAAGAAACACTGAAACGTAAGAATGGAAGAAAGAATCCGTAGAATTGGCCAAGTTACCCATTGCATATTGGCACTTATCGAGTATAGAATAGATCTGCTTCTCTTTCTAGAAAGTTATTTTTGAAATAAATATTCACGCTTTCCAATGCGATAAAATAAAGCGACATCGTGTCTATTTTTCTTTGCTAAAGGGGTATTCCATGGGTTTGCCTTGGTATCGTGTTCATACTGTCGTATTGAATGATCCGGGTCGATTGCTTTCGGTGCATATAATGCACACAGCTCTAGTTTCTGGTTGGGCTGGCTCGATGGCTTTATACGAATTAGCGGTTTTTGATCCCTCTGATCCTGTTCTGGATCCAATGTGGAGACAAGGTATGTTCGTCATTCCCTTCATGACTCGTTTAGGAATAACCGATTCGTGGGGTGGTTGGAGTATTTCAGGAGGAACTGTAACGAATCCGGGTATTTGGAGTTATGAAGGTGTGGCAGGTGCGCATATTGTGTTTTCTGGCTTGTGTTTCTTGGCAGCTATCTGGCATTGGGTATATTGGGACCTAGAAATATTCTCTGATGAGCGGACGGGAAAACCCTCTTTGGATTTGCCCAAGATCTTTGGAATTCATTTATTTCTTGCAGGGGTGGCCTGCTTTGGCTTTGGCGCATTCCATGTAACGGGTTTGTATGGTCCTGGGATATGGGTGTCCGATCCTTATGGACTAACTGGAAAAGTACAAGCTGTAAATCCAGCGTGGGGTGCAGAAGGTTTTGATCCTTTTGTTCCGGGGGGAATAGCTTCTCATCATATTGCTGCGGGTACATTGGGCATATTAGCGGGTCTATTCCATCTTAGTGTCCGTCCGCCTCAACGTCTATACAAAGGATTACGTATGGGCAATATTGAAACTGTACTTTCCAGTAGTATCGCTGCTGTTTTTTTTGCAGCTTTCGTAGTTGCTGGAACTATGTGGTATGGGTCAGCAACGACCCCAATCGAATTATTTGGGCCTACTCGTTATCAGTGGGATCAGGGATACTTTCAGCAAGAAATATATCGAAGAGTTAGCAATGGGTTAGCCGAAAATCTTAGTTTATCAGAAGCTTGGTCTAAAATTCCCGAAAAATTAGCCTTTTATGATTATATTGGTAATAATCCGGCAAAAGGGGGATTATTCAGAGCAGGCTCAATGGACAATGGGGATGGAATAGCTGTTGGATGGTTAGGACATCCCGTCTTTAGAGATAAAGAAGGACGCGAGCTTTTTGTACGCCGTATGCCTACTTTTTTTGAAACATTTCCGGTTGTTTTGGTAGATGAAGAGGGAATTGTGAGAGCGGACGTTCCTTTTAGAAGAGCAGAATCCAAATATAGTGTTGAACAAGTAGGCGTAACGGTGGAGTTCTATGGTGGCGAACTTAATGGAGTAAGTTATTCTGACCCTGCTACCGTAAAAAAATATGCGAGGCGTTCTCAATTAGGGGAAATTTTTGAATTAGATCGGGCTACTTTGAAATCAGATGGTGTTTTTCGCAGCAGTCCAAGGGGTTGGTTCACTTTTGGTCATGCTACCTTTGCTTTGCTCTTCTTTTTCGGGCACATTTGGCATGGCGCTAGAACCTTGTTCCGAGATGTTTTTGCTGGTATTGATCCAGATTTGGATGCTCAAGTGGAATTTGGAACATTCCAAAAAGTTGGAGATCCAACTACAAGGAAGACAGTCTGATACTATGGTATCTTATCTCTTATATGGAAACCCAAATGAATAGGTGTGGAAGTTATAATGTAAATAAACCACGATCGAATCTATGGAAGCATTGGTTTATACGTTCCTTTTAGTTTCGACTTTAGGGATAATTTTTTTCGCTATCTTCTTCCGAGAACCGCCAAAGGTTCCGACAAAAAACATTGAAGTAAGAAGTCTCCAGAGGGTAGACTTCTTACTTCAATTAGTCCCCGTGTTCTTCGAATGGATCTCTTAATTGTTGAGAGGGTTGCCCAAACGCGGTATATAAGGCATACCCAGTAAAGCTTACAAGTAAACCAGATATGGAGATGGCGACTAAAGTTGCTGTTTCCATTTTATAGAATTTCAAGATTACAATGGATCTACGAAAAGATCGTGTATTTACAACTACAACGGAATAGTATACAAAGTCAACACCAAGATTAAATAGAATTTATGGCTACACAAACCGTTGAAGATAGTTCTAAACCTAGGCCAAAACGAACTGGTGCAGGTAGTTTATTGAAACCCTTGAATTCGGAATATGGGAAAGTCGCTCCGGGTTGGGGGACTACTCCTTTTATGGGGGTCGCTATGGCTTTATTCGCGATATTCCTATCTATCATTTTAGAAATTTATAATTCTTCTGTTTTACTGGACGGAATTTTAACGAATTAGGTTTTTACTAATAAAACAACTTTAAGCTCTACATTTCTGGTAGTTCGACCGCGGTTTTTTCGGTATCTCTGGAATATGAGTGTGTGACTTGTTAGAATTGATCCTATTGATAATACATAGAAAGGGCCTGTTATCTCTATCAAGATATTCAATTCGTCAGTTCTAGTATCTGGAACACGAAAAGAAGAACTATGATTCATACTCACTATTCAAACCTCGCAACCAGACATTTCTTCCTCAATTTTGTTTACAATTTCAATAAATGATCATCAAGTGGTTCTTATTCGAAGAACCCTTGGTTTAGCTTGAGACTCAATCATCGTGGCTCTAGTATGAATCTAAGGTTTTAATTGAACTGATTCATAGGATCGCAACAAGATAATTTCTATAAATAGGAAAGAGAAAAGTCAAGAGGCCCCTAGCCAACTTGAGATTTTTTTCTTATTTTATATCTTCAAGGCAAATCGACCCAGTGGCTGATGAATTTTTCTAATATTCGTTGAAAATTTGTGTGTTTCTGCTTGAGCCGTACGAGATTAAATTTTCATATACGGCTCTTGGGGCTTGGTTAGTTACCTATCTCAATAAAGTATATGATTGGTTTGAGGAACGTCTTGAGATTCAGGCAATTGCAGATGATATAACTAGTAAATATGTTCCTCCTCATGTCAACATATTTTATTGTTTAGGGGGAATTACACTTACTTGTTTTCTAGTACAAGTCGCTACCGGTTTTGCTATGACTTTTTACTACCGCCCAACCGTTACAGAAGCTTTTTCCTCGGTTCAATACATAATGACCGAGGCCAACTTTGGTTGGTTAATTCGATCAGTTCATCGATGGTCAGCAAGTATGATGGTTCTAATGATGATCCTGCATGTATTTCGTGTGTACCTCACAGGTGGATTTAAAAAACCCCGCGAATTAACTTGGGTCACAGGTGTGGTTTTGGCTGTATTGACTGCATCGTTTGGTGTAACTGGTTATTCTTTGCCTTGGGATCAAATTGGTTATTGGGCAGTCAAAATTGTGACAGGCGTACCTGACGCGATTCCGGTAATAGGATCGCCTTTAGTGGAGTTATTACGTGGAAGTGCTAGTGTGGGCCAATCCACTTTGACTCGTTTTTATAGTTTACATACCTTTGTACTGCCTCTGCTTACTGCCGTATTTATGTTAATGCACTTTCCAATGATACGTAAGCAAGGTATTTCGGGTCCTTTATAGGGAAGGCATATCATAGAGAAAATTCTCATATATCATATGGGTAGGTTCTGGTATTTCATTGCTACAAACATGGATTATTGTAAAATAACACATGTTATTTGGATACTTCAGAAATAGGCGGATTATGGGAGTGTGTGACTTGAATTATTGATTTGGCCATGCAGAAAAGAATTGGATCTGCCACATTAGAATTCACAAAGGTGTCTCCGCATCCAATCAACACGTAAGTCCCCTAGATAGGCTGGTTCACTTGAGGAGAATATTTCTATGATCATACCCAACCATGTCGTTCATGAACAGGCTCCGTAAGATCCCATAGATGGAATAAGTCATGTGATCCACTATTTTATTATAGTATGGAAATGCATTCATTTTCTTTGCATCGATTGCGCAATACTATCGGAGTAAAAGAAGGGATCTAAGGAAGAACGTAGGCTAAACCAGTAACAAGTAAATACTTTGTTTGGACGTAAGAAACTGGGATAAACACCAACAAATCAAGAGACAATCCACAAAGCAGTTGATCATGATCAAATTTGTAAGCCCACTTGGATATTGAGCATTTAAGAATAGGAACGGTCTTTTTTCTTTCATTCTTGCTCGAGCCGGATGATGATAAATTCTCATGTCCGGTTCCTTTGGGGGATGGACCCTAAAGAGTTCACCTATCCCAATAAAGAAACCTGACTTAATGATCTGTATTAAGAGCAAAATTAGCTAAAGGGATGGGACATAATTATTACGGGGAACCCGCGTGGCCCAACGATCTTTTATATATTTTTCCAGTAGTAATTCTAGGTACTATTGCATGTAATGTAGGTTTAGCGGTTCTCGAGCCGTCGATGATTGGTGAACCGGCGGATCCGTTTGCAACTCCTCTGGAAATATTACCCGAGTGGTACTTCTTTCCCGTGTTTCAAATACTTCGTACGGTACCCAATAAGTTATTGGGCGTTCTCTTAATGGTTTCTGTGCCAACAGGCTTATTGACAGTCCCCTTTCTAGAGAATGTCAATAAATTCCAAAATCCATTTCGTCGCCCAGTAGCTACGACCGTTTTTTTAATTGGTACTGCAGTAGCTCTTTGGTTAGGTATTGGAGCAACATTACCCATTGATAAATCCTTAACTTTAGGTCTTTTTTAGGTATTTTTGATTCATTCAACCGTAAAGTCAGGTATCTAGGAAATAGTTACTTCCAAGTGAATCTTCCCTAGATACCTAAAATCCATTTTATTATGATCCATTTCGCATTCTTAAGTAAATCAATTGGCAGATGCTTCTCTAGAGTGTCCCATATCTGTTTTCCATCTTCCATACGAAAACTGTCAATTCTCATAAGATCTTCTTCAGTCTTACTCAAAAGGTCCAATAGTGTATGTATATTGGCCCTTTTGAGACAATTATACGTTCTAGAAGGCAATTCTAATTGATCAATAAAAATACAATTCAATGGAATTCCTTTTTTGTTTTTCTTTAGATTAGTTAATTTTTTTTGAAAAGTAAAAAGGGGTGGCCTGTTTTTATTTTCTTCGAAACTAGCGCCCTCTTCCTCCGCGTGTAGAAAAGGAAGAAATAAATCAATCAAATTACGAGAAGCCTCATAAAGCGCTTCCTTAGGGGTTAAACTTCCATTAGTCCATATTTCTAGAAAAAGTATCTCGTGTTTTTCATTTCCATTCCCACAAGAAAAAATACTATAATTCACATTTCGAACAGGCATGGATACAGCATCTATAGGATAACTTCCATCTTGATAGTTATTTCTGAGTTCAGTCTGATATCCACGATCTCTCTGGATCTGTAACTCAATACAGAAATCAATGGGCTCTGTCAAGTTAGCTATAGGTTGTGCCGTATCAACGATTTCTACGGAAGGTGGTAAGATGATATCTTGAGCAGTTATGTATCTAGGACCTTTGACCCAAATTGATGCGTCTCTAACTCCATAGAGATTACTTCTCAATACAATTTCTTTCAAATTTAGTAAAATTTCTTGTACGGATTCTTCAATACCTGCTATTGTAGAATATTCGTGTGGCACGCTCCCAAATTTTGCACGTGTGATACATGTTCCTTCTATTTCTCCAAGTAAAGCTCTTCGCAAGGCAATACCAACGGTGTCCGCTTGACCTTTTCTAAGCGGGGACAGAATGAAACGGCCATAATAAAGACGCTTACTATCTACTCTTGATTCAACACACTTCCACTGTAGTGTTTGTGCTACCTCCTCTCGAACCATGTTACATTGAATCGTTTATTTCTCTTGAAAGTGCTTTTACAGACGTCTTTTTTTAGGCGGTCGACATCCATTATGCGGCATAGGTGTTACATCGCGTATACAACTTAATCGTACACCACTTTTAGCAATGGCTCGTAATGCGGCATCTCTTCCACTACCAGCGCCCTTTACCATAACTTCTGCTCGTTGCAAACCTACTGTACGAATAGCATCTACTGCTGTTCTTTGGCCAGCATAGGGTGATGCTTTTCGTGAGCTTTTGAATCCACAAGTACCCGCGGAGGACCAGAAAACCACCCGACCTTGTGGGTCTGTAACAGTTATAATGGTATTGTTGAAACTAGCTTGAACATGAATAACCCCTTTTGTTATTCTACGTGCACTCTTCCGTAAACTAAAACGTGCATTCCTACGTAAACCAATACGCACTTTCTTACGTGAACCTATTTTTGGTATAGCTTTTGCCATATTATCTCATAAAGTTAGAAATAAAATACAAAGATATCCGTTTCTTTGAAGATTACCCCTGTCTTTGTTTATGCTTCGGATTGGAACAAATGACTCTAATTCGTCCACGCCTACGAATCAGTCGACATTTTGTACAAATTTTACGAACGGAAGCTCTTATTTTCATATTTCCGTATCCTTTTATGAATCTAATCTTTGGTTTTGATTTATTAGCCTACCCTTCAAGTCTGTACGCTTCGATGGAAGTCTATAAATTATACGTCCCTTGCTTGAATCATAACGACTTACTTCAATTTTTACCCTATCCCCCATCAGTATTCGTATAGAACTAGACCGGATCTTTCCTGAAATATAGCCCAGGATGATGGTGTCATTCTCTAGGCGAACGCGGAACATTCCGTTGGGTAGAGCTTCCGTAACTAAACCTTCGAAAGTGACTTTTGCTTCTCTCATAGGAAGTTCGAGATAGAATTCAGGCAGGGGCGATTACCATATATAACATAAGACTTCTCCCCCAATTTTGTTTAGTCGAGCCTCTCGATCTGTCATTATCCCTCGAGAAGTAGAAAGAATAGCAATTCCCATTCCACCCAAAACTTTAGGAATTCCTTGATAGTTGGTATAAATTCGTAAGCCGGGTCGGCTGATACGCTTTAAAAAGGTTCTTGTTCTATATATTCCTTTTCTAGTCTTTCTCTTTTGATGTCGCAAAGTTGAAACCAAGAAATATCTGTTACTTTCCTGATGTTTCCGAACACTTTCAATAAAACCCTCTCGTAGAAGTATTTTAACAATGTTTTCGGTAATATTTGTCGATACTACTCGAACTGTTCCTTTTTTATTCATGTCCGCGTTTCTTATAGAGGTTAGTAAATCAGCAATAGTGTCCTTGCCCATAAGACTCTAATTCTAGGTTCCTCTTTATAATCAACATGAGCATATACGTGAAACACAATCTACTTTTGATCTAAATTTTGCGATTTATAATACTTCAGGAGCTAATGAAACTATTTTAGTAAAATTCAATTCTCTCAATTCCTCGGCGATCGCGCCAAAAACTCGAGTTCCTTTTGGGTTTCCTTTTTGATCAATTATAACCGCTGCGTTGTCATCATAGCGGATTATTATACCGTCTTCGCATTTGAACTCTTTACATGTACGTACAATTACAGCTCGAATTACTTCGGATCTTTCTAGAGGCATTTGGGGCACTGCGTCTTTGATTACAGCAACAATAACATCACCAATACGAGCATATCGCTGATTACCAGCAGCTCCTATGAAGGTAGAATTAGAATGCGAAGACAAGATTAGTTATTCTTCGTCTACGAATATCCAAATTTTTACACCTAATACTCCATAGATAGTTCGAATTGGATAGCAGCAATAATCAATTTTAGCGCGAATTGTTTGGAGGGGAAGTCTACCTTTTTTGATGCATTCCGCACGTGCAATTTCTTTTCCTCCGAGACGGCCCGCAATTTTTACTTTTACTCCCCTTATATCTGCTTTTTTAGTTAATTCAATGGCTTTTTTCATTGCTTTTCGGAATGAAACTCTATTTTTTAATTGGAAAGCTATATATTCTGCAAGAATGTTAGGTTGTCTATAAGGTTCTTTCACTTTTTCGATAGCAATATTAAGTCTCTGGTTTACAGAGTTAACTTCCTTTTGTAGATCTTTCTCTAATTCTTCGATTGCTCCTTTTTTCTTTAATAAATTAGGGAATCCTATATGGATTATGACGTGGATCGTATCGATTTCTTTTTGAATTTCTATATCCTATTCTTTTGTATATAGTTCTTGATACAATTCCTTATTTTTTTATCTTCCTGTAGACCTTCAGAATAATTTTTTGGTTGCGCGAACCAAAAGGAATGGTGTTTTTGGGTTGTACCAAGTCTGAAACCGAGTGGATTTATTTTTTGTCCCATATTTTCTATTTTTCAATCTTAAGATTTTTACTATATTTAGTACAATTGTTATATGACACATGGTTTTTTTTATGGGAAAACTACGTCCTCGAGCCCGGGGTCTGAATTTTTTCATAATAGTACTCCTACTGACTTCGGCTTTAGTGATGAATAAATTAGCTTTGTCGAAATCCCTATAATGAGTAGCATTTGCTGCTGCCGAATAAACCAACTTTAAGATGGGATAAGATGCTCGATAAGGCATGAGGTTCAGTATCATAACAGTTTCCTCGTAGTAACGCCAGCGAATCTCATCAAGAACTCTTTGTGCTTTGAAAACAGACATATGGATGCGTTTTTGTGCTTTGAAAACTCGCTCGAACTTAAGTAGACGATCGGTTGGAACTTTCCTTGCGAGTTTCCTTAGCCCTTTCTTTATCCTAGGGATATACTTTACTAGTTTGAAACTTGTCATAATAACCGCCCATTATGAATCGCGATTGTATGGCCAACCATTGTGGGTAGAATGCTAGATGCCCGGGACCACGTTACTATTGTTTCTTTCTCCTCCTTCATATTGACCTTTTCGATTTTTGCCAATAAATGATGAGCTACAAAAGGATTCGTTTTTTTTCGTGTCACAGCTGATTACTCTTTCCTTTTAAAGAGTGGCATTCTATGTCCAATATCTCGATCGAAGTATGGAGGTCAGAATAAGAATAATGATGAATGGAAAAAGAGAAAATCCTTTAGCTGGATAAGGGGCGGATGTAGCCAAGTGGATCAAGGCAGTGGATTGTGAATCCACCATGCGCGGGTTCAATTCCCGTCGTTCGCCCATCGCATTATTGCAATGCAATTTCCATATTCCTAGTTACATATTTACTTACGGCGACGAAGAATAAAACTATCGCTATATTTTTTCCTTTTCCTAGTTCTTCTTCCAAGCGCAGGATAACCCCAAGGGGTTGTGGGTTTTTTTCTACCAATAGGGGCTTTCCCTTCACCGCCCCCATGGGGGTGGTCCACAGGGTTCATAACTACCCCCCTTACTACGGGGCGTTTACCTAGCCAACACTTAGATCCGGCTCTACCCAAACTTTTTTGGTTCACCCCAACATTACCCACTTGTCCGACTGTTGCTAAGCAGTTTTGGGATACTAAACGGACCTCCCCAGATGGTAATCTTAAAGTGGCCGATTTACCCTCTTTTGCAATCAGTTTCGCTACAGCACCTGCTGCTCTAGCTAATTGCCCACCCCTTCCTCGTGTGATTTCTATGTTATGCATGGCCGTGCCTAAGGGCATATCGGTTGAAGTAGATTCTTTTTTCTCTCAAAAACCCCTTCCCAAACTGTACAAGCTTCTTCCAAAGCATACGGCTTTCTAGATGTATATGACGATCTCTAGACATGAGTGGATATAGGAAAGGAATCCAAATCTGCCGAATCGCTCATGTTATGATCTTCTACATCCTAGGTCTCCGCGTTCCGTCATCTGGCTTATGTTCTTCATGTAGCATTCAGATCGAATGACTCTATGAAATTACGTCGATACTTCCACATATTATGGGTAACGTAGGAGACATCCCTTTTCCCGGGGGTCTTAATTACCACTGCTTAGCTTTCAATTCGCCTCTGACCATCAAATTAAATGTGAATAACCCGTCCTCCTCTGTTTGAAACAAGGGGCGCTTCCGGTTCTGTGCGTGCTTCAAACAATTTTGTCTTCTCCATATTACCATATCTCTAGAGTCAATAATTTTCTATGAGGAACTACTGAACTCAATCACTTGCTGCCGTTACTCAACAGTTTTCTGTTGAGGTCTATCCCGTAGAGGTAGTCAAATTGGATCAGTGATCGATTTCTAGGTTTCGTCGTAAACCTAATTGGTTACTTCCAATTACGTAAATCAATAGTTCAAACCGCACTCAAAGGTAGGGCATTTCCCATTGATATAGGAACTTTTGTACCAGAAACAATAGTATCTCCAATTATAGCCCCTCTGGGATGTAAAATATATCTCTTCTCACCATCCCCATAGTGTATGAGACAAATGTATGCATTTCGATTAGGGTCGTATTCTATGGTTACGATTCTACCAGATATGTCTTTTTGATTCCGTCGAAAATCGATTTTACGGTATAGGCGCTTATGACCTCCCCCTCTATGCCTTGCGGTAATGATTCCTCTGGAATTACGACCTTTACCACAACGTGCCGTCCATGGATCAAATTATTTCGTGGATTGGATTTCACTTGCCTGTCTACGGTTCCCTTGCGTGTGCTCGGGATAGGTGTTTTGTATAAATGTTTCGCCGTATTATTAAGTACCATAAATCGACTTTCCCTCCTATGCTCTGAGTTCCAGTATCGATAAGAATTGAGTTCTTATTGTTCTTATGTTATGGTATGAATATACCATACCAATTCGTTATGTATGGATGATGGATGAGATTCCATGGATAGAGAGCCAGTTCCAATAGACCGTTCCCGTGCATCCAGCAGGAATTGAACCCGCAAATTACCAATTATGAGTTGGGCGCTTTAACCATTCAGCCATGGATGCTTAACAGGGATCATCGTACATCGTAAATAACCAATTTTCGTATTATGCCTTGAAGAGGACTCGAACCTCCACGCTCTTTAGCACGAGATTTTGAGTCTCGCGTGTCTACCATTTCACCATCAAGGCATCTTGAAAGTGAATCGTATTCCATGAATATGATATCTATCTAATGTGATATATGGAATATATGACAAAGGTGGAGTCTTGGATCGATCGATCGGTAGGCCTGAGTCAGACATCAAATAGCTTCGCATTATCCGTGGACACCTTATATGAGATCAATTTCTCGATTCAATAGAAGCCCAAAGAGGTGCATATGGTACCCAAGGATAGATATGTCAGGTCTGATTACACCTATTCCTAATCCTAAATAGAATGTAAGGACGTAGGGATTTCTATGTAAATGGAATGAACTTATAATCTGATGATCGAGTCGATTCCATGATTATAAGTTCATAACCCTAGCCCCATTTTGGGCGGAACAGATCTACTAATTCTTTTATTCCAGTTAGTAAGGGATCTTGAACTAAGAAATAGACCTAGCAGCTAAAAGAGGGTATCCTGAGCAATTGCAAGAATGGGGTTCATTGATATTCCTGGTATAGTAGATGCTATCACACATACAGTCATACTCAATTCGATGGAATTGTTTGATCTTAAAGGGGATCTTCTATAATTTCGCACATAAGGGGTTATTTCTTGGTTTCGTCCAGTCATTAATAACTTGATTATTTTTAGATAATAGTAGATAGAAAGAACGCTCGTAAGGAGTCCTATTGAAACCAAGAAATATAGGCCTGCTTGCCATCCACACCAGAATAGATAGAGTTTTCCGAAGAAACCTGCTAGTGGAGGAAGGCCTCCTAGGGATAAGAGACATAGGGCTAAAGAGAGAGCCAAAAAAGGATCTTTCGTGTATAATCCTGCATAATCTCGAATGTTATCAGTTCCGGTACGTAGACCAAATAATACAATGCAAGCAAAAGTTCCTAGATTCATGGAGATATAGAACAGCATATAAGTTATCATGCTTGCATATCCATCATTTGAGTCTCCAACAATTATTCCAATAATTACATATCCGATTTGCCCTATGGACGAATATGCAAGCATACGTTTCATGCTTGTTTGAGTAATAGCAAGGAGATTCCCCAATATCATGCTAAGAATAGCTAGGATTTCCAGAAGAAGATGCCATTCGTTTGATGAGAAATAAAAAGGAATATCGAGAATTCGCGTGGCTGAAGCTGAAGCAGCTACTTTCGAAGTAACAGAAAGAAAAGCAACGACTGGAGTGGGGGAGTCAGAGTCGAAAAGAGGATTCCTCGCTTCTTTCTCTCATGCAAAACCGTGCATGAGACTTTCATCTCGCACGGCTCCTAAGTGATAAAAGAAAGAAGAACCGTCTTCTTTCTTTTTTGATTACCTTCCTCGCGTATGTATAAGACCGAATCCATTCTTTTTCGAAATCGATTTCGACTAATCCTTAACTTTTCGAGGAATCCTTCATCAGTGGTTGTGAATGACTGACTTTTTCAATCCTTTCGACCTTGGTTCCGTAGGAGCAAGTCAGAAAGGTTGAGAAATAGAACCATCTGATTTGATTCGTTCCCAATAGCCATGAGATGATCATCTTAGGGTGATCCTTTTGTCAACGGATGCTCCTATTACACGTAGTCTCTGAAGGATGAGAACCCACTATGTAGCATCTACATCGATAATTCATTGTATACGTCATTAGTCCGATTCTTTGTAGGAACTACCCGTAATAACGAACTTGCAAAATGGATCTGTTTATCATAAAGAGATTCGTTGTTCCTGACCCTGCTTCACCTTAATTGTTAGTTGAACAAAAAGATCACATAAACTTTTGGTAAAATTCTGTCTTGGTCGGAGTGGGGATAGCATTTCTCTTCTGCATGTCTATGGAGTTTTGCAAAACCCAAACACCTCAGATAGAGGTGAATTTGTCGAACGAACCACACTCCTTCGTAGACGTCAGGAGTCCATTGATGAAAAGGGGCTGGGGAAAGCTTGAACCCAAGTCCTACAGTGATGGATATAAGCGCAATTGAAATTCCTGGGGAGTTATACATTTGTGTATTGATAAGACCATTCACTATTTCTTGAAGCTCGATCTCCCCCCCAGATGAACCATATAGCCAAGAGAAACCATGAACCAGAATAGAAGAGCTTGCCCCACCCATGAGTAAATATTTCATAGTAGCCTCATTAGAGCGTAGATCTCTCTTGGTATATCCAGACAATAGGTAGGAACATAAACTGAAACATTCTGGAGCTACAAAGATAGTTATTAAATCGTTAGCACCACATAAAAACATTCCCCCTAGAGTAGCTGTTAATACGAATAACAGAAACTCTGTTATAGCCATTTCTGTACATTCAATGTACTCTACGGATAGAGGAATACATAAAGTTGAACATAATAAAATGAGAAATTGAAAGATTTCGTTGAAATTGTTCGTTTGGAAATTTCCCGAAAAGCTAATTATAGGTTCTTCTCTCCATCGGAACAATAGGGCCGTTATGCTTATTACTAAACTTGTTGAAGAGATGAAATAGAACCAAGGTCTATCTTTTTGATCAGAGGTTGAATCGATCATCAGAAGAAGAATTAGGCCAAAAATTAGGATACATTCTGGGAAAATGAAACTTCCATGGAAGAGAAGCAAATGAAACGCTTTCATAAAAATTCTCGTAGAATCGTTTTCATTCTGTACATGCCAGATCATGAATTAGTAACTGCATCCAATCTCCGAATGTTTCGATGGATATTTACGGAATCCCCATGAATAGGATCAAACCTTATTCCATTTCCATAAGATTCCTCTTTCTTATTCTTAAGCAAGCCCCCGAGAGGGCTTAGTTGATCATGATTTCTGTTTTCTCTTTCTTTTTGTTTGTTTCGAGAAAGATATGATTCTCCTTCTATTGATTCTGAGATGTACGGATCCATGTGTCTACATACCTAGATTCTGTTCATGGATTAACGAAAATGTGCAAGAGCTCTATTTGCCTCTGCCATTCTATGAGTCGCTTCCTTTTTGCGTATGGCACCCCCACTCCCTTTGGCAGCATCTACTAATTCGGAACTTAATTTGAAAGCCATATTTCGACCCGGACGCTTTTGGGATGCTTCTAATAACCAACGAATGGCAAGTGCTCTTCCTTGTTTAGATCCTATTTCAATCGGAACTTTCCGCGTCGATCCTTTTTTATTACGTCTTGTTTTTACTCCTATATTGGGAGTTACTCTACGTATTGCTTGACGTAAAACCAATAGTGGATTTGTTTCTGTCTTTTGTTGAATCTTTTTCACGGCTCGATAGAGAATTTGATAAGCCAATGATTTTTTTCCGTCTTTCATAATACGGTTAACCACCATGTTAACTAATCGATTACGAAAAATTGGATCGGATTTTGCAGTTCTTTTTTCTGCAGTACCTCGACGTGACATGAGCGTGAAAGAGGTTCAAGAATCCTTTTCTTTTTATAAGGGCTAAAATCACTTATTTTTTGGCTTTTTGACCCCATATTGTAGGGTGGATCTCGAAAGATAGGAAAGATCTCCCTCCAAGCCGTACATACGACTTTCATCGAATACGGCTTTCCACAGAATTCTATAGGGATCTATGAGATCGAGTATGGAATTCTGTTTACTCACTTTAAATTGAGTATCCGTTTCCCGCTAGGATCGGAAATCCTGTATTTTCCATATCCATACGATCGAGTCCTTAGGTTTCCGAAATAGTGTAAAAGAAGTGCTTCGAATCATTGCTATTTGACTCGGACCTGTTCTGAAAAAGTCGAGGTATTTCGAATTGTTTGTTGACACGGACAAAGTAAGGGAAAACCTCTGAAAGAATTTCCATATTGACCTTGGACATATAAGAGTTCCGAATCGAATCTCTTTAGAAAGAGGATCTTTTGTCTCATGGTAGCCTGCTCCAGTCCCCTTACGAAACTTTCGTTATTGGGTTAGCCATACACTTCACATGTTTCTAGCGATTCACATGGCATCATCAAATGATACAAGTCTTGGATAAGAATCTACAACGCACTAGAACGCCCTTGTTGACGATTCTTTACTGCGACAGCATCTAGGGTTCCTCGAATAATGCGATATCTCACACCGGGTAAATCCTTAACCCTTCCTCCTCTTACTAATACTACAGAATGTTCTTGTAAATTATGGCCAATACCAGGTATATAAGCAGTGATTTCAAATCCAGAGGTTAATCGTACTCTGGCAACTTTACGTAAGGCAGAGTTGGGTTTTTTGGGGTTGATAGTGGAAAAGTCGACAGATAAGTCACCCTTACTGTCCCTTTACAGAACCGTACATGAGATTTTCACCTCATACGGCTCCTCGGTCAATTTTTCTTCATTTGGAATCTGGGCTCTTCTATCTTCGACTTTTTCTTTATTTATTTCTTCCCGAAACTTCCCAAGAAAATCCCGAATTGGATCCAAACGGGTTAATGTGAGCTTATCCATGCGGTTAGGCACTCTTCAAATAGGAATCCATTTTCTAACTGGCTTTCGTGCTTTGGTGAGTCGTCCGAGATCTTTTCGATGACCTATGTTGTGTTGAAGGGATATCTATTCCGATCGATTGCATAAGACCCGGAAAGTATACAGAAAAGACAGTTCTTTTCAATTTCGATTAATATAGTAGTATCGAATCCATAGTCAATCCTACTTTGATAGGACCGGAATTCTATTTCTCGATGGGACGGGGAAGGGATATAACTCAGCGGTAGAGTGTCACCTTGACGTGGTGGAAGTCATCAGTTCGAGCCTGATTATCCCTACAATGTGAGCTATTTTGACTTACACGAGCGAACGGGAATGGATAAGAGGCTTGTGGGATTGACGTGATAGGGTAGGGTTGGCTATACTGCTGGTGGCGAACTCCAGGCTAATAATCTGAATGGATACAAGTTTGGAAGGAAAGACAATTCCGAATCCGCTTTGTCTACGAATAAGGAAGCTATAAGTAATGCAACTATGAATCTCATGGAGAGTTCGATCCTGGCTCAGGATGAACGCTGGCGGCATGCTTAACACATGCAAGTCGAACGGGAAGTGGTGTTTCCAGTGGCGAACGGGTGAGTAACGCGTAAGAACCTGCCCTTGGGAGGGGAACAACAACTGGAAACGGTTGCTAATACCCCGTAGGCTGAGGAGCAAAAGGAGAAATCCGCCCAAGGAGGGGCTCGCGTCTGATTAGCTAGTTGGTGAGGCAATAGCTTACCAAGGCGATGATCAGTAGCTGGTCCGAGAGGATGATCAGCCACACTGGGACTGAGACACGGCCCAGACTCCTACGGGAGGCAGCAGTGGGGAATTTTCCGCAATGGGCGAAAGCCTGACGGAGCAATGCCGCGTGGAGGTGAAGGCCTACGGGTCGTCAACTTCTTTTCTCGGAGAAGAAACAATGACGGTATCTGAGGAATAAGCATCGGCTAACTCTGTGCCAGCAGCCGCGGTAAGACAGAGGATGCAAGCGTTATCCGGAATGATTGGGCGTAAAGCGTCTGTAGGTGGCTTTTCAGTCCGCCGTCAAATCCCAGGGCTCAACCCTGGACAGGCGGTGGAAACTACCAAGCTGGAGTACGGTAGGGGCAGAGGGAATTTCCGGTGGAGCGGTGAAATGCATTGAGATCGGAAAGAACACCAACGGCGAAAGCACTCTGCTGGGCCGACACTGACACTGAGAGACGAAAGCTAGGGGAGCAAATGGGATTAGAGACCCCAGTAGTCCTAGCCGTAAACGATGGATACTAGGTGCTGTGCGACTCGACCCGTGCAGTGCTGTAGCTAACGCGTTAAGTATCCCGCCTGGGGAGTACGTTCGCAAGAATGAAACTCAAAGGAATTGACGGGGGCCCGCACAAGCGGTGGAGCATGTGGTTTAATTCGATGCAAAGCGAAGAACCTTACCAGGGCTTGACATGCCGCGAATCCTCTTGAAAGAGAGGGGTGCCCTCGGGAACGCGGACACAGGTGGTGCATGGCTGTCGTCAGCTCGTGCCGTAAGGTGTTGGGTTAAGTCTCGCAACGAGCGCAACCCTCGTGTTTAGTTGCCACTATGAGAACCCTGAACAGACCGCCGGTGTTAAGCCGGAGGAAGGAGAGGATGAGGCCAAGTCATCATGCCCCTTATGCCCTGGGCGACACACGTGCTACAATGGGCGGGACAAAGGGTCGCGATCTCGCGAGGGTGAGCTAACTCCAAAAACCCGTCCTCAGTTCGGATTGCAGGCTGCAACTCGCCTGCATGAAGCAGGAATCGCTAGTAATCGCCGGTCAGCCATACGGCGGTGAATCCGTTCCCGGGCCTTGTACACACCGCCCGTCACACTATAGGAGCTGGCCATGTTTGAAGTCATTACCCTTAACCGTAAGGAGGGGGATGCCTAAGGCTAGGCTTGCGACTGGAGTGAAGTCGTAACAAGGTAGCCGTACTGGAAGGTGCGGCTGGATCACCTCCTTTTCAGGGAGAATGCTTATTGGGTATTTTGGTTTGACACTGCTTCAGCCCAAAAAGAAGGCAGCTACGTCTGAGCTAAACTTGGATATGGTCTTAGGGTGAAGTAAGACCAAGCTCATGAGCTTATTATCCTAGGTCGGAACAAATTAGTTGATAGTGATAGGATCCTTTTTTGACGTCCCCATGCCCCCGTGTGGCGGCATGGGGATGTCAAAAAAGGGATGGAGTTTTTCTCGCTTTTGGCGTAGCAGGCCTCCCTTTGGGAGGCCCGCGCGACGGGCTATTAGCTCAGTGGTAGAGCGCGCCCCTGATAATTGCGTCGTTGTGCCTGGGCTGTGAGGGCTCTCAGCCACATGGATAGTTCAATGTGCTCATCAGCGCCTGACCCGAAGATGTGGATCATCCAAGGCACATTAGCATGGCGTACTCCTCCTGTTTGAATCGGAGAAACAAACTTCTCCTCAGGAGGATAGATGGGGCGATTCAGGTGAGATCCATGTAGATCTAACTTTCTATTCACTCGTGGGATCCGGGCGGTCCGGCCACCACGGCTCCTCTCTTCTCGAGAATCCATACATCCCTTATCAGTGTATGGAGAGCTATCTCTCGAGCACAGGTTGAGGTTCGTCCTCAATGGGAAAATGGAGCACCTAACAACGCATCTTCACAGACCAAGAACTACGAGATCACCCTTTCATTCTGGGGTGACGGAGGGATCGTACCATTCGAGCCAAATGGGAGCAGGTTTGAAAAAGGATCTTAGAGTGTCTAGGGTTGGGCCAGGAGGGTCTCTTAACGCCTTCCTTTTTCATCGGAGTTATTTCCTGCCATGGTAAGAGGGGCACACTTGAAGAGCGCAGTACAACGGGAGTTGTATGCTGCGTTCGGGAAGGATGAATCGCTCCCGAAAAGGAGTCTATTGATTCTCTCCCAATTGGTTGGATCGTAGGGGCGATGATTTACTTCACGGGCGAGGTCTCTGGTTCAAGTCCAGGATGGCCCAGCTGCGCCAGGGAAAAGAATAGAAGAAGCATCTGACTCTTTCATGCATACTCCACTTGGCTCGGGGGATATAGCTCAGTTGGTAGAGCTCCGCTCTTGCAATTGGGTCGTTGCGATTACGGGTTGGCTGTCTAATTGTCCAGGCGGTAATGATAGTATCTTGTACCTGAACCGGTGGCTCACTTTTTCTAAGTAATGGGGAAGAGGACTGAAACATGCCACTGAAAGACTCTACTGAGACAAAAAGATGGGCTGTCAAAAAGGTAGAGGAGGTAGGATGGGCAGTTGGTCAGATCTAGTATGGATCGTACATGGACGATAGTTGGAGTCGGCGGCTCTCCTAGGCTTCCCTCATCTGGGATCCCTGGGGAAGAGGATCAAGTTGGCCCTTGCGAATAACTTGATGCACTATCTCCCTTCAACCCTTTGAGCGAAATGTAGCAAAAGGAAGGAAAATCCATGGACCGACCCCATTGTCTCCACCCCGTAGGAACTACGAGATCACCCCAAGGACGCCTTCGGCGTCCAGGGGTCACGGACCGACCATAGACCCTGTTCAATAAGTGGAACACATTAGCCGTCCGCTCTCCGGTTGGGCAGTAAGGGTCGGAGAAGGGCAATCACTCGTTCTTAAAACCAGCATTCGATAAAGAGTCGGGCGGAAAAAGGGGAGACCGTTCCTGGTTCTCCTGTAGCTGGATTCCCCGGAACCACAAGAATCCTTAGAATGGGATTCCAACTCAGCACCTTTTGTTTTGAGATTTTGAGAAGAGTTGCTCTTTGGAGAGCACAGTACGATGAAAGTTGTAAGCTGTGTTCGGGGGGGAGTTATTGTCTATCGTTGGCCTCTATGGTAGAACCCGTCGGGGAGGCCTGAGAGGCGGTGGTTTACCCTGTGGCGGATGTCAGCGGTTCGAGTCCGCTTATCTCCAGCCCGTGAACTTAGCGGATACTATGATAAATTTTGCCAATTCGGCAGTTCGATCTTCGCATTCATGGACGTTGATAAGATCCTTCCATTTAGTAGCACCTTAGGATGGCATAGCCTTAACGTTAATGGCGAGGTTCAAAAGAGGAAAGGCTTGCGGTGGATACCTAGGCACCCAGAGACGAGGAAGGGCGTGCAAGCGACGAAATGCTTCGGGGAGTTGAAAAAAGCATAGATCCGGAGATTCCCAAATAGGTCAACCTTTTAAACTGCTGCTGACCATGAGCAGGCAAGAGACAACCTGGCGAACTGAAACATCTTAGTAGCCAGAGGAAAAGAAAGCAAAAGCGATTCCCGTAGTAGCGGCGAGCGAAATGGGAGCAGCCTAAACCGTGAAACGGGGTTGTGGGAGAGCAATACAAGCGTTGTGCTGCTAGGCGAAGCGGTTGAGTGCCGCACCCTAGATGGCTAAAGTCCAGTAGCCGAAAGCATCACTAGCTTACGCTCTGACCCGAGTAGCATGGGGCACGTGGAATCCCGTGTGAATCAGCAAGGACCACCTTGCAAGGCTAAATACTCCTGGGTGACCGATAGCGAAGTAGTACCGTGAGGGAAAGGTGAAAAGAACCCCAGTGGGTAGTGAAATAGAACGTGAAACCGTGCTGAGCTCCCAAGCAGTGGGAGGGGAAAGTGATCTCTGACCGCGTGCCTGTTGAAGAATGAGCCGGCGACTCATAGGCAGTGGCTTGGTTAAGGGAACGGAACCCACCGGAGCCGTAGCGAAAGCGAGTCTTCATAGGGCGATTGTCACTGCTTATGGACCCGAACCTGGGTGATCTATCCATGACCAGGATGAAGCTTGGATGAAACTAAGCAGAGGTCCGAACCGACTGATTTGAAGAATCAGCGGATGAGTTGTGGTTAGGGGTGAAATGCCACTCGAACCCAGAGCTAGCTGGTTCTCCCCGAAATGCGTTGAGGCGCAGCAGTTGACTGGACATCTAGGGGTAAAGCACTGTTTCGGTGCGGGCTGCGCGAGCGGTACCAAATCGAGGCAAACTCTGAATACTAGATATGACCCAGGTCAAGGTCGGCCAGTGAGACGATGGGGGATAAGCTTCATCGTCGAGAGGGAAACAGCCCGGATCACCAGCTAAGGCCCCTAAATGACCGCTCAGTGATAAAGGAGGTGGGGGTGCAAAGACAGCCAGGAGGTTTGCCTAGAAGCAGCCACCCTTTAAAGAGTGCGTAATAGCTCACTGATCGAGCGCCCTTGCGCTGAAGATGAACGGGGCTAAGCGATCTGCCGAAGCTGTGGGATGTCAAAATGCATCGGTAGGGGAGCGTTCCGCCTTAGAGGGAAGCAACCGCGAAAGCGGGGGTCGACGAAGCGGAAGCGAGAATGTCGGCTTGAGTAACGAAAACATTGGTGAGAATCCAATGCCCCGAAAACCCAAGGTTTCCTCCGCAAGGTTCGTCCACGGAGGGTGAGTCAGGGCCTAAGATCAGGCCGAAAGGCGTAGTCGATGGACAACAGGTCAATATTCCTGTACTACCCCTTGTTGGTACGGAGGGACGGAGGAGGCTAGGTTAGCCGAAAGATGGTTATAGGTTTAAGGACACAAGGTGACCCTGCTTTTCAGGGTAAGAAGGGGTAGAGAAAATGCCTCGAGCCGAGGTCCGAGTACCAAGCGCTGCAGCGCTCAGGCGCTACGGCGCTGAAGTATGTAACCGATGCCATACTCCCAGGAAAAGCTCGAACGACCTTCAACAAAAGGGTACCTGTACCCGAAACCGACACAGGTGGGTAGGTAGAGAATACCTAGGGGCGCGAGACAACTCTCTCTAAGGAACTCGGCAAAATAGCCCCGTAACTTCGGGAGAAGGGGTGCCCCCTCACAAAGGGGGTCGCAGTGACCAGGCCCGGGCGACTGTTTACCAAAAACACAGGTCTCCGCAAAGTCGTAAGACCATGTATGGGGGCTGACGCCTGCCCAGTGCCGGAAGGTCAAGGAAGTTGGTGAACTGATGACAGGGAAGCCGGCGACCGAAGCCCCGGTGAACGGCGGCCGTAACTATAACGGTCCTAAGGTAGCGAAATTCCTTGTCGGGTAAGTTCCGACCCGCACGAAAGGCGTAACGATCTGGGCACTGTCTCGGAGAGAGGCTCGGTGAAATAGACATGTCTGTGAAGATGCGGACTACCTGCACCTGGACAGAAAGACCCTATGAAGCTTTACTGTTCCCTGGGATTGGCTTTGGGCCTTTCCTGCGCAGCTGGTGGAAGGCGAAGAAGGCCCCCTTCCGGGGGGGCCCGAGCCATCAGTGAGATACCACTCTGGAAGAGCTCGGATTCTAACCTTGTGTCAGACCCGCGGGCCAAGGGACAGTCTCAGGTAGACAGTTTCTATGGGGCGTAGGCCTCCCAAAAGGTAACGGAGGCGTGCAAAGGTTTCCTCGGGCCAGACGGACATTGGTCCTCGAGTGCAAAGGCAGAAGGGAGCTTGACTGCAAGACTCACCCGTCGAGCAGAGACGAAAGTCGGCCTTAGTGATCCGACGGTGCCGAGTGGAAGGGCCGTCGCTCAACGGATAAAAGTTACTCTAGGGATAACAGGCTGATCTTCCCCAAGAGTCCACATCGACGGGAAGGTTTGGCACCTCGATGTCGGCTCTTCGCCACCTGGAGCTGTAGGTGGTTCCAAGGGTTGGGCTGTTCGCCCATTAATGCGGTACGTGAGCTGGGTTCAGAACGTCGTGAGACAGTTCGGTCCATATCCGGTGTGGGCGTTAGAGCATTGAGAGGACCTTTCCCTAGTACGAGAGGACCGGGAAGGACGCACCTCTGGTGTACCAGTTATCGTGCCTACGGTAAACGCTGGGTAGCCAAGTGCGGAGAGGATAACTGCTGAAAGCATATAAGTAGTAAGCCCACCCCAAGATGAGTGCTCTCTCCTCCGACTTCCCTAGAGCCTCCGGTATCACAGCCGAGACAGCGACGGGTTCTCCACCCATAGGGGATGGAGCGACAGAAGTATGGAAATAGGATAAGGTAGCGGCGAGACGAGCCGTTTAAATAGGTGTCAAGTGGAAGTGCAGTGATGTATGCAGCTGAGGCATCCTAACGAACGAACGATTTGAACCTTGTTCCTACACGACCTGATCAAATCGATCAGGCACTTGCCATCTATCTTCATTGTTCAACTCTTTGATGAAAACCAAAAAAGCTCTGCCCTTCCATCTCTTATAGAGAGGGAGGGCAGAGGCCTTTGGTGTCCCTCAAGAATTGGGGCTTCACAATTACTAGCCAATATTTCTCTCATGCCTTTCCTCGTTCATGGTTCGATATTCTGGTGTCCTAGGCGTAGAGGAACCACACCAATCCATCCCGAATTTGGTGGTTAAACTCTACTGCGGTGACGATACTGTAGGGGAGGTCCTGCGGCAAAATAGCTCGATGCCAGAATGATAAAAAGCTTAACACCTCTTATTTGACTTTTTCACTATTTTGAAATACGAAAAAAAAATGCAAAGGTCGTCTTATCCCCTTCACACCTCGGAATGCGCTGTTCTTATAGAGAGAAAGCGCTTTCCCATCTTCTTAACCCGAAATGAAGCCCGGGAAGAGATCCAGTGGAGACGGGTGGGCCTGTAGCTCAGAGGATTAGAGCACGTGGCTACGAACCACGGTGTCGGGGGTTCGAATCCCTCCTCGCCCACAGCCTTCCAAATCTTTCCTTTTGTCGAAGTGGAATCGTAGAACAGAATGTGATACGATGAGATAGAATGCAAAAGGATACGGGTTACCTACTCCTAAGGGTCAAAGCAAGCCCTTTAATCAATTCTTTATTCTTACATTAAAGAATGAATCAAATCTCCCCAAGTAGGATTCGAACCTACGACCAGTCGGTTAACAGCCGACCGCTCTACCACTGAGCTACTGAGGAACAGGGGGCCTAGAGTTCAACCCCCGCTCTCAACCCATGAACAATATGAGTCCGAAGCTTCTCGTACTCCCAGCATTTCTTCGTAGTGGCTCCGTTCCATGCCTCATTTCATAGGGAAGTGGCTCTATTTCACTTCCTAGCACTTCCTATCATTAATATCCATCCTTTGATTGACATAAGAGATGTCATTTATAGTCTATCTCTTTCTATATATGGAAAGTCAAGAAATTCTCATCGAAACATCGAGAAATTGTGCATTCACAGGTATCACTTAAAGTGATTAGAAGATTTAGCTTGTATGAATCGCTATTGGTTTGATACGAATAATGGCAATCGTTTCAGTATGTTAAGGATACAGATGTATCCACAATTCATTTAGAGTTACTTAATAGCCTATTTCTTATATCCCGTGAAATTCTCGAGCCGAAAGATGGATGCATATGCTGTGTTTCATTTTGCTAAATGATATCGGTGAAATTCGATATAGCTATTTTAGATAGAAGAAACTAAAATAAGAATGTACCCTTCTATCCAATTTGCATCGATAAAATAAATCCAAATTCCAGATGAATAATTGCGAATTTTTGTGTGTACGAGATTAGAATAACTTCAAAATAACTGACATAATTTTTTATTTTTCCTGATCAGAAAAATACATGAAAAAGAAAGGAGGTAGAAAAATTTTGGGATTTATGGTTAAAGAAGAAAAAACACGGATACATAACATAAAAAAAAGAATAAATAAGACGAGATTCGCCCTCCCCCTACATATTTAATTTCTTCTCCTATACAAAAACTAGCAAGACCCACTCCATTGGTAATTCCATCAATAACACCCTTATCGAAAAACTCAGTTAGTTCGGTTAATCCTCTTATACCGAAGGTAAAGACCCTAGTATAGAAAATATCTATATAACCACGATTATATGACCAACTGTATATCTTTTTTTTTACTTGATCAAAAAAGTCCTTTTTCGGACTCCCTTGAAATTTATTAAATCAAATTCTGAAAAAAACAATAAGCGGATCCATAGAAGCTATATGCTATGAATAAACCGAAGATAGCTATACTTACAGAAGAAATTGCATTAGTGATAAATTCATATGAATTTATATTTCCTGGATAAAGTTTATTGAGGGAGTTAACCACTTTGATAATATGGTTAACTCTGCTATTATCAAAAGAGATTCCTATGAATCCAATGAACAAAGTAAAAAACAGCAATATAAGAAGAGGAAATAACATAGTATTTCCCGTTTCATGCGGATAGGCTAAAATGTTTTTAGCTCCAAAGGAGGTACTAAAGGATCCTCTTGTATTACCATGAATTTTGGTTATCCTTTTTCCCCATAAGGATATTGAATACAACGAACCCTTTTTAGTGCTACTGTAATTTTGAAAATGAACACGCAAATACCCATCAAACGTAAGTAAATATATCCGAAACATATAAAACGCAGTTAATCCTGCAGTAAAGGAGGCTATTATTCCAAAAAAGGGCGAATACAACCAACTATTACTAAGGATTTCATCTTTGGACCAGAAGCAAGCAAGAGGTGGAATACCACAAAGAGAAAGTGTACCACATAAAAAAGTAGTTCTTGTAATTGGAATGTATTTTCTTAAACCGCCCATAAGAACCATATTCTGACTTTTATCTGGTGAATATCCAACAAGAGGTTCCATTGAATGAATAACGGATCCGGATCCCAAGAATAATAAAGCTTTTGAATAAGCATGAGTGATCAAATGGAATAAAGCAGCTTGATAAGAACCTATACCTAGAGCTAACATCATATAACCCAATTGAGACATTGTAGAATAGGCTAAGCTTCTTTTAATATCTCTCTGAGCAAGAGCTAAAGTAGCCCCTAAGAAGAGTGTTATTGTACCTACTAAAGAAATAAAACTCATTATAAAAGGTAAAGATATGAAAAGAGGAAGAAGTCGAGCTAGAAGAAAAATCCCAGCAACCATAGTTGCTGCGTGTATAAGAGCCGAAATGGGAGTGGGTCCTTCCATAGCATCGGGTAACCATACGTGAAGAGGGAATTGTGCAGATTTCGCAACTGCACCAAGGAATAATAAAAAAGCACACAAAGTAGTAAGTAAAGAATTAATCCCATTATTAGGAATCCAGTTATTAGCTATTTGGAACAAATCCCGAAACTCTAAACTACCTGTTACCCAAAAAAAACCTAAAATTCCCAATAACAGACCAAAATCCCCTACACGATTAGTTACAAAAGCTTTTTGACAAGCACTCGCTGCGATTGGTCGTGTAAACCAAAAGCCTATCAATAAATAGGAACACATTCCCACAAGTTCCCAAAAAAAATAAATTTGTATCAAATTGGAGCTAGTAACTAATCCCAACATGGAAGTATTGAAAAAACTTATATAAACAAAAAATCTCAAATATCCTTCATCGTGAGACATATAACCGTCACTATAAATAAGAACCAGGATTCCTACAGTAGTAATTAGTATTAACATAATAGAAGTAAGCGGGTCAATCAAGTATCCAAATTCTAAGGAAAAATCATTATTGACGGTCCAAGACCACAGATATTGATAGATAGAACTTCCATTTATTTGTTGAATAGACAGTTGAACTGAGAATACCATAGCTATACTTAAGAGTAAAACACTAGGAAAAGCCCATATACGACGAAGATTTTTTGTTGCGGTCGGAATAAGAAAAAGACCAAACCCCATTGACATAATAACTGGAAGTGGGAGAAGAGGGATTACCCATGCATATTGATATGTATGTTCCATAAGAAAAAAATTATTTGCGATTCACCAATTCCCAAACCAATAGATGTCTTTCACATACAACTGAAATCGATGGCAGTTCCAAAAAACGTACTTCAATGTCAAAAAAGCGTATTCGTAAAAATCTTTGGAAGAAAAAGACTTATTTTTCCAAGTACAATCTTATTCTTTAGCAAAATCAAGATCATTTTCTAGCGGCAACGGCATCCAAAACCAAAGGGTTTTCTGGGAACAAGTTTGAATATATCTCGACGATTCGCGAGAAAATAACATTATTCTTTATTAGCCGCCATGGTGAAATTGGTAGACACGCTGCTCTTAGGAAGCAGTGCTCAAGCATCTCGGTTCGAATCCGAGTGGCGGCATTCTCGAAAAAGAATAAATAGATTGAAACAATTCAAATGGACCTCCTTATGCTATTTGCAACTTTAGAACATATACTAACTCACATCTCTTTCTCAACAATTTCAATTGTGATTACGATTCATTTGATAACCTTATTAGTTCGTGAATTGGGGGATTACGTGATTCGTTAGAAAAAGGAATGATAGCTACTTTTTTTTCTATAACAGGATTCCTAGTTTCTCGTTGGGCTTCTTCGGGACATTTTCCATTAAGTAATTTATATGAGTCATTGATCTTCCTTTCATGGGCTCTGTATATTCTTCATATGATTCCTAGGATACAGAACTCTAAAAATGATTTAAGCAGAATAACAACGCCAAGTACTATTTTAACGCAAGGCTTTGCCACGTCGAGTCTTTTAACTGAAATGCATCAATCCACAATACTAGTACCTGCTTTACAATCTCAGTGGTTAATGATGCATGTCAGTATGATGTTACTAAGCTATGCAACTCTTTTGTGCGGATCCTTATTATCCGCCGCTCTTCTAATCATTAGATTTCGAATAATTTCCAATTTCCTTCATTTCCAAATTATTACAAATATCAATTAACTGAGCGTTTGGATTCTTGGAGTTATCGTGTCATTAGCCTAGGATTTACCCTTTTAACCATAGGTATTCTTTGTGGAGCAGTATGGGCTAATGAGGCGTGGGGATCCTATTGGAATTGGGACCCTAAGGAAACTTGGGCATTTATTACTTGGACCATATTCGCAATTTATTTACATAGTAGAACAAATCCAAATTGGAAGGGTACGAATTCCGCACTTGTAGCTTCAATAGGATTTCTTATAATTTGGATCTGCTATTTTGGTATCAATCTATTAGGAATAGGTTTACATAGTTATGGTTCGTTTACATAACCTAAATGTTACAAACCTTTTTGAGAACCCTTGCTTTCAGGTTCTAAAATCGAAAGCCAACCATTTAGGATAATAATTGGATAAGAGAGCCTCTACCCTGTCAACGGATAGGGAGAGAACAAAATCTGGATAAATACCAATTCCTATTACTGGTAAAAAGATACAGATTAAAAGAAAGAGTTCTCGTGGTCCAGAATCCACAAAATTTGCATTTGGAACATGAAATAGCTTGTATCCGTAGAACATCTGGCGTAACATAGATAATAAATAAATAGGAGTTAATATCATTCCAATTGCCATTACAAAAGTAATTAGGGTTTTTGGCATTAACAGAAATTTTGGACTAGTAATTAGCCCAAAAAATACTACTAATTCTGCGACAAAACCGCTCATTCCTGGTAAGGCAAGAGAAGCCATTGAAAAGCTGCTAAACATGGTAAAAATTTTCGGCATTGGGATAGATATCCCCCCCAGTTCTTCGAGATAAACAAGACGCATTCTATCACAAGCCGTTCCTGCCAAGAAAAAAAGTGTAGCACCAATAAATCCATGGGATAATATTTGTAAAATAGCTCCATTGAGTCCAATGTTGGTTATGGAACCAATTCCTATAATTATGAAACCCATGTGAGATACAGAGGAATAGGCTATTCTTTTTTTGAAATTTCGTTGACCAAGAGAAGTTGAAGCTGCATAGATTATTTGGATCGCTCCTATTATTACCAACCAGGGCGAAAATAGATAATGAGCATGCGGTAACAATTCCATGTTGATCCGAATCAATCCATATGCTCCCATCTTTAATAGGATTCCCGCTAAAAGCATACATGTACTATAATGCGCTTCCCCATGGGTATCTGGTAACCACGTATGTAGGGGTATAATCGGCAATTTGACAGCATAAGCAATAAGGAATCCTAAATATAAAAGTATTTCCAAAGTTGCAGGGTATGATTGATTAATTAATCTTTCCAAATCTAACCCTGGTTCGTTGGACCATATAAGCCCATACCCAGAACTCCGATTAAGAAAAAAATGGAACCGCCCGCAGTATACAAAATAAACTTTGTAGCTGAATATAGACGCCTCTTTCCCCCCCACATGGATAAAAGTAAGTAAACAGGAATTAATTCTAACTCCCACATGATAAAAAAAAGTAAAAGGTCTCGCGAAGAAAATAATCCTATTTGACCACTATACATTGCTAACATCAGGAAATAGAATAATCGCGAATTCCGGGTAACTGGCCAAGCTGCTAAAGTAGCTAAAGTAGTGATAAATCCTGTCAATAAAATAGATCCTAATGAAAGTCCATCGATTCCCAATCTCCAGTGGAAATCGAAGACATCTATCCATTTAGAATCCTCCTTTAATTGGATTAAGGGATCCTCCAGTTGGAAATGGTAACAGAATGCATAAGTCATTAGAAGGAATTCTAATAAACAAATAGATATAGTATACCACCTAACGATTTTGTTTCCCCTATGAGGTAAAAAGAAAATTAATGAACCTGCAAATATCGGCAAAACAACAAGTATTGTTAACCAAGGAAAATAACTCATGATAAAGTGATCAAGATACGTTTTGACCAGAAAAGCCCGTGCTCTTATTTCGAGCACAGGCCGGTAAAGAGGAATCAGACGATTCAAGTGGATTTTGAACGTTCATAAGATAGAGCCATGCTACGGGTTGTTTCAGGCCCTAAATAAACGCGGACACTTAAAAAATCTGTTGGGCAGGCAGATTCGCATCTCTTACAACCCACACAATCTTCGGTTCTCGGCGCGGAAGCAATTTGCTTGGCTTTACATCCATCCCAGGGTATCATTTCTAATACATCTGTTGGACAAGCTCGTACACATTGAGTGCATCCTATACATGTATCATAAATTTTTACGGAATGTGACATTGATTTATAAATTTTCTTATAAATTTTTGATCTGTAATTGTAGACACCAGACGAAGCAATGGTTTATCCACTTCAATTAGTTTGTGAGAGCGTGAAAAGAGCAAGAGACTTGAATTTTGGACTTTCATAATTATTCATATTATTGAATATAATTAATATATTCAAAAAATAGATTGATTGATACGAGTGGATTCCTGTTACGATGGATGGAAGAAAGAATGGATAGTCCATAGCGGCTTCAGCAGCCGCAGGGCTATAAAAAATTGCGAAAATGTCTCCTTTTAATTGGCGACTATCAAATAGATCAGAAAATGTTACGAGATTTAGATTAATTGAATTCAGTATAAGTTCAAGACATATTAGAGCTCTAACCATGTTTCGGCTTGTGATCAATCCATAGATACCAATCGAAAATAAATAGACACTCAAAAAAAGTACATGCTCAAACATCATTAACTAACTCCTTATCAATCTCGATTCATTTCATAGAGAGAATTGACACAACGTATTGTTGGCAATGGGTTACTAATAAAATGGATTTAGTATTTTTGCATATTGCCGAGCCATAGTAATAGCACCTATTAAAGAAACTAGAAGAATTATGGAAATGAGTTCAAACGGAAGATAAAAATCGGTTGCTAAATGAATCCCAATTTGTTGAACATTATTTATGAGACTCTGTTCTACTATTTGGTTTGATCTTGTAGTCCAAAGAATTCCATACCATGATGTATCTGGGATAGTAGTCATTAGTGAAAAAACAATAGTTATACAAACGAGTGAAGTGAACCCGTCTCCAATAGTCCAATAATTCTTATCTTTAGACCATTCTGAGCCATTTATGAACATTACAGCGAATATGATCAAGACATTTATGGCTCCCACATAAATAAGAAGTTGTGCGACAGCTACAAAGTAGGAATTCAATAAAAAATAGAATAAGGATATACAAACAAGAACTAATCCCAGCGAAAAGGCAGAATAAATTGGGTTGGTAAGTAATACTACTCCTAGACCCCCTAGTAGAAGAACAAATCCCCCAAATAGCACAAGAATCTCATGTATTGGTCCAGGTAAATCCATTATGGATAAAAAAATTAGTATAAAATTTTCATGAACTGAGATTCCAGTAAAAAGATCAGTAATCGTTCTTGAATTCGAAGATTATTTTATCAGTCGAATTCCTAATTGTTTGAATTGTGTAATCCCCCATTACGGAGATTGGTAACCGACTCAAAGCAATTTGATTGTAATTCAATTCATGACGATCATAAGTAGAAAGTTCATATTCTTCCGTCATTGATAAACAGCTTGTTGGACAGTACTCAACACAATTACCACAAAATATACAAACTCCGAAATCAATACTATAATTAAGCAATTGTTTCCTTTTAATATCCTTTTCAAATCTCCAATCCACAAGGGGTAGATCTATTGGACATACGCGAACACAGACTTCACAAGCAATACATTTATCAAATTCAAAGTGGATTCGCCCTCGGAAACGCTCCGGTGTAATTGATTTTTCGTAAGGGTAGTGAATCGTTATAGGTAAACGATTTGTGTGGGATAAGGTAGTTATGAAACTTTGACCAATGTACCTTGTAGCGCGTATTGTTTGTTGACCATAACTCATGAACCCAGTTACCATAGGTAACATTTCTTTCTAAGGTATGTTCTTTCTCTGTTTGAGAGATAAAATATTCTTATGTCTTTAGTGAAACAAGTTGGGAAGAAGTTGTTAATAAGAGATTGCCCAGGGAAATAGGTAAAAGAAATTTCCATCCAAGATTTAATAACTGGTCCATTCTCATCCTGGGTAAAGTCCATCTTATTGTGATAGAAATGAAGAGAAATAAATAAGCTTTAGTTAATGTAATAAAGATACCCATTGTCATTTCCAAAATTCCAACTGCTTTAAAAAATTCAAAAAAGGATATAAAGGGAATAAGAAATTCCACCCGCCTAAGTAAAGAACTGTTACAAATAAAGAGGAAACTAATAAATTTAGGTAAGAAACAAGATAAAATAAACCATATTTGATACCGGAATATTCTGTTTGATAACTGCTACTAATTCTTCCTCCGCTTCTGGTAAATCAAAGGGTAATCTTTCACATTCTGCCAAAGAAGAAATTAGAAAAACCAGAAAACCTATAGGCTGACGCCAAAGATTCCATCCAAAAAAACCATATTTTGACTGTGCTTCAACTATATCAACTGTACTTGAACTGTTAGATAATCATAGTCGATGATAACATCACAGTTCCACCGCTATTCCAAAACCGTACATGAAACCTTGTTTCATACGGCTTCTCTATGATCAAATGATAGGAAAGCTAAATAGACCAAAGGAATTCCGCTGCGGTAAAAGTGCTTCCGAATTGATCTCATCCTTTTCTCATAATACTTATCTTGGAATAAAACAGTTATAGAATTAATAAATAAGAGTTTCCATTCTTTGTCCTATTCTTCTAAAAAAATAAAGGGTTAATTCGTTCTTGATAGCCATTTCCTTAAAAGTGAATGGGAAGTACTACTTGTCATTTCCACAATTTCAAGTCTTTTATGATTCCTTTATGGGAAAATCCCTAATGGATTCCATGCTATCCTTTATGTACTTTAGTGTTCCTACCCCTCACTAATTGTGATTCCTTGCATTCGCAATCCTTTATTCTTGCCCGCTTCAAGATATGAGACTTTGGGGTAAAGAGTTACTATTTTACTCAACTTCTTGTACGTAGAAAATGAGATTTACTATTATAAGCTGTTTTGTTTCACTCATATAGCTATCTAGTTAAGATTTTTAACGAATCACACGTAGAGATATTGCTAGCACACAAAAAGTTAATGGTATTTCATAACTAATGGATTGAGCAGCAGCTCGTAGACCGCCTGAAAAAGAATATTTATTATTTGAGCTATATCCCGCCATAAGAAGACCAATAGGAGCAATACTTGAAATGGCAATCCATAAAAAAACACCAATACTAAGATCGGCTAAAACAAAACGATATCCCAAAGGAATAACTAAAAAACTTAATAAAATGGATATGACTGCTATAGAGGGTCCAATGCTAAATAAAGGAATATCTCCTCGGGATGGCAGGATATCCTCTTTAAAAAGTAGCTTAGTCCCATCTGCTATAGCTTGAAGCAGTCCCAGGGGGCCTGCATATTCAGGACCAATACGTTGTTGTATCGATGCAGATATTTCTCTTTCTAACCACACAATTACGAGTACCTCTATTGTGATTCCCAAAAGGAGGGTCAAAATGGTAGAATCCATATTAGTCCATAGACTTCTTTTAATAATTCCGATTTCGAAAAAGAATTGATAGTTTCTACCTCTATTATCATTTCAACGATCAACTTCCCCCATAATGATATCTATACTACCTAATATCGTCATGATATCAGCCAATTTCATTTTTTTAACTAGCTGAGGAAGAATTTGCAAATTAATAAAACCGGGTGGCCTAATTTTCCATCTCCAGGGGAAAAGACTATCATCTCCTACCAGATAAATTCCTAATTCACCTTTTGGAGCTTCCACTCTTACATAAAGCTCTTGCTTTGACAATTGAAAATTTGGCGAAGGTTTTTTACCAAGAAATCTATATTCAAAATCATTCCATTGGAATTCTTTGCTTTCTTAAAGCGTCGGACTTCTAAATTCTCGTAAGGTCCTCCAGGAATTTTCTCTACAGCCTGTTGAATAATTTTGATGGATTCCCTCATTTCACCAACTCGTACTAAATAGCGAGCTAACGAATCCCCTTCTTTTTGCCATTGGACTTTCCAATCGAATTGGTTGTAAGACTCATAAGGATCAACTTTACGAAGATCCCATTGTATTCCAGAAGCTCGTAACATCGGTCCCGATAAGCCCCAATTTACTGCTTCTTCTCCGCTAATAAAACCTACTCCTTCAACTCGTTCTAAAAAAATAGGATTCTCTGTAATAAGTTGTTGATATTCAACAACTCCGCGTAAAAAATAATCACAGAAATCTAAACATTTATCGATCCATCCATAAGGTAGATCGGCGGCTACTCCCCCGATGCGAAAGTAATTGTGCATCATTCGCATACCTGTAGCAGCTTCAAATAGATCATATATTAATTCTCTCTCTCTAAAAATATAGAAAAAAGGAGTCTGTGCGCCGAGATCCGCCATAAAAGGACCAAGCCATAACAAGTGAGAGGCTATACGGCTCAACTCTAACATAATTACCCTAATATAGCTGGCTCTTTGGGGTATTTGAATATTCTCCAAGAATTCAGGTGCATTTACCGTTATTGCTTCTGTAAACATAGTAGCTAAATAATCCCA
[truncated: 19,292,865 more chars]
