# Supplementary material for: A 250 plastome phylogeny of the grass family (Poaceae): topological support under different data partitions
Source: PeerJ. 2018 Feb 2;6:e4299. doi: 10.7717/peerj.4299 (PMC5798404; doi:10.7717/peerj.4299)
Supplement: Supplemental Information 16 [file peerj-06-4299-s016.zip › Y_partition.phy]

 250 197332
Shibataea_kumasaca ATGGCAACCCTTCGAGTCGACGAAATTAAAATTCTCCGCGAACGTATTGAACAATATAATAGGAAAGTAGGGATTGAGAATATTGGTCGCGTAATTCAAGTGGGGGATGGGATTGCTCGTATTATAGGTCTTGGTGGAATAATGTCAGGTGAATTAGTCGAATTTGCAGAAGGGACTAGGGGTATTGCTCTGAATTTGGAATCCAAAAATGTTGGGATTGTATTAATGGGCGATGGGTTGATGATACAAGAGGGAAGTTTTGTAAAAGCAACAGGAAGAATTGCTCAGATACCCGTGAGCGAGGCTTACTTGGGTCGTGTTATAAATGCTCTGGCTAAACCTATTGATGGGGGCGAAATTGTAGCTGAATCTCGCTTAATTGAATCTGCTCCGGGTATAATTTCCAGGCGTTCTGTATATGAACCCCTTCAAACAGGGCTTATTGCTATCGATTCGATGATCCCCATAGGGCGCGGTCAGCGAGAGTTAATTATTGGGGACAGACAGACTGGCAAAACAGCAGTAGCCACAGATACAATTCTCAATCAAAAAGGGCAAGTAATATGTGTTTATGTAGCTATCGGTCAAAGAGCATCCTCCGTGGCTCAAGTAGTAACTACTTTCCATGAAGAGGGGGCCATGGAATACACTATTGTAGCTGAAATGGCGGATTCACCTGCTACATTACAATACCTCGCCCCTTATACGGGAGCAGCCCTGGCTGAGTATTTTATGTATGAACGGCATACTTTAATAATTTATGATGATCTCTCCAAACAAGCACAAGCTTATCGCCAAATGTCCCTTCTATTAAGAAGACCCCCCGGCCGCGAAGCTTATCCAGGGGATGTTTTTTATTTGCATTCACGGCTTTTAGAAAGAGCCGCTAAATTAAGTTCTCTTTTAGGCGAAGGAAGTATGACCGCTTTACCAATAGTTGAGACTCAATCTGGAGACGTTTCCGCCTATATTCCTACTAATGTAATCTCCATTACAGATGGACAAATATTCTTATCCGCGGATCTATTTAATGCCGGAATTCGACCTGCTATTAATGTGGGTATTTCTGTTTCCAGAGTAGGATCCGCGGCTCAAATTAAAGCCATGAAACAAGTAGCTGGCAAATCAAAATTGGAACTAGCTCAATTCGCAGAATTACAAGCCTTTGCACAATTCGCCTCTGCTCTCGATAAAACAAGTCAGAATCAATTGGCAAGGGGTCGACGATTACGGGAATTGCTTAAACAATCCCAAAACCCTCTCGTGGAAGAGCAGATAGCTACTATTTATACCGGAACGAGAGGATATCTTGATTCGTTAGAAATTCAGGTAAAGTTTCTGGATGAGTTACGTAAACACCTAAAAGATACGAAACCTCAATTCCAAGAAATTATATCTTCTAGCAAGACATTCACCGAGCAAGCGGAAATCCTTTTGAAGGAAGCTATTCAGGAACTCGAAGGGTTTTCCCTTGAACAAA---CAATGAGAACC---AATCCTACTACTTCTCGTCCCGGGTCCATTGAAGAAAAAAGCACAGGGCGTATCGATCAAATTATTGGACCCGTGCTGGATATCACTTTTCCCCCGGGCAAGTTACCTTATATTTATAACGCTTTGGTAGTCAGAGACACTGCCGGTAAGCAAATTAATGTGACTTGTGAGGTACAACAATTATTAGGAAATAATCGAGTTAGAGCTGTAGCTATGAGTACAGAAGGGTTGATGAGAGGATTGGAAGTGATTGACACGGGAGCTCCTCTCAGTGTTCCAGTCGGTGGAACTCTCGGACGAATTTTCAACGTTCTTGGGGAACCTATTGACAATTTGGGTCCTGTAGATATTAATGCAACATTCCCTATTCATAGATCTGCGCCTGCCTTTATCGAGCTAGATACGAAATTATCCATCTTTGAAACAGGTATTAAGGTGGTCGATCTTTTAGCTCCTTATCGACGTGGAGGAAAAATAGGACTATTT---GGGGGGGCTGGAGTAGGTAAAACAGTACTCATCATGGAATTAATCAACAACATTGCTAAAGCTCATGGAGGCGTATCCGTATTTGGCGGAGTAGGGGAACGGACTCGTGAAGGAAATGATCTTTATATGGAAATGAAGGAATCCGGAGTAATTAATGAAAAAAATTTGGAGGAATCAAAGGTAGCTCTAGTCTATGGTCAAATGAATGAACCGCCGGGAGCTCGTATGAGAGTTGGTTTAACTGCCCTAACTATGGCAGAATATTTCCGAGATGTTAATAAGCAAGACGTGCTTCTATTCATCGATAATATCTTTCGTTTTGTTCAAGCAGGATCGGAGGTATCCGCCTTATTAGGGAGAATGCCCTCCGCAGTGGGTTATCAACCTACTCTTAGTACAGAAATGGGTTCTTTGCAAGAAAGAATTGCTTCTACAAAAAAGGGATCCATAACTTCGATCCAAGCAGTTTATGTACCTGCGGACGATTTGACCGACCCTGCTCCTGCCACAACATTTGCACATTTGGATGCTACTACCGTACTTTCCAGAGGATTAGCTTCCAAGGGTATTTATCCAGCAGTAGATCCTTTAGATTCAACCTCAACTATGTTACAGCCTCGGATCGTTGGCAACGAACATTATGAAACTGCGCAAAGAGTTAAGACTTTACAACGTTACAAAGAACTTCAGGACATTATCGCAATTCTTGGGTTGGATGAATTATCAGAGGAGGATCGTTTAACTGTAGCAAGAGCACGAAAAATTGAACGTTTCTTATCACAACCGTTCTTTGTGGCAGAAGTTTTTACCGGTTCTGCAGGAAAGTATGTTGGTCTTGCAGAAACAATTAGGGGATTTCAACTAATCCTTTCCGGAGAATTAGACGGCCTACCCGAACAAGCTTTTTATTTGGTGGGTAACATCGATGAAGCTAGCACGAAAGCTATAAACTTAGAAGAGGAGAACAAATTGAAATGAATGAAATTAAATCTTTATGTACTAACTCCTAAGCGAATTATTTGGGATTGTGAAGTGAAAGAAATCATTTTATCTACTAATAGTGGCCAAATTGGCGTATTACCAAACCACGCCCCCATTAACACAGCTGTAGATATGGGTCCTTTGAGAATACGCCTCCTCGACCAATGGTTAACGGCGGTTCTGTGGAGCGGTTTTGCGAGAATAGTTAATAATGAGATCATCATTTTAGGAAATGATGCGGAACTGGGTAGTGACATTGATCCGGAAGAAGCTCAACAGGCACTTGAAATAGCCGAAGCTAACTTGAGTGCT---GAGGGTACGAAAGAATTGGTTGAAGCGAAGCTAGCTCTCAGACGAGCTAGGATACGAGTCGAGGCTATCAATTGGATTCCCCCATCCAATTGAATGAAAAATGTAACCCATTCTTTCGTTTTTTTAGCTCACTGGCCATCCGCTGGGAGTTTCGGGCTTAATACCGATATTTTAGCAACAAATCTAATAAATCTAACTGTAGTGGTTGGTGTATTGATTTTTTTTGGAAAGGGAGTG------------------TTAAAAGATTTATTAGATAATCGAAAACAGAGAATCTTGAGTACTATTCGAAATTCGGAAGAATTGCGTAGAGGGACCATTGAGCAGCTCGAAAAAGCTCGGGTTCGATTACAGAAAGTCGAAGAAGCAGATGAGTATCGAATGAATGGATACTCTGAGATAGAACGAGAAAAAAATTTGATTAATGCTACTTCTATTAGTTTGGAACAATTAGAAAAGTCTAAAAACGAAATCCTTTTTGAAAAACAAAGGGCGATGAATCAGGTCCGACAACGGGTTTTCCAACAGGCCGTACAAGGAGCTCTAGGACTGAATAGTTGTTTGAATACCGAGTTACATTTCCGTACGATTCGTGCTAATATTGGCATTCTCGGGGCCATAGAATCGAAG---------ATGAATCCACTAATTGCTGCTGCTTCCGTTATTGCTGCTGGATTGGCCGGGCTTGCTTCTATTGGGCCTGGAGTTGGTCAAGGTACTGCTGCAGGACAAGCTGTAGAAGGTATTGCGAGACAGCCAGAAGCAGAAGGTAAAATACGAGGTACTTTATTGCTTAGTCTAGCTTTTATGGAAGCTTTAACAATTTATGGACTAGTTGTGGCACTAGCGCTTTTATTTGCGAACCCTTTTGTTTAAATGAATATTATACCATGTTCCGTTAAAACACTCAAGGGGTTATATGATATATCGGGTGTAGAAGTAGGCCAACACTTCTATTGGCAAATAGGAGGTTTCCAAATTCATGCCCAAGTACTCATCACTTCTTGGGTCGTAATTACTATCTTGCTAGGTTCAGTTATCATAGCTGTTCGGAATCCACAAACCATCCCGACCGACGGTCAGAATTTCTTCGAATATGTGCTTGAGTTTATTCGAGACTTGAGCAAAACTCAGATTGGAGAAGAATATGGTCCCTGGGTTCCCTTTATTGGAACTATGTTCCTTTTTTTTGTTTCGAATTGGTCGGGTGCTCTTTTACCTTGGAAAATTATATTACCCCATGGGGAATTAGCAGCACCCACGAATGATATAAATACTACTGTTGCTTTAGCTTTACTCACATCAGCGGCATATTTTTATGCGGGTCTTAGCAAAAAAGGATTGAGTTATTTCAAATATATTAAACCAACTCCAATTCTTTTACCAATTAACATCCTAGAAGATTTCACAAAACCATTATCGCTTAGTTTTCGACTTTTCGGGAATATATTGGCGGATGAATTAGTCGTTGTTGTTCTTGTTTCTTTAGTCCCCTTAGTAGTCCCTATACCGGTCATGTTTCTTGGATTATTTACAAGCGGTATTCAAGCTCTTATTTTTGCAACGTTAGCCGCAGCCTATATAGGTGAATCCATGGAAGGTCATCATATGCTATTTACTTTAGAACATATACTAACTCATATCTCTTTCTCAACCATTTCAATTGTGATTACAATTCATTTGATAACCTTATTAGAA------CTTGGGGGATTACGTGATTCGTCAGAAAAAGGAATGATAGCTACTTTTTCCATAACAGGATTCTTAGTTTCTCGTTGGTCTTCGGGACATTTTCCATTAAGTAATTTATATGAGTCATTGATCTTCCTTTCATGGGCTCTGTATATTCTTCATACGATTCCTAAGATACAGAACTCTAAAAATGATTTAAGCACAATAACTACGCCAAGTACTATTTTAACGCAAGGCTTTGCCACGTCGGGTCTTTTAACTGAAATGCATCAATCCACAATACTAGTACCTGCTCTACAATCTCAGTGGTTAATGATGCATGTCAGTATGATGTTACTAAGCTATGCAACTCTTTTGTGCGGATCCTTATTATCCGCCGCTCTTCTAATCATTAAATTTCGA---AAGTTCTTCTTTTTAAAAAAAAAAGTT------A------CATTTTTCTTTAGTGAGTTTAGTATTTTCT------ATGTAAAAAGTGCTAAAAACACCTTTCCTTTTCCAAATTATTACAAATATCAATTAATTGAGCGTTTGGATTCTTGGAGTTATCGTGTCATTAGCGGGTTTACCCTTTTAACCATAGGTATTCTTTGTGGAGCAGTATGGGCTAATGAGGCGTGGGGATCCTATTGGAATTGGGATCCTAAGGAAACTTGGGCATTTATTACTTGGACCATATTCGCAATTTATTTACATAGTAGAACAAATAATTGGAAGGGTACGAATTCCGCACTTGTAGCTTCGATAGGATTTCTTATAATTTGGATCTGCTATTTTGGTATCAATCTATTAGGAATAGGTTTACATAGTTATGGTGCATTTTTACCAAAATGAATGAAAAAAAAGAAAGCATTGCCTTCTTTCCTATATCTTTTTATCGTACTTTTGCCCTGGGGAGTCTCTTTCTCTTTTAACAAATGTCTGGAACTTTGGATTAAGAATTGGTGGAATACCAGGCAATCTGAAACTCTCTTAACT---------GATATTCAAGAGAAAAAGGTTCTAGAAAGATTCATAGAATTAGAAGAACTTTTTTTGGACGAAATGATAAAAGAGCCGAAGACACATGTACAAAAACCTCCT------ATAGGAATACACGAAATAATACAATTGGTCAAAATAGATAATGAGGATCATCTCCATATCATTTTGCATTTCTCGACAAATATAATCTGTTTGATTCTAAGTGGTTCTTTTTTTGGTAAAGAGGAACTTATTAATTCTTGGCAGGAATTCTTCTATAACTTAAATGACTCAATAAAAGCTTTTTTGATTCTTTTAGTTACTGATTTTGTTGGATTTCACTCCACCCGCGGTTGGGAACTACTAATCCGTTGGGTCTACAACGATCTTGGATGGGCTCCTAATGAGCTATTCACTATTTTTTGTAGTTTTCCAGTGATTCTAACATGTTTTAAATTTTGGATCTTTTTTTTAAACCGTCTATCTCCTTCGCTTGTAGTCTATCATTCAATTGAATAAATGCCCATTGGTGTTCCAAAAGTACCTTACCGGATTCCCGGAGATGAAGAAGCGACTTGGGTTGACTTATACAATGTTATGTATCGAGAAAGGACACTTTTTTTAGGTCAAGAGATTCGTGAGGTCACGCATATTACAGGTCTCATGGTATATCTCAGTATAGAAGATGGAAGCGATATTTTTTTGTTTATAAACTCCCCAGGCGGGTGGCTAATCTCAGGAATGGCGATTTTTGATACGATGCAAACGGTGACACCAGATATAACAATATGCCTCGGAATGGCTGCGTCCATGGCATCCTTCATTCTGGGAGGCGAACCCACCCGTATAGCATTCCCTCACGCGAGGATTATGCTTCACCAACCTAGTGCTTATTATCGGGCAAGGACACCAGAATTTCTAGAAGTGGAAGAGTTACACAAAGTTCGCGAAATGATCACAAGGTATGCACTAAGAACAGGCAAGCCTTTTTGGGTTGTATCCGAAGACATGGAAAGGGATTTTATGTCAGCAGACGAAGCCAAAGCTTATGGACTTGTCGATGTAGGGGAAATGGACGAGCACTGC---GATACTGATCCAGTGTGGTTT---CCAGAAATGAAGGAT------------TGGATGACAGAAAAAAAAGAAAAAAAAAGAGAAGCAAAAGTCACTTTCGAAGGTTTAGTTACGGAAGCCCTACCCAACGGAATGTTCCGCGTTCGCCTAGAGAATGACACCATCATCCTTGGCTATATTTCAGGAAAGATCCGGTCTAGTTCTATACGAATACTGATGGGGGATAGGGTCAAAATTGAAGTAAGTCGTTATGATTCAAGCAAAGGACGTATAATTTATAGACTTCCC---AAG---------TCGAAGCGTACCGAAGACTCGAAGACCGAAGATAAGACCGATTTGAAGTCAGATACCAAAG??---------------------------------------------------------------------------------------------------------------------------------------------------------------------ATG------AAATTGGAAGGGTCAAAAAAATCTCGTTACTTCGTTTACCCACTTCTCTTTGAGTTTGCCCATGATTATGGATTAAAA------GGTTCCGAACCTGTGGAAATT---AGTAATAAC---AAGAAATTTAGTTCACTACTTGTGAAACGTTTAATTCGAATGTATCAGCAGAATTTTTGGAACTCGGTTAATCATAACCAA---------GATCGATTGGATTACAACAAT------TTTTATTCTGAGTTTTATTCTCAGATTCTATCTGAGGGGTTTGCGATCGTTGTAGAAATCCCATTCTCGCGAGAATTATGT------CCGAAAGAAAAAGAAACACCAAAGTTTCAGAATTTACGATCTATTCATTCATTTCCCTTTTTAGAAGACTTTCATTTACATTATCTATCACATATAGAAATACCCTATCCTATCCATTTTGAAATCTTGGTTCAACTCCTTCAATACCGGATCAAAGATGTTCCATCTTTGCATTTGCGATTCTTTCTCAACTACTATTCGAATTGGAATAGTCTTATTACTTCAATGAAA------TCGTTTCTT------AAAGAAAATAAAAGACTATTTTTCCTATATAACTCTTATGTATCAGAATATGAATTTTTCTTGTTTCTTAAACAATCTTGCTTACCATTAACATCTTCTTTTGTGGAACGAATCTTTAAGATGGAACATTTTGGGATGTACCCAGGTTTTTTTCGGAAAACC------TGGATCTTTATGGATCCTCTTATGCATTATCGATATCAAGGAAAGGCAATTGCATCAAAAGGAACTCTTAAGAAGAAATGGAAATACCTTGTCTTCTGGTATTCTTTTTTTTGGACTCAACCGAGGATCCATCTAAACTTAAACTCTTGCTTCGATTTTCTGGGGTACCTTTCAAGTGTACCAAATCCTTTGGTAAGGAATATGCTAGAGAATTCATTTCTAATAATGAAAAAATTCGATACCGTCCCTGCTACTCCCCTCATTGGATCCTTAAAAGCTCAATTTTGTACTGGATCGGGGCATCCTATTAGTAAACCCTGGACCTTATCAGATTGGGATATTCTTGATCGATTTGGTCGGATATGTAGAAATCTTTTTCATTATCATAGTGGATCCTCGAAAAAAACTTTGTATCGAAAGTATATACTTCGACTTTCATGCGCTAGAACTTTAGCTCGTAAACATAAAAGCACGGTACGATTTATGCAACGAGGTTCGGTATTTTTAGAAGAATTTTTTACGGAAGAAGAG---CAAGTTTTTTTGATGTTC------AAAACA------ACCTCTCGTGGATCACACAGTGACCGTATTTGGTATTTGGATATTATCAATGACCTGAACCCT------ATGATAATAGAT------AGGGTAGAGATAGAAACTATCAATTCTTTTTCGAAATCGGAAAAAGAAGTCTATGGACTGATATGGATT---CCCATTTTGACCCTCCTACTGGGAATCACAATAGAAGTACTCGTAATTGTGTGGTTAGAAAGAGAAATATCCGCATCGATACAACAACGTATTGGTCCTGAATATGCTGGCCCCCTGGGACTGCTTCAAGCTATAGCCGATGGAACTAAGCTATTTAAGGAGGATATCCTGCCATCCCGAGGAGATATTCCTTTATTTATTGGACCTTCTATAGCAGTCATATCATTATTAAGTTTTTTAGTTATCCCTGGATATTTTGTTTTAGCCGATCTTAGTATTGGTGTTTTTTTATGGATTGCCATTTCAAGTATTGCTCCTATTGGTCTTCTTATGGCAGGATATAGCTCAAATAATAAATATTCTTTTGGCGGTCTACGAGCTGCTGCTCAATCTATTAGTTATGAAATACCATTAACTTTTTGTGTGCTAGCAATATCTCTACGTGTGATTTCTAACAGTAGTACAGTTGATATAGTTGAAGCACAGTCAAAATATGGTTTTGGATGGAATTGGCGTCAGCCTATAGGTTTTCTGGTTTTTCTAATTTCTTCTTTGGCAGAATGTGAAAGATTACCCTTTGATTTACCAGAAGCAGAGGAAGAATTAGTAGCAGGTTATCAAACCGAATATTCTGGTATCAAATATGGTTTATTTTATCTTGTTTCTTACCTAAATTTATTAGTTTCCTCTTTATTTGTAACAGTTCTCTACTTAGGCGGGTGG---------------AATTTCTCTATTCCCTATATATCCGAATTTTTCATGAATAAAATGGGAATTTTGGAAATGATGGGTATCATTACATTAACTAAAGCTTATTTATTTCTCTTCATTTCTATCACAATAAGATGGACTTTACCCAGGATGAGAATGGATCAGTTATTAAATCTTGGATGGAAATTTCTTTTACCTATTTCCCTGGGCAATCTCTTATTAACAACTTCTTCCCAACTTGTTTCACTATAAATGATCTGGCATGTACAGAATGAAAACTTCATTCTCGATTCTACGAGAATTTTTATGAAAGCGTTTCATTTGCTTCTCTTCGGAAGTTTCATTTTCCCAGAATGTATCCTAATTTTTGGCCTAATTCTTCTTCTGATGATCGATACCTCTGATCAAAAAGATAGACCTTGGTTCTATTTCATCTCTTCAACAAGTTTAGTAATAAGCATAACGGCCCTATTGTTCCGATGGAGAGAAGAACCTATAATTAGCTTTTCGGGAAATTTCCAAACGAACAATTTCAACGAAATCTTTCAATTTCTTATTTTATTATGTTCAACTTTATGTATTCCTCTATCCGTAGAGTACATTGAATGTACAGAAATGGCTATAACAGAGTTTCTGTTATTCTTAACAGCTACTCTAGGGGGAATGTTTTTATGTGGTGCTAACGATTTAATAACTATCTTTGTAGCTCCAGAATGTTTCAGTTTATGTTCCTACCTATTGTCTGGATATACCAAGAGAGATCTACGGTCTAATGAGGCTACTATGAAATATTTACTCATGGGTGGGGCAAGCTCTTCTATTCTGGTTCATGGTTTCTCTTGGCTATATGGTTCATCTGGGGGGGAGATCGAGCTTCAAGAAATTGTGAACGGTCTTATCAATACACAAATGTATAACTCCCCAGGAATTTCAATTGCGCTTATATCCATCACTGTAGGACTTGGGTTCAAGCTTTCCCCAGCCCCTTTTCATCAATGGA------CTCCTGTCTACGAAGGA---TCCCCCACTCCAGTCGTTGCTTTTCTTTCTGTTACTTCGAAAGTAGCTGCTTCAGCTTCAGCCACGCGAATTCTCGATATTCCTTTTTATTTCTCATCAAACGAATGGCATCTTCTTCTGGAAATCCTAGCTATTCTTAGCATGATAGGGAATCTCCTTGCTATTACTCAAACAAGCATGAAACGTATGCTTGCATATTCGTCCATAGGGCAAATCGGATATGTAATTATTGGAATAATTGTTGGAGACTCAAATGATGGATATGCAAGCATGATAACTTATATGCTGTTCTATATCTCCATGAATCTAGGAACTTTTGCTTGCATTGTATTATTTGGTCTACGTACCGGAACTGATAACATTCGAGATTATGCAGGATTATACACGAAAGATCCTTTTTTGGCTCTCTCTTTAGCCCTATGTCTCTTATCCCTAGGAGGCCTTCCTCCACTAGCGGGTTTCTTCGGAAAACTCTATCTATTCTGGTGTGGATGGCAAGCAGGCCTATATTTCTTGGTTTCAATAGGACTCCTTACGAGCGTTCTTTCTATCTACTATTATCTAAAAATAATCAAGTTATTAATGACTGGACGAAACCAAGAAATAACCCCTTATGTGCGAAATTATAGAAGATCCCCTTTAAGATCAAACAATTCCATCGAATTGAGTATGACTGTATGTGTGATAGCATCTACTATACCAGGAATATCAATGAACCCCATTCTTGCAATTGCTCAGGATACCCTCTTTTAGATGTTTCTGCTTCACGAATATGATATTTTTTGGACATTTCTAATAATAGCAAGCCTTATTCCTATTTTTGCATTTTGGATTTCAGGACTTTTAGCCCCGGGACCAGAGAAGCTTTCTAGTTATGAATCGGGTATAGAACCCATGGGAGGGGCTTGGTTACAATTCCGAATACGCTATTACATGTTTGCACTAGTTTTTGTTGTTTTTGATGTGGAAACGGTCTTTCTCTACCCTTGGGCAATGAGTTTCGACGTATTGGGTGTATCCGTTTTTATCGAAGCTTTCATTTTCGTGCTTATCGTTGTTGGTGTTTATGCATGGCGAAAAGGAGCCTTGGAATGGTCTTAAATGAGTTATTTTCCTTGGTTAACAATACTTGTTGTTCCGATATTTGCAGGTTCAATTTTTTTACCTCATAGGGGAAACAAAATCGTTAGGTGGTATACTATATCTATTTGTTTATTAGAATTCCTTATGACTTATGCATTCTGTTATCATTTCCAATTGGAGGATCCCTTAATCCAATTAAAGGAGGATTCTTGGATAGATGTCTTTGATTTCCACTGGAGATTGGGAATCGATGGACTTTCATTAGGATCTATTTTATTGACAGGATTTATCACTACTTTAGCTACTTTAGCAGCTTGGCCAACCCGGAATTCGCGATTATTCTATTTCCTGATGCTAGCAATGTATAGTGGTCAAATAGGATTATTTTCTTCGCGAGACCTTTTACTTTTTTTTATCATGTGGGAGTTAGAATTAATTCCTGTTTACTTACTTTTATCCATGTGGGGGGGAAAGAGGCGTCTGTATTCAGCTACAAAATTTATTTTGTATACTGCAGGCGGTTCCATTTTTTTCTTAATCGGAGTTCTAGGTATGGGCTTA------TATGGTTCCAACGAACCATTAGATTTGGAAAGATTAATTAATCGATCATACCCTGCAACATTGGAAATACTATTTTATTTTGGCTTCCTTATTGCTTATGCTGTCAAATTGCCGATTATACCCCTACATACGTGGTTACCAGATACCCATGGGGAAGCGCATTACAGTACATGTATGCTTTTAGCGGGAATCCTATTAAAGATGGGAGCATACGGATTGATTCGGATCAATATGGAATTGTTACCTCATGCTCATTATCTATTTTCCCCCTGGTTGGTAATAATAGGAGCGATGCAAATAATCTATGCAGCTTCAACTTCTCTTGGTCAACGAAATTTCAAAAGAATAGCCTACTCCTCCGTATCTCACATGGGTTTCATAATTATAGGAATTGGTTCCATAACCAACATTGGACTCAATGGAGCTTTACAAATACTATCCCATGGATTTATTGGTGCTACACTTTTTTTCTTGGCGGGAACGGCTTGTGATAGAATGCGTCTTGTTTATCTCGAAGAACTGGGGGGGATATCTATCCCAATGCCGAAAATTTTTACCATGTTTAGTAGCTTTTCAATGGCTTCTCTTGCCTTACCAGGAATGAGCGGTTTTGTTGCAGAATTAGTAGTATTTTTTGGACTAATTACTAGTCAAAAATTTCTGTTAATACCAAAAATGCTAATTACTTTTGTAATGGCAATTGGAATGATATTAACTCCTATTTTTTTATTATCTATGTTACGCCAGATGTTCTATGGATACAAGCTATTTGTTCCAAACGCAAATTTGGATTCTGGACCACGAGAACTCTTTTTAATCTGTATCTTTTTACCAGTAATAGGAATTGGTATTTATCCAGATTTTGTTCTCTCGCTATCGGTTGACAAGGTAGAGGCTCTCTTATCCAATTATTATAAATAAATGATGTTTGAGCATGTACTTTTTTTTAGTGTCTATTTATTTTCGATTGGTATCTATGGATTGATCACAAGCCGAAACATGGTTAGAGCTCTAATATGTCTTGAACTTATACTGAATTCAATTAATCTAAATCTCGTAACATTTTCTGATCTATTTGATAGTCGCCAATTAAAAGGAGACATTTTCGCAATTTTTGTTATAGCCCTTGCG------------------------------GCTGCTGAAGCAGCTATTGGACTATCCATTCTTTCTTCCATCCATCGTAACAAGAAATCAACTATCCAATCTAATTTTTTGAATATGGAACATACATATCAATATGCATGGATCCCTCTTCTCCCACTTCCAATTATGTCAATGGGGGGACTTATTCTTATTCCGACAGCAACAAAAAATCGTCGCATATGGGCTTTTCCTTGTGTTTTACTCTTAAGTATAGCTATGGTATTCTCAGTTCACCTATCTATTCAACAAATAAATGGAAGTTCTATCTATCAATATCTATGGTCTTGGACCGTCAATAATGATTTTTCCTTAGAATTTGGATACTTGATCGACCCGCTTACTTCTATTATGTTAATACTAATTACTACTGTAGGAATCCTCGTTCTTATTTATAGTGACGATTATATGTCTCACGATGAAGGATATTTGAGATTTTTTTATATAAGTTTTTTCAATACTTCTATGTTGGGATTGGTTACTAGTTCCAATTTGATACAAATTTATTTTTTTTGGGAACTTGTGGGAATGTGTTCCTATTTATTGATAGGCTTTTGGTTTACACGGCCAATTGCAGCGAGTGCTTGTCAAAAAGCTTTTGTAACTAATCGTGTAGGGGATTTTGGTCTGTTATTAGGAATTTTAGGTTTTTTTTGGATAACAGGTAGTTTAGAGTTTCGGGATTTGTTCAAAATAGCTAATAACTGGATTCCTAATAATGGGATTAATTCCTTACTTACTACTTTGTGTGCTTTTTTATTATTCCTTGGTGCAGTTGCGAAATCTGCACAATTCCCTCTTCACGTATGGTTACCCGATGCTATGGAAGGACCCACTCCCATTTCGGCTCTTATACACGCAGCAACTATGGTTGCTGGGATTTTTCTTGCTCGACTTCCTCTTTTCATATCCCTACCTATAATGAGTTTCATTTCTTTAGTAGGTACAATAACACTCTTCTTAGGAGCTACTTTAGCTCTTGCTCAGAGAGATATTAAAAGAAGCTTAGCCTATTCTACAATGTCTCAATTGGGTTATATGATGTTAGCTCTAGGTATAGGTTCTTATCAAGCTGCTTTATTCCATTTGATCACTCATGCTTATTCGAAAGCTTTATTGTTCTTGGGATCCGGATCCATTCATTCAATGGAACCTCTTGTTGGATATTCACCAGATAAAAGTCAGAATATGGTTCTTATGGGTGGTTTAAGAAAATACCCAATTACAAGAACTACTTTTTTAGGTACGCTTTCTCTTTGTGGTATTCCACCTCTTGCTTGCTTCTGGTCCAAAGATGAAATCCTTAGTAATAGTTGGTTGTATTCACCCTTTTTTGGAATTATAGCCTCTTTTACTGGATTAACTGCGTTTTATATGTTTCGGATATATTTACTTACTTTTGATGGGTACCTGCGTGTTTTTAATTACAGTAGC------ACT---AAAGAGGGTTCG---TTGTCA------ATATCCTTATGGGGAAAAAGGCCCAAAGGAGTGAATAGATTCTTATCAACGAAG------------------GGAGTTTCTTTTTTTTCATCC------ATT------------CATAAT------ACAAGAAATAGGGGGTCCTTTAGT------ACTTTT---GGG---GCT------AAAAACACTTTTGTCTATCCTCATGAAACGGGAAATACTATGCTATTCCCTCTTTTTATATTACTGTTTACTTTGTTCATTGGATCCATAGGAATCTTTAAT------GGAATGAATGGAGCAGAGTTAACCATATTATCAAAGTGGTTAACTTCAATAAACTTCCAGGAAAGTAATTCCATAAATTCATATGAATTTACTAATATTTCTTCTGTAAGTCTAGCTATGTTTGGTCTATCCATATTCTCCTTTCAGTTGTTAAAT---------TCTCTT------------AAA------GAGAGT------CCGAAG------TTTTCGGAT------GTA------AAAAAAAAGATATACAGTTGGTCATATAATCGTGGTTATATAGATATTTTCTATACTAGGTTTCTGGGTATAAGAGGATTAACTGAACTAACGCAGTTTTTCGATAAGGGTGTCATTGATGGAATTAATGGAGTAGGTCTTGCTGGTTTTTGTATAGGAGAAGAAATTAAATATGTAGGGGGAGGGCGAATATCGTCTTATTTATTCTTT---TATTCCGTGTTCTTCTTTTTT------------------------------------------------------------ATGGATTTACCTGGACCAATACATGAGATTCTTGTGCTATTTGGATTTCTTCTACTAGGAGGTCTAGGAGTAGTATTACTTACCAACCCAATTTATTCTGCCTTTTCGCTGGGATTAGTTCTTGTTTGTATATCCTTATTCTATATTTTATTGAATTCCTACTTTGTAGCTGTCGCACAACTTCTTATTTATGTGGGAGCTATAAATATTTTGATCATATTTGCCGTAATGTTCAATGGCTCAGAATGGTCTAAAAATAATAATTGGACTATTGGAGATGGGTTCACTCTCTGTATAACTATTCTTTTTTCACTAATGACTACTATCCCAGATACGTCATGGTATGGAATTCTTTGGACTACAAGATCAAACCAAATAGTAGAACAGGGTCTCAATAACGTTCAACAAATTGGGATTCATTTAGCAACTGATTTTTATCTTCCGTTTGAACTCATTTCCATAATTCTTCTAGTTTCTTTAATAGGTGCAATTACTATGGCTCGGCA---ATAA------ATGACAAGAAAAGATATGATAGTCAATATGGGCCCTCACCCATCAATGCATGGTGTTCTTCGACTGATCGTTACTCTCGATGGTGAAGATGTTATTGATTGTGAACCCATATTAGGCTATTTACACAGAGGAATGGAAAAAATCGCGGAACGAACTATTATACAATACTTACCTTATGTAACACGATGGGATTATTTAGCTACTATGTTTACAGAAGCAATAACGGTAAATGCACCAGAATTCTTGGAAAATATTCAAATACCCCAAAGAGCCAGCTATATTAGGGTAATTATGTTAGAGTTGAGCCGTATAGCTTCTCACTTGTTATGGCTTGGACCTTTTATGGCGGATCTAGGCGCACAGACCCCTTTTTTCTATATTTTTAGAGAGAGAGAATTGATATATGATCTATTTGAAGCTGCTACAGGTATGCGAATGATGCATAATTACTTTCGCATCGGAGGGGTAGCCGCCGATCTACCTTATGGATGGGTCGATAAATGTTTAGATTTCTGTGATTATTTTTTACGAGGAGTTGTTGAACAACAACTTATTACACGGAATCCCGTTTTTTTAGAACGAGTTGAAGGAGTCGGTTTTATTAGCGGAGAAGAAGCAGTAAATTGGGGCTTATCGGGACCGATGTTACGAGCTTCTGGAATACAATGGGATCTTCGTAAAGTTGATTATGAGTCTTACAACCAATTCGATTGGAAAGTCCAATGGCAAAAAGAAGGGGATTCATTAGCTCGCTATTTAGTACGAATGGGTGAAATGAGGGAATCCATCAAAATTATTCAACAGGCTGTAAAAATTCCTGGAGGCCCTTATGAGAATTTAGAAGTCCGACGCTTTAAGAAGAATTCC---GAATGGAATGATTTTGAATATCGATTTCTTGGTAAAAAACCTTCGCCCAATTTCGAATTGTCAAAGCAAGAGCTTTATGTAAGAGTGGAAGCTCCAAAAGGTGAATTGGGAATTTATCTGGGAGATGATAGTCTTTTCCCCTGGAGATGGAAAATTCGTCCACCCGGTTTTAATTTGCAAATTCTTCCTCAACTAGTTAAAAAAATGAAATTGGCTGATATCATGACGATATTAGGTAGTATAGATATCATTATGGGGGAAGTTGATCGTTGAATGTTCCCTATGGTAACTGGGTTCATGAGTTATGGTCAACAAACAATACGCGCTGCAAGGTACATTGGTCAATTCCTAATTACCTTATCCCACACAAATCGTTTACCTATAACGATTCACTACCCTTATGAAAAATCAATTACATCGGAGCGTTTCCGGGGGCGAATCCACTTTGAATTTGATAAATGTATTGCTTGTGAAGTATGTGTTCGCGTATGCCCGATAGATCTACCCCTTGTGGATTGGAGATTTGAAAAGGATATTAAAAGGAAACAATTGAATTATAGTATTGATTTCGGAGTTTGTATATTTTGTGGTAATTGTGTTGAGTACTGTCCGACAAGCTGTTTATCAATGACTGAAGAATATGAACTTTCTACTTATGATCGTCATGAATTGAATTACAATCAAATTGCTTTGAGTCGGTTACCAATCTCCATAATGGGAGATTACACAATTCAAA------------------------------------------CAATTAGGAATTCGAC------TCAAAGTAAAATAGACGAAGAATCTTGGAATTCAAGAACGGTTACTAATTATTAGATGCAGCAGGGTTGGTTATCTAATTGGCTAGTCAAACATGAGGTGGTTCATAGATCTTTGGGCTTCGATCACCGAGGAATAGAGACTTTACAAATAAAAGCAGGGGATTGGGATTCCATTGCTGTCATTTTATATGTATATGGTTACAATTATTTACGTTCCCAATGTGCTTATGACGTAGCACCCGGTGGATCTTTAGCTAGCGTGTATCATCTTACGAGAATACAGTATGGTATAGATAACCCAGAAGAAGTATGCATAAAAGTTTTTGCCCAAAAGGATAATCCTAGAATCCCGTCTGTCTTCTGGATTTGGAGAAGTGCCGATTTTCAAGAACGCGAATCTTATGATATGGTGGGAATCTATGATAATCATCCACGCCTTAAACGTATTCTAATGCCTGAAAGTTGGATAGGCTGGCCCTTACGTAAGGACTATATAACCCCCAATTTCTATGAAATACAAGATGCTCATTGA------------------------------------------------------------------------------------------ATGGCGAAAAGGAGCCTTGGAATGGTCTTAACTGAATATTCAGACAAAA---AAAAAAAAGAAGGAAAAGATTCCGAGACAGTTATGAGTTTGATTGAGTTTCCCTTACTTGACCAAACAAGTTCCAATTCCGTTATTTCAACTACAAATGATCTTAATTGGTCAAGACTCTCCAGTTTATGGCCCCTTCTATATGGTACCAGTTGTTGTTTCATTGAATTTGCTTCATTAATAGGCTCACGGTTCGACTTTGATCGTTATGGATTGGTACCAAGATCAAGTCCTAGGCAAGCAGACCTAATTTTAACAGCTGGTACGGTAACAATGAAAATGGCTCCCTCTTTAGTGTTATACGAGCAAATGCCTGAACCAAAATACGTCATTGCTATGGGAGCCTGTACTATTACAGGGGGAATGTTCAGTACGGATTCCTATAGTACTGTTCGGGGAGTTGATAAGTTAATTCCTGTGGATGTCTACTTGCCGGGCTGCCCACCTAAACCGGAGGCAGTTATAGATGCCCTAACAAAACTTCGTAAGAAGATATCGCGAGAAATAGTTGAGGATCGAACTCTATCTCAA------AAGAATCGATGTTTTACTACCAGTCACAAGCTTTATGTTAGGCGCAGTACTCATACTGGAACTTACGAGCAAGAATTGCTCTATCAATCACCATCTACTTTAGACATATCTTC------------------TGAAACTTTTTTCAAATCCAAAAGTCCAGTA---TCTTCCTCCAAAGTGAATATGGAAAATAGAAATACTT---TTTCTTGGGTAAAGGAACAGATGATTCGATCGATTTCTATCATGATATACATAACTCGGACATCTTCAAATGCATATCCCATTTTTGCGCAGCAGGGTTATGAAAACCCACGAGAAGCAACCGGACGAATTGTATGTGCCAATTGCCATTTAGCTAATAAGCCCGTGGATATTGAAGTTCCCCAAGCTGTGCTTCCCGATACTGTATTTGAAGCAGTTCTTCGAATTCCTTATGATATGCAACTGAAACAAGTTCTTGGTAATGGGAAAAAGGGAGGGTTAAATGTGGGTGCTGTTCTTATTTTGCCCGAGGGATTCGAATTAGCGCCGCCCGACCGTATTTCTCCTGAGTTGAAAGAAAAGATAGGAAATCTTTCTTTTCAGAGTTATCGTGATAAAAATATTCTTGTGATAGGCCCTGTTCCCGGTAAGAAATATAGTGAAATCGTCTTTCCCATTCTTTCCCCCGATCCTGCTACGAAGAAAGACTTCTTAAAATATCCCATATATGTAGGGGGAAACCGAGGAAGGGGACAGATCTATCCTGATGGTAGCAAGAGTAACAATACGGTCTATAATGCTACGTCAACAGGTATAGTAAGAAAAATACTACGTAAAGAAAAGGGGGGATATGAAATATCCATAGTCGATGCATCGGATGGACGCCAAGTGATTGATATTATACCTTCCGGGCCAGAACTTCTTGTTTCAGAAGGGGAATCGATCAAGCTTGATCAACCATTAACAAGCAATCCTAATGTGGGAGGGTTTGGTCAGGGGGATGCAGAAATCGTGCTTCAGGATCCATTACGCGTCCAAGGCCTTTTGTTCTTCTTCGCATCTGTTATTTTGGCACAAGTTTTTTTGGTTCTCAAAAAGAAACAGTTTGAAAAGGTTCAATTGTACGAAATGAATTTCTAG------------------------------------------AGTAAAGTATATGATTGGTTTGAGGAACGTCTTGAGATTCAGGCAATTGCGGATGATATAACTAGTAAATATGTTCCTCCTCATGTCAACATATTTTATTGTTTAGGGGGAATTACACTTACTTGTTTTCTAGTACAAGTCGCTACCGGTTTTGCTATGACTTTTTACTACCGCCCAACCGTTACAGAGGCTTTTTCCTCGGTTCAATACATAATGACCGAGGCCAAC---TTTGGTTGGTTAATCCGATCAGTTCATCGATGGTCAGCAAGTATGATGGTTCTAATGATGATCCTGCACGTATTTCGTGTGTATCTCACAGGTGGATTTAAAAAACCCCGCGAATTAACTTGGGTGACAGGTGTGGTTTTGGTATTGACTGCATCGTTTGGTGTAACTGGTTATTCTTTGCCTTGGGATCAAATTGGTTATTGGGCAGTCAAAATTGTGACAGGTGTACCTGAAGCGATTCCGGTAATAGGATCGCCTTTAGTGGAGTTATTACGTGGAAGTGCTAGTGTGGGCCAATCCACTTTGACTCGTTTTTATAGTTTACATACCTTTGTACTGCCTCTGCTTACTGCCGTATTTATGTTAATGCACTTTATGATACGTAAGCAAGGTATTTCGGGTCCTTTA------------------------------------------ATGG---------------------------------------------------TAAAGAAACCTGACTTAAATGATCCTGTATTAAGAGCAAAATTAGCTAAAGGGATGGGACATAATTATTACGGGGAACCCGCGTGGCCCAACGATCTTTTATATATTTTTCCAGTAGTAATTCTAGGTACTATTGCATGTAATGTAGGTTTAGCGGTTCTCGAGCCGTCAATGATTGGTGAACCGGCGGATCCGTTTGCAACTCCTCTGGAAATATTACCCGAGTGGTACTTCTTTCCCGTCTTTCAAATACTCCGTACAGTACCCAATAAGTTATTGGGCGTTCTCTTAATGGTTTCTGTGCCAACGGGCTTATTGGTACCCTTTCTAGAGAATGTCAATAAATTCCAAAATCCATTCCGTCGCCCAGTAGCTACGACCGTTTTTTTAATCGGTACTGCAGTAGCTCTTTGGTTAGGTATTGGAGCAACATTACCCATTAAATCCTTAACTTTAGGTCTTTTTATGATTGAAGTTTTTCTATTTGGAATCGTCTTACTAATTCCTATTACTTTAGCGGGATTATTCGTGACTGCGTATTTGCAATACAGACGTGGGGATCAGTTGGATCTTTGAATGCTTACTATAACTAGTTATTTCGGTTTTCTACTGGCTGCTTTAACTATAACCCCAGCTCTATTTATTGGCTTGAACAAGATACGTCTTATTTGA------ATGGATATAGTAAGTCTCGCTTGGGCTGCTTTAATGGTAGTCTTTACATTTTCTCTTTCACTAGTAGTATGGGGGAGGAGTGGACTCTAGATGATTATTCGTTCGCCGGAACCAGAAGTAAAAATTGTGGATAGGGATCCTGTAAAAACATCTTTTGAGGAATGGGCCAAACCCGGCCATTTCTCAACAATAGCTAAGGGCCCTGATACTACCACTTGGATCTGGAACCTACATGCTGATGCTCACGATTTCGATAGTCATACCGGTGATTTGGAGGAGATCTCTCGAAAAGTCTTTGCTCATTTCGGTCAACTCTCCATTATCTTTCTTTGGTTGAGTGGCATGTTCGCC---CGTTTTTCCAATTATGAAGCATGGCTAAGTGATCCTACTCACATTGGACCCAGTGCTCAGGTAGTTTGGCCAATAGTAGGGCAAGAAATATTGAATGGTGATGTAGGCGGGGGTTTCCGAGGAATCCAAATAACCTCTGGGTTTTTTCAGTGGCGAGCATCTGGAATAACTGAATTACAACTCTATTGTACCGCAATCGGTGCATTGATTTTTGCATCGTTAATGCTTTTTGCTGGTTGGTTCCATTATCACAAGGCCGCTCCCAAATTGGCCTGGTTCCAAGATGTAGAATCCATGTTGAATCACCACTTAGCGGGGTTATTAGGACTTGGGTCTCTTTCTTGGGCGGGACACCAAATCCATGTATCTTTACCAATTAACCAATTTCTTGACGCTGGGGTTGAT---CCTAAACCACTTCCTCATGAATTTATCTTGAATCGCGACCTTTTGGCTCAACTTTATCCTAGTTTTGCCGAAGGAGCAACCCCCTTTTTCACCTTGAATTGGTCCAAATACGCAGAATTTCTGTTTCGCGGAGGACTAGACCCAATAACCGGAGGTCTATGGTTGAGCGATATTGCGCACCATCATTTAGCTATTGCTATTCTTTTCCTGATCGCAGGTCATATGTATAGGACCAACTGGGGTATTGGTCATGGACTTAAAGATATTTTGGAAGCTCATAAGGGCCCATTTACAGGACAAGGCCATAAGGGTCTCTATGAAATCCTAACAACGTCATGGCACGCTCAATTATCTCTTAACCTAGCTATGCTAGGCTCTACCATTGTTGTAGCTCATCATATGTACATGCCCCCCTATCCATACCTAGCTACTGACTATGGTACACAACTTTCCTTGTTCACACACCACATGTGGATTGGCGGATTTCTAATAGTCGGTGCTGCTGCACATGCAGCCATTTTTATGGTAAGAGACTATGATCCAACTACTCGATACAACGATCTATTAGATCGCGTCCTTAGACACCGCGATGCAATCATATCCCACCTTAACTGGGTATGTATATTTCTAGGTTTTCACAGTTTTGGCTTGTACATTCATAATGATACCATGAGTGCTTTAGGCCGTCCCCAAGATATGTTTTCGGATACCGCCATACAATTACAACCCATCTTTGCTCAATGGGTACAAAATATCCATGCTGCGCCTGGCGTAACAGCTCCTGGTGCAACAACAAGTACCAGCTTAACGTGGGGAGGTGGCGAGTTAGTAGCAGTAGGCGGCAAAGTAGCTTTGTTACCTATTCCATTAGGAACCGCAGATTTTTTAGTCCATCACATTCACGCATTTACCATCCATGTGACTGTATTAATACTTTTGAAAGGTGTTTTATTTGCTCGCAGTTCCCGTTTGATACCCGATAAAGCAAATCTTGGTTTTCGCTTCCCTTGCGATGGGCCTGGGAGAGGGGGAACATGTCAAGTATCCGCCTGGGATCATGTTTTCTTAGGTCTATTCTGGATGTACAATATTTCGGTAGTCATTTTCCATTTCAGTTGGAAAATGCAGTCGGATGTTTGGGGTACTATAAGCGATGAAGGGATGGTAACTCATATCACAGGGGGAAACTTTGCACAGAGTTCCATTACGATTAATGGGTGGCTCCGAGATTTCTTGTGGGCACAGGCATCCCAAGTAATTCAGTCTTATGGTTCTTCATTATCTGCATATGGTCTTTTTTTCTTAGGTGCTCATTTTGTCTGGGCCTTCAGTTTAATGTTTTTATTCAGCGGCCGTGGTTATTGGCAAGAACTCATTGAATCTATCGTTTGGGCTCATAACAAATTAAAAGTTGCTCCTGCTACTCAGCCTAGAGCCTTGAGCATTATACAAGGACGTGCTGTAGGAGTAACCCATTACCTTCTGGGTGGAATTGCCACAACATGGGCATTCTTCTTAGCGAGAATTATTGCAGTAGGA------ATGGAATTAAGATTTCCCAGGTTTAGCCAAGGCTTAGCTCAGGACCCCACTACTCGTCGTATTTGGTTTGGTATTGCTACCGCACATGATTTCGAAAGTCATGATGATATTACTGAGGAACGTCTTTATCAGAACATTTTTGCTTCTCACTTTGGGCAGTTAGCAATAATCTTTCTATGGACATCCGGAAATCTGTTTCATGTAGCTTGGCAAGGAAATTTTGAATCATGGATACAGGATCCTTTACACGTAAGGCCTATTGCTCATGCGATTTGGGATCCTCATTTTGGTCAACCCGCTGTGGAAGCCTTTACTCGAGGAGGTGCTGCCGGTCCAGTGAATATCGCCTATTCTGGGGTTTATCAGTGGTGGTATACAATTGGATTACGCACCAATGGAGATCTTTATACTGGAGCTCTGTTTCTATTATTTCTTTCTACGCTATCCTTAATAGGGGGTTGGTTACATCTACAACCCAAATGGAAACCAAGCCTTTCGTGGTTCAAAAACGCGGAATCTCGTCTCAATCATCATTTGTCAGGACTTTTCGGGGTAAGTTCTTTGGCTTGGACAGGACATTTAGTTCATGTCGCTATTCCCTCCAGGGGGGAGTACGTTCGATGGAATAATTTCTTAGATGTATTACCCTATCCCCAGGGGTTGGGACCCCTTCTGACGGGTCAGTGGAATCTTTATGCCCAAAACCCTGATTCGAGTAATCATTTATTTGGTACCGCTCAAGGAGCCGGAACTGCCATTCTAACTCTTCTTGGGGGATTCCATCCACAAACACAAAGTTTATGGCTGACCGATATTGCTCACCATCATTTAGCTATTGCATTTATTTTTCTCATTGCCGGTCATATGTATCGAACTAACTTCGGAATTGGGCACAGTATCAAAGATCTTTTAGAAGCACATACTCCTCCGGGGGGTCGATTAGGGCGTGGGCATAAGGGCCTTTACGACACAATCAATAATTCGCATTTTCAATTAGGTCTTGCTCTAGCTTCTTTAGGGGTTATTACTTCCTTAGTAGCTCAACATATGTACTCTCCTGCTTATGCATTCATAGCACAAGACTTTACCACTCAAGCTGCTTTATATACTCATCACCAATATATTGCAGGGTTCATCATGACAGGGGCTTTTGCTCATGGAGCTATTTTTTTCATTAGGGATTACAATCCGGAACAGAATGAGGATAATGTATTGGCAAGAATGTTAGACCATAAAGAAGCTATCATATCTCATTTAAGTTGGGCTAGCCTCTTCCTAGGATTCCATACCTTGGGCCTTTATGTTCATAACGACGTCATGCTTGCTTTTGGTACTCCAGAAAAGCAAATCTTGATCGAACCTATATTTGCCCAATGGATACAATCTGCTCATGGTAAGACGACATATGGGTTCGATATACTCTTATCTTCAACGAGCGGCCCCGCTTTCAATGCAGGTCGAACCCTATGGTTGCCCGGATGGTTGAATGCTGTTAATGAGAATAGTAATTCTCTTTTCTTAACAATAGGACCTGGAGATTTCTTGGTTCATCATGCTATTGCTCTAGGTTTGCATACAACTACATTGATTTTAGTAAAGGGTGCTGATGCACGCGGTTCCAAATTAATGCCGGATAAAAAGGATTTTGGGTATAGTTTTCCTTGTGACGGTCCAGGGCGCGGCGGTACTTGTGATATTTCTGCTTGGGACGCGTTTTATTTGGCAGTTTTCTGGATGTTAAATACCATTGGATGGGTTACTTTTTATTGGCATTGGAAACACATCACATTATGGCAGGGCAACGTTTCACAATTTAATGAATCCTCCACTTATTTGATGGGATGGTTAAGAGATTACCTATGGTTAAACTCTTCACAACTTATCAATGGATATAATCCTTTTGGGATGAATAGTTTATCGGTATGGGCGTGGATGTTCTTATTTGGACATCTTGTTTGGGCTACTGGATTTATGTTCTTAATTTCCTGGCGTGGATATTGGCAGCTAATTGAGACTTTAGCATGGGCTCATGAACGCACACCTTTGGCTAATTTAATTCGCTGGAGAGATAAGCCCGTGGCTCTTTCCATTGTGCAAGCAAGATTGGTTGGATTAGCCCACTTTTCCGTGGGTTATATATTCACTTATGCAGCTTTCTTGATTGCCTCAACATCAGGCAAGTTTGGTTAAATGTCACATTCCGTAAAAATTTATGATACATGTATAGGATGCACTCAATGTGTACGAGCTTGTCCAACAGATGTATTAGAAATGATACCCTGGGATGGGTGTAAAGCCAAGCAAATTGCTTCCGCGCCGAGAACCGAAGATTGTGTGGGTTGTAAGAGATGCGAATCTGCCTGCCCAACAGATTTTTTAAGTGTCCGCGTTTATTTAGAAACAACCCGCAGCATGGCTCTATCTTATTGAATGACGTTT---TTACCTTCTATTTTCGTGCCTTTAGTAGGCTTAGTATTTCCGGCAATTGCAATGTCTTTATTTCTTTATGTGCAGAAAAATAAGATTGTCATGCGGGATATAAAAACATATCTCTCTGTAGCGCCCGTGAGTACTCTATGGTTTGGGGCTTTAGCAGGTTTATTGATAGAAATTAATCGTTTATTCCCAGATGCTTTGTCATTCCCTTTTTTT------ATGACTGCAATTTTAGAGAGACGCGAAAGTACAAGCTGGGGTTTCAACTGGATAACTAGCACCGAAAATCGTCTTTACATCGGATGGTTCGGTGTTTTGATGATCCCTACCTTATTGACCGCAACTTCCGTATTTATTATCGCCTTCATCGCTGCTCCTCCAGTAGATATTGATGGTATTCGTGAGCCTGTTTCTGGTTCTTTACTTTATGGAAACAATATTATCTCTGGTGCCATTATTCCTACTTCTGCGGCGATCGGATTGCACTTTTACCCAATTTGGGAAGCTGCATCTGTTGATGAGTGGTTATACAACGGCGGTCCTTATGAGCTAATTGTTCTACACTTCTTACTTGGTGTAGCTTGTTATATGGGTCGTGAGTGGGAATTCCGTCTGGGTATGCGTCCTTGGATTGCTGTTGCATATTCAGCTCCTGTTGCAGCTGCTACTGCTGTTTTCTTGATTTACCCTGGTCAAGGAAGTTTCTCTGATGGTATGCCTTTAGGAATATCTGGTACTTTCAACTTTATGATTGTATTCCAGGCAGAGCACAACATCCTTATGCATCCATTTCACATGTTAGGTGTAGCTGGTGTATTCGGCGGTTCCCTATTCAGTGCTATGCATGGTTCCTTGGTAACCTCTAGTTTGATCAGGGAAACCACTGAAAATGAATCTGCTAATGAGGGTTACAAATTTGGTCAAGAGGAAGAGACTTATAATATTGTGGCTCATGGTTATTTTGGCCGATTAATCTTCCAATATGCTAGTTTCAACAACTCTCGTTCTTTACACTTCTTCTTGGCTGCTTGGCCTGTAGTAGGGATCTGGTTCACTGCTTTAGGTATTAGTACTATGGCTTTCAACCTAAATGGTTTCAATTTCAACCAATCTGTAGTTGATAGCCAAGGTCGCGTTATTAATACTTGGGCTGATATCATCAACCGTGCTAATCTTGGTATGGAGGTAATGCACGAACGTAATGCTCACAACTTCCCTCTAGACCTAGCTGTTCTTGAAGTTCCATCTAATGGAATGGGTTTGCCTTGGTATCGTGTTCATACTGTTGTATTGAATGATCCGGGTCGATTGCTTGTGCATATAATGCACACAGCTTTAGTTTCTGGTTGGGGCTCGATGGCTTTATATGAATTAGCGGTTTTTGATCCCTCTGATCCTGTTCTGGATCCAATGTGGAGACAAGGTATGTTCGTCATTCCCTTCATGACTCGTTTAGGAATAACCAATTCGTGGGGTGGTTGGAGTATTTCAGGAGGAACTGTAAATCCGGGTATTTGGAGTTATGAAGGTGTGGCAGGTGCGCATATTGTGTTTTCTGGCTTCTTGGCAGCTATCTGGCATTGGGTATATTGGGACCTAATATTCGATCGGACAGGAAAACCCTCTTTGGATTTGCCCAAGATCTTTGGAATTCATTTATTTCTTGCAGGGGTGGCTTGCTTTGGCTTTGGCGCATTTCATGTAACGGGTTTGTATGGTCCTGGGATATGGGTGTCCGATCCTTATGGACTAACTGGAAAAGTACAAGCTGTAAATCCATGGGGTGTAGAAGGTTTTGATCCTTTTGTTCCGGGGGGAATAGCTTCTCATCATATTGCTGCGGGTACATTGGGCATATTAGCGGGCCTATTCCATCTTAGTGTCCGTCCGCCTCAACGTCTATACAAAGGATTACGTATGGGCAATATTGAAACTGTACTTTCCAGTAGTATCGCTGCTGTTTTTTTTGCAGCTTTCGTTGCCGGAACTATGTGGTATGGGTCAGCAACTACCCCAATCGAATTATTTGGGCCTACTCGTTATCAGTGGGATCAGGGATACTTTCAGCAAGAAATATATCGAAGAGTTAGCGATGGGTTAGCCGAAAATCTTAGTTTATCAGAAGCTTGGTCTAAAATTCCCGAAAAATTAGCCTTTTATGATTATATTGGTAATAATCCGGCAAAGGGGGGATTATTCAGAGCAGGCTCAATGGACAACGGGGATGGAATAGCTGTTGGATGGGGACATCCCGTCTTTAGAGATAAAGAAGGACGCGAGCTTTTTGTACGCCGTATGCCTACTTTTTTTGAAACATTTCCGGTTGTTTTGGTAGATGAAGAGGGAATTGTGAGAGCGGACGTTCCTTTTAGAAGAGCAGAATCCAAATATAGTGTTGAACAAGTAGGTGTAACGGTGGAGTTCTATGGTGGCGAACTTAATGGAGTAAGTTATTCTGATCCTGCTACTGTAAAAAAATATGCGAGGCGTTCCCAATTAGGGGAAATTTTTGAATTAGATCGGGCTACTTTGAAATCGGATGGTGTTTTTCGCAGCAGTCCAAGGGGTTGGTTCACTTTTGGTCATGCTACCTTTGCTTTGCTCTTCTTTTTCGGACACATTTGGCATGGCGCTAGAACCTTGTTCCGAGATGTTTTTGCTGGTATTGATCCAGACTTGGATGCTCAAGTGGAATTTGGAACATTCCAAAAAGTTGGAGATCCAACAAGGAGACAAGCAG---------------------------------------TCTGA------------------------------------------ATGAAAATCTTATATTCCAGGAGGTTCTACCACGTGGAAACGCTCTTTAATGGAACTTTCGTTTTAGCTGGTCGTGACCAAGAAACCACCGGCTTTGCTTGGTGGGCTGGGAATGCCAGACTTATCAATTTGTCCGGTAAACTACTTGGAGCTCACGTAGCCCATGCCGGATTAATCGTATTCTGGGCCGGAGCAATGAACCTATTTGAGGTGGCCCATTTCGTACCAGAAAAGCCCATGTATGAACAAGGGTTGATTTTACTTCCGCACTTAGCTACTCTAGGTTGGGGAGTAGGGCCGGGGGGAGAAGTTCTAGATACTTTTCCGTACTTTGTATCTGGAGTACTTCACCTAATTTCCTCCGCAGTCTTAGGCTTCGGCGGCATTTATCACGCGCTTCTGGGACCCGAGACTCTTGAAGAATCTTTTCCATTCTTTGGTTATGTATGGAAAGATAGAAATAAAATGACTACAATTTTGGGTATTCACTTAATTTTGTTAGGTGGTGCTTTTCTTCTAGTACTCAAGGCTCTTTATTTTGGCGGTGTATATGATACCTGGGCCCCGGGGGGGGGAGTAAGAAAAATTACCAATTTGACCCTTAGCCCCGTTATATTTGGTTATTTACTAAAATCCCCTTTTGGGGGAGAAGGGTGGATTGTTAGTGTGGATGATTTAGAAGATATAATTGGGGGACATGTATGGTTGGGTTTCATTTGTGTAGGCGGAATTTGGCATATCTTAACCAAACCCTTCGCATGGGCTCGCCGTGCATTTGTATGGTCTGGAGAAGCTTACTTGTCTTATAGTTTAGCTTTATCTGTCTTTGGTGTTATCGCTTGTTGTTTTGTCTGGTTCAATAATACGGCTTATCCGAGTGAGTTTTATGGACCCACTGGGCCAGAAGCTTCTCAAGCTCAAGCATTTACTTTTCTAGTTAGAGACCAGCGTCTTGGAGCTAATGTGGGATCTGCCCAAGGACCCACAGGTTTAGGTAAATATCTAATGCGTTCCCCAACGGGAGAGGTTATTTTTGGAGGGGAAACTATGCGTTTTTGGGACCTTCGTGCTCCATGGTTAGAACCTCTAAGGGGGCCCAACGGTTTGGACTTGAGTAGGTTGAAAAAAGACATACAACCTTGGCAAGAACGACGTTCGGCAGAATATATGACCCATGCTCCTTTAGGCTCTTTAAATTCCGTGGGTGGCGTAGCTACCGAGATCAATGCAGTTAATTATGTCTCTCCTAGAAGTTGGTTAGCGACCTCCCATTTTGTTCTAGGATTCTTCTTTTTTGTGGGCCATTTGTGGCATGCAGGAAGAGCCCGGGCTGCTGCAGCAGGCTTTGAAAAGGGAATCGATCGTGATTTGGAACCTGTTCTTATGAACCCTCTTAACATGACTATAGCCCTTGGTAGAACTAAAGAAGAAAATGATCTATTTGATATTATGGACGACTGGTTACGAAGGGACCGTTTCGTTTTTGTAGGATGGTCCGGCCTATTGCTCTTTCCTTGTGCTTATTTCGCTTTAGGGGGTTGGTTTACAGGGACAACTTTTGTAACTTCTTGGTATACCCATGGATTGGCTAGTTCCTATTTGGAAGGTTGTAATTTCTTAACCGCGGCAGTTTCCCCTGCCAATAGTTTAGCACACTCTTTGTTGCTACTATGGGGCCCGGAAGCGCAAGGGGATTTTACTCGTTGGTGTCAATTAGGCGGTCTGTGGACTTTTGTCGCTCTCCATGGGGCTTTTGCACTAATAGGTTTCATGTTACGTCAATTTGAACTTGCTCGGTCTGTTCAATTGCGGCCTTATAATGCAATTTCATTCTCTGCTCCAATCGCTGTTTTTGTTTCCGTATTCCTTATTTATCCACTGGGGCAATCTGGTTGGTTCTTTGCGCCGAGTTTTGGTGTAGCAGCGATATTTCGATTCATCCTCTTTTTCCAAGGATTTCATAATTGGACATTGAACCCATTTCATATGATGGGAGTTGCCGGAGTATTAGGCGCGGCTCTGCTATGCGCTATTCATGGGGCGACCGTAGAAAACACTCTATTCGAGGACGGTGATGGTGCAAATACTTTCCGCGCTTTTAACCCAACTCAAGCTGAAGAAACTTATTCAATGGTCACTGCGAATCGCTTTTGGTCCCAAATCTTTGGTGTTGCTTTTTCTAATAAACGTTGGTTACATTTCTTTATGCTATTTGTACCCGTCACCGGTTTATGGATGAGTGCTATTGGCGTAGTCGGCCTGGCTCTGAACCTACGTGCCTATGACTTCGTTTCCCAGGAAATCCGTGCAGCGGAAGATCCTGAATTTGAGACTTTCTACACTAAAAATATTCTTTTAAACGAGGGTATTCGTGCGTGGATGGCAGCTCAGGATCAGCCTCATGAAAATCTTATATTCCCTGAGGAGGTTCTACCACGTGGAAACGCTCTTTAAATGTCTGGAAGCACGGGAGAACGTTCTTTTGCTGATATTATTACCAGTATTCGATACTGGGTTATTCATAGCATTACTATACCTTCCCTATTCATTGCGGGTTGGTTATTTGTCAGTACGGGTTTAGCTTATGACGTGTTTGGAAGTCCTCGGCCAAACGAGTATTTCACGGAAAGCCGACAAGGAATTCCCTTAATAACCGACCGTTTTGATTCTTTAGAACAACTCGATGAATTTAGTAGATCCTTT------------TAGATGACCATAGATCG---AACCTATCCTATTTTTACAGTCCGATGGCTGGCTGTTCACGGACTAGCCGTACCTACTGTTTTTTTCTTGGGATCAATATCAGCAATGCAGTTCATCCAACGATAAATGGCTACACAAACCGTTGAAGATAGTTCTAGACCTGGG---CCAAGAACTCGCGTAGGTAGTTTATTGAAACCCTTGAATTCGGAATATGGGAAAGTAGCTCCGGGTTGGGGGACTACTCCTTTTATGGGGGTCGCAATGGCTTTATTCGCGATATTCCTATCTATCATTTTAGAAATTTATAATTCTTCTGTTTTACTGGACGGAATTTTAATGAATTAG------------------------------------ATGCTTACTCTCAAACTTTTTGTTTATACAGTAGTGATATTCTTTGTTTCCCTCTTTATCTTTGGATTCTTATCTAATGACCCAGGACGTAATCCTGGGCGTGAGGAGTAAATGGCCGATACTACTGGAAGAATTCCTCTTTGGCTGATAGGTACTGTAACTGGTATTGTGATTGGTTTAGGTGTTTTCTTTTATGGTTCATATTCTGGATTGGGTTCATCTCTATAG---------ATGCCTAATATACTTAGTTTAACCTGTATCTGT------TTTAATTCTTATCCG------ACTAGTTTCTTCGCCAAATTGCCCGAAGCTTATGCCTTCAACCCAATCGTGGATATGCCTGTCATACCTATACTCTTTTTTCTATTAGCCTTTGTTTGGCAAGCTGCTGTAAGTTTTCGAATGACACAATCAAACCCGAATGAACAAAATGTTGAATTGAATCGTACCAGTCTATACTGGGGTTTATTACTCATTTTTGTACTTGCTGTTTTATTTTCCAATTACTTCTTCAATTGAATGGAAGTCAATATTCTCGCATTTATTGCTACTGCACTGTTTATTCTACCTACTGCCTTTTTACTTATTATTTATGTAAAAACAGTCAGCCAAAATTAAATGGAAACAGCAACTTTAGTCGCCATCTCCATATCTGGTTTACTTGTAAGCTTTACTGGGTATGCCTTATATACCGCGTTTGGGCAACCCTCTCAACAATTAAGAGATCCATTCGAAGAACACGGGGACTAA---------ATGGAAGCATTGGTTTATACGTTCCTTTTAGTTTCGACTTTAGGGATAATTTTTTTCGCTATCTTCTTCCGAGAACCACCTAAGGTTCCG---------ACTAAAAAAATGAAATAAATGACTATTGCTTTCCAATTAGCTGTTTTTGCATTAATTGCGACTTCCTCAGTGTTAGTAATTAGTGTACCCCTTGTATTTGCTTCTCCTGATGGTTGGTCAAATAATAAAAACGTTGTATTTTCCGGTACATCATTATGGATTGGACTAGTCTTTCTGGTAGCTATTCTGAATTCTCTCATTTCTTAAATGTCACCACAAACAGAAACTAAAGCAGTTGGATTTGCTGGTGTTAAGGATTATAAATTGACTTATTACACCCCGGAGTATGAAACCAAGGATACTGATATCTTGGCAGCATTCCGAGTAACTCCTCAGCCCGGGGTTCCGCCCGAAGAAGCAGGGGCTGCAGCTGCCGAATCTTCTACTGGTACATGGACAACTGTTTGGACTGATGGACTTACCAGTCTTGATCGTTACAAAGGGCGATGCTATCACATCGAGCCCGTTGGGGAGGACCAAATCTATGCTTATCCATTAGACCTATTTGAAGAGGGTTCTGTTACTAACATGTTTTCCATTGTGTTTTTC---AAAGCCCTACGTCTGGAGGATCTGCGAATTCCCTATAAAACTTTCCAAGGTCCGCCTCATGGTATCCAAGAAAGGGATAAGTTGAACAAGTACGGCCGTCCTTTTTTGGGATGTACTATTAAACCAAAATTGGGATTATCCGCAAAAAATTACGGTAGAGCGTATGAGTGTCTACGCGGTGGACTTGATTTTACCAAAGATGATGAAAACGTAAACTCACAACCATTTATGCGCTGGAGGGACCGTTTTTTTGCCGAAGCATATAAACAGGCCGAAACCGGTGAAATCAAGGGGCATTACTTGAATGCGACTGCAACAGAAGAAATGAAGAGAGCTATATTTGCGAGGGAATTAGGGGTTCCTATTGTAATGCATGACTACTTAACTGGGGGATTCACCGCAAATACTTTGCATTATTGCCGCGACAATGGCCTACTTCTTCACATTCACCGGGCAATGCATGCAGTTATTGATAGACAGAAAAATCATGGTATGCATTTTCGTGTATTAGCTAAAGCATTGCGTATGTCTGGGGGAGATCATCACGGTACAGTAGTAGGTAAGTTAGAAGGGGAACGCGAAATGACTTTAGGTTTTGTTGATTTATTGCGCGATGATTTTATTGAAAAAGATCGTCGCGGTTTTTTCACTCAGGACTGGGTATCTATGCCAGGTGTTATACCGGTGGCTTCAGGGGGTATTCATGTTTGGCATATGCCAGCTCTGACCGAAATCTTTGGAGATGATTCCGTATTATTTGGTGGAGGAACTTTAGGACATCCTTGGGGAAATGCACCTGGTGCAGCTAATCGGGTGGCTTTAGAAGCTTGTGTACAAGCTCGTAACGAAGGGCGCGATCTTGCTCGTGAAGGTAATGAAATCGCTAAATGGAGTCCTGAACTAGCCGCAGCTTGTGAATGGAAGGCGATCAAATTC---GAGCCGGATCTAGAT--------------------------------------------ACGGCGAAACATTTATACAAAACACCTATCCCGAGCACACGCAAGGGAACCGACAGGCAAGTGAAATCCAATCCACGAAATAATTTGATCCATGGACGGCACGGTAAAGGTAATTCCAGAGGAATCATTACCAGGAGAGGGGGAGGTCATAAGCGCCTATACCGTAAAATCGATTTTCGACGGAATCAAAAAGACATATCTGGTAGAATCGTAACCATAGAATACGACCCTAATCGAAATGCATACATTTGTCTCATACACTATGGGGATGGTGAGAAGAGATATATTTTACATCCCAGAGGGGCTATAATTGGAGATACTATTGTTTCTGGTACAAAAGTTCCTATATCAATGGGAAATGCCCTACCTTTGACC---ATGCCCTTAGGCACGGCCATACATAACATAGAAATCACACGTGGAAGGGGTGGGCAATTAGCTAGAGCAGCAGGTGCTGTAGCGAAACTGATTGCAAAAGAGGGTAAAGCCACTTTAAGATTACCATCTGGGGAGGTCCGTTTGGTATCCCAAAATTGCTTAGCAACAGTCGGACAAGTGGGTAATGTTGGGGTGAACCAAAAAAGTTTGGGTAGAGCCGGATCTAAGTGTTGGCTAGGTAAACGCCCCGTAAGAGGGGTAGTTATGAACCCTGTGGACCACCCCCATGGGGGCGGTGAAGGGAAAGCCCCCATTGGTAGAAAAAAACCCACAACCCCTTGGGGTTATCCTGCGCTTGGAAGAAGAACTAGGAAAAGGAAAAAATATAGTGATAGTTTTATTCTTCGTCGCCGTAAGATGATTCAACCTCAGACCCTTTTAAATGTAGCAGATAACAGTGGAGCTCGAAAATTGATGTGTATTCGAGTCATAGGAGCTGCTAGTAATCAGCGATATGCTCGTATTGGTGATGTTATTGTTGCTGTAATCAAAGACGCAGTGCCCCAAATGCCTCTAGAAAGAGAAGTAATTCGAGCTGTAATTGTACGTACATGTAAAGAGTTCAAATGCGACGGTATAATAATACGCTATGATGACAATGCAGCGGTTATCATTGATCAAAAAGGAAATCCAAAAGGAACTCGAGTTTTTGGCGCGATCGCCGAGGAATTGAGAGAATTGAATTTTACTAAAATAGTTTCATTAGCTCCTGAAGTATTAAGTCCCAAAAGAACCAGATTTCGTAAACAACATAGAGGAAGAATGAAGGGAAAATCCTGCCGAGGCAATCGTATTTGTTTTGGTAGATATGCTCTGCAAGCACTTGAACCCGCTTGGATCACGTCGAGACAGATAGAAGCAGGACGAAGAGCAATGACACGATATGCACGTCGTGGTGGAAAAATATGGGTACGTATATTTCCCGACAAACCGGTTACAAGACCCACGGAAACACGTATGGGCTCAGGAAAGGGATCCCCCGAATATTGGGTAGCCGTTAAACCAGGTCGAATACTTTATGAAATGGGCGGAGTATCCGAAACTGTAGCTAGAGCAGCTATCATAGCTGCCAGTAAAATGCCCATACGAAGTCAATTTCGATTAGAGATA------------------------------------------------------------------------------ATGACCAGAGTTCCGCGAGGATATATAGCTCGGAGACGACGAACAAAAATGCGTTCATTTGCCTCAAACTTTAGAGGGGCTCATTTAAGACTTAATCGAATGATTACTCAACAAGTAAGAAGAGCTTTTGTTTCCTCTCATCGAGATAGAGGCAGGCAAAAGAGGGATTTTCGTCGTTTGTGGATCACTCGGATAAACGCAGCAACGCGGATATATAAAGTA---------------TTCAGTTATAGTAAATTAATACACAATCTGTACAAGAAGGAATTGATTCTTAATCGTAAAATGCTTGCACAAGTAGCTGTACCAAATAATCTTTACACGATTTCCAATAAAATAAAGA----TCCTCAAT-----------------ATGACAAGTTTCAAACTGGTAAAGTATACCCCTAGGATAAAGAAGAAGAAGAGTGGGCTAAGGAAACTCGCAAGGAAAGTTCCAACCGATCGTCTACTTAAGTTCGAACGGGTTTTCAAAGCACAAAAACGCATCCATATGTCTGTTTTCAAAGCACAAAGAGTTCTTGATGAGATTCGCTGGCGTTACTACGAGGAAACTATGATACTGAACCTCATGCCTTATCGAGCATCTTATCCCATCCTAAAGTTGGTTTATTCGGCAGCAGCAAATGCTACTCATTATAGGGATTTCGACAAAGCGAATTTATTCATCACTAAAGCCGAAGTCAGTAGGAGTACTATCATGAAAAAATTCAGACCTCGAGCTCGAGGACGTAGTTCTCCCATAAAAAAAACCATGTGTCATATAACAATTGTACTAAATATAGTAAAGAAATCTAAA------------------------ATGGATGGAATCAAATACGCAGTATTTACAGAAAAAAGTCTTCGTTTATTGGGAAAGAATCAATATACTAATGTCGAATCGGGATTCACTAAGACAGAAATAAAGCATTGGGTCGAACTCTTCTTTGGTGTTAAGGTAGTAGCTGTGAATAGCCATCGACTACCCGGAAAGGGTAGAAGAATGGGACCTATTCTGGGACATACAATGCATTACAGACGTATGATCATTACCCTTCAACCGGGTTATTCTATTCCACTTC---TAGATAGAGAAAAA---AAC---------------ATGGCAGTTCCAAAAAAACGTACTTCGATGTCAAAAAAGCGTATTCGTAAAAATCTTTGGAAGAAAAAGACTTATTTTTCCATAGTA------CAATCTTATTTAGCAAAATCAAGATCATTTTCCAGCGGCAGCGAG---CATAAACCAAAGGGTTTTTCTGGG---CAACAAAACAAA---------------------------------------ATGGCCAAGGGGAAAGGTGTTAGAATCAGAGTTATTTTGGAATGTATCAGTTGTGTTCGAAAAGGTAATGAGGAATCGACGGGGATTTCTAGATATACTCAAAAGAATCGCCACAATACACCCGGACAATTATTAAAAAAATTTTGTCGTTATTGTCGCAAGCATACGACTCATGACGAAATAAAAAAAATGAAAATAAGAGCTTCCGTTCGTAAAATTTGTACAAAATGTCGACTGATTCGTAGGCGTGGACGAATTAGAGTCATTTGTTCCAATCCGAAGCATAAACAAAGGCAGGGGATGGTTGAGGAGGTAGGAACTCAAACACTATGGAAGTGTGTTGAATCAAGAGTAGATAGTAAGCGTCTTTATTATGGTCGTTTCATTTTGTCCCCGCTTAGAAAAGGTCAAGCGGATACCGTCGGTATTGCCTTGCGAAGAGCTTTACTTGGAGAAATAGAAGGAACATGTATCACACGTGCAAAATTTAGCGTGCCACACGAATATTCTACAATAGCTGGTATTGAAGAATCCGTACAAGAAATTTTACTAAATTTGAAAGAAATTGTATTGAGAAGTAATCTCTATGGAGTTAGAGACGCATCAATTTGCGTCAAAGGTCCTAGATACATAACTGCTCAAGATATCATCTTACCACCTTCCGTAGAGATCGTTGATACGCAACCTATAGCTAACTTGACAGAGCCCGATTTCATTGAGTTAATCAAGAGAGATCGCGGATAT------CACACGGAACTCAGAAAGAACTCTCAAGATGGAAGTTATCCCATAGATGCTGTATCCATGCCTCGAAATGTGAATTATAGTATTTTTTGTGGGAATGGAAAT---AAACACGAGATACTTTTTCTAGAAATATGGACGAATGGAAGTTTAACCCCTAAGGAAGCGCTTTATGAGGCTTCTCGTAATTTGATTGATTTTCTTCCTTTTCTACACGCG---GAGGAAGAGGGCACTTTCGAAGAAAATAAA---------------------------------------------------------------------------------------------------------------------------------------------------------AACAGGCCACCCCTTTTAACCTTTCAAAAAAGAACTAATCTAAAGAACAAAAAA---------------TTGAATTGTATTTTTATTGATCAATTAGAATTGCCTTCTAGAACGTATAATTGTCTCAAAAGGGCCAATATACATACACTATTGGACCTTTTGAGTAAGACTGAAGAAGATCTTATGAGAATTGACAGTTTTATGGAAGATCAGATAGACCTAGAGAAGCATCCAATCGATCCTAAT---------------------ATGCTCCGGAATGGAAATGAGATGTCCACAATACCCGGATTTAGTCAGATCCAATTCGAGGGATTTAGGTTCATTAATCAAGGCTTGGCAGAAGAACTTGAGAAGTTTCCAACAATTAAAGATCCAGATCACGAAATTGCATTTCAATTATTTGCGAAAGGATATCAATTGCTAGAACCCTCGATAAAAGAAAGGGATGCTGTGTATGAATCACTCACCTATTCTTCCGAATATGTATCTGCGAGAATTTTTGGTTTCGATGTGCAAAAGCAAACCATTTCTATTGGAAACATTCCTATAATGAATTCCTTAGGAACCTTTATAATAAATGGAATATACCGAATTGTGATCAATCAAATATTGCTAAGTCCTGGTATTTACTACCGCTCGGAATTAGACCATAAGGGAATTTCTATCTACACTGGGACTATAATATCAGATTGGGGAGGAAGATCGGAATTAGCAATTGATAAAAAAGAAAGGATATGGGCTCGCGTGAGTAGAAAACAAAAGATATCTATTCTAGTTCTATCAGCTATGGGTTCGAATCTAAAAGAAATTCTAGATAATGTTTCCTACCCTGAAATTTTCTTATCTTTCCCGAATGCTAAGAAGAAG------AGGATTGAGTCAAAAGAAAAAGCTATTTTGGAGTTTTATCAACAATTTGCTTGTGTAGGTGGGGACCTGGTATTTTCGGAGTCCTTATGTGAGGAATTACAAAAGAAATTTTTTCAAAAATGTGAATTAGGAAGGATTGGTCGACGAAATATGAATCGGAGACTGAATCTTGATATACCTCAGAACAATACATTCTTGTTACCACGAGATGTATTGGCCGCTACGGATCATTTGATTGGAATGAAATTTGGAACGGGTATACTTGACGATGACGATATGAATCACTTGAAAAATAAACGTATTCGTTCGGTTGCGGATCTGTTACAAGATCAATTCGGACTGGCTCTTGGTCGTTTACAACATGCGGTTCAAAAAACTATCCGTAGAGTATTCATACGTCAATCGAAACCGACTCCACAAACTTTGGTAACTCCAACTTCAACTTCGATTTTATTAATAACTACTTATGAGACCTTTTTTGGCACATACCCCTTATCTCAAGTTTTTGATCAAACCAATCCATTGACACAAACTGTTCATGGGCGAAAAGTGAGTTGTTTGGGTCCTGGAGGATTGACGGGGAGAACTGCAAGTTTTCGGAGCCGAGATATTCATCCGAGTCACTATGGGCGTATTTGTCCAATTGACACGTCCGAAGGAATCAATGTTGGACTTACTGGATCCTTAGCTATTCATGCGATTGACCACTGGTGGGGGTCCATAGAGAGTCCCTTTTATGAAATATCT------------AAAAAAAAAGAGAGACAGGTGGTTTATTTATCACCAAATAGAGATGAATATTATATGATAGCAGCAGGAAATTCTTTGTTGAATCAGGGTATTCAGGAAGAACAGGTTGTTCCAGCTAGATACCGTCAAGAATTCCTGACTATTGCATGGGAACAGATTCATGTTAGAAGTATTTTTCCTTTCCAATATTTTTCTATTGGAGGTTCTCTCATTCCTTTTATTGAGCATAATGATGCGAATCGGGCTTTAATGAGTTCTAATATGCAGCGCCAAGCAGTTCCGCTTTCTTCCGAGAAGTGCATTGTTGGAACTGGATTGGAACGCCAAACAGCTCTATCGAGGGTTTCCATAGCCGAACGCGAGGGAAAGATCTCTACTGATAGTCACAAGATCTTATCAAGTAGTGGGAAGACTATAAGTATTTTACGC---AAATGTATGCACCAAAAACCTCGG---CTGGGTAAATCCATTAAAAAAGGACAAATTTTAGCGGAGGGAGCTGCTACAGTTGGTGGGGAACTTGCTTTAGGAAAAAACGTATTAGTAGCTTATATGCCATGGGAAGGTTACAATTTTGAAGACGCAGTACTAATTAGCGAACGTTTGGTATATGAGGATTATACTTCTTTTCACATCCGAAAATATGAAATTCAGACGGATACGACAAGCCAAGGCTCCGCTGAAAAAATTACTAAAGAAATACCACATCTAGAAGAACATTTACTCCGCAATTTGGACAGAAATGGAGTTGTTAGGTTGGGATCCTGGGTAGAAACTGGCGATATTTTAGTAGGTAAATTAACGCCTCAGATAGCGAGCGAATCCTCGTATATCGCGGAAGCTGGGTTATTACGGGCCATATTCGGCCTTGAGGTATCCACTTCAAAAGAAACTTCTCTCAAACTACCTATAGGTGGAAGAGGGCGCATCGATAAATGGATCCAGAGGGACCCCCTAGACATAATGGTTCGTGTATATATTTTACAGAAACGCGAAATCAAAGTTGGGGATAAAGTAGCCGGAAGACACGGGAATAAGGGGATCATTTCCATTTTGCCCAGGCAAGATATGCCCTATTTGCAAGATGGAACACCTGTTGATATGGTCTTCAATCCCTTAGGAGTACCCTCACGAATGAATGTGGGACAAATATTTGAAAGCTCGCTCGGATTAGCCGGGGATCTGCTAAAGAAACATTATAGAATAGCACCCTTTGATGAGAGATATGAGCAAGAGGCTTCAAGAAAACTTGTGTTTTCAGAATTATATGAAGCCAGTAAACAAACAAAAAATCCATGGGTATTTGAACCCGAGTACCCGGGAAAAAGCAGAATATTTGATGGAAGAACAGGAGACCCCTTCGAACAACCTGTTCTAATAGGGTCCTATATCTTAAAATTAATTCATCAAGTTGATGAGAAAATCCATGGACGTTCTACTGGGCCCTACTCACTTGTTACACAACAACCCGTTAGAGGAAGAGCCAAGCAAGGGGGACAACGAGTAGGAGAAATGGAAGTTTGGGCTTTAGAAGGATTTGGTGTTGCTCATATTTTACAAGAGATACTTACTTATAAATCTGATCATCTTATAGCTCGCCAAGAAATACTTAATGCTACGATCTGGGGAAAAAGAGTACCTAATCACGAGTATCCTCCAGAATCTTTTCGAGTGCTCGTTCGAGAACTACGATCTTTGGCTCTAGAACTGAATTTCCTTTCTAAGTTCCAGGTTAATAGGGAGGAA---ATGATTGACCAATATAAACATCAACAACTTATTGGACTCGTTTCCCCTCAACAAATAAAGGCTTGGGCTAACAAAAACCTACCTAATGGGGAAGTCGGCGAAGTCACAAGGCCCTCTACTTTTCATTATAAAACCGATAAACCAGAAAAAGATGGATTGTTTTGCGAAAGAATCTTTGGACCCATAAAAAGCGGAATTTGTGCTGGAAATTCTCGAGCGAGCGGAGCTGAAAACGAAGAGGAAAGATTTTGCCAAAAATGCGGGGTAGAATTTGTTGATTCTCGGATACGAAGATATCAAATGGGATACATCAAACTCGCATGTCCCGCGACTCATGTGTGGTATTTGAAAGGTCTTCCTAGTTATATCGCGAACCTTTTAGATAAACCCCTTAAGAAATTGGAGGGCCTAGTATACGGTGAT---------TTCTCTTTTGCTAGGCCCAGCAAAAAACCTACTTTCTTACGATTACGAGGTTTATTCGAAGATGAAATTTCCTGTAACCACAGCATTTCTCCCTTTTTTTCTACCCCAGGCTTTGCAACATTTCGAAATCGGGAAATTGCGACAGGAGCAGGTGCTATTAGAGAACAATTAGCAGATTTGGATTTGATTATTATAGAGAATTCCTTGGTCGAATGGAAGGAATTAGAAGACGAGGGGTATAGTGGAGATGAATGGGAAGATAGAAAAAGACGAATAAGAAAAGTTTTTTTGATTAGACGCATGCAATTGGCGAAACATTTTATTCAAACAAATGTAGAACCAGAATGGATGGTTTTGTGCTTATTACCAGTTCTTCCTCCCGAATTGAGACCCATTTATAGGTCTGGGGATAAAGTA------GTGACTTCGGATATTAATGAACTTTATAAGAGAGTTATTCGTCGGAACAACAACCTTGCCTATCTATTAAAAAGAAGTGAATTAGCGCCAGCAGATTTAGTAATGTGCCAGGAAAAATTGGTACAAGAAGCCGTGGATACACTTCTTGATAGTGGGTCCCGCGGGCAACCAACGAGGGATGGTCACAAT------AAAGTATACAAATCACTTTCAGATGTAATTGAAGGTAAAGAGGGAAGGTTTCGCGAGACTCTGCTTGGAAAACGGGTCGATTACTCGGGGCGTTCTGTCATTGTTGTGGGTCCTTCGCTTTCATTACATCAATGTGGATTACCTCTAGAGATAGCAATAAAGCTTTTTCAGCTATTTGTAATTCGCGATTTAATCACGAAACGCGCTACTTCTAATGTCAGGATTGCTAAAAGGAAAATTGAAAAGGAACCCGTATGGGAAATACTTCAAGAAGTTATGCGGGGACATCCTGTACTGTTGAATAGAGCACCTACCCTGCATAGATTAGGCATACAGGCCTTCCAACCTACTTTAGTGGAGGGGCGTACTATTTGTTTACACCCATTAGTGTGTAAGGGTTTCAATGCGGACTTTGATGGGGATCAAATGGCTGTTCATCTACCTTTATCCTTGGAAGCTCAGGCAGAAGCCCGTTTACTTATGTTTTCTCATATGAATCTCCTATCTCCCGCTATTGGGGATCCTATTTGCGTACCGACCCAAGACATGCTTATCGGACTTTATGTATTAACGATTGGAAACCGTCGGGGTATTTGTGCAAATAGATAT------AAT------AGTTGCAACTATAAT---------AACAATTATACAAAAGATAAAGAACCCTTTTCTAATTCCTATGATGCACTGGCTTATAGACAGAAACGAATCTTAGACAGTCCCTTGTGGCTCCGATGGAAACTAGATCAACGCGTCGGGAGAGAAGTTCCGATTGAAGTTCAATATGAATCTGGGACTTATCATGAGATTTATGCCCACTATCTAATAGTGGGAAATAGAAAAAAAGAACGTTCTATATACATTCGAAGCACTCTTGGTCATATTTCTTTTTATAGAGAAATAGAGGAAGCCATACAAGGATTTAGTCAGGCCTATTCATACACTATC---ATGGCGGAACGGGCCAATCTGGTCTTTAATAAAGAGATAGACGGAACTGCTATGAAACGACTTATTAGCAGATTAATAGATCATTTCGGAATGGGATATACATCCCATATACTGGATCAAAAGACTGGCTTTCATCAAGCCACTACTACATCGATTTCATTAGGAATCGAGGATCTTTTAACAATACCATCTAAGGGATGGTTAGTGCAAGACGCGGAACAACAGAGTTTTCTTTTGGAGAAACACTATTATTATGGGGCTCACGCGGTAGAAAAATTACGCCAATCCGTTGAGATATGGTATGCTACAAGTGAATATTTGAAACAAGAAATGTCGAATTTTCGGATAACGGATCCTTCTAATCCAGTCTATCTAATGTCTTTTTCAGGAGCCAGAGGAAATGCATCTCAGGTACACCAATTAGTAGGTATGAGAGGATTAATGGCGGATCCTCAAGGACAAATGATTGATTTACCTATTCAAAGCAATTTACGCGAGGGACTTTCTTTGACAGAAATAATTTCCTGCTACGGAGCCCGCAAAGGGGTTGTAGATACTGCTGTACGAACAGCGGATGCTGGATATCTTACACGTAGACTTGTTGAAGTAGTTCAACATATTATTGTGCGTAGAAGAGATTGTGGTACTATCCGAGGTATTTCTTTGAGTCCTCAAAATGGGATGACGGAAAAACTTTTTGCCCAAACACTAATTGGTCGTGTATTAGCAGACGATATATATATTGGTTCACGATGCATTGCCGCTCGAAATCAAGATATTGGAATTGGATTAGTCAATCGATTCATAACTGCCTTTGCACAACCATTTCGAGCACAACCAATATATATTAGAACCCCCTTTACTTGCCGGAGCACATCTTGGATCTGTCAATGTTATGGTCGGAGTCCCACTCATGGCGATCTGGTCGAATTGGGGGAAGCCGGTATTATTGCAGGTCAATCAATTGGGGAGCCAGGGACTCAACTAACATTAAGAACTTTTCATACTGGCGGAGTATTCACAGGGGGTACTGCCGACCTTGTACGATCCCCTTCGAATGGAAAAATCCAATTCAATGAAGATTTGGTTCACCCCACACGTACCCGTCATGGGCAGCCTGCTTTTCTATGTTATATAGACTTGGTAACTATTCAGAGTCAGGATATTCTATATAGTGTGAATATTCCCTCAAAAAGCTTGATTCTAGTGCAAAATGATCAATATGTGGAATCCGAACAAGTAATTGCGGAGATTCGTGCCGGAACGTCCTTGCATTTTAAAGAAAAAGTACAAAAGCATATTTATTCCGAATCAGACGGGGAAATGCACTGGAGTACTGATGTTTACCATGCGCCCGAATATCAATATGGTAATCTTCGTCGATTACCAAAAAGCCATTTATGGATATTGTCAGTAAGTATGTGCTCCAGTATAGCGTCTTTTTCGCTCCACAAGGATCAAGATCAAATGAATACTTAT---------GTA------------------------------------CATCTGTTGGATACTTTTAAAAAAGATAGGATTCTTGAT------TATTCAACGCCGCGAATCATGAATGGCCATTGGAATTTTTATCCTTCTATT------CAAAATTCGGATTTGTTGGCGAAAAAGCGAAGAAATGGGTTCGTCATTCCATTACAATAT------CATCAAGAAATATCCTGTGGGATTTCAATTGAAATACCCATGGGTGTTTTACGTAGAAATACTATTTTTGCTTATTTTGACGATCCACGATACAGAAAAGATAAAAAGGGTTCAGGAATTGTTAAATTTAGATATAGGACC---------------------------------------------------GAG---------------------------------GACGAATATAGGACT---------------------------------------------------------------------GAG------------GAG------GAA------------GAA------GAA---GAC------------TATACTGAGGAAGAAACCGAAGATGAATATATCGAG------GAATATGAA------------------------------------------GACGAATATCTAGAGGATGAATATAGGACTGAC---TATGGGAGCCCAGAGTATAGAACCCGAGAG---GAA------CTA---------------------------------------------------------------------------------------------------------------------------------GAGGAATCAGAGGACGAATATGGGAGCCCGGAGGAA---GGGACTTCAGAAGAC------------------------------------------------------TCAGAGGACGAATACGGGAGCCCAGAGGAAGATTCCATTAAAAAGGAGGGTTTGATTGAGCATCGAGGAACAAAAGAATTTAGTCTAAAATACCAA------AAAGAAGATCGGTTTTTTTTCATTCTTCAAGAACTGCATATCTTGCCGAGATCCTCATCCCTAAAGGTAGATAGTATCATTGGAGTGGATACACAACTCACAAAAAATACAAGAAGTCGACTAGGTGGATTGGTCCGAGTGAAGAGAAAAAAAAGCCATACGGAACTCAAAATCTTTTCCGGAGATATTTTTCCTGAAGAGGCGGATAAGATAGGTGGTAGTTTGCCACCAGAAAGAAAGAAAGATTCTAAG------TCAAAAAAA------------------AAGAAAAATTGGGTCTATGTTCAACGGAAAAAAATTTTCAAGAGC---AAGGAAAAGTATTTTGTTTCGGTTCGACCTGTCGCATATATGGAAGGGAATTTAGCACTTTTCCCGCAAGATCTCTTGCAAGAAGAGGATAATCAACTTCGACTTGTCAATATTCATGAAAATAGCAAGACTCAAAGAATTTATCAT---------------------------------------ACGAATAGTCAATTTGTTCGAACTTGCTTAGTAGTGAATTGGGAACAAGAAGAAAAAGAGGAGGCTCGTGCTTCCCTTGTTGAGGTAAGAGCAAATGATCTGATTCGCGATTTCCTAAGAATTGAGTTAGTCAAGTCCACT------ATTTCGTATACACGAAGGTATGATAGGAGTGCAGGACCGATTCCC---------AATAATAGGTTAGAT------------AATTCCTTTTATTCCAAGGCGAAGATT------CTTAGCCAACATCAAGAAGCTATTGGCACCTTGTTGAATAATAAAGAATACCAATCTTTGATGATTTTGTCGGCATCCAACTGTTCTATTGGTTTATTCAAGAATTCGAAATATCCCAATGCGAAA------GAATCGAATCCTAGAATTATT------------------CGAGATTTTGGG---------------------CCCTTAGCCATT---------------------GTACCTAGTATATCGAATTTTTCATCTTACTATTTACTAACGCATAATATCCTGTTAAAAAAATATTTGTTCCTT------------AATTTGAAACAAACCCTCGTACTTCAAGGGCTTAAATACTCTATAGATGAAAATAGGTCGAATTTCGATAGTAACATCATGTTGGATTTCCATTTGAATTGGTTTCTCCATCATGATTCTTGGGAGGAG------ACAGCAATAATTCACCTTGGACAATTTATTTGCGAAAATTGTCTATTTAAATCG------CACATAAAAAAATCTGGTCAAATTTTCGTTAATATTGATTCCTTTATAAGAGCAGCTAAGCCTTATTTGGCCACTACAGGAGCAACTGTTCATGGTCATTATGGAGAAATCCTTTACAAAGGAGATAGGTTAGTTACGTTTATATATGAAAAATCGAGATCTAGTGACATAACGCAAGGTCTTCCAAAAGTAGAACAAATCTTTGAAGCGCGTTCAATTGATTCACTATCGCCGAATCTCGAAAGGAGAATTGAGGATTGGAATGAGCGTATACCAAGAATTCTTGGGGTCCCCTGGGGATTCTTGATTGGAGCTGAGCTAACCATAGCCCAAAGTCGTATCTCTTTGGTTAATAAGATCCAAAAGGTTTATCGATCCCAAGGGGTACAGATCCATAATAGACATATAGAGATTATTATACGCCAAGTAACATCAAAAGTGCGGGTTTCCGAAGATGGAATGTCTAATGTTTTTCCTGGGGAATTAATCGGACTATTACGAGCAGAACGAGCAGGACGATTGGATGAATCGGTCTATTATCGGGCAATCTTATTGGGAATAACAAGGGCTTCCCTGAATACCCAAAGTTTCATATCTGAAGCAAGTTTTCAAGAAACTCGAGTTTTAGCAAAAGCTGCCCTACGAGGTCGTATTGATTGGTTGAAAGGCCTGAAAGAAAACGTAGTTCTGGGGGGGATTATACCTGTTGGTACCGGATTCAAATTTGTGCATTCCCCACAAGACAAGAACCTTTATTTCGAAAAATTCGCGATGAGAGATCTCCATACAGAATTAGTTTCTTCTGATTCT------GAT------ACAAAC---------------AATTTCTATGAGTCAGAACCCTTTCCCATTATGACAAGAAGATATTGGAACATCTTGAAAGAGATGATAGAAGCGGGAGTTCATTTTGGTCATGGTATTAAGAAATGGAATCCTAAAATGCCTTACATCTCGGCAAAGCGTAAAGGTACTCATATTACAAATCTCGCTAGAACGGCTCGTTTTTTATCAGAAGCTTGTGATTTAGTTTTTGATGCAGCAAGTGGAAAAAGCTTCTTAATTGTTGGTACCAAAAAAAGAGCAGCGGATTTAGTAGCATCAGCTGCAATAAGGGCTCGTTGTCATTATGTTAATAAAAAGTGGTTCAGTGGTATGTTAACGAATTGGTCGATTACGAAAACTAGACTTTCTCAATTTAGAGACTTAAGAGCAGAAGAAAAGATGGGAAAATTCCACCATCTCCCAAAAAGAATCTTGAAGAAATTATCTACCTTGCAAAGATATCTCGGCGGGATCAAATATATGACGAGGTTGCCGGACATTGTGATCGTCCTTGATCAGCAAAAAGAGTATATAGCTCTTCGGGAATGTGCCATTTTGGGGATTCCTACTATTTCTTTAGTCGATACAAATTGTGACCCAGATCTCGCAAATATATCGATTCCAGCCAACGATGACACTATGACTTCAATTCGATTGATTCTTAACAAATTAGTATTTGCAATTTGTGAGGGCCGTTCTTATAGAAAT---------------------------------------------------------ATGGGACAAAAAATAAATCCACTCGGTTTCAGACTTGGTACAACCCAAAATCACCATTCCTTTTGGTTCGCACAACCAAAAAATTATTCTGAAGGTCTACAGGAAGATAAAAAAATACGGAATTGTATCAAGAACTATATACAAAATAGGAAAAAAGGCTCG---------------------------------------------AATAGAAAAATAGAATCAGACTCAAGTTCCGAAGTAATTACACATAATAGAAAAATGGACTCAGGCTCAAGTTCTGAAGTAATTACACGTATAGAAATTCAAAAAGAAATCGATACGATCCACGTCATAATCCATATTGGATTCCCCAATTTAAAGAAAAAAGGAGCAATCGAAGAATTAGAGAAAGATCTACAAAAGGAAGTTAATTCTGTAAACAGACTTAATATTGCTATTGAAAAAGTTAAAGAACCTTATAGACAACCTAACATTCTTGCAGAATATATAGCTTTCCAATTAAAAAATAGAGTTTCATTCCGAAAGGCAATGAAAAAAGCCATTGAATTAACTAAAAAAGCAGATATAAGGGGGGTAAAAGTCAAAATTGCAGGTCGTCTCGCAGGGAAAGAAATTGCACGTGCCGAATGCATCAAAAAGGGTCTTCCCCTCCAAACAATTCGCGCTAAAATTGATTATTGCTGCTATCCAATTCGAACTATCTATGGAGTATTAGGTGTAAAAATTTGGATATTCGTAGACGAAGAAATGTCCCGTTATCGAGGACCTCGTAAAAAAATACGCCGTCTGGGAGCTTTACCAGGACTCACTAGAAAAACACCTAAATCCAGTAATCTGAAAAAGAAATTCCATTCTGGGAAAAAAGAGCAATATCGTATTCGTCTTCAAGAAAAAAAATTGCGTTTTCATTATGGTCTGACAGAACGACAATTACTTAGATATGTACATATCGCTGGAAAAGCAAAAAGGTCAACAGGTGTTTTACTACAATTACTTGAAATGCGTTTGGATAATATCCTTTTTCGATTGGGTATGGCTTCAACCATTCCTGGGGCCCGGCAATTAGTTAACCATAGACATATTTTAGTTAATGGTCGTATAGTCGATATACCAAGTTTTCGTTGCAAACCCCGAGATATTATTACTACGAAGGATAACCAAAGATCAAAACGTCTGCAAAATATTTCATCCGACCCGGGGAAATTGCCACATTTGACGATTGACACATTGCAATATAAAGGACTAGTTAAAATCCTAGATAGGAAGTGGGTCGGTCTCAAAATAAATGAGTTGTTAGTTGTAGAATATTACTCTCGTCAGACTATGTCACGTCGAGGTACTGCAGAAAAAAGAACTGCAAAATCCGATCCAATTTTTCGTAATCGATTAGTTAACATGGTGGTTAACATTATGAAAGACGGAAAAAAATCATTGGCTTATCAAATTCTCTATCGAGCCGTGAAAAAGATTCAACAAAAGACAGAAACAAATCCACTATTGGTTTTACGTCAAGCAATACGTAGAGTAACTCCCAATATAGGAGTAAAAACAAGACGTAATAAAAAAGGATCGACGCGGAAAGTTCCGATTGAAATAGGATCTAAACAAGGAAGAGCACTTGCCATTCGTTGGTTATTAGAAGCATCCCAAAAGCGTCCGGGTCGAAATATGGCTTTCAAATTAAGTTCCGAATTAGTAGATGCTGCCAAAGGGAGTGGGGGTGCCATACGCAAAAAGGAAGCGACTCATAGAATGGCAGAGGCAAATAGAGCTCTTGCACATTTTCGTTAAATGGGCAAGGACACTATTGCTGATTTACTAACCTCTATAAGAAACGCGGACATGAATAAAAAAGGAACAGTTCGAGTAGTATCTACAAATATTACCGAAAACATTGTTAAAATACTTCTACGAGAGGGTTTTATTGAAAGTGTTCGGAAACATCAGGAAAACAGATATTTCTTGGTTTCAACTTTGCGACATCAAAAGAGAAAGACTAGAAAAGGAATATATAGAACTAGAACCTTTTTAAAGCGTATCAGCCGACCCGGCTTACGAATTTATGCCAACTATCAAGGAATTCCTAAAGTTTTGGGCGGAATGGGAATTGCTATTCTTTCTACTTCTCGAGGTATAATGACAGATCGAGAAGCTCGACTAAACAGAATTGGGGGAGAAGTCTTATGTTATATATGGTAA------ATGACAAAAGCTATACCAAAAATTGGTTCACGTAGGGTGCGTATTGGTTTGCGTAGGAATGCGCGTTTTAGTTTACGGAAAAGTGCACGTAGAATAACAAAAGGAGTTATTCATGTTCAAGCTAGTTTCAACAATACCATTATAACTGTTACAGACCCGCAAGGTCGGGTGGTTTTCTGGTCCTCCGCGGGTACTTGTGGATTCAAAAGCTCAAGAAAAGCATCACCCTATGCTGGTCAAAGAACAGCAGTAGATGCTATTCGTACAGTGGGTTTGCAACGAGCAGAAGTTATGGTAAAGGGTGCTGGTAGTGGAAGAGATGCCGCATTACGAGCCATTGCTAAAAGTGGTGTACGATTAAGTTGTATACGCGATGTAACACCTATGCCGCATAATGGATGTCGACCTCCTAAAAAAAGACGTCTGTAAATGCCAACGAAACAACTTATTAGAAACGCAAGACAGCCAATACGAAATGCTAGAAAATCGCCCGCGCTTAAGGGATGTCCTCAGCGTCGAGGAACATGTGCTAGGGTGTATACTATCAACCCCAAAAAACCCAACTCTGCCTTACGTAAAGTTGCCAGAGTACGATTAACCTCTGGATTTGAAATCACTGCTTATATACCAGGTATTGGCCATAATTTACAAGAACATTCTGTAGTATTAGTAAGAGGAGGAAGGGTTAAGGATTTACCCGGTGTGAGATATCGCATTATTCGAGGAACCCTAGATGCTGTCGCAGTAAAGAATCGTCAACAAGGGCGTTCTAAATATGGGGTCAAAAAGCCAAAA---AAATAAATGGCAAAAAAAAGTTTGATTCAGAGGGAGAAGAAGCGGCAGAAATTAGAACAGAAATATCATTTGATTCGTTCTTC---AAAAAAAAAGATAAGAAGTAAAGTTTCCCCCTTGAGTTTGAGTGAAAAAACGAAAATGCGAGAAAAATTGCAATCCCTACCACGTAATAGTGCACCTACACGCCTTCATCGACGTTGTTTTTTGACCGGAAGACCTAGAGCTAACTATCGAGACTTTGGACTATCCGGACACATACTTCGAGAAATGGTTTATGCATGTTTGTTACCGGGTGCAACAAGATCCAGTTGGTAA------------------------------------ATGGTTAAAGAAGAAAAAGAAGAAAACAGGGGTTCTGAATTTCAAGTATTCAGTTTCACCAATAAGATACGGAGACTTGCTTCACATTTGGAATTACACAAAAAAGATTTTTCATCGGAAAGAGGTCTACGAAGACTTTTGGGAAAACGTCGTTTGCTGGCTTATTTGGCAAAGAATAGAGTATATAAGAAAATCAGTCAGTTGGATATTCGGGAG------ATGGTAAAACTTCGTTTAAAAGGTGCT---GTCTATCGAATCGTTGCAATTGATGTTCGACGAAGAGAAGGAAGAGATCTTCGAAAAGTAGGTTTTTATGATCCGATAAAGAATCAAACTTTAAATGTTCCAGCTATTCTCTATTTCCTTGAAAAGGGTGCTCAACCTAGAACTGTTTATGATATTTTAAGGAAGGCAGAATTCTTT------AAAGGATTGAGT---------------------------------------------TCTAAACAACCTTCTAAGACTTTTAAATCCAAGCAAACTTTTTCCAAGCAATTTAAATCCAAGCAAACTTTTCGTAAATCCAAACAACCTTTTCGTAGGCGTCCTCGGATTGGCCCGGGGGATCGAATTGATTATAGAAACATGAGTTTAATTAATCGATTTATTAGTGAACAAGGAAAAATATTATCGAGACGAATAAATAGATTAACCTTGAAACAACAACGATTAATTACTCTTGCTATAAAACAGGCTCGTATTTTATCTTTCTTACCATTTCGTAACTATGAGAATGAG------AAGCAATTTCAAGCCCAGATTTCA---ATA---ATTACTGGTCCTAGACCCAGA------AAGAATAGACATATTCCTCAATTAACGCAAAAGTTCAATTCCAAT------CGAAACTTAAGAAACAATAGAAATAACAGTGAT---GTGACA------CGAAAAAAAACGAATCCTTTTGTAGCTCATCATTTATTGGCAAAAATCGAAAAGGTCAATATGAAGGAGGAGAAAGAAACAATAGTAACGTGGTCCCGGGCATCTAGCATTCTACCCGCAATGGTTGGCCATACAATCGCGATTCATAATGGAAAGGAACATATACCTATTTACATAACAAATCCTATGGTAGGTCGCAAATTGGGGGAATTCGTGCCTACTCGGCATTTCACGAGTTATGAAAGTGCAA------------------GAAAAGATACTAAATCTCGTCGT------------------------ATGCCTTCCCGTAATGGAAATTTCATTGATAAGACCTCTTCAATTGTAGCCAATATTTTATTGCGAATAATTCCGACAACCTCAGGGGAAAAAAGGGCATTTACTTATTATAGAGATGG-ATGTTGGCTCAATCCGAAGGAAATTATGCGGAAGCTTTGCAGAATTATTATGAAGCTCGACTAGAAATTGATCCCTATGATCGAAGTTATATACTCTATAATATAGGCCTTATACACACAAGCAATGGAGAGCATACAAAGGCTTTGGAATATTATTTCCGGGCACTAGAACGAAACCCCTTCTTACCGCAAGCTTTTAATAATATGGCCGTGATCTGTCATT---ACCGAGGAGAACAGGCCATTCTACAGGGTGATTCGGAAATTGCGGAAGCTTGGTTTGATCAAGCTGCTGAGTATTGGAAACAAGCTATAGCGCTTACTCCGGGAAATTATATTGAAGCACAGAACTGGTTGAAGATTACGAAGCGC------TTTGAATTTGAAATGAATTGGCGATCAGAACACATATGGATAGAACTTCTAAAAGGTTCTCGAAAAAGAGGTAATTTTTGGGCCATTCTTTTTCTAGGTTCACTAGGATTTTTATCGGTTGGGGCTTCCAGTTATGGTAAGAATATGATATCTCTTCCATCTCAACAAATTCTTTTTTTTCCACAGGGGGTCGTGATGTCTTTCTACGGAATCGCGGGCCTATTCATTAGCTCCTACTTGTGGTGCACTATTTTGTGGAATGTAGGCAGTGGTTATGACCGATTCGATAGAAAAGAGGGAATAGTGTGCATTTTTCGTTGGGGATTCCCTGGAATAAAACGTCGCGTCTTCCTTTTCCTTATGGATATCCAATCAATTAGAATTCAGGTTAAAGAGGGTCTTTATCCTCGTCGTATCCTTTATATGGAAATCCGGGGCCAGGGGGTCATTCCCTTGACTCGTACTGATGAGAAGTTTTTTACTCCACGAGAAATTGAACAAAAAGCTGCCGAATTGGCCTATTTCTTGCGCGTACCAATTGAATT---T----AAATACCCAATAT----CTTG--CTGGAACAA---GATA------------TTGGGTATTTCTGGCTTTCCTTC-----C--------------TT----------------------C-----AAAAATTGCT-A----T------A------TG-TTA-G--C-----AG---------------------AAAAGCC----GG-----TAAGATCTTGGTTTA--TTCAAATTGCAAGGACTCCCAAGCACACGTATTAACTAA-A----A-AT-AAAATAGATAAT-----AGAAGGCTTGTTATTTAACAGTATAACATAGACTGT---------------------ATACCAATGTCAACCAAGCCAGCCCC----------AACGATTGG-----ATAT-CCATATAAC--------TAA------------------ATTCACC-------------AAACC-AAA----AAAT-----T---------TTG-------TA-AATGAAGTGAGT--GAAAATTCAAAACTCAGATTACTC-------TTT--TCTATTT-----TCCATA-----TGGGTTGCCCGGGACTCGAACCCGGAACTAGTCGGATGGAGTAGATAATT-CTTCC-----TT-GTTACA----ATA----GAGA--ACAAAA-ATCCCTCCCCAAATCGTGCTTGCATTTTTCATTGCACACGAC---------------TTTCCCTATGTAGAAATAG------TCAAT-TTCTATT--CCAA-AG-----AGG--A----A-GTCT----ACCAA--TTTT-----------------------TTTAA------------------------------------------TTAG-TAAATT------G------A--------TTCACC------TACTA-------------------T---------------------TTAT-------------------------------------T--------AT---------AGTATAGGGAACATTTCAG----AAGAACATTTCAG-------AATGG------AAA-ATG-----TGAAAGTTTTATC-----T-TGATCATT-----------TATCGA-----TC--------ATTTC-----TA---GTG--T-ATTA-----GT---------------------TTTG------------------CC--------------------TAATG--------A----------------------------------------TTG-----TATTTCTAC---TT------G-AATCAGAA--AGA--A-GAAGCATTTCTCGGTTTC-----TCAAAT--G-----ATGA----TACATAGTGCAATATGGTCAAAACAGG-----GTG-------TTGC------ATTTTT------TAAT-----ACAAACC--CTGGAA-----AG-----AAAAGG---AATCTAATCC------ACAGATCT-TT----------TCCTTT-T----CTATC-----CAATTAGTTTATGTTTGTTCT-AATT---ACA-----AA-----------------------------AGAGAACAA-ATC-------TTTT-------ATTTTTGCAGGCCAATCGCTCTTTTGACTTTGGAATC-------CAGTCTCTT------TATCAATATACTGCTTCTTTTACACATTCAA---------------TC-----CATAACATC-CCT-------T-TTCAATCC------------ATAA-TC-AAGAATAATTAGGATTTCT-AAAAAA--AAAAAAAAAG---A----------AAAAATCAAG-----GGTC--CGTTCATAGGAAAACCCAACCTTTCCCCACATCAGGCACTAATCTATTTTTAACGTCTAATTAGATCGGGGAATCAT----TTC---------AAT-T-AAGAAGTTAAGCTCG-----TTGC-----TTT---T--T--A-TTTTACCAGAATTGGAGCCAGGCTCTATCCATTTATTCACTAGACCC-------AGAAAATCGG------------------AA---TTTTTTATTCCATTCCAAAAATCAAAA----------------ATAA------G---AAATTGA------TTTTATTACGACATGCTATTTTTTCCATTCATTACCCTTGAGGATCAGTCGTGGTCTTCTAGACTCTACCAA-GAGTCTGGACGAATTTGTTGCTTCATCCAAATGTGTAAAAGA-TCATAGTCGCACTTAAAAGCCGAGTACTCTACCATTGAGTTAGCAACCCAG----------AT--AA-----AA-TAGGAT---CTT--AGATACGATCGAAACC-AAAAAA--------TCA-----ATGGAATTACAC------CGCACG-CTCCTGTCA--------------------AAACATTGAACTAGCA--AAAC--------------------ATT----A----AAAGAAA-G---ATTTTATCGCC------CAT------T-AAAAA---------CACTCAAATGCCAA----------------------------AATGAACAGGTCCG---------------GCTAAATTT-----CACTA-----A----GG--------------T-----T--A----AAAAAGGAGCGGC-----C----CCAATCACGATAGCAAAATTGTCA---TT-T---T-------------------TTTAGCAATT---TAGA------TT-----TCTTT--------------------------AT-------------------------------ATAA-------------AGA-AATC-------T----------TGTAT------GA-----------------------GAGTACAT-------------------GCA------------A-------GAGG-GA-----CAA-CCCTATCAT----TTGAGCGAAG-TGT----------------------------------------------------------AGACAGAAAA-----ACCT-AAT-----ATGGAG----T-----------------------------GAGGA-TAAAG---AGACCC----------------------------------------ATCTATCTACAAATTCTATTTGTTCAATAGACCTTTGTCAATGGAAATAC-----AAT----GGTAAGAAAAC------------AAATTAGATAGA---------------------A--A------AAGTAAATAAAA-T----A-AGGGC-----TTATGTTGGATTAGCAC----GAC---------------------AT-----AA------ATCCA-GT---------CAAAAATAGGACTAAG---------AAAGAGGCA-----AATT----GTGTCT-A----AATAA-------------------TTAGACAACGAGG------GATACTAGTGATC----C-TCTCCTACTTT--TTT-----------------------------------ATT---------------------C-------------ATT-TAG------TTCTTCA-A-------------------------------------------------------------------------------------------------ATTGGGATAGATGTAGCTAAACAATG----C-CCCCCCTAGAAACGTATAGGAGGTTTTCTCCTCATACGGCTCGAG-AAAAAGATT-------------------CG--------------------A------A-----TT----------------TCT-------------G------TC--------TA----T--------A-------AT-------------A-CAAGTAGATAGAAA-T-------------TCGACTATGACTTGCATTAATTTCCTT-ACAG----------A--AAAAACAAATTGCATTTATACTCATGACTCAAGTTGGTTAATTTTGACTGACAGACTTAAAAG---GA----AAAA--TCCTTCCAAA-TTTTTTGAGTCGTCTCTAAACTCTTTTCTTTG-TCTCA----------------TCTCGAAC-----GA-AT-----TGAC-TTTTA------TTCC--------TTATTCTGATC-----------------CAA------TTC------TAT--------T------GTTGAG-ACAATTGAAAATCGCGTTTACTTGTTCCGGA-------ATTCTTT-ATCTTTGATTTGTGAAATCCTTGGGTTTAGACATTACTTCGGGAATTCCTATTC-TTT-TTTCTTTCAAAAGAGTAG-------------------CAACATACCC----TTTTT--TTCTTA---------TTTCC-TT-------CGAT-----AAAG-------CAT-TTCCC------------------------------TCT-----------------------------------TC-TAT----------------AG-----AAATCGAA------TATGGGCGA-TTGA-----TTCTG-ATAGAC----TTT-T------A-----AT-----------------TGAAAGAGTTT-----TT------CCA-ATC-----TTCCAAAATT--GGACTTTCTTC-------------TT-ATTT--TAACCTTTCG----------------AT-----T-----------------TCTAT-----------------------A-TTAAGGATAGA--CTGACAAAGTTGGCCTAATTTATTAGTTTTCACTAACCCTAGATTCTTTCCC----T------------TGAT---AAAAA-ATCA-----ATTCTGTCCT------CTCGAGCTCCATCGTGTACTA-----T---------TTA----------------CTT-------------A----------CAA----ACAA-----CCCAGCACAAATTT---------GGTTCGGGAC-----GA-ATAGAACAGACTATGTCGAGCCAAGAGCATTTTCATTACT-------ATGGAAAATGAT-GGAT-------AACAAAATCCACAATCGATCATGTCCTTCAAGTCGCAC-------------AACAAA----CATTCCTC---------TAAT----TTCATTGC---AAAGTGG-TATAGG-----GAATTGACCCAATATGG-ATGGGATCATGAA-------TA-----------------------GTCATTGGTTTAGTTTAGTTTTTTG-----TATAC---TAATTC----------AAAC-----TTGCTATCTATGG--------------------AGAAATAT----------------------------------------GGAT-A----AAAGAAAT-----AAG------T-----ATTTAT-CGGGGAAGACTCC-----GC------A--------AATATCCA------------ATTT------ATTTAAACCCATATTCTATCATATGT-----TTAAAC------CCATA----TTC-------TAT---------------------------------CATA---------------TG-----AAGGAAAC-----ATAGTTCG-AAAAAG-ACGAATAAA-----CAAGTTTG-----C------TTAAGAC---TTAT------T-TTT-------------T------ATTGAAT-----TTCCATCCT-CAAC-----------AGAGGACTCGAGATGGT-----CAATCCTGAAAT----------------GAGAAGCGAAGGATCGACTC---TTCTCCAAC-----AAATAAACTATCAACCTC--AAAAAAAG-----------TTTA----ATTAA----------------------TTTAATTACT-------------------AT-----------------------A-TTAGAATTAGAT------------------------------------------------------------------------------------------------------------------------------------------------------------------------------------------------------------------------------------------TAGCAATA-------------TA-TTTTTCCATAAC---------------------------------AAAAACAATTAAC----------------------TA----T-------------------------------------------TAACTA--------------------------------------------AA------TAAACTATTCCAATGAAAAGAT-----TGAAAGTTT-----TTTGGTA--GTTA-T------AGAATTCT--------CGTACTT-----CTTCGACTCGAAT--ACCAA--------AAGAGGG-GAA-AAAATGAAGTAAAAAAAAAAA-ACACATTTCGT----GTAAAGT-----CAAATTAAGGCCTTTGCTTTTAC-----T--T-A-----------------------------------------------------------------TAGCATTCTTTCTTT-------------------TACCTAAAAGAAGCAACTCCAAATCAAAAATCAGGAGAAGTATGAT----------------------------------TTTTTGAATCCATTCTATCCAACGA----------------------ACAGTTCTTA-CCTTATCCTTACC-----AGAATGGATC------ATTCTG---------------------GATATTTAAAGAAT--CGCAGATCGAG-------------ATGGTTTTCGTTTAACCA-------AAG-----------------------------AGGG--------------------------------------------------------------------------------------------------------------------------------------------------------------------------------------------------G-------CCCTTTTTAC---TTTTTACT--------AATAAT------------------AT-----AA------TACAACAAAAATCTATCTC--------------------------TATCATAAA----------------------------GGGATAGGTCTCATTTTTTATACAGTGTTTTATGTCAAGTTTA-AAATTTTTTC---AATTAATTCGAAAGCCGAGTAGACAGAATATATGAATTTCTCTCTAATCCTCACATTCCATTGATTTAGAAATGGATATTTGCAAATCAGATAATATCTAAAATACAAAAATGGAGTTCCTATCCAT---------AGAATAGAAACCCTTTTTCTTTTTTCGCAAGCCGATCTTGGTCAAAAGTTTTAAGACCTGTGCTGAAACTAAAAA----CTTCCTATTCTTTAATCTGGCCATGAAATATAGAATTAGGATACCCCCTTTATTTTCTTTTTATTTACTTACTTTAGTTCTTTAGTTCGGGAAAAAGAAATAGGGGGTCCTTCTTTTCTTTCACATTAGATGTCAAATGTATCATGTAAGAA-------------------------------------TTCCCCCTTC------ATGGATATGGAGCATAAAGTTTATCTAAGAAGTTCGAATTTCAA-------------------AACACATAAAAACACATATGAGTAATGA---------------GTAGTAGTAGGGG-------------------------------------------------------------------------------------------------------------------------------------------------------------------------------------------------------------------------------------------------------------------------------------------------CATATCCTGAATGTGACTGATAGACCCAATTTTTC---------ATG-AA----------AA-----TAAAGATATT---CA-----AT-----T---TGA------CTGGACTTGACACTTG-ATTAT------------------------------GTTTTC----TGA-----------------------------------------------------------G-AAA-------GAAAAAGAATGC-------TTAGAAATGCATCTAA------TCT-----AAGAGTT-----CA-TAAGAGATAATTATTC-----------------TCT--------TTAATA-----------A----------ACTTTC----------------TTTTGTCTCGTGTGGGG-----TACAAT------------------------------ATAATTTCAT-CTTTCGTTTCA---T-C-AGAAA-AA-ATCTGGGACGGAAGGATTCGAACCTCCGAGTAACGGGACCAAAACCCGCTGCCTTACCACTTGGCCACGCCC-----CA-TT----TCTGGTTTTATGCG------AC--------AC------TAATAA--ACACTA-TT------------A-TG--TTTA-----T-------------TTGTTATTCGT----------CAATCCCACTTCAATTACAT-AAA-AAATGAG-----GG----------------------ATACTCTCTTGCTAGGATTC--TAGACATGCGG-----ATAATATAGAATC-CAAAAAATGCATTGATCATTACATGGAATTCTAT--------------------------TAAGATAT--TAT---ATGAAAGTCGAA-----TTTCTTCCATTCT------CATTTGAGAGTGCGAATACAAGGAGGTA----TTTTGCATTTGGGAAA------GTCCG--------AAG-------AAAAAAGGATTTTGAACCCGCC-----TTTTCTT----------T-TTTCCCTT------AG--AAAAATAAC----TCAATCAAAA----------TCCAATTA-----T--------CTACTCT-------ACAA----G------AACGAAATGCTTGTT---------------------------AATCT-----T---------TACTA-----CTCTG---------TT-----CT-GTCTGCCAA-----ATTGAATGAT----GTATTCATT-------CC------AAAAAAATT-----CT------AAAAATGAATAAAA-GCCGAGAAG-------TCTTA--------------TATT-----ATGAACCTTCGATTC-----TCAAATTCGAA------TTCTTC-----TAC-----ATTGAATGTAT------AGCTGCAGC-----AATAA-----ATTGGGATCCGCC-----T------TTCTA------CCCCACC-----CCCTG----CACCTAC---GTTGAGCAGGTAC-----C-----TT-TAGGTACC----C-----A-C-----ACAAT-ACT-----------------TA------ACCT------AA-TTTTTGAT-----ATTG-------------------A-TAAGAGTGC-----TT-------ATT--------AT---AAATCAATTCTTG--CAA------------------T--TTTTTTC-CAGAATT-----GATTTTT--------GCA---T-----TTTTA-----GGT------------------GT-------AAAAAT----AAACAAAACCCATCCTAGTGGATCTGTGTGGTAAGG---AAAAA-CGGGTAATCTATTCCTT--AA--AAAAA-AATCTTGGAGATTATGTAAAATCCAA--A--TTT--TTTTGGAATTTTTTCT-----T--------ACAAATTGG------ATTTGTTTCGTA-----CATTTATCTATG---AGAAAATCTGGGGGTCAGAATTCCTTCCAATTC-----------------------GAAAGTCCCAAATGATCCGAGGGG--GCGGAAAGAGAGGGATTCGAACCCTCGGTACAAAAAAATTGTACAACGGATTAGCAATCCGCCGCTTTAGTCCACTCAGCCATCTCTCCCCGTTCC-AAATCGAAAGGTTTCC----GTGATAT----G--------ACAGA------GGC-----AAGAA-------ATAACGATTGCA--AAAAATCC--TTC-CT-----TTTTCTTTC------AAAAGT-CCATAA-------AAA-TTATATTGCCA-----ATTCCATTTTAATTATAT-TCTT----------------------------TTTTCTTAATGTTAATAAAATTTC-----------------------TT------AATGTTAAT-------AAAAA------------------AAAGAAG---AAAATTCTTG---TTTTTTC-T------TT------CTAAAATTCGAT---------ATT-----GGC----------TGAG----AAAC--AATCAGATAGATTTTCTC-----TTCAGCGGGC--------AT-----------TTTCA--------------T-----------------------ATAGG----------------AC------T-----TGTT---------ATAATA-----A------AACAAGCAG-----GTTAT-----AT------A------A-----AAAATAAAAAACTC------TTTTTTCG-------ATTAT---------------TT---------ATAA-----ACAAAACAAAAA-GGGTTCTTA----------------------------------T-----C--AAACCCA------C--------------------------------------------------CATAAAATTG----G---AAAG-AAAGA------------------------T------AAA-GTAAGTAGACCTGACTCCTTGAATGATGCCTCTATCC---------------------ACTATTCTGATATAT---AAATTCGATGTAGATGAAATTG-----TATAAGCGGA-TTTTT-TTTATTT-----CC-----TTAGAC-----TTAGACCGCGCAAGG-CAAGAA----TTTTTCGCTAT--TTACGAT-TTC----------------ATATTC-----TTGTTACTAG-----------------------ATGT-----------------------TCTAT-----------AG----------GAATAAGAAGAAATCGCAACT-CC------------------TTTCCGCTACAC-----AT----AAAAATTG--------------------ATTTCGAAAGTCAA-----TTTTTTTCAATATCTTTC--TTTTTTTTT--TCAGAATC-----CA------ATTTT--TGTTCTTCCACCC---------ATGCAATAGAGAGCGAGTGGG-AAAA--GAGGGGTTACTTTTA--TTTTCATTTTTC-----CTTAAAAG-ATAG---------G----C-------TT---------TGAAAT-AGGAGTCATGGAATAATGCTG--------------------------AAT---------------------------TCAAATGTTTATT------------------------T-----------------------------C-TAT--------------------------------------------------------------AGT---------------------------------A-----------T---------------------AAGAA---------------------------------A-------------------------AACTAATC----------------------GAATCAAATTCATGGATTTACCACG-----ACCTCGGT------TGTGACCCC------ATAGAT-----AAAAATG--CAAAATTTCTA------TCTTCGAGACCTTT------GAAAAA-GGG--CATTGAACGAGA-AAGAAATCGTCCACAGAT-AAT----CA----AACTATCGTATGCCTTGG-----AAGTGATATGAGGTGCTCGGAAATGGTTGAAGTAATTGAATAGGAGGATCACT-----------------------------------------------------------------------------------------------------------------------------------------------------------------------------------------------------------------------------------------------------------------------------------------------------------------------------------------------------------------------------------------------------------------------------------------------------------------------------------------------------------------------------------------------------------------------------------------------------------------------------------------------------------------------------------------------------------------------------------------------------------------------------------------------------------------------------------------------------------------GA--TTTT-C----TTATT-------TATAGCTGTTCTACTG---TTTT---------------------------------------------------TTTTCTG-----TTCTGGCTCGGTTATTCCATCTAGCCGAGCC-ATT-----C-----A----------TTCCTTT-TTATGAAA-------G-AAAG-----ATAA-GGG--GACAGAACAA----------------------AG----AAAAA-----CAAA--TAAAGAAA-----CAAACGTATTCAAT--------------------------------------------AAGCAAAAGGAGAGAGAGGGATTCGAACCCTCGATAGTTCCTAAAACTATACCGGTTTTCAAGACCGGAGCTATCAACCACTCAGCCATCTCTCCACAGCCTAATCCC----TATTTTATTCCTACAAATAGAA----------------CATAGCCAT-----AT-------GAAATGATC-----TACT-AACCTCTAGAAAC------ATCTC--AGATGCAAGTCCCCCTTTCGATA-TATC----TCT---------------GTAT----ACTG-------T----------------ATAGACAGACGGATACAGGA--------TCCGC----------T-------ATATCCGC-TTGTGAAAT---------AAA-G----ACTAAAGCCCCTCCC----CT--CA-----ACCCCATATCCAAAT--AAA----A---AAGGT--------------GG-T-A----------AGTAATAAG-------T----------T----TT-------------AAAGAGAAGAATCAATGGATTCATGATTAAACCCCTCCT-ACTT-C-----TTGTA--TTTTATTACAATTTTGG------TTAAGTGAGGGATC------AAATAT------------------------GTAGTCAACTTTATT---TGATGGTAGCTTGGAGGATTAGAAAT-----------------------------ATTTG-TTTAGTAT-TTAGTATT------T-----------------AGTAGCCCGATACAAAAT-----------------------------------------AAAT-------------AAAAAGGC-----C-ATTTCTT---C--AAAAA------ATTGGAATTGTGAGACGC------------------ATTAA------AATGCAATTTGCGTTCCGAA--------------------TTGCT----A-----CCTC-TTCTCTTTCATTAT----TA-----------------------TGAAATTCC-------ATTGC------------------CATTAGA------------------------------------------------------------------------------------ATATTGATTGACAGAC---AATTAAA-AAAAA--GAAAAC--------------------TCT------AATAT------------AA------TAGAA----------------------------------AATG-AA-------------------ACGGTCGACCCAGACATAGACGGTCGA-CCCAGGCGG--------------ATATACCC------T-----ATAAAATA-TA--------------------TCCCGTAGCGAGCGTAGTTCAATGGTAAAACATCTCCTTGCCAAGGAGAAGATACGGGTTCGATTCCCGCC------------------------GCTCG-CC-AGCTT---------------------------A-------A------T------------TTAG----T----------------------AAGGTACTA----------T-------------------------GAT--------AA------AA-----AAT-------------------------------TTAGT--------------C-----------------------------TAGT---TGAC-----------------TACTT--------A----------------------------------------------------------------------------------------------------------------------------------AC----------TAC-------------------------TTAT----------------A-TTAAA------------------TT------A--------------------------------------------AG---------TAG--------------------------GTG-----TTAGTCTA-GTACCGTA-TCCC-TTA----CTAT-------C---------------TTAC------CCTTC-------------T----TTTGCA-CCCCAC---------TC------A-----AAAAA---AGG-----GGCTC-----CG-----GAGGCGGGAA--------TCGAACTCGCCAACAG-----GGCT------CC-----CT-------------------------AAAT-----TGGGGATTC-ACCGAGACAAACAACTGGCAAAC----TGC------TTTTAAAGGGAA-------GGGAGGTAGACTGTGCC---------TTT-CTTT-CATTTCT-TTTTT---CTTTTCTGCAGGG------TAGGAA-GGAG----------CCTTGAGAGTTCTTC-TTGTAGTGGC-AAGTGACTTCGCAAAC-TGCTCCATTTGGCCCTTTAGGGCCGGGAACTAATGAATAAAAA--A-GGG-----TTGGATACCG--------C---CCAG-CCCTCT-------------------------------------AC----CAT---------------------------------A-TCTA---------------------------------------------------------------TAC------------A-----A-A-------------------TA----GA-------------------ATAGTCC------------T---------TT-----TATACAGACTG------C-----TAAGTGCGGAGACGGGAATCGAACC-CGTGACCTCAAGGTTATGAGCCTCGTGAGCTACC------------------AAACTGCTCTACTCCGCTCTGGAG--GGAC--------------------G---GAAAC-TGGTGGAC------G----AAAAA-GGTTG-----AAT---ACAGGACTC-----T----------------ACCA----T----------------------G-T-----CTAG-------AC------A-----AATAG------AATAGTC----------CTTTTA-TACA--------------------------------------G------------------------AATGGAGCGGGTAGCGGGAATCGAACCCGCATCGTTAGCTTGGAAGGCTAGGGGTTATAGTCGACGTTGG-----T------TGA--TTAGT-TTTAACGTCTCTAATTCAAAACCGAACATGAAATTTTGATTTCATTCGGCTCCTT-TATGGATATTCTCACCACTTAACATCTATGTCAGC-------TTT----T-----CTATCTGA-----ATGGAACC-AAAGCTCTCCGCTTTCTAGATGATCCCTATAGAG---------T-AGGAGGTAGAAA----TTC-----TA-CTA-----AA-------------------------TCT---ATCTAATCTACTTA-CTTCGTTCCCTAATTTC-----ATTCA--AGAGATCCT-GAGGA-AAAGAATTAGGTTTCCACCGAGCTGAAAC-----AATA----TGCTGATGGTTCTAGTAAACCAAAACTACC--TTTTTTAGCTATTTGGCTTCCA--TTTC--C---------TTT---T------TTAACAAAAGAAGA-TTTAGTTACGATTGGAAATAAAC-TTTTTT-GTA---TCTTCATCCATAGATCCTTTACTCA-----------TATTTT------------AAAAATTGGAATAC------------TT--A-ATCCAA-----------TGCAAAATTATGCTTCGCGACTCTG---TAC-----TC--------A----TAATC-----------------------------------------------------------------C-----AATTA-------GT-T----TTTGGG----------------------TACAAATCGCGAGAATGTATATTCTTCCTCAATATGCTATTGAGAGGAA-AAGGATTAAATCCTTT-A-----TAAGAACTAAAGTTTTC------ATCGGAATAT------A------------AAAAACTT-AAGGACG-CC-----T------TAAGT------A------TATCATTTCAAATTC--------AG------TTAT------TA-ATAGAACGAATCACACTTTTACCACTAAACTATACCCGCTACA-TGTAGATTATG-ATAC-CAACGCTA-CCCTTTGTCAAGGG----TAGCCA----TTCGAGAAGGAGG---------------CTAATT-CC--------CCC-----TTATTGAATC-----AA----------ATGG-AGA----AGGTTCATGACAGTGAGCTGT-----T-----GGTAC-----------TT------CGATCGCGGGCC-------TTTA---------CTTT-AGC------TTTAGGGTTTAGATAG-----------CC------CCTCTGGG---------------------------------------------------------------------AT---G-TAAAA-----TATAT------CTCTT-----CTC-ACCA-TCCCCATA----------------------GTGTAT----GAGAC----AAATGTATGCATTTCGA----TTAGG-----G----------TCG------TAT-----TCTAC------GGTTACGA------CTACA-----ATGATCATTA-TTTGTTTTGCGAG------GACGTAAGTGTGC--CAGACTGCTCTAA-----GGAATAGTT--------------TGAT-----TATTCC------TACAA-----------------------T-----A----------------------------------------------------------T------ACAC--------TAGGAG----ATATA-----GG-GAG------CAGCACT---------------------GCCCCCATAAA-------------TCCCTT-TC-----T-----------------------------------TCCTTTTC-------------------T----TT-TTTGTTCA-----ATTC--------------------TGAAC---AAAGAAATTG------GGGAAGATGTTTTC--TTTCTT---GCCCCAC------TTATCAT-GAAGTCCGAGCCGTAGAGAAA----GAGTGAGATGCAT---TTTAAAAATT-----CATCATAG--A---------CTTTCCCTATGGCTTGAGAGAAG-CAAGAAACAAAG---------------AGTCGTA------------------ACTT-----AAAC-------GGAGAAGCGGACAGGACCCGA----C--------------------------------------------------GGATTTACCTGATGTAAAGAAGATCCTAAATGTCTC----------TGGTTAGTCGATCCTCTCCATTTAC-CAATTT----CTTCTCCTCTTTT--------------------------------------------------------CCACTCAATTCTAGTTTAT-------------------------------------TAAATTCTTG-------TT------TA---------------------AAAGAA-----TCAAAGAAGATGAATAG-----AACT-----AAGAACACAT-A------------AAAAAGAG---CAT-AG-----AGGACCA--AGACCATTACCAAATGTTCCTCCCAA-----GAA-TCA-------TATTGGGT-ATCTGTTCCCTTCCTTTT-------------CC---------CGCTAGGATCGGGAATCTTA--------------TATTTTCCAT-ATCCATATACC---------------ATCGAACCT-TTAGGGTTCCA-------GAATCCTCC-TTTTTTC-----C----TAATCTTCGGAAACAGAAAACCCATAGCCAGGAGGAG-TTAGG-TATGTAGGGTATGGTTTAT-----TAT------TTTTTGTTGGGCA---------------GGCAGTAGAATAATTTTTAT--------------------------ACTCTGCAGTATAAATTCGACTGCCCACTTT-TTACAAGCAAATTGTTGCT--------AAAACTCCAA------CATAGTTT-GTTC-----AAAATGCACC----AACCAGAATCCTTG-------------------------GAG------AATATTCAAGTAC----CCCCCTTCCTT-----GGAAGG-------------------GGTACCTGT------TAAAAATCGCTTCAACAAATCCGT----CCAAAACT------TT----------TTAAGAAAAATTG-----AAAAGTTTTGAACTCGAAGGTTTTTCT------AAGAGATGCCTGTTA------AAAATAGT----TTCAATTTCTCACCAAAAC------AGAC------AAGAAGTATATCAC-----TGAAAATTAATACCCAACCATACCAACC------ATATGGG-----TATATGAAGAGCGCGAATTCCTT-TATACCCT-ACC-----CAATTAGAATTAGAGGAAATA----AAACATAAATGGAGAAA----GTTCTCATC-----ATAAGATCAG------CCAATAG-AAGAAAAAAGT-----CCCTAATTCTGCAGAACGTTCTGAGCACGTGAAAAGTCAATAGCC----TAAAGAT--AAAAAAAA-ACAAAGTCTACCGTTTTTTTAACAGCAGCTCTTATTGCCCCTTTGGCC---TTTTTTTTTTGCCCATTGTTGTATCCG------------------------------------------ATTCAACAATTGATACATATTTGTTCTCC--T--------------------------------CTTCTAAAA----------AATA----------G-------AACTTCTGGGC-----TTTGGTTTGGTGAGTCGTCCGAGATCGTGTTTACATACCTATGAACTTACCCTCTTCAAGTATATCGGATAC------------------------TAAT-----------TTTTTATTGTGTCAACTCTCTCTTCACGTATTTT-ATTA-----TATGTATTTTTTTAT-----------------------------AT----AAAAAAA-------------------------AAAGA-------------------------AAAAAACCTCT--------ACTTTG-----------------------------------TGCAAGTGATAAGAGAGAATA-------------TGAAAGATTTTCTTATT---------TTTCTT-------GATTTTATCAAGATTTT----------------GAACTCTCAAG---------------------------------------ATTTTG-AACCTCGCC------ATGAA-----TAAAC----------------------------T---------TCTATATC-----------------------------------------------------------TCG--------------------------------------------------------------------------------------------------------------------------------------------ATATAT-----ACATAT---------------------------------------------------------------------------------ATT---------------------------------A----------------------------TG------TAC---ATTA-TGCAG------------------TAGACTC----------------------ATA-----ATG------AG------A---------------------------AATC-AAAGTGGCTAAT----------TT--------------------------TTG-----AATTGAA-T--------------------------------------------------------------------AAAAAGCCCTTTTAACTCAGTGGTAGAGTAATG----------------------------------------------------------------------------------------------CCATGGTAAGGCATAAGTCATCGGTTCAAATCCGATAAAGGGCT---------------------T-------------T-----TT-------ATTTG------------------------GTGGTAGAGTAATGCCATGGTAAGACGTAAGTCATCGGT-----TCGAATCCGAT-AAAGTA-----C--TTT------TC------TACTAA--------------------ATTTA---------------------TTAT------TT------ATTCA---------------C-------TTTTTTTTCTTTGTTTTT-GAAAA-----TTTCTC-----TG--TTTTTTCTTGAATTT------TAT------GAC----------TTAGTGTGGGATGCATGCA-T-----TTTTGGTCTGAACGC-------TAAAC-GAAGCACG-G-----GG-----T----GGAAATTACAAAAAA-----G------AAATCAAATTGGAC----TCTTTTTC-----CTG----TT------AGATC-----AATCAA-ATC-----ACTACCTG------TACTGA------ACT-------AA-------TCTAGAA------------TCC------------------------------------C-----TTTTA-----TT----------AATC-----TAT-TCT-------T----------A---------------T----T------------CTAT--------ACC-----C--------TTT------------------------------A-----AATGAA----------------TT-T-CCT------T--------------A-----A-----------------------AAAGTAGG--GAATGATCCGTGAATTAACC--TAACCA----TCAACT------AA----AA-------AAAATC-----CTAT----GAAAGCATAACAG----AAAAGTAGGAAAGA------CTCTTTGC-TTTGGATCTAG---------------------------TT-----ATA----------------CTC-----TTCGAGTATATTGACAATTCC-AAAAAACTG--------------------------------CTCA---------------TACTAT---------------------CATTAT----------AGTATA--------A-----------TGACGAGCGG------T------TGTA------TATGGCC----CTATC-----G------TC----TAG----T-GAAGTGATGCCCCTATCGTCTAGTGGTTCAGGACATCTCTCTTTCAAGGAGGCAGCGGGGATTCGACTTCCCCTGGGGGTAGGGAGTATT-----AT-----GAAAGGAGGT-----T----AATC------ATAGATT-----CT------A----AAAAACCCTAG-AATAAATTCTTCCTGGGTCGATGCCCGAGCGGTTAATGGGGACGGACTGTAAATTCGTTGACGATATGTCTACGCTGGTTCAAATCCAGCTCGG------CCCA-----AA----AATCTA-GGGCTTCGTGAAT-ATGAACTAAATCC-A---------------TTTG----------TTT-------------TTCTTCC-----AT------------------A--AAATAAAA-TG-------TCTG------ATCC---------ATA-G----AAATAAAGGA----T--------AAAGCGAAA-----GGGGG-A----------------------A--TTTCTTTCTAA-------------TC----CA------------T------ATC------------TCTC-----TCATTC-----CTT--TTTT-------------------------------------------------------ACAAAC----A--AAAG----------------A-GTTTTTCTTA-------------------TTGAAATG--AAAGGTGGAT-----TATCA-----TCCAT-----T------TTT-----AGCGAT--AAAAAATCGC------GACA-------TAC-----TA-----G-TTATG------TCACTCTCACTAT-ACCCAC-----AT--A-----------T-----GATATGTGGGT-----A------------------------T---GTAGTA-------------------TATG------------------------------------------------------ATTCGTCTATTTCTTAG----------------AGTACGACAGGCGAAT-CGAATC-------------T---------------------TC-------------------TT--------------ATG-----G-TTC---T-----AT-----------------------TTAAG----A------A-TAG----G----------------------TATGCCATACACCC-----CGCGGGGATTGTAGTTCAATTGGTCAGAGCACCGCCCTGTCAAGGCGG-AAGCTGCGGGTTCGAGCCCCGTCAGTCCCGAA-----C------TAGGGTTC-----A--------------------------------------------------------------------------------------------------------------------------ATGAAT-------GGAGAAATTCATCTTTCC---------------------------------------------TTTTTCCATG---AAAAA--------AAGGGG-------GGGGGG---CAGGAGAGAAGATCAAATACCTAT-GGGGCA----CCCTT-AT-----------TTCAC-TT------------TTTTTA----TTT-------------------CGCATT-----TCTCATTAAAGAGGGAGGGGAG---GCCTATAGGAA----T-T-TTTTTT-------------------TCACTAC------T-----------------------------CCC-GGTT------GATAAGGAAAGACATACA------TATCATACTTGGA-TTAGTATAA-TTAAGGA---------------------------------TATTACTCTATCCTT---------------ATGATG-ATACCATCCTCATCTTA------ACTTCCTATTCGAC-----TCTTATG-----------------------GAATAG------AGTA-----CCGG-------TATTTTACCGA-----AATCC----------AT-AC----ATAAATCGTAT----------TCGTT-----TTTTCTTAGA------------------------------CATAGACAGTGAATTTAATTTAATATAATTAGTACTTTACT-------TTTTGGATTAAACCAGGCCCCC-------TCCATTTTGTAG-----TTCCAACTTTGTTTGTGTATGTTCAATGACTAATTGGAAAGAATCTATCTCATTTTCATTCCATTTGCGGACTCCTT-TT---------------------TTA---------TGGATCTGTTCTCATCTTTAGACCCA-AAAA-----------------------GTGGA----TATTG-ATAGTAACCTAATAAAAT-AAA-AGAAAAACC-----AAGCAAAGCAAACGCCCTTTTTC-----------------------CTAA------------------------------------------------ATTAATTAAAATATTTGA-TTTTT-----TTTTAT-----TTAAGCCC-------TCTTTTCTCCATC-----------------------TCACTTC------TA----------------------CTTCTACTGCTTATT--------TGGA-TGTC---TATGTGA-----------------------------------CC------CAT----A------GAAAGTCGG------TCATATA--------ATA------------------------CATACAT---------------------------ACAT-------A-------------ATTGTAT-----------G------TAT-AACT--------------------------------------A-T-----------------A------------------AGAAAAAGG----AAGGGAAA-TTGGA-----T----------------AAGA------TAAGAAAG-----ATC------------------GTG---------------GGTT----------------------------------ATAG-----AT---------ATAGAAAA------------------------------------------------------------------------------------------------------------------------------------------------G-----AAAAAGTGG-----ATCTTC----------CT-A-------------------TGTTATACTATTC-------------------------------------------CACTCTCAA-CCATGAATTGATTTGATAGATCCGAT-------ATT----C----------------------------------ATA-----------ATATTGA------ATTGATT--CAGTATTATCAGAATGCAAGTCCTCCCCTTGAATTTACAGGA-----TA-CCCC------TTTTTCCTCTCCATGGGATTACATCCCGAGTTATTGTG----AAA--A-------------------------------------------------------------------------------------------------------------------------------------------------------------------------------------------------------------------------------------------------------------------------------------------------------------------------------------------------------------------------------------------------------------------------------------AAAT----A---AAG-----AGGTTTTGGAATT-------CCA------AT------T----AATCATTGAAGAAAAG------AAATG-----AAAAAG----------GGATTAAAT-AAAAT-----CAAAATCCAAGT-----CTTAAA--TGAAAGGATCTGGTTGGAATC-A-----TAAAGTGTGGTAGAAAGA------------------------ACTAC---ATA---TAGTTTTTTCTACGACACTTT-----A-GAGT-------CTTTC----------T------------A-----------------------------------------------------------------------------------------------------------------------------------------------T----TA-----TATTATC-T-------------------------TGAATCTAC------------------------------ATAGAA---------------------------------------------------TAGA-TTAGT----------------------AG--------------ATTGAA-ATA--------------------------GTAGTCTAATTCAAT-TTCTTTTTTCACTGCATCCACTT------AATTTCAATCAAGTCAAAAT-AAAAAA--A-TCGAAGACAATT---------------------------------------------------CTTCA-C-GAAAGAATCCAT--GGAGGGAGAGAAAA-----ATAATA-TGAG----------------------------------------------AATAGAC-------TATA--------------------------------------------------------------------GTA-AAA-------------AGTAAAA---------------GA--------------AAAAAA--GTAAAAGGAAAA-A---------------------------ACCAGCGAATCTT--TCATGCTTA-AACATGCGGCGAGATGCTTC-------------------------AAAAGAGCATAAAAATTA-TTCT------------AAGAAT------AAGAAAAGAAT-----ATAAAACAA-ATGGAAAGTGTG---CGATATGTTGTGAATAGCTCCGTGG-----AAGAA------------------AG----------------TCTAATTTTCTT-----ATG-TATAGAACTT-------------------------------------------TTTTAACCATTCGT----------------CACTTCTAGT------------AGAAATTTGTAATTGCTGT-------------------------AATCG-------------------------------------------------------------C---TC------TTTCTATTTC-----------------------------TA-T-------------------------------------------------------ATAGTA--------------------------------------GAATAGAACGACT--------------------------CTTTCT-------------------------TACAA-----GAG------TT-------TCTTACAGGTACAGGAGTGAAACAAAACT-------------------AAAGAAAG-----------------------------------------------------------------------------------------------------------------------------------------------------------------------------------------------------------------------------------------------------------AGAG------------AAAGA------AT-------------------AAAGTTTGGCAAAATG----ATTAATG-----C----AA-----------AACGATC------A------A-TTAAAGAAAAAAGTTGATACAAC-------AATTCGACTACTCAAT---C-----AA-TTAGTA-----GTATCCGTAAATTATGTCTC------CT-AT-----TTCTATGAAGGAAT-----TA---------TTCTACTAT-TGATCAATAATCATAGTGGAATCAAG-GGTACAGAGTCAAAAAGGG-----ATTC-TG-C-----CCTAACGC-----TAT------GG------ATG----AAT--CAGT-----TC-AAGGAATTTACTC--------------------------------CT-AACAA------ATTCTT------A-----------------------T-------------------AGGATTT------------------------CTG------GTAGAATTGGAGAG-------C-----A-TTAAG------TATAA-----A---T---AC--GATAC------AT----AGC------C------CTTTT-------CC---TT-----AAA----AAA----GAGTACGGGGATGATGTCC--------------------TGAATAG-----AA---GACG---CGGGA-ATAGGAAGA-TTTTTTCTTCCT----TTTGTTACCCTTT--------------TTTTATTTT-------------------ATAAGCAAAGGACGTCAGAAT-----ATACCA-------T----AAAATTA------GGA-TAGATAAATAT------TTATTGG-----AT--A------CC------TA----CC-----TTG------CCT-A-----------TG------------------TTTA--TTTTTAACCTAAAC------------CCTATAGCC-------------------CTTCTAT-----------C------------------AT--TCTATG-------AAAGAAT------GAGGAGACTTTA-----------------------------------------------------------------------------------------------------------------------------------------------------------------------------------TC-----CAC-------------AACTCCGA-----AATTG-ATT----TTTGATCAGCCT-----ATTCAATCTGATTCTCG-----ACAG------AA---T-------------CAGTAG-C--C----------CTTAC--------------TTT--------------------------------------------AGTGTATG-----------------TA------------------------------GGTAGC----------------------------------------------------------------------------------ATAAGATGTATGATA--------------------------AATAAAATG---------TATGATAA-TT-----AGGAAGTCT-----TGA-------TATTCCTTCGTGGAGTCCCT------TCTTCAAT----------------CTTAGATTG-----AAA--AAAAAAATGC---------------CCCTT-AGGGGCC-----CCT----TTGGAT----ATCAAG-ATTTCTGAC-----ATCTTAGCCTTGTAATTTTGAATTCTCGAATCGAA-----TCAATTAAGAATCAAT---------------------TAA------------------------AAT-----TAATA----AAAG-----AA-TAAGGAAACGCAACCTCATCC-----TT------A----T------TGGTAG----CC-----G---TTTGG-----GC----CACTACC------------------------GACAAAA-----CA------AA----CCC--------TAGTTTG-----AGG--------ATAGAAC----------------TATGGATTCTCAAAAT------CCAGTATCG----CCAGGCCTAGTTA--CTCTCTTGCCCCTA------------------------CTTA--------TGCAGGGTA--C-G-----AATTTGTCGAGTTCG------A-TC-AGTACT---------------------A--------------T------------------------------------------------AAG-------------------CC--------------------------------TAAGTAT----TTTATTGATC------AGGCGGCACCCAGATTTGAACTGGGGATAAAGGATTTGCAGTCCCCTGCCTTACCGCTTGGCCATGCCGCC-AAA---AAATCCG-----ATCTAAAATAGAGAAAAGAGCAAG-------TATTCATCCAGG-TTTTCT-----TACTA---------------AAA-------CC-TC--------CTTTCTTTTA-----T-------------------CTTGAA------------------------------TCTAATTC----TACTT----------------------A----CTTTTT--------TCCAATC-----TTTTT------------C-A-------A--AAAAT---------CTATTCCTGCTTTTT-TTTAATCCAGTTTCGAT-----TATTCTCC-----TCGATGGATTCTATC-----TTAA-------AACAAAC-ATTGCTAACACTAG------AAAAC--------------------TTCCCT--------------------------------------------TTTCTTT--------------------CT------A----------------------------T-----TGAG-------------AT---------GAA--------AA-----AAG------AGAA-AAAGTTGATTTCCAGTCACAGGCTGCAAAA-TTCAGAACAA-----A-TTGGAACCATTAACT-------------------------------AGAA--------TTCGA-------------------------------------------------------------------------------------------------------------TTTTTTT-------TT-----TT----GAATTGCAG--------TAGTG-------------AACGACTC------T-----TAAATCGGTATTCTCT----CCCCCC-TTC-----C------TTT-----------------------------------TAATG-----GCAT--------------------AATA-----AAA-TAGA-----ATG------GATT----TATGCCTAATCCG-T-----GT-A-TAGGT--AAAC-T-----ACAGGTCC-----GAAC-----AGC------AT--------TA------TTATCC--ATAACAGC------A------------------TTATTA------TC----CAT--------GGATCCCCCTTATGTACATATC-TCTATGGGGAATCGTGCTTTAATTTTTCA-----TTGC-------ATTAAA---T------------ATCTTGA-------AT--------A---------------------------AAAAA----AAGAA-----ATTTGGTCTAATATTTGG------TC--T-------GA-------TA-T-------AGAGTA----TGACCTGACCA------------T-----CTTGGCCCACCCAAGT----GAAAT------------TA-----CGAT-----AAAAG-CAGGGATATGTGGAGAG-GTGTATAACTAGATTGGCATGTACT----------------T-AAA--------AAAAGGA-------------------------------------CTT-A-------C----TTT---------------------ATTTTAGG-------ATTCTACAAT---GAA------ATCCTA-------TATT-------T------TCTAGCAATT---C------T------------ACTAC---------------TAC-------------------------------------------GAAA---------------------CAAA-AA-AG------AACCCTCA-------------------------AATTCTTA-TTCTTTTTTG-------AAA-----TTAAACTAAG----------------------CGTGC--TATTC-----TAAATCGAACTAAAG----------TTAAATT---TTCTA--GTGCT------TATAAAT-----TATTAT-------------------------------------ATTATGG--------CTTTAT-CCCA----------------------T---T-----------------CATAGA--------AA-----------GGAGATAAAATGAGAAATCTTTGCCAT-----------------CCAATC----T----GAT----TAGTATCAT---------------------------------------------------AAAGTG------TAAGTGGCAGA---A---TTTT-T-----TTCTAGGAA------TGTTT------TATCAATTCATTTTCATTCGATT---TGTA-----CCCC--------------TGGCAAATTCGAACTTTCGT-----CGA--------------------AATTGTCTCTATTCATATGTATGAAATACA-------------TATATGAA--------------------ATA------TGTA--------TGTGGAGTTCCCTAGAATTTCATGTGATTCAGTAAAC-----AGA----ATATGGATTCC---ATAAT-----TGCTAGATCGAT-CCATAGGGATTGATGAAGAGTGAGC----TGATAAT-GGAATTTTTCTTCGATA-----AACA-GGAAACTTAAGATTAAG-----TCGGAATAAATA-----------TAAA-TTCTTTTCTTA--------------------------TTT---------------------------------------------------------------------------------------------------------------------------------------------------------------------------------------------------------------------------------------------------------------------------------------------------------------------------------------------------------------------------------------------------------------------------------------------------------------------------------------------------------------------------------------------------------------------------------------------------------------------------------------------------------------------------------------------------------------------------------------------------------------------------------------------------------------------------------ACAA-----GGAAGTT-----AG--------------------ATTCGGCGATGCCCCTC-----C------CTTTC-----GGGGGGCATTCCGATTTGATTTCGCTAGTATC----------ATCAT---------T-TTTGCCGCGCGAATCCAGATTGAGATT-----AAGGAAAGGAAG------TT----AATTAAATTTTCGAATCACTGACTCAGGCCCATTGTC-----------------------GAATCCTACTCAGC----AA---------------------TTGTCGAATCCTACTC-----AGCC-GAA-----AAA--GGGGGTACTT-ATGT---------------------------------------------------------------------------------------------------------------------------------------------------------------------------------------------------------------------------------------------------------------------------------------------------------------------------------------------------------------------------------------------------------------------------------------------------------------------------------------------------------------------------------------------------------------------------------------------------------------------------------------------------------------------------------------------------------------------------------------------------------------------------------------------------------------------------------------------------------------------------------------------------------------------------------------------------------------------------------------------------------------------------------------------------------------------------------------------------------------------------------------------------------------------------------------------------------------------------------------------------------------------------------------------------------------------------------------------------------------------------------------------------------------------------------------------------------------------------------------------------------------------------------------------------------------------------------------------------------------------------------------------------------------------------------------------------------------------------------------------------------------------------------------------------------------------------------------------------------------------------------------------------------------------------------------------------------------------------------------------------------------------------------------------------------------------------------------------------------------------------------------------------------------------------------------------G-------G------A----------------TACATAAAG--------------CAG----A-TTTTT----------TT------A---------------------------------------------------------------------------------TT------TAA-------------------------------AC-----------------TAGA----CTTTTGACC----------------------------------------TT-------------------AG-----AACACT-AACAGGTCAGATTTTCGATTTTTAT----------TTTA-------------------TTTTTTT---TT---------------------------------------------AA-T-------AAGTA----AAAG-AAG-TCAGTTAATTCA-TTAA-----GGTTA-----CGTTTATACC--------A-T------GTATCAATGGCCAAT-----TCTCAGTGG-----AAGGT----TACATCGGAACA---A-TT---------------ATTA---------------T----------TTATTTCA---------------A--------GCTATTTTGGCTCTTTCTTAATTTTC-------AAAAA-AAAGA-AATAAATTCCGTAATGG---AATGGTAGGATG--AA--AAA---AAAAAGAAAAAATCAAAAGGAAGTGTGG-AAAAA-----------------------------------------------------------------------------------T------TA----------------AGAAGA-ATAGTTCATT---------------------CTTGGGTAACTGCG---TAG-----ATTTATGGGATCACTTAC----TA----------------------------------T-TC-----------------T-TTTTTG---------TTT-----------------------TGCATA-----G--------------------AT-------AAAAGA------------AGGGGAATATTG-------ATATATATTAGAGGGTATTGATATATATTATCATCTGATGTGATTTCTTGGTAT-CCT-----A----------------------AA--------T----ATAAGATTAAT------ACT----TCAAGTTGCTGAGTTGAGAAAGAGATGG-TTGAATCAAAAGAATTCCTT-----TTTTGAAGTTCAATTTTTATCAGAG----GACAATATT------GACTAGTTTT----C-----AAA-ATAGTC-----TTTTTTTTTTAGCTTAGCTCAATTCAT-----GCATGGTTCCAGA-----T-----AATC-----CGCT-----TGGTTGG--A----AAAC-----T-----A-----AATAGTTA----GAAATGCG-------------------TATGAATATACAAACTAGAGTTGTAGG---------------AGAG----------AGA-A-----TAG------ACTAT------------------ATTAC------GGAATTGT----CAA-------A-GTATATATGCATTA------A-------GGGGGGCGGAGTCAGGCTAGATC-------T------ATATCC---TTAATG-T------C---------------------------TATA-------AGTC---CAGTCATCTTTTGTGCGGGT----------------T----------TTTAAGGAATGATTTTAGAATCCGATTCATCA----ATAGAA-AATG-------AGAAAATACG----CAAA-A------TAGAAGAAACAA---A------TG-----TA-TAT------GGG-----A---T----ATTATATA--------TTC---CTAAG-----TTA-----GATTCATTAT--------------------CTAATCC-----GATATATC-----------------------------GAATT-CCCTCTA-------------------------------TATGGA-----ATTGGATTCCATA------TCCAG----TTCTATGCAGCATA----TTGTTATCAATTG-----TATATCTTGATTT-A--ATTCCT-----ATTGGATTTGGATTAGGTCG------ATTTCAATAGGGGTTC-TTCCTCTATTTCGTCTTTTATTATGGATTATTTTATTA-----TGGATTAGATGATAGGG--GAAAAAATAGGAACTCAAGGATATCGAAGAG----T-------------------------------AAAGAAAGAAGAATGGAATG-AAAGAGTGGTTGGTTG-GAAAGAAAGAGAAATAGAATAATGAG------AATCATATGGATTTAC----ACAAACCTCTAATGATTAGAAAC----TAAAAATGAGATCTCGAAGTAGTTCGGACAATTCAGATTATCATTTCA-------------------------------ATTTGTACT-----------------------------T------------------------TTTAGTT------------------------------A-----CTTCTC-CCCA------AT-----------------------------AGAGCTTA-GAAATAAGAATTTCTTGGTTGATTGTATCCTTAACCA-----TTTC----TTTTTTT--T--TTGACA----CGAGGA---ACTCACC-----TCCTAAAAAAGAAAAT-----GAG-----TC-------C--TTTAG-------ATTAG-----ATA--CTTTTTTC------TTT------TTTTAG----T-A------------AATTGG-------TATTTGCTTCTGCAATTCC-AATTATATCA-------A------TACTTT----------ACTCC------T-ATTTATT--------------------------------------------------------ACTCCTGGAA-----------T-TACCTAT---TTATCGGGACAGA------CAATACC-----C-CACCCCAGGAAGGGCTGATTTGAGGATGATCAATTTAG-----AGGATATGCTCGCCTTCT---------------------TC----CTTCCCGT------CCTTAGTTTAGGAC---------------AGTGGAAAG---TC--T-----TTTTC-C-----TT---------------------------------------------------------------------------------T--------TATT------T---------TAGGAA-----TTTTTG-----GA-------AC-----ATTTCAAC---------------------AAAGGA-GTC-----T--------TTCACAGGTCAAACGAGACCTAAGACTTAATCTAAAAGAAA-------TTATTAG-----AT---TGAA--TCTAT------------TTGCATT---------------------------------AAAAAAA----ATTACATT-------AAAAAAACCGAT--C-AAAAAA--GGGCGAG----------------------------C------GAAGT------AAG-TGATCGAAAAACTTTGCTCTTTGTTCGTCCTATCTAT---------------------AAGAGGAGAGCATTGTGCGAGTTGTCTATTTCAAGAATAGATTGGATCTATCCGGCTGCACTTTTA-----AATATT------------------------------------------------TTTTAGT--A------------------------TTTTTTG-----GAT-AAAT-----AAG------AAAAAGGTGCACGATCTCGACGAATTACTTCTGAATAAATTCAGAAATC-----ATATGGAAGAACCATAGCATTTCGCGACTCATTGGT-----AAATCAACTTTGATTCT----CT-----ATAGACCAAT-AATGTGAGACCATTAACACGGTTAAAGCTAAACTGCTTGAAGTCCAGGC--AA--AAAGG-----GGTACTCT-----------------------------------------TTCTACAACTA------TA-------TTA------G--------------------T--------AT-------------------------------------TAGTACCGAAATGCTTT------AAACGGGAAATAGCT-AATGTAGAATT-----TATCTGATATAAAACACTCATATCGAT-----------------AAA-ATGGTTTGAACT-----ATTTACTAG--------AA-------GGGCACCCTG--CCCTTTTTTATCCAATGCCGAATCGACGAC-----CTATGTAT-----AAAATAAAA--AAAAAGAGAAATTTTTTGGATTTGAA--G-----------AAAA-AAAAAAAGAAT-----------------TCTATCAAT------TTTCATTTTCCA------TTTATTTAGTTAG-TTTTTCTTAATGAAATTGAAA-TTATTAACT-----------------------------------------AA--A---GGGCAA-ATACA----AA-TAAAGAAACAACTTTGCTGACCATGATAGA----TTTTTATC-----TAGGCGGAAGAGTCC-------T-----CTTAATAT-TTATCTAGTCTTATATTCTTA--------------ATATGGGT---------------T------TCGGTAT-ATTGAAATATAA--------------------------------------------ACAGAAAAGAGAAG----AT----AGAGGATAGGCTCATTACAT------AAA-----AAAAAAA-GATATGGA-----A------AT----AGCCA---------TAG------------CAAAA------------------------A----A-----AG-AAA---AAAA-----AAGGAGCGTGAGAGCCAAATGAATCGAAAGATTCATGTTTGGTTCGGGAAGAGATCATAAAAAT-----TGTAAACT-----T-AATAGCAAGATAATCTACTTTCA-------T--------TAAA------TTAATTAGGCC-----TTGAACTTCTACTTTCGTTTAGAATTTAGGCATTATTTTTCCCCTT-GCTTCCG-----A-AAAAAAGAGTCAAGAAACACT-A--------------------------------------------------------------------------------------------------------------------------------------------------------------------------------------------------------------------------------------------------------------------------------------------------------------------------------------------------------------------------------------------------------------------------------------------------ATTTTG-CATG-----TCT-----------------------AC----TCT----------------------TG--T----------------------------------------------------------------------------TA-GTAGAAGAGGAATCGTTGAGAAAGA---TTTT--------TCATT--TGAATCATGC------AAAAAAG-----------------T---------------------------T------TTC-------------------------TT-----------------------------------A--------------------G----------------------------TT-----TT-------------------TAG-TA--------TAA-----------------TTA-------------------TTTAAAGAATAGATAG--AAATAAGATTGCGTCCAATAGGATTTGAACCTATACCAAAGGTTTAGAAGACCTCTGTCCTATCCATTAGACAATGGACGCTTTTC-TT-TCATATTTTCT-----------TCTTTCT----TTTCGTTTT------------TT------T---TTTTT-TTCTT------------------------GTTCCGAT----------AAAAAACTCTTAGACCG-A------AACTC-------T---------TTTAGG-----AAAG-AAAAAAAAATCCAT-----------------------------------------------------A-TACAA-------AT------GGATGATGCA-----TATATCAT---------------------AAAGAA-----GG-----A----ATATGGAGCGGGT----AGTGGAAATCGAACCCGCAACC---CCAAGGTTA-----TGAGCCTTGTGAGCTACCAAACTGCT-CTATCCTC-----T-------TAAACT------AAAGAGCGG-G----GAAC------TAGTGGAT----AA-A-A-GGGGG------TTGGATAC-G-CCCCTCTACC-ATATCTATACAA------------------ATAGAATAGTCCATTTATACAGAATGGTAAAGAGGGCT-CTTCTACGATCATCCAT-TCTAGAAATCCATACA------AATATGAAAGAAAGGGTATTTTATCCAATGTG-CCG-------T-----TCGTAT-TATT-ACCAAGTATACGGTTCTAATCCTAGATGGAAAAATA-------A-ATAGAAAAAGAAA-----TCTAAGAAGGCGGATCCTCCCTCTCCATCAAGAGTAATGAAC----TAG-GTGCTGGTACAGT-------A----CAAAAAAA-C---AAAAAAAACTAACT---------AAAAATGCCTTTCAAATCCTCCTAGCCATAAGTCCTCCTCTTTCCGGACAAGACATACAAAGAGACCCGCCAACTGTC-----TTTTTAGTGA---------------ACCTTTGAAAG------------------------------------------------ATA--------GATATTATGATTAGTCCTTT-TCTTTA--------------------CTATCTATGGT-CTACCGTCCTTCTAC--------------TTTTT----TTTTAGTTATT-CACTGGAGCAAT----TA-----T-ATATTGAAGTCA----A------------TCCGAGGCAAGTGTTCGGATCTATTATGACATAAGGATTAGGTGCCTAACGGA------------------------C-ATTA-TTTATTTTG----G-AAAA-----------------TTATTTCCCGACGTACT----A-AAAAA-------------------AACCT-TTT-----------TT-TAATTT----------------------ACGAAG-------------CTAGTGTA------TT--TTT--T-------T----TTTTG------AGGGTATAAGC----TCCTATCTACATCTACTTTC-----------------------CTTGA------GT-----ATA------G----------AT-------T---TTTTTATTCGATTC----CAAATTAAATTCCAAGA----------------------------T------------------AACTCA--------------------TTAGAAT------TATT---------------------AA-TAAGACGGTC---------CTG--------------------------------ATATA------TTAGCA-----------------ATATTTAGATCG-----C-CC----------CTTT----------ATTCGC------T------TT-A--TTACTTCTAT-TCTAGACCCT----ATCCCT-AT-------------------------------CGTTTATCCTTATGAAATA------A-----AAT----------------AA-------------------AAAATAGAA---------------------GGTA-GAA------G---------------------AA------AGGGATATAATGAAATTCTTG------ATTCG---ATCTTCCGACCTAATTTA-----TTTGATT-----------------------------AATGGATCA-------------ACAACC------------------------AAACCA-CCC-----ATTTTATG-AA---------A-AAGGAG------AGTGG------TC---------GTCGGAATAGGCAGTTCCTTCCCCTAGAACCGTACTTGAGAGTTTCCTACCTCATACGGCTCAGAAATTGCT------ATCCTAATTTCCCC-------TATCTTA-ACTGAATTCGATTTCT-----CAAAAAT--CGATCCAA----------------TTTC-----TTC------TT-----GGGT-TAAG------------------CAG-------------------------AAGAAGTTAAT------TAC------------CTAAGTTTCAAACCCTAA-TT------TTGATCAATAATCAGTTTGATCTTTTCTCCCACC------TTCAGAAG------------AATGAAGCATA-GATAGACC---------TATAG-----CCTTCGTT-CGAATTTTCTGAAAGGTAACTATCTCGG-------TTTC------------------TTATATGAAATTTCTATAGAATCCTTG-AAAAAGAC------TTTTT--------C----------CC----A-----TAAG-AAAGAAAAAAGAACTTACTATCTTTGGGATCTGATACTACACCG-------CTGCTTAATTCCTTAGTGGATC-GGCTCTATTACATAAGCAGATTCCTAAATTTT---GCCC-------CATA----TCATGG-----GATAAGTAAGCAG----TTT-------TTTTTAGTTGTATCGACCCAGTCGCTCACTA----ATGGATCTTTACGGTGCTTTC----TCTATCAATTTGGG------------------------AACTTTATCCATAGA-GT---A--------GTAGTATAG-----GCCATA----C------TTT------C-----------TTC------CTATTTTGATTCTCGTGAAGTGTCCTTCCTTCCTACAGCTGATA-GG-G--CAAAATCG-----TTGTTTTGACGATCCCTATGTAGAAAGCC----C--T-----TTTTC---T-----------------------------------------------------------AGTA-----TTTACT-----ATAAAA------TTTGATC--CTTTC----TTTTTTTTTCTTCTTTCTATAGTGGAGATAGTCGCAC----GTTACGGTCGTTCA----TTCT-----AT-----TCAAAAAATCTCCGTTCCAAAACCGTACATGAGGTTTTCA--------------------------TCTCATACGG---------------CTCC--------------------------------------------------------------TCCC----TT-----CTGTAC------------------------------------------------------------------------------------------AT-------AG-----TACTAA-GCGAAA------AAAT-----C--------TATAGAATA----------------A------AA-ATAGAA-TTAGTCCCATCTT--------AT------TATGAACCGAAAGGGGCTGGTATTTTTCCAAGAAATCTCTAGCCAACCTTCCC-GCAAGAGGTTT---------------------TTCTTAACACCAATGAATTCTAT---------TAATGCTAGAGGA--AAACGATAGCTCCAAGAATTTCTTTGTTCTCAACGCCTCCTATTTAGAGGAATTAGCCACTTCAACGATCTTTGATGGTTA-TAGGGGTATCCAAAGTACAAACCTGATGGTTGTTTGTTATCCCAACCATTCTTCCCAGCCCTGATACCGATCAGGAAAGGGCTAATTTCTAACAAAG-TTTTTCTCTTGTTGATTCC-----TATTTC--TAGGTGTAGTGCTTTTCTCCCCTA--TGCTG-------------CCTA-T-----TGGTACTAGTAGAGTAGGATTGGCCTG-----TAATACAGAA-----CC--------------TATCC-----TGTA-GGTGT------AACCTTTCGCTCAATAC--TCAAATCTACAATTGAAGCATCTGAGGCC-GCATCAATCGAGGATACACGACAGAAGGAATTG------TTAG----------TT--CACCTCACCTTCCCCAAGCGTGG----GT----TTCCTTT-----AC-TAATTTT------GTTCTCTCTAT-GCGAA-CCCCCTCTCTTTCTCGTAAGACT-G-----A------GGTGTAGGTAGGGCT--------AAAAAAAAAAACAAA---AAAAAAAAA---------------GAGTCAAATCGCACAATTCCCA---------ACC--------CATTCTAT-ATAGAATTGTTTTCATTTCTTCACAAAATAACAT--------AAAA--------ACA--------AACACATTCGATTC------TTA-----TAAATCGATCGATCC----ATATG-----CTCTA------------------------------AATGGATAAG------AGAGGTATGGATTTTCCGCTCAGCTCA-----AAT------TGTCTCCTTTTCCTTCTGTTTGGACAA-----GAAGA-GATATGAAATATTTGACTAA-----GATTGGATTTCATTCC--ACTTT-TC---T-A-----TTTCT---C-----AACAATAACTTCTCT-----CATCAGCTATTTCGCGTTTTCAAAG-----T------C-----ATTAATTGT-------CT----CA-----TACC---------------CT---TTTTTAG-----------------ATTTCGATTGTATGG------CGTAGCGTACC-----TTATGCAAACAGAATTCTAGGG-----T-----TCC-----------------------------------------TCTA----TTTT-----------------ATTA-----------------T--------GGAA--T-------------------------------AAGAAGAATTCTT-CCATTCTC----TTTTTC------TTT------GGTTTGGGGA--A-----AACCC---------------AAACTAAAAC-----T----T---------TTC-----GAGGGA-G-----CAGAATTCCTAGT---------AAAAA--A--------------AT-CCTG-------------------GATCCTTCCACT------T--------------------AGAT-------------------------------------------GAAAAGG-------------------AA-TTTT----------------TC------CA----ATAGAACCATGGAACCCCCGAGCCGTTGTGGTTGTA-----CCT------GTA------------------------------CTGCAGGAATAGGAAAACTCGCTATTCACTTAGTTTA---TTTTCC--ATAA-TAAGA------------T--TA-TGTA-GGAGAGATGGCCGAGCGGTT-CAAGGCGTAGCATTGGAACTGCTATGTAGACTTTTGTTTACCGAGGGTTCGAATCCCTCTCTTTCCGTT-----TCTCTTA-ATTGATCAACGTTAACGATCACAATGT-----ATCAAATCAAATA--ACAATTTA-T-----TCCAG----------C------A-----AT-----AA------TACC---------------TT-------TA-------T------T-----TAA-------T--------------AGAAAT-------------TTTTTATAG----T-----AAAT-------------------------TAC-------TGT-----GGTATGTA-----AA------AT---ACACATAGAGGAAAGAACAAAA---AAGAA----AAAAGGA------TCC------TAGGGTTAATCCATTTATGCTAGT----TGAATGGGAAAATACG-AAT------TAA-----GG----------------GCC----TTAGGTCGATTTAGTTCG------GGGA------AA------GGGGAA-GGG-G-------AAGA---AAATTCTATGAA-----CTTTTC--CTTT-----TT------TCGTTAAGT------GAAGACTCC-T---------T-GT---T-TATTTTATTGAAATTTCATTTTACACAATTAATTTCATTGTATTTACATTAC-----AGAATACATCA-----AAAT-----T-----A----AAAC------TG----------------A-------------------ATT------AAACTAA----------AGGATAAACAGAGTAA--------AATC----T---------------AC-----T---------------A-----------------------------------------------------------------A---------------AG-------TAC-----CAC-------------AAA------------------A---AATGGAATTTCATCAAC-------ATC---------TG---------GA----TTT------TTT------TT----------------ATA--------------T-AT-------------AT-TATTTATTTTA--TTGTTTTGTATCTAGC----AAAATTG-TAAGGTAG-AACCACAT-----A---------ATAGATCCT-GGATTCTCC-------ATTTAATTCG--------GAG-----AAAAAGAGAG--A-TTCTTGTT-------CATGGAACATCGAT---------ATAG----A--A-AAAAGCCGACTATCGGATTTGAACCGATGACCCTCGCATTACAAATGCGATGCTCTAACCTCTGAGCTAAGTGGGCT------TACA-------------TAACAGAAATAGTGTAACAAATAGAA--ATAT-------------------GTATAGT--------ATAGGAAATCCGT-----AAAATGT----------CAG-----------------------------ATCTTAA-------------TTATTAA-------------TCTTAGCT--------------------ATTAACT--------------------------AG-TTCG---------AAATTGGAAGTTC---------------TACTTA-------------------------------------------------------------G--------------------AA------------AAAAATACT-A-----GAAC------T-----T-----CATAAAGA-TAAAGTTAACTTGATATGCTTAAC-----TGG-------------------------------------------------------------------AGGATATC--------------------CTT-AAA-----------------------T----------------------------------------------------------A-----GGA-------------------------------------TTA-------------------------TAG--------------------------AAATTTTGG-AA---------------------CTTTC---------CTTTTATTTCTCTAATTCG-----CAAATTGA-T--------------------------TTTTCTAA-------------TAGAATAGAATCT------ATTCC-------AATT-----TCTA--------TA-------TTGAATTTGATTTCAGATATTT--TCAATTTGATATGGCTCGGATGA-----GTA---------------ATCTAATACATAGA----------AAAGAATA----------ATATATATG---------------------------------------------------------------------------------ATGAAAGA---------TATA------AT--------AA---AGAGAAAAT------GCGAATTTCTTGGCATTTTC----ATTCGATC--A------TTATA----------GACA-----TT--TTTT-------GAGATATTTTG-------TTTTTTT---------------------TGTTATT------TCT-----TAATAAT-----------------------------------------------------------------------T------TA-ATGATTAATATTA----------------------AT-ATTTCACT------A------------------AGGAGAACATAGAATCATAGCAAATGAAATTGCTA---------A-TTCTG-ATTAG-------------------------AAAA--------------A--------------------AAAGAAT---GAATATCAAGCGTTATAGTATGATTTTGAATACTCTAAAAAA--GAAAG-GC-----GG-------------GGG--G-GGGGT---GGGGGAGAGAAAAACTTTGGGATATATTGATTCGGATTGAATTGCAAATACATCAACGATAGAATC-AAT-TCAATTCTGAATTGC-----AATAAGCA----GGGTCTG----TCAAATAGAGAC-----GAACTGCTAG-----ACTAC--GTCGAGTAATGAATTCAAC-G-----ATTC---C-AAAAAAAA------ACTAAGA----GATGGAT----GAAATTACACAAGGAATCCAGGTCTCAATC-AAAGAAA------------AGGAA----A-AT-GGGGATATGGCGAAATCGGTAGACGCTACGGACTTGATTGTATTGAGCCTTGGTATGGAAACCTGCTAAGTGGTAACTTCCAAATTCAGAG-AAACCCTGGAATT-AAAAAA-GGGCAATCCTGAGCCAAATCC-GT--G-----TTTTG----AGAAAAC------AA----GTGGTTC-----TCGA-------ACTAGAATCC-AAAG-----GAAAAGGATAGGTGCAGAGACTCAATGGAAGCTGTTCTAACGAATCGAG--TTGATT-----ACGTTGTGT------TGGT-------AGTGGAACTCT-----C-----T-C-TAAATTT--------------AGAG------AAAGTAAGGG-----------CT-T--------TATACAT----------------------------------------CTAAT----ACACAC------GTATAGATACTG----ACATAGCAAAC-----GATTAATCACGGAACCC---------AT----------------AT-----C----------ATAA-----T-ATA-GG-TTCTT-----T-----AT------------TCTTTTTTAGA-ATGAAA-----T-TAGG-----------------A------ATGATTATG----AA-----A--------TAGAAAA-TTCTG-AA----------------TTTT-----TTAGAA-----TT--------------ATT--------------------GTGAACCCATTCCA----------ATCG-------AATATTGAGTAATCAAATCCTTC------AATTCA-----TAGTTTTCGAGA-----TC-----TT----------TTA------A---AAAG-----TG--GAT--------TAATCGGACGAGGATAAAGAGAGAGTCCCATTCTACA------TGTCAATAC---TGACAACAATGAAATTTCTAGTAAAAGGAAAATCCGTCGACTTTATAAGTTGTGAGGGTTCAAGTCCCTCTAT-----C----C------------------CC-----A---------AAC----C------CTCT-----------------TT-TATTCAC------------------TAA------------------------------CTAT-AG----TAT-T-------TAT-------------------CCTC---TTTT----TTTCTT-T---T------------------------TA------T------------CA-----ATGGGTT-----TAAGATTCATTAGC-----TTTCTCA------TTCTAT----TCTTTCAC-----AAAGGAGTG-----CGAAGAGAACTCAATGGATCTTATGC------------TGCTA-----TTCATT-----GAA--------------------TAGA----TTTC-----T---------------------------------------------TTT------TTA-T---------------------------------------------------------TATAGTATCG-----GCAAGGAATC-------TCGAT---------------T--------------------------A-----------------------------------TTAACT---------------------------------------CT-----ATTTT-T--------------------------------AAG-----TAT------T----------------A-T------------------------------TAAGTA----AGCC-AT-GCACAATGCATAGGATTA-----------------------------------CCCCCCCCTCATTTCCAAATTTCGAATTT--G------------GAATACT------------TT---------ATTGA-TTTTTT-AGTCCC------TTTA------ATTGAC----------------------ATAGATAC-AAATACTCTACTA-GGATGATGCAC-------------------------AAGAAAAGGTCAGGATAGCTCAGTTGGTAGAGCAGAGGACTGAAAATCCTCGTGTCACCAGTTCAAATCTGGTTCCTGGCACAG------AAAAAAA---A----------------------AA----GGATCTACCGA------A-TAGG-----TATTGATACAAATACCTCGAGATGGGTTGGG-----ATACA----------TA---------------------------T-TCGTT-----AAT------A--------------------AT-------------------------------------ATAGATA-------------------G-----AG-------------------TATG---------------------------------------------------------------------------------------------------------------------ATTTATTCATCTAAGTGGA-----------T------------AAATCTCT----------------AA-ATAGAGGC--------------AC------TTC-TTTTTCT------------TTT----------TAG-AGAAGGG-----TAAAAATT------------------------------------------------------------------------------TCTGGTT-C-------TT----------T---------TCT-----------------------TT--------------------------------------------------A-----T------GG-------TACA-G--AAGGAGGTG-----AGATTAGGTTACCTTT--T-----C-TTCATTTTTGCATTTCTTA-------------------ATT-----T------TGTATT-CCGC-TATTCCGACGAA----T-ATTTAT-TTATTCTTG-----C-TTATC------TTA-TCTTACTTTCCTAGCTGTT-C-------TA------A------GT-----AAT------GCGCGCGGTACAAAGTT-CGTGGTAAGGAACTTCTTT-----GAGTCATCGTATTTTTCTGTTCA-----T-----ACGAAGGA-------AATG----AATATGTGA-----------TTTTCCA-----AATTGGAGAA------------------------------TCGAAATGAAGC-------------------------------C-C---TTT----TTTGCTCAGTC-----TATCTGGAC-------C----------------C--------------------TT---TTTGTATAA-TAGG-----------------AATT-----AA-------TTAGA----ATATAA---------------------------------TAGGTATTCCG-TTTCATC-TAGG----AACAGAACGTAAAAAT------------ATTCCTTGACT--TGAAT------------------AAAATC----------TGGAGTTGTG--------TT----GTATAAGTGAGCATG---AATTT---------------------------------------------------------------------------------------------------------------------CTTA----TC------AT----------------------TGTCTTGATCTCTCCCCC-----------------TT-----------TGTATAAATA-TTT-CACATTTCG----AATGCAAGTTTGAAAGATTGCCCTGC------TCTTTC--TTT-TTCTACACAAAA--G-----AAC--CCCTC----------------------------------------------------------------------------------------------------------------------------------AAATGTACTCCCATTAATG----TGGAATAGGCGGAACTG-AATTAGTCAATTCAAGTCAGC-----GTTGTCAATTTATCCAGAACTTCTCTCTTTTCCTC---------GGTGAAAC----AA---GAATC-C----------GTTTT-----GCTCAAA------C-------------CAAAGC-ACTT------AGTTTA-----GCCTTTGTTTCC------TCTGTGCCCTG-----TCT--T-----------------------CTTTAA------AG--A-----------TTCATCC----AATG-GAATCCCGACTCCCT--------TT-C-T---------------------------TTTTG-------------------------------ATTTCCATTCTATT-T-------AT------------------------------------------------------------------------------------------------------------------------------------------------------------------------------------------------------------------------------------------------------------------------------------------------------------------------------------------------------------------------------------------------------------------------------------------------------------------AATT-----AGAACCTAAT------------------------TAAG--ATAGGATGAC-------TAATG-----TATGCAGCC----TAATGA------GG----------------------------AGTAATACT-------AT-------------AAAAA------------------------TAAAGAACTCTATTTCAGAACT-ATGAG---------ACA-------------------------GAATA----------TTCTGT-TTTCTT-ATTTACTCTTTCTTTAT--------TTTTGG-----------------------ATTTTATTTAAAGTAGATCGATTTAGATAA--TGATT--------------------------TAAAGTAGATC--------------------------GA----------------------TTTA---------------GATAATG---------------------TATA--------------------------------------------------------------------------TAT---------------------AAGC-AA------------AGT-----AA--------TA-------TACTTC---AAAC-AA----AGTAG-----GAATTCGCAAG----ATGGAG-AAAATCATTGCAGTTATTA--------------------T-----AGGGAAGTCTAGG--GACT----------------------------------------------TAGAG------CATATCCTTCCTATTTGAA--------------TTTGAAGGAGGATGGAATTCAAATCAGGTAAG-----GGA----TCCTT-------------------------C--C-----TTC------------------T--A-----T-TGATTTGAT-----AGAA--A----------------------------------------------------TTT-----GTTTTTCTTTT-------------------------CCTGTC-----TCTA------AGA-T-----TTTCGATGAAT-GAGCCTGT-----GGTAATGC----TT-----TTATCTC---------------TAT------------TCTATGGCGCAAGCGACCGTCCAGTCTATAAAC--AAG-----TACT----------------------------------A-----------------------A-------------------------TGAGGA----AA------------------------TGAAAACTATACT-----AAAGG----AAAC----AT-----------------AGGAT----CTCTAT------------------CCTAA-----AATCT--------------------------AAA-------------------AAAA----GGA-----CATAT---TAGGGCTATACGGATTCGAACCGTAGACCTTCTCGGTAAAACAGATCAAACGGATTATTAT-----TATTATCAAAATGATTCGAACTGTTTCAAAGACCCAACATGCA--T------TTTT---TTGCATTGGGCTCTTTCATCAAC------T-GATGTAAAGATC-AGTTAGTCCACC-----------------------ATAG---TTTT---------T--------CTTTACGG------AAAGATAATGAGATGGCT-CCCTGTG--CTCTG-ATTGATTA--TTTGTATTATGATCTATCTAGGAGCAATACCAAAGTGTTTCAAAGGAGGATTACCTTGACT--TAGGTCTGCCTCCGGCCTAAATT------AAATCA-------AC--------CTAAGTGAAATGGAGTCTCTATCGTTCCGCTGCAA----GAGTTGACTATGAGACTTCATACA-CCTTAAAG-TT--CATAGAACGAAAAGAAG-TTTTTTG-GAGGCCCTTATCCTCATTACGCCTAGC-----ATTTAGTGGGCTGGATATTTACCTTATCAACTAGCAAATCAATAAGGGTTCTA------TTTGATTAGGCAC-C-----TGAA-T----TGGCACCTGAAT-CGGACTGA--ACCGACTGT------TTGTCAGGCTACTGTTC-----TCCTATTCTCTCGAATCCA-TGAAGTAAGAC------ATTGATT-TTGCAA-TAAG------ATCAATTATGTTCATTGCAT-----AA-T----A-AG-CTCCCTTG-AAAAGCATTGGCGCACGTGTAAGCGAGTTGCTCTACCGAACTGAGCTATAGCCC-TTGTC----------AGAGATATCTTAACATATAGATAATTTCTTGTCAAGATGAATATTCTCT-----AA-TG-CCAGAG-----GATATCCCTTT-C------A----TCTGT------------------TT---AC------------------------------------------------------------------------T------AT---------------------------------------------------------------ATAACATACCA------------------AT----------A-AC----GG-AGCAGTA-TTGCTTATA-AAAAGGATTCGATCTAT------AAT-CGATC-GAAGTAATGGGTCTTCCTTTGTGGTGATAAATTGCCTACTTAACTCAGTGGTTAGAGTATTGCTTTCATACGGCGGGAGTCATTGGTTCAAATCCAATA----GT----AGG----------------T-------AGGTAGGTAGAAAAA-TTACTAGATAGCATTGGACTTACTTCGCTTCGCTATCTAATAACTTTTTCTACCCCTCTTC-CC------------------------TTTTTCTTTGTAT-----C-------AACT--AAACC----------------------------------ATTGG-----------A-TTGT-----ATAATTATCACATAATTTTC--AAAAAAAAAGGAATTTTTCGAA------------------TTTTTTC-----TTGTTGAATAATGCCAAATCAA-------------ATCC---AAAAAAATAGCCAAAAATC-------CAAAAGTC--AAAAGGAAA-TGAA-TTAGTTAATTCAATAAGAGAGAAAG-G----GGGA-CGAGGAC-TTGATTTCGTTG-----CCCAAGCGAATCCCATTCAATC---------------------GTTTAC-T------C-ATG----GA-----ATGA-GTCCGTT--G------G-----AAAGTTCAATCA-A--TC------TTTT-TTTTCATAT-----AC-----ATTTCGCCTT------------------------------------------------------------TTGT-G----------------------------------------------------------GAGGATCTGTCCCTACTCTACTTT-CC------TATCTAGGACTTCGATATACAA-----AATATATACTACTGTGAAGCATA------------------------GATTGCTGTCAAC----AGAGAATTTTCTTAGT-----ATT-TA-------GGTATTTACATTCAAAA-TAAG--------A----AAGG-----GG---CCT-A-TT------------------AAGAA-----------CTTG-------------TAAAATAA-GGATTAGGG---ATTGATTT-GGGTTGCGCTATATCTATCAAAGAGTATACAATAATGATGGATTTGGTGAATCAAATCCATGG------TTTAATAACGAACCATGTTAACTTA--------------------------------CCATAACAACAACTCAATTCCT----ATC--------------GAAT-----------------------------------TCC----------------------------------------------------------T--------AT----AGTAGAA-----TTC----CT---------ATAGG-ATAGAACA-----TA-----CACAGGGTGTACGC------CT--------------------TA------------------T------ATATGAATGAAACATATTCATT-AACT------TAAGCATGCC-------------------------------CTC-----------C-----A-----------------------TT---TTCTTT-AATGAGTTGAT----------ATTA------ATTGAATACCC---TTT---TTGTTTTAAA---------AGA-------TTTTTGCAAAGG-T----------TTCATTTACGCCTAATCCATA-TCGAGTAGACCCTGTCGTTGTGAGAATTCTTAATTCATGAGTTGTAGGGAGGGACTT---------------------------AT--------------A---------------------AAACTAGAT------AT-----AAAGA-----AGGTC-T---AAAT----AAA-----AAAGAAGCGAAATA--GAAAGAG---AAAAA--A-GCAGTTACG-AAATGCAGTAATTCTTC-TTTATTCTTCT-AATTGATTGCAATT------AAACTCGGCTCAATC----TT----------T---------TTTTT------AA---GATTGAGCCG------AA-----TAAAAATAGATCTTGATA----------------CGATCATGAGACTTG-----AC-AAATCGAGAT-------TC-----CTCTATTC-----TAT-------ATAT-TTAGA--------A--TAT-----------------ATAAAG-----G--------T-A-----------------------TAATACAAT-------------------------------AAATAAA------------------------------TAC-A----------------------------------AA----------TATAGTA-----TTATCAT------ATGAT-AA--------TGGAATCAAATAC---GCAGT-------ATTTACAG-AAAAAGTCTTTATTTAT---------------------TGGGAAAGAATCAAT---------------------------------------------------------------------------------------------------------------------------------------------------------------------------------------------------------------------------------------------------------------------------------------------------------------------------------------------------------------------------------------------------------------------------------------------------------------------------------------------------------------------------------------------------------------------------------------------------------------------------------------------------------------------------------------------------------------------------------------------------------------------------------------------------------------------------------------------------------------------------------------GAAAAAAGATTAGGAATCGCAATGCT-----ACTAT-ACGCGTCCGGAGGAGTAT----------------TCGGAATAA------TATTCTTCTAT--------------------A--ATCCATTCTTGTGTCTTGCGCGGGGTCT----------T------ACTAACAGGACTTCGCTGCACGGGACGGG-----TTTTCGTC----GAA-----AAGCTAACTCCA----CCCGGCATTT-----------------TCATACCCTT---TCTTTGGGTGGTATATCGC----CTTAAA--------AAGTCTAAG-----GGGG-----TA--------------------------------------------GTATGAG-----------------------ATCT-GTAG-TAGG-----TAAGAGAAT-----TTGCCCTTTGATTTTGATTGAG-----TATGCTA-------T-----------------------------------TTTTCCG------CCTTTACCACGCATT----------------ATTGTATGAGCTTCT-----AGAGGATA-GAGGAGCACGT-ATGCAGGAAGGAAATTAC-AGCTTAAT---AAAAAAGTCTAAAAAAGCTTCAACTTTACGGCACTAT------------------------CAATCAACT-------------------------------------AAAAAGCCCT--------ATGTATGAATCCTTACAACC--GGTGG--GATAGGATAAGAGCGAGTTTCGGTATACTGGGGTTGGGGGATATCCTTA-TTTCAAAACCTGACGCGCATCTTGCGTTTGTGGGGGTCCGAGAGTGGTTGAAGAAGTATTGCATGTGGAAGTAGGTAGACG------AAACTGATTTAGGATTCGAAATGGGCGCGCATTCGACTAAAAGTCATACTGAGACCTT------------TTTAAAA----GGGTATTCTGAAAGAGGTATTTCATTTTCACAATC-----GC------TTTCTT------------TTGAATCCAATTTCAAGTTC-----GATTAGAAGGATAGAAAGGC-----CATGAGGACGGGAA---AAG------AAAAATCAAATCT------TTT----------T----------------------AA-TCT-CC-TTTTTTGCAATTTTCTT-ATTATCCAT--------------------------------------------------------------------------------TC--CATT-CA--------TTTT---------TT-------------------------------------------------------------------------------------------------------------------------------------------------------TTTATTTTGC-----AAAC-----------T-AA------------------------AA----------AATA-------C-AATAGTCAATATTCCTTA----------------------------------------TAAT-----------------------------------AGATATACT------T-A-----ATTATAT------TATA-----A-------------------GAATCTT-AAGATA-TTTT--------------TCGAA-------------------TAGATAGAA----------ATAGTAAA-TTT-------GAATTGAGACACCT-ATTCTAACC-AATGGGG-----CCGA-----AT------TTTCTCAATGTATTTCCAC------------------GC-AGG-----ATCATAATACAGA----TATT-------------------TT------TTAGTG--------T-----------AAG----------TAATA---TAA-----T-ATGGTA-GGG--TATGTGGCT-------------CTTTCTACACAC-------AAATG---AAAAA------C----GG----CTAT-------G-----G-----A---------------------------TGCGGATATAGGCTACGAG-----C---AT-----------AAAT-----GCATGCATATGCGGAGCCGGGT------ATAGCGAG------TTTT---------------AT----TTT-----A-AGTGGATCAAC-----A------GATA-T--------TTTTTGAATAGAAAGTCAATGTATCTAACC------------AA-TTATTTCACAGGAGTA-CT-AGTTACTGAAGG------C-----GATTTCAGAAT-----C----AAAA-------AAA----------GTAAAGTCAAA------A-----TC-----AT-----TTAGCTTATTCTCTCAATTTCAATCG-ACCGCTGCTGG-----A-TTTAG-----TATATCTAAT-----------------------------------------------------------------------------AT----------------------------------------------------------------------------------------------------A---------CCG-----AT----TCAA---TT---------------------TTTTTG----AAATGA-------ATTGAAT------------------------------------------G----------------------------------------------------------------------------------------------------------------------------------------------------------------------------AATTGGATT--------CG-----TTATTGTA----AGGAG-----ATTTT-----------------GG-----------AGTATTTATC-------T-A----------------AAGAAAGGAACAAACGAGGATAAGAGA------AAATTGCTTCTA----A-T----------TT-------GTTTTGTCCAAGTGAGATATA------TGGCAT----AATAT-----TCTTC--CA-----TTTTC------ATCC-------GAAAGGGC--TTTT-TTT---TTATTCTATTTCTCTATTCCACTCCATCTAGATC-----TAAGAA-----AGAACCCAA------TGCAATGAA------------------ATTCC-------AC---------------------T-AG--------TATAC----AA----------AAAAGAGGAATAG----------AT------------ACAAGG--TCTCAA-AC----------CTTGTTATAG-----A--------A----TTTTT---G------CT------TC-AAAT------AA----AAAG----AAA--------T-------------------ATC--A------------------TATAGAGTCAGC------------------GAATGAAA-TAGA------------------GTCAGCGAATGAAG-CAGATTCATTAACAACTCAATTTACAG------------------------ATC-AAAA------------------------ACTCATT-------CGATTTCCTG------ATA------------T--------TAATC-AA------------------ATTAGCATCTTT----------CTT------C-CTT-----T----AG------AAAG-----AAAG-----CCC-T----TTTCCA-------TTTTAGCAAAA----TTCT-----TTCTA--------T------TTCTACCTGC-TCAAGGTATTC-ATCAT-----TCCAGTACAACT-----GTT---GCAGTA-----GAATGACAACAG----ACTCGTGTATAGGGAACTAGATTAGC----TTAGCTACCTATCT-AATTTATTGTAGAAATTCTGGGATCTGCGATTGGATGTCCCGG----------CTTACC----A------TCA-----AGTTGGT-A-AAAAGCCG-CGATTTATTGGCGATTGCTAGAATTATC--------TATGATCCATT-----TTGGAAA---TCCTTTTT-TTGTTTAAAC-TGTTTTTT-GTTTGCGAGA-----T-------------------GCCTGGAATT-----------------------CCT------TATTTC---T---ATCT----C-----ATGC--A------AAA-GAAGAGAATTC-----AAG-----GCAAAG--------GCGAGAAC-----AAT----AA---AA---GG-----------ATTTCCTCC------TTTTAGGAGGGAT-----TGCTGGTC------TTCTT----AA-----TCCTCTAT----TGGGCACAAGAAAAAGGC--------TTTTT-------------TGCC-T----------------------------------------TTTTCTTGT--------------------GTCGA------TTC------------------------------------------T-------------TC------TTGTAT----------C------------------------------------AA------A--ATT-----AAGAATCA------TTTTTCT-----TCCT-------------------ATTCGTCAAAG------A-----TTACTA------------T-TTCTTCTTTTCT----TTATTCGG------G-TCT------------------------GTCTCT-----TGGACC--------------TCTT------TTGCTTAGGTTCAG-GCGAGGTAGTGGACAAAC----------AGAGGGAAAG-AAAATATGGCGGGGG------------------ACAAATTT------CTTGTAAGCAA-ATAGAATTGCTTGAC-----TTGTTCAATTAAG-----TTCAAC----TTCGAACTTACAGAATTT--T------TGC------AA--AAAAACGTATACT----C-----TTC-------T-ATT------------GAA-G-----GGT------------------GGTTTTTCTTT-----TTA-GGCTAGTTGAGTAGT----------------TTTGATTAAGGTTTTATTAGTTTA----------------TTACT-----C--------------------------T-AAACTAAATCA---------------------------ATGAT-----TTGCAGG-----ATACTTC---------TTCCGT-------GGA-----ATAAAAT-AT-----TG-----GATCCTCGATTGACCC-------------C-----------------------TTCTTTCTTGTTGCTTCA------------------------T-------AAG----A-G-----TGAATCA-----ATTT------CATGGGCGAA-GGGCGGGGACTATAAATCAACCGATGGATTGCT----TCACTAACACC-------------ATT----AACAAACA------------------------AAA-GAATAAATAGA-----GGG-ATTCTGACCATCAGAGCAAAGGTTTTCTC-----TTTGTTATTTTTAC---------------------------------AAATCG--------------------AAA----------------------TAGGTAACCC--------------------------ATT----------TGTAGGTTATG---------GAATAGATT------AA-AGT------C-------G-----C------------------------------GTTATATTATA-----------------AGAG------TAA-----GAATTCCGCGGGTCCTTTCCGCTCTAATCAGAT-AA-A-----A---GGGGGTAAGGACCCGCTAAGCTCCTACTTTTTCATGTTTACAATCTG--GTCCCTCCG------ATTA----TTCCCCTACTTTCCTCCACATTTTATCAAGTGGTCATGCTAGAGACAAAAACAGTCATGGAT-----AGTTATAAGGAT--G-----G-TATCCTTCC------------------AAAT-GGGATAAGAGAATTCTTACT-------------------------------------AC-----TCTC-----TTTCT---------T--------------------TCTCAGTTCTATAGTT----------------------GGA-----ATTTGGTTGAGGGCCTC---GCTGAGCTCCCCAAATTTTTGTACATTC-AAA-----AAAGGAATTGATTCCGTAAAAGATGGGATCAACCAGTAAATAGAAAATTACTGATATTTCATCCTTGTGAGATTGTCAATTTGGTACCAAAGGTGTATTTTGAGTATACCGAATTAGTATAGCTATCCTTCCTATGGCACAGCAATCTAGTTTTGCTTGGT---C-----CCGAAACATAATTCT-------T-------------------TT---------TTT-------------------------C----------------TC--------------------------------------------------TT--------CTTT----GTTCCTTGTCTA-------------------TA-GGTAAG--CTATATGTTATTCAAGGCAT----------CAATAGAAAACC-------CCCAATTTTT-----TTG------------------------GGTCCTGCT--------------------------T--AT------------------TTT------------------CATTGGC------------------T-------------------------TCG------GA----------------------------TT---------------------------A-GTAGAATAA-T-----------TCGGAATAGCGGCCAAGAT-----CTTGGGAAAA------TCCAAGTTAATGAT-----CA------AT-AGGTTTGGA---------------TAAATAA------TT------TAGGAAAG-----ATATTCTCATACT---GACACAATAT------AAGGACAAGT----ATATGCGAAATCTATCCC-----------TTTTTAG-----T----TAAAA-----GTTTTCTTCG-----AATCCAA----------------------CCTTT-CC-----CT----TT-----------AAGGAATTTAATTGGTTAGC-----ATAAT-------------AT-------AATAT-----CT-A---------ATAAATAGAAA----ATCGA-ATAGTGGATAATCTGTTATGAGAGAA---AGAAAA--------CATTCT------------------------TTGAAGAA-TCAAGATTCGTAATCAATCC-TTGCC----TTG-TTTGTT-GGATTAGGTCTAA---------------CTTTCTTGACT-----AAACTGC----AAGCGTGGAACTTTATGA-G-----AT-----------GAAATA------------------------------------GGGAAAGACAGAAG-----AT---AGAACT----T-----------------AAAAGGATAAT-----TGAAGTGACTCGTCTTCGAATCAACT---TT-GGTT-GGGGTTC--GAAAAAGG----------AAT-AA-------------AAA-------TA--------AAGTAAATTCAAGG----AAGAG------CTTTC-CTTTT--TTTAAGGGGCCCCTTGCTCGGGG---GGTC-GTGGAAT-----------------------------------G-----------------------CTTTTCTTCTCCTC---------T-T-------ATT---CCAT-----A------TGGAATACAAT-----------------------------CAG------TTAAA-------------------------ATAAG--------AAGGAATAG----GGGAA-------TATTCGAC------TG-T-----------------------------------------------------------------------------------------------------------------------TTCA------A-----TTCTTT------------------------------------ATTTATC-TT-----ATATTCC-----AAAA---------------------TTATCCC------GAAA----------------------------ATCCAATTTCA-----------TTT-----TTCAATGGGGTTAGAT------------------------------------------GATCTAG----TTCT--------------T--------------------A----------------------ATA----TT-----AT---TACT--------TTAAAG-AAC-----T----GACAGATT------------------------CCAC----A------ACAAATCTCTTGATTCGGA---------------A-TTAGAGACTCATG------TCCC----ATCTGATGAATCGATTTTCT--------TTT----ACACTT-------------------------C----------------------TGTATCTCACTCTATC-TTG---TTTTTTAGTATTATCTAAAATA-AC-------CGATGAATTATGAATTTT-CCA-----T-------------AACTTAGGTAAGTGCTTTACCAACA-----TATGTAGTGTAGT-------AAAA---AAAT----A-AATGGAA--TTTAACCCTTTC------------------AATGA---ATTGAAT------GA--AT-------AAGTCAG-------AAAAT----AAAAATCTTTCTTTTGGATTC-CTGGTATT----CTACGAC-----TCTTTTCCACACT-AATTATCAAT-TCTTT------TCTTGGTC-----------------ATTGAGATTCGTGGATAATTTAGACTACTAT-TTAGGGATAGATCGTA---CCTC-TTTTTTTTTAT-CCCCTCGAA-----CAAATC----GAATT-----G----AGTAATA-------TTTC------TTTTT-------TG-----ATTGACCTCCTCCAG-----ACCAGAGAGGAGGTCAAATTGGAG-------TTGCAATT-CAAC-----TTTG------TTTTGTTA-----AGTTA----------------------TTTTACTCTGCTTCG-------------------A------C-----ATAAGATAGATGGAATCACGCTCTGTAGGATTTGAACCTACGACATCGGGTTTTGGAGACCCGCGTTCTACCGAACTGAACTAAGAGCG--------CT-----T------TCATTCA------AAAAG------AAA----ACCCTTTTCTACTCCTAACGTGTCTCACG-----TACGT-AT-AGTATCCACAAAT--------TCAAG-TTA-TACCC-----------AC--TT----------------------TAATCGATC-TCCT-------------C------GCTACTG--CCCATAAAGAAGAAA-GAAGTAA----TAG--GTAGGGATGACAGGATTTGAACCTGTGACATTTTGTACCCAAAACAAACGCGCTACCAAGCTGCGCTACATCCC---TTTTCCA-----AATTGTTGTATAATGGCATTGTACACAATTCCTGTCTTGTTTTCCACATCGTA-------------------------ATT-TTCTTC----------------------TCTTTCTCTA----------TCTCTTTCTC--TA------------------------TC--TATA---TAG--------------------------AACCTT--------------CTTGTCATT-TCTTC----TTTTTGG------TCTCATAT-----------AA-----T------C------AA-----GGAA-T------GG--TATAC--------ATC-----TAAAATCCTATCT-------AATTTCACC---------------T-----AT-AAAAGAAAG---ATTAC---------------TAT-----------------------TCC-------T-T--------------------GG-TAA-----TGT----AT---------------AGGAA-----GAAGGG-G---------TCA-TCT--------------------------TTTTCTTT-------------T-----TTAGGGGTAG----------GAAAATCTC-------------------GTCTA-----------TAC-----------------CGTTCAT-----------------------TC-----------------------------------------------------------------------------------------------------------------------------------------------------------------------------------------------TAT---------------------------ATA-----TAGAATATTGA--------------TTTTGT-----------------TT-----------------------------TTTTAGTTAGG-----AATTTCGCCTAAACAAAAGAAATACAAATGATCTTGGGCAAGAGTATCTGATCATATATGTATTCCAATAAGGAAGGAGGATTTTCA---------------------------------------------TTCTAG-----TTATT----------GCTATGCGAG--------------------GAATTCTTCG----------TGACATGACGCAAATT----TTCCCTTT-----TTCAA-TC-------C--TT--TTC-------T-------TTTT---------------------A-G---------------TAT-----AG-----GAAGG---------AAAAA-GAAAGAAAAGATGG-----ATTGG------------------------------------------------------------------------------------------------------------------------GTTGAACCT-----CAGAGTCATGAAAAA-TTCGGCA----AATCC-------CATTTT--GGAAAACAGAAA------TTCAATC----AAAA-------------GCGGT-----ATCC-AAGCTAAGTCAGGCCTC-------AGAAA-TCAGAGCAT------AGAAAGA-----GGC------T-GGGCTGGCT-----ACTTAAATG-A-----------------AAGGATTTCGAAGCAAAATCC-------TTGCTAA-T-------------------------TCGACAAGGATTGTATTCTTTAATTATTTC------------TCT-----------------------------A------TTTTTT---------------------------------------------------------------------------------AT-----------------------------T-----ACTTA-------A--TTT-------AAGAAT-TTT-------------------------------------------------------------------------AAAAAT--------TTTT-------TATTCG----------------------------------------------------------------------AA------TGGATTTTCTT-------------------------------------------------------------------------------C---TTC-----TTC-TTGGGA-----------------------------------T-----------T---------------------C-------------------CA-A-----ATAGAA---------------------GAA------T-----AA-CAGAA-TA-----AGTAGAAGAATT------AAGT-T-AA-------------------GTCAAT----C-----CAAAAAAGA-----AAGGA-----GG--TTC-----------------------GA-----GCAT---------------------C----GTGT------GTTCGAT-----------------------------CT------TTC-------C----------------------------------AAAGAAC-AG---------------------------------------------------------------------------------------------------------------------AT-------------T-----------------T--------------------AAT--------------------------------------A------TAT-----AGAACAT--------------AG-A-----TAGAATACAAAATACAAATCAATTCATTTG-----ATTTC-----------------------AGGTAGATATTA----TTTC---------ATA-----TGTATAGAGGG------------------------------------------------------------------------------------------TATTC------------------------------------------------------------------------------------------------ATA--------------TAC-------------------------------------------------------------------------------------------------------------------------------------------TAT----------------------------------------ATAT------------------------GAATCAA--------------------------A---TAATATATGGACC-AAAGAAAG---ACTACT--------------------TC-----TTCTGGATCC--------AA-----------------AATT-----AA------TA----AAA---------------TAAAGAAATCC---------------------A----TTTTTTT---TTTTCAAAT-------TTTTAAA-TAAAG-------AATAAATC----------------------------------------------------------------------------------------------------------------------------------------------------------------------------------------------------------------------------------------------------------------------------------------------------------------------------------------------------------------------------------------------TG-TTTTATTC----GA------AAGGG---------CCAGAC-----C--------T-------AT-----A-------------TAAAG-AAAGTAATCCAGTTTTGATT------CTTGTGTTTGT----------TAT--------------AAGAAAG-AAAAATGGGGAAGAATAAA----------------------------------TAG------------------------------------------------------------TTTTTTTATTTATTG-------CAACATGCTCGTTGATTCCTACCA------CTTAA-------TCTTAATTTATTGTATCTTCCCGGAGTTC-----CCTCTCC-GGGAATTCGG-TTTTAAT----TATTCCTGTA----TA-----TTACTT-----T---------------T-----------------TTAT----CCAT--------------TGAATCAAATTAACCTT----AATGAATAACTAATGATTTCTC-----TTC-----TTT-TAGC-----CATCC---TT---TTTCCCA-TTAATAACAA----AACGAATTATTCCGAT-----ATATAAAATATTAATTCCAATGACTTTTGCTACTGTAACCTTCCCAACCACGA--------TTTTTTATTCTATTCTCTTCAGTT-A-------TTTCGCA--------------TAGAAATAA------CA--------------AA--TT----CT-AAC-GATACT---CAA-------AA-AAATAGTGGGTTCCATCGTTTCTATGGTT--CCCTT------TT----AAACGGTGAGGCCCTCTCTATACACCGGAGCCC--TT-TCTTT----CATTT-------C-----ATC------AAAAGGTATTGTGAACTTGTATAGTTCACATTCTTTGGCTCTACCTA-----TC------CATTATAGAGTAAATAGCTCTTTTCACA---------ATAAGAGTTATCCATACAGTGACGGCATTTAATTATGAAAGTTGGC-T------AAGTAGCTGACCC------TGTTAGTCCGTTC-----TTT-----TAAGA-----T-AAAGGAGCAT-----AAG-CC---TTTTTCTTTTTAT------TACT------A-----TTTCCTCCGCTTAATGGATAACCATTTTCTACCAATGGGGGAATTGCTTCTT-AATTTCC-AATTT-AGATGATTGGA--TTTG-----CACCA-AAGGAAACCAGAAATTCCATA-TACCATAGAAATCTA-GGATAGAGA----------------AGCTCTATCCTA---TTCATTGGTACCGATCATGGATACTTC-A---AA-AATT------GTCTTA-----TTTGTTTGAACTCATGATCTGAACGAGTCGCAC------------------------------------------------------------------------------------------------------------------------GTCGTA-----TG--TATATA-G-----AAAAAAAAAGGATTGGTTTAGATCGATCTTAACCTG-ATGATTGATCATCATGAAGTA------TTTCTATTTTCTA-TTA----A-ATCGCAG------AAAACCTG-----AATTTA-----------GGTTTG-----AAATAAATTTA-CAAGAA---ATCC-----GGCCA-----A-TTAGATTAATATTATTA----------------AA-TTTAAGT-AAGAA---------AACTAC---ACTTTAA--------------------------------------------------------------------------------------------------T--------------ATG-GAAACGTAAGAATGGAAG----AG--AAAGAAAGAATCCGCAG--------------------------T-----------TTATTGTCTTC------A---TTTT------------------------------------------------TTT---TT-----TC---------------T-------------------------TATTCTA--------TATGAATAC------------------------------------------------TATAGATTC--TATTAATAC-GT-A-----------------GATTGAAATAATACATA--------------------------------------ATA-----C----------A------------------------------------------------------T-A-TAAGGAAGGTAAGACAG-------ATTGAAT----AAAG-AA----AAA-GGAATCGGT----------------------------------------GATTGG---AATGATAAAC-------AAAGA-GGGATAG---GGA-----TCTAT-TCTTCG--------TTTTTTCC-----AAATAG-GCCAAGCTAC-CCATTGCATA--------------------------------------------TTGGCACTTATCGAGTATAGAATAGATCTGCTTCTCTTTCTTCTTA-------CGAACAGAATTGGCTTC-------------------TTAT------------TTTTAATGGAATGAAATA-AATAT----TCACGCTTTCTGACACAGAA------------------------------------------T----C-CCC---------TAGA--GGGG---------------------------------------TTAGGTACATAG--GA-----TATGGATAG--TC-----TTTTCCAATGCGATAAAATAAAGCGACATCGTGTCTATTTTTCTTTGC-----TA-AAGGGGTATTTCC-----------TACCACATTGCTATG-----------------GTA-----TCTTTCATCTC----------------------------------------------TC--TTT------------------------------------------------TTTGAT---TTGAC-----ATGGGAAAC-------ATC-----TC-CCATCCTTTCT----TT------------GACTC-------------------TTTTT--------C-TTTCTTTAT-----CTTTATATGGG-AAAA--GATCCCAAATGA-CAAATGAATAGGTGTGGAAG-----TTATAATTGTA-----AATAAACCACGATCGAATC-T---------------------------------------------------------------------------TTTCATTGAAGTAAGAAGTTTCCC-----AGA-T-GGGGAGACTTCTTAC-----TTCAA----TTTTATAGAATTTCAAGATTACAATGGATCTACGA-AAAGATCTTGTATTTACAACTACAACGGAATAGTATACAAAGTCAACACCAAT-GATTAAATAGAA-TT--TGT-----TTCTACT------AAC--T-----AAAACTACGAAGTC-----ATT-----G------TTTTTCCATC--C----------AAAAAAGC-CTTTCTA--------------------------C-------TTT-----------------AAGCTATACATTT-----CTAGACATTCTGGTAGTTCGACCGTGGAATTTTTTTGTTTTGGTATCTCTGGAAT------GTGTGACTTGTTAGAA-TGGATCCTATTGAT-AATACATAGAAAGGGCCTGT----TATCTCT------ATCAAGATGATTCT-----AATTCGTC-------GG-----A-----TAT----TT-----TT---TA-----TTCTAGTATCTGGAACACGAA-ATAG-ATAGAGTGGATCAAG---AAAAA--AAATGGAACTATGATTCATACTCACTATTCAGACCTCGC------AACCAGACTG----A--AAAAAA-TTCAAGTA---G----TTT------------TT-------------------AATATTAAT---------A-------------AAAAAAGAA-----------ATTTTCTTCCTTC-----CAA-----TTTTGTTTG-CCCAAAAGACAA-C----TTTT--TTTTCTC----TCGATTTTG-----------------TCGAGTTATTACACGGA------TTCAAT------AAATGATCATCAAGCGGTTCTT-ATTCGAAGAACCCTTG-----CC----TTTTGGTTAGCTTGAGACTCAATCATCGTGGCTCTAGTATGAATCTA-AGGT----TTTAATTGAACTG-ATTCATAGGATCGCAACAAGATAATTTC------TATCAGAAAACTACTAG-----------------------------A-----------ATTTTG----------------------------------GC----TTTATTT----------ATT---------------TA-CTAGT-----AAAACAAGAGTAAATCTGC------ATTACGC------AAAAAAA---------------------------A----AAGAAAT---C------C-------------AAAAT----------AGGGAAGAGAA-----AAGTCAAGAAG-CCTCTAATGACCAAC---------------------A-TAA-GGGAAAGAAAGAAAGACAGATGAGCCAACTTGAGATTTTTTGGCATTAT-CAT----------CAC-AAAGAA----------------TAAGT------TCTGGATTTTTCTT-ATTTCA-----TATCT----TCAAGGCAAAT-CGACCCAATC----CAGTGGCTGATGAAGTTTTGAACCTTTT--T------TTTTTCTAATATCC-------GTTG-----AA----A-----ATTTGTG-----TGTTTCTGCTTGAGCCGTACGAGATGAAATTTTCATATACGGTTCTCGGA-GGGG----GA-CTCGGG------------------TTAGTTACCTATCTCAAT---------------------------------------------------------------------------------------------------------------------------------------------------------GGAAGCCATATC-ATAGAGAAAGATAATTCTAATT-TTCATAT-----ATCATA----TC-GGGTAGGTTGTGGTATTTCATTGCTACAAACATGGGTTATTGTAAAATAAGACATGTCATTTGGATACTTTTCTTCAACTC--------------------------C-GAAGTA----TT---TT-----GATAC---------------AA---AT---ACAA------------A------TAGTTGAAGTTCATTTTATGAAAGA-AAG--AAA------ATAA-GGCGGATT--------GTGTGACTTGAATTATTGATTTGGCCATGCAGATAAAGAATTGGATCTGCCACATTAGAATTCACAACC----AAAGGTGTCTCCGCATCCAATCAACACGTAAGTCCCC-T-ATCT------AGGA---AGGATA-------GGCTGGTTCACTTGAGGAGAATATTTTCTATGATCATACC---CCAACCATGTCATCCATGAACAGGCTCCGTAAGATCCCATAG--------AGTAGAAATAGAATAAGTCATGTGACATGATCCAATTC------TCTA-T-------TTAT-----TACACTTAC-TT------TTT---------TTA---------------------------------TTATAGTATGGAAATGCATTCATTTTCTTTGCATCGATTGCGATCCGCA-----ATACTATCGGAGTAAAAGAA--GGTA-TCTAAAGAAGAACGTAGGCTAGACTTTTTGATTTTT-------T-------A-TTAGT-----AACAAGTAAATACTTT-GTTTGGACGTAAGAAACTTGCGATATT------GAGGGG-----ATAAACACCAACTAATCAAGAGACATGAGACAATCCACAAAGCAATTGATCATGATCAAATTTGCAAGCCAACTTGGATATTGAGCATTTACC----CATAAGAA-TAAGAT-------TCTT--------T-------TC-----AAT------A------AGTA-----GT-----TGTAGGTGCAACTTC-GGAAAAGA----GAATCTGAT-AAAGCTTTTC------TT----------------ACCTAGAGT-CATTGAGTCATTATATA-C-----C-TT-ATTCTA------TTATGGATCTTCCACGGTCTTT-----TTTCTTT-CATTCTTGCTCGAGCCGGATGATGAAAAATTCTCATGTCCGGTTCCTTTGGGGGATGGATCCTAAAGAATTCACCTATCCCAAT---------------------------G--GA---TTTTTCAGGTTGATTCATTCAACCGT---GAAGTACCGT-----GCATAGGTATCTAGGAAAT-AGTTACTTCCA-AGT-GAATCTTCCCTAGATACC----TAAAATCC--------ATTTTATTATGATCCATTTCGC------G-------AA---------AATATAGA---TTGTGCCAAAGATGCTAAATTGTTTTCTTT--------------------TTTC------------------TT--TTTATTCT-----AACTC----------------------------------------G-AAA-AAG---------------------------------------------------------------------AAGAAGAGGAAAA-AATTGCA-----------ATGG-------AT---------------------------------------------------------------------------------------------------------------------------------------------------------------------------------------------------------------------------------------------------------------------------------AAT----------------------------------------------AGACTAG-TATTATTAT---TTGATCATTGAATCGTTTATTTCTCT-----T------------G-AAAGCATTTTAA-----------------------------------TTCTTATTTTATTATCT----CATAAA-TAT--GAGTTAGAAAT----AACAA-AAAG--AAAAAAAGATACAA-------------------------AGATATCCGT-------TTCAGG-----GTAAAATATATC----------CTTTAC------TTTAA-----TTATT--------AATTAT-----TTT-------AT---------------------------TTGGACGTTTCCGCGGGTAC--------------T---TTT--------------------------TTT--------ACTTT----------------------TTAG------A---AA-----GTAAAG------TTC-------TTTTTCGAAAGA------------------------------------------ATT-TCCGTATTCCTTTCTTA-AACTAT-GAATCTAA-------TCTTTG------GG---AAAAAATA---AG-----TCTCTTC-----GCTTGAATTTTGGAACTTTGA---A---------TTTA----------------------TTACCCTAG-------------AAAAAAG----AAAAACCTAATCCTTTGAAT-----------------------------------------------------------------------------------------------------------------------------A---TT---------TTTTTTTCT--CC-----TATTTTTC------TATTTTGATTTTCAAATAAAAATA-CAACGTT-TTTTTTTATTTGAAAAATAGGAA------GTTCGAG----------ATAGAATTCGA-----------------------G------T------A---------------------------CTATAGGAGGGGCGA-AAGACTCTAATTCTAGGTTCCTCCTAATTTTTCTATAATCAACATGTTTTC--TTTTTTTTTTTCT-----TTTA-----CTTTTGGATTTTAAAGCATATACGTGAGAC-----------------------ATAAT-------CTACT----------A----ATTTTTTCTTT-------GATCT-------AT---------------ATCTCGCCT----------ACTAG-T-------AT--------------------------------------------------------------------------------------------------------------------------------------------------------------------------------------------------------------------------------------------------------------------------------------------------------------------A-------TTA----TTTTGATTTCAA-----TTTGTTAT----TT-----C-------TATGC--------------------AAAAGGATGAAAGAAATATTG------TCTTT-CCAG-AAAAAAAAACC----AGG------TTTT----TTT--TATCT------TCAATA--CTCCT---TTTTTG-------------GG-----ATG-------------------------------------------------------GTTATAGTCG-ATGG---T--TCT-------TTCTTAGTTCCATCTCTACTGCAAAACTGGACATGAGAGTTTCTTCTCATCCAGCTCCTCGC------------------------------------------------------------------------------------------------------------------------------------------------------------------------------------------------------------------------------------------------------------------------------------------------------------------------------------------------------------------------------------------------------------------GAAT--------GAAATGAGAAAGCGTG----CA----------AATTTCTCT---------------------------A----A--------------------------------------------------------------------------------------------------------------------------------------------------------------------------------------------------------------------------------------------------------------------------------------------------------------------------------------------------------------------------------------------------------------------------------------------------------------------------------------------------------------------------------------------------------------------------------------------------------------------------------------------------------------------------------------------------------------------------------------------------------------------------------------------------------------------------------------------------------------------------------------------------------------------------------------------------------------------------------------------------------------------------------------------------------------TTCC---AT-AA-----TAT-------TTT----------------------GGAATAT-----TATGGATAGATGCAC-------------ATTA----A--------------------TAGATAATAGAAA---------------------AAGTTAGGGTTTTTTTAATATTGAATATTGAATTTGTTAAATTTTA-------ATATTGAATATT-----------GAATT------------------------------------------------------------------------TGTTAAAA----------------TAGAAAA------------------------------------ATA-----TAT-----------------------------AGTCAAG--------------------------AAAGAAGATC----------------------TAGAATATATCTAGATGTG-TGTGT---------------CTAT-TTATCTATATTC-------------------TATATTTATAG-------ATAATGTAATCTTT-----------CTTAAAAAAA------AAATC---------------------------------------------------------------------------------------------------------------------------------------------------------------------------------------------------------------------------------------------------------------------------------TCC--TTA------------------------T----------------------------------------------------------------------------TT-TGACTCT-------T----------------A------TT-------------------------------------------------------------------------------------------------------------------------------------------------------------------------------------------------------------------------------------------------------------------------------------------------------------------------------------------------------------------------------------------------------------------------------------------------------------------------------------------------------------GAA-------T----C-GCGG------------------------GA------AAGTATTCT---------A-------ATTCAATAAAG-------ATTTCGCGGGCGAATATTTACTCT-TTCC--TGT--------C-TTA----TTTGTT-AA-T-----TTATAACCTT-ACCA------AATAAGGC-----AA------TTTTTTTGGTTTGTTCCGCCATCCCACCC--AATGAAGTCTTAGGA--TTCTTTT-----C-AAT---AAA-------A----TCCT-ATGCAGTCATAGGTTCTGTCGTTCCCACTACTTCTCCTTTAATGGTTAGGTCTGAATCCCACAATGGAGCTTT-C--CAAAAATTTCTTTCCGAGTCAATTTTCTCAGTTTTATTAACCCGGGCCGCTCTTTATT--TT---------ATT-------ATTGCTTAA-----AATT-----TC----TATTTTTTGTTT--C-------AA-----GTTACGATTTCGAA-------------------------------------T------------TCTCT----------------------G-TTATT--------T--TTATT------------------------------------------------------------A-TATTGATGCTTTATCACATTGC--------CTTT-TATGATGTAACTCATAGACCATACATATTGGAATCCTATA----T----CTT-TC-----TT-ATTCTTCTTCCTTCTTTCTATCATCCCTC-CTTT-TATCCAC------AT-CCCTTTAGTTTTGCTTCACAA----CC------TAGAATATGTTTTC--------------TTTTTT---------AGAG---A------AAAA-ATTG-----CAGTTGCTACAACT-----A-----------------------TATGATAGATC----TAC-----TCA-------T-----TTATGATAGATGTATTTA---------------------------TTCATATAG----TG-------------ACTGTTTCTTAGTT-AGGATCTCGACAATACGAAGCAATAGGTTGGTTA------TTAGTTAA-----TTTTC------------TA-------TAATTACTA-------------------------------AG-TTT-TTTCTTTTTCTA-------------------TT-------------------------TATAG------------------TAGGGTTCAGTCAA-------------TTTTTT----TTGAATCTCC---A--T----TTTTGACTCT--AAAGAAAAAACTAACGAGTCACAC---------AGCA--------ATTATATTAAA-------AGA-TTTATCAATTTTCATTAAATCTTAT----AG-----------AAAGAG-----GTAG----AATTTCTTC------------------TTTTTTTTTTC---------AGGG-----AT-----T-----------TCAGG----A-----AA---A-------------------------------------------------------------------------------------------------------------------------------------------------------------------A-TAAGGCTCTTGT---------------------CATTTTTTA-------------------------------TTCTAT-----------------------C-----ACTGAACAGAATG----GGAAGACA-----AGG-CTAG---A-TTTTTCTAT-TC--TA------TTTTTT-----------------------TTT---TACTGGGAATCGAAA------TCTAAGATGGATCTA-AA-------------------------G------------------------A-------------------------------------------------------------------------------------------------------------------AAATAA------------GGTTATTCCCCGC----C-------TAC-C----TT---------------------TG-TT-------------------------------------TT----T----------------T--------TTTTATTT---TGA-ATCTTTCTATTCTGAATTCAG--------------------------------------------------------------------------------------------------------------------------------------------------------------AGCTG-ATTACTCC------TTTTT---TCCATTTTAAAGAGTGG-CATTCTATGTCCAATATCTCGATCGAAGTATGGAGGTCAGAATAAATAGAATAATGATGAATGGAAAAAAGAGAAAAAT-CCTTTAG-----CT------G-----GATAAGGGGCGGATGTAGCCAAGTGGATCAAGGCAGTGGATTGTGAATCCACCATGCGCGGGTTCAATTCCCGTCGTTCGCCCATCGCATTATTGCAAATTCCAAAAATGCAATTTTC-------CATATTCCTAGTTACGTAT------TGAAGTAGATTCTTCTTTTCTCTCAAAAAACCCCTTCCCAAACTGTACAAGCTTCTTCCAAAGCATACAGCTTTCTAGATGTATATGACGATCTCTAGACAG-ATGGATC----TTATATGAATCGTATGATGAAGTACCACATGAGTGGATATATAG-GAAAGGAATCCAAATCTGCCGAATCGCTCATGTTATGATCTTCTACATCCTAGGTCTCCGCGTTCCGTCATCTGGCTTATGTTCTTCATGTAGCATTCAGATCGAATGACTCTATGAAATTACGTCGATACTTCCACATA------TTATGGGTAACGTAGGAGACATCCCT-ATTTTCCCCGGGGGGTCTTAATTACCACTGCTTAGCTTTCAATTCGCCTCTGACCATCAAATTAAATGTGAATAACCCGTCCTCCTCTCTTTGAAACAAGGGGCGCTTCCGGTTCTGTGCGTGCTTCAAACAATTTTGTCTTCTCCATATTACCATATCTCTAGAGTCAATAATTTTCTATGAGGAACTACTGAACTCAATCACTTGCTGCCGTTACTCAACAGTTTTCTGTTGAGGTCTATCCCGTAGAGGTAGTCAAATTGGATCAGTGATCGATTTCTAGGTTTCGTCGTAAACCTAATTGGTTACTTCCAATTACGTAAATCAATAGTTCAAACCGCACT---------ATTATTAAGTA---------------------------------------------------------------------------------------------------------------------------------------------------------------------------------------------------------------------------------------------------------------------TTCTCCT----------------------------------------------------------------------------------------------------------------------------------------------------------------------------------------------------------------------------------------------------------------------------------------------------------------------------------------------------------------------------------------------------------------------------------------------------------------------------------------------------------------------------------------------------------------------------------------------------------------------------------------------------------------------------------------------------------------------------------------------------------------------------------------------------------------------------AAATCGA-----CTTTCCCTCCTATGCTCTGAGTTCCAGTATCGATAAGAATTCGAGTTCTTA-TTGTTCTTATGTTATGGTATGAATATACCATACCAATTCGTTATGTATGGATGATGGATGAGATTCCATGGAT------AGAGAGCCAGTTCCAATAGACTTATGGAA------CGTTCCCGTTCGCGTGCATCCAGCAGGAATTGAACCCGCAAATTTACCAATTATGAGTTGGGCGCTTTAACCATTCAGCCATGGATGCTTAACAGGGATCATCGTACATCGTAAATAACCAATTTTCAT------ATAGAAAGACATATCATAGAAAAATGAAATCGA-----------------AAATATTCGGAGATGGCAAATATTCGGAGATGACTACGAAAACACCTCTCTGGATCCTCGAATTG---AAAGAGAGATTGAGAGGGATCAAGAATCCTAATTCTCGCTATTTGGAATGGATCCAATTCTATTGAGTCTGACTCATAGTGATCATTTCTCTTTAGCAAAGAATGACCTTGGTTATCAAAGGATTG-----AACAACCGGGATCCAT-TTACTTATGATACCTAGTTGACATTGATAACAAGGATCTAATGAATTATGAGTTT----AATAGATCCTC-----TTTAGCAGAAAGACGTATA-----TTCCTTGCTCATTATCAGACAATCACTTAT-----TCCC-------------------------AAACCTCGTGTGGGGCTAATC------------GTTTTCATTT--------ACCATCTCATGGA-------------------AAACCCTTTTCGTTCCGCTTAGCCCTATCGGG-----------------------TATTTTAGTGATAG------GTTCTATAGG-----------------------------------------------------------AACTGGAC-GATCCTA----TTTGGTCAAA--------------------TACCTAA---------CGAAAAA----TTCCTAT-----------TTTCC------TTTCATTAAGGTACGAGGGCTTCTT-----ATTCCAC-----AAGAAC-----GAAAGCACC------TTTTCATTCTTTCATATAC-TAGGGGTTTTTACTTGGAAAAGACAATG--------------------TTCCATACTAAAGGATTCGGGTCCAT--------------------------------------------------------------------AACCACGAGTTCCAG--------------------------------------------------TGCACTAGATCTTG------------------------TAGCACTTAGCAACGAGGCC---------------------------------------------------------------------------------------CTATCCATTAGTATTCCACATAAGAAATCCAT-------T-----ATAG-AAACTAATACAATTAGAT----------------------------------------------------------------------------------TGGCTCTTCATAGACAAACTTGGGGTTTG--CGAGCCAAGGTAAGACCGGCTCGGGATC-----ATGGGA-CCCTTTTC---------------------------------------------------------------------------------------------------------------------------------------------------------------------------------TATCAGATAGGA---GGGGCTCTTGTA------------------------CAA---AATAG------ACTT-----CTAAGTAATAACCCCA-------------------------TAGA--------------------------------------------------------ATCTATCTAT-----ATAAAGATAAAGAGGC-----AAT-------CGTGT--CAGGAAGCGGG---T-----TTTTCTTTGGCC-----AAA----------------GGGTAC----TTCGAACTTGGAACGAGCATGAAGAGATTAACGA-----GACTTCTTTCTCTTT------TGAGTTTTTCTGGC------------------------------------------------GGACCGGTCGCGCAAGATCTTTGGTCTTCC-----CCCGGAACCGATG---AAAAAAAGTGG------------------------------------------------------------------------------------GTCGCTTCT------TATGGACTCGCTCAGAATGATTCTTCTC------T-----ATC-----------------TATAGTTCATGGCCT--------------------------------------------------------------------------ATT---AGAAGTAGAAGGTGCTCTGGTGCAATCCTTACCGACAGAAAAA---GATTGCAGTCAGGTTGA----------------------TAATAAT-----------------------CGAGTGCCATTACTTCGTCGGTCC--------------GAACCAAGGAATCCGTTAGAAATGTTTTGAAATGGATATTGTTC------------------TCTCTTT---GATCAGGGATTGCTATATGAAAAGAAGTGGAGTTTGAAAAAGGGAAC--GGAATGGTCAAACCG----------------------------------GAACTGCTAGAGGAACGAATTTTCAATAGCATAACTTGGGCTCCTAGAATATGGCGCCCTTG-----GGAC-------------------------------------------------------------AATCTATTT----------GATTGCAGG----------------------------------------------------------------------------------------------------------------------------------------------------------------------------------------------------------------------------------------------------------------------------------------------------------------------------------------------------------------------------------------------------------------------------------------------------------------------------------------------------------------------------------------------------------------------------------------------------------------------------------------------------------------------------------------------------------------------------------------------------------------------------------------------------------------------------------------------------------------------------------------------------------------------------------------------------------------------------------------------------------------------------------------------------------------------------------------------------------------------------------------------------------------------------------------------------------------------------------------------------------------------------------------------------------------------------------------------------------------------------------------------------------------------------------------------------------------------------------------------------------------------------------------------------------------------------------------------------------------------------------------------------------------------------------------------------------------------------------------------------------------------------------------------------------------------------------------------------------------------------------------------------------------------------------------------------------------------------------------------------------------------------GTTTTGTTCCGAAGCAAAGATATCCGCGGAGGCC-------------GGTTCGTTCGTCCTA------TTCTGATA-----TTCAGGACC-----AAG-----------------------------------------------------------------------------------------------------------------------------------------------------------------------------------------------------------------------------------------------------------------------------------------------------------------------------------------------------------------------------------------------------------------------------------------------------------------------------------------------------------------------------------------------------------------------------------------------------------------------------------------------------------------------------------------------------------------------------------------------------------------------------------------------------------------------------------------------------------------------------------------------------------------------------------------------------------------------------------------------------------------------------------------------------------------------------------------------------------------------------------------------------------------------------------------------------------------------------------------------------------------------------------------------------------------------------------------------------------------------------------------------------------------------------------------------------------------------------------------------------------------------------------------------------------------------------------------------------------------------------------------------------------------------------------------------------------------------------------------------------------------------------------------------------------------------------------------------------------------------------------------------------------------------------------------------------------------------------------------------------------------------------------------------------------------------------------------------------------------------------------------------------------------------------------------------------------------------------------------------------------------------------------------------------------------AGGTACTGGATTCTCTTTCGGATAGGCCCT-----GAAAGGAGAAGAAAGGCTGAAATGCCAACGGACC-----TCTGTC-------------TATTCTCTAATTCACCCGATCCGATAGTACCCGTTTTTGGAACGTCCAGTGCCAAAGTCACTGAATGGGTAAGTCACCAATCCAATCCC-----------------------------------------TTTGA-----CAAA-TCGGG-------TGTCATATTAGATATCATATTCTATATATATAGAAATCATAT--------------------------------------TC-----------------------------------------------------TAT----------------ATATATA-----GA------------------A-----AT----------------------------------ATCATAG---------------------------------AATAGACA-T-----ATAGAA---------------------TTTTTGGTC---------------------------------------------------------------------------GGGAA--------ATTCGAATGAATC----------------------------------------ATTGAGT------------------GAAAAAGGAGCAAAG------AATGACAAA-------------------------------------------------------AGACGAGACTCTACTAGTCTTCACTCT-----TG----------------------------------------------------------------TGGT------TTCCTCG--GTTTCTGTTTTCTTATTCGG----------------------------GATCTTGCTTTTCATGGTTCTCATCTCTGCAACTCGCGATTTTC-------------------------------------------------------------------------------------------------------------------------------------------------------------------------------------------------------GCGAGAGAACCAA------ATCCAAGTTGGTGAAGATCATGA---------------------TTTGGGCT------GGCA-------------TAGTAGT-----------------TATTACCTTTGCAATTGCGGTTCGAATCTATCCGATCTT-------------TA----T-------C--TTTTTGCTCAAAG----------------------------------AA------CGAATAAAACCCCTTGTCGAA----------------------------------GCCCT--------------------------------------------------------TTATGATAAGCTTCCCTGG----------------------------------------ATCTGGGAAGTTTCTCTTTCACGGTATTGGGATCGTTTGATCGATTTCC-----TTGATCGC-TA-----C-----TT-ATGGGCGTGCGCTCAAAGGATACAAACAGGAATTCGC-----AAACAAAACAAAAA-GGGG-----AATTCGTAGTCACTTTTTCCTGTCGCGT----AAAAAAA---AGG--------------CTTTACGCGAGAGCAATA-GA-----GGTTGGGATACATCTATCTCTTCTGAGCAACC-----TC----TTTTGGA-----TTCTTAAGACCACCC-----TTGCAGTAGGATACCGTCTGCTTTGGGTTCTT-----TA-----T-----TATCTCCTTCCAG--------------G-----GATTTT------------TAGGATCGTTCAGGC----TA----T-ATTTAGTCTATTTTGGCTTTTACT-----GTCTACTTTTCTCAG------GGAGATGGTTAAGGACCTCAGAAGAT--------------------AGAGGAGAGC-----GCCAG--GCGCAGAT---TTCCGGAAT-ACTTCTACGGGGAATGCTCATTCAATGAGCATTCTCCATATTATGCCTTGAAGAGGACTCGAACCTCCACGCTCTTTAGCACGAGATTTTGAGTCTCGCGTGTCTACCATTTCACCATCAAGGCATCTTGAAAGTGAAT--------------------------------------------------CGT-----ATTCCATGAATATGATATCTATCTAATGTGAT--------------------------------------------------ATATTCCATATATG--------------------------ACAAAGGTGGAGTCTTGGAGTATTTCGATCGATCGGT------CATATA--GGCCTGAGTCAGACATCAAATAGCTTCGATTTGCATTATCCGTAGAACACCTT-ATATGTATCAAA----ATCGATATCAAAATCAAA-----------A----------------------------------------------------------------------------------------------------------------------------------------------------------------------------------------------------------------------------------------------------------------------------------------------------------------------------------------------------------------------------------------------------------------------------------------------------------------------------------------------------------------------------------------------------------------------------------------------------------------------------------------------------------------------------------------------------------------------------------------------------------------------------------------------------------------------------------------------------------------------------------------------------------------------------------------------------------------------------------------------------------------------------------------------------------------------------------------------------------------------------AGATGTACAATC-----CAAT------TTCTCGATTCAATAGAAGCCCAAAG-------------------AGGTGCATATGGT-----ACC---CAAATA-----AGGATAG------G-----ATAGATATGT----CAAAAGCA---GGTCTGATTACACC---------------------------TATTCCTAATCCTAAATAGAATGTAAGGGCGTAGGGATTTCTATGTAAACAGAGTATCCTATTTCCATAGGCTCGAATGA-C------------------------CCCTTCTCATAATAAGAATGTGCACGGTCTGGTCCGGTATGGAATGAACTTATAATCTGATGATCGAGTCGATTCCATGATTATAAGTT-----CATAACCCTAGCGCCCATTCCCA-----TTTTGGGCGGAACAGATCTACTAATTCTTT----------------------------------TATTCC-----------AGTTAGTAAG------AGGGATCTTGAACT----AAGAAATAGACC------TAGCAG------GTCAGAGTCGAAAAGAGGATTCCTCGCTTCTTTCTCTCATGCAAAACCGTGCATGAGACTTTCATCTCGCACGGCTCCTAAGTGAT-AAAAGAAAGAAGAACT-CGTCTTCTTT-CTTTTTTGATTACCTTCCTCGCGTATGTATAAGACCCAATCCATTCTTTTTCGAAATCGATTTCGAAAAAGAACTACTAATCCTTAACTTTTCGAGGAATCCTTCATCAGTGGTTGTGAATGACTGACTTTTTCAATCCTTTCGACTTTGGTTCCGTAGGAG--CAAGTCAGAAAGGTTGAGAAATAGAACCATCTGATTTGATTCGTTCCCAATAGCCATGAGATGATTATCTTAGGGTGATCCTTTTGTCAACGGAT---GCTCCTATTACACTCGTAGTCTCTGAAGGATGAGAACCCACTATGTAGCATCTACATTGATAATT-----CAAGCATTGTATACGTCATTAGTCCGATTCTTTGTAGGAACTACCCGTAATAACGAGCTTGCAAAATGGATCTGTTTATCATAAAGAGATTCGTTGTTCCTGACCCTGCTTCACCTTAATTGTTATTTGAAC----AAAAAGATCACAATAAAC-----TTTTGGTAAAAGTTCTGTCTTGGTCGGAGTGGGGATAGCATTTCTCTTCTGCATGTCTATGGAGTTTTGCAAAACCCAAACACCTCAGAGATAGATATAGAGGTAG----GAATTTGTCGAACGAACCACAC----------------------------------------------------------------------------GAATTAGTAACTGCATCC-AATCTCCGAAAAGTCCCGATTGTTTCGATTTTTGGAATGGGATATTTACGGAATCCCCATGAATAGGATCAAACCTTATTCCATGCTATTTC-----CATAAGATTCCTCTTTCTTATTCTTAAGCAAGCCCCCGAGAGGGCTTAGTTGATCATGATTTCTGTTTTCTC---TTTCTTTTCCTTTTTGTTTGTTTCGAGAAAGATATCGTCCGATTCTCCTTCTATTGATTCTTTTCCGATCGAGATGTATGGATCCATGTGTCTACATAC------CTA----G-----ATT----CTGTTCATGGAGAGCGTGAAAGAGGTTCAAGAATCCGTTTTCTTTTTATAAGGGCTAAAAACGAATCAC-----------------------------GTAGGGTGGATCTCGAAAGATAGGAAAGATCTCCCTCCAAGCCGTACATACGACTTTCATCGAATACGGCTTTCCACAGAATTCTATAGGG----ATCTATGAGATCGAGTATGGAATTCTGTTTACTCACTTTAAATTGAGTATCCGTTTCCCTCCTTTTCCCCCTAGGATCGGAAATCCTGTATTTTCCATATCCATACGATCGAGTCCTTAGGTTTCCGAAATAGTGTAATGG-AAAA-AGAAGTGCTTCGAATCATTGCTATTTGACTCGGACCTGTTCTGAAAAAGTCGAGGTATTTCGAATTGTTTGTTGACACGGACAAAGTAAGGGAAAACCTCTGAAAGAATTTCCATATTGACCTTGGACATATAAGAGTTCCGAATCGAATCTCTTTAGAAAGAAGATCTTTTGTCTCATGGTAGCCTGCTCCAGTCCCCTTACGAAACTTTCGTTATTGGGTTAGCCATACACTTCACATGTTTCTAGCGATTCACATGGCATCATCAAATGATACAAGTCTTGGATAAGAATCTACAACGCAC----------------------------------------------------------------------------------------------------------------------------------------------------------------------------------------------------------------------------------------GGAAAAGTCGACAGATAAGTCACCCTTACTGTCCCTCTACAGAACCGTACATGAGATTTTCACCTCATACGGCTCCTCGTTCAA-----TTCTTTCGAAGGG-ATCCTTTTCCTCGTTCGAGAGT-CTCCGCCCTTCTTCCACTCCGTCCCGAAGACTAACTAAGACCAATGGAGTCACGTTTTCATGTTCTAATTGAACACTTT--------------------CCATT-----TATGAT-----T-----AAAGG-------AGAAGATTGTTCTTTTACCAAACATATGCGGATCAAATCACGT-------CTTATAA-----------------TTATAATAAGAAGAA---ATCTTTCTCGGTATCAATCCCCTTGCCCCTCATTCTTTGAGAATCAGAAGGATCCTT-T---TCGAGTTTCCA-----------------------TTTCTTCATTTGGAATCTGTGCTCTTCTAT------CTTCGACTT-A--TTTTTTTGGCTTTATTC----TTT----------ATTTATTTC------------ATTTCGATTTTTCCCTCTTCCTCTATCCCTATCCTCTAGGTACAGCGTTTGCATCAATAGAGAACCTTTTCCTCTGTATGAATCGATATTATTCCATTCCAATTTCTTCCCGAAACTTCCCA--AGAAAAATCCCGAATTGGATCCAAAATTGACGGGTTAATGTGAGCTTATCCATGCGGTTAGGCACTCTTCAAATAGGAATCC----ATTTTC-----TAA-CTGGCTTTCGTGCTTTGGTGAGTCGTCCGAGATCCTTTCGATGACCTATGTTGTGTTGAGGGGATATCTATATGATCCGATCGATTGCATAAGACCCGCGGTAGCAATAGAA-CGGGGAAAGTATACAGAAAAGACAGTTCTTTTCAATTTC-------------GATTA----TCTATATATT-----------AGTTCGTTTCTAT-TTC------------------------TA--------------GATATCT------------------------ATTTCTAT------------------------------------------------------------------------------------------ATATTA-G-------------------------TATTAGT-------------------------------T-------A---------------------------------------------------GT-----AGTA-----CTA-------------T-----------------TCTATTAGTTA------------GCGATCCCGGCTCTGTGAGTTCTTTCTTCCGTG-------ATGAACTGTCGGCACCAGTCCTACATTTTTT---CTCTGTGGACCGAGGAGAAA-GGG--GGTT----------------------------CAGCAGGAAGAGGATTGTACCATGAGAGAAGCACAGAGGTCAACCCGCTTCAAATATGGAACATGGATTC-TGGCAATGCAACGGAGTTGGGTCCTCATAT-----CGATCCGAATGAATCAGTCTTTCTACAG---------------------------------------AGGTCAATCTTTGCCTATTAGGCAAGAGGATAGCAAGTTCGAAATTCTGTCTCGATA--G-----G-----ACATGGATTTCTATTCCTATGAAATT----------------CATAAATGAAAATGAAGTAGTTAATGGGAGGGCTACCATTATCCTTT-------------------------------------------------------TTCTTGTATGTGT--T-----CCTAAGAGAAGGAATTTGTCCATT-----TCATGTTTCGAGGTCT-C-----AAAAAAA---GGGCGTGG-----AAACAGATAGAAACTCTTGAATGGAAATTGAAAA------GAAATGTAGCCCCAGTTCCTTCGGAAATGGTAAGATCTTTGGCGCAAGAAGAA-GGGGCGACCCGTATCATCTTGACTTGGTTCTGCTTCCCCTC--TTT----------------TTTTA---AGAATACCGAGTCGGGTTCTTCTCCTACCAGTATCGAATAGAACATGCTGAACAAGATCTTATTCATGG-AAACCTGCTCGATTTAGATCGGGAAAATCGTACAGATTTTATGAAACCATGTGCTATGGCTCGAATCCATAGTCAATCCTACTTTCGATAGGACCGGTTGACAATTGAATCCAATTT---------------------TTCC-------------------CATTATT-----TGACT-------ATCCA------T----------------AATAGT--------------------------------------------------------------------------------------------------------------------------------------------------------------------------------------GCGG-AAAGAAAGCCCGGAGGAAGAG-----TGGCCTTGAGTTTCTCGCCCCTTTGCCTTAGGATTCGTTAATTCTCTTTCTCGATGGGACGGGGAAGGGATATAACTCAGCGGTAGAGTGTCACCTTGACGTGGTGGAAGTCATCAGTTCGAGCCTGATTATCCCTAAACCCAATGTGA-G------TTTTTTCTATTTTGACTTACT-CCCCCGCC------------ACGATCGAACGGGAATGTATAAGAGGCTT--GTGGGATTGACGTG----------------------------ATAGGGTA-GGGTTGGCTATAC-TGCTGGTGGCGAA--CTCCAGGCTAATAATCTGAAGCGCATGGATACAAGTTATCCTTGGAAGGAAAGACAATTCCGAATCCGCTTTGTCTACGAATAAGGAAGCTATAAGTAATGCAACTATGAATCTCATGGAGAGTTCGATCCTGGCTCAGGATGAACGCTGGCGGCATGCTTAACACATGCAAGTCGAACGGGAAGTGGTGTTTCCAGTGGCGAACGGGTGAGTAACGCGTAAGAACCTGCCCTTGGGAGGGGAACAACAACTGGAAACGGTTGCTAATACCCC-GTAGGCTGAGGAGCAAAAGGAGAAATCCGCCCAAGGAGGGGCTCGCGTCTGATTAGCTAGTTGGTGAGGCAATAGCTTACCAAGGCGATGATCAGTAGCTGGTCCGAGAGGATGATCAGCCACACTGGGACTGAGACACGGCCCAGACTCCTACGGGAGGCAGCAGTGGGGAATTTTCCGCAATGGGCGAAAGCCTGACGGAGCAATGCCGCGTGGAGGTGGAAGGCCTACGGGTCGTCAACTTCTTTTCTCGGAGAAGAAACAATGACGGTATCTGAGGAATAAGCATCGGCTAACTCTGTGCCAGCAGCCGCGGTAAGACAGAGGATGCAAGCGTTATCCGGAATGATTGGGCGTAAAGCGTCTGTAGGTGGCTTTTCAAGTCCGCCGTCAAATCCCAGGGCTCAACCCTGGACAGGCGGTGGAAACTACCAAGCTGGAGTACGGTAGGGGCAGAGGGAATTTCCGGTGGAGCGGTGAAATGCATTGAGATCGGAAAGAACACCAACGGCGAAAGCACTCTGCTGGGCCGACACTGACACTGAGAGACGAAAGCTAGGGGAGCAAATGGGATTAGAGACCCCAGTAGTCCTAGCCGTAAACGATGGATACTAGGTGCTGTGCGACTCGACCCGTGCAGTGCTGTAGCTAACGCGTTAAGTATCCCGCCTGGGGAGTACGTTCGCAAGAATGAAACTCAAAGGAATTGACGGGGGCCCGCACAAGCGGTGGAGCATGTGGTTTAATTCGATGCAAAGCGAAGAACCTTACCAGGGCTTGACATGCCGCGAATCCTCTTGAAAGAGAGGGGTGCCCTCGGGAACGCGGACACAGGTGGTGCATGGCTGTCGTCAGCTCGTGCCGTAAGGTGTTGGGTTAAGTCTCGCAACGAGCGCAACCCTCGTGTTTAGTTGCCACTATGAGTTTGGAACCCTGAACAGACCGCCGGTGTTAAGCCGGAGGAAGGAGAGGATGAGGCCAAGTCATCATGCCCCTTATGCCCTGGGCGACACACGTGCTACAATGGGCGGGACAAAGGGTCGCGATCTCGCGAGGGTGAGCTAACTCCAAAAACCCGTCCTCAGTTCGGATTGCAGGCTGCAACTCGCCTGCATGAAGCAGGAATCGCTAGTAATCGCCGGTCAGCCATACGGCGGTGAATCCGTTCCCGGGCCTTGTACACACCGCCCGTCACACTATAGGAGCTGGCCATGTTTGAAGTCATTACCCTTAACCGTAAGGAGGGGGATGCCTAAGGCTAGGCTTGCGACTGGAGTGAAGTCGTAACAAGGTAGCCGTACTGGAAGGTGCGGCTGGATCACCTCCTTTTCAGGGAGAGCTAATGCTTATGCTTATTGGGTATTTTGGTTTGACACTGCTTCACGCC------CAAAAAGAAGGCAGCTACGTCTGAGCTAAACTTGGATATGGAAGTCTTCTTTCGTTTAGGGTGAAG-----TAAGAC----CAAGCTCATGAGCTTATTATCCTAGGTCGGAACAAATTAG----TTGAT-AGTGATAGGATCCCCTTTTTGACGTCCCCATG-T--CCCCCCCGTGTG-----GTATGGCGGCATGGGGATGTCAAAAGGAAAGGGATGGAGTTTTTCTCGCTTTTGGCGTAGCAGGCCTCC----C-----TTTGGGAGGCCCGCGCGACGGGCTATTAGCTCAGTGGTAGAGCGCGCCCCTGATAATTGCGTCGTTGTGCCTGGGCTGTGAGGGCTCTCAGCCACATGGATAGTTCAATGTGCTCATCAGCGCCTGACCCGAAGATGTGGATCATCCAAGGCACATTAGCATGGCGTACTCCTCCTGTTTGAATCGGAG-TTTGAAACCAAACAAA-CTTCTCCTCAGGAGGATAGATGGGGCGATTCAGGTGAGATCCCATGTAGATCTAACTTTCTATTCACTCGTGGGATCCGGGCGGTCC---GGGGGGGG-GCCACCACGGCTCCTCTCTTCTCGAGAATCCATACATCCCTTATCAGTGTATGGAGAGCTATCTCTCGAGCACAGGTTGAGGTTCGTCCTCAATGGGAAAATGGAGCACCTAACAACGCATCTTCACAGACCAAGAACTACGAGATCACCCCTTTCATTCTGGGGTGACGGAGGGATCGTACCATTCGAGCC--TTTTTTTCATGCTTTTCCCGGCGGTCTGGAGAAAGCAGCAATCAATAGGACTTCCCTAATCCTCCCTTCCTGAAAGGAAGAACGTGAAATTCTTTTTC-------------------------------------------CTTTCCGCAGGGACCAGGAGATTGGATCTAGCCATAAGAGG-----AATGCTTGGTATAAA-----TAAGCCGCTTATTGGTCTTCGACCCCCTAAGTCACTACGAGCGCCCCCGATCAGTGCA-----------------ATGGGATGTGGCTATTTATCTATCTCTTGACTCGAA-------ATGG-----GAGCAGAGCAGGTTTGAAAAAGGATCTTAGAGTGTCTAGGGTTGGGCCAGGA-----GGGTCTCTTAACGCCTTCCTTTTTCTGCCCATCAGA-----GTTATTTCCCAAGGACTTGCCATGGTAAGGGGGAGAAGGGGGAAGAAGCACACTTGAAGAGCGCAGTACAACGGGGAGTTGTATGCTGCGTTCGGGAAGGATGAATCGCTCCCGAAAAGGAGTC----TATTGATTCTCTCCCAATTGGTTGGATCGTAGGGGCGATGATTTACTTCACGGGCGAGGTCTCTGGTTCAAGTCCAGGATGGCCCAGCTGCGCCAGG-----GAAAAGAATAGAAGAAGCATCTGACTCTTTCATG----CATACTCCACTTGGCTC-G-GGGGGGATATAGCTCAGTTGGTAGAGCTCCGCTCTTGCAATTGGGTCGTTGCGATTACGGGTTGGCTGTCTAATTGTCCAGGCGGTAATGATAGTATCTTGTACCTGAACCGGTGGCTCACTTTTTCTAAGTAATGGGGAAGAGGACTGAAACATGCCACTGAAAGACTCTACTGAGACAAAAAGATGGGCTGTCAAAAAGGTAGAGGAGGTAGGATGGGCAGTTGGTCAGATCTAGTATGGATCGTACATGGACGATAGTTGGAGTCGGCGGCTCTCCTAGGCTTCCCTCATCTGGGATCCCTGGGGAAGAGGATCAAGTTGGCCCTTGCGAATAGCTTGATGCACTATCTCCCTTCAACCCTTTGAGCGAAATGTGGCAAAAGGAAGGAAAATCCATGGACCGACCCCATTGTCTCCACCCCGTAGGAACTACGAGATCACCCCAAGGACGCCTTCGGCGTCCA-GGGGTCACGGACCGACCATAGACCCTGTT-----CAATAAGTGGAACACATTAGCCGTCCGCTCTCCGGTTGGGCAGTAAGGGTCGGAGAAGGGCAATCACTCGTTCTTAAAACCAGC------ATTCTT-------AAGTTTAAGATC-----AAAGAGTCGGGCGGAAAAAGGGGAGAGCT-CCCCGTTCCTG-----GTTCTCCTGTAGCTGGATTCCCCGGAACCACAAGAATCCTTAGAATGGGATTCCAACTCAGCACCTTTTG----------------TTTTGAGATTTTGAGAAGAGTTGCTCTTTGGAGAGCACAGTACGATGAAAGTTGTAAGCTGTGTTCGGGGGGGAGTTATTGTCTATCGTTGGCCTCTAT------GGTAGAACCCGTCGGGGAGGCCTGAGAGGCGGTGGTTTACCCTGTGGCGGATGTCAGCGGTTCGAGTCCGCTTATC----TCCAGCCCGTGAACTTAGCGGATACTAT------GATAGCACCGA-----ATTTTGCC----------------------AATTCGGCAGTTCGATCTATGATTTCGCATTCATGGACGTTGATAAGATCC---TTCCATTTAGT-----AGCACCTTAGGATGGCATAGCCTTAACGTTAATGGCGAGGTTCAAAAGAGGAAAGGCTTGCGGTGGATACCTAGGCACCCAGAGACGAGGAAGGGCGTAGCAAGCGACGAAATGCTTCGGGGAGTTGAAAATAAGCATAGATCCGGAGATTCCCAAATAGGTCAACCTTTTAAACTGCCTGCTGAATCCATGAGCAGGCAAGAGACAACCTGGCGAACTGAAACATCTTAGTAGCCAGAGGAAAAGAAAGCAAAAGCGATTCCCGTAGTAGCGGCGAGCGAAATGGGAGCAGCCTAAACCGTGAAAACGGGGTTGTGGGAGAGCAATACAAGCGTTGTGCTGCTAGGCGAAGCGGTTGAGTGCCGCACCCTAGATGGCTAAAGTCCAGTAGCCGAAAGCATCACTAGCTTACGCTCTGACCCGAGTAGCATGGGGCACGTGGAATCCCGTGTGAATCAGCAAGGACCACCTTGCAAGGCTAAATACTCCTGGGTGACCGATAGCGAAGTAGTACCGTGAGGGAAAGGTGAAAAGAACCCCCAGTGGGTAGTGAAATAGAACGTGAAACCGTGCTGAGCTCCCAAGCAGTGGGAGGGGAAAGTGATCTCTGACCGCGTGCCTGTTGAAGAATGAGCCGGCGACTCATAGGCAGTGGCTTGGTTAAGGGAACGGAACCCACCGGAGCCGTAGCGAAAGCGAGTCTTCATAGGGCGATTGTCACTGCTTATGGACCCGAACCTGGGTGATCTATCCATGACCAGGATGAAGCTTGGATGAAACTAAGCAGAGGTCCGAACCGACTGATGTTGAAGAATCAGCGGATGAGTTGTGGTTAGGGGTGAAATGCCACTCGAACCCAGAGCTAGCTGGTTCTCCCCGAAATGCGTTGAGGCGCAGCAGTTGACTGGACATCTAGGGGTAAAGCACTGTTTCGGTGCGGGCTGCGCGAGCGGTACCAAATCGAGGCAAACTCTGAATACTAG-ATATGACCCAAAAATAACAGGGGTCAAGGTCGGCCAGTGAGACGATGGGGGATAAGCTTCATCGTCGAGAGGGAAACAGCCCGGATCACCAGCTAAGGCCCCTAAATGACCGCTCAGTGATAAAGGA-GGTGGGGGTGCAAAGACAGCCAGGAGGTTTGCCTAGAAGCAGCCACCCTTTAAAGAGTGCGTAATAGCTCACTGATCGAGCGCCCTTGCGCTGAAGATGAACGGGGCTAAGCGATCTGCCGAAGCTGTGGGATGTCAAAATGCATCGGTAGGGGAGCGTTCCGCCTTAGATGGAAGCAAACGCGAAAGCGGGGGTCGACGAAGCGGAAGCGAGAATGTCGGCTTGAGTAACGAAAACATTGGTGAGAATCCAATGCCCCGAAAACCCAAGGTTTCCTCCGCAAGGTTCGTCCACGGAGGGTGAGTCAGGGCCTAAGATCAGGCCGAAAGGCGTAGTCGATGGACAACAGGTCAATATTCCTGTACTACCCCTTGTTGGTACGGAGGGACGGAGGAGGCTAGGTTAGCCGAAAGATGGTTATAGGTTTAAGGACACAAGGTGACCCTGC-TTTTTCAGGGTAAGAAGGGGTAGAGAAAATGCCTCGAGCCGAGGTCCGAGTACCAAGCGCTGCAGCGCTGAAGTATGAGCCCCGTGGACTAGCCATTGCTTCTCCACGAGCCTCATAC-CA-----------------------------------------------------------------GGCGCTACGGCGCTGAAGTATGTAACCCATGCCATACTCCCAGGAAAAGCTCGAACGACCTTCAACAAAAGGGTACCTGTACCCGAAACCGACACAGGTGGGTAGGTAGAGAATACCTAGGGGCGCGAGACAACTCTCTCTAAGGAACTCGGCAAAATAGCCCCGTAACTTCGGGAGAAGGGGTGCCCCCTCACAAAAGGGGGTCGCAGTGACCAGGCCCGGGCGACTGTTTACCAAAAACACAGGTCTCCGCAAAGTCGTAAGACCATGTATGGGGGCTGACGCCTGCCCAGTGCCGGAAGGTCAAGGAAGTTGGTGAACTGATGACAGGGAAGCCGGCGACCGAAGCCCCGGTGAACGGCGGCCGTAACTATAACGGTCCTAAGGTAGCGAAATTCCTTGTCGGGTAAGTTCCGACCCGCACGAAAGGCGTAACGATCTGGGCACTGTCTCGGAGAGAGGCTCGGTGAAATAGACATGTCTGTGAAGATGCGGACTACCTGCACCTGGACAGAAAGACCCTATGAAGCTTTACTGTTCCCTGGGATTGGCTTTGGGCCTTTCCTGCGCAGCTTAGGTGGAAGGCGAAGAAGGCCCCCTTCC-GGGGGGGCCCGAGCCATCAGTGAGATACCACTCTGGAAGAGCTCGGATTCTAACCTTGTGTCAGACCCGCGGGCCAAGGGACAGTCTCAGGTAGACAGTTTCTATGGGGCGTAGGCCTCCCAAAAGGTAACGGAGGCGTGCAAAGGTTTCCTCGGGCCAGACGGACATTGGTCCTCGAGTGCAAAGGCAGAAGGGAGCTTGACTGCAAGACTCACCCGTCGAGCAGAGACGAAAGTCGGCCTTAGTGATCCGACGGTGCCGAGTGGAAGGGCCGTCGCTCAACGGAT-AAAAGTTACTCTAGGGATAACAGGCTGATCTTCCCCAAGAGTCCACATCGACGGGAAGGTTTGGCACCTCGATGTCGGCTCTTCGCCACCTGGAGCTGTAGGTGGTTCCAAGGGTTGGGCTGTTCGCCCATTAATGCGGTACGTGAGCTGGGTTCAGAACGTCGTGAGACAGTTCGGTCCATATCCGGTGTGGGCGTTAGAGCATTGAGAGGACCTTTCCCTAGTACGAGAGGACCGGGAAGGACGCACCTCTGGTGTACCAGTTATCGTGCCTACGGTAAACGCTGGGTAGCCAAGTGCGGAGAGGATAACTGCTGAAAGCATATAAGTAGTAAGCCCACCCCAAGATGAGTGCTCTCTCCTCCGACTTCCCTAGAGCCTCCGGTAGCACAGCCGAGACAGCGACGGGTTCTCCACCCATACGGGGATGGAGCGACAGAAGTATGGAAATAGGATAAGGTAGCGGCGAGACGAGCCGTTTAAATAGGTGTCAAGTGGAAGTGCAGTGATGTATGCAGCTGAGGCATCCTAACGAACGAACGATTTGAACCTTGTTCCTACACGACCTGATCAAATTGATCAGGCACTTGCCATCTATCTTCATTGTTCAAC----------TCTT-----TGAT----------GAAAAGATGAAAAAACC---AAAA-AAAAGCTCTGCCCTTCCATCTCTTGGATAGATAGAGAGGGAGGGCAGAGGCCTTTGGTGTCCCTTCCAGTCAAGAATTGGGGCTTC------ACAA----------TTACTAGCC-----------AATATTTATCTCATGCCTTTCCTCGTTCATGGTTCGATATTCTGGTGTCCTAGGCGTAGAGGAACCACACCAATCCATCCCGAATTTGGTGGTTAAACTCTACTGCGGTGACGATACTGTAGGGGAGGTCCTGCGGCAAAATAGCTCGATGCCAGAATGATAAAAAGCTTAACACCTCTT-ATTTGACTTTTTCACTATT-----TTGAAATACGAAAAAGATCCAAATCCAAAATGCA------AAGGTCGTCTTATTCAAAACCTCAATCATCACATCCCCTCTCTCC-----CACTTCACACCTCGGAACGCACTGT-----TCTTATAGAGAGAAAGGCGCTTTCCCATCTTCTTAACCCGAAATGAAATGGCTGAGGAGAGGAAGGTTCCT-TTTGGGGGGTACCCCCGGGAAGAGATCCAGTGGAGACGGGGTGGGCCTGTAGCTCAGAGGATTAGAGCACGTGGCTACGAACCACGGTGTCGGGGGTTCGAATCCCTCCTCGCCCACAGCCTTCCAAAGGGGGAAGGGC-----CTTTACTTTCCCCC----TGAGGG-TAGGAAAATCATGATCGGGATAGCGGACGTAAAGCTATTGAACTTGGG---TATGC-----TCTTT-CCTTTTGTCGAAGTGGAATCGTAGAACAGAATGTGATACGATGAGATAGAATGC------AATAGAAAC--AAGCAAGGATAGC------------------------------------------GAACGGG-----TTACCTACTCCTAAGGG-----TCAAAGCAAGCC-------------------C-----------------TTTA--------------------ATT-----------------CAATTCTTT--------------ATTCTTACATTA--------------------AAGAATGAATCAAATCTCCCCAAGTAGGATTCGAACCTACGACCAGTCAGTTAACAGCCGACCGCTCTACCACTGAGCTACTGAGGAACAAGGGGAGATTCGACCTCCTAGAGTTCAACTCCCGCTCTCAACCCATG-----AACAATATGAGTCCGAAGCTTCTTT-CGTAA--CTCCCGGAATT-----TCT-----TCGTA-GTGACTCCGTTCCAT-G---CCT--CATTTCATAGGGAAGCCC----AAAGTGGCTCTATTTCATTCTATTTCACTTCCTAGCACTTCCTATCATTTAATATCCA-------TCC-----CTTTGGTCTTATTTACATAAGAGATGTCA------------------------------TTTATAGTCTATCTCTTTCTATATATGGAAAGTCAAGAAATTCTCATCGAAACATCGAGAAATTG-----TGCAT-------ATAGAAAACTCT-------------AAAGAAAGAAAAAAAGGA--GACCCATGCCATGATT-------------------------TTCAAATCTTTTCTACCTTTT-------------------CTA-----CT-----------------------T-----------AGTAGTCTAAGTTTC-----------------------------TCGATGA----------------------------GGATAATTAATTCGGTCGTTGTGGTCGGA------CTCTATTATGGATTTCTGACCACATTCTCCATAGGTCCCTCTTAGATCTTCTTTCTCCAATCTTGGATTAGGGAAGAAGGAGATATTCGCGACTACTGGC--GGTT--------TCATTATGGGGCA------GCTCATGATCTTCATATCGATCTATTATCCACCTCTGCATCT------------------------------------------------------------------------------------------------------------------------------------------------------------------------------------------------------------------------------------------------------------------------------------------------------------------------------------------------------------------------------------------------------------------------------------------------------------------------------------------------------------------------------------------------------------------------------------------------------------------------------------------------------------------------------------------------------------------------------------------------------------------------------------------------------------------------------------------------------------------------------------------------------------------------------------------------------------------------------------------------------------------------------------------------------------------------------------------------------------------------------------------------------------------------------------------------------------------------------------------------------------------------------------------------------------------------------------------------------------------------------------------------------------------------------------------------------------------------------------------------------------------------------------------------------------------------------------------------------------------------------------------------------------------------------------------------------------------------------------------------------------------------ATTCT------TTCTTAG--CTAAAC-GGGTGGAAGA-----------------------------------------------------------------------------------------------------------------------------------------------------------------------------------------------------------------------------------------------------TCCATCCAA-----TTTGG----------TTATATC--------------------------------------------------------------------------------------------------------------------------------ATGGACTCG-AAAA---GCGGATCTGAATGT--------------------------------------------------------------------------GACTGAAATG------CACGATCTTCACAGGTATCACTTTTC--------------------------------------------------------------------------------------------ACGATAC-----CT--------AAAAGAT------------------------------------------------------------------------------------------------------------------------------------------------------------------------------------------------------------------------------------------------------------------------------------------------------------------------------------------------------------------------------------GGAATAGCGATTTTCGAAC-----CATTTCCTA-----------TACG-----AGAATGGTTT------CCA-TTACTTTGAGAAATGGATTC-TATATCAAACTATAGCTA--------------------TTGCATT-----A--------------------------AAGAAG-AAAAGAAACTAATAGAAGTCGAAGACGCGGAATGGTAGTGAATAGAGAGAAAGATTCTTCTGATTTTCTTGTTCCTGAAAATATTCTATCTATCTCCTAGACGCCGTAGAGAATTGAGAATTTTCATGTCTTTCAATTCTCGTACTCG-----TAATTGGAAAGTTACGGAAGGAGGTCCAT--------------------------CATTTTGCAATGAAAAC------AACATAAAAAACTCTGGACAATTTCGAAATCAGGCCAAGCGTCTTAATACAT-ATGC--AA-AAAAATTCATTATTGGC------CCACCATTGATTAGAAGATTTAGCTTGTATGAATCGCTATTGGTTTGATACGAATAATGGCAGTCGTTTCAGTATGTTAAGG-----ATACAGATGTAT-CCACAATTCATTTAGAGTTACTT-AAT----AGCC----TAT-----TTCTTATACC------------------A------T-----ATCTCTATCCCGTGAAATTCTCGAGCCGAAAGATGGATGCATATGCTGTGTTTCATTTTGCTAAACGATATCAATTAAA---TGGTG---------TATCA-----ATTCCATAAATTGGAT---------------------ATAGCAAT----AAATAAATCAGCAAAATTC-----TTT--------TAT-TTTAGATAGAAG----------------------AAATGTT----------------TCTTCTATCTAAAATA----AAAGAATGTACCC-----TTCTATCCAAATCCAATTTGCATCGATAAAATAAATCCAA-------ATTCCAGTAGTAGATGAATAATTGCAAATTTTTGTGTGTACGAGATTAGAATAACTTCAAAATAACTGACATAAT------TTTTG-------------ATTTTTCCTGATCAGAAAAATACAT----GAAAAAG-AAAGGAGGTAGAAAAATTTTTGGATTT----------------------------------------------------------TTTAATCGT-TCGAA----------------------------TTT----------------------T-----------------------------------------------TTT---------C--------TTA----------------------TTT-----------------TATT-----AGTAGTC--TT------------------------------ATAGTAGTCTTAGATTTTTCATTTTGATGAGCCTC-----G----T-----TTTGAGGAA------------------TTCATGG-AATAATCCATTTTC-----------------------ATGGAATAATGAATTAAGGAAGAAAG-----GAT------------------------------------------------------------------------------------------------------------------------------------------------------------------------------------------------------GGGAG---------------------------------------------------------------ATAGAA---AAA------------------------------------------------------------------------------------------------------------------------------------------------------GAGAG------AGATGGTAGA-AA--------------------------------------------------------------------------------------------------------------------------------------------------------------------------------------------------------------------------------------------------------------------------------------------------------------------------------------------------------------------------------------------------------------------------------------------------------------------------------------------------------------------------------------------------------------------------------------------------------------------------------------------------------------AGGGGG------------------------------------------------------------------AGAG-ATGGGGG-----------------------AA-----------------GAAGATAGGAA---------------GGGGAA-----------------------------------------------TAAGAGG----------GGGCTCTT---T----------------------AGGCAGGAGACGGGG--------GAATTCC------------TT-AAG------------------------AAGAAAAGA------------AA-------------TTGC-------------AAT-----TTTTAC-TTG-------------A---AA-TTTTTCTAT-------AA-AAT-----A-A---A------ATTGTTTCCGATTCACCAAA---CCAATTC---------------------TT----------------A------------------------------------------------------------------TCTCTTTCT--------GAAGGAATT--CAAA----AA---AATAAGAAT--AAGAC-------AAAATACTGGAATTCT------------------------------TAATTTTT-----CC--AA----------ATTTCTCTCATTG--------AAA---------------------------TAA----------------TC-AAAAATTAAGAAT-GGG------TT-----TA------CTTGGTTAAATTC-----AA-AAAGGTAATTAAAT------------------AA--------------------CTTTG---------------------------------TT-----ACCT---------------------AG-----TTATTAC----------------------CT-------AAA-GAAGG--------ATATTTG---------------T---TAA------------------------------------------AAT---AC-AAAAAAGGATTGAA-TCAT-TT-----------------------TACTTT-C-----TATTC------------A--TTTTT-----------G----TATTTCTT-----TCT--------------------AT-----------TAAAATGA-----------A------------------------GATGAAGCAG--CT---------------------CTCATGTTTCG----TAACTG--A---------------T----TGATTGAATTCC---AATGAA--------AACC-------------------------TA------------------TG--------TTTA------------------TAG------GAAATTATCGAATA--------TTCC-TT-----ACTTC--------A-----TAT----------A--------------------G-----AAC-----TGAAATCCT--------------------------AATGACTAG-AATTACCTAAGTTT--T---AGA----------------------ATGTCT-------------------TGTTTAAGAGAC-TAAGTA-----TTTTTTTGTTTTG----------------ATTGGAA-----TTCCATTATGGA------------------------ATAC----------CAT-TCTGAACTT-A-ATTAAC----------------------T---------------------------------------------AT----TTGAA----TTTT-C----CCTTC------------------------CT-----T-------TTA-----TC-CCCCCA----------TCTT-----AT-----ATGGGGGAT-------------------------------AGGCC--------GT-AGATCTAT------A-------------------------TATGGAGTATACTTAATATATAAATTG-------------------------G----------------------------AGTATAC------------TTA----------------------------------------ATAT---------------------------------------------------------------------------------------------------------A-----T-AAATTG-------------A------T--------------------------TTAAATA-GAAAAC--------------------------C----------------------------------------------------------------------T-------T-TGTAT-ATA----TTCTA--------------------------------------TATTAT-----------------TAAAAC----A-AAGTAT-AAAAT-----------------AT----ATATGAAA----A----------------ATA------TGCTAAAAAATTC-------------------TTG-----TC---------TTA--------------------------------TCCGCATTAG-----AGA--AAATAAAGT--------------------------------------------------------AAAAAA-GAAT--------------------------TCAGAATTT-------------------C---------------------AG-----TTCAGTAT-----------------CT--------------------------------------------------AAGTATAAATA------------------------------C-----------------T------AAG-----AA-AAAAC-------------------AGAAAGAAG----GATTGATTTGCGGCAATAGATGTCTTTCACATACAACTAG------AAAAAAG-----T----AATCT--CC-----TTTT-------T------GA-------------------------------------------TCTG----GTT--------------TTGGAAT-------AAT---C----TGAATTGA-----CCTAT-----C------C--CAAAGAA-------------------ATT----------------CCA--------------------ATTA------TTT--------AATATG----------AATAA-----------TTCGGA--------------------TTAATTAATG--AATGTAC----------TTTTAT------GTGT--------------------------------------------CGAA---TTCC-T--------C----GGTACAA----TAT-----TC-TTAGAAC---TAACC------------------CCTCT-------GATA-T---------------------------------------------ATA-----G---------------AACAAAAG----T-------TTTTGGTATA--------------------CTGTGT-------------------CCT-----------------AAG------------TA-TTCTTT-TCCT-------AT-----CAACGA------------------ACT-----------------------TTTCA--------T--------------AATAGAATCC-TC---------------------------AT----ATT-TT--------------------ATTATGAG-G-----ATTCTA---------------------T-------------------TAT-----G--------------AAAAGTAGAGTATTCTT------------------------------------------------------GCAA-TAGGACTTACAACTTCTACCT--------------------------------------------------ATCTTATCA-------AA-------------------------AATTCACAAAA-----AAA--TAGGTTTAGGCT--------------------TGGTAAATC------AT----------------ATTA-----ATAA------GAG-CATAAAGGCTTTCATT-----CTA------------G-----AAATTTTGCTAAAATCAAAAATTC--TTTGTATTTAA----------------TGATGAAATTATAGAAATTCT-AATGGATAGAT------TG-AAAGA-------------------------------------------------------------------TTTTTTTTTATTTC-----AATGAGAAACTAATTAG--AAAA-----------AAAA----TG--------AGT------TCTAT---------------ATTGCAACT--------GAG-----AAA----------------------------AAACAGTTCCAACTC-----TTTCAAGCT------TTGT-----T----TCTAT-----TGGGCAAAGCAAGAGTT-TATTG-------------------T--T-----------AAAAAAA------TCCCCAATGATACTAC----CAAA-----------CGAAGTCCATTTTAATGA--AGATTC---T-AAT----GTTCCTAAATTCTATGGACTCTC---CC-----AATCTCGACGATTTGCGAGAAAATAAC-TATTATTCTTTTAAC-------TTCCC-------TAT----T-----ATT-----------TA-------AAGTTAGCCGCCATGGTGAAATTGGTAGACACGCTGCTCTTAGGAAGCAGTGCTCAAGCATCTCGGTTCGAGTCCGAGTGGCGGCATTCTCGAAAAAGAATA---------------------CAATAGATT-----AGAAAATGGAT-----TCAATTCGAAATTTCCAA-----TTTTGTAATGGGACCTTCTCCTT------------------------------------------------------------------------------------------------------------------------------------------------------------------------------------------TTAC---------------------------------------------------------------------A--------------------TAAC-----AT--AAAACC-----TTC---------GTGAAATGA--A------------AGTT--------------TTTC-CATTTTTGTTT-------G------ATTTGAGAA-CCCTTG-----AACG-----CCTTCTC-----AAA-GGGTTCT---------CAAA-AA------TTCGA---------GA-----TAG------ATC---------------TAATTAGACT--------------------------T------T-TTTAC----TTT-TT--------------------TCTGAAT------TA-TTT-------------GGTTTTT-------------------CCACTAT-GG--------------------------A------A-TATAGAG--------------------------------CGGACTAG-T------------AAA-----AAAA---------------------AA-------GATAAAGTGATAAAGAGAAGATACGTTTTGACCAGAAAAGCCCGTGCTC-G----AAATAAGCGAGCACAGGCTTCC------TCGGTAAAGAGGAATCAGACGATTCAAGTGGA---G---------TTTTT------TG-TAACGT----A---------------------------------------------T-GGATCTATAAA------TTTTCC-TTTTC--AACAT-----AAAAATTTT-CGATCTG------------GT------AAAA-ATGA-----------------------A------------------A-TTA-----------------GTAC--------------------T--------------------AT--------------------------ATGAGTCA--------TATGTATTGTAGACACCAGACGAAGCAATGGTTTATCCAA-----------------ACTTCAAC---------------A---A-ATAAATAAATAAAATAATGCAA------TATA-TTTCTTAATCCGTTTGTGAG-----AA-------------------AGCGTGAAAAGAGC------CAAGAGACTTGAATTTTTGGCTT----CAAC---------------A-----ATCATAATTATACG-A-------ATTGTAC----------A--------------------------------TACGAATTCGAATTAGCC------AA-----TTTATTGGCTATCG----T--------C----------------TTT----------TC---------AAT----AT--AAATTATTGCAATATTCA-------AATTG------CAATATCAATGAAT------TG-------------------------------------------------------------CA-----------------------AAA----------ATT-------C------------------A-------------------AT-------AAGTAAA---------AAAG------AATAC-----------------TAT--------------------GTAA------TAACC----T------AA--------TC--------A-----AA-----------------------------------------A--------------------A--ATAGATATTA----------------------------------TAA---AAT----A----ATA--------------------------A-AATAAT----------AAGA----------AAAT----------------------AGTAT--------------TCGA-------------TTTC-------TATT------CATC------TTAATAT----TTGA------TA-----T------TAT-----TATT-----ATAT----GTGCG--------CC--------TTTGTTTAGAGGA----TTTTAT---------------------------------------------GT----------------------TAACTAACTCCTTATCAATCTCGATTCATTTCA----ATA-------TGAGG-AC----AAGAATTG-----AACCGATTCCATTA-------------------------A-TTAGA-ATAGAACAGTTACACAAC-----AAAAGAG----A-------------------AAAGAAGGTA---------------TTTGTTGGCAGTAGACGGGTTT-------TACT-AAAT-----CAAAA----TTG--TGATT------C---T---------------TTAG--TTA-----TTTAT--------------TTTAGAT------TTGAAATTCTA-AGAATTTTGA--CT-----A---------------A-TTCTAAGTATTTC-----TATGGATAAGAAGAAAT-----T-------A---ATAGTATAAAATTTTTCATGAACTGACTAAAACT------------------AAAAGATTCAAGGAAG-----GAA----AAAGGG-------ATTAG-GATA--TTTTTT-----------------------------------------------------------TGTATA-------TAAG----TTGTATAGTTAGAA-----ATCACATTACGAAAATCTAC-----TCT---------CATT--TTAAATCAGGAATAATTTGC----------------AA-----TAA-----------------------GCAG-TAGTTATTCG--------TTTTT------------------C-------TTTAT-----AGT---------T-----------------AA-----------TAAAAAA--------------CT-----------------------AT----TGGATTTT-----TCT------AAC-----AA-AAAA------GAAAAA--------TCCT------AGT------A------A----ATTCT-AA--AT-------ATC-----T---AT-GAAA-AAGGTATGT-----TTCTTTCTCT-------TGTTTGAGAGA--------AC------TTTTGT----G------TT--------------------GAAAATATTCTTA----CTG---------------------------------------------T------------------------------TATTG------------T--------------------ATTA---------------------TC--------------T------T-A-T--------------------------------------------------------------------------------------------------------------------------------------------------------------------------------TCATAGTCGATGATAACATCACAGTTCCCACCGCTATTCCAAAACCGTACATGAAACCTT-AGCTTCATACGGCTTCTCTATGATC---AG--AAAAA-AG-GA--AAGGGT-----TG-TTTCGTTTCGG-----TATT-----ATCCCCCTGG----GCATAGATAG-----A------AT-------TAGGTAAGAT----AAAAT-----CGATTGGAAAG-------TC--CTAAAT----TAGACCAAAGGAATTCCG-----TCTGC--------------T-AG-AAT--AAG-------AAAAAGCGCTTCCGAATTGATCTCGTCC--------------TT-------T---------ATA----ATATA------AT-GAA----------AATTTTTCTTTG-----TTCA---------GTAAT------AACTT-AATCTTGGAATAAAACA------C------------T-----CGTTATAGC-----AATTAATAAAT-----G---AAA-------------------AGAATTAG-----G------CA------TTAATTCATGAGGAATTC-----TGTATTAAT-------AT------------GAAT-----A-GAGG----------------AAGGAAAG---AATAAATAAAT---ATCTTT-------TT-------------------------------TTTTG----TA-------------------TTGC-------ATTCCAT-------------ATC-----TTTTGTCCTATTCTTCTTTCCC------C----G----GGG-------------AAGGGT----------------------------------------ACTT------AA----AAAG---------AAAAAA--GGAATAAAGGATTAATTCGTTCTTGATAGCCATTTCTTTAA-CAAGTGAAAGGGA-ACATACTCTGGATCGGAATCCG-A----AG-AAAGTACTACTTG-ATCATTTCCACCAATTTCAAGTCCT-----T-ATTATGATTCCTT-------TTATGAG-GAAAAATCTCTAATGCCT-----T-AGATTCC-CTCAT--TACT-AATCCTTTATGTACTTTAGTGTTCCT-AACCCCTCACTAA-----T-T-----------------------TTTG-ATG----GATTC-------------------C-----CCT---------------------T-ATG-------ATTA-TAA-GTTATAG-----TATAG-----TAATAACTCGG-AA-----TATT------C----------------------TAG-----------------TAATGGAA---------T-----------------TC-----CAT-ATCGC--------GAATCCTTTATTCTTGCCCGCTTCAAGATATGATGAC---------TAATC----AAAAAATCTCAACCTTGGGGTAAAGAG-------------------------------TTTACACTACTTAT------------------GTTTACTTCAAC--TTTT-----TTCTTGTACGTAGGAAATGAGA-TTTTTTCTTTT-----TACTA--CA----AATT-----AATAAGCTGTTTTGTTTCACTCATATAGCTATCTAGTTTAACTTA-C--------------CAACCCGAATACAGAA-TAAGAAAAGGAAG------A-TAAATATTCAA------------TGGATTT-TGG-AGG--------AAAAAGATCCT--ATTTTAACG---------------T--------------------------------------------------------------------------------------------------------------------------------------------------------------------------A------------TCCTTTCTTCCTTAATTC------------------ATTATTCCATGAAAAT--------------GGAT-TATTC------CATGAATTCCT-----C----A---
Bambusa_oldhamii ATGGCAACCCTTCGAGTCGACGAAATTAAAATTCTCCGCGAACGTATTGAACAATATAATAGGAAAGTAGGGATTGAGAATATCGGTCGCGTAGTTCAAGTGGGGGATGGGATTGCTCGTATTATAGGTCTTGGTGAAATAATGTCAGGTGAATTAGTCGAATTTGCAGAAGGGACTAGGGGTATTGCTCTGAATTTGGAATCCAAAAATGTTGGGATTGTATTAATGGGCGATGGGTTGATGATACAAGAGGGAAGTTTTGTAAAAGCAACAGGAAGAATTGCTCAGATACCCGTGAGCGAGGCTTACTTGGGTCGTGTTATAAATGCTCTGGCTAAACCTATTGATGGGGGCGAAATTGTAGCTGAATCTCGCTTAATTGAATCTGCTCCGGGTATAATTTCCAGGCGTTCTGTATATGAACCCCTTCAAACAGGGCTTATTGCTATCGATTCGATGATCCCTATAGGTCGCGGTCAGCGAGAGTTAATTATTGGGGACAGACAGACTGGCAAAACAGCAGTAGCCACAGATACAATTCTCAATCAAAAAGGGCAAGTAATATGTGTTTATGTGGCTATCGGTCAAAGAGCATCCTCCGTGGCTCAAGTAGTAACTACTTTCCATGAAGAAGGGGCCATGGAATACACTATTGTAGCTGAAATGGCGGATTCACCTGCTACATTACAATACCTCGCTCCTTATACGGGAGCAGCCCTGGCTGAGTATTTTATGTACGAACGGCATACTTTAATAATTTATGATGATCTCTCCAAACAGGCACAAGCTTATCGCCAAATGTCCCTTCTATTAAGAAGACCCCCCGGACGCGAAGCTTATCCAGGGGATGTTTTTTATTTGCATTCACGCCTTTTAGAAAGAGCCGCTAAATTAAATTCTCTTTTAGGCGAAGGAAGTATGACCGCTTTACCAATAGTTGAGACTCAATCTGGAGACGTTTCCGCCTATATTCCTACTAATGTAATCTCCATTACAGATGGACAAATATTCTTATCCGCGGATCTATTCAATGCCGGAATTCGACCTGCTATTAATGTGGGTATTTCTGTTTCCAGAGTAGGATCCGCGGCTCAAATTAAAGCCATGAAACAAGTAGCTGGCAAATCAAAATTGGAACTAGCTCAATTCGCAGAGTTACAAGCCTTTGCACAATTTGCCTCTGCTCTAGATAAAACAAGTCAGAATCAATTGGCAAGGGGTCGACGATTACGGGAATTGCTTAAACAATCTCAAAACCCTCTCGTGGAAGAGCAGATAGCTACTATTTATACCGGAACGAGAGGATATCTTGATTCGTTAGAAATTCAGGTAAAGTTTCTGGATGAGTTACGTAAACACCTAAAAGATACGAAACCTCAATTCCAAGAAATTATATCTTCTAGCAAGACATTCACCGAGCAAGCGGAAATCCTTTTGAAGGAAGCTATTCAGGAACTCGAACGGTTTTCCCTTGAACAAA---CAATGAGAACC---AATCCTACTACTTCTCGTCCCGGGTCCATTGAGGAAAAAAGCACAGGGCGTATCGATCAAATTATTGGGCCCGTGCTGGATATCACTTTTCCCCCAGGCAAGTTACCTTATATTTATAACGCTTTGGTAGTCAGAGACACTGCCGGTAAGCAAATTAATGTGACTTGTGAGGTACAACAATTATTGGGAAATAATCGAGTTAGAGCTGTAGCTATGAGTACAGACGGGTTGATGAGAGGAATGGAAGTGATTGACACGGGAGCTCCTCTCAGTGTTCCAGTCGGTGGAACTCTCGGACGAATTTTCAACGTTCTTGGGGAACCTATTGACAATTTGGGTCCTGTAGATACTAGTGCAACATTCCCTATTCATAGATCTGCGCCTGCCTTTATCGAGTTAGATACGAAATTATCCATCTTTGAAACAGGTATTAAGGTGGTCGATCTTTTAGCTCCTTATCGACGTGGGGGAAAAATCGGACTATTT---GGGGGGGCTGGAGTAGGGAAAACAGTACTCATCATGGAATTAATCAACAACATTGCTAAAGCTCATGGAGGCGTATCCGTATTTGGCGGAGTAGGGGAACGGACTCGTGAAGGAAATGATCTTTATATGGAAATGAAGGAATCCGGAGTAATTAATGAAAAAAATATTGAGGAATCAAAGGTAGCTCTAGTCTATGGCCAAATGAATGAACCGCCGGGAGCTCGTATGAGAGTTGGTTTAACTGCCCTAACTATGGCAGAATATTTCCGAGATGTTAATAAGCAAGACGTGCTTCTATTCATCGATAATATCTTTCGTTTTGTTCAAGCAGGATCGGAGGTATCCGCTTTATTAGGGAGAATGCCCTCCGCAGTGGGTTATCAACCTACTCTTAGTACAGAAATGGGTTCTTTGCAAGAAAGAATTACTTCTACCAAAAAGGGATCTATAACTTCGATCCAAGCGGTTTATGTACCTGCGGACGATTTGACCGACCCTGCTCCTGCCACAACATTTGCACATTTGGATGCTACTACCGTACTTTCCAGAGGATTAGCTTCCAAGGGTATTTATCCAGCAGTAGATCCTTTAGATTCAACCTCAACTATGTTACAGCCTCGGATCGTTGGCAACGAACATTATGAAACTGCGCAAAGAGTTAAGACTTTACAACGTTACAAAGAACTTCAGGACATTATCGCAATTCTTGGGTTGGATGAATTATCGGAGGAGGATCGTTTAACTGTAGCAAGAGCACGAAAAATTGAACGTTTCTTATCACAACCGTTCTTTGTGGCAGAAGTTTTTACCGGTTCTGCAGGAAAGTATGTTGGTCTTGCAGAAACAATTAGGGGATTTCAACTAATCCTTTCCGGAGAATTAGACGGCCTACCCGAACAGGCTTTTTATTTGGTGGGTAACATCGATGAAGCTAGCACGAAAGCTATAAACTTAGAAGAGGAGAACAAATTGAAATGAATGAAATTAAATCTTTATGTACTAACTCCTAAGCGAATTATTTGGGATTGTGAAGTGAAAGAAATCATTTTATCTACTAATAGTGGCCAAATTGGCGTATTACCAAACCACGCCCCCATTAACACAGCTGTAGATATGGGTCCTTTGAGAATACGCCTCCTCGACCAATGGTTAACGGCGGTTCTGTGGAGCGGTTTTGCGAGAATAGTTAATAATGAGATCATCATTTTAGGAAATGATGCGGAACTGGGTAGTGACATTGATCCGGAAGAAGCTCAACAGGCACTTGAAATAGCCGAAGCTAACTTGAGTGCT---GAGGGTACGAAAGAATTGGTTGAAGCGAAGCTAGCTCTCAGACGAGCTAGGATACGAGTCGAGGCTATCAATTGGATTCCCCCATCCAATTGAATGAAAAATGTAACCCATTCTTTCGTTTTTTTAGCTCACTGGCCATCCGCTGGGAGTTTCGGGCTTAATACCGATATTTTAGCAACAAATCTAATAAATCTAACTGTAGTGGTTGGTGTATTGATTTTTTTTGGAAAGGGAGTG------------------TTAAAAGATTTATTAGATAATCGAAAACAGAGGATCTTGAGCACTATTCGAAATTCGGAAGAATTGCGTAGAGGGACCATTGAGCAGCTCGAAAAAGCTCGGGTTCGATTACAGAAAGTCGAAGAAGCAGATGAGTATCGAATGAATAGATACTCTGAGATAGAACGAGAAAAAAATTTGATTAATGCTACTTCTATTAGTTTGGAACAATTAGAAAAGTCTAAAAACGAAACCCTTTTTGAAAAACAAAGGGCAATGAATCAGGTCCGACAACGGGTTTTCCAACAGGCCGTGCAAGGAGCTCTAGGACTGAATAGTTGTTTGAATACCGAGTTACATTTCCGTACGATTCGTGCTAATATTGGCATTCTCGGGGCCATAGAATCGAAG---------ATGAATCCACTAATTGCTGCTGC-TCCGTTATTGCTGCTGGAT--GACGGGCTTGCTTCTATTGGCCCTGGAGTTGGTCAAGGTACTGCTGCAGGACAAGCTGTAGAAGGTATTGCGAGACAGCCAGAAGCAGAAGGTAAAATACGAGGTACTTTATTGCTTAGTCTAGCTTTTATGGAAGCTTTAACAATTTATGGACTAGTTGTGGCACTAGCACTTTTATTTGCGAACCCTTTTGTTTAAATGAATATTATACCATGTTCCATTAAAACACTCAACGGGTTATACGATATATCGGGTGTAGAAGTAGGCCAACACTTCTATTGGCAAATAGGAAGTTTCCAAATTCATGCCCAAGTACTCATCACTTCTTGGGTCGTAATTACTATCTTGCTAGGTTCAGTTATCATAGCTGTTCGGAATCCACAAACCATCCCGACCGACGGTCAGAATTTCTTCGAATATGTGCTTGAGTTTATTCGAGACTTGAGCAAAACTCAGATTGGAGAAGAATATGGTCCCTGGGTTCCCTTTATTGGAACTATGTTCCTTTTTTTTGTTTCGAATTGGTCGGGTGCTCTTTTACCTTGGAAAATTATATTACCCCATGGGGAATTAGCAGCGCCCACGAATGATATAAATACTACTGTTGCTTTAGCTTTACTCACGTCAGCGGCATATTTTTATGCGGGTCTTAGCAAAAAAGGATTGAGTTATTTCAAATATATTAAACCAACTCCAATCCTTTTACCAATTAACATCCTAGAAGATTTCACAAAACCATTATCGCTTAGTTTTCGACTTTTCGGGAATATATTGGCGGATGAATTAGTCGTTGTTGTTCTTGTTTCTTTAGTCCCCTTAGTAGTCCCTATACCGGTCATGTTTCTTGGATTATTTACAAGCGGTATTCAAGCTCTTATTTTTGCAACGTTAGCCGCAGCCTATATAGGTGAATCCATGGAGGGTCATCATATGCTATTTACTTTAGAACATATACTAACTCATATCTCTTTCTCAACTATTTCAATTGTGATTACGATTCATTTGATAACCTTATTAGAA------CTTGGGGGATTACATGATTCGTCAGAAAAAGGAATGATAGCAACTTTTTCTATAACAGGATTCTTAGTTTCTCGTTGGTCTTCGGGACATTTTCCATTAAGTAATTTATATGAGTCATTGATCTTCCTTTCATGGGCTCTGTATATTCTTCATACGATTCCTAAGATACAGAACTCTAAAAATGATTTAAGCACAATAACTACGCCAAGTACTATTTTAACGCAAGGCTTTGCCACGTCGGGTCTTTTAACTGAAATGCATCAATCCACAATACTAGTACCTGCTCTACAATCTCAGTGGTTAATGATGCATGTCAGTATGATGTTACTAAGCTATGCAACTCTTTTGTGCGGATCCTTATTATCCGCCGCTCTTCTAATCATTAAATTTCGA---AAGTTCTTCTTTTCTAAAAAAAATGTT------A------CATTTTTCTTTAGTGAGTTTAATATTTTCT------ATGCAAAAAGTGCTAAAAACACCTTTCCTTTTTCAAATTATTACAAATATCAATTAACTGAGCGTTTGGATTCTTGGAGTTATCGTGTCATTAGCGGGTTTACCCTTTTAACCATAGGTATTCTTTGTGGAGCAGTATGGGCTAATGAGGCGTGGGGATCCTATTGGAATTGGGATCCTAAGGAAACTTGGGCATTTATTACTTGGACCATATTCGCAATTTATTTACATAGTAGAACAAATAATTGGAAGGGTACGAATTCCGCACTTGTAGCTTCAATAGGATTTCTTATAATTTGGATCTGCTATTTTGGTATCAATCTATTAGGAATAGGTTTACATAGTTATGGTTCATTTTTACCAAAATGAATGAAAAAAAAGAAAGCATTGCCTTCTTTCCTATATCTTTTTATCGTACTTTTGCCCTGGGGGGTCTCTTTCTCTTTTAACAAATGTCTGGAACTTTGGATTAAGAATTGGTGGAATACCAGGCAATCCGAAACTCTCTTAACT---------GATATTCAAGAGAAAAAGGTTCTAGAAAGATTCATAGAATTAGAAGAACTTTTTTTGGACGAAATGATAAAAGAGCCGAAGACACATGTACAAAAACCTCCT------ATAGGAATACACGAAATAATACAATTGGCCAAAATAGATAATGAGGATCATCTCCATATCATTTTGCATTTCTCGACAAATATAATCTGTTTGATTCTAAGTGGTTCTTTTTTTGGTAAAGAGGAACTTATTAATTCTTGGCAGGAATTCTTCTATAACTTAAATGACTCAATAAAAGCTTTTAGTATTCTTTTAGTTACTGATTTTGTTGGATTTCACTCCACCCGCGGTTGGGAACTACTAATTCGTTGGGTCTACAATGATCTTGGATGGGCTCCTAACGAGCTATTCACTATTTTTTGTAGTTTTCCAGTGATTCTAACATGTTTGAAATTTTGGGTCTTTTTTTTAAACCGTCTATCTCCTTCGCTTGTAGTCTATCATTCAATTGAATAAATGCCCATTGGTGTTCCAAAAGTACCTTACCGGATTCCCGGAGATGAAGAAGCGACTTGGGTTGACTTATACAATGTTATGTATCGAGAAAGGACACTTTTTTTAGGTCAAGAGATTCGTGAGATCACGCATATTACAGGTCTCATGGTATATCTCAGTATAGAAGATGGAAGCGATATTTTTTTGTTTATAAACTCCCCAGGCGGGTGGCTAATCTCAGGAATGGCAATTTTTGATACGATGCAAACGGTGACACCAGATATAACAATATGCCTCGGAATAGCTGCGTCCATGGCATCCTTCATTCTGGGAGGAGAACCCACCCGTATAGCATTCCCTCACGCGAGGATTATGCTTCACCAACCTAGTGCTTATTATCGGGCAAGGACACCAGAATTTCTAGAAGTGGAAGAGTTACACAAAGTTCGCGAAATGATCACAAGGTATGCACTAAGAACAGGCAAGCCTTTTTGGGTTGTATCCGAAGACATGGAAAGGGATTTTATGTCAGCAGACGAAGCCAAAGCTTATGGACTTGTCGATGTAGGGGAAATGGACGAGCACTGC---GATACTGATCCAGTGTGGTTT---CCGGAAATGAAGGAT------------TGGATGACAGAAAAAAAAGAAAAAAAAAGAGAAGCAAAAGTCACTTTCGAAGGTTTAGTTACGGAAGCCCTACCCAACGGAATGTTCCGCGTTCGCCTAGAGAATGACACCATCATTCTGGGCTATATTTCAGGAAAGATCCGGTCTAGTTCTATACGAATACTGATGGGGGATAGGGTCAAAATTGAAGTAAGTCGTTATGATTCAAGCAAGGGACGTATAATTTATAGACTTCCC---AAG---------TCGAAGCGTACCGAAGACTCGAAGACCGAAGATAAGACCGATTTGAAGTCAAAT------------------------------------------------------------------------------------------------------------------------------------------------------------------------------ATG------AAATTCGAAGGGTCAAAAAAATCTCGTTACTTCGTCTACCCACTTCTCTTTGAGTTTGCCCATGATTATGGATTAAAT------GATTCCGAGCCTGTGGAAATT---AGTAATAAC---AAGAAATTTAGTTCACTACTTGTGAAACGTTTAATTCGAATGTATCAGCAGAATTTTTGGAACTCGGTTAATCATAACCAA---------GATCGATTGGATTACAACAAT------TTTTATTCTGAGTTTTATTCTCAGATTCTATCTGAGGGGTTTGCGATCGTTGTAGAAATCCCATTCTCGCGAGAATTATGT------CCGAAAGAAAAAGAAACAACAAAGTTTCAGAATTTACGATCTATTCATTCATTTCCCTTTTTAGAAGACTTTCATTTACATTATCTATCACATATAGAAATACCCTATCCTATCCATTTGGAAATTTTGGTTCAACTCCTTCAATACCGGATCCAAGATGTTCCATCTTTGCATTTGCGATTCTTTCTCAACTACTATTCGAATTGGAATAGTCTTATTACTTCAATGAAA------TCGTTTCTT------AAAGAAAATAAAAGACTATTTTTCTTATATAACTCTTATGTATCAGAATATGAATTTTTCTTGTTTCTTAAACAATCTTGCTTACCATTAACATCTTCTTTTGTGGAACGAATCTTTAAGATGGAACATTTTGGGATGTACCCAGGTTTTTTTCGGAAAACC------TGGTTCTTTATGGATCCTCTTATGCATTATCGATATCAAGGAAAGGCAATTGCATCAAAAGGAACTCTTAAGAAGAAATGGAAATACCTTGTCTTCTGGTATTCTTTCTTTTGGACTCAACCGAGGATCCATCTAAACTTAAACTCTTGCTTCGATTTTCTGGGGTACCTTTCAAGTGTACCAAATCCTTTGGTAAGGAATATGCTAGAGAATTCATTTCTAATAATGAAAAAATTCGATACCGTCCCCGCTACTCCCCTCATTCGATCCTTAAAAGCTCAATTTTGTACTGGATCGGGGCATCCTATTAGTAAACCATGGACCTTATCAGATTGGGATATTCTTGATCGATTTGGTCGGATATGTAGAAATCTTTTTCATTATCATAGTGGATCTTCGAAAAAAACTTTGTATCGAAAGTATATACTTCGACTTTCATGCGCTAGAACTTTAGCTCGTAAACATAAAAGCACGGTACGATTTATGCAACGAGGTTCGGTATTTTTAGAAGAATTTTTTATGGAAGAAGAA---CAAGTTTTTTTGATGTTC------AAAACA------ACCTCTCGTGGATCACACAGTGAGCGTATTTGGTATTTGGATATTATCAATGACCTGAACCCT------ATGATAATAGAT------AGGGTAGAGGTAGAAACTATCAATTCTTTTTCGAAATCGGAAAAAGAAGTCTATGGACTGATATGGATT---CCTATTTTGACCCTCCTACTGGGAATCACAATAGAAGTACTGGTAATTGTGTGGTTAGAAAGAGAAATATCCGCATCGATACAACAACGTATTGGTCCTGAATATGCTGGCCCCCTGGGACTGCTTCAAGCTATAGCCGATGGAACTAAGCTCTTTAAGGAGGATATCCTGCCATCCCGAGGAGATATTCCTTTATTTATTGGACCCTCTATAGCAGTCATATCATTATTAAGTTTTTTAGTTATCCCTGGATATTTTGTTTTAGCCGATCTTAGTATTGGTGTTTTTTTATGGATTGCCATTTCAAGTATTGCTCCTATTGGTCTTCTTATGGCAGGATATAGCTCAAATAATAAATATTCTTTTGGCGGTCTACGAGCTGCTGCTCAATCTATTAGTTATGAAATACCATTAACTTTTTGTGTGCTAGCAATATCTCTACGTGTGATTTCTAACAGTAGTACAGTTGATATAGTTGAAGCACAGTCAAAATATGGTTTTGGATGGAATTGGCGTCAGCCTATAGGTTTTCTGGTTTTTCTAATTTCTTCTTTGGCAGAATGTGAAAGATTACCCTTTGATTTACCAGAAGCAGAGGAAGAATTAGTAGCAGGTTATCAAACCGAATATTCCGGTATCAAATATGGTTTATTTTATCTTGTTTCTTACCTAAATTTATTAGTTTCCTCTTTATTTGTAACAGTTCTCTACTTAGGCGGGTGG---------------AATTTATCTATTCCCTATATATCCAGATTTTTCATGAATAAAATGGGAATTTTGGAAATGATGGGTATCATTACATTAACTAAAGCTTATTTATTTCTCTTCATTTCTATCACAATAAGATGGACTTTACCCAGGATGAGAATGGATCAGTTATTAAATCTTGGATGGAAATTTCTTTTACCTATTTCCCTGGGCAATCTCTTATTAACAACTTCTTCCCAACTTGTTTCACTATAAATGATCTGGCATGTACAGAATGAAAACTTCATTCTCGATTCTACGAGAATTTTTATGAAAGCGTTTCATTTGCTTCTCTTCGGAAGTTTCATTTTCCCAGAATGTATCCTAATTTTTGGCCTAATTCTTCTTCTGATGATCGATACCTCTGATCAAAAAGATAGACCTTGGTTCTATTTCATCTCTTCAACAAGTTTAGTAATAAGCATAACGGCCCTATTGTTCCGATGGAGAGAAGAACCTATAATTAGCTTTTCGGGAAATTTCCAAACGAACAATTTCAACGAAATCTTTCAATTTCTTATTTTATTATGTTCCACTTTATGTATTCCTCTATCCGTAGAGTACATTGAATGTACAGAAATGGCTATAACAGAGTTTCTGTTATTCTTAACAGCTACTCTAGGGGGAATGTTTTTATGTGGTGCTAACGATTTAATAACTATCTTTGTAGCTCCAGAATGTTTCAGTTTATGTTCCTACCTATTGTCTGGATATACCAAGAGAGATCTACGGTCTAATGAGGCTACTATGAAATATTTACTCATGGGTGGGGCAAGCTCTTCTATTCTGGTTCATGGTTTCTCTTGGCTATATGGTTCATCTGGGGGGGAGATCGAGCTTCAAGAAATTGTGAACGGTCTTATCAATACACAAATGTATAACTCCCCAGGAATTTCAATTGCGCTTATATCCATCACTGTAGGACTTGGGTTCAAGCTTTCCCCAGCCCCTTTTCATCAATGGA------CTCCTGTCTACGAAGGA---TCCCCCACTCCAGTCGTTGCTTTTCTTTCTGTTACTTCGAAAGTAGCTGCTTCAGCTTCAGCCACGCGAATTCTCGATATTCCTTTTTATTTCTCATCAAACGAATGGCATCTTCTTCTGGAAATCCTAGCTATTCTTAGCATGATAGGGAATCTCCTTGCTATTACTCAAACAAGCATGAAACGTATGCTTGCATATTCGTCCATAGGGCAAATCGGATATGTAATTATTGGAATAATTGTTGGAGACTCAAATGATGGATATGCAAGCATGATAACTTATATGCTGTTCTATATCTCCATGAATCTAGGAACTTTTGCTTGCATTGTATTATTTGGTCTACGTACCGGAACTGATAACATTCGAGATTATGCAGGATTATACACGAAAGATCCTTTTTTGGCTCTCTCTTTAGCCCTATGTCTCTTATCCCTAGGAGGCCTTCCTCCACTAGCGGGTTTCTTCGGAAAACTCTATCTATTCTGGTGTGGATGGCAAGCAGGCCTATATTTCTTGGTTTCAATAGGACTCCTTACGAGCGTTCTTTCTATCTACTATTATCTAAAAATAATCAAGTTATTAATGACTGGACGAAACCAAGAAATAACCCCTTATGTGCGAAATTATAGAAGATCCCCTTTAAGATCAAACAATTCCATCGAATTGAGTATGACTGTATGTGTGATAGCATCTACTATACCAGGAATATCAATGAACCCCATTGTTGCAATTGCTCAGGATACCCTCTTTTAGATGTTTCTGCTTCACGAATATGATATTTTTTGGACATTTCTAATAATAGCAAGCCTTATTCCTATTTTGGCATTTTGGATTTCAGGACTTTTAGCCCCGGGACCAGAGAAGCTTTCTAGTTATGAATCGGGTATAGAACCCATGGGAGGGGCTTGGTTACAATTCCGAATACGCTATTACATGTTTGCGCTAGTTTTTGTTGTTTTTGATGTGGAAACAGTCTTTCTCTACCCTTGGGCAATGAGTTTCGACGTATTGGGTGTATCCGTTTTTATTGAAGCTTTCATTTTCGTGCTTATCGTTGTTGGTGTTTATGCATGGCGAAAAGGAGCCTTGGAATGGTCTTAAATGAGTTATTTTCCTTGGTTAACAATACTTGTTGTTCCGATATTTGCAGGTTCAATTTTTTTACCTCATAGGGGAAACAAAATCGTTAGGTGGTATACTATATCTATTTGTTTATTAGAATTCCTTATGACTTATGCATTCTGTTATCATTTCCAATTGGAGGATCCCTTAATCCAATTAAAGGAGGATTCTTGGATAGATGTCTTTGATTTCCACTGGAGATTGGGAATCGATGGACTTTCATTAGGATCTATTTTATTGACAGGATTTATCACTACTTTAGCTACTTTAGCAGCTTGGCCGACCCGGAATTCGCGATTATTCTATTTCCTGATGCTAGCAATGTATAGTGGTCAAATAGGATTATTTTCTTCGCGAGACCTTTTACTTTTTTTTATCATGTGGGAGTTAGAATTAATTCCTGTTTACTTACTTTTATCCATGTGGGGGGGAAAGAGGCGTCTGTATTCAGCTACAAAGTTTATTTTGTATACTGCAGGCGGTTCCATTTTTTTCTTAATCGGAGTTCTAGGTATGGGCTTA------TATGGTTCCAACGAACCATTAGATTTGGAAAGATTAATTAATCGATCATACCCTGCAACATTGGAAATACTATTTTATTTGGGCTTCCTTATTGCTTATGCTGTCAAATTGCCAATTATACCCCTACATACGTGGTTACCAGATACCCATGGGGAAGCGCATTACAGTACATGTATGCTTTTAGCGGGAATCCTATTAAAGATGGGAGCATACGGATTGATTCGGATCAATATGGAATTGTTACCTCATGCTCATTATCTATTTTCCCCCTGGTTGGTAATAATAGGAGCGATGCAAATAATCTATGCAGCTTCAACTTCTCTTGGTCAACGAAATTTCAAAAGAATAGCCTATTCCTCCGTATCTCACATGGGTTTCATAATTATAGGAATTGGTTCCATAACCAACATTGGACTCAATGGAGCTTTACAAATACTATCCCATGGATTTATTGGTGCTACACTTTTTTTCTTGGCGGGAACGGCTTGTGATAGAATGCGTCTTGTTTATCTCGAAGAACTGGGGGGGATATCTATCCCAATGCCGAAAATTTTTACCATGTTTAGTAGCTTTTCAATGGCTTCTCTTGCCTTACCAGGAATGAGCGGTTTTGTTGCAGAATTAGTAGTATTTTTTGGACTAATTACTAGTCCCAAATTTCTGTTAATGCCAAAAATCCTAATTACTTTTGTAATGGCAATTGGAATGATATTAACTCCTATTTATTTATTATCTATGTTACGCCAGATGTTCTATGGATACAAGCTATTTGTTCCAAACGCAAATTTTGATTCTGGACCGCGAGAACTCTTTTTAATCTGTATCTTTTTACCAGTAATAGGAATTGGTATTTATCCAGATTTTGTTCTCTCGCTATCCGTTGACAGGGTAGAGGCTCTCTTATCCAATTATTATAAATAGATGATGTTTGAGCATGTACTTTTTTTGAGTGTCTATTTATTTTCGATTGGTATCTATGGATTGATCACAAGCCGAAACATGGTTAGAGCTCTAATATGTCTTGAACTTATACTGAATTCAATTAATCTAAATCTCGTAACATTTTCTGATCTATTTGATAGTCGCCAATTAAAAGGAGACATTTTCGCAATTTTTGTTATAGCCCTTGCG------------------------------GCTGCTGAAGCAGCTATTGGACTATCCATTCTTTCTTCCATCCATCGTAACAGGAAATCAACTATCCAATCTAATTTTTTGAATATGGAACATACATATCAATATGCATGGATCCCTCTTCTCCCACTTCCAATTATGTCAATGGGGGGACTTATTCTTATTCCGACAGCAACAAAAAATCGTCGAATATGGGCTTTTCCTAGTGTTTTACTCTTAAGTATAGCTATGGTATTCTCAGTTCACCTATCTATTCAACAAATAAATGGAAGTTCTATCTATCAATATCTATGGTCGTGGACCGTCAATAATGATTTTTCCTTAGAATTTGGATACTTGATCGACCCGCTTACTTCTATTATGTTAATACTAATTACTACAGTAGGAATCCTCGTTCTTATTTATAGTGACGATTATATGTCTCACGATGAAGGATATTTGAGATTTTTTTATATAAGTTTTTTCAATACTTCCATGTTGGGATTGGTTACTAGTTCCAATTTGATACAAATTTATTTTTTTTGGGAACTTGTGGGAATGTGTTCCTATTTATTGATAGGCTTTTGGTTTACACGGCCAATTGCAGCGAGTGCTTGTCAAAAAGCTTTTGTAACTAATCGTGTAGGGGATTTTGGTCTGTTATTAGGAATTTTAGGTTTTTTTTGGATAACAGGTAGTTTAGAGTTTCGGGATTTGTTCAAAATAGCTAATAACTGGATTCCTAATAATGGGATTAATTCCTTACTTACTACTTTGTGTGCTTTTTTATTATTCCTTGGTGCAGTTGCAAAATCTGCACAATTCCCTCTTCACGTATGGTTACCCGATGCTATGGAAGGACCCACTCCCATTTCGGCTCTTATACACGCAGCAACTATGGTTGCTGGGATTTTTCTTGCTCGACTTCCTCTTTTCATATCCCTACCCATAATGAGTTTCATTTCTTTAGTAGGTACAATAACACTCTTCTTAGGAGCTACTTTAGCTCTTGCTCAGAGAGATATTAAAAGAAGCTTAGCCTATTCTACAATGTCTCAATTGGGTTATATGATGTTAGCTCTAGGTATAGGTTCTTATCAAGCTGCTTTATTCCATTTGATCACTCATGCTTATTCTAAAGCTTTATTGTTCTTGGGATCCGGATCCATTCATTCAATGGAACCTCTTGTTGGATATTCACCAGATAAAAGTCAGAATATGGTTCTTATGGGTGGTTTAAGAAAATACCCAATTACAAGAACGACTTTTTTAGGTACGCTTTCTCTTTGTGGTATTCCACCTCTTGCTTGCTTCTGGTCCAAAGATGAAATCCTTAGTAATAGTTGGTTGTATTCACCCTTTTTTGGAATAATAGCCTCTTTTACTGGATTAACTGCGTTTTATATGTTTCGGATATATTTACTTACTTTTGATGGGTACCTGCGTGTTTTTAATTACAGTAGC------ACT---AAAGAGGGCTCG---TTGTCA------ATATCCTTATGGGGAAAAAGGCCCAAAGGAGTGAATAGATTCTTATCAACGAAG------------------GGAGTTTCTTTTTTTTCATCC------ATT------------CATAAT------ACAAGAAATAGGGGGTCCTTTAGT------ACTTTT---GGG---GTT------AAAAACACTTTTGTCTATCCTCATGAAACGGGAAATACTATGCTATTCCCTCTTTTTATATTACTGTTTACTTTGTTCATTGGATCCATAGGAATCTTTAAT------GGAATGAATGGAGCGGAGTTAACCATATTATCAAAGTGGTTAACTTCAATAAGCTTCCAGGAAAGTAATTCCATAAATTCATATGAATTTACTAATATTTCTTCTGTAAGTCTAGCTATGTTTGGTCTATTCATATTCTCTTTTCAGTTATTTAAT---------TCCCTT------------AAA------GAGAGT------CCGAAG------TTTTTGGAT------GTA------AAAAAAAAGATATACAGTTGGTCATATAATCGTGGTTATATAGATATTTTCTATACTAGGTTTCTGGGTATAAGAGGATTAACCGAACTAACGCAGTTTTTCGATAAGGGTGTCATTGATGGAATTAATGGGGTAGGTCTTGCTGGTTTTTGTATAGGAGAAGAAATTAAATATGTAGGGGGAGGGCGAATATCGTCTTATTTATTCTTT---TATTCCGTGTTCTTCTTTTTT------------------------------------------------------------ATGGATTTACCTGGACCAATACATGAGATTCTTGTGCTATTTGAATTTCTTCTACTAGGGGGCATAGGAGTAGTATTACTTACCAACCCAATTTATTCTGCCTTTTCGCTGGGATTAGTTCTTATTTGTATATCCTTATTCTATATTTTATTGAATTCCTACTTTGTAGCTGTCGCACAACTTCTTATTTATGTGGGAGCCATAAATGTCTTGATCATATTTGCCGTAATGTTCGATGGCTCAGAATGGTCTAAAAATAAGAATTGGACTATTGGAGATGGGTTCACTCTCTGTATAACTATTCTTTTTTCACTAATGACTACTATCCCAGATACGTCATGGTATGGAATTCTTTGGACTACAAGATCAAACCAAATAGTAGAACAGGGTCTCAATAACGTTCAACAAATTGGGATTCATTTAGCAACTGATTTTTATCTTCCGTTTGAACTCATTTCTATAATTCTTCTAGTTTCTTTAATAGGTGCAATTACTATGGCTCGGCA---ATAA------ATGACAAGAAAAGATATGATAGTCAATATGGGCCCTCACCCATCAATGCATGGTGTTCTTCGACTGATCGTTACTCTCGATGGTGAAGATGTTATTGATTGTGAACCCATATTAGGGTATTTACACAGAGGAATGGAAAAAATCGCGGAACGAACTATTATACAATACTTACCTTATGTAACACGGTGGGATTATTTAGCTACTATGTTTACAGAAGCAATAACGGTAAATGCACCAGAATTCTTGGAGAATATTCAAATACCCCAAAGAGCCAGCTATATTAGGGTAATTATGTTAGAGTTGAGCCGTATAGCTTCTCACTTGTTATGGCTTGGACCTTTTATGGCAGATCTCGGCGCACAGACTCCTTTTTTCTATATTTTTAGAGAGAGAGAATTGATATACGATCTATTTGAAGCTGCTACAGGTATGCGAATGATGCATAATTACTTTCGCATCGGAGGAGTAGCCGCCGATCTACCTTATGGATGGATCGATAAATGTTTAGATTTCTGTGATTATTTTTTACGAGGAGTTGTTGAACAACAACTTATTACACAGAATCCCATTTTTATAGAACGAGTTGAAGGAGTCGGTTTTATTAGCGGAGAAGAAGCAGTAAATTGGGGCTTATCGGGACCGATGTTACGAGCTTCTGGAATACAATGGGATCTTCGTAAAGTTGATTATGAGTCTTACAACCAATTTGATTGGAAAATCCAATGGCAAAAAGAAGGGGATTCATTAGCTCGCTATTTAGTACGAATGGGTGAAATGAGGGAATCCATCAAAATTATTCAACAGGCTGTAAAAATTCCTGGGGGTCCTTATGAGAATTTAGAAGTCCGACGCTTTAAGAAGAATTCC---GAATGGAATGATTTTGAATATCGATTTCTTGGTAAAAAACCTTCGCCCAATTTTGAATTGTCAAAGCAAGAGCTTTATGTAAGAGTGGAAGCTCCAAAAGGTGAATTAGGAATTTATCTGGGAGATGATAGTCTTTTCCCCTGGAGATGGAAAATTCGTCCACCTGGTTTTAATTTGCAAATTCTTCCTCAACTAGTTAAAAAAATGAAATTGGCTGATATCATGACGATATTAGGTAGTATAGATATCATTATGGGGGAAGTTGATCGTTGAATGTTCCCTATGGTAACTGGGTTCATGAGTTATGGTCAACAAACAATACGCGCTGCAAGGTACATTGGTCAATTCATAATTACCTTATCCCACACAAATCGTTTACCTATAACGATTCACTACCCTTATGAAAAATCAATTACATCGGAGCGTTTCCGGGGGCGAATCCACTTTGAATTTGATAAATGTATTGCTTGTGAAGTATGTGTTCGCGTATGCCCGATAGATCTACCCCTTGTGGATTGGAGATTTGAAAAGGATATTAAAAGGAAACAATTGAATTATAGTATTGATTTTGGAGTTTGTATATTTTGTGGTAATTGTGTTGAGTACTGTCCGACAAGCTGTTTATCAATGACTGAAGAATATGAACTTTCTACTTATGATCGTCATGAATTGAATTACAATCAAATTGCTTTGAGTCGGTTACCAATCTCCATAATGGGAGATTACACAATTCAAA------------------------------------------CAATTAGGAATTCGAC------TCAAAGTAAAATAGAGGAAGAATCTTTGAATTCAAGAACGATTACTAATTACTAGATGCAGCAGGGTTGGTTATCTAATTGGCTAGTCAAACATGAGGTGGTTCATAGATCTTTGGGCTTCGATCACCGAGGAATAGAGACTTTACAAATAAAAGAAGGGGATTGGGATTCCATTGCTGTCATTTTATATGTATATGGTTACAATTATTTACGTTCCCAATGTGCTTATGATGTAGCACCCGGTGGATCTTTAGCTAGCGTGTATCATCTTACGAGAATACAGTATGGTATAGATAACCCAGAAGAAATATGCATAAAAGTCTTTGCCCAAAAGGATAATCCTAGAATCCCGTCTGTCTTCTGGATTTGGAAAAGTGCCGATTTTCAAGAACGTGAATCTTATGATATGGTGGGAATCTATGATAATCATCCACGCCTTAAACGTATCCTAATGCCTGAAAGTTGGATAGGCTGGCCCTTACGTAAGGACTATATAACCCCCAATTTCTATGAAATACAAGATGCTCATTGA------------------------------------------------------------------------------------------ATGGCGAAAAGGAGCCTTGGAATGGTCTTAACTGAATATTCAGACAAAA---AAAAAAAAAAAGGAAAAAATTCCGAGACAGTTTTGAGTTTGATTGAGTTTCCCTTACTTGACCAAACAAGTTCCAATTCCGTTTTTTCAACTACCAATGATTTTAATTGGTCAAAACTCTCCAGTTTATGGCCCCTTCTATATGGTACCAGTTGTTGTTTCATTGAATTTGCTTCATTAATAGGCTCGCGATTCGACTTTGATCGTTATGGATGGGTACCAAAATCAAGTCCTAGGCAAGCAAACCTAATTTTAACAGCCGGCCCGGAAACAATGAAAATGGCTCCTTCTTTAGTGTTTTACAAGCAAAGGCCTGAACCAAAATATGTCATTGCTAGGGGAGCCTGTACTATTACAGGGGGAATGTTCAGTACGGATTCCTATAGTACTGTTCGGGGAGTTGATAAGTTAAATCCTGTGGATGTCTACTTGCCAGGCTGCCCACCTAAACCGGAGGCAGTTATAGATGCCCTAACAAAACTTCGTAAGAAGATATCGCGAGAAATAGTTGAGGATCGAACTCTATCTCAA------AAGAATCGATGTTTTACTACCAGTCACAAGCTTTATGTAAGGCGCAGTACTCATACTGGAACTTACGAGCAAGAATTGCTCTATCAATCACCATCTACTTTAGACATATCGTC------------------TGAAACTTTTTTCAAATCCAAAAGTCCAGTA---TCTTCTTACAAAGTGAATATGGAAAATAGAAATACTT---TTTCTTGGGTAAAGGAACAGATGATTCGATCTATTTCTATCATGATATATATAACTCGGACATCTTCAAATGCATATCCCATTTTTGCGCAGCAGGGTTATGAAAACCCACGAGAAGCAACCGGACGAATTGTATGTGCCAATTGCCATTTAGCTAATAAGCCCGTGGATATTGAAGTTCCCCAAGCTGTGCTTCCCGATACTGTATTTGAAGCAGTTCTTCGAATTCCTTATGATATGCAACTGAAACAAGTTCTTGCTAATGGGAAAAAGGGAGGGTTAAATGTGGGTGCTGTTCTTATTTTGCCCGAGGGATTCGAATTAGCGCCGCCCGACCGTATTTCTCCTGAGTTGAAAGAAAAGATAGGAAATCTCTCTTTTCAGAGTTATCGTGATAAAAATATTCTTGTGATAGGCCCTGTTCCCGGTCAGAAATATAGTGAAATCGTCTTTCCCATTCTTTCCCCCGATCCTGCTACGAAGAAAGACTTCTTAAAATATCCCATATATGTAGGGGGAAACCGAGGAAGGGGACAGATCTATCCTGATGGTAGTAAGAGTAACAATACGGTCTATAATGCTACGTCAACAGGTATAGTAAGAAAAATACTACGTAAAGAAAAAGGGGGATATGAAATATCCATAGTCGATACATCGGATGGACGCCAAGTGATTGATATTATACCTCCCGGGCCAGAACTTCTTGTTTCAGAAGGGGAATCAATCAAGCTTGATCAACCATTAACAAGCAATCCTAATGTGGGAGGGTTTGGTCAGGGGGATGCAGAAATAGTGCTTCAGGATCCATTACGTGTCCAAGGCCTTTTATTCTTCTTCGCATCTGTTATTTTGGCACAAGTTTTTTTGGTTCTCAAAAAGAAACAGTTTGAAAAGGTTCAATTGTACGAAATGAATTTCTAG------------------------------------------AGTAAAGTATATGATTGGTTTGAGGAACGTCTTGAGATTCAGGCAATTGCGGATGATATAACTAGTAAATATGTTCCTCCTCATGTCAACATATTTTATTGTTTAGGGGGAATTACACTTACTTGTTTTCTAGTACAAGTCGCTACAGGTTTTGCTATGACTTTTTACTACCGCCCAACCGTTACAGAGGCTTTTTCCTCGGTTCAATACATAATGACCGAGGCCAAC---TTTGGTTGGTTAATCCGATCAGTTCATCGATGGTCAGCAAGTATGATGGTTCTAATGATGATCCTGCACGTATTTCGTGTGTATCTCACAGGTGGATTTAAAAAACCCCGCGAATTAACTTGGGTCACAGGTGTGGTTTTGGTATTGACTGCATCGTTTGGTGTAACTGGTTATTCTTTGCCTTGGGATCAAATTGGTTATTGGGCAGTCAAAATTGTGACAGGTGTACCTGAAGCGATTCCGGTAATAGGATCGCCTTTAGTGGAGTTATTGCGTGGAAGTGCTAGTGTGGGCCAATCCACTTTGACTCGTTTTTATAGTTTACATACTTTTGTACTGCCTCTGCTTACCGCCGTATTTATGTTAATGCACTTTATGATACGTAAGCAAGGTATTTCGGGTCCTTTA------------------------------------------ATGG---------------------------------------------------TAAAGAAACCTGACTTAAATGATCCTGTATTAAGAGCAAAATTAGCTAAAGGGATGGGACATAATTATTACGGGGAACCCGCGTGGCCCAACGATCTTTTATATATTTTTCCAGTAGTAATTCTAGGTACTATTGCATGTAATGTAGGTTTAGCGGTTCTTGAGCCGTCAATGATTGGTGAACCGGCGGATCCGTTTGCAACTCCTCTGGAAATATTACCCGAGTGGTACTTCTTTCCCGTGTTTCAAATACTCCGTACAGTACCCAATAAGTTATTGGGCGTTCTCTTAATGGTTTCTGTGCCAACGGGCTTATTGGTACCCTTTCTAGAGAATGTCAATAAATTCCAAAATCCATTTCGTCGCCCAGTAGCTACGACAGTTTTTTTAATCGGTACTGCGGTAGCTCTTTGGTTAGGTATTGGAGCAACATTACCCATTAAATCCTTAACTTTAGGTCTTTTTATGATTGAAGTTTTTCTATTTGGAATCGTCTTACTAATTCCTATTACTTTAGCGGGATTATTCGTGACTGCGTATTTGCAATACAGGCGTGGGGATCAGTTGGATCTTTGAATGCTTACTATAACTAGTTATTTCGGTTTTCTACTGGCTGCTTTAACTATAACCCCAGCTCTATTTATTGGTTTGAACAAGATACGTCTTATTTGA------ATGGATATAGTAAGTCTCGCTTGGGCTGCTTTAATGGTAGTCTTTACATTTTCTTTTTCACTAGTAGTATGGGGGAGGAGTGGACTCTAGATGATTATTCGTTCGCCGGAACCAGAAGTAAAAATTGTGGATAGGGATCCTGTAAAAACATCTTTTGAGGAATGGGCCAAACCCGGCCATTTCTCAACAATAGCTAAGGGCCCTGATACTACCACTTGGATCTGGAACCTACATGCTGATGCTCACGATTTCGATAGTCATACCGGTGATTTGGAGGAGATCTCTCGAAAAGTCTTTGCTCATTTCGGTCAACTCTCCATTATCTTTCTTTGGTTGAGTGGCATGTTCGCC---CGTTTTTCCAATTATGAAGCATGGCTAAGTGATCCTACTCACATTGGACCCAGTGCTCAGGTAGTTTGGCCAATAGTAGGGCAAGAAATATTGAATGGTGATGTAGGCGGGGGTTTCCGAGGAATCCAAATAACCTCTGGGTTTTTTCAGTGGCGAGCATCTGGAATAACTGAATTACAACTCTATTGTACCGCAATCGGTGCATTGATTTTTGCATCGTTAATGCTTTTTGCTGGTTGGTTCCATTATCACAAGGCCGCTCCCAAATTGGCCTGGTTCCAAGATGTAGAATCCATGTTGAATCACCACTTAGCGGGGTTATTAGGACTTGGGTCTCTTTCTTGGGCGGGACACCAAATCCATGTATCTTTACCGATTAACCAATTTCTTGACGCTGGGGTTGAT---CCTAAACCACTTCCTCATGAATTTATCTTGAATCGCGACCTTTTGGCTCAACTTTATCCTAGTTTTGCCGAAGGAGCAACCCCCTTTTTCACCTTGAATTGGTCCAAATACGCAGAATTTCTGTTTCGCGGAGGACTAGACCCAATAACCGGCGGTCTATGGTTGAGCGATATTGCGCACCATCATTTAGCTATTGCTATTCTTTTCCTGATCGCAGGTCATATGTATAGGACCAACTGGGGTATTGGTCATGGACTTAAAGATATTTTGGAGGCTCATAAGGGCCCGTTTACAGGACAAGGCCATAATGGTCTCTATGAAATCCTAACAACGTCATGGCATGCTCAATTATCTCTTAACTTAGCTATGCTAGGCTCTACCATTGTTGTAGCTCATCATATGTATATGCCCCCCTATCCATACCTAGCTACTGACTATGGTACACAACTTTCCTTGTTCACACACCACATGTGGATTGGCGGATTTCTAATAGTCGGTGCTGCTGCACATGCAGCCATTTTTATGGTAAGAGACTATGATCCAACTACTCGATACAACGATCTATTAGATCGCGTCCTTAGACACCGCGATGCAATCATATCCCACCTTAACTGGGTATGTATATTTCTAGGTTTTCACAGTTTTGGCTTGTACATTCATAATGATACCATGAGTGCTTTAGGCCGTCCCCAAGATATGTTTTCGGATACCGCCATACAATTACAACCCATCTTTGCTCAATGGGTACAAAATATCCATGCTGCGCCTGGCGTAACAGCTCCTGGTGCAACAACAAGTACCAGCTTAACGTGGGGAGGTGGCGAGTTAGTAGCAGTAGGCGGCAAAGTAGCTTTGTTACCTATTCCATTAGGAACCGCAGATTTTTTAGTCCATCACATTCACGCATTTACCATCCATGTGACTGTATTAATACTTTTGAAAGGTGTTTTATTTGCTCGCAGTTCCCGTTTGATACCCGATAAAGCAAATCTTGGTTTTCGCTTCCCTTGCGATGGGCCTGGGAGAGGGGGAACATGTCAAGTATCCGCCTGGGATCATGTTTTCTTAGGTCTATTCTGGATGTACAATATTTCGGTAGTCATTTTCCATTTCAGTTGGAAAATGCAGTCGGATGTTTGGGGTACTATAAGTGATCAAGGGATGGTAACTCATATCACAGGGGGAAACTTTGCACAGAGTTCCATTACGATTAATGGGTGGCTCCGAGATTTCTTGTGGGCACAGGCATCCCAAGTAATTCAGTCTTATGGTTCTTCATTATCTGCATATGGCCTTTTTTTCTTAGGTGCTCATTTTGTCTGGGCCTTCAGTTTAATGTTTTTATTCAGCGGCCGTGGTTATTGGCAAGAACTCATTGAATCTATCGTTTGGGCTCATAACAAATTAAAAGTTGCTCCCGCTACTCAGCCTAGAGCCTTGAGCATTATACAAGGACGTGCTGTAGGAGTAACCCATTACCTTCTGGGTGGAATTGCCACAACATGGGCATTCTTCTTAGCGAGAATTATTGCAGTAGGA------ATGGAATTAAGATTTCCCAGGTTTAGCCAAGGCTTAGCTCAGGACCCCACTACTCGTCGTATTTGGTTTGGTATTGCTACCGCACATGATTTCGAAAGTCATGATGATATTACTGAGGAACGTCTTTATCAGAACATTTTTGCTTCTCACTTTGGGCAGTTAGCAATAATCTTTCTATGGACGTCCGGAAATCTGTTTCATGTAGCTTGGCAAGGAAATTTTGAATCATGGATACAGGATCCTTTACACGTAAGACCTATTGCTCATGCGATTTGGGATCCTCATTTTGGTCAACCCGCTGTGGAAGCCTTTACTCGAGGAGGTGCTGCCGGTCCAGTGAATATCGCCTATTCTGGGGTTTATCAGTGGTGGTATACAATTGGATTACGCACCAATCAAGATCTTTATACTGGAGCTCTGTTTCTATTATTTCTTTCTACGCTATCCTTAATAGCAGGTTGGTTACATCTACAACCCAAATGGAAACCAAGCCTTTCGTGGTTCAAAAACGCGGAATCTCGTCTCAATCATCATTTGTCAGGACTTTTCGGGGTAAGTTCTTTGGCTTGGACAGGACATTTAGTTCATGTCGCTATTCCCTCCAGGGGGGAGTACGTTCGATGGAATAATTTCTTAGATGTATTACCCTATCCCCAGGGGTTGGGACCCCTTCTGACGGGTCAGTGGAATCTTTATGCCCAAAACCCAGATTCGAGTAATCATTTATTTGGTACCGCTCAAGGAGCCGGAACTGCCATTCTAACTCTTCTTGGGGGATTCCATCCACAAACACAAAGTTTGTGGCTGACCGATATTGCTCACCATCATTTAGCTATTGCATTTATTTTTCTCATTGCCGGTCATATGTATCGAACTAACTTCGGAATTGGGCACAGTATCAAAGATCTTTTAGAAGCACATACTCCTCCGGGAGGTCGATTAGGGCGTGGGCATAAGGGCCTTTACGACACAATCAATAATTCGCATTTTCAATTAGGTCTTGCTCTAGCTTCTTTAGGGGTTATTACTTCCTTAGTAGCTCAACATATGTACTCTCCTGCTTATGCATTCATAGCACAAGACTTTACCACTCAAGCTGCTTTATATACTCATCACCAATATATTGCAGGGTTCATCATGACAGGGGCTTTTGCTCATGGAGCTATTTTTTTCATTAGGGATTACAATCCGGAACAGAATGAGGATAATGTATTGGCAAGAATGTTAGACCATAAAGAAGCTATCATATCTCATTTAAGTTGGGCTAGCCTCTTCCTAGGATTCCATACCTTGGGCCTTTATGTTCATAACGACGTCATGCTTGCTTTTGGTACTCCAGAAAAGCAAATCTTGATCGAACCTATATTTGCCCAATGGATACAATCTGCTCATGGTAAGACGACATATGGGTTCGATATACTCTTATCTTCAACGAGTGGCCCCGCTTTCAATGCGGGTCGAACCTTATGGTTGCCCGGATGGTTGAATGCTGTTAATGAGAATAGTAATTCTCTTTTCTTAACAATAGGACCTGGGGATTTCTTGGTTCATCATGCTATTGCTCTAGGTTTGCATACAACTACATTGATTTTAGTAAAGGGTGCTGATGCACGCGGTTCCAAATTAATGCCGGATAAAAAGGATTTTGGGTATAGTTTTCCTTGTGACGGCCCAGGGCGCGGCGGTACTTGTGATATTTCTGCTTGGGACGCGTTTTATTTGGCAGTTTTCTGGATGTTAAATACCATTGGATGGGTTACTTTTTATTGGCATTGGAAACACATCACATTATGGCAGGGCAACGTTTCACAATTTAATGAATCCTCCACTTATTTGATGGGATGGTTAAGAGATTACCTATGGTTAAACTCTTCACAACTTATCAATGGATATAATCCTTTTGGGATGAATAGTTTATCGGTATGGGCGTGGATGTTCTTATTTGGACATCTTGTTTGGGCTACTGGATTTATGTTCTTAATTTCCTGGCGTGGATATTGGCAGTTAATTGAGACTTTAGCATGGGCTCATGAACGCACACCTTTGGCTAATTTAATTCGCTGGAGAGATAAGCCCGTGGCTCTTTCCATTGTGCAAGCAAGATTGGTTGGATTAGCCCACTTTTCCGTGGGTTATATATTCACTTATGCAGCTTTCTTGATTGCCTCAACATCAGGCAAGTTTGGTTAAATGTCACATTCCGTAAAAATTTATGATACATGTATAGGATGCACTCAATGTGTACGAGCTTGTCCAACAGATGTATTAGAAATGATACCCTGGGATGGGTGTAAAGCCAAGCAAATTGCTTCTGCCCCGAGAACCGAAGATTGTGTGGGTTGTAAGAGATGCGAATCTGCCTGCCCAACAGATTTTTTAAGTGTCCGCGTTTATTTAGAAACAACCCGCAGCATGGCTCTATCTTATTGAATGACGTTT---TTACCTTCTATTTTCGTGCCTTTAGTAGGCTTAGTATTTCCGGCAATTGCAATGTCTTTATTTCTTTATGTGCAGAAAAATAAGATTGTCATGCGGGATATAAAAACATATCTCTCTGTAGCACCCGTGAGTACTCTATGGTTTGGGGCTTTAGCAGGTTTATTGATAGAAATTAATCGTTTATTCCCAGATGCTTTGTCATTCCCTTTTTTT------ATGACTGCAATTTTAGAGAGACGCGAAAGTACAAGCTGGGGTTTCAACTGGATAACTAGCACCGAAAATCGTCTTTACATCGGATGGTTCGGTGTTTTGATGATCCCTACCTTATTGACCGCAACTTCCGTATTTATTATCGCCTTCATCGCAGCCCCTCCAGTAGATATTGATGGTATTCGTGAGCCTGTTTCTGGTTCTTTACTTTATGGAAACAATATTATCTCTGGTGCCATTATTCCTACTTCTGCGGCGATCGGATTGCACTTTTACCCAATTTGGGAAGCTGCATCTGTTGATGAGTGGTTATACAATGGCGGTCCTTATGAGCTAATTGTTCTACACTTCTTACTTGGTGTAGCTTGTTATATGGGTCGTGAGTGGGAATTCCGTCTGGGTATGCGTCCTTGGATTGCTGTTGCATATTCAGCTCCTGTTGCAGCTGCTGCTGCTGTTTTCTTGATTTACCCTGGTCAAGGAAGTTTCTCTGATGGTATGCCTTTAGGAATATCTGGTACTTTCAACTTTATGATTGTATTCCAGGCAGAGCACAACATCCTTATGCATCCATTTCACATGTTAGGTGTAGCTGGTGTATTCGGCGGTTCCCTATTCAGTGCTATGCATGGTTCCTTGGTAACCTCTAGTTTGATCAGGGAAACCACTGAAAATGAATCTGCTAATGAGGGTTACAAATTTGGTCAAGAGGAAGAGACTTATAATATTGTGGCTCATGGTTATTTTGGCCGATTAATCTTCCAATATGCTAGTTTCAACAACTCTCGTTCTTTACACTTCTTCTTGGCTGCTTGGCCTGTAGTAGGGATCTGGTTCACTGCTTTAGGTATTAGTACTATGGCTTTCAACCTAAATGGTTTCAATTTCAACCAATCCGTAGTTGATAGCCAAGGTCGCGTTATTAATACTTGGGCTGATATCATCAACCGTGCTAATCTTGGTATGGAGGTAATGCACGAACGTAATGCTCACAACTTCCCTCTAGACCTAGCTGCTCTTGAAGTTCCATCTAATGGAATGGGTTTGCCTTGGTATCGTGTTCATACTGTTGTATTGAATGATCCGGGTCGATTGCTTGTGCATATAATGCACACAGCTCTAGTTTCTGGTTGGGGCTCGATGGCTTTATACGAATTAGCGGTTTTTGATCCCTCTGATCCTGTTCTGGATCCAATGTGGAGACAAGGTATGTTCGTCATTCCCTTCATGACTCGTTTAGGAATAACCAATTCGTGGGGTGGTTGGAGTATTTCAGGAGGAACTGTAAATCCGGGTATTTGGAGTTATGAAGGTGTGGCAGGTGCGCATATTGTGTTTTCTGGCTTCTTGGCAGCTATCTGGCATTGGGTATATTGGGACCTAATATTCGATCGGACGGGAAAACCCTCTTTGGATTTGCCCAAGATCTTTGGAATTCATTTATTTCTTGCAGGGGTGGCTTGCTTTGGCTTTGGCGCATTTCATGTAACGGGTTTGTATGGTCCTGGGATATGGGTGTCCGATCCTTATGGACTAACTGGAAAAGTACAAGCTGTAAATCCATGGGGTGTAGAAGGTTTTGATCCTTTTGTTCCGGGGGGAATAGCTTCTCATCATATTGCTGCGGGTACATTGGGCATATTAGCGGGCCTATTCCATCTTAGTGTCCGTCCGCCTCAACGTCTATACAAAGGATTACGTATGGGCAATATTGAAACTGTACTTTCCAGTAGTATCGCTGCTGTTTTTTTTGCAGCTTTCGTTGCCGGAACTATGTGGTATGGGTCAGCAACTACCCCAATCGAATTATTTGGGCCTACTCGTTATCAGTGGGATCAGGGATACTTTCAGCAAGAAATATATCGAAGAGTTAGCGATGGATTAGCCGAAAATCTTAGTTTATCAGAAGCTTGGTCTAAAATTCCCGAAAAATTAGCCTTTTATGATTATATTGGTAATAATCCGGCAAAGGGGGGATTATTCAGAGCAGGCTCAATGGACAATGGGGATGGAATAGCTGTTGGATGGGGACATCCCGTCTTTAGAGATAAAGAAGGGCGCGAGCTTTTTGTACGCCGTATGCCTACTTTTTTTGAAACATTTCCGGTTGTTTTGGTAGATGAAGAGGGAATTGTGAGAGCGGACGTTCCTTTTAGAAGAGCAGAATCCAAATATAGTGTTGAACAAGTAGGCGTAACGGTGGAGTTCTATGGTGGCGAACTTAATGGTGTAAGTTATTCTGATCCTGCTACTGTAAAAAAATATGCGAGGCGTTCCCAATTAGGGGAAATTTTTGAATTAGATCGGGCTACTTTGAAATCGGATGGTGTTTTTCGCAGCAGTCCAAGGGGTTGGTTCACTTTTGGTCATGCTACCTTTGCTTTGCTCTTCTTTTTCGGACACATTTGGCATGGCGCTAGAACCTTGTTCCGAGATGTTTTTGCTGGTATTGATCCAGACTTGGATGCTCAAGTGGAATTTGGAACATTCCAAAAAGTTGGAGATCCAACAAGGAGACAGGCAG---------------------------------------TCTGA------------------------------------------ATGAAAATCTTATATTCCAGGAGGTTCTACCACGTGGAAACGCTCTTTAATGGAACTTTCGTTTTAGCTGGTCGTGACCAAGAAACCACCGGCTTTGCTTGGTGGGCTGGGAATGCCAGACTTATCAATTTGTCCGGTAAACTACTTGGAGCTCACGTAGCCCATGCCGGATTAATCGTATTCTGGGCCGGAGCAATGAACCTATTTGAAGTGGCCCATTTCGTACCAGAAAAGCCCATGTATGAACAAGGGTTGATTTTACTTCCGCACTTAGCTACTCTAGGTTGGGGAGTAGGGCCGGGGGGAGAAGTTCTAGATACTTTTCCGTACTTTGTATCTGGAGTACTTCACCTAATTTCCTCCGCAGTCTTAGGCTTCGGTGGCATTTATCACGCGCTTCTGGGACCCGAGACTCTTGAAGAATCTTTTCCATTCTTTGGTTATGTATGGAAAGATAGAAATAAAATGACTACAATTTTGGGTATTCACTTAATTTTGTTAGGTGGTGCTTTTCTTCTAGTACTCAAGGCTCTTTATTTTGGCGGTGTATATGATACCTGGGCCCCAGGGGGGGGAGTAAGAAAAATTACCAATTTGACCCTTAGCCCCGTTATATTTGGTTATTTACTAAAATCCCCCTTTGGGGGAGAAGGGTGGATTGTTAGTGTGGATGATTTAGAAGATATAATTGGGGGACATGTATGGTTGGGTTTCATTTGTGTAGGCGGAATTTGGCATATCTTAACCAAACCCTTCGCATGGGCTCGCCGTGCATTTGTATGGTCTGGAGAAGCTTACTTGTCTTATAGTTTAGCTTTATCTGTCTTTGGTTTTATCGCTTGTTGTTTTGTCTGGTTCAATAATACGGCTTATCCGAGTGAGTTTTATGGACCCACCGGGCCAGAAGCTTCTCAAGCTCAAGCATTTACTTTTCTAGTTAGAGACCAGCGTCTTGGAGCTAATGTGGGATCTGCCCAAGGACCCACAGGTTTGGGTAAATATCTAATGCGTTCCCCAACGGGAGAGGTTATTTTTGGAGGGGAAACTATGCGTTTTTGGGACCTTCGTGCTCCATGGTTAGAACCTCTAAGGGGCCCCAACGGTTTGGACTTGAGTAGGTTGAAAAAAGACATACAACCTTGGCAAGAACGACGTTCGGCAGAATATATGACCCATGCTCCTTTAGGCTCTTTAAATTCCGTGGGTGGCGTAGCTACCGAGATCAATGCAGTTAATTATGTCTCTCCTAGAAGTTGGTTAGCGACCTCCCATTTTGTTCTAGGATTCTTCTTTTTTGTGGGCCATTTGTGGCATGCAGGAAGAGCCCGGGCTGCTGCAGCAGGCTTTGAAAAGGGAATCGATCGTGATTTGGAACCTGTTCTTATGAATCCTCTTAACATGACTATAGCCCTTGGTAGAACTAAAGAAGAAAATGATCTATTTGATATTATGGACGACTGGTTACGAAGGGACCGTTTCGTTTTTGTAGGATGGTCCGGCCTATTGCTCTTTCCTTGTGCTTATTTCGCTTTAGGGGGTTGGTTTACAGGGACAACTTTTGTAACTTCTTGGTATACCCATGGATTGGCTAGTTCCTATTTGGAAGGTTGTAATTTCTTAACCGCGGCAGTTTCCCCTGCCAATAGTTTAGCACACTCTTTGTTGCTACTATGGGGCCCGGAAGCGCAAGGGGATTTTACTCGTTGGTGTCAATTAGGGGGTCTGTGGACTTTTGTCGCTCTCCATGGGGCTTTTGCACTAATAGGTTTCATGTTACGTCAATTTGAACTTGCTCGGTCTGTTCAATTGCGACCTTATAATGCAATTTCATTCTCTGCTCCAATCGCTGTTTTTGTTTCCGTATTCCTTATTTATCCACTGGGGCAATCTGGTTGGTTCTTTGCGCCGAGTTTTGGCGTAGCAGCGATATTTCGATTCATCCTCTTTTTCCAAGGATTTCATAATTGGACGTTGAACCCATTTCATATGATGGGAGTTGCCGGAGTATTAGGCGCGGCTCTGCTATGCGCTATTCATGGGGCGACCGTAGAAAACACTCTATTCGAGGATGGTGATGGTGCAAATACCTTCCGCGCTTTTAACCCAACTCAAGCTGAAGAAACTTATTCAATGGTCACTGCTAACCGCTTTTGGTCCCAAATCTTTGGTGTTGCTTTTTCCAATAAACGTTGGTTACATTTCTTTATGCTATTTGTACCCGTCACCGGTTTATGGATGAGTGCTATTGGCGTAGTCGGCCTGGCTCTGAACCTACGTGCCTATGACTTCGTTTCCCAGGAAATCCGTGCAGCGGAAGATCCTGAATTTGAGACTTTCTACACCAAAAATATTCTTTTAAACGAGGGTATTCGTGCGTGGATGGCAGCTCAGGATCAGCCTCATGAAAATCTTATATTCCCTGAGGAGGTTCTACCACGTGGAAACGCTCTTTAAATGTCTGGAAGCACGGGAGAACGTTCTTTTGCTGATATTATTACCAGTATTCGATACTGGGTTATTCATAGCATTACTATACCTTCCCTATTCATTGCGGGTTGGTTATTTGTCAGTACGGGTTTAGCTTATGACGTGTTTGGAAGTCCTCGGCCAAACGAGTATTTCACGGAAAGCCGACAAGGAATTCCGTTAATAACCGACCGTTTTGATTCTTTAGAACAACTCGATGAATTTAGTAGATCCTTT------------TAGATGACCATAGACCG---AACCTATCCTATTTTTACAGTCCGATGGCTGGCTGTTCACGGACTAGCCGTACCTACTGTTTTTTTCTTGGGATCAATATCAGCAATGCAGTTCATCCAACGATAAATGGCTACACAAACCGTTGAAGATAGTTCTAGACCTGGG---CCAAGAACTCGCGCAGGTAGTTTATTGAAACCCTTGAATTCGGAATATGGGAAAGTAGCTCCGGGTTGGGGGACTACTCCTTTTATGGGGGTCGCAATGGCTTTATTCGCGATATTCCTATCTATCATTTTAGAAATTTATAATTCTTCTGTTTTACTGGACGGAATTTTAATGAATTAG------------------------------------ATGCTTACTCTCAAACTTTTTGTTTATACAGTAGTGATATTCTTTGTTTCCCTCTTTATCTTTGGATTCTTATCTAATGACCCAGGACGTAATCCTGGGCGTGAGGAGTAAATGGCCGATACTACTGGAAGAATTCCTCTTTGGCTGATAGGTACTGTAACTGGTATTGTGATTGGTTTAGGTGTTTTCTTTTACGGTTCATATTCTGGATTGGGTTCATCTCTATAG---------ATGCCTAATATACTTAGTTTAACCTGTATCTGT------TTTAATTCTTATCCG------ACTAGTTTCTTCGCCAAATTGCCCGAAGCTTATGCCTTCAACCCAATCGTGGATATGCCTGTCATACCTGTACTCTTTTTTCTATTAGCCTTTGTTTGGCAAGCTGCTGTAAGTTTTCGAATGACACAATCAAACCCGAATGAACAAAATGTTGAATTGAATCGTACCAGTCTATACTGGGGTTTATTACTCATTTTTGTACTTGCTGTTTTATTTTCCAATTACTTCTTCAATTGAATGGAAGTCAATATTCTCGCATTTATTGCTACTGCACTGTTCATTCTACCTACTGCCTTTTTACTTATTATTTATGTAAAAACAGTCAGCCAAAATTAAATGGAAACAGCAACTTTAGTCGCCATCTCCATATCTGGTTTACTTGTAAGCTTTACTGGGTATGCCTTATATACCGCGTTTGGGCAACCCTCTCAACAATTAAGAGATCCATTCGAAGAACACGGGGACTAA---------ATGGAAGCATTGGTTTATACGTTCCTTTTAGTTTCGACTTTAGGGATAATTTTTTTCGCTATCTTCTTCCGAGAACCACCTAAGGTTCCG---------ACTAAAAAAATGAAATAAATGACTATTGCTTTCCAATTAGCTGTTTTTGCATTAATTGCGACTTCCTCAGTGTTAGTAATTAGTGTACCCCTTGTATTTGCTTCTCCTGATGGTTGGTCAAATAATAAAAACGTTGTATTTTCCGGTACATCATTATGGATTGGACTAGTCTTTCTGGTAGCTATTCTGAATTCTCTCATTTCTTAAATGTCACCACAAACAGAAACTAAAGCAGTTGGATTTGCTGGTGTTAAGGATTATAAATTGACTTACTACACCCCGGAGTATGAAACCAAGGATACTGATATCTTGGCAGCATTCCGAGTAACTCCTCAGCCGGGGGTTCCGCCCGAAGAAGCAGGGGCTGCAGCTGCCGAATCTTCTACTGGTACATGGACAACTGTTTGGACTGATGGACTTACCAGTCTTGATCGTTACAAAGGACGATGCTATCACATCGAGCCCGTTGGGGAGGAACAAATCTATGCTTATCCATTAGACCTATTTGAAGAGGGTTCTGTTACTAACATGTTTTCCATTGTGTTTTTC---AAAGCCCTACGTCTGGAGGATCTGCGAATTCCCTATAAAACTTTCCTAGGTCCGCCTCATGGTATCCAAGAAAGGGATAAGTTGAACAAGTACGGCCGTCCTTTTTTGGGATGTACTATTAAACCAAAATTGGGATTATCCGCAAAAAATTATGGTAGAGCGTATGAGTGTCTACGCGGTGGACTTGATTTTACCAAAGATGATGAAAACGTAAACTCACAACCATTTATGCGCTGGAGGGACCGTTTTTTTGCCGAAGCTTATAAACAGGCCGAAACCGGTGAAATCAAGGGGCATTACTTGAATGCGACTGCAACAGAAGAAATGAAGAGAGCTGTATTTGCGAGGGAATTAGGGGCTCCTATTGTAATGCATGACTACTTAACTGGGGGATTCACTGCAAATACTTTGCATTATTGCCGCGACAATGGCCTACTTCTTCACATTCACCGGGCAATGCATGCAGTTATTGATAGACAGAAAAATCATGGTATGCATTTTCGTGTATTAGCTAAAGCATTGCGTATGTCTGGGGGAGATCATCACGGTACAGTAGTAGGTAAGTTAGAAGGGGAACGCGAAATGACTTTAGGTTTTGTTGATTTATTGCGCGATGATTTTATTGAAAAAGATCGTCGCGGTTTTTTCACTCAGGACTGGGTATCCATGCCAGGTGTTATACCGGTGGCTTCAGGGGGTATTCATGTTTGGCATATGCCAGCTCTGACCGAAATCTTTGGAGATGATTCTGTATTATTTGGTGGAGGAACTTTAGGACATCCTTGGGGAAATGCACCTGGTGCAGCTAATCGGGTGGCTTTAGAAGCTTGTGTACAAGCTCGTAATGAAGGACGCGATCTTGCTCGTGAAGGTAATGAAATCGCTAAATGGAGTCCTGAACTAGCCGCAGCTTGTGAATGGAAGGCGATCAAATTC---GAGCCGGATCTAGAT--------------------------------------------ACGGCGAAACATTTATACAAAACACCTATCCCGAGCACACGCAAGGGAACCGACAGGCAAGTGAAATCCAATCCACGAAATAATTTGATCCATGGACGGCACGGTAAAGGTAATTCCAGAGGAATCATTACCAGGAGAGGGGGAGGTCATAAGCGCCTATACCGTAAAATCGATTTTCGACGGAATCAAAAAGACATATCTGGTAGAATCGTAACCATAGAATACGACCCTAATCGAAATGCATACATTTGTCTCATACACTATGGGGATGGTGAGAAGAGATATATTTTACATCCCAGAGGGGCTATAATTGGAGATACTATTGTTTCTGGTACAAAAGTTCCTATATCAATGGGAAATGCCCTACCTTTGAGTGATATGCCCTTAGGCACGGCCATACATAACATAGAAATCACACGTGGAAGGGGTGGGCAATTAGCTAGAGCAGCAGGTGCTGTAGCGAAACTGATTGCAAAAGAGGGTAAAGCCACTTTAAGATTACCATCTGGGGAGGTCCGTTTGGTATCCCAAAATTGCTTAGCAACAGTCGGACAAGTGGGTAATGTTGGGGTGAACCAAAAAAGTTTGGGTAGAGCCGGATCTAAGTGTTGGCTAGGTAAACGCCCCGTAAGAGGGGTAGTTATGAACCCTGTGGACCACCCCCATGGGGGCGGTGAAGGGAAAGCCCCCATTGGTAGAAAAAAACCCACAACCCCTTGGGGTTATCCTGCGCTTGGAAGAAGAACTAGGAAAAGGAAAAAATATAGTGATAGTTTTATTCTTCGTCGCCGTAAGATGATTCAACCTCAGACCCTTTTAAATGTAGCAGATAACAGTGGAGCTCGAAAATTGATGTGTATTCGAGTCATAGGAGCTGCTAGTAATCAGCGATATGCTCGTATTGGTGATGTTATTGTTGCTGTAATCAAAGACGCAGTGCCCCAAATGCCTCTAGAAAGAGAAGTAATTCGAGCTGTAATTGTACGTACATGTAAAGAGTTCAAATGCGACGGTATAATAATACGCTATGATGACAATGCAGCGGTTATCATTGATCAAAAAGGAAATCCAAAAGGAACTCGAGTTTTTGGCGCGATCGCCGAGGAATTGAGAGAGTTGAATTTTACTAAAATAGTTTCATTAGCTCCTGAAGTATTAAGTCCCAAAAGAACCAGATTTCGTAAACAACATAGAGGAAGAATGAAGGGAAAATCCTGCCGAGGCAATCGTATTTGTTTTGGTAGATATGCTCTTCAAGCACTTGAACCCGCTTGGATCACGTCGAGACAGATAGAAGCAGGACGAAGAGCAATGACACGATATGCACGTCGTGGTGGAAAACTATGGGTACGTATATTTCCCGACAAACCGGTTACAAGACCCACGGAAACACGTATGGGCTCAGGAAAGGGATCCCCCGAATATTGGGTAGCCGTTAAACCAGGTCGAATACTTTATGAAATGGGCGGAGTATCCGAAACTGTAGCTAGAGCAGCTATCATAGCTGCCAGTAAAATGCCCATACGAAGTCCATTTCGATTAGAGATAATAGAACCCAAAAAAAGGAGTATTGAAGGA------------------------------------------------ATGACCAGAGTTCCGCGAGGATATATAGCTCGGAGACGACGAACAAAAATGCGTTCATTTGCCTCAAACTTTAGAGGGGCTCATTTAAGACTTAATCGAATGATTACTCAACAAGTAAGAAGAGCTTTTGTTTCCTCTCATCGAGATAGAGGCAGGCAAAAGAGGGATTTTCGTCGTTTGTGGATCACTCGGATAAACGCAGCAACGCGGATATATAAAGTA---------------TTCAGTTATAGTAAATTAATACACAATCTGTACAAGAAGGAATTGATTCTTAATCGTAAAATGCTTGCACAAGTAGCTGTACCAAATAATCTTTACACGATTTCCAATAAAATAAAGA----TCATCAAT-----------------ATGACAAGTTTCAAACTGGTAAAGTATACCCCTAGAATAAAGAAGAAGAAGAATGGGCTAAGGAAACTCGCAAGGAAAGTTCCAACCGATCGTCTACTTAAGTTCGAACGGGTTTTCAAAGCACAAAAACGCATCCATATGTCTGTTTTCAAAGCACAAAGAGTTCTTGATGAGATTCGCTGGCGTTACTACGAAGAAACTATGATACTGAACCTCATGCCTTATCGAGCATCTTATCCCATCCTAAAGTTGGTTTATTCGGCAGCAGCAAATGCTACTCATTATAGGGATTTCGACAAAGCGAATTTATTCATCACTAAAGCCGAAGTCAGTAGGAGTACTATTATGAAAAAATTCAGACCTCGAGCTCGAGGACGTAGTTCTCCCATAAAAAAAACCATGTGTCATATAACAATTGTACTAAATATAGTAAAGAAATCTAAA------------------------ATGGATGGAATCAAATACGCAGTATTTACAGAAAAAAGTCTTCGTTTATTGGGAAAGAATCAATATACTAATGTCGAATCGGGATTCACTAAGACAGAAATAAAGCATTGGGTCGAACTCTTCTTTGGTGTTAAGGTAGTAGCTGTGAATAGCCATCGACTACCCAGAAAGGGTAGAAGAATGGGACCTATTCTGGGACATACAATGCATTACAGACGTATGATCATTACCCTTCAACCGGGTTATTCTATTCCACTTC---TAGATAGAGAAAAA---AAC---------------ATGGCAGTTCCAAAAAAACGCACTTCGATGTCAAAAAAGCGTATTCGTAAAAATCTTTGGAAGAAAAAGACTTATTTTTCCATAGTA------CAATCTTATTTAGCAAAATCAAGATCATTTTCCAGCGGCAGCGAG---CATAAACCAAAGGGTTTTTCTGGG---CAACAAAATAAT---------------------------------------ATGGCCAAGGGGAAAGATGTTAGAATCAGACTTATTTTGGAATGTATCAGTTGTGTTCGAAAAGGTAATAAGGAATCGACGGGGATTTCTAGATATACTCAAAAGAATCGCCACAATACACCTGGACAATTATTCAAAAAATTTTGTCGTTATTGTCGCAAGCATACGACTCATGGCGAAATAAAAAAAATGAAAATAAGAGCTTCTGTTCGTAAAATTTGTACAAAATGTCGACTGATTCGTAGGCGTGGACGAATTAGAGTCATTTGTTCCAACCCGAAGCATAAACAAAGACAGGGGATGGTTGAGGAGGTAGGAACTCAAACACTATGGAAGTGTGTTGAATCAAGAGTAGATAGTAAGCGTCTTTATTATGGTCGTTTCATTTTGTCCCCGCTTAGAAAAGGTCAAGCGGATACCGTCGGTATTGCCTTGCGAAGAGCTTTACTTGGAGAAATAGAAGGAACATGTATCACACGTGCAAAATTTAGCGTGCCACACGAATATTCTACAATAGCAGGTATTGAAGAATCCGTACAAGAAATTTTACTAAATTTGAAAGAAATTGTATTGAGAAGTAATCTCTATGGAGTTAGAGACGCATCAATTTGTGTCAAAGGTCCTAGATACATAACTGCTCAAGATATCATCTTACCCCCTTCCGTAGAGATCGTTGATATGCAACCTATAGCTAACTTGACAGAGCCCGATTTCATTGAGTTAATCAAGAGAGATCGCGGATAT------CACACGGAACTCAGAAAGAACTCTCAAGATGGAAGTTATCCCATAGATGCTGTATCCATGCCTCGAAATGTGAATTATAGTATTTTTTGTGGGAATGGAAAT---AAACACGAGATACTTTTTCTAGAAATATGGACGAATGGAAGTTTAACCCCTAAGGAAGCGCTTTATGAGGCTTCTCGTAATTTGATTGATTTTCTTCCTTTTCTACACGCG---GAGGAAGAGGGCACTTTCGAAGAAAATAAA---------------------------------------------------------------------------------------------------------------------------------------------------------AACAGGCCACCCCTTTTAACCTTTCAAAAAAAAACTAATCTAAAGAACAAAAAA---------------TTGAATTGTATTTTTATTGATCAATTAGAATTGCCTTCTAGAACGTATAATTGTCTCAAAAGGGCCAATATACATACACTATTGGACCTTTTGAGTAAGACTGAGGAAGATCTTATGAGAATTGACAGTTTTATGGAAGATCAGATAGACCTAGAGAAGCATCCAATTGATCCTAAT---------------------ATGTTCCGGAATGGAAATGAGATGTCCACAATACCCGGATTTAGTCAGATCCAATTCGAGGGATTTAGGTTCATTAATCAAGGCTTGGCAGAAGAACTTGAGAAGTTTCCAACAATTAAAGATCCAGATCACGAAATTGCATTTCAATTATTTGCGAAAGGATATCAATTGCTAGAACCCTCAATAAAAGAAAGGGATGCTGTGTATGAATCACTCACCTATTCTTCCGAATATGTATCTGCGAGAATTTTTGGTTTCGATGTGCAAAAGCAAACCATTTCTATTGGAAACATTCCTATAATGAATTCCTTAGGAACCTTTATAATAAATGGAATATACCGAATTGTGATCAATCAAATATTGCTAAGTCCTGGTATTTACTACCGCTCGGAATTAGACCATAAGGGAATTTCTATCTACACCGGGACTATAATATCAGATTGGGGAGGAAGATCGGAATTAGCAATTGATAAAAAAGAAAGGATATGGGCTCGCGTAAGTAGAAAACAAAAGGTATCTATTCTAGTTCTATCAGCTATGGGTTCGAATCTAAGAGAAATTCTAGATAATGTTTCCTACCCTGAAATTCTCTTGTCTTTCCCGAATGCTAAGAAGAAG------AGGATTGAGTCAAAAGAAAAAGCTATTTTGGAGTTTTATCAACAATTTGCTTGTGTAGGTGGGGACCTGGTATTTTCGGAGTCCTTATGTGAGGAATTACAAAAGAAATTTTTTCAAAAATGTGAATTAGGAAGGATTGGTCGACGAAATATGAATCGGAGACTGAATCTTGATATACCTCAGAACAATACATTCTTGTTACCACGAGATGTATTGGCCGCTACGGATCATTTGATTGGAATGAAATTTGGAACGGGTATACTTGACGATGACGATATGAATCACTTGAAAAATAAACGTATTCGTTCGGTTGCGGATCTGTTACAAGATCAATTCGGACTGGCTCTTGATCGTTTACAACATGCGGTTCAAAAAACTATCCGTAGAGTATTCATACGTCAATCGAAACCGACTCCACAAACTTTGGTAACTCCAACTTCAACTTCGATTTTATTAATAACTACTTATGAGACCTTTTTTGGCACATACCCCTTATCTCAAGTTTTTGATCAAACTAATCCATTGACACAAACTGTTCATGGGCGAAAAGTGAGTTGTTTGGGTCCTGGAGGATTGACGGGGAGGACTGCAAGTTTTCGGAGCCGAGATATTCATCCGAGTCACTATGGGCGTATTTGTCCAATTGACACGTCCGAAGGAATCAATGTTGGACTTACTGGATCCTTAGCTATTCATGCGATTGATCACTGGTGGGGATCCATAGAGAGTCCATTTTATGAAATATCT------------AAAAAAAAAGAGAAACAGGTGGTTTATTTATCACCAAATAGAGATGAATATTATATGATAGCAGCAGGAAATTCTTTGTTGAATCAGGGTATTCAGGAAGAACAGGTTGTTCCAGCTAGATACCGTCAAGAATTCCTGACTATTGCATGGGAACAGATCCATGTTAGAAGTATTTTTCCTTTCCAATATTTTTCTATTGGAGGTTCTCTCATTCCTTTTATTGAGCATAATGATGCGAATCGGGCTTTAATGAGTTCTAATATGCAGCGCCAAGCAGTTCCGCTTTCTTCCGAGAAGTGCATTGTTGGAACTGGATTGGAACGCCAAACAGCTCTATCGAGGGTTTCCATAGCCGAACGCGAGGGAAAGATCTCTACTGATAGTCACAAGATCTTATCAAGTAGTGGGAAGACTATAAGTATTTTACGC---AAATGTATGCACCAAAAACCTCGG---CCAGGTAAATCCATTAAAAAAGGACAAATTTTAGCAGAGGGAGCTGCTACAGTTGGTGGGGAACTTGCTTTAGGAAAAAACGTATTAGTAGCTTATATGCCATGGGAAGGTTACAATTTTGAAGACGCAGTACTAATTAGCGAACGTTTGGTATATGAGGATTATACTTCTTTTCACATCCGAAAATATGAAATTCAGACGGATACGACAAGCCAAGGCTCCGCTGAAAAAATCACTAAAGAAATACCACATCTAGAAGAACATTTACTCCGCAATTTGGACAGAAATGGAGTTGTTAGGTTGGGATCCTGGGTAGAAACTGGCGATATTTTAGTAGGTAAATTAACGCCTCAGATAGCGAGCGAATCGTCGTATATCGCGGAAGCTGGATTATTACGGGCCATATTTGGTCTTGAGGTATCCACTTCAAAAGAAACTTCTCTCAAACTACCTATAGGTGGAAGAGGGCGCATCGATAAATGGATCCAGAGAGACCCCCTAGACATAATGGTTCGTGTATATATTTTACAGAAACGTGAAATCAAAGTTGGGGATAAAGTAGCCGGAAGACACGGGAATAAGGGGATCATTTCCATTTTGCCTAGGCAAGATATGCCCTATTTGCAAGATGGAACACCTGTTGATATGGTCTTCAATCCCTTAGGAGTACCCTCACGAATGAATGTGGGACAAATATTTGAAAGCTCGCTCGGATTAGCAGGGGATCTGCTAAAGAAACATTATAGAATAGCACCCTTTGATGAGAGATATGAGCAAGAGGCTTCAAGAAAACTTGTGTTTTCAGAATTATATGAAGCCAGTAAACAAACAAAAAATCCATGGGTATTTGAACCCGAGTACCCGGGAAAAAGTAGAATATTTGATGGAAGAACAGGAGACCCCTTCGAACAACCTGTTCTAATAGGGTCCTATATCTTAAAATTAATTCATCAAGTTGATGAAAAAATCCATGGACGTTCTACTGGGCCCTACTCACTTGTTACACAACAACCCGTTAGAGGAAGAGCCAAGCAAGGGGGACAACGAGTAGGAGAAATGGAAGTTTGGGCTTTAGAAGGATTTGGTGTTGCTCATATTTTACAAGAGATACTTACTTATAAATCAGATCATCTTATAGCTCGCCAAGGAATACTTAATGCTACGATCTGGGGAAAAAGAGTACCTAATCACGAGGATCCTCCAGAATCTTTTCGAGTGCTCGTTCGAGAACTACGATCTTTGGCTCTAGAACTGAATTTCCTTTCTAAGTTCCAGGTTAATAGGGAGGAA---ATGATTGACCAATATAAACATCAACAACTCATTGGACTCGTTTCCCCTCAACAAATAAAGGCTTGGGCTAACAAAAACCTACCTAATGGGGAAGTCGGCGAAGTCACAAGGCCCTCTACTTTTCATTATAAAACCGATAAACCAGAAAAAGATGGATTGTTTTGCGAAAGAATCTTTGGACCCATAAAAAGCAGAATTTGTGCTGGAAATTCTCGAGCGAGCGTAGCTGAAAACGAAGACGAAAGATTTTGCCAAAAATGCGGGGTAGAATTTGTTGATTCTCGGATACGAAGATATCAAATGGGATACATCAAACTCGCATGTCCCGTGACTCATGTGTGGTATTTGAAAGGTCTTCCTAGTTATATTGCGAACCTTTTAGATAAACCCCTTAAGAAATTGGAGGGCCTAGTATACGGCGAT---------TTCTCTTTTGCTAGGCCCAGCAAAAAACCCACTTTCTTACGATTACGAGGTTTATTCGAAGATGAAATTTCCTGTAACCACAGCATTTCTCCCTTTTTTTCTACCCCAGGCTTTGCAACATTTCGAAATCGGGAAATTGCGACAGGAGCAGGTGCTATTAGAGAACAATTAGCAGATTTGGATTTGATTATTATAGAGAATTCCTTGGTCGAATGGAAGGAATTAGAAGACGAGGGGTATAGTGGAGATGAATGGGAAGATAGAAAAAGACGAATAAGAAAAGTTTTTTTGATTAGACGCATGCAATTGGCGAAACATTTTATTCAAACAAATGTAGAACCAGAATGGATGGTTTTGTGCTTATTACCGGTTCTTCCTCCCGAATTGAGACCCATTTATAGGTCTGGGGATAAAGTA------GTGACTTCGGATATTAATGAACTTTATAAGAGAGTTATCCGTCGGAACAACAACCTTGCCTATCTATTAAAAAGAAGTGAATTAGCGCCAGCAGATTTAGTAATGTGCCAGGAAAAGTTGGTACAAGAAGCCGTGGATACACTTCTTGATAGTGGGTCCCGCGGGCAACCAACGAGGGATGGTCACAAT------AAAGTATACAAATCACTTTCAGATGTAATTGAAGGTAAAGAGGGAAGGTTTCGTGAGACTCTGCTTGGGAAACGGGTCGATTACTCGGGGCGTTCTGTCATTGTTGTGGGTCCTTCACTTTCATTACATCAATGTGGATTACCTCTAGAGATAGCAATAAAGCTTTTTCAGCTATTTGTAATTCGCGATTTAATCACGAAACGCGCTACTTCTAATGTCAGGATTGCTAAAAGGAAAATTGAAAAGGAACCCGTATGGGAAATACTTCAAGAAGTTATGCGGGGACATCCTGTACTGTTGAATAGAGCACCTACCCTGCATAGATTAGGCATACAGGCCTTCCAACCCACTTTAGTAGAGGGGCGTACTATTTGTTTACACCCATTAGTGTGTAAGGGTTTCAATGCGGACTTTGATGGGGATCAAATGGCTGTTCATCTACCTTTATCCTTGGAAGCTCAGGCGGAAGCCCGTTTACTTATGTTTTCTCATATGAATCTCCTATCTCCTGCTATTGGAGATCCTATTTGCGTACCGACCCAAGACATGCTTATAGGACTTTATGTATTAACGATTGGAAACCGTCGGGGTATTTGTGCAAATAGATAT------AAT------AGTTGCAACTATAAT---------AGTAATTATACGAAAGATAAAGAACCCTTTTCTAGTTCCTATGATGCACTGGCTTATAGACAGAAACGAATCTTAGACAGTCCCTTGTGGCTCCGATGGAAACTAGATCAACGCGTCGGGAGAGAAGTTCCGATTGAAGTTCAATATGAATCTGGGACTTATCATGAGATTTATGCCCACTATCTAATAGTGGGAAATAGAAAAAAAGAACGTTCTATATACATTCGAAGCACTCTTGGTCATATTTCTTTTTATAGAGAAATAGAGGAAGCCATACAAGGATTTAGTCAGGCCTATTCATACACTATC---ATGGCGGAACGGGCCAATCTGGTCTTTAATAAAGAGATAGACGGAACTGCTATGAAACGACTTATTAGCAGATTAATAGATCATTTCGGAATGGGATATACATCCCATATACTGGATCAAAAGACTGGCTTTCATCAAGCCACTACTACATCGATTTCATTAGGAATCGAGGATCTTTTAACAATACCCTCTAAGGGATGGTTAGTCCAAGACGCGGAACAACAGAGTTTTCTTTTGGAGAAACACTATTATTATGGGGCTCACGCGGTAGAAAAATTACGCCAATCCGTTGAGATATGGTATGCTACAAGTGAATATTTGAAACAAGAAATGTCGAATTTTCGGATAACGGATCCTTCTAATCCAGTCTATCTAATGTCTTTTTCAGGAGCTAGAGGAAATGCATCTCAAGTACACCAATTAGTAGGTATGAGAGGATTAATGGCGGATCCTCAAGGACAAATGATTGATTTACCTATTCAAAGCAATTTACGCGAGGGACTTTCTTTGACAGAAATAATTTCCTGCTATGGAGCCCGTAAAGGGGTTGTAGATACTGCTGTACGAACAGCGGATGCTGGATATCTTACACGTAGACTTGTTGAAGTAGTTCAACATATTATTGTGCGTAGAAGAGATTGTGGTACTATCCGAGGTATTTCTGTGAGTCCTCAAAATGGGATGACGGAAAAACTTTTTGTCCAAACACTAATTGGTCGTGTATTAGCAGACGATATATATATCGGTTCACGATGCATTGCCGCTCGAAATCAAGATATTGGAATTGGATTAGTCAATCGATTCATAACTGCCTTTGCACAACCATTTCGAGCACAACCAATATATATTAGAACCCCCTTTACTTGCCGGAGCACATCTTGGATCTGTCAATGTTATGGTCGGAGTCCCACTCATGGCGATCTGGTCGAATTAGGGGAAGCCGGTATTATTGCGGGTCAATCAATTGGGGAGCCAGGGACTCAACTAACATTAAGAACTTTTCATACTGGTGGAGTATTCACAGGGGGTACTGCCGACCTTGTACGATCCCCTTCGAATGGAAAAATCCAATTCAATGAGGATTTGGTTCACCCCACACGTACCCGTCATGGGCAGCCTGCTTTTCTATGTTATATAGACTTGGTAACTATTCAGAGTCAGGATATTCTATATAGTGTGAATATTCCCTCAAAAAGCTTGATTCTAGTGCAAAATGATCAATATGTAGAATCCGAACAAGTAATTGCGGAGATTCGTGCCGGAACGTCCTTGCATTTTAAAGAAAGGGTACAAAAGCATATTTATTCTGAATCAGACGGGGAAATGCACTGGAGTACCGATGTTTACCATGCGCCCGAATATCAATATGGTAATCTTCGTCGATTACCAAAAAGCCATTTATGGATATTGTCAGTAAGTATGTGCTCCAGTATAGCGTCTTTTTCGCTCCACAAGGATCAAGATCAAATGAATACTTAT------TTTGTTAGATATTTTCTCTCAATGGCTAATGATGATCAAAGACATCTGTTGGATACTTTTAAAAAAGATAGGATTCTTGAT------TATTCAACGCCGAGAATCATGAACGGCCATTGGAATTTTTATCCTTCTATT------CAAAATTCGGATTTATTGGCGAAAAAGCGAAGAAATAGGTTCGTCATTCCATTACAATAT------CATCAAGAAATATCCTGTGGGATTTCTATTGAAATACCCATGGGTGTTTTACGTAGAAATACTATTTTTGCTTATTTTGACGATCCACGATACAGAAAAGATAAAAAGGGTTCAGGAATTGTGAAATTTAGATATAGGACCCTAGAGGACGAATATAGG---------ACC---------------------GAG---------------------------------GACGAATATAGGACT---------------------------------------------------------------------GAG------------GAG------GAA------------GAA------GAA---GAC------------TATACTGAGGAAGAAACCGAAGATGAATATATCGAG------------------------------------------------------------GAATATCTAGAAGACGAATATAGGACTGAC---TATGGGAGCCCAGAGTATAGGACCCGAGAG---GAA------CTA---------------------------------------------------------------------------------------------------------------------------------GATGAATCAGAAGACGAATATGGGAGCCCGGAGGAA---GGGACTTCAGAAGAC------------------------------------------------------TCAGAGGACGAATACGGGAGCCCAGAGGAAGATTCCATCAAAAAAGAGGGTTTGATTGAGCATCAAGGAACAAAAGAATTTAGTCTAAAATACCAA------AAAGAAGATCGGTTTTTTTTCATTCTTCAAGAACTGCATATCTTGCCCAGATCCTCATCCCTAAAGGTAGATAGTATCATTGGAGTGGATACACAACTCACAAAAAATACAAGAAGTCGACTAGGTGGATTGGTCCGAGTGAATAGAAAAAAAAGCCATACGGAACTCAAAATCTTTTCCGGAGATATTTTTCCTGAAGAAGCAGATAAGATAGGTGGTAGTTTGCCACCAGAAAGAAAGAAAGAATCTAAG------TCAAAAAAA------------------AGGAAAAATTGGGTCTATGTTCAACGGAAAAAAATTCTCAAGAGC---AAGGAAAAGTATTTTGTTTCGGTTCGACCTGTCGCATATATGGAAGGGAATTTAGCACTTTTCCCGCAGGATCTCTTGCAAGAAGAGGATAATCAACTTCGACTTGTCAATCTTCATGAAAATAGCAAGACTCAAAGAATTTATCAC---------------------------------------ACGAATAGTCAATTTGTTCGAACTTGCTTAGTAGTGAATTGGGAACAAGAAGAAAAAGAGGAGGCTCGTGCTTCCCTTGTTGAGGTAAGAGCAAATGATCTGATTCGTGATTTCCTAAGAATTGAGTTAGTAAAGTCCACT------ATTTCGTATACACGAAGGTATGATAGGAGTGCAGGACCGATTCCC---------AATAATAGGTTAGAT------ACCAATAATTCCTTTTATTCCAAGGCGAAGATT------CTTAGCCAACATCAAGAAGCTATTGGCACCTTGTTGAATAATAAAGAATACCAATCTTTGATGATTTTGTTGGCATCCAACTGTTCTATTGGTTTATTCAAGAATTCGAAATATCCCAATGCGAAA------GAATCGAATCCTAGAATTATT------------------CGAGATTTTGGG---------------------CCCTTAGCTATT---------------------GTACCTAGTATATCGAATTTTTCATCTTACTATTTACTAACGCATAATATCCTGTTAAAAAAATATTTGTTCCTT------------AATTTGAAACAAACCTTCGTACTTCAAGGGCTTAAATACTCTATAGATGAAAATAGGTCGAATTTCGATAGTAACATCATGTTGGATTTCCATTTGAATTGGTTTCTCCATCATGATTCTTGGGAGGAG------ACAGCAATAATTCACCTTGGACAATTTATTTGCGAAAATTGTCTATTTAAATCG------CACATAAAAAAATCTGGTCAAATTTTCGTTAATATTGATTCCTTTATAAGAGCAGCTAAGCCTTATTTGGCCACTACAGGAGCAACTGTTCATGGTCATTATGGAGAAATCCTTTACAAAGGAGATAGGTTAGTTACGTTTATATATGAAAAATCGAGATCTAGTGACATAACGCAAGGTCTTCCAAAAGTAGAACAAATCTTTGAAGCGCGTTCAATTGATTCACTATCGCCGAATCTCGAAAGGAGAATTGAGGATTGGAATGAGCGTATACCAAGAATTCTTGGGGTCCCCTGGGGATTCTTGATTGGAGCTGAGCTAACCATAGCCCAAAGTCGTATCTCTTTGGTTAATAAGATCCAAAAGGTTTATCGATCCCAAGGGGTACAGATCCATAATAGACATATAGAGATTATTATACGCCAAGTAACATCAAAAGTGCGGGTTTCCGAAGATGGAATGTCTAATGTTTTTCCTGGGGAATTAATCGGATTATTGCGAGCGGAACGAGCAGGGCGATTGGATGAATCGATCTATTATCGGGCAATCTTATTGGGAATAACAAGGGTTTCCCTGAATACCCAAAGTTTCATATCTGAAGCAAGTTTTCAAGAAACTCGAGTTTTAGCAAAAGCTGCCCTACGAGGTCGTATTGATTGGTTGAAAGGCCTCAAAGAAAACGTAGTTCTGGGGGGGATTATACCTGTTGGTACCGGATTCAAATTTGTGCATTCCCCACAAGACAAGAACCTTTATTTCGAAAAATTCGCGATGAGAGATCTCCATACAGAATTAGTTTCTTCTGATTCT------GAC------ACAAAC---------------AATTTCTATGAGTCAGAACCCTTTCCCAATATGACAAGAAGATATTGGAACATCTTGAAAGAGATGATAGAAGCGGGAGTTCATTTTGGTCATGGTATTAAGAAATGGAATCCTAAAATGCCTTACATCTCGGCAAAGCGTAAAGGTACTCATATTACAAATCTCGCTAGAACGGCTCGCTTTTTATCAGAAGCTTGTGATTTAGTTTTTGATGCAGCAAGTGGAAAAAGCTTCTTAATTGTTGGTACCAAAAAAAGAGCAGCGTATTTAGTAGCATCAGCTGCAATAAGGGCTCGTTGTCATTATGTTAATAAAAAGTGGTTCAGTGGTATGTTAACGAATTGGTCGATTACGAAAACTAGACTTTCTCAATTTAGAGACTTAAGAGCAGAAGAAAAGATGGGAAAATTCCACCATCTCCCAAAAAGAATCTTGAAGAAATTATCGACCTTGCAAAGATATCTCGGCGGGATCAAATATATGACGAGGTTGCCAGACATTGTGATCGTCCTCGATCAGCAAAAAGAGTATATAGCTCTTCGGGAATGTGCCATTTTGGGGATTCCTACTATTTCTTTAGTCGATACAAATTGTGACCCAGATCTCGCGAATATATCGATTCCAGCCAACGATGACACTATGACTTCAATTCGATTGATTCTTAACAAATTAGTATTTGCAATTTGTGAGGGCCGTTCTTATAGAAAT---------------------------------------------------------ATGGGACAAAAAATAAATCCACTCGGTTTCAGACTTGGTACAACCCAAAATCACCATTCCTTTTGGTTCGCACAACCAAAAAATTATTCTGAAGGTCTACAGGAAGATAAAAAAATACGGAATTGTATCAAGAACTATATACAAAATAGGAAAAAAGGCTCG---------------------------------------------AATAGAAAAATAGAATCAGACTCAAGTTCCGAAGTAATTACACATAATAGAAAAATGGACTCAGGCTCAAGTTCCGAAGTAATTACACATATAGAAATTCAAAAAGAAATCGATACGATCCACGTAATAATCCATATTGGATTCCCCAATTTAAAGAAAAAAGGAGCAATCGAAGAATTAGAGAAAGATCTACAAAAGGAAGTTAATTCTGTAAACAGACTTAATATTGCTATTGAAAAAGTTAAAGAACCTTATAGACAACCTAGCATTCTTGCAGAATATATAGCTTTCAAATTAAAAAATAGAGTTTCATTCCGAAAGGCAATGAAAAAAGCCATTGAATTAACTCAAAAAGCAGATATAAGGGGAGTAAAAGTAAAAATTGCAGGTCGTCTCGCAGGGAAAGAAATTGCACGTGCCGAATGCATCAAAAAGGGTCTTCCCCTCCAAACAATTCGCGCTAAAATTGATTATTGCTGCTATCCAATTCGAACTATCTATGGAGTATTAGGTGTAAAAATTTGGATATTCATAGACGAAGAAATGTCCCGTTATCGAGGACCTCGTAAAAAAATACGCCGTCTGGGAGCTTTACCAGGACTCACTAGAAAAACACCTAAATCCAGTAATCTGAAAAAGAAATTCCATTCTGGGAAAAAAGAGCAATATCGTATTCGTCTTCAAGAAAAAAAATTGCGTTTTCATTATGGTCTGACAGAACGACAATTACTTAGATATGTACATATCGCTGGAAAAGCAAAAAGGTCAACAGGTGTTTTACTACAATTACTTGAAATGCGTTTGGATAATATCCTTTTTCGATTGGGTATGGCTTCAACCATTCCTGAGGCCCGGCAATTAGTTAACCATAGACATATTTTAGTTAATCGTCGTATAGTCGATATACCAAGTTTTCGTTGCAAACCCCGAGATATTATTACTACGAAGGATAACCAAAGATCAAAATGTCTGCAAAATATTTCATCCGACCCGGGGAAATTGCCACATTTGACGATTGACACATTGCAATATAAAGGACTAGTTAAAATCCTAGATAGGAAGTGGGTCGGTCTCAAAATAAATGAGTTGTTAGTTGTAGAATATTACTCTCGTAAGACTATGTCACGTCGAGGTACTGCAGAAAAAAGAACTGCAAAATCCGATCCAATTTTTCGTAATCGATTAGTTAACATGGTGGTTAACATTATGAAAGACGGAAAAAAATCATTGGCTTATCAAATTCTCTATCGAGCCGTGAAAAAGATTCAACAAAAGACAGAAACAAATCCACTATTGGTTTTACGTCAAGCAATACGTAGAGTAACTCCCAATATAGGAGTAAAAACAAGACGTAATAAAAAAGGATCGACGCGGAAAGTTCCGATTGAAATAGGATCTAAACAAGGAAGAGCACTTGCCATTCGTTGGTTATTAGAAGCATCCCAAAAGCGTCCGGGTCGAAATATGGCTTTCAAATTAAGTTCCGAATTAGTAGATGCTGCCAAAGGGAGTGGGGGTGCCATACGCAAAAAGGAAGCGACTCATAGAATGGCAGAGGCAAATAGAGCTCTTGCACATTTTCGTTAAATGGGCAAGGACACTATTGCTGATTTACTAACCTCTATAAGAAACGCGGACATGAATAAAAAAGGAACAGTTCGAGTAGTATCTACAAATATTACCGAAAACATTGTTAAAATACTTCTACGAGAGGGTTTTATTGAAAGTGTTTGGAAACATCAGGAAAACAGATATTTTTTGGTTTCAACTTTGCGACATCAAAAGAGAAAGACTAGAAAAGGAATATATAGAACTAGAACCTTTTTAAAGCGTATCAGCCGACCCGGCTTTCGAATTTATGCCCACTATCAAGGAATTCCTAAAGTTTTGGGCGGAATGGGAATTGCTATTCTTTTTACTTCTCGAGGTATAATGACAGATCGAGAAGCTCGACTAAACAGAATTGGGGGGGAAGTCTTATGTTATATATGGTAA------ATGACAAAAGCTATACCAAAAATTGGTTCACGTAGGGTGCGGATTGGTTTGCGTAGGAATGCGCGTTTTAGTTTACGGAAGAGTGCACGTAGAATAACAAAAGGAGTTATTCATGTTCAAGCTAGTTTCAACAATACCATTATAACTGTTACAGACCCGCAGGGTCGGGTGGTTTTCTGGTCCTCCGCGGGTACTTGTGGATTCAAAAGCTCAAGAAAAGCATCACCCTATGCTGGTCAAAGAACAGCAGTAGATGCTATTCGTACAGTGGGTTTGCAACGAGCAGAAGTTATGGTAAAGGGTGCTGGTAGTGGAAGAGATGCCGCATTACGAGCCATTGCTAAAAGTGGTGTACGATTAAGTTGTATACGCGATGTAACACCTATGCCGCATAATGGATGTCGACCTCCTAAAAAAAGACGTCTGTAAATGCCAACGAAACAACTTATTAGAAACGCAAGACAGCCAATACGAAATGCTAGAAAATCGGCCGCGCTTAAGGGATGTCCTCAGCGTCGAGGAACATGTGCTAGGGTGTATACTATCAACCCCAAAAAACCCAACTCTGCCTTACGTAAAGTTGCCAGAGTACGATTAACCTCTGGATTTGAAATCACTGCTTATATACCAGGTATTGGCCATAATTTACAAGAACATTCTGTAGTATTAGTAAGAGGAGGAAGGGTTAAGGATTTACCCGGTGTGAGATATCGCATTATTCGAGGAACCCTAGATGCTGTCGCAGTAAAGAATCGTCAACAAGGGCGTTCTAAATATGGGGTCAAAAAGCCAAAA---AAATAAATGGCAAAAAAAAGTTTGATTCAGAGGGAGAAGAAGCGGCAGAAATTAGAACAGAAATATCATTTGATTCGTTCTTC---AAAAAAAAAGATAAGAAGCAAAGTTTCCCCCTTGAGTTTGAGTGAAAAAACGAAAATGCGAGAAAAATTGCAATCCCTACCACGTAATAGTGCACCTACACGCCTTAATCGACGTTGTTTTTTGACCGGAAGACCTAGAGCTAACTATCGAGACTTTGGACTATCCGGACACATACTTCGAGAAATGGTTTACGCATGTTTGTTACCGGGTGCAACAAGATCCAGTTGGTAA------------------------------------ATGGTTAAAGAAGAAAAAGAAGAAAACAGGGGTTCTGAATTTCAAGTATTCAGTTTCACCAATAAGATACGGAGACTTGCTTCACATTTGGAATTACACAAAAAAGATTTTTCATCGGAAAGAGGTCTACGAAGACTTTTGGGAAAACGTCGTTTGCTAGCTTATTTGGCAAAGAATAGAGTATATAAGAAAATCAGTCAGTTGGATATTAGGGAG------ATGGTGAAACTTCGTTTAAAAGGTGCT---GTCTATCGAATCGTTGCAATTGATGTTCGCCGAAGAGAAGGAAGAGATCTTCGAAAAGTAGGTTTTTATGATCCGATAAAGAATCAAACTTTAAATGTTCCAGCTATTCTCTATTTCCTTGAAAAGGGTGCTCAACCTAGAACTGTTTATGATATTTTAAGGAAGGCAGAATTCTTT------AAAGGATTGAGT---------------------------------TCTAAACAACCTTCTAAGCAACCCTCCAAGACTTTTAAATCCAAGCAAACTTTTTCCAAGCAATTTAAATCCAAACAACCTTTTCGTAAATCCAAACAACCTTTTCGTAGGCGTCCTCGGATTGGCCCGGGGGATCCAATTGATTATAGAAACATGAGTTTAATTAATCGATTTATTAGTGAACAAGGAAAAATATTATCGAGACGAATAAATAGATTAACCTTGAAACAACAACGATTAATTACTCTTGCTATAAAACAGGCTCGTATTTTATCTTTCTTACCATTTCGTAACTATGAGAATGAG------AAGCAATTTCAAGCCCAGATTTCA---ATA---ATTACTGGTCCTAGACCCAGA------AAAAATAGACATATTCCTCAATTAACGCAAAAGTTCAATTCCAAT------CGAAACTTAAGAAACAATAGAAATAACAGTGAT---GTGACA------CGAAAAAAAACGAATCCTTTTGTAGCTCATCATTTATTGGCAAAAATCGAAAAGGTCAATATGAAGGAGGAGAAAGAAACAATAGTAACGTGGTCCCGGGCATCTAGCATTCTACCCGCAATGGTTGGCCATACAATCGCGATTCATAATGGAAAGGAACATATACCTATTTACATAACAAATCCTATGGTAGGTCGCAAATTGGGGGAATTCGTGCCTACTCGGCATTTCACGAGTTATGAAAGTGCAA------------------GAAAAGATACTAAATCTCGTCGT------------------------ATGCCTTCCCGTAATGGAAATTTCATTGATAAGACCTCCTCAATTGTAGCCAATATTTTATTGCGAATAATTCCGACAACCTCAGGGGAAAAAAGGGCATTTACTTATTATAGAGATGG-ATGTTGGCTCAATCCGAAGGAAATTATGCGGAAGCTTTGCAGAATTATTATGAAGCTCGACTAGAAATTGATCCCTATGATCGAAGTTATATACTCTATAACATAGGCCTTATACACACAAGCAATGGAGAGCATACAAAGGCTTTGGAATATTATTTCCGGGCACTAGAACGAAACCCCTTCTTACCGCAAGCTTTTAATAATATGGCCGTGATCTGTCATT---ACCGAGGAGAACAGGCCATTCTACAGGGTGATTCGGAAATTGCGGAAGCTTGGTTTGATCAAGCTGCTGAGTATTGGAAACAAGCTATAGCGCTTACTCCGGGAAATTATATTGAAGCACAGAACTGGTTGAAGATTACGAAGCGC------TTTGAATTTGAAATGAATTGGCGATCAGAACACATATGGATAGAACTTCTAAAAGGTTCTCGAAAAAGAGGTAATTTTTGGGCCATTCTTTTTCTAGGTTCACTAGGATTCTTATCGGTTGGGGCTTCCAGTTATGGTAAGAATATGATATCTCTTCCATCTCAACAAATTCTTTTTTTTCCACAGGGGGTCGTGATGTCTTTCTACGGAATCGCGGGCCTATTCATTAGCTCCTACTTGTGGTGCACTATTTTGTGGAATGTAGGCAGTGGTTATGACCGATTCGATAGAAAAGAGGGAATAGTGTGCATTTTTCGTTGGGGATTCCCTGGAATAAAACGTCGCGTCTTCCTTTTCCTTATGGATATCCAATCAATTAGAATTCAGGTTAAAGAGGGTCTTTATCCTCGTCGTATCCTTTATATGGAAATCCGGGGCCAGGGGGTCATTCCCTTGACTCGTACTGATGAGAAGTTTTTTACTCCACGAGAAATAGAACAAAAAGCTGCCGAATTGGCCTATTTCTTGCGTGTACCAATTGAATT---TTACGAAATACCCAATAT----CTTG--CTGGAACAA---GATA------------TTGGGTATTTCTGGCTTTCCTTC-----C--------------TT----------------------C-----AAAAATTCCT-A----T------A------TG-TTA-G--T-----AG---------------------AAAAGCC----GG-----TAAGATCTTGGTTTA--TTCAAATTGCAAGGACTCCCAAGCACACGTATTAACTAG-A----A-AG-AAAATAGATAAT-----AGAAGGCTTGTTATTTAACAGTATAACATAGACTAT---------------------ATACCAATGTCAACCAAGCCAGCCCC----------AACGATTGG-----ATAT-CCATATAAC--------TAA------------------ATTCACC-------------AAACC-AAA----AAAT-----T---------TTG-------TA-AATGAAGTGAGT--GAAAATTCAAAAATCAGATTG--------------------TT-----TCCGTA-----TGGGTTGCCCGGGACTCGAACCCGGAACTAGTCGGATGGAGTAGATAATT-CTTCC-----TT-GTTACA----ATA----GAGA--AAAAAA-ATCCCTCCCCAAATCGTGCTTGCATTTTTCATTGCACACGAC---------------TTTCCCTATGTAGAAATAG------TCAAT-TTCTATT--CCAA-AG-----AGG--A----A-GTCTACTAACTAA--TTTT-----------------------TTGAA------------------------------------------TTAG-TAAGTT------G------A--------TTCACC------TACTA-------------------T---------------------TTTT-------------------------------------T--------AT---------AGTATAGG-----------------GAACATTTCAG-------AATGG------AAA-ACG-----TGAAAGTTTTATC-----T-TGATCATT-----------TATCGA-----TC--------ATTTC-----TA---GTT--T-ATTA-----GT---------------------TTTG------------------TC--------------------TAATG--------A----------------------------------------TTG-----TATTTCTAC---TT------G-AATCAGAA--AGA--GAGAAGCATTTCTCGGTTTA-----TCAAAT--G-----ATGA----TACATAGTGCAATATGGTCAGAACAGG-----GTG-------TTGC------ATTTTT------TAAT-----ACAAACC--CTGGAA-----AG-----AAAGGG---AGTCTAATCC------ACAGATCT-TT----------TCCTTT-T----CTATC-----CAATTAGTTTATGTTTGTTCT-AATT---ACA-----AA-----------------------------AGAGAACAA-ATC-------TTTT-------ATTTTTGCAGGCCAATTGCTCTTTTGACTTTGGAATA-------CAGTCTCTT------TATCAATATACTGCTTCTTTTACACATTCAA---------------TC-----CATAACATC-CCT-------T-TTCAATCC------------ATAA-TC-AAGAATAATTAGGATTTCT-----AA--AAAAACAAAG---A----------AAAAATCAAG-----GGTC--CGCTCATAGGAAAACCCAACCTTTCCCCGCATCAGGCACTAATCTATTTTTAACGTCTAATTAGATCGGGGAATCAT----TTC---------AAT-T-AAGAAGTTAAGCTCG-----TTGC-----TTT---T--T--A-TTTTACCAGAATTGGAGCCAGACTCTATCCATTTATTCACTAGACCC-------AGAAAATCGG------------------AA--TTTTTTTATTCCATTCCAAAAATCAAAA----------------ATAA------G---AATTTGA------TTTTATTACGACATGCTATTTTTTCCATTCATTACCCTTGAGGATCAGTCGTGGTCTTCTAGACTCTACCAA-GAGTCTGAACGAATTTGTTGCTTCATCCAAATGTGTAAAAGA-TCATAGTCGCACTTAAAAGCCGAGTACTCTACCATTGAGT--AGCACCCAG----------AT---A-----AA-TAGGAT---CTT--AGATACGATCGAA--C-CCAAAA--------TCA-----ATGGAATTACAC------CGCACG-CTCCTGTCA--------------------AAACATTGAACTAGCA--AGAC--------------------ATC----A----AAAGAAA-G---ATTTTATCCCC------CAT------T-AAAAA---------CACTCAAATGCCAA----------------------------AATGAACAGGTCCG---------------GTTAAATTT-----CACTA-----A----GG--------------T-----T--A----AAAAAAGAGCGGC-----T----CCAATCACGATGGCAAAATTGTCA---TT-T---T-------------------TTTAGCAATT---TCTA------TT-----TAAAG--------------------------AA-------------------------------ATCC-------------AAA-AATC-------T----------TGTAT------GA-----------------------GAGTACAT-------------------GCA------------A-------GAGG-GA-----CAA-CCCTATCAT----TTGAGCGAAG-TGT----------------------------------------------------------AGGCAGAAAA-----ACCT-AAT-----ATGGAG----T-----------------------------GAGGA-TAAAG---AGACCT----------------------------------------ATCTATCTACAAATTCTAGATGTTCAATAGACCTTTGTCAATGGAAATAC-----AAT----GGTAAGAAAAC------------AAATTAGATATA---------------------A--A------AAGTAAATAAAA-T----A-AGGGC-----TTATGTTGGATTGGCAC----GAC---------------------AT-----AA------ATCCA-GT---------CAAAAATAGGACTAAG---------AAAGAGGCA-----AATT----GTGTCT-A----AATAA-------------------TTAGACAACGAGG------GATACTAGTGATC----CCTCTCCTACTTT--TTT-----------------------------------ATT---------------------C-------------ATT-TAG------TTCTTCA-A-------------------------------------------------------------------------------------------------ATTGGGATAGATGTAGCTAAACAATG----C-CCCCCCTAGAAACGTATAGGAGGTTTTCTCCTCATACGGCTCGAG-AAAATGATT-------------------CG--------------------A------A-----TT----------------TCT-------------G------TC--------TA----T--------A-------AT-------------A-CAAGTAGATAGAAA-T-------------TCGACTATGACTTGCATTAATTTCCTT-ACAG----------A--AAAAACAAATTTCATTTATACTCATGACTCAAGTTGGCTAATTTTGACTGACAGACTTAAAAG---GA----AAAA--TCCTTCGAAA-TTTTTTGAGTCGTCTCTAAACTCTTTTCTTTG-TCTCA----------------TCTCGAAC-----GA-AT-----TTAC-TTTTA------TTCC--------TTATTCTGATCCAATTCAATTGTTGAGACAA------TTT------TAT--------T------GTTGAG-ACAGTTGAAAATCGCGTTTACTTGTTCCGGA-------ATTCTTT-ATCTTTGATTTGTGAAATCCTTGGGTTTAGACATTACTTCGGGAATTCCTATTC-TTT-TTTCTTTCAAAAGAGTAG-------------------CAACATACCC----TTTTT--TTCTTA---------TTTCC-TT-------CGAT-----AAAG-------CAT-TTCCC------------------------------TCT-----------------------------------TC-TAT----------------AG-----AAATCGAA------TATGAGCGA-TTGA-----TTTTG-ATAGAC----TTT-T------A-----AT-----------------TGAAAGAGTTT-----TT------CCA-ATC-----TTCCAAAATT--GGACTTTCTTC-------------TT-ATTT--TAACCTTTCG----------------AC-----T-----------------TCTAT-----------------------A-TTAAGGATAGA--CTGACAAAGTTGGCCTAATTTATTAGTTTTCACTAACCCTAGATTCTTTCCC----T------------TGAT---AAAAA-ATCA-----ACTCTGTCCT------CTCGAGCTCCATCGTGTACTA-----T---------TTA----------------CTT-------------A----------CAA----ACAA-----CCCAGCGCAAATTT---------GGTTCGGGAC-----GA-ATAGAACAGACTATGTCGAGCCAAGAGCATTTTCATTACT-------ATGAAAAATGAT-GGAT-------AGCAAAATCCACAATCGATCATGTCCTTCAAGTCGCAC-------------AACAAA----CATTCCTC---------AAAT----TTCATTGC---AAAGTGG-TATAGG-----GAATTGATCCAATATGG-ATGGGATCATGAA-------TA-----------------------GTCATTGGTTTAGTTTAGTTTTTTG-----TATAC---TAATTC----------AAAC-----TTGCTATCTATGG--------------------AAAAATAT----------------------------------------GGAT-A----AAAGAAAT-----AAG------T-----ATTTAT-CGGGGAAGACTCC-----GC------A--------AAGATCCA------------ATTT------A------------------------T-----TTAAAC------CCATA----TTC-------TAT---------------------------------CATA---------------TG-----AAGGAAAC-----ATAGTTCG-AAAAAG-ACGAATAAA-----CAAGTTTG-----C------TTAAGAC---TTAT------T-TAT-------------T------ATTGAAT-----TTCAATTCT-CAAC-----------AGAGGACTCGAGATGGT-----CAATCCTGAAAT----------------GAGAAGAGAAGGATCGATTC---TTCTCCAAC-----AAATAAACTATCAACCTCA-AAAAAAAA-----------ATTT-A--ATTAA----------------------TTTAATTACT-------------------AT-----------------------A-TTAGAATTAGAT------------------------------------------------------------------------------------------------------------------------------------------------------------------------------------------------------------------------------------------TAGCAATA-------------TA-TTTTTCCGTAAC---------------------------------AAAAACAATTAAC----------------------TA----T-------------------------------------------TAACTA--------------------------------------------AA------TAAACTATTCCAATGAAAAGAT-----TGAAAGTTT-----TTTGGTA--GTTA-T------AGAATTCT--------CGTACTT-----CTTCGACTCGAAT--ACCAA--------AAGAAAG-AAA-AAAATGAAGTAAAAAAA-----ACACATTTCGT----GTAAAGT-----AAAATTAAGGTCTTTGCTTTTAC-----T--T-A-----------------------------------------------------------------TAGCATTCTTTCTTT-------------------TACCTAAAAGAAGCAACTCCAAATCAAAAATTAGTAGAAGTATGAT----------------------------------TTTTGGAATCCATTCTATCCAACGA----------------------ACAGTTCTTA-CCTTATCCTTACC-----AGAATGGATC------ATTCTG---------------------GATATTTAAAGAAT--CACAGATCGAG-------------ATCGTTTTCGCTTAACCA-------AAG-----------------------------AAGG--------------------------------------------------------------------------------------------------------------------------------------------------------------------------------------------------A-------CCCTT----------TTTGCT--------AATAAT------------------AT-----AA------TACAACAAAAATCTATCTC--------------------------TATCATAAA----------------------------GGGATAGGTCTCATTTTTTATACAGTGTTTTACGT-----------------------------------------------------------------------------------------------------------------------------------------------------------------------------------------------------------------------------------------------------------------------------------------------------------------------------------------------------------------------------------------------------------------------------------------------------------------------------------------------------------------------------------------------------------------------------------------------------------------------------------------------------------------------------------------------------------------------------------------------------------------------------------------------------------------------------------------------------------------------------------------------------ATAGACCAAATTTTTC---------ATG-AA----------AA-----TAAAGATATT---CA-----AT-----T---TGA------CTGGACTTGACACTTG-ATTAT------------------------------GTTTTC----TGA-----------------------------------------------------------G-AAA-------GAAAATGAATGC-------TTAGAAATGCATCTAA------TCT-----AAGAGTT-----CA-TAAGAGATAATTATTC-----------------TCT--------CTAATA-----------A----------ACTTTC----------------TTTTGTCTCGTGCGGGG-----TACAAT------------------------------ACGATTTCAT-CTTTCGTTTCA---T-C-AG-AA-AA-ATCTGGGACGGAAGGATTCGAACCTCCGAGTAACGGGACCAAAACCCGCTGCCTTACCACTTGGCCACGCCC-----CA-TT----TCGGGTTTTATCCG------AC--------AC------TAATAA--ACACTA-TT------------A-TG--TTTATTTGTT-------------TTGTTATTCGT----------CAATCCCACTTCAATTACAT-AAA-AAATGAG-----GG----------------------ATACTCTCTTGCTAGGATTC--TAGACATGCGG-----ATAATATAGAATC-CAAAAAATGCATTGATCATTACATGGAATTCTAT--------------------------TAAGATAT--TAT---ATGAAAGTCGAA-----TTTCTTCCACTCT------CATTTGAGAGTGCGAATACAAGGAGGTA----TTTTGCGTTTGGGAAA------GTCCG--------AAG-------AAAAAAGGATTTTGAATCCGCC-----TTTTCCT----------T-TTTCCCTT------AG--AAAAATAAC----TCAATCAAAA----------TCCAATTA-----T--------CTACTCT-------ACAA----G------AACGAAATGCTTGTT---------------------------AATCT-----T---------TACTA-----C--------------T-----CT-GTCTGCCAA-----ATTGAATGAT----GTATTCATT-------CC------AAAAAAATT-----CG------AAAAATGGATAAAA-GCCGAGAAG-------TCTTA---------TCTTATATT-----ATGAACCTTCGATTC-----TAAAATTCAAA------TTCTTC-----TAC-----ATTGAATGTAT------AGCTGCAGC-----AATAA-----ATTTGGATCAGCC-----T------TTCTA------------C-----CCCTG----CACCTAC---ATTGAGCAGGTAC-----C-----TT-TAGGTACC----C-----A-C-----ACAAT-ACC-----------------TA------ACCT------AA-TTTTTGAT-----ATTG-------------------A-TAAGAGTGC-----TT-------ATT--------AG---AAATCAATTCTTG--AAA------------------A--AAATTGC-AAGAATT-----GATTTTT--------GCA---T-----TTTTA-----GGT------------------GT-------CAAAAT----AAACAAAACCCATCCTAATGGATCTGTGTGGTAAGG----AAAA-CGGGTAATCTATTCCTT--AA--AAAAA-AATCTTGGAGATTATGTAAAATCCAA--T--TTT--TTTTGGAATTTTTTCT-----T--------ACAAATTGG------ATTTGTTTCGTA-----CATTTATCTATG---AGAAAATCCGGGGGTCAGAATTCCTTCCAATTC-----------------------GAAAGTCCCAAATGATCCGAGGGG--GCGGAAAGAGAGGGATTCGAACCCTCGGTACAAAAAAATTGTACAACGGATTAGCAATCCGCCGCTTTAGTCCACTCAGCCATCTCTCCCCGTTCC-AAATCGAAAGGTTTCC----GTAATAT----G--------ACAGA------GGC-----AAGAA-------ATAACGATTGCA--AAAAATCC--TTC-CT-----TTTTCTTTC------AAAAGC-CCATAA-------AAA-TTATATTGCCA-----ATTCCATTTTAGTTATAT-TCTT----------------------------TTTTA------------------------------------------TT------AATGTTAAT-------AAAAA------------------AAAGAAG---AAAATTCTTG---TTTTTTC-T------TT------CTAAAATTCGAT---------ATT-----GGC----------TGAG----AAAC--AATCAGATAGATTTTCTC-----TTCAGCGGGC--------AT-----------TTCCA--------------T-----------------------ATAGG----------------AC------T-----TGTT---------ATAATA-----A------AACAAACCG-----GTTAT-----AT------A------A-----AAAATAAAAAACTC------TTTTTT-G-------ATTAT---------------TT---------ATCA-----ACAAAGCAAAAA-GGATTCTT-----------------ATCAAACCCCCCATAAAAT-----C--AAACCCC------C--------------------------------------------------CATAAAATTG----G---AAAG-AAATA------------------------T------AAA-GTAAGTAGACCTGACTCCTTGAATGATGCCTCTATTC---------------------GCTATTCTGATATAT---AAATTCGATGTAGATGAAATTG-----TATAAGCGGA-TTTTT-TGTATTT-----CC-----TTAGAC-----TTAGACCGCGCAAGG-CAAGAA----TTTTTCGCTAT--TTACGAT-TTC----------------ATATTC-----TTGTTACTAG-----------------------ATGT-----------------------TCTAT-----------AG----------GAATAAGAAAAAATCGCAACT-CC------------------TTTCCGCTACAC-----AT----AAAAATTT--------------------ATTTCGAAAGTCAA-TTTTTTTTTTTCAATATCTTTCT--TTTTTTTT--TCAGAATC-----CT------ATTTT--TGTTCTTCCACCC---------ATGCAATAGAGAGCGAGTGGG-AAAA--GAGGGGTTACTTTTA--TTTTCATTTTTCC----CTTAAAGG-ATAG---------G----C-------TT---------TGAAAT-AGGAGTCATGGAATAATGCTG--------------------------AAT---------------------------TCAAATGTTTATT------------------------T-----------------------------C-TAT--------------------------------------------------------------AGT---------------------------------A-----------T---------------------AAGAA---------------------------------A-------------------------AACTAATC----------------------GAATCAAATTCATGGATTTACCACG-----ACCTCGGT------TGTGACCCC------ATAGAT-----AAAAATG--CAAAATTTCTA------TCTTCGAGACCATT------GAAAAA-GGG--CATTGAACGAGA-AAGAAATCGTCCACAGAT-AAT----TA----AACTATCGTATGCCTTGG-----AAGTGATATGAGGTGCTCGGAAATGGTTGAAGTAATTGAATAGGAGGATCACT-----------------------------------------------------------------------------------------------------------------------------------------------------------------------------------------------------------------------------------------------------------------------------------------------------------------------------------------------------------------------------------------------------------------------------------------------------------------------------------------------------------------------------------------------------------------------------------------------------------------------------------------------------------------------------------------------------------------------------------------------------------------------------------------------------------------------------------------------------------------GA--TTTT-C----TTATT-------TATACCTGTTCTACTG----TTT---------------------------------------------------TTTTCTG-----TTCTGGCTCGGTTATTCCATCTAGCCGAGCC-ATT-----C-----A----------TTCCTTT-TTATGAAA-------G-AAAG-----ATAA-GGG--GACAGAACAA----------------------AG----AAAAA-----CAAA--TAAAGAAA-----CAAACGTATTCAAT--------------------------------------------AAGTAAAAGGAGAGAGAGGGATTCGAACCCTCGATAGTTCCTAGAACTATACCGGTTTTCAAGACCGGAGCTATCAACCACTCAGCCATCTCTCCACAGCCTAATCCC----TATTTTATTCCTACAAATAGAA----------------CATAGCCAT-----AT-------GAAATGATC-----TACT-AACCTCTAGAAAC------ATCTC--AGATGCAAGT-CCCCTTTCGATA-TATC----TCT---------------GTAT----ACTA-------T----------------AT----ACACGGATACAGGA--------TCCGC----------T-------ATATCCGC-TTGTGAAAT---------AAA-G----ACTAAAGCCCCTCCC----CT--CA-----ACCCCATATCCAAAT--AAA----A---AA-GT--------------GG-T-A----------AGTAATAAG-------T----------T----TT-------------AAAGAGAAGAATCAATGGATTCATGATTAAACCCCTCCT-ACTT-C-----TTGTA--TTTTATTACAATTTTGG------TTAAGTGAGGGATC------AAATAT------------------------GTAGTCAACTTTATT---TGATGGTAGCTTGGAGGATTAGAAAT-----------------------------ATTTG--------T-TTAGTATT------T-----------------AGTAGCCCGATACAAAAT-----------------------------------------AAAA-------------AAAAAAGG-----C-CATTTCT---TC--AAAA------ATTCGAATTGTGAGACGC------------------ATTAA------AATGCAATTTGCGTTTCGAA--------------------TTGCT----A-----CCTC-TTCTCTTTCATTAT----TA-----------------------TGAAATTCC-------ATTGC------------------CATTATA------------------------------------------------------------------------------------ATATTGATTGACAGAC---ATTTAAA-AAAAA--GAAAAC--------------------TCT------AATAT------------AA------TAGAA--T---------------------------AGAAAATG-AA-------------------ACGGTCGACCCAGACATAGACGGTCGA-CCCAGGCGG--------------ATATACCC------T-----ATAAAATA-TA--------------------TCCCGTAGCGAGCGTAGTTCAATGGTAAAACATCTCCTTGCCAAGGAGAAGATACGGGTTCGATTCCCGCC------------------------GCTCG-CC-AGCTT---------------------------A-------A------T------------TTAG----T----------------------AAGGTACTA----------T-------------------------GAT--------AA------AA-----AAT-------------------------------TTAGT--------------C-----------------------------TAGT---TGAC-----------------TACTT--------A----------------------------------------------------------------------------------------------------------------------------------AC----------TAC-------------------------TTAT----------------A-TTAAA------------------TT------A--------------------------------------------AG---------TAG--------------------------GTG-----TTAGTCTA-ATACCGTA-TCCC-TTA----CTAT-------C---------------TTAC------CCTTC-------------C----TTTGCA-CCCCAC---------TC----AAA-----AAAAA---GGG-----GGCTC-----CG-----GCGGCGGGAA--------TTGAACTCGCCAACAG-----GACT------CC-----CT-------------------------AAAT-----CAGGGATTC-ACCGAGACGAACAACTGGCAAAC----TGC------TTTTAAAGGGAA-------GGGAGGTAGACTGTGCC---------TTT-CTTT-CATTTCA-TTTTT---CTTTTCTGCAGGG------TAGGAA-GGAG----------CCTTGAGAGTTCTTC-TTGTAGGGGC-AAGTGACTTTGTAAAC-TGCTCAATTTGGCCCTCTAGGGCCGGGAACTAATGAATAAAAA--A-GGG-----TTGGATACCG--------C---CCAG-CCCTCT-------------------------------------AC----CAT---------------------------------A-TCCA---------------------------------------------------------------TAC------------A-----A-A-------------------TA----GA-------------------ATAGTCC------------T---------TT-----TATACAGACAG------C-----TAAGTGCGGAGACGGGAATCGAACC-CGTGACCTCAAGGTTATGAGCCTCGTGAGCTACC------------------AAACTGCTCTACTCCGCTCTGGAG--GGCC--------------------G---GAAAC-TGGTGGAC------G----AAAAA-GGTTG-----AAT---ACAGGCCTC-----T----------------ACCA----T----------------------G-T-----CTAG-------AC------A-----AATAG------AATAGTC----------CTTTTA-TACA--------------------------------------G------------------------AATGGAGCGGGTAGCGGGAATCGAACCCGCATCGTTAGCTTGGAAGGCTAGGGGTTATAGTCGACGTTGG-----T------TGA--TTATT-TTTAACGTCTCTAATTCAAAACCGAACATGAAATTTGGATTTCATTCGGCTCCTT-TATGGATATTCTCACCACTTAACATCTATGTCAGC-------TTT----T-----CTATCTGA-----ATGGAACC-AAAGCTCTCCGCTTTCTAGATGATCCCTATAGAG---------T-AGGAAATAGAAA----TTC-----TA-CTA-----AA-------------------------TCT---ATCTAATCTACTTA-CTTCGTTCCCTAATTTT-----ATTCA--AGAGATCCT-GAGGA-AAAGAATTGGGTTTCCACCGAGCTGAAAC-----AATA----TGCTGATGGTTCTAGTAAACCAAAACTACCG-TTTTTTAGCTATTAGGCTTCCA--TTTC--C---------TTT---T------TTAACAAAAGAAGA-TTTAGTTACGATTGGAAATAAAC-TTTTTT-GTA---TCTTCATCCATAGATCCTTTACTCA-----------TATTTA------------AAAAATGGGAATAC------------TT--A-ATCCAA-----------TGCAAAATTATGCTTCGCGACTCTG---TAC-----TC--------A----TAATCC-A-----------------------A------TTTGTA----TT-TT-GGATGCAAT-----TTC-----CATTA-------GT-C----TTTGGA----------------------TACAAATCGCGAGAATGTATATTCTTCCTCAATATGCTATTGAGAGGAA-AAGGATTAAATCCTTT-A-----TAAGAACTAAAGTTTTC------ATCGGAATAT------A------------AAAAACTT-AAGGACA-CC-----T------TAAGT------A------TATCATTTCAAATTC--------AG------TTAT------TA-ATAGAACGAATCACACTTTTACCACTAAACTATACCCGCTACA-TGTAGATTATG-ATAC-CAACGCTA-CCCTTTGTCAAGGG----TAGCCA----TTCGAGAAGGAGG---------------CTAATT-CC--------CCC-----TTATTGAATC-----AA----------ATGG-AGA----AGGTTCATGACAGTGAGCGAT-----T-----GGTAC-----------TT------CGATCGCGGGCC-------TTTA----------------T------TTTAGGGTTTAGATAG-----------CC------TCTCTGGT---------------------------------------------------------------------CT---G-TAAAA-----TACAT------ATCTT-----CTT-ACCA-TCCCAATA----------------------GCGTAT----GAACC----TAATGTATGCATTTCGA----TTAGG-----G----------TCGTATTCTTAT-----TCTAT------GGTTACGA------CTACA-----ATGATCATTA-TTTGCTTTGCGAG------GACGTAAGTGTGC--CAGACTGCTGTAA-----GGAATAGTT--------------TGAT-----TATTCC------TACAA-----------------------T-----A----------------------------------------------------------T------ACAC--------TGGGAG----ATATA-----GG-GGG------CAGCACT---------------------GCCCCCTTAAA-------------TCCCTT-TC-----T-----------------------------------TCCTTTTC-------------------C----TT-TTTGTTCA-----ATTC--------------------TGAAC---AAAGAAATTG------GGGAAGATGTT------TTCTT---CCCCCAC------TTATCAT-GAAGTCCGAGCCCTAGAGAAA----GAGTGAGATGAAT---TTCAAAAATT-----CATCATAG--A---------CTTTCCCTATGGCTTGAGAGAAG-CAAGAAACAAAG---------------AGTCGTA------------------ACTT-----AAAG-------AGAAAGGCGGACAGGACCCGA----C--------------------------------------------------GGATTTACCTGATGTAAAGAAGATCCTAAATGTCTC----------TGGTTAGTCGATCCTCTCCATTTAC-TAATTT----CCTCCCCTCTTTT--------------------------------------------------------CCACTCAATTCTAGTTTAT-------------------------------------TAGATTCTTG-------TT------TA---------------------AAAGAA-----TCAAAGAAGATGAATAG-----AACT-----AAGAACACAT--------------AAAAAAAG---CAT-AG-----AGGACCA--AGACCATTACCAAATGTTCCTCTCAA-----GAA-TCA-------TATTGGGT-ATCTGTTCCCTTCCTTTT-------------CC---------CGCTAGGATCGGAAATCTTA--------------TATTTTTCAT-ATCCATATACC---------------ATCGAACCC-TTAGGGTTCCA-------GAATCCTCC-TTTTTTC-----C----TAGTC-TCGGAAACAGAAAACCCATAGCCGGGAGGAG-TTAGG-TATGTAGGGTATGGTTTAT-----TAT------TTTTTGTTGGGCA---------------GGCAGTAGAATAATTTTTAT--------------------------ACTCTGCAATATAAATTCTACTGCCCACTTT-TTACAAGCAAATTGTTGCT--------AAAACTCTAA------CATAGTTT-GTTC-----AAAATGCAAC----AACTAGAATCCTTG-------------------------GAG------AATATTCAAGTAC----CCCCTTTCCAA-----GG-----------------------GGTACCTGT------TAAAAATCGCTTCAACAAATCCGT----CCAAAACT------TT----------TTAAGAAAAATGG-----AAAAGTTTTGAACTCGAAGGTTTTTCC------AAGAGATGCCTGTTA------AAAATAGT----TTCAATCTCTCACCAAAAC------AGAT------AAGAAGTATCTCAC-----TGAAAATTACTAA---------CCAGCC------ATATGGG-----TATATGAAGAGCGCGAATTCCTT-TATACCCC-ACC-----CAATTAGAATTATAGGAAGTA----AAACATAAATGGAGAAA----AATCTCACC-----ATAAGATCAG------CCAATAA-AAGAAAAAAGT-----CCCTAATTCTGCAGAACGTTCTGAGCACGTGAAAAGTCAATAGCC----TAAAGAT---AAAAAAG-AAAAAGTCTACCATTTTTTTGACAGCAGCTCTTATTGCCCCTTTGGCC----TTTTCTCTTATATT------------------------------------------------------ATTCAACAATTGAATCATATTTGTTTCCC--T--------------------------------CCTCTAAACAATAGAATATAATA----------T-------AACTTTCGTGC-----TTTGGTTTAGTGAGTCGTACGAGATCGTGTTTACATACCTATGAACTTACCCTCTTCAAATATATTGGATAC-TAC------------TATACTCATAAT-----------TTTTTAGTGTGTCAACCCTCTCTTCACGTATTTT-ATTA-----TACGTATTTTTTTAT-----------------------------AT-------AATA-----------------AAAT------AAA-------------------------AAAAAACCTCT--------ACTTTG-----------------------------------TGCAAGTGATAAGAGAGAATA-------------TGAAAGATTTTCTTATT---------TTTCTT-------GATTT--------------------------------TCTCAAG---------------------------------------ATTTTG-AACCTTGCC------ATGAA-----TAAAC----------------------------T---------TCTATATC-----------------------------------------------------------TCG---------------------------------ATCTCGATATAT------ACATA-----TAT------AATCTC-------------------T--ACATATATCTC--T----------------------------ATATGT-----ACATAT---------------------------------------------------------------------------------ATT---------------------------------A----------------------------TG------TAC---ATTA-TGCAG------------------TAGACCC----------------------ATA-----ATG------GG------A---------------------------AATC-AAAGTGGCTAAT----------TT--------------------------TGG-----AATCTAG-A----------------------------------------------------------------------------------------------------------------------------------------------------------------------------------------------------------------------------------ATCATAAAAGCCC---------------------T-------------T-----TT------AATTTG------------------------GTGGTAGAGTAATGCCATGGTAAGACATAAGTCATCGGT-----TCGAATCCGAT-AAAGTA-----C--TTT------TC------TACTAA--------------------ATTTA---------------------TTAT------TT------ATTCA---------------C-------CTTTTTTTCTTTGTTTTT-GAAAA-----TTTCTC-----TA-TTTTTTTCTTGAATTT------TAT------GAC----------TTAGTGTGGGATGCATGCA-T-----TTTTGGTCTGAACAC-------TAAAT-GAAGCACG-G-----AG-----T----GTAAATTGCAAAAAA-----G------AAATCAAATTGGAC----TCTTTTTC-----CTG----TT------AGATC-----AATCAA-ATC-----ACTACCTG------TACTGA------ACT-------AA-------TCTAGAA------------TCC------------------------------------C-----TTTTA-----TT----------AATC-----TAT-TCT-------T----------A---------------T----T------------CTAT--------ACC-----C--------TTT------------------------------A-----AATGAA----------------TT-T-CCC------T--------------A-----A-----------------------AAAGTAGG--AGATGATCCGTGAATTAACC--TAACCA----TCAACT-----AAA----AA-------AAAATC-----CTAA----GAAAGCATAACAG----AAAAGTAGGAAAGA------CTCTTTGC-TTTGGATCTAG---------------------------TT-----ATA----------------CTC-----TTCGAGTATATTGACAATTCT-AAAAAACTG--------------------------------CTCA---------------TACTAT---------------------CATTAT----------AGTATA--------A-----------TGACGAGCGG------T------TGTA------TATGGCC----CTATC-----G------TT----TAG----T-GA-----TGCCCCTATCGTCTAGTGGTTCAGGACATCTCTCTTTCAAGGAGGCAGCGGGGATTCGACTTCCCCTGGGGGTAGGGAGTATT-----AT-----GAAAGGAGGT-----T----AATC------ATAGATT-----AT------C----AAAAACCCTAG-AATAAATTCTTCCTGGGTCGATGCCCGAGCGGTTAATGGGGACGGACTGTAAATTCGTTGACGATATGTCTACGCTGGTTCAAATCCAGCTCGG------CCCA-----AA----AATCTA-GGGCTTCGTGAAT-ATGAACTAAATCC-A----------------TTT----------TTT-------------TTCTTCC-----AT------------------A--AAAAAAAA-TG-------TCTG------ATCC---------ATA-G----AAATAAAGGA----T--------AAAGAGAAA-----GGGGGAA----------------------A--TTTCTTTCTAA-------------TC----CA------------T------ATT------------TCTC-----TCATTC-----CTT--TTTT-------------------------------------------------------ACAAAC----A--AAAG----------------A-GTTTTTCTTA-------------------T-----TG--AAAGGTGGAT-----TATCA-----TCCAT-----T------TTA-----AGCGAT--AAAAAATCGC------GACA-------TAC-----TA-----G-TTATG------TCACTCTCACTAT-ACCCAC-----AT--A-----------C-----GATATATGGGT-----A------------------------T---GTAGAA-------------------TATG------------------------------------------------------ATTCGTCTATTTCTTAG----------------AGTACGACAGACGAAT-CGAATC-------------T---------------------TC-------------------TT--------------ATG-----G-TTC---T-----AT-----------------------TTAAA----AATAGGTA-TAG----G----------------------TATGCCATACACCC-----CGCGGGGATTGTAGTTCAATTGGTCAAAACACCGCCCTGTCAAGTCGGAAAGCTGCGGGTTCGAGCCCCGTCAGTCCCGAA-----C------TAGGGTTC-----A--------------------------------------------------------------------------------------------------------------------------ATGAAT-------GGGTAAATTCATCTTTCC---------------------------------------------TTTTTCCATA---AAAAATTTCCATCAAAAAA-------AGGGGG---CAGGAGACAGGATCAAATACCTAT-GGGGCA----TCCTT-AC-----------TTCAC-TT------------TTTTGA----TTT-------------------CGCATT-----TTTCATTAAAGAGGGAGGGAAG---GCCTATAGGAA---TT-T-TTTTTT-------------------TTACTAC------T-----------------------------CCCGGGTT------GATAAAGAAAGAAATACA------TATCATACGGGGA-TTAGTATAA-TTTAGGA---------------------------------TATTACTCTATCCTT---------------ATGATGAAAACCATCCTCATCTTA------CCTCCCTATCCGAC-----TCTTAAGAGATAAG---------------GGAAAAA------AATA-----CCGG-------TATTGTATCGG-----AATCC----------AT-AC----ATAAATCGGAT----------TCCTT-----TATTCTTAGA------------------------------C-----------AGGGGAGTAAATATAATTAG-----TACT-------TTTTGGGTTAAACCCGGCCCCTC-----CTCCATTTTGTAG-----TTCCAACTTTGTTTGTGTATGTTCAATGACTAATTGGAAAGAATCTATCTCATTCTCATTCCATTTGCGGACTCCTT-TT---------------------TTA---------GGGATCCGCTCTCATCTTTAGACCCA-AAAA-----------------------GTGGA----TATTG-ATAGTAACCTAATAAAAT-AAA-AGAAAAACC-----AAGCAAAGCAAACGCCCTTTTTC-----------------------CTAA------------------------------------------------ATT---GAAAATATTCGA--TTTT-----TTTTAT-----TTAAGCCC-------TCTTTTCTCCATC-----------------------TCACTTC------TA----------------------CTTTTACTGCTTATT--------TGTA-TGTC---TATGTGA-----------------------------------CC------CAT----A------GAAAGTCGG------TCATATA--------ATA------------------------CATACAT---------------------------ACAT-------A-------------ATTGTAT-----------G------TAT-AACT--------------------------------------A-T-----------------A------------------AGAAAAAGG----AAGGGAAA-TTGGA-----T----------------AAGA------TAAGAAAG-----ATC------------------GTG---------------GGTT----------------------------------ATAG-----AT---------ATAGAAAAGAAAAAGT----AGAAAAGGAT-G-AAA-----AAA----AGAGAGAATTCCT------AATCC--------AATC-AAA----AAAC--------------C---------------AAT----TTTGGTC-----TTAGTATG-----AATAAG-GG-----ATCTTC----------CT-A-------------------TGTTATACTATTC-------------------------------------------CACTCTCAA-CCATGAATTGATTTGATAGATCCGAT-------ATT----C----------------------------------ATA-----------ATATTGA------ATTGATT--CAGTATTATCAGAATGCAAGTCCTCCCCTTGAATTTACAGGA-----TA-CCCC------TTTTTCCTCTCCATGGGATTACATCCCGAGTTATTGCG-----AA--A-------------------------------------------------------------------------------------------------------------------------------------------------------------------------------------------------------------------------------------------------------------------------------------------------------------------------------------------------------------------------------------------------------------------------------------AAAA--------AAG-----AGGTTTTGGAATT-------CCA------AT------T----AATCATTG-----AAG------AAATG-----AAAAAG----------GGATTAAAT-AAAAG-----AAAAATCCAAGT-----CTTAAA--TGAAAGGATCTGGTTGGAATC-A-----TAAAGTGTGGTAGAAAGA------------------------ACTAC---ATA---TAGTTTTTTCTACCACACTTT-----A-GAGT-------CTTTC----------T------------A-----------------------------------------------------------------------------------------------------------------------------------------------T----TA-----TATTATC-T-------------------------TGAATCTAC------------------------------ATAGAA---------------------------------------------------TAGA-TTAGT----------------------AG--------------ATTGAA-ATA--------------------------GTAGTATAATTCAAT-TTCTTTTTTCACTGCATCCACTT------AATTTCAATCAAGTCAAAAT-AAAAAA--A-TCGAAGACAATT---------------------------------------------------CTTCA-C-GAAAGAATCCAT--GGAGGGAGAGAAAA-----ATAATA-TGAG----------------------------------------------AATAGAC-------TAT-----------------------------------------------------------------------------------------AGTAAAA---------------GA--------------AAAAAA--GTAAAA-GTCAA-A---------------------------ATCAGCGAATCTT--TCATGCTTA-AACATGCGGCGAGATGCTTC-------------------------AAAAGAGCATAAAAATTT-TTCT------------AAGAAT------AAGAAAAGAGT-----ATAAAACAA-ATGGAAAGTGTG---CGATATGTTGTGAATAGCTCCGTGG-----AAGAA------------------AG----------------TCTAATTTTCTT-----ATG-TATAGAACTT-------------------------------------------TTTTAACCATTCGT----------------CACTTCTAGT------------AGAAATTATGAATTGCTGT-------------------------AATCG-------------------------------------------------------------C---TC------TTTCTATTTC-----------------------------TA-T-------------------------------------------------------AGAGTA--------------------------------------GAATAGAACGACT--------------------------CCTTCT-------------------------TACAA-----GAG------TT-------TCTTA------CAGGAGTGAAACAAAACT-------------------AAAGAA---------------------------------------------------------------------------------------------------------------------------------------------------------------------------------------------------------------------------------------------------------------AG------------AAAGA------AT-------------------AAAGTTTGGCAAAATG----ATTAATG-----C----AA-----------AAGGATC------A------A-TTAAAGAAAAGAGTTGATACAAC-------AATTCGACTACTCAAT---C-----AA-TTAGTA-----GGATCCGTAAATTATGTCTC------CT-AT-----TTCTATGAAGAAAT-----TA---------TTCTACTAT-TGATCAATAATCATAGTGGAATCAAG-GGTACAGAGTCAAAAAGGG-----ATTC-TG-C-----CCTAAGGC-----TAT------GG------ATG----AAT--CAGT-----TC-AAGGAATTTACTC--------------------------------CT-AACAA------ATTCTT------A-----------------------T-------------------AGGATTT------------------------CTG------GTAGAATTGGAGAG-------C-----A-TTAAG------TATAA-----A---T---AC--GATAC------AT----AGC------C------CTTTT-------CC---TT-----AAA----AAA----GAGTACGGGGATGATGTCC--------------------TGAATGG-----AA---GACG---CGGGA-ATAGAAAGA-TTTTTTCTTCCT----TTTGTTACCTTTT--------------T-----TTT-------------------ATAAGCAAAGGACGTCAGAAT-----ATACCA-------T----AAAATTA------GGA-TAGATAAATAT------TTATTGG-----AT--A------CC------TA----CC-----TTG------CCT-A-----------TG------------------TTTA--TTTTTAACCTAAAC------------CCTACAGCCC------CGC---------TTTCTAT-----------C------------------AT--TCTATG-------AAAGAAT------GAGGAGACTTTA-----------------------------------------------------------------------------------------------------------------------------------------------------------------------------------TC-----CAC-------------AACTCCGA-----AATTG-ATT----TTTGATCAGCCT-----ATTCAATCTGATTCTCG-----ACGG------AA---T-------------CAGTAG-C--C----------CTTAC--------------TTT--------------------------------------------AGTGTATG-----------------TA------------------------------GGTAGC----------------------------------------------------------------------------------ATAAGATGTACGATA--------------------------AATAAAATG---------TATAATAA-TT-----AGGAAGTCT-----TGA-------TATTCCTTCGTGGAGTCCCT------TCTTCAAT----------------CTTAGATTG---AAAAA--AAAAGAATGC---------------CCCTT-AGGAGCC-----CTT----T-GAAT----ATCAAG-ATTTCTGAC-----ATCTTAGCCTCGTAGTTTTAAATTCTCGAATCGAA-----TCAATTAAGAATCAAT---------------------TCA------------------------AAT-----TAATA----AAAG-----AA-TAAGTAAACGCTACCTCATCC-----CT------A----T------TGGTAG----CC-----G---ATTGG-----GC----CACTACC------------------------GACAAAA-----CA------AA----CCC--------TA---------------------ATAGAAC----------------TATGGATTCTCAAAAT------CCAGTATCG----CCAGGCCTAGTTA--TTCTCTTGCTCCAG------------------------CTTA--------TGCGGGGTA--C-G-----AATTTGTCGAGTTCG------A-TC-AGTACTATAAGCCTAAGTATTTTATTGA--------------T------------------------------------------------AAG-------------------CC--------------------------------TAAGTAT----TTTATTGATC------AGGCGGCACCCAGATTTGAACTGGGGATAAAGGATTTGCAGTCCCCTGCCTTACCGCTTGGCCATGCCGCC-AAA---AAATCCG-----ATCTAAAATCGAGAAAAGAGCAAG-------TATTCATCCACG-TTTTCT-----TACTA---------------AAA-------CC-CC--------CTTTCTTTTA-----T-------------------CTTGAA------------------------------TCTAATTC----TACTT----------------------A----CTTTTT--------TCCAATA-----TTTTT------------C-C-------A--AAAAT---------CTATTCCTGCTTTTT-TTGGATCCAGTTTCGAT-----TATTCTCC-----TCCATGGATTCTATC-----TTAA-------AACACAC-ATTGCTAACACTAG------AAAAC--------------------TTCCCT--------------------------------------------TTTCTTT--------------------CT------A----------------------------T-----TGAG-------------AT---------GAA--------AA-----AGG------AGAA-AAAGTGGATTTCCAGTCACAGGCTGCAAAA-TTCAGAACAA-----A-TTGGAACCATTAACT-------------------------------AGAA--------TTCTC--------------------------------------------------------------------------------------------------------------C-TTTT-------TT-----TT----GAATTGCAG--------TAGTG-------------AACGACTC------T-----TAAATCAGTATTCTCT---CCCCCCC-TTC-----C------TTT-----------------------------------TAATG-----GCAT--------------------AATA-----AAA-TAGA-----ATG------GGTT----TATGCCTAATCCG-T-----GT-A-TAGGT--AAAC-T-----CCAGGTCC-----GAAC-----AGC------AT--------TA------TTATCC--ATAACAGC------A------------------TTATTA------TC----CAT--------GGATCCCCCTTATGTACATATC-TCTATGGGGAATCGTGCTTTAATTTTTCA-----TTGC-------ATTAAA---T------------ATCTTGA-------AT--------A---------------------------AAAAA----AGGAA-----ATT------------TGC------TC--T-------GA-------TA-T-------AGAGTA----TGACCTGACCA------------T-----CTTGGCCCACCCAAGT----GAAAT------------TA-----CGAT-----AAAAG-CAGGGATATGTGGAGAG-GTGGATAACTAGATTGGCATGTACT----------------T-AAA--------AAAAGGA-------------------------------------CTT-A-------C----TTT---------------------ATTTTAGG-------ATTCTACAAT---GAA------ATCCTA-------TATT-------T------TCTAGCAATT---C------T------------ACTAC---------------TAC-------------------------------------------GAAA---------------------CAAA-AA-AG------AACCCTCA-------------------------AA-------TTCTTTTTTG-------AAA-----TTAAACTAAG----------------------CGTGC--TATTC-----TAAATCGAACTAAAG----------TCAAACT---TTCTA--GTGCT------TATAAAT-----TATTAT-------------------------------------ATTATGG--------CTTTAT-CCCA----------------------T---T-----------------CATAGA--------AA-----------GGAGATAAAATGAGAAATCTTTGCCAT-----------------CCAATC----T----GAT----TAGAATATC---------------------------------------------------A----T------TAAGTGGCAGA---A---TTTT-T-----TTCTAGGAA------TGTTT------TATCAATTCATTTTCATTCGATT---TGTA-----CCCC--------------TGGCAAATTCGAACTTTCCT-----CAAAATTGTCTCTATTCATATGTAATTGTCTCTATTCATATGTATGAAATACA-------------TATATGAA--------------------ATA------CGTA--------TGTGGAGTTCCCTAGAATTTCATGTGATTCAGTAAAC-----AGA----ATATAGATTCC---ATGAT-----TGCTAGATCGAT-CCATAGGGATTGATGAAGAGTGAGC----TGATAAT-GGAATTTTTCTTCGATA-----AAAA-GGAAAC------TAAAG-----TCGGAATAAATA-----------TAAA-TTCTTTTCTTATTTCT-------------------ATTTT---------------------------------------------------------------------------------------------------------------------------------------------------------------------------------------------------------------------------------------------------------------------------------------------------------------------------------------------------------------------------------------------------------------------------------------------------------------------------------------------------------------------------------------------------------------------------------------------------------------------------------------------------------------------------------------------------------------------------------------------------------------------------------------------------------------------------------ACAA-----GGAAGTT-----AG--------------------ATTCGGCGATGC----C-----C------CTTTC-----GGGGGGCATTCC-----GATTTCGCTAGTATC----------ATCAT---------T-TTTGCCGCGCGAATCCAGATTGAGATT-----AAGGAAAGGAAG------TT----AATTTAATTTTCGAATCACTGACTCAGGCCCATTGTC-----------------------GAATCCTACTCAGC----AA---------------------TTGTCGAATCCTACTC-----AGCC-GAA-----AAA--GGGGGTACTT-ATGT---------------------------------------------------------------------------------------------------------------------------------------------------------------------------------------------------------------------------------------------------------------------------------------------------------------------------------------------------------------------------------------------------------------------------------------------------------------------------------------------------------------------------------------------------------------------------------------------------------------------------------------------------------------------------------------------------------------------------------------------------------------------------------------------------------------------------------------------------------------------------------------------------------------------------------------------------------------------------------------------------------------------------------------------------------------------------------------------------------------------------------------------------------------------------------------------------------------------------------------------------------------------------------------------------------------------------------------------------------------------------------------------------------------------------------------------------------------------------------------------------------------------------------------------------------------------------------------------------------------------------------------------------------------------------------------------------------------------------------------------------------------------------------------------------------------------------------------------------------------------------------------------------------------------------------------------------------------------------------------------------------------------------------------------------------------------------------------------------------------------------------------------------------------------------------------------G-------G------A----------------TACATAAAG--------------CAG----A-TTTTT----------TG------A--------------------------------------------------------------------------------CTT------TAA-------------------------------AC-----------------TAGA----CTTTTGACC----------------------------------------TT-------------------AG-----AACACT-AACAGGTCAGATTTTAGATTTTTA----------------------------------TTTT-----------------------------------------------------AA-T-------AAGTA----AAAG-AAG-TCAGTTAATTCA-TTAA-----GGTTA-----CGTTTATACC--------A-T------GTATCAATGGCCAAT-----TCTCAGTGG-----AAGGT----TACATCGGAACA---A-TT---------------ATTA---------------T----------TTATTTCA---------------A--------GCTATTTCGGCTCTTTCTTAATCTTC----------AA-AAAGA-AATAAATTCCGTAATTG---AATGGTAGGATG-----AAAA---AAAAAGAAAAAATCAAAAGGAAGTGTGG-AAAAA-----------------------------------------------------------------------------------T------TA----------------AGAAGA-ATAGTGAATT---------------------CTTGGGCAACTGCG---TAG-----ATTTATGGGATCACTTAC----TA----------------------------------T-TC-----------------T-TTTTTG---------TTT-----------------------TGTATA-----G--------------------AT-------AAAAGA------------AGGGGAATATTG-------ATATATATTAGAGGGTATTGATATATATTATGATCTGATGTGATTTCTTGGTAT-CCT-----A----------------------AA--------T----ATAAGATTAAT------ACT----TCAAGTTGCTGAGTTGAGAAAGAGATGG-TTGAATCAAAAGAATTCCTT-----TTTTGAAGTTCAATTTTTATCAGAG----GACAATATT------GACTAGTTTT----C-----GAA-ATAGTC-----TTTTTTTTTTAGCTTAGCTCAATTCAT-----GCATGGTTCCAGA-----T-----AATC-----CGCT-----TGGTTGG--A----AAAC-----A-----A-----AATAGTTA----GAAATGCG-------------------TATGAATATACAACCTAGAGTTGTAGG---------------AGAG----------AGA-A-----TAG------ACTAT------------------ATTAC------GGAATTGT----CAA-------A-GTATATATGCATTA------A-------GGGGGGCGGAGTCAGGCTAGATC-------T------ATATCC---TTAATG-T------C---------------------------TAGA-------AGTC---CAGTCATCTTTTGTGCGGGT----------------TTCCAC-----TTTAAGGAATGATTTTCGAATCCGAT---TCA----ATAGAA-AATA-------AGAAAATACG----CAAA-A------TAGAAGAAACAA---G------TG-----TA-TAT------GGG-----A---T----ATTATATA--------TTC---CTAAG-----TTA-----GATTCATTAT--------------------CTAATCC-----GATATATC-----------------------------GAATT-CCCTCTA-------------------------------TATGGA-----ATTGGATTCCATA------TCCAG----TTCTATGCAGCATA----TTGTTATCAATTG-----TATATCTTGATTT-A--ATTCCT-----ATTGGATTTGGATTAGGTCG------ATTTCAATAGGGGTTC-TTCCTCTATTTCGTC---------------TTTTATTA-----TGGATTAGATTATAGGG--GAAATAATAGGAACTCAAGGATATCGAAGAG----T-------------------------------AAAGAAAGAAGGATGGAATG-AAAGAGTTGTTGGTTG-GAAAGAAAGAGAAATAGAATAATAAG------AATCATATGGATTTAC----ACAAACCTCTAATGATTAGAAAC----TAAAAATGAGATCTCGAAGTAGTTCGGACAATTCAGATTATCATTTCA-------------------------------ATTTGTACT-----------------------------T------------------------TTTAGTT------------------------------A-----CTTCTC-CCCA------AT-----------------------------AGAGCTTA-GAAGTAAGAATTTCTTGGTTGATTGTATCCTTAACCA-----TTTC-------TTTTT-T--TTGACA----CGAGGA---ACTCACC-----TCCTAAAAAAGAAAAT-----GAG-----TG-------C--TTTAG-------ATTAG-----ATA--CTTTTTTC------TTT------TTTTAG----T-A------------AATTGG-------TATTTGCTTCTGCAATTCC-AATTATATCA-------A------TACTTT----------ACTCC------T-ATTTATT--------------------------------------------------------ACTCCTGGAA-----------T-TATCTAT---TTATTGGGACAGA------CAATACC-----C-CACCCCAGGAAGGGCTGATTTGAGGATGATCAATTTAG-----AGGATATGCTCGCCTTCT---------------------TC----CTTCCCGT------CCTTAGTTTAGGAC---------------AGTGGAAAG---TC--T-----TTTTC-C-----TT---------------------------------------------------------------------------------T--------TATT------T---------TAGGAA-----TTTTGG-----GA-------AC-----ATTTCAAC---------------------AAAGGAGGTC-----T--------TTCACAGGTCAAACGAGACCTAAGACTTAATCTAAAATAAA-------TTACTAG-----AT---TGAA--TCTAT------------TTGCATTAA-------------------------------AAAAAAA----ATTGCATT-------AAAAAAACCGAT--C-AAAAAA--GGGCGAG----------------------------C------GAAGT------AAG-TGATCGAAAAACTTTGTTCTTTGTTCGTCCTATCTAT---------------------AAGAGGAGAGCATTGTGCGAGTTGTCTATTTCAAGAATAGATT-GATCTATCCGGCTGCACTTTAA-----AATATT------------------------------------------------TTTTAGT--A------------------------TTTTTCG-----GAT-AAAT-----AAG------AAAAAGGTGCACGATCTCGACGAATTACTTCTGAATAAATTCAGAAATC-----ATATGGGAG-ACCATAGCATTTCGCGACTCATTGGT-----AAATCAACTTTGATTCT----CT-----ATAGACCAAT-AATGTGAGACCATTAACACGGTTAAAGCTAAACTGCTTGAAGTCCAGGCAAAA--AAAGG-----GGTACTCT-----------------------------------------TTCTACAACTA------TA-------TTA------G--------------------T--------AT-------------------------------------TAGTACCGAAATGCTTT------AAACGGGAAATAGCT-AATGTAGAATT-----TATCTGATATAGAACACTCATATCGAT-----------------AAA-ATGGTTTAAACT-----ATTTACTAG--------AA-------GGGCACCCTG--CCCTTTTTTATCCAATGCCGAATCGACGAC-----CTATGTAT-------------AATCAAAAAGAGAATTTTTTGGATTTGAA--GAAAAAAA----AAAA-AAAAAAGGAAT-----------------TCTATCAAT------TTTCATTTTCCA------TTTATTTAGTTAG-TTTTTCTTAATGAAATTGAAA-TTATTAACT-----------------------------------------AA--A---GGGCAA-ATACA----AA-TAAAGAAACAACTTTGCTGACCATGATAGA----TTTTTATC-----TAGGCGGAAGAGTCC-------T-----CTTAATAT-TTATCTAGTCTTATATTCTT---------------ATATGGGT---------------T------TCGGTAT-ATTGAAATATAA--------------------------------------------ACAGAAAAGAGAAG----AT----AGAGGATAGGCTCATTACAT-------AA-----AAAAAAA-GATATGGA-----A------AT----AGCCA---------TAG------------CAAAA------------------------A----A-----AG---A---AAAA-----AAGGAGCGTGAGAGCCAAATGAATCGAAAGATTCATGTTTGGTTCGGGAAGAGATCATAAAAGT-----TGTAAACT-----T-AATAGCAAGATAATCTACTTTCA-------T--------TAAA------TTAATTAGGCC-----TTGAACTTCTACTTTCGTTTAGAATTTAGGCATTATTTTTCCCCTT-GCTTCCG-----A-AAAAAAGAGTCAAGAAACACT-A--------------------------------------------------------------------------------------------------------------------------------------------------------------------------------------------------------------------------------------------------------------------------------------------------------------------------------------------------------------------------------------------------------------------------------------------------ATTTTG-CATG-----TCT-----------------------AC----TCT----------------------TG--T------------------T---------------------A----------------------------GTAGAAGTA-GTAGAAGAGGAATCATTGAGAAAGA---TTTT--------TCATT--TGAATCATGC------AAAAAAG-----------------T---------------------------T------TTC-------------------------TT-----------------------------------A--------------------G----------------------------TT-----TT-------------------TAG-TA--------TAG-----------------TTA-------------------TTTAAAGAATAGATAG--AAATAAGATTGCGTCCAATAGGATTTGAACCTATACCAAAGGTTTAGAAGACCTCTGTCCTATCCATTAGACAATGGACGCTTTTC-TT-TCGTATTTTCT-----------TCTTTCT----TTTCG----------------TT------T---TTTTT-CTCTT------------------------GTTCCGAT----------AAAAAACTCTTAGACCG-A------AACTC-------T---------TTTAGG-----AAAG-AAAAACAAATCCAT-----------------------------------------------------A-TACAA-------AT------GGATGATGCA-----TATATCAT---------------------AAAGAA-----GG-----A----ATATGGAGCGGGT----AGTGGGAATCGAACCCGTAACC---CCAAGGTTA-----TGAGCCTTGTGAGCTACCAAACAGCT-CTATCCTC-----T-------TAAACT------AAAGAGCGG-G----GAAC------TAGTGGAT----AA-A-A-GGGGG------TTGGATAC-G-CCCCTCTACC-ATATCTATACAA------------------ATAGAATAGTCCATTTATACAGAATGGTAAAGAGGGCT-CTTCTACGATCATCAAT-TCCAGAAATCCATACA------AATAC----GAAAGGGTATTTTATCCAATGTG-CCG-------T-----TCCTAT-TATT-ACCAAGTATACGGTTCTAGTCCTAGATGGAAAAATA-------A-ATAGAAAAAGAAA-----TCTAAGAAGGCGGATCCTCCCTCTCCATCAAGAGTAATGAAC----TAG-GTGCTGATACAGT-------G----CAAAAAAA-C-AAAAAAAAAACTAACT---------AAAAATGCCTTTCAAATCCTCCTAGCCATAAGTCCTCCTCTTTCCGGACAAGACATACAAAGAGACCCGCCAACTGTC-----TTTTTAGTGA---------------ACCTTTGAAAG------------------------------------------------ATA--------GATATTATGATTAGTCCTTT-TCTTTA--------------------CTA-------T-CTATCGTCCTTCTAT-------------TTTTTT----TTTTAGTTATT-CACTGGAGCAAT----TA-----T-ATATTGAAGTCA----A------------TCCGAGGCAAGTGTTCGGATCTATTATGACATAAGGATTAGGTGCCTAACGGA------------------------C-ATTG-TTTCTCTTG----G-AAAA-----------------TTATTTCCCGACGTAAC----A-AAAAA-------------------AATCT-TTT-----------TT-TAATTT----------------------AAGAAG-------------CTAGTGTA-------T-TTTT--T-------T----TTTTG------AGGGTATAAGC----TCCTATCTACATCTACTTTC-----------------------CTTGA------GT-----ATA------G----------AT-------T---TTTTTATTCGATTC----C-----AAATTCCAAGA----------------------------T------------------AACTCA--------------------TTAGAAT------TATT---------------------AA-TAAGACGGTC---------CTG--------------------------------ATATA------TTAGCA-----------------ATATTTAGATTG----TCCCC----------CTTT----------ATTCGC------T------TT-A--TTACTTCTAT-TCTAGACCCT----ATCCCT-AT-------------------------------CGTTTATCCTTATGAAATA------T-----CAT----------------AT-------------------AAAATAGAA---------------------GGTA-GAA------G---------------------AA------AGGGATATAATGAAATTCTTG------ATTCG---ATCTTCCGACCTAATTTA-----TTTGATT-----------------------------AATGGATCA-------------ACAACC------------------------AAACTA-CCC-----ATTTTATG-AA---------A-AAGGGG------AGTGG------TC---------GTCGGAATAGGCGGTTCCTTCCCCTAGAACCGTACTTGAGAGTTTCCTACCTCATACGGCTCAGAAATTGCT------ATCTTAATTTCCCC-------TATCTTA-ACTGAATTCGATTTCT-----CAAAAAT--CGATCCAA----------------TTTC-----TTC------TT-----GGGT-TAAG------------------CAG-------------------------AAGAAGTTAAT------TAC------------CTAAGTTTCAAACCCTAA-TT------TTGATCAATAATCAGTTTGATCTTTTCTCCCACC------TTCAGAAG------------AATGAAGCATA-GATAGACC---------TATAG-----CCTTCGTT-CGAATTTTCTGAAAGGTAACTATCTCGG-------TTTC------------------ATATATGAAATTTCTATAGAATCCTTGAAAAAAGAC------TTTTT--------C----------CC----A-----TAAG-AAAGAAAAAAGAACTTACTATCTTTGGGATCTGATACTACACCG-------CTGCTT-ATTCCTTAGTGGATC-GGCTCTATTACATAAGCAGATTCCTAAATTTT---GCCC-------CATA----TCATGG-----GATAAGTAAGCAG----TTT-------TTTTTAGTTGTATCGACCCAGTCGCTCACTA----ATGGATCTTTACGGTGCTTTC----TCTATCAATTTGGG------------------------AACTTTATCCATAGA-GT---A--------GTAGTATAG-----GCCATA----C------TTT------C-----------TTC------CTATTTTGATTCTCGTGAAGTGTCCTTCCTTCCTACAGCTGATA-GG-G--CAAAATCG-----TTGTTTTGACGATCCCTATGTAGAAAGCC----C--T-----TTTTC---T-----------------------------------------------------------AGTA-----AATACT-----AGAAAA------TTGGATC--CTTTC----TTTTTTTTTCTTCTTTCTATAGTGGAGATAGTCGCAC----GTTACGGTCGTAAA----TTCT-----AT-----TCAAAAAATCTCCGTTCCAAAACCGTACATGAGGTTTTCA--------------------------TCTCATACGG---------------CTCC--------------------------------------------------------------TCCC----TT-----CTGTAC------------------------------------------------------------------------------------------AT-------AG-----TACTAA-GCGAAA------TAAT-----C--------TATAGAATA----------------A------AA-ATAGAA-TTAGTCCCATCTC--------AT------TATGGACCGAAAGGGGCTGGTATTTTTCCAAGAAATCTCTAGCCAACCTTCCC-GCAAGAGGTTT---------------------TTCTTAACACCAATGAATTCTAT---------TAATGCTAGAGGA--AAACGATAGCTCCAAGAATTTCTTTGTTCTCAACGCCTCCTATTTAGAGGAATTAGCCACTTCAACGATCTTTGATGGTTA-TAGGGGTATCCAAAGTACAAACCTGATGGCTGTTTGTTATCCCAACCATTCTTCCCAGCCCTGATACCGATCAGGAAAGGGCTAATTTCTAACAAAG-TTTTTCTCTTGTTGATTCC-----TATTTC--TAGGTGTAGTGCTTTTCTCCCCTA--TGCTG-------------CCTA-T-----TGGTACTAGTAGAGTAGGATTGGCCTG-----TAATACAGAA-----CC--------------TATCC-----TGTA-GGTGT------AACCTTTCGCTCAATAC--TCAAATCTACAATTGAAGCATCTGAGGCC-GCATCAATCGAGGATACACGACAGAAGGAATTG------TTAG----------TT--CACCTCACCTTCTCCAAGCGTGG----GT----TTCCTTT-----AC-TAATTTT------GTTCTCTCTAT-GCGAA-CCCCCTCTCTTTCTCGTAAGACT-G-----A------GGTGTAGGTAGGGCT---------------A---------AAAAAAAAAA---------------GAGTCAAATCGCACAATTCCCA---------ACC--------CATTCTAT-ATAGAATTGTTTTCATTCCTTCACAAAATACCAT--------AAAA--------ACA--------AACACATTCGATTC------TTA-----TAAATCGATCGATCCATATATATG-----CTATA------------------------------AATGGATAAG------AGAGGTATGGATTTTCCGCTCAGCTCA-----AAT------TGTGTCATTTTCCTTCTGTTTGGACAA-----GAAGA-GATATGAAA-ATTTGACTAA-----GATTGGATTTCATTCC--ACTTT-TC---T-A-----TTTCT---C------ACAATAACTTCTCT-----CATCAGCTATTTCGCGTTTC--AAG-----T------C-----ATTAATTGT-------CT----CA-----TACC---------------CT---TTTTTTA-----------------GATTCCGATGTATGG------CGTAGCGTA-C-----TTATGCAAACAGAATTTTAGGG-----T-----TCC------------------------------------------TTA----TTTT-----------------A-TA-----------------T--------GGAA--T-------------------------------AAGAAGAACTCTT-CCA-TCTC----TTTTTC------TTT------GGTTTGGGGA--A-----AACCC---------------AAACTAAAAC-----T----T---------TTC-----GAGGGA-G-----CGGAATTCCTAGT---------AAAAA--A--------------AT-CCTG-------------------GATCCTTCCACT------T--------------------AGAT-------------------------------------------GAAAAGG-------------------AA-TTTT----------------TC------CA----ATAGAACCAAGGAACCCCCGAGCGGTTGTGGTTGTA-----CCT------GTA------------------------------CTGCAGGAATAGGAAAACTCGCTATTCACTCAGTTTA---TTTTCC--ATAA-TAAGA------------T--TA-TGTA-GGAGAGATGGCCGAGCGGTT-CAAGGCGTAGCATTGGAACTGCTATGTAGACTTTTGTTTACCGAGGGTTCGAATCCCTCTCTTTCCGTT-----TCTCTTA-ATTCATCAACGTTAACGATCACAATGT-----ATCAAATCAAATA--ACAGTTTA-T-----TCCAG----------C------A-----AT-----AA------TACC---------------TT-------TA-------T------T-----TAA-------T--------------AGAAAT-------------TCTCTATAG----T-----AAAT-------------------------TAC-------TGT-----GGTATGTA-----AA------AG---ACACATAGAGGAAAGAAC--AA---AA-AA----AAAAGGA------TCC------TAGGGTTAATCCATTTCTGCTAGT----TGAAT-GGAAAATACC-AAT------TAA-----GG----------------GCC----TTAGGTCGATTTAGTTCG------GGGA------AA------GGGGAA-GAG-G-------AAGA---AAATTCTATGAA-----CCTTTC--CTTT-----TT------TCATTAAGT------GAAGACTCC-T---------T-TT---T-GATTTTATTGAAATTTCATTTTACACAATGAATTTCATTGTATTTACATTAA-----AGAATACAGCG-----AAAT-----T-----A----AAAC------TG----------------A-------------------ATT------AAACTAA----------AGGATAAACAGAGTAA--------AATC----T---------------AC-----T---------------A-----------------------------------------------------------------A---------------AG-------TAC-----CAC-------------AAA------------------A---AATGGAATTTCATCAAC-------ATC---------TG---------GA----TTT------TTT------GT----------------ATA--------------T-AT-------------AT-TATTTATTTTA--TTGTTTTGTATCTAGC----AAAATTG-TAAGGTAG-AACCACAG-----A---------ATAGATCCT-GGATTCTCC-------ATTTAATTCG--------GAG-----AAAAAGAGAG--A-TTCTTGTT-------CATGGAACATCGAT---------ATAG----A--A-AAAAGCCGACTATCGGATTTGAACCGATGACCCTCGCATTACAAATGCGATGCTCTAACCTCTGAGCTAAGTGGGCT------TACA-------------TAACAGAAATAGTGTAACAAATAGAA--ATAT-------------------GTATAGT--------ATAGGAAATCTGT-----AAAATGT----------CAG-----------------------------ATCTTAA-------------TTATTAA-------------TCTTAGCT--------------------ATTAACT--------------------------AG-TTCG---------AAATTTAAAGTTC---------------TACTTA-------------------------------------------------------------G--------------------AA------------AAAAATACT-A-----GAAC------T-----T-----CATAAAAA-TCAAGTTAGCTTGATATGCTTAAC-----TAG-------------------------------------------------------------------AGGATATC--------------------CTT-AAA-----------------------T----------------------------------------------------------A-----GGA-------------------------------------TTA-------------------------TAG--------------------------AATTTATTG-AA---------------------CTTTC---------TTTTTATTTCTCTAATTCG-----CAAATTGA-T--------------------------TTTTCTAA-------------TAGAATAAAATCT------ATTCC-------AATT-----TCTA--------TA-------TTGAATTTGATTTCAGATATTT--TCAATTTGATATGGCTCGGACAA-----GTA---------------ATCTAATACATAGA----------AAAGAATA----------ATATAT------------------------------------------------------------------------------------ATGAAAGA---------TATA------AT--------AA---AGAGAAAAT------GCGAATTTCTTGGCATTTTC----ATTCGATC--A------TTATA----------GACA-----TT--TTTT-------GAGATATTTTG-----TTTTTTTTT---------------------TGTTATT------TCT-----TAATAAT-----------------------------------------------------------------------T------TA-ATG------ATTA----------------------AT-ATTTCACT------A------------------AGGAGAACATAGAATCATAGCAAATTAAATTGCTA---------A-TTCTG-ATTAG--------------------------AAA--------------A--------------------AAAAAAT---GAATATCAAGCGTTAGAGTATGATTTTGAATACTCTAAAAAA--GAAGG-GT-----------------------------------GGGGGAGAGAAAAACTTTGGGATATATTGATTCGGATTGAATTGCAAATACATCAACGATAGAATC-AAT-TCAATTCTGAATTGC-----AACAAGCA----GGGTCTC----TCAAATAGAGAC-----GAACTGCTAG-----ACTAC--GTCGAGTAATGAATTCAAC-G-----ATTC-----AAAAAAAA------ACTAGAA----GATGGAT----GAAATTACACAAGGAATCTAGGTCTCAATC-AAAGAAA------------AGGAA----A-AT-GGGGATATGGCGAAATCGGTAGACGCTACGGACTTGATTGTATTGAGCCTTGGTATGGAAACCTGCTAAGTGGTAACTTCCAAATTCAGAGAAAACCCTGGAATT-AAAAAA-GGGCAAT-CTGAGCCAAATCC-GT--G-----TTTTG----AGAAAAC------AA----GTGGTTC-----TCGA-------ACTAGAATCC-AAAG-----GAAAAGGATAGGTGCAGAGACTCAATGGAAGCTGTTCTAACGAATCGAG--TTGATT-----ACGTTGTGT------TGGT-------AGTGGAACTCC-----C-----C-T-CTTAACT--------------AGAG------AAAGTAAGGG-----------GT-T--------TATACAT----------------------------------------CTAAT----ACACAC------ATATGGATACTG----ACATAGCAAAC-----GATTAATCACAGAACCC---------AT----------------AT-----C----------ATAA-----T-ATA-GG-TTCTT-----T-----AT------------TCTTTTTTAGA-ATGAAA-----T-TAGG-----------------A------ATGATTATG----AA-----A--------TAGAAAA-TTCAG-AA----T-----------TTTT-----TTAGAA-----TT--------------ATT--------------------GTGAATCCATTCCA----------ATCG-------AATATTGAGTAATCAAATCCTTC------AATTCA-----TAGTTTTCGAGA-----TC-----TT----------TTA------A---AAAG-----TG--GAT--------TAATCGGACGAGGATAAAGAGAGAGTCCCCTTCTACA------TGTCAATAC---TGACAACAATGAAATTTCTAGTAAAAGGAAAATCCGTCGACTTTATAAGTCGTGAGGGTTCAAGTCCCTCTAT-----C----C------------------CC-----A---------AAC----C------CTCT-----------------TT-TATTCCC------------------TAACTCTAACT---AT----------------ACTAT-AG----TAT-T-------TAT-------------------CCTC---TTTT----TTTCTT-T---T------------------------TA------T------------CA-----ATCGGTT-----TAAGATTCATTAAC-----TTTCTCA------TTCTAC----TCTTTCAC-----AAAGGAGTG-----CGAAGAGAACTCAATGGATCTTATGC------------T---A-----TTCATT-----GAA--------------------TAGA----TTTC-----T---------------------------------------------TTT------TTA-T---------------------------------------------------------TATAGTATAG-----GCAAGGAACT-------TCGAT---------------T--------------------------A-----------------------------------TTAACT---------------------------------------CT-----ATTTT-T--------------------------------AAG-----TAT------T----------------A-T------------------------------TAAGTA----AACC-AT-GCACAATGCATAGGACTA------------------------------------CCCCCCCCCATTTCCAAATTTGGAATTT--G------------GAATACT------------TT---------ATTGA-TTTTTT-AGTCCC------TTTA------ATTGAC----------------------ATAGATAC-AAATACTCTACTA-GGATGATGCAC-------------------------AAGAAAAGGTCAGGATAGCTCAGTTGGTAGAGCAGAGGACTGAAAATCCTCGTGTCACCAGTTCAAATTTGGTTCCTGGCACAG------AAAAAAA---A----------------------AA----GGATCTACCGA------A-TAGG-----TATTGATACAAATACCTCGAGATAGGTTGGA-----ATACA----------TA---------------------------T-TCGTT-----AAT------A--------------------AT-------------------------------------ATAGATA-------------------G-----AG-------------------TATG---------------------------------------------------------------------------------------------------------------------ATTTATTCATCTAAGTAGA-----------T------------AAATCTCT----------------AA-ATAGAGGC--------------AC------TTC-TTTTTCT------------TTT----------TAG-AAAAGGG-----TAAAAATC------------------------------------------------------------------------------TCAGGTT-C-------TT----------T---------TCT-----------------------TT--------------------------------------------------G-----T------GG-------TACA-G--AAGGAGGTG-----AGATTAGGTTCCCTTT--T-----C-TTCATTTTTGCATTTCTTA-------------------ATT-----T------AGTATT-CCGC-TATTCCGACGAA----T-ATTTAT-TTATTCTTG-----C-TTATC------TTA-TCTTACTTTCCTAGTTGTT-C-------TA------A------GT-----AAT------GCGCGCGGTACAAAGTT-CGTGGTAGGGAACTTCTTT-----TTTTCATTGTATTTTTCTGTTCA-----T-----ACGAAGGA-------AATG----AATATGTGA-----------TTTTCCA-----AATTGGAGAA------------------------------TCGAAATGAAGC-------------------------------C-C---TTT----TTTGCTCAGTC-----TATCTGGAC-------C----------------C--------------------TT---TTTGTATAA-TAGG-----------------AATT-----AA-------TTAGA----ATATAA---------------------------------TAGGTATTCCG-TTTCATC-TAGG----AACAGAACGTAAAAAT------------ATTCCTTGACT--TGAAT------------------AAAATC----------TGGAGTTGTG--------TT----GTATAAGTGAGCATG---AATTT---------------------------------------------------------------------------------------------------------------------CTTA----TC------AT----------------------TGTCTTGATCTCTCCCCC-----------------TT-----------TGTATAAATA-TTT-CACATTTCG----AATGCAAGTTTGAAAGATTGCCCTGC------TCTTTC--TTT-TTCTACACAAAA--G-----AGC--CCTTC----------------------------------------------------------------------------------------------------------------------------------AAATGTACTCCCATTAATG----TGGAATAGGCAGAACTG-AATTAGTCAATTCAAGTCAGC-----ATTGTCAATTTATCCAGAACTTCTCTCTTTTCCTC---------GTTGAAAC----AA---GAATC-C----------GTTTT-----GCTCAAA------C-------------CAAAGC-GCTT------AGTTTA-----GCCTTTGTTTCC------TCTGTGCCATG-----TCT--T-----------------------CTTTAA------AG--A-----------TTCATCC----AATG-GAATCCCGACTCC-------------C-T---------------------------TTTTG-------------------------------ATTTCCATTCTATT-T-------AG--------ATATG----------------------G----TGTAGACCTAATTCT----T-----ATAC------AAAG-------AAAACTCTCTCGCTTCACTTT-GTCT-------CGTTTTCTCTAGAA----TC-TCT------AG--AA-----A---AAGGA-----ATTCCTCTATCCTTT----------------------ATTTA-----ATGAT-AATCAGAGACTATTATCCTTTATTTAAT-GATA----ATCAGA------GAC-------T---ATT------------AA-----------------------A-------------------------TAA---------------AA-------------------ATG-AAAATAC------TACT----------------------------------AATT-----AGAACCTAAT------------------------TAAG--ATAGGATGAC-------TAATG-----TATGCAGCC----TAATGA------GG----------------------------AGTAATACT-------AT-------------AAAAAGAA-----------------AAAATAAAGAACTCTATTTCAGAACT-ATGAG---------ACA-------------------------GAATA----------TTCTGT-TTTCTT-ATTTACTCTTTCTTTAT--------TTTTGGATTTTATTTCTATTTTTCTATTTATTTTATTTCTATTTTTCT---------------ATT--------------------------TAAAGTAGATC--------------------------GA----------------------TTTA---------------GATAACG---------------------TATC--------------------------------------------------------------------------TAT---------------------AAGC-AA------------AGT-----AA--------TA-------TACTTC---AAAC-AA----AGTAG-----GAATTCGCAAG----ATGGAG-AAAATCATTGCAGTTATTA--------------------T-----AGGGAAGTCTAGG--GACT----------------------------------------------TAGAG------CATATCCT----------A--------------TTTGAAGGAGGATGGAATTCAAATAGGGTAAG-----GGA----TCCTT-------------------------C--C-----TTC------------------T--A-----T-TGATTTGAT-----AGAA--A----------------------------------------------------TTC-----GTTTTTCTTTT-------------------------CCTGTC-----TCTA------TGA-T-----TTTCGAAGAAT-GAGCCTGT-----GGTAATGC----TT-----TTATCTC---------------TAT------------TCTATGGCGCAAGCGACCGTCCAGTCTATAAAC--AAG-----TACT----------------------------------A-----------------------A-------------------------TGAGAA----AA------------------------TGAAAACTATACT-----AAAGG----AAAC----AT-----------------AGGAT----CTCTAT------------------CCTAA-----AATCT--------------------------AAA-------------------AATA----GGA-----CATAT---TAGGGCTATACGGATTCGAACCGTAGACCTTCTCGGTAAAACAGATCAAACGG------AT-----TATTATCGAAATGATTCGAACTGTTTCAAAGACTCAACATGCA--T------TTTT---TTGCATTGGGCTCTTTCATCAAC------T-GATGTAAAGATC-AGTTAGTCCACC-----------------------ATAG---TTTT---------T--------CTTTACGG------AAAGATAATGAGATGGCTACCCTGTG--CTCTG-ATTGATTA--TTTGTATTATGATCTATCTAGGAGCAATACCAAAGTGTTTCAAAGGAGGATTACCTTGACT--TAGGTCTGCCTCCGGCCTAAATT------AAATCA-------AC--------CTAAGTGAAATGGAGTCTCTATCGTTCCGCTGCAA----GAGTTGACTATGAGACTTCATACACCCTTAAAG-TT--CATAGAACGAAAAGAAG-TTTTTTG-GAGGCCCTTATCCTCATTACGCCTAGC-----ATTTAGTGGGCTGGATATTTACCTTATCAACTAGCAAATCAATAAGGGTTCTA------TTTGATTAGGCAC-C-----TGAA-T----TGGCACCTGAAT-CGGACTGA--ACCGACTGT------TTGTCAGGCTACTGTTC-----TCCTATTCTCTCGAATCCA-TGAAGTAAGAC------ATTGATT-TTGCAA-TAAG------ATCAATTATGTTCATTGCAT-----AA-T----A-AG-CTCCCTTG-AAAAGCATTGGCGCACGTGTAAGCGAGTTGCTCTACCGAACTGAGCTATAGCCC-TTGTC----------AGAGATATCTTAACATATAGATAATTTCTTGTCAAGATGAATATTCTCT-----AA-TG-CCAGAG-----GATATCCCTTT-G------A----TCTGC------------------TT---AC------------------------------------------------------------------------T------AT---------------------------------------------------------------ATAACATAGTA------------------AT----------A-AC----GG-AGCAGTA-TTGCTTATA-AAAAGGATTCGATCTAT------AAT-CGATC-GAAGTAATGGGTCTTCCTTTGTGGTGATAAATTGCCTACTTAACTCAGTGGTTAGAGTATTGCTTTCATACGGCGGGAGTCATTGGTTCAAATCCAATA----GT----AGG----------------T-------AGGTAGGTAGAAAAA-TTACTAGATAGCATTGGACTTACTTCGCTTCGCTATCTAATAACTTTTTCTACTCCTCTTC-CC------------------------TTTTTCTTTGTAT-----C-------AACT--AAACC----------------------------------TTTGG-----------A-TTGT-----CTAATTATCACATAATTTTC--AAAAAAAAAGGAATTTGTCGAAA--TTTTGC--------TTTTTTTC-----TTGTTGAATAATGCCAAATCAA-------------ATCC---AAAAAAAGAGCCAAAAATC-------CGAAAGTC--AAAAGGAAA-TGAA-TTAGTTAATTCAATAAGAGAGAAAA-G----GGGA-CCAGGAC-TTGATTTCGTTG-----CCCAAGCGAATCCCATTCAATC---------------------GTTTAC-T------C-ATG----GA-----ATGA-GTCCGTT--G------G-----AAAGTTCAATCA-A--TC-------TTT-TTTTCATAT-----AC-----ATTTCGCCTT------------------------------------------------------------TTGT-G----------------------------------------------------------GAGGATCTGTCCCTACTCTACTTT-CC------TATCTAGGACTTCGATATACAA-----AATATATACTACTGTGAAGCATA------------------------GATTGCTGTCAAC----AGAGAATTTTCTTAGT-----ATT-TA-------GGTATTTACATTCAAAA-TAAG--------A----AAGG-----GG---CCT-A-TT------------------AAGAA-----------CTTG-------------TAAAATAA-GGATTAGGG---ATTGATTT-GGGTTGCGCTATATCTATCAAAGAGTATACAATAATGATGGATTTGGTGAATCAAATCCATGG------TTTAATAATGAACCATGTTAACTTA--------------------------------CCATAACAACAACTCAATTCCT----ATC--------------GAAT-----------------------------------TCC----------------------------------------------------------T--------AT----AGTAGAA-----TTC----CT---------ATAGG-ATAGAACA-----TA-----CACAGGGTGTACGC------AT--------------------TA------------------T------ATATGAATGAAACATATTCATT-AACT------TAAGCATGCC-------------------------------CTC-----------C-----A-----------------------TT---TTCTTT-AATGAGTTGAT----------ATTA------ATTGAATATCC---TTT---TTGTTTTAAA---------AGA-------TTTTTGCAAAGG-T----------TTCATTTACGCCTAATCTATA-TCGAGTAGACCCTGTCGTTGTGAGAATTCTTAATTCATGAGTTGTAGGGAGGGACTT---------------------------AT--------------A---------------------AAACTAGAT------AT-----AAAGA-----AGGTC-T---AAAT----AAA-----AAAGAAGCGAAATA--GAAAGAG---AAAAA--A-TCAGTTACA-AAATGCAGTAATTCTTC-TTTATTCTTCT-AATTGATTGCAATT------AAACTCGGCTCAATC-----TT--------TT---------TTTTT------AA---GATTGAGCCG------AA-----TAAAAATAGATCTTGATA----------------CGATCATGAGACTTG-----AC-AAATAGAGAT-------TC-----CTCTATTC-----TAT-------ATAT-TTAGA--------A--TAT-----------------ATAAAG-----G--------T-A-----------------------TAATACAAT-------------------------------AAATAAA------------------------------TAC-A----------------------------------AA----------TATAGTA-------------------------------------------------------------------------------TTTATTTAT----------------TGTATTGGGAAAGAATCAAT---------------------------------------------------------------------------------------------------------------------------------------------------------------------------------------------------------------------------------------------------------------------------------------------------------------------------------------------------------------------------------------------------------------------------------------------------------------------------------------------------------------------------------------------------------------------------------------------------------------------------------------------------------------------------------------------------------------------------------------------------------------------------------------------------------------------------------------------------------------------------------------GAAAAAAGATTAGGAATCGAAATGCT-----ACTAT-ACGCGTCCGGAGGAGTAT----------------TCGGAATAA------TATTCTTCTAT--------------------A--ATCCATTCTTGCGTCTTGCGCGGGGTCT----------T------ACTAATAGGACTTCGCTGCACGGGACGGG-----TCTTCATC----GAA-----AAGCTAACTCCA----CCCGGCATTT-----------------TCATACC-------CTTTGGGTGGTATATCGC----CTTAAA--------AAGTCTAAG-----GGGG-----TA--------------------------------------------GTATGAG-----------------------ATCT-GTAG-TAAG-----TAAGAGAAT-----TTGCCCTTTGATTTTGATTGAG-----TATGCTA-------T-----------------------------------TTTTCCG------CCTTTACCGCGCATT----------------ATTGTATGAGCTTCT-----AGAGAATA-GAGGACCGCGT-ATGCAGGAAGGAAATTAC-AGCTTAAT---AAAAAAGTCTAAAAAAGCTTCAACTTTATGGCACTAT------------------------CAATCAACT-------------------------------------AAAAAGCCCT--------ATGTATGAATCCTTACAACC--GGTGG--GATAGGATAAGAGCGAGTTTCGGTATACTGGGGCTGGGGGATATCCTTA-TTTCAAAACCTGACGCGCATCTTGCGTTTGTAGGGGTCCGAGAGTGGTTGAAGAAGTATTGCATGTGGAAGTAGGTAGACG------AAACTTATTTAGGATTCGAAATGG--GCGCATTCGACTAAAAGTCGTACTGAGACCTT------------TTTTAAA----GGGTATTCTGAAAGAGGTATTTCATTTTCACAATC-----GC------TTTCTT------------TTGAATCCAATTTCAAGTTC-----GATTAGAAGGATAGAAAGGC-----CGTGAGGACGGGAA---AAG------AAAAATCAAATCT------TTTGAATTTTTAATT--------------------AGT-TCT-CT-TTTTTTGCAATTTTCTT-ATTATCCAT--------------------------------------------------------------------------------TC--CATT-CA---------TTT---------TTT-----------------TTATAGA-------------------------------------AT--------------------------ACTTT--------------------AGTAT------TCTATAAAAAATC------------TTTATTTTGC-----AAAC-----------T-AA------------------------AA----------AATA-------C-AATAGTCAATATTCCTTA----------------------------------------TAAT-----------------------------------AGATATACT------T-A-----ATTATAT------TATA-----A-------------------GAATCTT-AAGATA-TTTT--------------TCGAA-------------------TAGATAGAA----------ATAGTAAA-TTT-------GAATTGAGACACCT-ATTCTAACC-GACGGGG-----GCGA-----AT------TTTCTCAATGTATTTCCAC------------------GC-AGG-----ATCATAATACAGA----TATT-------------------TT------TTAGTG--------T-----------AAG------------------TAA-----T-ATGGTA-GGG--TATGTGGTT-------------CTTTCTACACAC-------AAACG---AAAAA------C----GG----CTAT-------G-----G-----A---------------------------TGCGGATATAGGCTACGAG-----C---AT-----------AAAT-----GCATGCATATGCGGAGCCGGGT------ATAGCGAG------TTTT---------------AT----TTT-----A-AGTGGATCAAC-----G------AATA-T--------TTTTTGAATAGAAAGTCAATGTATCTAACC------------AA-TTATTTCACAGGAGTA-CT-CGTTGCTGAAGG------C-----AATTTCAGAAT-----C----AAAA-------AAA----------GTAAAGTCAAA------A-----TC-----AT-----TTAGCTTATTCTCTCAATTTCAATCG-ACCGCTGCTGG-----A-TTTAG-----TATATCTAAT-----------------------------------------------------------------------------GT----------------------------------------------------------------------------------------------------A---------CCG-----AT----TGCA---TT---------------------TTTTTG----AAATGA-------ATTGAAT------------------------------------------GAGGAC-----GAATTG------GAAGAAGA----TTTTCTCAA-----CAC-GGGGA--------GGAGGTCCC---------------------------------------------------------------------------------------------TTCGAAATTGGATT--------CG-----TTATTGTA----AGGGG-----ATTTT-----------------CG-----------AGTATTTATC-------T-A----------------AAGGAAGGAACAAACGAGGATAAGAGA------AAATTGCTTCTA----A-T----------TT-------GTTTTGTCCAAGTG------A------TGGCAT----AATAT-----TCTTC--CA-----TTTTC------ATCC-------GAAAGCGC-TTTTT-TTT---TTATTCTATTTCTCTATTCCACTCCATCTAGATC-----TAAGAA-----AGAACCCAA------TGCAATGAA------------------ATTCC-------AC---------------------T-AG--------TATAC----AA----------AAAAGAAAAATAT----------AT------------ACAAGG--TCTCAA-AC----------CTTGTTATAG-----A--------A----TTTTT---G------CT------TC-AAAG------AA----AAAG----AAA--------T-------------------ATC--A------------------TATAGAGTCAGC------------------GAATGAAA-TAGA------------------GTCAGCGAATGGAG-CGGATTCATTAACAACTCAATTTACAG------------------------ATC-AAAA------------------------ACTCATT-------TGATCTCCTG------ATA------------T--------TAATC-AA------------------ATTAGCATCTTT----------CTT------C-TTT-----T----AG------AAAG-----AAAG-----CCC-T----TTTCCT-------TTTTAGCAAAA----TTCT-----TTCTA--------T------TTCTACCTGC-TCAAGGTATTC-ATCAT-----TCCAGTACAACT-----GTT---GCAGTA-----GAATGACAACAG----ACTCGTGTATAGGGAACTAGATTAGC----TTAGCTACCTATCT-AATTTATTGTAGAAATTCTGGGATCTGCGATTGGACGGCCCGG-----GATTTCTTACC----A------TCA-----AATTGGT-A-AAAAGCCG-CGATTTATTGGCGATTGCTAGAATTATC--------TATGATCTATT-----TTGGAAA---TCCTTTTT-TTGTTTAAAC-TGTTTTTC-GTTTGCGAGG-----T-------------------GTCTGGAATT-----------------------CCT------TATTTC---T---ATCT----C-----ATGC--A------AAA-GAAGAGAATTC-----AAG-----GCAAAG--------GGGGGAAC-----AAT----AA---AA---GG-----------ATTTCTTCC------TTTTAGGAGGGAT-----TGCTGGTC------TTCTT----AA-----TCCTCTAT----TGGGCACAAGAAAAAGGC--------TTTTT-------------TGCC-T----------------------------------------TTTTCTTGT--------------------GTCGA------TTC------------------------------------------T-------------TC------TTGTAT----------C------------------------------------GA------A--A-T-----AAGAATCA------TTTTTCT-----TCCT-A-----------------ATTCGTCAAAG------A-----TTACTA------------T-TTCTTCTTTTCT----TTATTCGG------G-TCT------------------------GTCTCT-----TGGACC--------------TCTT------TTGCTGAGGTTCAG-GCGAGGTAGTGGACAAAC----------AGAGGGAAAG-AAAATATGGCGGGGG------------------ACAAATTT------CTTGTGAGCAA-ATAGAATTGCTTGAC-----TTGTTCAATTAAG-----TTCAAC----TTCGAACTTACAGAATTT--T------TGC------AAA-AAAAACGTATACT----C-----TTC-------C-ATT------------GAA-G-----GGT------------------GGTTTTTCTTT-----TTA-GGCTAGTTGAGTAGT----------------TTTGATTAAGGTTTTATTAGTTTA----------------TTACT-----C--------------------------T-AAACTAAATCA---------------------------ATGAT-----TTGCAGG-----ATACTTC---------TTCCGT-------GGA-----ATAAAAT-AT-----TG-----AATCCTCGATTGATCC-------------C-----------------------TTCTTTCTTGTTGCTTCA------------------------T-------AAG----A-G-----TGAATCA-----ATTT------CATGGGCGAA-GGGTGG-----ATAAATCAACCGATGGATTGCT----TCACTAACATC-------------ATT----AACAAACA------------------------AAA-GAATAAATAGA-----GGG-ATTCTGACCATCAGAGCAAAGG-TTTCCC-----TTTGTTATTTTTAC---------------------------------AAATCG--------------------AAA----------------------TAGGTAACCA--------------------------ATT----------TGTAGGTTATG---------GAATAGATT------AA-AGT------C-------G-----C------------------------------GTTATATTATA-----------------AGAG------TAA-----GAATTCCGCGGGTCCTTTCCGCTCTAATCAGAT-AA-A-----G---GGGGGTAAGGACCCGCTAAGCTCCTACTTTTTCATGTTTACAATCTG--GTCCCTCCG------ATTA----TTCCCCTACTTTCCTCCACATTTTCTCAAGTGGTCATGCTAGAGACAAAAACAGTCATGGAT-----AGTTATAAGGAT--G-----G-TATCCTTCC------------------AAAT-GGGATAAGAGAATTCTTACT-------------------------------------AC-----TCTC-----TTTCT---------T--------------------TCTCAGTTCTATAGTT----------------------GGA-----ATTTGATTGAGGGCCTC---GCTGAGCTCCCCAAATTTTTGTACATTC-AAA-----AAAGGAATTGATTCCGTAAAAGATGGGATCAACCAGTAAATAGAAAATTACTGATATTTCATCCTTGTGAGATTGTCAATTTTGTACCAAAGGTGTATTTTGAGTATACCGAATTAGTATAGCTATCCTTCCTATGGCACAGCAATCCAGTTTCGCTTGGT---C-----CCGAAACATAATTCC-------T-------------------TT---------TTT-------------------------C----------------TC--------------------------------------------------TT--------CTTT----GTTCCTTGTCTA-------------------TA-GGTAAG--CTATATGTTATTCAAGGCAT----------CAATAGAAAACC-------CCCAATTTTT------GA------------------------GGTCCTACT--------------------------T--AT------------------TTT------------------CATTGGC------------------T-------------------------TCG------GA----------------------------AT---------------------------A-GTAGAATAA-T-----------TCGGAATAGCGGCCAAGAT-----CTTGGGAAAA------TCCAAGTTAATGAT-----CA------AT-AGGTTTGGA---------------TAAAGAA------TT------TAGGAAAG-----ATATTCTCATACT---GACAAAATAC------AAGGACAAGT----ATATGCGAAATCTATCCC-----------TTTTTAG-----T----TAAAA-----GTTTTCTTAGAATCCAATCCAA----------------------CCTTT-CC-----CT----TT-----------AAGGAATTTAATTGGTTAGC-----------------------AT-------AATAT-----CT-A---------ATAAATAGAAA----ATCGA-ATAGTAGATAATCTGTTATGAAAGAA---AGAAAA--------CATTCT------------------------TTGAAGAA-TCAAGATTCGTAACCAATCC-TTGCC----TTA-TTTGTT-GGATTAGGTCTAA---------------CTTTCTTGACT-----AAACTGC----AAGAGTGGAACTTTACGA-G-----AT-----------GAAATA------------------------------------GGGAAAGACAGAAG-----AT---AAAACT----T-----------------AAAAGGATAAT-----TGAAGTGACTCGTCTTCGAATCAACT---TT-GGTTGGGGGTTC--GAAAAAGG----------AAT-AA-------------AAA-------TA--------AAGTAAATTCAAGG----AGGAG------CTTTC-CTTTT--TTTAAGGGGCCC----CTCGGGG---GGTC-GTGGAAT-----------------------------------G-----------------------CTTTTCTTCTCCTC---------T-T-------ATT---CCAT-----A------TGGAATACAAT-----------------------------CAG------TTAAA-------------------------ATAAG--------AAGGAATAG----GGGAA-------TATTCGAC------CG-T-----------------------------------------------------------------------------------------------------------------------TTCA------A-----TTCTTT------------------------------------ATTTATC-TT-----TTATTCC-----AAAA---------------------TTCTCCC------GAAA----------------------------ATCCAATTTCT-----------TTT-----TTCAATGGGGTTAGAT------------------------------------------GATCTAG----TTCT--------------T--------------------A----------------------ATA----TT-----AT---TACT--------TTACTC-AAT-----T----GACAGATT------------------------CCAC----A------ACAAATCTCTTGATTCGGA---------------A-TTAGGGACTCATG------TCGC----ATCTGATGAATCGATTCTCT--------TTT----ACACTT-------------------------C----------------------TGTATCTCACTCGATC-TTG---TTTTTTAGTATTATCTAAAATA-AC-------CGATGAATTCTGAATTTT-CCA-----T-------------AACTTAGGTAAGTGCTTTACCAACA-----TATGTAGTGTAGT-------AAAA---AAAT----A-AATGGAA--TTTAACCCTTTC------------------AATGA---ATTGAAT------GA--AT-------AAGTCAG-------AAAAG----CAAAATCTTTCTTTTGGATTC-CTGGTATT----CTACGAC-----TCTTTTCCACACT-AATTACCAAT-TCTTT------TCTTGGTC-----------------ATTGAGATTCGTGGATAATTTAGACTACTAT-TTAGGGATAGATCGTA---CCTC--TTTTTTTTAT-CCCCTCGAA-----CAAATC----GAATT-----G----AGTAATA-------TTTC------TTTTT-------TG-----ATTGACCTCCTCCAG-----ACCAGAGAGGAGGTCAAATTGGAG-------TTGCAATT-CAAC-----TTTG------TTTTGTTA-----AGTTA----------------------TTTTACTCTGCTTCG-------------------A------C-----ATAAGATAGATGGAATCACGCTCTGTAGGATTTGAACCTACGACATCGGGTTTTGGAGACCCGCGTTCTACCGAACTGAACTAAGAGCG--------CT-----T------TCATTCA------AAAAG------AAA----ACCCTTTTCTACTCCTAACGTGTCTCACG-----TACGT-AT-AGTATCCACAAAT--------TCAAG-TTA-TACCC-----------AC--TT----------------------TAATTGATC-CCCT-------------C------GCTACTG--CCCATAAAGAAGAAA-GAAGTAA----TAG--GTAGGGATGACAGGATTTGAACCTGTGACATTTTGTACCCAAAACAAACGCGCTACCAAGCTGCGCTACATCCC---TTTTCCA-----AATTGTTGTACAATGGCATTGTACACAATTCCTGTCTTGTTTTCCACATCGTA-------------------------ATT-TTCTTC----------------------TCTTTCT----------------------C--TA------------------------TC--TATA---TAG--------------------------AACCTT--------------CTTGTCATT-TCTTC----TTTTTGG------TCTCATAT-----------AATCAAGT------C------AA-----GGAA-T------GG--TATAC--------ATC-----TAAAATCGAATCT-------AATTTCACC---------------T-----AT-AAAAGAAAG---ATTAC---------------TAT-----------------------TCC-------T-T--------------------GG-TAA-----TGT----AT---------------AGGAA-----GAAGAG-G---------TCA-TCT--------------------------TTTTCTTT-------------T-----TTAGGGATAG----------GAAAATCTC-------------------GTCTA-----------TAC-----------------GGTTCAT-----------------------TC-----------------------------------------------------------------------------------------------------------------------------------------------------------------------------------------------TAT---------------------------A-------TAGAATATTGA--------------TTTTGT-----------------TT-----------------------------TTTTAGTTAGG-----AATTTCGCCTAAACAAAAGAAATACAAAAGATCTTGGGCAAGAGTATCTGATCATATATGTATTCCAATAAGGAAGGAGGATTTTCA---------------------------------------------TTCTAG-----TTATT----------GCTATGCGAG--------------------GAATTTTTCG----------TGACATGACGAAAATT----TTCCCTTT-----TTCAA-TC-------C-TTT--TTT-------T-------TTTT---------------------A-G---------------TAT-----AG-----GAAGG---------AAAAA-GAAAGAAAAGATGG-----ATTGG------------------------------------------------------------------------------------------------------------------------GTTGAACCT-----CAGAGTCATGAAAAA-TTCGGTA----AATCC-------CATTTT--GGAAAACAGAAA------TTCAATT----AAAA-------------GCGGT-----ATCC-AAGCTAAGTCAGGCCTC-------AGAAA-TCAGAGCAT------AGAAAGA-----GGC------T-GGGCTGGCT-----ACTTAAATG-A-----------------AAGGATTTCGAAGCAAAATCCTTGCTA-TTGCTAA-T-------------------------TCGACAAGGATTGTATTCTTTAATTATTTC------------TCC-----------------------------A------TTTTTT---------------------------------------------------------------------------------AT-----------------------------T-----ACTTA-------A--TTT-------AAGTAT-TTC-------------------------------------------------------------------------CAAAAT--------TTTT-------TATTCT----------------------------------------------------------------------AA------TGGATTTTATT-------------------------------------------------------------------------------C---TTC-----TTC-TTCGGA-----------------------------------T-----------T---------------------C-------------------AA-A-----ATAGAA---------------------GAA------T-----AA-AAGAA-TA-----AGTAGAAGAATT------AAGT-T-AA-------------------GTCAAT----C-----CAAAAAAGA-----AAGGA-----GG--TTC-----------------------GA-----GCAT---------------------C----GTGT------GTTCGAT-----------------------------CT------TTC-------C----------------------------------AAAGAAC-AG---------------------------------------------------------------------------------------------------------------------AT-------------T-----------------T--------------------AAT--------------------------------------A------TAT-----AGAACAT--------------AG-A-----TAGAATACAAAATACAAATCAACTCATTTG-----ATTTC-----------------------AGGTAGATATTA----TTTC---------ATA-----TGTATAGAGGG------------------------------------------------------------------------------------------TATTC------------------------------------------------------------------------------------------------ATA--------------TAC-------------------------------------------------------------------------------------------------------------------------------------------TAT-----------------------ATAT-----------------------------------------GAATCAA--------------------------A---TAATATATGGACC-AAAGAAAG---ACTACT--------------------TC-----TTCTGGATCC--------AA-----------------AATT-----AA------TA----AAA---------------TAAAGAAATCC---------------------A--------TTT---TTTTCCAAT-------TTTTTAA-TAAAG-------AATAAATC----------------------------------------------------------------------------------------------------------------------------------------------------------------------------------------------------------------------------------------------------------------------------------------------------------------------------------------------------------------------------------------------TG-TTTTATTC----GA------AAGGG---------CCAGAC-----CT------AT-------AT-----A-------------TAAGG-AAAGTAATCCAGTTTTGATT------CTTGTGTTTGT----------TAT--------------AAGAAAG-AAAAATGGGGAAGAATAAA----------------------------------TAG------------------------------------------------------------TTTTTTTATTTATTG-------CAACATGCTCGTTGATTCTTACCA------CTTAA-------TCTTAATTTATTGTATCTTCCCGGAGTTC-----CCTCTCC-GGGAATTCGG-TTTTAAT----TATTCCTGTA----TA-----TTACTT-----T---------------T-----------------TTAT----CCAT--------------TGAATCAAATTAACCTT----AATGAATAACTAATGATTTCTC-----TTC-----TTT-TAGC-----CATCC---TT---TTTCCCA-TTAATAACAA----AACGAATTATTCCGAT-----ATATAAAATATTAATTCCAATGGCTTTTGCTACTGTAACCTTCCCAACCACGA--------TTTTATATTCTATTCCCTTCAGTT-A-------TTTCGCA--------------TAGAAATAA------CA--------------AA--TT----CT-AAC-GATACT---CAA-------AA-AAATAGTGGGTTCCATCGTTTCTATGGTT--CCCTT------TT----AAACGGTGAGGCCCTCTCTATACACCGGAGCCC--TT-TCTTT----CATTT-------C-----ATC------AAAAGGTATTGTGAACTTGTATAGTTCACATTCTTTGGCTCTACCTA-----TC------CATTATAGAGTAAATAGCTCTTTTCACA---------ATAAGAGTTATCCATACAGTGACGGCATTTAATTATGAAAGTTGGC-T------AAGTAGCTGACCC------TGTTAGTCCGTTC-----TTT-----TAAGA-----T-AAAGGAGCAT-----AAG-CC---TTTTTCTTTTTAT------TACT------A-----TTTCCTCCGCTTAATGGATAACCATTCTCTACCAATGGGGGAATTGCTTCTT--ATTTCC-AATTT-AGATGATTGGA--TTTG-----CACCA-AAGGAAACCAGAAATTCCATATTACCATAGAAATCTA-GGATAGAGC----------------TTCTCTATCCTA---TTCATTGGTACCGATCATGGATACTTC-C---AA-AATT------GTCTTA-----TTTGTTTGAACTCATGATCTGAACGAGTCACAC------------------------------------------------------------------------------------------------------------------------GTCGTA-----TG--TATATA-G----AAAAA---AAGGATTGGTTTAGATCGATCTTAACCTG-ATGATTGATCATCATGAAGTA------TTTCTATTTTCTA-TTA----A-ATCGCAG------AAAACCTG-----AATTTA-----------GGTTTG-----AAATAAATTTA-CAAGAA---ATGC-----GACCA-----A-TTAGATTAATATTATTA----------------AA-TTTAAGT-AAGAA---------AACTAT---ACTTTAA--------------------------------------------------------------------------------------------------T--------------ATG-GAAACGTAAGAATGGAAG----AG--AAAGAAAGAATCCGCAG--------------------------T-----------TTATTGTC-------------TTTT------------------------------------------------TTT---TT-----TC---------------T-------------------------TATTCTA--------TATGAATAC------------------------------------------------TATAGATTC--TATTAATAC-GT-A-----------------GATTGAA-------ATA--------------------------------------ATA-----C----------ATAGA--------------TTGA-----------------AAGGTT--A-TAT-CT-A-TAAGGAAGGTAAGACAG-------ATTGAAT----AAAG-AA----AAA-AGAATCGGT----------------------------------------GATTGG---AATGATAAAC-------AAAGA-GGGATAG---GGA-----TCTAT-TCTTCG-----TTTTTTTTTCC-----AAATAG-GCCAAGCTAC-CCATTGCATA--------------------------------------------TTGGCACTTATCGAGTATAGAATAGATCTGCTTCTCTTTCTTCTTA-------CGAACAGAATTGGCTTC-------------------TTAT------------TTTTAATGGAATGAAATA-AATAT----TCACGCTTTCTGACACAGAA------------------------------------------T----C-CCC---------TAGA--GGGG---------------------------------------TTAGGTACATAG--GA-----TATGGATAG--TC-----TTTTCCAATGCGATAAAATAAAGCGACATCGTGTCTATTTTTCTTTGC-----TA-AAGGGGTATTTCC-----------TACCACATTGCTATG-----------------GTA-----TCTTTCATCTC----------------------------------------------TC--TTT------------------------------------------------TTTGAT---TTGAC-----ATGGGAAAC-------ATC-----TC-CCATCCTTTCT----TT------------GACTC-------------------TTTTT--------C-TT------T-----CTTTATATGGG-AAAT--GATCCCAAATGA-CAAATGAATAGGTGTGGAAG-----TTATAATTGTA-----AATAAACCACGATCGAATC-T---------------------------------------------------------------------------TTTCATTGAAGTAAGAAGTCTCCC-----CAT-C-TGGGAGACTTCTTAC-----TTCAA----TTTTATAGAATTTCAAGATTACAATGGATCTACGA-AAAGATCGTGTATTTACAACTACAACGGAATAGTATACAAAGTCAACACCAAT-GATTAAATAGAA-TT--TGT-----TTCTACT------AAC--T-----AAAACTACGAAGTC-----ATA-----G------TTTTTCCATC--C----------AAAAAAGC-CTTTCTA--------------------------C-------TTT-----------------AAGCTCTACATTT-----CTAGACATTCTGGTAGTTCGACCGTGGAATTTTTTTGTTTCGGTATCTCTGGAAT------GTGTGACTTGTTAGAA-TTGATCCTATTGAT-AATACATAGAAAGGGCCTGT----TATCTCT------ATCAAGATGATTCT-----AATTCGTC-------GG-----ATATT-TAT----TA-----TT---TA-----TTCTAGTATCTGGAACACGAA-ATAG-ATAGAGTGGATCAAG-AAAAAAA--AAATGGAACTATGATTCATACTCACTATTCAGACCTCGC------AACCAGACTG----A--AAAAAA-TTCAAGTA---G----TTT-------------------------------------TTAAT---------A-------------AAAAAAGAA-----------AATGTCTTCCTTC-----CAA-----ATTTGTTTG-CCCAAAAGACAA-C---TTTTT--TTTTCTC----TTGATTTTG-----------------TCGAGTTATTACACCGA------TTCAAT------AAATGATCATCAAGCGGTTCTT-ATTCGAAGAACCCTTG-----CC----TTTTGTTTAGCTTGAGACTCAATCATCGTGGCTCTAGTATGAATCTA-AGGT----TTTAATTGAACTG-ATTCATAGGATCGCAACAAGATAATTTC------TATCAGAAAACTACTAG-----------------------------A-----------ATTTTT----------------------------------GC----TTTATTT----------ATT---------------TA-CTAGTAAAACAAAACAAGAGTAAATCCGC------ATTACGC-----AAAAAAAA---------------------------A----AAGAAAT---C------C-------------AAAAT----------AGGGAAGAGAA-----AAGTCAAGAGG-CCTCTAATGACCAAC---------------------A-TAA-GGCAAAGAAAGGAAGACAGATGAGCCAACTTGAGATTTTTTGGCATTAT-CAT----------CAT-AAAGAA----------------TAAAT------TCTGGATTTTTCTT-ATTTCA-----TATCT----TCAAGGCAAAT-CGACCCAATC----CAGTGGCTGATGAAGTTTTGAACCC--TT-T------TTTTTCTAATATCC-------GTTG-----AA----A-----ATTTGTG-----TGTTTCTGCTTGAGCCGTACGAGATGAAATTTTCATATACGGTTCTCGGA-GGGG----GA-CTCGGG------------------TTAGTTACCTATCTCAAT---------------------------------------------------------------------------------------------------------------------------------------------------------GGAAGGCATATC-ATAGAGAAAGATAATTCTAATT-CTCATAT-----ATCATA----TC-GGGTAGGTTGTGGTATTTCATTGCTACAAACATGGGTTATTGTAAAATAAGACATGTCATTTGGATACTTTTCTTCAACTC--------------------------C-GAAGTA----TT---TT-----G------------------------AT---ACAA------------A------TAGTTGAAGTTAATTTTAC----GA-AAG--AAA------ATAA-GGCGGATT--------GTGTGACTTTAATTATTGATTTGGCCATGCAGATAAAGAATTGGATCTGCCACATTAGAATTCACAACT----AAAGGTGTCTCCGCATCCAATCAACACGTAAGTCCCC-T-ATCT------AGGA---AGGATA-------GGCTGGTTCACTTGAGGAGAATATTTTCTATGATCATACC---CCGACCATGTCATCCATGAACAGGCTCCGTAAGATCCCATAG--------AGTAGAAATGGAATAAGTCATATCACATGATCTAATTC------TCTA-T-------TTAT-----TACACTTAC--T------TTT---------TTA---------------------------------TTATAGTATGGAAATGCATTCATTTTCTTTGCATCGATTGCGATCCGCA-----ATACTATCGGAGTAAAAGAA--GGTA-TCTAAGGAAGAACGTAGGCTAGACTTTTGGATTTTT-------T-------A-TTAGT-----AACAAGTAAATACTTT-GTTTGGACGTAAGAAATTTGCGATATT------GAGGGG-----ATAAACACCAACTAATCAAGAGACATGAGACAATCCACAAAGCAATTGATCATGATCAATTTTGCAAGCCCACTTGGATATTGAGCATTTACC----CATAAGAA-TAGGAT-------TCTT--------T-------TC-----AAT------G------AGTA-----GT-----TGTAGGTGCAACTTC-GGAAAAGA----GAATCTGAT-AAAGCTTTTC------TT----------------ACCTAGAGT-CATTGAGTCATTATATA-C-----C-TT-ATTCTA------TTATGGATCTTCCACGGTCTTT-----TTTCTTT-CATTCTTGCTCGAGCCGGATGATGAAAAATTCTCATGTCCGGTTCCTTTGGGGGATGGATCCTAAAGAATTCACCTATCCCAAT---------------------------G--GA---TTTTTCAGGTTGATTCATTCAACCGT---GAAGTACCGT-----GCATAGGTATCTAGGAAAT-AGTTACTTCCA-AGT-GAATCTTCCCTAGATACC----TAAAATCC--------ATTTTATTATGATCCATTTCAC------G-------AA---------AATATAGA---TTGTGCCAAAGATGCAAAATTGTTTTC-TT--------------------TTT-------------------TT--TTTATTCT-----AACTC----------------------------------------G-AAA-AGG---------------------------------------------------------------------AAGAAGAGGAAAA-AATTGCA-----------ATGG-------AT---------------------------------------------------------------------------------------------------------------------------------------------------------------------------------------------------------------------------------------------------------------------------------AAT----------------------------------------------AGACTAG-TATTATTAT---TTGATCATTGAATCGTTTATTTCTCT-----T------------G-AAAGCGGTTTAA-----------------------------------TTCTTATTTTATTATCT----CATAAA-TAT--GAGTTAGAAAT----AACAA-AAAG--AAAAAAAGATACAA-------------------------AGATATCCGT-------TTCAGG-----GTAAAATATATC----------CTTTAC------T------------TT--------AATTAT-----TTTATTTGGAAT---------------------------TTGGACATTTCCGCGGGTAC--------------T---TTT--------------------------TTT--------ACTTT----------------------TTAG------A---AA-----GTAAAG------TTC-------TTTTTCGAAAGA------------------------------------------ATT-TCCGTATTCCTTTCTTA-AACTAT-GAATCTAA-------TCTTT-------GG---AAAAAATA---AG-----TCTCTTC-----GCTTGAATTTTGGAACTTTGA---A---------TTTA----------------------TTACCCTAG---------AAAAAAAAAAG----AAAAAC-------------------------------------------------------------------------------------------------------------------------------------------A---TT---------TTTTTTTCT--CC-----TATTTTTC------TATTTTGATTTTCAAATAAAAAAA-AACGTTG-TTTTTTTATTTGAAAAATAGGAA------GTTCGAG----------ATAGAATTCGG-----------------------G------T------A---------------------------CTATAGGAGGGGGGA-AAGACTCTAATTCTAGGTTCCTCCTAATTTTTCTATAATCAACATGTTTTC----TTTTTTTTTTT-----T--------ATTTTGGATTTTAAAGCATATACGTGAAAC-----------------------ACAAT-------CTACT----------A----ATTTTTTCTTT-------GATCT-------AT---------------ATCTTGCCT----------ACTAG-T-------AT--------------------------------------------------------------------------------------------------------------------------------------------------------------------------------------------------------------------------------------------------------------------------------------------------------------------A-------TTA----TTTTGATTTCAA-----TTTGTTAT----TT-----C-------AATGC---------------------AAAGGATGAAAGAAATATTG------TCTTT-CCAG--AAAGAAAACC----TGG------TTTT----T-------------------------------------------------------------------------------------------------------------------GTTATAGTCG-ATGG---T--TCT-------TTCTTAGTTCCATCTCTACTGCAAAACTGGACATGAGAGTTTCTTCTCATCCAGCTCCTCGC------------------------------------------------------------------------------------------------------------------------------------------------------------------------------------------------------------------------------------------------------------------------------------------------------------------------------------------------------------------------------------------------------------------GAAT--------GAAATGAGAAAGCGTG----CA----------AATTTCTCT---------------------------A----A--------------------------------------------------------------------------------------------------------------------------------------------------------------------------------------------------------------------------------------------------------------------------------------------------------------------------------------------------------------------------------------------------------------------------------------------------------------------------------------------------------------------------------------------------------------------------------------------------------------------------------------------------------------------------------------------------------------------------------------------------------------------------------------------------------------------------------------------------------------------------------------------------------------------------------------------------------------------------------------------------------------------------------------------------------------TTCC---AT-AA-----TAT-------TCC----------------------AAAATAT-----TATGGATAGATGCAC-------------ATTA----A--------------------TAGATAATAGAAA---------------------AAGTTAGGGTTT-----------------------------TTTT--------------AATATT-----------GAATT------------------------------------------------------------------------TGTTAAAA----------------TAGATAA------------------------------------ATA-----TAT-----------------------------AGTCAAG--------------------------AAAGAAGATC----------------------TAGAATATATCTAGATGTG-TGTGT---------------CTAT-TTATCTATATTC-------------------TATATTTATGG-------ATAATGTAATCTTTC----------TT--AACAAA------AAATC---------------------------------------------------------------------------------------------------------------------------------------------------------------------------------------------------------------------------------------------------------------------------------TCC--TTA------------------------T----------------------------------------------------------------------------TT-TTACTCT-------T----------------A------TT-------------------------------------------------------------------------------------------------------------------------------------------------------------------------------------------------------------------------------------------------------------------------------------------------------------------------------------------------------------------------------------------------------------------------------------------------------------------------------------------------------------GAA-------T----C-GCGG------------------------TA------AAGTATTCT---------A-------ATTCAATAAAG-------ATTTCGCGGGCGAATATTTACTCT-TTCC--TGT--------C-TTA----TTTGTT-AA-TTTATATTATAACCTT-ACCA------AATAAGGC-----AA------TTTTTTTGGTTTGTTCCGCCATCCCACCC--AATGAAGTATTAGGA--TTCTTTT-----C-AAT---AAA-------A----TCCT-ATGCAGTCATAGGTTCTGTCGTTCCCACTACTTCTCCTTTAATGGTTAGGTCTGAATCCCACAATGGAGCTTC-C--AAAAAATTTCTTTCCGAGTCAATTTTCTCAGTTTTATTAACCCGGGCCGCTC-----T--TT---------ATT-------ATTGTTTTA-----AATT-----TG----TATTTCTTGTTT--C-------AA-----GTTACGATTTCGAA-------------------------------------T------------TCTCT----------------------G-TTATT--------T--TTATT------------------------------------------------------------A-TATTGATGCTTTATCACATTGC--------CTTT-TATGATGTAACTCATAGACCATACATATTGGAATCCTATA----T----CTT-TC-----TT-ATTCCTCTTCTTTCTTTCTATCATCCCTC-CTTT-TATCCAC------AT-CCCTTTAGTTTTGCTTCCCAA----CC------TAGAATCCATTTTC--------------TTTTTT---------AGAG---A------AAAA-ATTG-----CAGTTGCTACAACT-----A-----------------------TATGATAGATC----TAC-----TCA-------T-----TTATGATAGATGTA--------------------------------TCATATAG----TG-------------ACTGTTTTTTAGTT-AGGATCTCGCCAATAGGAAGCAATAGGTTGGTTA------TTAGTTAA-----TTTTC------------TA-------TAATTATTA-------------------------------AG-TTTTTTTCTTTTTCTA-------------------TT-------------------------TATAG------------------TAGGGTTCAGTCAA---------------TTTT----TTGAATTTCC---A--T----TTTCGACTCT--AAAGAAAAAACTAACGAGTCACAC---------AGCA--------ATTATATTAAA-------AGA-TTTATCAATTTTCATTAAATCTTAT----AG-----------AAAGAG-----GTAG----AATTTCTTC-------------------TTCTTTT-TC---------AGGG-----AT-----T-----------TCAGG----A-----AA---A-------------------------------------------------------------------------------------------------------------------------------------------------------------------A-TAAGGCTCTTGT---------------------CATTTTTTA-------------------------------TTCTAT-----------------------C-----ACTGAACAGAATG----GGAAGACA-----AGG-CTAG---A-TTTTTCTAT-TC--TA-----TTTTTT------------------------TTT---TACTGGGAATCGAAA------TCTTAGATGGATCTA-AA-------------------------G------------------------A-------------------------------------------------------------------------------------------------------------------AAATAA------------GGTTATTCCCCGC----C-------TAC-C----TT---------------------TGTTTGTT--------------------------------TGTTT---T----------------T--------TTTTATTT---TGA-ATCTTTCTATTCTGAATTCAG--------------------------------------------------------------------------------------------------------------------------------------------------------------AGCTG-ATTACTCC-------TTTT---TCCATTTTAAAGAGTGG-CATTCTATGTCCAATATCTCGATCGAAGTATGGAGGTCAGAATAAATAGAATAATGATGAATGGAACAAAGAGAAAAAT-CCTTTAG-----CT------G-----GATAAGGGGCGGATGTAGCCAAGTGGATCAAGGCAGTGGATTGTGAATCCACCATGCGCGGGTTCAATTCCCGTCGTTCGCCCATCGCATTATTGCAAATTCCAAAAATGCAATTTTC-------CATATTCCTAGTTACGTAT------TGAAGTAGATTCTTCTTTTCTCTCAAAAAACCCCTTCCCAAACTGTACAAGCTTCTTCCAAAGCATACAGCTTTCTAGATGTATATGACGATCTCTAGACAG-ATGGATC----TTATATGAATCGTATGATGAAGTACCACATGAGTGGATATATAG-GAAAGGAATCCAAATCTGCCGAATCGCTCATGTTATGATCTTCTACATCCTAGGTCTCCGCGTTCCGTCATCTGGCTTATGTTCTTCATGTAGCATTCAGATCGAATGACTCTATGAAATTACGTCGATACTTCCACATA------TTATGGGTAACGTAGGAGACATCCCT-ATTTTCCCCGGGGGGTCTTAATTACCACTGCTTAGCTTTCAATTCGCCTCTGACCATCAAATTAAATGTGAATAACCCGTCCTCCTCTCTTTGAAACAAGGGGCGCTTCCGGTTCTGTGCGTGCTTCAAACAATTTTGTCTTCTCCATATTACCATATCTCTAGAGTCAATAATTTTCTATGAGGAACTACTGAACTCAATCACTTGCTGCCGTTACTCAACAGTTTTCTGTTGAGGTCTATCCCGTAGAGGTAGTCAAATTGGATCAGTGATCGATTTCTAGGTTTCGTCGTAAACCTAATTGGTTACTTCCAATTACGTAAATCAATAGTTCAAACCGC------------ATTATTAAGTA---------------------------------------------------------------------------------------------------------------------------------------------------------------------------------------------------------------------------------------------------------------------TTCTCCT----------------------------------------------------------------------------------------------------------------------------------------------------------------------------------------------------------------------------------------------------------------------------------------------------------------------------------------------------------------------------------------------------------------------------------------------------------------------------------------------------------------------------------------------------------------------------------------------------------------------------------------------------------------------------------------------------------------------------------------------------------------------------------------------------------------------------AAATCGA-----CTTTCCCTCCTATGCTCTGAGTTCCAGTATCGATAAGAATTCGAGTTCTTA-TTGTTCTTATGTTATGGTATGAATATACCATACCAATTCGTTATGTATGGATGATGGATGAGATTCCATGGAT------AGAGAGCCAGTTCCAATAGACTTATGGAA------CGTTCCCGTTCGCGTGCATCCAGCAGGAATTGAACCCGCAAATTTACCAATTATGAGTTGGGCGCTTTAACCATTCAGCCATGGATGCTTAACAGGGATCATCGTACATCGTAAATAACCAATTTTCAT------ATAGAAAGACATATCATAGAAAAATGAAATCGA-----------------AAATATTCGGAGATGGCAAATATTCGGAGATGACTATGAAAACACCTCTCTGGATCCTCGAATTG---AAAGAGAGATTGAGAGGGATCAAGAATCCTAATTCTCGCTATTTGGAATGGATCCAATTCTATTGAGTCTGACTCATAGTGATCATTTCTCTTTAGCAAAGAATGACCTTGGTTATCAAAGGATTG-----AACAACCGGGATCCAT-TTACTTATGATACCTAGTTGACATTGATAACAAGGATCTAATGAATTATGAGTTT----AATAGATCCTC-----TTTAGCAGAAAGACGTATA-----TTCCTTGCTCATTATCAGACAATCACTTAT-----TCCC-------------------------AAACCTCGTGTGGGGCTAATC------------GTTTTCATTT--------ACCATCTCATGGA-------------------AAACCCTTTTCGTTCCGCTTAGCCCTATCGGG-----------------------TATTTTAGTGATAG------GTTCTATAGG-----------------------------------------------------------AACTGGAC-GATCCTA----TTTGGTCAAA--------------------TACCTAA---------CGAAAAA----TTCCTAT-----------TTTCC------TTTCATTAAGGTACGAGGGCTTCTT-----ATTCCAC-----AAGAAC-----GAAAGCACC------TTTTCATTCTTTCATATAC-TAGGGGTTTTTACTTGGAAAAGACAATG--------------------TTCCATACTAAAGGATTCGGGTCCAT--------------------------------------------------------------------AACCACGAGTTCCAG--------------------------------------------------TGCACTAGATCTTG------------------------TAGCACTTAGCAACGAGGCC---------------------------------------------------------------------------------------CTATCCATTAGTATTCCACATAAGAAATCCAT-------T-----ATAG-AAACTAATACAATTAGAT----------------------------------------------------------------------------------TAGCTCTTCATAGACAAACTTGGGGTTTG--CGAGCCAAGGTAAGACCGGCTCGGGATC-----ATGGGA-CCCTTTTC---------------------------------------------------------------------------------------------------------------------------------------------------------------------------------TATCAGATAGGA---GGGGCTCTTGTA------------------------CAA---AATAG------ACTT-----CTAAGTAATAACCCCA-------------------------TAGA--------------------------------------------------------ATCTATCTAT-----ATAAA------GAGGC-----AAT-------CGTGT--CAGGAAGCGGG---T-----TTTTCTTTGGCC-----AAA----------------GGGTAC----TTCGAACTTGGAACGAGCATGAAGAGATTAACGA-----GACTTCTTTCTCTTT------TGAGTTTTTCTGGC------------------------------------------------GGACCGGTCGCGCAAGATCTTTGGTCTTCC-----CCCGGAACCGATG---AAAAAAAGTGG------------------------------------------------------------------------------------GTCGCTTCT------TATGGACTCGCTCAGAATGATTCTTCTC------T-----ATC-----------------TATAGTTCATGGCCT--------------------------------------------------------------------------ATT---AGAAGTAGAAGGTGCTCTGGTGCAATCCTTACCGACAGAAAAA---GATTGCAGTCAGGTTGA----------------------TAATAAT-----------------------TGAGTGCCATTACTTCGTCGGTCC--------------GAACCAAGGAATCCGTTAGAAATGTTTTGAAATGGATATTGTTC------------------TCTCTTT---GATCAGGGATTGCTATATGAAAAGAAGTGGAGTTTGAAAAAGGGAAC--GGAATGGTCAAACCG----------------------------------GAACTGCTAGAGGAACGAATTTTCAATAGCATAACTTGGGCTCCTAGAATATGGCGCCCTTG-----GGAC-------------------------------------------------------------AATCTATTT----------GATTGCAGG----------------------------------------------------------------------------------------------------------------------------------------------------------------------------------------------------------------------------------------------------------------------------------------------------------------------------------------------------------------------------------------------------------------------------------------------------------------------------------------------------------------------------------------------------------------------------------------------------------------------------------------------------------------------------------------------------------------------------------------------------------------------------------------------------------------------------------------------------------------------------------------------------------------------------------------------------------------------------------------------------------------------------------------------------------------------------------------------------------------------------------------------------------------------------------------------------------------------------------------------------------------------------------------------------------------------------------------------------------------------------------------------------------------------------------------------------------------------------------------------------------------------------------------------------------------------------------------------------------------------------------------------------------------------------------------------------------------------------------------------------------------------------------------------------------------------------------------------------------------------------------------------------------------------------------------------------------------------------------------------------------------------------GTTTTGTTCCGAAGCAAAGATATCCGCGGAGGCC-------------GGTTCGTTCGTCCTA------TTCTGATA-----TTCAGGACC-----AAG-----------------------------------------------------------------------------------------------------------------------------------------------------------------------------------------------------------------------------------------------------------------------------------------------------------------------------------------------------------------------------------------------------------------------------------------------------------------------------------------------------------------------------------------------------------------------------------------------------------------------------------------------------------------------------------------------------------------------------------------------------------------------------------------------------------------------------------------------------------------------------------------------------------------------------------------------------------------------------------------------------------------------------------------------------------------------------------------------------------------------------------------------------------------------------------------------------------------------------------------------------------------------------------------------------------------------------------------------------------------------------------------------------------------------------------------------------------------------------------------------------------------------------------------------------------------------------------------------------------------------------------------------------------------------------------------------------------------------------------------------------------------------------------------------------------------------------------------------------------------------------------------------------------------------------------------------------------------------------------------------------------------------------------------------------------------------------------------------------------------------------------------------------------------------------------------------------------------------------------------------------------------------------------------------------------------AGGTACTGGATTCTCTTTCGGATAGGCCCT-----GAAAGGAGAAGAAAGGCTGAAATGCCAACGGATC-----TCTGTC-------------TATTCTCTAATTCACCCGATCCGATAGTACCCGTTTTTGGAACGTCCAGTGCCAAAGTCACTGAATGGGTAAGTCACCAATCCAATCCC-----------------------------------------TTTGA-----CAAA-TCGGG-------TGTCATATTAGAT----------------------ATCATAT--------------------------------------TC-----------------------------------------------------TAT----------------ATATATA-----GA------------------A-----AT----------------------------------ATCATAG---------------------------------AATAGACA-T-----ATAGAA---------------------TTTTTGGTC---------------------------------------------------------------------------GGGAA--------ATTCGAATGAATC----------------------------------------ATTGAGT------------------GAAAAAGGAGCAAAG------AATGACAAA-------------------------------------------------------AGACGAGACTCTACTAGTCTTCACTCT-----TG----------------------------------------------------------------TGGT------TTCCTCG--GTTTCTGTTTTCTTATTCGG----------------------------GATCTTGCTTTTCATGGTTCTCATCTCTGCAACTCGCGATTTTC-------------------------------------------------------------------------------------------------------------------------------------------------------------------------------------------------------GCGAGAGAACCAA------ATCCAAGTTGGTGAAGATCATGA---------------------TTTGGGCT------GGCA-------------TAGTAGT-----------------TATTACCTTTGCAATTGCGGTTCGAATCTATCCGATCTT-------------TA----T-------C--TTTTTGCTCAAAG----------------------------------AA------CGAATAAAACCCCTTGTCGAA----------------------------------GCCCT--------------------------------------------------------TTATGATAAGCTTCCCTGG----------------------------------------ATCTGGGAAGTTTCTCTTTCACGGTATTGGGATCGTTTGATCGATTTCC-----TTGATCGC-TA-----C-----TT-ATGGGCGTGCGCTCAAAGGATACAAACAGGGATTCGC----------AAACAAAAA-GGGG-----AATTCGTAGTCACTTTTTCCTGTCGCGT----AAAAAAA---AGG--------------CTTTACGCGAGAGCAATA-GA-----GGTTGGGATACATCTATCTCTTCTGAGCAACC-----TC----TTTTGGA-----TTCTTAAGACCACCC-----TTGCAGTAGGATACCGTCTGCTTTGGGTTCTT-----TA-----T-----TATCTCCTTCGAG--------------G-----GATTTT------------TAGGATCGTTCAGGC----TA----T-ATTTAGTCTATTTTGGCTTTTACT-----GTCTACTTTTCTCAG------GGAGATGGTTAAGGACCTCAGAAGAT--------------------AGAGGAGAGC-----GCCAG--GCGCAGAT---TTCCGGAAT-ACTTCTACGGGGAATGCTCATTGAATGAGCATTCTCCATATTATGCCTTGAAGAGGACTCGAACCTCCACGCTCTTTAGCACGAGATTTTGAGTCTCGCGTGTCTACCATTTCACCATCAAGGCATCTTGAAAGTGAAT--------------------------------------------------CGT-----ATTCCATGAATATGATATCTATCTAATGTGAT--------------------------------------------------ATATTCCATATATG--------------------------ACAAAGGTGGAGTCTTGGAGTATTTCGATCGATCGGT------CATATA--GGCCTGAGTCAGACATCAAATAGCTTCGATTTGCATTATCCGTAGGACACCTT-ATATGTATCAAA----ATCGATATCAAAATCAAA-----------A----------------------------------------------------------------------------------------------------------------------------------------------------------------------------------------------------------------------------------------------------------------------------------------------------------------------------------------------------------------------------------------------------------------------------------------------------------------------------------------------------------------------------------------------------------------------------------------------------------------------------------------------------------------------------------------------------------------------------------------------------------------------------------------------------------------------------------------------------------------------------------------------------------------------------------------------------------------------------------------------------------------------------------------------------------------------------------------------------------------------------AGATGTACAATC-----CAAT------TTCTCGATTCAATAGAAGCCCAAAG-------------------AGGTCCATATGGT-----ACC---CAAATA-----AGGATAG------G-----ATAGATATGT----CAAAAGCA---GGTCTGATTACACC---------------------------TATTCCTAATCCTAAATAGAATGTAAGGACGTAGGGATTTCTATGTAAACAGAGTATCCTATTTCCATAGGCTCGAATGA-C------------------------CCCTTCTCATAATAAGAATGTGCACGGCCTGGTCCGGTATGGAATGAACTTATAATCTGATGATCGAGTCGATTCCATGATTATAAGTT-----CATAACCCTAGCGCCCATTCCCA-----TTTTGGGCGGAACAGATCTACTAATTCTTT----------------------------------TATTCC-----------AGTTAGTAAG------AGGGATCTTGAACT----AAGAAATAGACC------TAGCAG------GTCAGAGTCGAAAAGAGGATTCCTCGCTTCTTTCTCTCATGCAAAACCGTGCATGAGACTTTCATCTCGCACGGCTCCTAAGTGAT-AAAAGAAAGAAGAACT-CGTCTTCTTT-CTTTTTTGATTACCTTCCTCGCGTATGTATAAGACCCAATCCATTCTTTTTCGAAATCGATTTCGAAAAAGAACTACTAATCCTTAACTTTTCGAGGAATCCTTCATCAGTGGTTGTGAATGACTGACTTTTTCAATCCTTTCGACCTTGGTTCCGTAGGAG--CAAGTCAGAAAGGTTGAGAAATAGAACCATCTGATTTGATTCGTTCCCAATAGCCATGAGATGATTATCTTAGGGTGATCCTTTTGTCAACGGAT---GCTCCTATTACACTCGTAGTCTCTGAAGGATGAGAACCCACTATGTAGCATCTACATCGATAATT-----CAAGCATTGTATACGTCATTAGTCCGATTCTTTGTAGGAACTACCCGTAATAACGAGCTTGCAAAATGGATCTGTTTATCATAAAGAGATTCGTTGTTCCTGACCCTGCTTCACCTTAATTGTTATTTGAAC----AAAAAGATCACAATAAAC-----TTTTGGTAAAAGTTCTGTCTTGGTCGGAGTGGGGATAGCATTTCTCTTCTGCATGTCTATGGAGTTTTGCAAAACCCAAACACCTCAGAGATAGATATAGAGGTAG----GAATTTGTCGAACGAACCACAC----------------------------------------------------------------------------GAATTAGTAACTGCATCC-AATCTCCGAAAAGTCCCGATTGTTTCGATTTTTGGAATGGGATATTTACGGAATCCCCATGAATAGGATCAAACCTTATTCCATGCTATTTC-----CATAAGATTCCTCTTTCTTATTCTTAAGCAAGCCCCCGAGAGGGCTTAGTTGATCATGATTTCTGTTTTCTC---TTTCTTTTCCTTTTTGTTTGTTTCGAGAAAGATATCGTCCGATTCTCCTTCTATTGATTCTTTTCCGATCGAGATGTATGGATCCATGTGTCTACATAC------CTA----G-----ATT----CTGTTCATGGAGAGCGTGAAAGAGGTTCAAGAATCCGTTTTCTTTTTATAAGGGCTAAAAACGAATCAC-----------------------------GTAGGGGGGATCTCGAAAGATAGGAAAGATCTCCCTCCAAGCCGTACATACGACTTTCATCGAATACGGCTTTCCACAGAATTCTATAGGG----ATCTATGAGATCGAGTATGGAATTCTGTTTACTCACTTTAAATTGAGTATCCGTTTCCCTCCTTTTCCCGCTAGGATCGGAAATCCTGTATTTTCCATATCCATACGATCGAGTCCTTAGGTTTCCGAAATAGTGTAATGG-AAAA-AGAAGTGCTTCGAATCATTGCTATTTGACTCGGACCTGTTCTGAAAAAGTCGAGGTATTTCGAATTGTTTGTTGACACGGACAAAGTAAGGGAAAACCTCTGAAAGAATTTCCATATTGACCTTGGACATATAAGAGTTCCGAATCGAATCTCTTTAGAAAGAAGATCTTTTGTCTCATGGTAGCCTGCTCCAGTCCCCTTACGAAACTTTCGTTATTGGGTTAGCCATACACTTCACATGTTTCTAGCGATTCACATGGCATCATCAAATGATACAAGTCTTGGATAAGAATCTACAACGCAC----------------------------------------------------------------------------------------------------------------------------------------------------------------------------------------------------------------------------------------GGAAAAGTCGACAGATAAGTCACCCTTACTGTCCCTCTACAGAACCGTACATGAGATTTTCACCTCATACGGCTCCTCGTTCAA-----TTCTTTCGAAGGG-ATCCTTTTCCTCGTTCGAGAGT-CTCCGCCCTTCTTCCACTCCGTCCCGAAGACTAACTAAGACCAATGGAGTCACGTTTTCATGTTCTAATTGAACACTTT--------------------CCATT-----TATGAT-----T-----AAAGG-------AGAAGATTGTTCTTTTACCAAACATATGCGGATCAAATCACGT-------C-----------------------TTATAATAAGAAGAA---ATCTTTCTCGGTATCAATCCCCTTGCCCCTCATTCTTTGAGAATCAGAAGGATCCTT-T---TCGAGTTTCCA-----------------------TTTCTTCATTTGGAATCTGGGCTCTTCTAT------CTTCGACTT-A--TTTTTTTGGCTTTATTC----TTT----------ATTTATTTC------------ATTTCGATTTTTCCCTCTTCCTCTATCCCTATCCTCTAGGTACAGCGTTTGCATCAATAGAGAACCTTTTCCTCTGTATGAATCGATATTATTCCATTCCAATTTCTTCCCGAAACTTCCCA--AGAAAAATCCCGAATTGGATCCAAAATTGACGGGTTAATGTGAGCTTATCCATGCGGTTAGGCACTCTTCAAATAGGAATCC----ATTTTC-----TAA-CTGGCTTTCGTGCTTTGGTGAGTCGTCCGAGATCCTTTCGATGACCTATGTTGTGTTGAAGGGATATCCATATGATCCGATCGATTGCATAAGACCCGCGGTAGCAATAGAA-CGGGGAAAGTATACAGAAAAGACAGTTCTTTTCAATTTC-------------GATTA----TCTATATATT-----------AGTTCGTTTCTAT-TTC------------------------TA--------------GATATCT------------------------ATTTCTAT------------------------------------------------------------------------------------------ATATTA-G-------------------------TATTAGT-------------------------------T-------A---------------------------------------------------GT-----AGTA-----CTA-------------T-----------------TCTATTAGTTA------------GCGATCCCGGCTCTGTGAGTTCTTTCTTCCGTG-------ATGAACTGTCGGCACCAGTCCTACATTTTTT---CTCTGTGGACCGAGGAGAAA-GGG--GGTT----------------------------CAGCAGGAAGAGGATTGTACCATGAGAGAAGCACAGAGGTCAACCCGCTTCAAATATGGAACATGGATTCGTGGCAATGCAACGGAGTTGGGTCCTCATAT-----CGATCCGAATGAATCAGTCTTTCTACAG---------------------------------------AGGTCAATCTTTGCCTATTAGGCAAGAGGATAGCAAGTTCGAAATTCTGTCTCGATA--G-----G-----ACATGGATTTCTATTCCTATGAAATT----------------CATAAATGAAAATGAAGTAGTTAAT-GGAGGGCTACCATTCCTTTTT-------------------------------------------------------TCTTT---TGTGT--T-----CCTAAGAGAAGGAATTTGTCCATT-----TCATGTTTCGAGGTCT-C------AAAAAA---GGGCGTGG-----AAACAGATAGAAACTCTTGAATGGAAATTGAAAA------GAAATGTAGCCCCAGTTCCTTCGGAAATGGTAAGATCTTTGGCGCAAGAAGAA-GGGGCGACCCATATCATCTTGACTTGGTTCTGCTTCCCCTC--TTT----------------TTTTA---AGAAGACCGAGTCGGGTTCTTCTCCTACCAGTATCGAATAGAACATGCTGAACAAGATCTTCTTCATGG-AAACCTGCTCGATTTAGATCGGGAAAATCGTACAGATTTTATGAAACCATGTGCTATGGCTCGAATCCATAGTCAATCCTACTTTCGATAGGACCGGTTGACAATTGAATCCAATTT---------------------TTCC-------------------CATTATT-----TGACT-------ATCCA------T----------------AATAGT--------------------------------------------------------------------------------------------------------------------------------------------------------------------------------------GCGG-AAAGAAAGCCCGGAGGAAGAG-----TGGCCTTGAGTTTCTCGCCCCTTTGCCTTAGGATTCGTTAATTCTCTTTCTCGATGGGACGGGGAAGGGATATAACTCAGCGGTAGAGTGTCACCTTGACGTGGTGGAAGTCATCAGTTCGAGCCTGATTATCCCTAAACCCAATGTGA-G------TTTTTTCTATTTTGACTTACT-CCCCCGCC------------ACGATCGAACGGGAATGGATAAGAGGCTT--GTGGGATTGACGTG----------------------------ATAGGGTA-GGGTTGGCTATAC-TGCTGGTGGCGAA--CTCCAGGCTAATAATCTGAAGCGCATGGATACAAGTTATCCTTGGAAGGAAAGACAATTCCGAATCCGCTTTGTCTACGAATAAGGAAGCTATAAGTAATGCAACTATGAATCTCATGGAGAGTTCGATCCTGGCTCAGGATGAACGCTGGCGGCATGCTTAACACATGCAAGTCGAACGGGAAGTGGTGTTTCCAGTGGCGAACGGGTGAGTAACGCGTAAGAACCTGCCCTTGGGAGGGGAACAACAACTGGAAACGGTTGCTAATACCCC-GTAGGCTGAGGAGCAAAAGGAGAAATCCGCCCAAGGAGGGGCTCGCGTCTGATTAGCTAGTTGGTGAGGCAATAGCTTACCAAGGCGATGATCAGTAGCTGGTCCGAGAGGATGATCAGCCACACTGGGACTGAGACACGGCCCAGACTCCTACGGGAGGCAGCAGTGGGGAATTTTCCGCAATGGGCGAAAGCCTGACGGAGCAATGCCGCGTGGAGGTGGAAGGCCTACGGGTCGTCAACTTCTTTTCTCGGAGAAGAAACAATGACGGTATCTGAGGAATAAGCATCGGCTAACTCTGTGCCAGCAGCCGCGGTAAGACAGAGGATGCAAGCGTTATCCGGAATGATTGGGCGTAAAGCGTCTGTAGGTGGCTTTTCAAGTCCGCCGTCAAATCCCAGGGCTCAACCCTGGACAGGCGGTGGAAACTACCAAGCTGGAGTACGGTAGGGGCAGAGGGAATTTCCGGTGGAGCGGTGAAATGCATTGAGATCGGAAAGAACACCAACGGCGAAAGCACTCTGCTGGGCCGACACTGACACTGAGAGACGAAAGCTAGGGGAGCAAATGGGATTAGAGACCCCAGTAGTCCTAGCCGTAAACGATGGATACTAGGTGCTGTGCGACTCGACCCGTGCAGTGCTGTAGCTAACGCGTTAAGTATCCCGCCTGGGGAGTACGTTCGCAAGAATGAAACTCAAAGGAATTGACGGGGGCCCGCACAAGCGGTGGAGCATGTGGTTTAATTCGATGCAAAGCGAAGAACCTTACCAGGGCTTGACATGCCGCGAATCCTCTTGAAAGAGAGGGGTGCCCTCGGGAACGCGGACACAGGTGGTGCATGGCTGTCGTCAGCTCGTGCCGTAAGGTGTTGGGTTAAGTCTCGCAACGAGCGCAACCCTCGTGTTTAGTTGCCACTATGAGTTTGGAACCCTGAACAGACCGCCGGTGTTAAGCCGGAGGAAGGAGAGGATGAGGCCAAGTCATCATGCCCCTTATGCCCTGGGCGACACACGTGCTACAATGGGCGGGACAAAGGGTCGCGATCTCGCGAGGGTGAGCTAACTCCAAAAACCCGTCCTCAGTTCGGATTGCAGGCTGCAACTCGCCTGCATGAAGCAGGAATCGCTAGTAATCGCCGGTCAGCCATACGGCGGTGAATCCGTTCCCGGGCCTTGTACACACCGCCCGTCACACTATAGGAGCTGGCCATGTTTGAAGTCATTACCCTTAACCGTAAGGAGGGGGATGCCTAAGGCTAGGCTTGCGACTGGAGTGAAGTCGTAACAAGGTAGCCGTACTGGAAGGTGCGGCTGGATCACCTCCTTTTCAGGGAGAGCTAATGCTTATGCTTATTGGGTATTTTGGTTTGACACTGCTTCACGCC------CAAAAAGAAGGCAGCTACGTCTGAGCTAAACTTGGATATGGAAGTCTTCTTTCGTTTAGGGTGAAG-----TAAGAC----CAAGCTCATGAGCTTATTATCCTAGGTCGGAACAAATTAG----TTGAT-AGTGATAGGATCCCCTTTTTGACGTCCCCATG-T--CCCCCCCGTGTG-----GTGTGGCGGCATGGGGATGTCAAAAGGAAAGGGATGGAGTTTTTCTCGCTTTTGGCGTAGCAGGCCTCC----C-----TTTGGGAGGCCCGCGCGACGGGCTATTAGCTCAGTGGTAGAGCGCGCCCCTGATAATTGCGTCGTTGTGCCTGGGCTGTGAGGGCTCTCAGCCACATGGATAGTTCAATGTGCTCATCAGCGCCTGACCCGAAGATGTGGATCATCCAAGGCACATTAGCATGGCGTACTCCTCCTGTTTGAATCGGAG-TTTGAAACCAAACAAA-CTTCTCCTCAGGAGGATAGATGGGGCGATTCAGGTGAGATCCCATGTAGATCTAACTTTCTATTCACTCGTGGGATCCGGGCGGTCC---GGGGGGGG-GCCACCACGGCTCCTCTCTTCTCGAGAATCCATACATCCCTTATCAGTGTATGGAGAGCTATCTCTCGAGCACAGGTTGAGGTTCGTCCTCAATGGGAAAATGGAGCACCTAACAACGCATCTTCACAGACCAAGAACTACGAGATCACCCCTTTCATTCTGGGGTGACGGAGGGATCGTACCATTCGAGCC--TTTTTTTCATGCTTTTCCCGGCGGTCTGGAGAAAGCAGCAATCAATAGGACTTCCCTAATCCTCCCTTCCTGAAAGGAAGAACGTGAAATTCTTTTTC-------------------------------------------CTTTCTGCAGGGACCAGGAGATTGGATCTAGCCATAAGAGG-----AATGCTTGGTATAAA-----TAAGCCGCTTATTGGTCTTCGACCCCCTAAGTCACTACGAGCGCCCCCGATCAGTGCA-----------------ATGGGATGTGGCTATTTATCTATCTCTTGACTCGAA-------ATAG-----GAGCAGAGCAGGTTTGAAAAAGGATCTTAGAGTGTCTAGGGTTGGGCCAGGA-----GGGTCTCTTAACGCCTTCCTTTTTCTGCCCATCGGA-----GTTATTTCCCAAGGACTTGCCATGGTAAGGGGGAGAAGGGGGAAGAAGCACACTTGAAGAGCGCAGTACAACGGGGAGTTGTATGCTGCGTTCGGGAAGGATGAATCGCTCCCGAAAAGGAGTC----TATTGATTCTCTCCCAATTGGTTGGATCGAAGGGGCGATGATTTACTTCACGGGCGAGGTCTCTGGTTCAAGTCCAGGATGGCCCAGCTGCGCCAGG-----GAAAAGAATAGAAGAAGCATCTGACTCTTTCATG----CATACTCCACTTGGCTC-G-GGGGGGATATAGCTCAGTTGGTAGAGCTCCGCTCTTGCAATTGGGTCGTTGCGATTACGGGTTGGCTGTCTAATTGTCCAGGCGGTAATGATAGTATCTTGTACCTGAACCGGTGGCTCACTTTTTCTAAGTAATGGGGAAGAGGACTGAAACATGCCACTGAAAGACTCTACTGAGACAAAAAGATGGGCTGTCAAAAAGGTAGAGGAGGTAGGATGGGCAGTTGGTCAGATCTAGTATGGATCGTACATGGACGATAGTTGGAGTCGGCGGCTCTCCTAGGCTTCCCTCATCTGGGATCCCTGGGGAAGAGGATCAAGTTGGCCCTTGCGAATAGCTTGATGCACTATCTCCCTTCAACCCTTTGAGCGAAATGTGGCAAAAGGAAGGAAAATCCATGGACCGACCCCATTGTCTCCACCCCGTAGGAACTACGAGATCACCCCAAGGACCCCTTCGGCGTCCA-GGGGTCACGGACCGACCATAGACCCTGTT-----CAATAAGTGGAACACATTAGCCGTCCGCTCTCCGGTTGGGCAGTAAGGGTCGGAGAAGGGCAATCACTCGTTCTTAAAACCAGC------ATTCTT-------AAGTTTAAGATC-----AAAGAGTCGGGCGGAAAAAGGGGAGAGCT-CCCCGTTCCTG-----GTTCTCCTGTAGCTGGATTCCCCGGAACCACAAGAATCCTTAGAATGGGATTCCAACTCAGCACCTTTTG----------------TTTTGAGATTTTGAGAAGAGTTGCTCTTTGGAGAGCACAGTACGATGAAAGTTGTAAGCTGTGTTCGGGGGGGAGTTATTGTCTATCGTTGGCCTCTAT------GGTAGAACCCGTCGGGGAGGCCTGAGAGGCGGTGGTTTACCCTGTGGCGGATGTCAGCGGTTCGAGTCCGCTTATC----TCCAGCCCGTGAACTTAGCGGATACTAT------GATAGCACCGA-----ATTTTGCC----------------------AATTCGGCAGTTCGATCTATGATTTCGCATTCATGGACGTTGATAAGATCC---TTCCATTTAGT-----AGCACCTTAGGATGGCATAGCCTTAACGTTAATGGCGAGGTTCAAAAGAGGAAAGGCTTGCGGTGGATACCTAGGCACCCAGAGACGAGGAAGGGCGTAGCAAGCGACGAAAAGCTTCGGGGAGTTGAAAATAAGCATAGATCCGGAGATTCCCAAATAGGTCAACCTTTTGAACTGCCTGCTGAATCCATGAGCAGGCAAGAGACAACCTGGCGAACTGAAACATCTTAGTAGCCAGAGGAAAAGAAAGCAAAAGCGATTCCCGTAGTAGCGGCGAGCGAAATGGGAGCAGCCTAAACCGTGAAAACGGGGTTGTGGGAGAGCAATACAAGCGTTGTGCTGCTAGGCGAAGCGGTTGAGTGCCGCACCCTAGATGGCTAAAGTCCAGTAGCCGAAAGCATCACTAGCTTATGCTCTGACCCGAGTAGCATGGGGCACGTGGAATCCCGTGTGAATCAGCAAGGACCACCTTGCAAGGCTAAATACTCCTGGGTGACCGATAGCGAAGTAGTACCGTGAGGGAAAGGTGAAAAGAACCCCCAGTGGGTAGTGAAATAGAACGTGAAACCGTGCTGAGCTCCCAAGCAGTGGGAGGGGAAAGTGATCTCTGACCGCGTGCCTGTTGAAGAATGAGCCGGCGACTCATAGGCAGTGGCTTGGTTAAGGGAACGGAACCCACCGGAGCCGTAGCGAAAGCGAGTCTTCATAGGGCGATTGTCACTGCTTATGGACCCGAACCTGGGTGATCTATCCATGACCAGGATGAAGCTTGGATGAAACTAAGCAGAGGTCCGAACCGACTGATGTTGAAGAATCAGCGGATGAGTTGTGGTTAGGGGTGAAATGCCACTCGAACCCAGAGCTAGCTGGTTCTCCCCGAAATGCGTTGAGGCGCAGCAGTTGACTGGACATCTAGGGGTAAAGCACTGTTTCGGTGCGGGCTGCGCGAGCGGTACCAAATCGAGGCAAACTCTGAATACTAG-ATATGACCCAAAAATAACAGGGGTCAAGGTCGGCCAGTGAGACGATGGGGGATAAGCTTCATTGTCGAGAGGGAAACAGCCCGGATCACCAGCTAAGGCCCCTAAATGACCGCTCAGTGATAAAGGAGGGTGGGGGTGCAAAGACAGCCAGGAGGTTTTCCTAGAAGCAGCCACCCTTTAAAGAGTGCGTAATAGCTCACTGATCGAGCGCCCTTGCGCTGAAGATGAACGGGGCTAAGCGATCTGCCGAAGCTGTGGGATGTCAAAATGCATCGGTAGGGGAGCGTTCCGCCTTAGAGGGAAGCAAACGCGAAAGCGGGGGTCGACGAAGCGGAAGCGAGAATGTCGGCTTGAGTAACGAAAACATTGGTGAGAATCCAATGCCCCGAAACCCCAAGGTTTCCTCCGCAAGGTTCGTCCACGGAGGGTGAGTCAGGGCCTAAGATCAGGCCGAAAGGCGTAGTCGATGGACAACAGGTCAATATTCCTGTACTACCCCTTGTTGGTACGGAGGGACGGAGGAGGCTAGGTTAGCCGAAAGATGGTTATAGGTTTAAGGACACAAGGTGACCCTGC-TTTTTCAGGGTAAGAAGGGGTAGAGAAAATGCCTCGAGCCGAGGTCCGAGTACCAAGCGCTGCAGCGCTGAAGTATGAGCCCCGTGGACTAGCTATTGCTTCTCCACGAGGCTCATAC-CA-----------------------------------------------------------------GGCGCTACTGCGCTGAAGTATGTAACCCATGCCATACTCCCAGGAAAAGCTCGAACGACCTTCAACAAAAGGGTACCTGTACCCGAAACCGACACAGGTGGGTAGGTAGAGAATACCTAGGGGCGCGAGACAACTCTCTCTAAGGAACTCGGCAAAATAGCCCCGTAACTTCGGGAGAAGGGGTGCCCCCTCGCAAAAGGGGGTCGCAGTGACCAGGCCCGGGCGACTGTTTACCGAAAACACAGGTCTCCGCAAAGTCGTAAGACCATGTATGGGGGCTGACGCCTGCCCAGTGCCGGAAGGTCAAGGAAGTTGGTGAACTGATGACAGGGAAGCCGGCGACCGAAGCCCCGGTGAACGGCGGCCGTAACTATAACGGTCCTAAGGTAGCGAAATTCCTTGTCGGGTAAGTTCCGACCCGCACGAAAGGCGTAACGATCTGGGCACTGTCTCGGAGAGAGGCTCGGTGAAATAGACATGTCTGTGAAGATGCGGACTACCTGCACCTGGACAGAAAGACCCTATGAAGCTTTACTGTTCCCTGGGATTGGCTTTGGGCCTTTCCTGCGCAGCTTAGGTGGAAGGCGAAGAAGGCCCCCTTCC-GGGGGGGCCCGAGCCATCAGTGAGATACCACTCTGGAAGAGCTCGGATTCTAACCTTGTGTCAGACCCGCGGGCCAAGGGACAGTCTCAGGTAGACAGTTTCTATGGGGCGTAGGCCTCCCAAAAGGTAACGGAGGCGTGCAAAGGTTTCCTCGGGCCAGACGGACATTGGTCCTCGAGTGCAAAGGCAGAAGGGAGCTTGACTGCAAGACTCACCCGTCGAGCAGAGACGAAAGTCGGCCTTAGTGATCCGACGGTGCCGAGTGGAAGGGCCGTCGCTCAACGGAT-AAAAGTTACTCTAGGGATAACAGGCTGATCTTCCCCAAGAGTCCACATCGACGGGAAGGTTTGGCACCTCGATGTCGGCTCTTCGCCACCTGGAGCTGTAGGTGGTTCCAAGGGTTGGGCTGTTCGCCCATTAATGCGGTACGTGAGCTGGGTTCAGAACGTCGTGAGACAGTTCGGTCCATATCCGGTGTGGGCGTTAGAGCATTGAGAGGACCTTTCCCTAGTACGAGAGGACCGGGAAGGACGCACCTCTGGTGTACCAGTTATCGTGCCTACGGTAAACGCTGGGTAGCCAAGTGCGGAGAGGATAACTGCTGAAAGCATATAAGTAGTAAGCCCACCCCAAGATGAGTGCTCTCTCCTCCGACTTCCCTAGAGCCTCCGGTAGCACAGCCGAGACAGCGACGGGTTCTCCACCCATACGGGGATGGAGCGACAGAAGTATGGAAATAGGATAAGGTAGCGGCGAGACGAGCCGTTTAAATAGGTGTCAAGTGGAAGTGCAGTGATGTATGCAGCTGAGGCATCCTAACGAACGAACGATTTGAACCTTGTTCCTACACGACCTGATCAAATTGATCAGGCACTTGCCATCTATCTTCATTGTTCAAC----------TCTT-----TGAT----------GAAAAGATGAAAAAACC---AAAA-AAAAGCTCTGCCCTTCCATCTCTTGGATAGATAGAGAGGGAGGGCAGAGGCCTTTGGTGTCCCTTCCAGTCAAGAATTGGGGCTTC------ACAA----------TTACTAGCC-----------AATATTTCTCTCATGCCTTTCCTCGTTCATGGTTCGATATTCTGGTGTCCTAGGCGTAGAGGAACCACACCAATCCATCCCGAATTTGGTGGTTAAACTCTACTGCGGTGACGATACTGTAGGGGAGGTCCTGCGGCAAAATAGCTCGATGCCAGAATGATAAAAAGCTTAACACCTCTT-ATTTGACTTTTTCACTATT-----TTGAAATACGAAAAAGATCCAAATCCAAAATGCA------AAGGCCGTCTTATTCAAAACCTCAATCATCACATCCCCTCTCTCC-----CACTTCACACCTCGGAACGCACTGT-----TCTTATAGAGAGAAAGGCGCTTTCCCATCTTCTTAACCCGAAATGAAATGGCTGAGGAGAGGAAGGTTCCT-TTTGGGGGGTACCCCCGGGAAGAGATCCAGTGGAGACGGGGTGGGCCTGTAGCTCAGAGGATTAGAGCACGTGGCTACGAACCACGGTGTCGGGGGTTCGAATCCCTCCTCGCCCACAGCCTTCCAAAGGGGGAAGGGC-----CTTTACTTTCCCCC----TGAGGG-TAGGAAAATCATGATCGGGATAGCGGACGTAAAGCTATTGAACTTGGG---TATGC-----TCTTT-CCTTTTGTCGAAGTGGAATCGTAGAACAGAATGTGATACGATGAGATAGAATGC-------ATAGAAAC--AAGCAAGGATAGC------------------------------------------GAACGGG-----TTACCTACTCCTAAGGG-----TCAAAGCAAGCC-------------------C-----------------TTTA--------------------ATT-----------------CAATTCTTT--------------ATTCTTACATTA--------------------AAGAATGAATCAAATCTCCCCAAGTAGGATTCGAACCTACGACCAGTCAGTTAACAGCCGACCGCTCTAACACTGAGCTACTGAGGAACAAGGGGAGATTCGATCTCCTAGAGTTCAACTCCCGCTCTCAACCCATG-----AACAATATGAGTCCGAAGCTTCTTT-CGTAA--CTCCCGGAATT-----TCT-----TCGTA-GTGACTCCGTTCCAT-G---CCT--CATTTCATAGGGAAGCCC----AAAGTGGCTCTATTTCATTCTATTTCACTTCCTAGCACTTCCTATCATTTAATATCCA-------TCC-----CTTTGGTCTTATTTACATAAGAGATGTCA------------------------------TTTATAGTCTATCTCTTTCTATATATGGAAAGTCAAGAAATTCTCATCGAAACATCGAGAAATTG-----TGCAT-------ATAGAAAACTCT-------------AAAGAAAGAAAAAAAGGA--GACCCATGCCATGATT-------------------------TTCAAAT---------CTTTT-------------------CTA-----CT-----------------------T-----------AGTAGTCTAAGTTTC-----------------------------TCGATGA----------------------------GGATAATTAATTCGGTCGTTGTGGTCGGA------CTCTATTATGGATTTCTGACCACATTCTCCATAGGTCCCTCTTAGATCTTCTTTCTCCAATCTTGGATTAGGGAAGAAGGAGATATTCGCGACTACTGGC--GGTT--------TCATTATGGGGCA------GCTCATGATCTTCATATCGATCTTTTATCCACCTCTGCATCT------------------------------------------------------------------------------------------------------------------------------------------------------------------------------------------------------------------------------------------------------------------------------------------------------------------------------------------------------------------------------------------------------------------------------------------------------------------------------------------------------------------------------------------------------------------------------------------------------------------------------------------------------------------------------------------------------------------------------------------------------------------------------------------------------------------------------------------------------------------------------------------------------------------------------------------------------------------------------------------------------------------------------------------------------------------------------------------------------------------------------------------------------------------------------------------------------------------------------------------------------------------------------------------------------------------------------------------------------------------------------------------------------------------------------------------------------------------------------------------------------------------------------------------------------------------------------------------------------------------------------------------------------------------------------------------------------------------------------------------------------------------------ATTCT------TTCTTAG--CTAAAC-GGGTGGAAGA-----------------------------------------------------------------------------------------------------------------------------------------------------------------------------------------------------------------------------------------------------TCCATCCAA-----TTTGG----------TTATATC--------------------------------------------------------------------------------------------------------------------------------ATGGACTCG-AAAA---ACGGATCTGAATGT--------------------------------------------------------------------------GACTGAAATG------CACGATCTTCACAGGTATCACTTTTC--------------------------------------------------------------------------------------------ACGATAC-----CT--------AAAAGAT------------------------------------------------------------------------------------------------------------------------------------------------------------------------------------------------------------------------------------------------------------------------------------------------------------------------------------------------------------------------------------GGAATAGCGATTTTCGAAG-----CATTTCCTA-----------TAAG-----AGAATGGTTT------CCA-TTACTTTGAGAAATGGATTC-TATATCAAACTATAGCTA--------------------TTGCATT-----A--------------------------AAGAAG-AAAAGAAACTAATAGAAGTCGAAGACGAGGAATGGTAGTGAATAGAGAGAAAGATTCTTCTGATTTTCTTGTTCCTGAAAATATTCTATCTATCTCCTAGACGCCGTAGAGAATTGAGAATTTTCATGTCTTTCAATTCTCGTACTCG-----TAATTGGAAAGTTACGGAAGGAGATCCAT--------------------------CATTTTGCAATGAAAAC------AACATAAAAAACTCTGGACAATTTCGAAATCAGGCCAAGCGTCTTAATACAT-ATGC--AA-AAAAATTCATTATTGGC------CCACCATTGATTAGAAGATTTAGCTTGTATGAATCGCTATTGGTTTGATACGAATAATGGCAGTCGTTTCAGTATGTTAAGG-----ATACAGATGTAT-CCACAATTCATTTAGAGTTACTT-AAT----AGCC----TAT-----TTCTTATACC------------------A------T-----ATCTCTATCCAGTGAAATTCTCGAGCCGAAAGATGGATGCATATGCTGTGTTTCATTTTGCTAAACGATATCAATTAAA---TGGTG---------TATCA-----ATTCCATAAATTGGAT---------------------ATAGCAAT----AAATAAATCAGCAAAATTC-----TTT--------TAT-TTTAGATAGAAG----------------------AAACATT----------------TCTTCTATCTAAAATA----AAAGAATGTACCC-----TTCTATCCAAATCCAATTTGCATCGATAAAATAAATCCAA-------ATTCCAGTAGTAGATGAATAATTGCAAATTTTTGTGTGTACGAGATTAGAATAACTTCAAAATAACTGACATAAT------TTTGT-------------ATTTTTCCTGATCAGAAAAATACAA----GAAAAAG-AAAGGAGGTAGAAAAATTTTTGGATTT----------------------------------------------------------TTTAATCGT-TCGAA----------------------------TTT----------------------T-----------------------------------------------TTT---------C--------TTA----------------------TTT-----------------TATT-----AGTAGTC--TT------------------------------ATAGTAGTCTTAGATTTTTCATTTTGATGAGCCTC-----G----T-----TTTGAGGAA------------------TTCATGG-AATAATCCATTTTC-----------------------ATGGAATAATGAATTAAGGAAGAAAG-----GAT-------------------------------------------------------------------------------------------------------------------------------------------------------------------------------------------------------------------------------------------------------------------GAGGGAGATAGAA-----A------------------------------------------------------------------------------------------------------------------------------------------------------GAGAG------AGATGGTAGA-AA--------------------------------------------------------------------------------------------------------------------------------------------------------------------------------------------------------------------------------------------------------------------------------------------------------------------------------------------------------------------------------------------------------------------------------------------------------------------------------------------------------------------------------------------------------------------------------------------------------------------------------------------------------------AGGGAG------------------------------------------------------------------AGAG-ATGGTAG-----------------------AA-----------------GGAGATAGGAA---------------GGGGAA-----------------------------------------------TA--AGG----------GG-CTCTT---T----------------------AGGCAGGAGACAGGG--------GAATTCC------------TT-AAG------------------------AAGAAAAGA------------AA-------------TGGA-------------AAT-----TTTTAC-TT--------------C---AA-TTTTTTTAG-------AA-AAT-----A-A---A------ATTGTTTCCGATCCCCCCAAACCCACATTC---------------------TT----------------A------------------------------------------------------------------TCTCTTTTTTGG-----AGGGGGATA--AAAAAAAAA----AAAAAGAAT--AAGAC-------AAAATACTGGAATTCT------------------------------TCATTTTT-----CC--AA----------ATTTCTCTCATTG--------AAA---------------------------TAA----------------TC-AAAAATGAAGAAT-GGG------TT-----TA------CTTGGTTAAATTC-----AA-AAAGTTAATCAAAT------------------AA--------------------CTTTG---------------------------------TT-----ACTT---------------------AG-----TTATTAT----------------------CT-------AAA-GAAGG--------ATATTTA---------------T---TAA------------------------------------------AAT---AT-AAAAAAGGATTGAA-TCAT-TT-----------------------TACTTT-C-----TATTCATTTTTTTATTCA--TTTTT-----------G----TATTTCTT-----TCT--------------------AT-----------TACAATGA-----------A------------------------GATGAAGCAA--CT---------------------CTCATGTTTCG----TAACTG--A---------------T----TGATTGAATTCC---AATGAA--------AACC-------------------------TA------------------TG--------TTTA------------------TAG------GAAATTCTCGAATA--------TTCC-TT-----ACTTC--------A-----TAT----------A--------------------G-----AAC-----AGAAATCCT--------------------------AATGACTAG-AATTACCTAAGTTTTAT---AGA----------------------ATGTCT-------------------TGTTTAAGAGAC-TAACTA---TTTTTTTTTGTTTTG----------------ATTGGAA-----TTCAATTATGGA------------------------ATAC----------CAT-TCTGAACTT-A-ATTAAC----------------------T---------------------------------------------AT----TTGAA----TTTT-C----CCTTC------------------------CT-----T-------TTA-----TC-CCCCCA----------TCTT-----AT-----ATGGGGGAT-AGAC-------------------CC---CCGTACC--------AT-ATATCTAT------A-------------------------TA-----------------------TG-------------------------A----------------------------ATTATAC------------TTG----------------------------------------ATAT---------------------------------------------------------------------------------------------------------A-----T-AAATTG-------------A------T--------------------------TTAAATA-GAAAAC--------------------------C----------------------------------------------------------------------T-------T-TGTAT-ATA----TTCTA--------------------------------------TATTAT-----------------TAAAAC----A-AAATCC-AAAAT-----------------AT----ATATGAAA----AATATGCTAAATGAAAAATA------TGCTAAAAAATTC-------------------TTG-----TC---------TTA--------------------------------TCCGCATTAG-----AGA--AAATGACAT--------------------------------------------------------AAAAAA-GAAT--------------------------TCAGAATTT-------------------C---------------------AG-----TTCAGTAT-----------------CT--------------------------------------------------AAGTATAAATA------------------------------C-----------------T------AAG-----AA-AAAGC-------------------AGAAAGAAG----GATTGATTTGCGGCAATAGATGTCTTTCACATACAACTAG------AAAAAAG-----T----AATCT--CC-----TTTT-------T------AA------------------------------------------------------------------------------------T---T----TGAATTGA-----CCTAT-----C------C--AAAAGAA-------------------ATTC---------------CCA--------------------ATTA------TTT--------AATATG----------AATAA-----------TTCGGA--------------------CTAATTAATG--AATGTAC----------TTTTAT------GTGT--------------------------------------------CGAA---TTCC-T--------C----GGTACAA----TAT-----TC-TTAGAAC---TAACC------------------CCTCT-------GATA-T---------------------------------------------ATA-----G---------------AACAAAAG----T-------TTTTGCTATA--------------------CTGTGT-------------------CCT-----------------AAG------------TA-TTCTTT-TCCT-------AT-----CAACGA------------------ACT-----------------------TTTCA--------T--------------AATAGAATCC-TC---------------------------AT----AAT-AA--------------------AATATGAG-G-----ATTCTA---------------------T-------------------TAT-----G--------------AAAAGTAGAGTATTCTT------------------------------------------------------GCAA-TAGGACTTACACCTTCTACCT--------------------------------------------------ATCTTATCC-------AA-------------------------AATCCACAAAT-----AAA--TTGGTTTAGGCT--------------------TGGTAAATC------GT----------------ATTA-----ATAA------GAG-AATAAAGGCTTTCATT-----CTA------------G-----AAATTTTGCTAAAATACAAAATTC--TTTGTATTTAA----------------TGATGAAATTCTAGAAATTCT-AATGGATAGAT------AGAAAAGGTTTTTTGGAT---------------------TTTG----TCCATTGCAT----TGAAAG---A----TTTGAAATAATTTC-----AATGAGAAACTAATTAG----AA-----------AAAA----TT--------AGT------TCTAT---------------CTTGCAACT--------GAG-----AAA----------------------------AAACAGTTCCAACTC-----TTTCAAGCT------TTGT-----T----TCTAT-----TGAGCAAAGCAAGAGTT-TTTTG-------------------T--T-----------AAAAAAA------TCCGCAATGATACTAC----CAAA-----------CGAAGTCTATTTTAATGA--AGATTC---T-AAT----GTTCCTAAATTCTATGGACTCTC---CC-----AATCTCGACGATTTGCCAGAGAATAAC-TATTATTCTTTTAAG-------TTCTC-------TAT----T-----ATT-----------TC-------AAGTTAGCCGCCATGGTGAAATTGGTAGACACGCTGCTCTTAGGAAGCAGTGCTCAAGCATCTCGGTTCGAGTCCGAGTGGCGGCATTCTCGAAAAAGAATA---------------------CAATAGATT-----AGAAAATGGAT-----TCAATTCGAAATTTCCAA-----TTTTGTAATGGGACCTTCTCCTT------------------------------------------------------------------------------------------------------------------------------------------------------------------------------------------TTAC---------------------------------------------------------------------A--------------------TAAC-----AT--AAAACC-----TTC---------ATGAAATGA--A------------AGTT--------------TTTC-CATTTTTGTTT-------G------ATTTGAGAACCCCTTG-----AACG-----CCTTCTC-----AAA-GGGTTCT---------CAAA-AA------TTCGA---------GA-----TAT------ATC---------------TAATTAGACT--------------------------TAGACTTT-TTTAC----TTT-TT--------------------TCTGAAT------TA-TTT-------------GGTTTTT-------------------CCACTAT-GG--------------------------AATATAGAGTATAGAG--------------------------------CGGACTAG-TTAA-----A-AAAAA-----AAAG---------------------TC-------GATAAAGTGATAAAGACAAGATACGTTTTGACCAGAAAAGCCCGTGCTC-G----CTTATTTCGAGCACAGGCTTCT------TCGGTAAAGAGGAATCAGACGATTCAAGTGGA---G---------TTTTT------TG-TAACGT----A---------------------------------------------T-GGATCTATAAA------TTTTCC-TTTTC--AACAT-----AAAAATTTT-CGATCTG------------GT------AAAA-ATGA-----------------------A------------------A-TTA-----------------GTAC--------------------T--------------------AT--------------------------ATGAGTCA--------TATGTATTGTAGGCACCAGACGAAGCAATGGTTTATCCAA-----------------ACTTCAAC---------------A---A-ATAAAT---------AATGCAA------TATA-TTTCTTAATCCGTTCGTGAG-----AA-------------------AGCGTGAAAAGAGC------CAAGAGACTTGAATTTTGGTCTT----CAAC---------------A-----ATCATAATTATACG-A-------ATTGTAC----------A--------------------------------TACGAATTCGAACTAGCC------AA-----TAAATTGGCTATCG----T--------G----------------TTT----------TC---------AAT----AT--AAATTATTGCAATATTCA-------AATTG------CAATATCAATGAAT------TG-------------------------------------------------------------CA-----------------------AAA----------ATT-------C------------------A-------------------AT-------AAGTAAA---------AAAG------AATAC-----------------TAT--------------------ACAA------TAACC----T------AC--------TC--------A-----AA-----------------------------------------A--------------------A--ATAGATATTC----------------------------------TAA---AAT----A----ATA--------------------------A-AATAAT----------AAGA----------AAAT----------------------AGTAT--------------TCGA-------------TTTC-------TATT------CATCTTAATATTTGAAT----TTTA------TA-----T------TAT-----CATT-----ATAT----GTGCG--------CCTTTGTTTATTTGTTTAGAGGA----TTCTATGTCTAATTATT-----C---------------AA---------AAGT----------------------TAACTAACTCCTTATCAATCTCGATTCATTTCA----ATA-------TGAGG-AC----AAGAATTG-----AACCGATTCAATTA-------------------------A-TTAGA-ATAGAACAATTACACAAC-----AAAAGAG----A-------------------AGAGAAGGTA---------------TTTGTTGGCAGTAGATGGGTTT-------TACT-AAAT-----CAAAA----TTG--TGATC------T-TTT---------------TTAG--TTA-----TTTATTTTAGTTACTT-ATTTTAGAT------TTGAAATTCTA-AGAA-TTTGA--CT-----C---------------A-TTCTAAGTATTTC-----TATGGATAAGAATAAAT-----T-------A---ATAGTATAAAATTTTTCATGAACTGACTAAAACT------------------AAAAGATTCAAGGAAG-----GAA----AAAGGG-------ATTAG-GATA---TTTTT-----------------------------------------------------------TGTATA-------TAAG----TTGTATAGTTAGAA-----ATCACATCACGAAAATCTAC-----TCT---------CATT--TTAAATCAGGAATAATTTGC----------------AA-----TAA-----------------------GCAG-TAGTTATTCG--------TTTTT------------------C-------TTTAT-----AGT---------T-----------------AG-----------TAAAGAA--------------CT-----------------------AT----TGGATTTT-----TCT------AAC-----AA-AAAA------GAAAAA--------TC-----------------------------ATTAT-AA--AT-------ATC-----T---AT-GAAA-AAGGTATGT-----TTCTTTCTCT-------TGTTTGAGAGA--------AT------TTTTGT----G------TT--------------------GAAAATATTCTTA----TTA---------------------------------------------T------------------------------TATTG------------T--------------------ATTA---------------------TC--------------T------T-A-T--------------------------------------------------------------------------------------------------------------------------------------------------------------------------------TCATAGTCGATGATAACATCACAGTTCCCACCGCTATTCCAAAACCGTACATGAAACCTT-AGCTTCATACGGCTTCTCTATGATC---AG--AAAAA-AG-GA--AAGGGT-----TG-TTTCATTTCGG-----TATT-----ATCCCCCTGG----GCATAGATAG-----A------AT-------TAGGTAAGAT----AAAAT-----CGATTGGAAAG-------TC--CTAAAT----TAGACCAAAGGAATTCCG-----TCTGC--------------T-AG-AAT--AAG-------AAAAAGCGCTTCCGAATTGATCTCGTCC--------------TT-------T---------ATA----ATATA------AT-GAG----------AATTTTTCTTTG-----TTCA---------GCAAT------AACTT-AATCTTGGAATAAAACA------C------------T-----CGTTATAGC-----AATTAATAAAT-----G---AAA-------------------AGAATTGG-----G------CA------TTAGTTCATGAGGAATTC-----TGTATGAAT-------AT------------GAAT-----A-GAGG----------------AAGGAAAG---AATAAATAAAG---ATC--T-------TT-------------------------------TTTTG----TA-------------------TTGC-------ATTCCAT-------------ATC-----TTTTGTCCTATTCTTCTTTCCC------C----C----GGG-------------AGGGGT----------------------------------------ACTT------AA----AAAG---------AAAAAA--GGAATAAAGGGTTAATTCGTTCTTGATAGCCATTTCCTTAA-CAAGTGAATGGGA-ACATACTCTGGATCGGAATCCG-A----AG-AAAGTACTACTTG-ATCATTTCTACCAATTTCAAGTCCT-----T-ATTATGATTCCTT-------TTATGAG-GAAAAATCTCTAATGCCT-----T-AGATTTC-CTCAT--TACT-AATCCTTTATGTACTTTAGTGTTCCT-AACCCCTCACTAA-----C-T-----------------------TTTG-ATG----GATTC-------------------C-----TCT---------------------T-ATG-------ATTA-TAA-GT----------TATAG-----TAATAACTAGG-A-----------------------------------------------------------TAATGGAA---------T-----------------TC-----CAT-ATCGC--------GAATCCTTTATTCTTGCCCGCTTCAAGATATGATGAC---------TAATC----AAAAAATCTCAACCTTGGGGTAAAGAG-------------------------------TTTACACTGCTTAT------------------GTTTACTTCAAC--TTTT-----TTCTTGTACGTAGGAAATGAGA-TTTTTTCTTTT-----TACTA--CA----AATT-----AATAAGCTGTTTTGTTTCACTCATATAGCTATCTAGTTTAACTTA-C--------------CAACCCGAATATAGAA-TAAGAAAAGGAAG------A-TAAATATTCAA------------TGGATTT-TAG-AGG--------AAAAAGATCCT--ATTTTAACG---------------T--------------------------------------------------------------------------------------------------------------------------------------------------------------------------A------------TCCTTTCTTCCTTAATTC------------------ATTATTCCATGAAAAT--------------GGAT-TATTC------CATGAATTCCT-----C----A---
[truncated: 48,943,608 more chars]
