# Supplementary material for: A 250 plastome phylogeny of the grass family (Poaceae): topological support under different data partitions
Source: PeerJ. 2018 Feb 2;6:e4299. doi: 10.7717/peerj.4299 (PMC5798404; doi:10.7717/peerj.4299)
Supplement: Supplemental Information 17 [file peerj-06-4299-s017.phy]

 250 71140
Shibataea_kumasaca ATGGCAACCCTTCGAGTCGACGAAATTAAAATTCTCCGCGAACGTATTGAACAATATAATAGGAAAGTAGGGATTGAGAATATTGGTCGCGTAATTCAAGTGGGGGATGGGATTGCTCGTATTATAGGTCTTGGTGGAATAATGTCAGGTGAATTAGTCGAATTTGCAGAAGGGACTAGGGGTATTGCTCTGAATTTGGAATCCAAAAATGTTGGGATTGTATTAATGGGCGATGGGTTGATGATACAAGAGGGAAGTTTTGTAAAAGCAACAGGAAGAATTGCTCAGATACCCGTGAGCGAGGCTTACTTGGGTCGTGTTATAAATGCTCTGGCTAAACCTATTGATGGGGGCGAAATTGTAGCTGAATCTCGCTTAATTGAATCTGCTCCGGGTATCAAATTAAAGCCATGAATGAGAACCAATCCTACTACTTCTCGTCCCGGGTCCTGAAGAAAAAAGCACAGGGCGTATCGATCAAATTATTGGACCCGTGCTGGATATCACTTTTCCCCCGGGCAAGTTACCTTATATTTATAACGCTTTGGTAGTCAGAGACACTGCCGGTAAGCAAATTAATGTTTGTGAGGTACAACAATTATTAGGAAATAATCGAGTTAGAGCTGTAGCTATGAGTACAGAAGGGTTGATGAGAGGATTGGAAGTGATTGACACGGGAGCTCCTCTCAGTGTTCCAGTCGGTGGAACTCTCGGACGAATTTTCAACGTTCTTGGGGAACCTATTGACAATTTGGGTCCTGTAGATATTAATGCAACATTCCCTATTCATAGATCTGCGCCTGCCTTTATCGAGCTAGATACGAAATTATCCATCTTTGAAACAGGTATTAAGGTGGTCGATCTTTTAGCTCCTTATCGACGTGGAGGAAAAATAGGACTATTTGGGGGGGCTGGAGTAGGTAAAACAGTACTCATCATGGAATTAATCAACAACATTGCTAAAGCTCATGGAGGCGTATCCGTATTTGGCGGAGTAGGGGAACGGACTCGTGAAGGAAATGATCTTTATATGGAAATGAAGGAATCCGGAGTAATTAATGAAAAAAATTTGGAGGAATCAAAGGTAGCTCTAGTCTATGGTCAAATGAATGAACCGCCGGGAGCTCGTATGAGAGTTGGTTTAACTGCCCTAACTATGGCAGAATATTTCCGAGATGTTAATAAGCAAGACGTGCTTCTATTCATCGATAATATCTTTCGTTTTGTTCAAGCAGGATCGGAGGTATCCGCCTTATTAGGGAGAATGCCCTCCGCAGTGGGTTATCAACCTACTCTTAGTACAGAAATGGGTTCTTTGCAAGAAAGAATTGCTTCTACAAAAAAGGGATCCATAACTTCGATCCAAGCAGTTTATGTACCTGCGGACGATTTGACCGACCCTGCTCCTGCCACAACATTTGCACATTTGGATGCTACTACCGTACTTTCCAGAGGATTAGCTTCCAAGGGTATTTATCCAGCAGTAGATCCTTTAGATTCAACCTCAACTATGTTACAGCCTCGGATCGTTGGCAACGAACATTATGAAACTGCGCAAAGAGTTAAGACTTTACAACGTTACAAAGAACTTCAGGACATTATCGCAATTCTTGGGTTGGATGAATTATCAGAGGAGGATCGTTTAACTGTAGCAAGAGCACGAAAAATTGAACGTTTCTTATCACAACCGTTCTTTGTGGCAGAAGTTTTTACCGGTTCTGCAGGAAAGTATGTTGGTCTTGCAGAAACAATTAGGGGATTTCAACTAATCCTTTCCGGAGAATTAGACGGCCTACCCGAACAAGCTTTTTATTTGGTGGGTAACATCGATGAAGCTAGCACGAAAGCTATAAACTTAGAAGAGGAGAACAAATTGAAATGAATGAAATTAAATCTTTATGTACTAACTCCTAAGCGAATTATTTGGGATTGTGAAGTGAAAGAAATCATTTTATCTACTAATAGTGGCCAAATTGGCGTATTACCAAACCACGCCCCCATTAACACAGCTGTAGATATGGGTCCTTTGAGAATACGCCTCCTCGACCAATGGTTAACGGCGGTTCTGTGGAGCGGTTTTGCGAGAATAGTTAATAATGAGATCATCATTTTAGGAAATGATGCGGAACTGGGTAGTGACATTGATCCGGAAGAAGCTCAACAGGCACTTGAAATAGCCGAAGCTAACTTGAGTGCTGAGGGTACGAAAGAATTGGTTGAAGCGAAGCTAGCTCTCAGACGAGCTAGGATACGAGTCGAGGCTATCAATTGGATTCCCCCATCCAATTGAATGAAAAATGTAACCCATTCTTTCGTTTTTTTAGCTCACTGGCCATCCGCTGGGAGTTTCGGGCTTAATACCGATATTTTAGCAACAAATCTAATAAATCTAACTGTAGTGGTTGGTGTATTGATTTTTTTTGGAAAGGGAGTTAAAAGATTTATTAGATAATCGAAAACAGAGAATCTTGAGTACTATTCGAAATTCGGAAGAATTGCGTAGAGGGACCATTGAGCAGCTCGAAAAAGCTCGGGTTCGATTACAGAAAGTCGAAGAAGCAGATGAGTATCGAATGAATGGATACTCTGAGATAGAACGAGAAAAAAATTTGATTAATGCTACTTCTATTAGTTTGGAACAATTAGAAAAGTCTAAAAACGAAATCCTTTTTGAAAAACAAAGGGCGATGAATCAGGTCCGACAACGGGTTTTCCAACAGGCCGTACAAGGAGCTCTAGGACTGAATAGTTGTTTGAATACCGAGTTACATTTCCGTACGATTCGTGCTAATATTGGCATTCTCGGGGCCATAGAATCGAAGATGAATCCACTAATTGCTGCTGGATGCCGGGCTTGCTTCTATTGGGCCTGGAGTTGGTCAAGGTACTGCTGCAGGACAAGCTGTAGAAGGTATTGCGAGACAGCCAGAAGCAGAAGGTAAAATACGAGGTACTTTATTGCTTAGTCTAGCTTTTATGGAAGCTTTAACAATTTATGGACTAGTTGTGGCACTAGCGCTTTTATTTGCGAACCCTTTTGTTTAAATGAATATTATACCATGTTCCGTTAAAACACTCAAGGGGTTATATGATATATCGGGTGTAGAAGTAGGCCAACACTTCTATTGGCAAATAGGAGGTTTCCAAATTCATGCCCAAGTACTCATCACTTCTTGGGTCGTAATTACTATCTTGCTAGGTTCAGTTATCATAGCTGTTCGGAATCCACAAACCATCCCGACCGACGGTCAGAATTTCTTCGAATATGTGCTTGAGTTTATTCGAGACTTGAGCAAAACTCAGATTGGAGAAGAATATGGTCCCTGGGTTCCCTTTATTGGAACTATGTTCCTTTTTTTTGTTTCGAATTGGTCGGGTGCTCTTTTACCTTGGAAAATTATATTACCCCATGGGGAATTAGCAGCACCCACGAATGATATAAATACTACTGTTGCTTTAGCTTTACTCACATCAGCGGCATATTTTTATGCGGGTCTTAGCAAAAAAGGATTGAGTTATTTCAAATATATTAAACCAACTCCAATTCTTTTACCAATTAACATCCTAGAAGATTTCACAAAACCATTATCGCTTAGTTTTCGACTTTTCGGGAATATATTGGCGGATGAATTAGTTGTTGTTCTTGTTTCTTTAGTCCCCTTAGTAGTCCCTATACCGGTCATGTTTCTTGGATTATTTACAAGCGGTATTCAAGCTCTTATTTTTGCAACGTTAGCCGCAGCCTATATAGGTGAATCCATGGAAGGTCATCATATGATAGCTACTTTTTCCATAACAGGATTCTTAGTTTCTCGTTGGTCTTCGGGACATTTTCCATTAAGTAATTTATATGAGTCATTGATCTTCCTTTCATGGGCTCTGTATATTCTTCATACGATTCCTAAGATACAGAACTCTAAAAATGATTTAAGCACAATAACTACGCCAAGTACTATTTTAACGCAAGGCTTTGCCACGTCGGGTCTTTTAACTGAAATGCATCAATCCACAATACTAGTACCTGCTCTACAATCTCAGTGGTTAATGATGCATGTCAGTATGATGTTACTAAGCTATGCAACTCTTTTGTGCGGATCCTTATTATCCGCCGCTCTTCTAATCATTAAATTTCGAAAGTTCTTCGTTTCTCTTTTCCAAATTATTACAAATATCAATTAATTGAGCGTTTGGATTCTTGGAGTTATCGTGTCATTAGCGGGTTTACCCTTTTAACCATAGGTATTCTTTGTGGAGCAGTATGGGCTAATGAGGCGTGGGGATCCTATTGGAATTGGGATCCTAAGGAAACTTGGGCATTTATTACTTGGACCATATTCGCAATTTATTTACATAGTAGAACAAATAATTGGAAGGGTACGAATTCCGCACTTGTAGCTTCGATAGGATTTCTTATAATTTGGATCTGCTATTTTGGTATCAATCTATTAGGAATAGGTTTACATAGTTATGGTGCATTTTTAATGAAAAAAAAGAAAGCATTGCCTTCTTTCCTATATCTTTTTATCGTACTTTTGCCCTGGGGAGTCTCTTTCTCTTTTAACAAATGTCTGGAACTTTGGATTAAGAATTGGTGGAATACCAGGCAATCTGAAACTCTCTTAACTGATATTCAAGAGAAAAAGGTTCTAGAAAGATTCATAGAATTAGAAGAACTTTTTTTGGACGAAATGATAAAGCCCCTCCTATAGGAATACACGAAATAATACAATTGGTCAAAATAGATAATGAGGATCATCTCCATATCATTTTGCATTTCTCGACAAATATAATCTGTTTGATTCTAAGTGGTTCTTTTTTTGGTAAAGAGGAACTTATTAATTCTTGGCAGGAATTCTTCTATAACTTAAATGACTCAATAAAAGCTTTTTTGATTCTTTTAGTTACTGATTTTGTTGGATTTCACTCCACCCGCGGTTGGGAACTACTAATCCGTTGGGTCTACAACGATCTTGGATGGGCTCCTAATGAGCTATTCACTATTTTTTGTAGTTTTCCAGTGATTCTAACATGTTTTAAATTTTGGATCTTTTTTTTAAACCGTCTATCTCCTTCGCTTGTAGTCTATCATTCAATTGAATAAATGCCCATTGGTGTTCCAAAAGTACCTTACCGGATTCCCGGAGATGAAGAAGCGACTTGGGTTGACTTATACAATGTTATGTATCGAGAAAGGACACTTTTTTTAGGTCAAGAGATTCGTGAGGTCACGCATATTACAGGTCTCATGGTATATCTCAGTATAGAAGATGGAAGCGATATTTTTTTGTTTATAAACTCCCCAGGCGGGTGGCTAATCTCAGGAATGGCGATTTTTGATACGATGCAAACGGTGACACCAGATATAACAATATGCCTCGGAATGGCTGCGTCCATGGCATCCTTCATTCTGGGAGGCGAACCCACCCGTATAGCATTCCCTCACGCGAGGATTATGCTTCACCAACCTAGTGCTTATTATCGGGCAAGGACACCAGAATTTCTAGAAGTGGAAGAGTTACACAAAGTTCGCGAAATGATCACAAGGTATGCACTAAGAACAGGCAAGCCTTTTTGGGTTGTATCCGAAGACATGGAAAGGGATTTTATGTCAGCAGACGAAGCCAAAGCTTATGGACTTGTCGATGTAGGGGAAATGGACGAGCACTGTGATCCAGTGTGGCCAGAAATGAAGGATTGGATGTTCCGCGTTCGCCTAGAGAATGACACCATCATCCTTGGCTATATTTCAGGAAAGATCCGGTCTAGTTCTATACGAATACTGATGGGGGATAGGGTCAAAATTGAAGTAAGTCGTTATGATTCAAGCAAAGGACGTATAATTTATAGACTTCCCAAGTCGAAGCGTACCGACTCGAAGACCGAAGATAAGATGAAATTGGAAGGGTCAAAAAAATCTCGTTACTTCGTTTACCCACTTCTCTTTGAGTTTGCCCATGATAAAGGTTCCGAACCTGTGGAAATTAGTAATAACAAGAAATTTAGTTCACTACTTGTGAAACGTTTAATTCGAATGTATCAGCAGAATTTTTGGAACTCGGTTAATCATAACCAAGATCGATTGGATTACAATTTTTATTCTGAGTTTTATTCTCAGATTCTATCTGAGGGGTTTGCGATCGTTGTAGAAATCCCATTCTCGCGAGAATTATGTCCGGAAACACCAAAGTTTCAGAATTTACGATCTATTCATTCATTTCCCTTTTTAGAAGACTTTCATTTACATTATCTATCACATATAGAAATACCCTATCCTATCCATTTTGAAATCTTGGTTCAACTCCTTCAATACCGGATCAAAGATGTTCCATCTTTGCATTTGCGATTCTTTCTCAACTACTATTCGAATTGGAATAGTCTTATTACTTCAATGAAATCGTTTCTTAAAGAAAATAAAAGACTATTTTTCCTATATAACTCTTATGTATCAGAATATGAATTTTTCTTGTTTCTTAAACAATCTTGCTTACCATTAACATCTTCTTTTGTGGAACGAATCTTTAAGATGGAACATTTTGGGATGTACCCATTTCGGAAAACCTGGATCTTTATGGATCCTCTTATGCATTATCGATATCAAGGAAAGGCAATTGCATCAAAAGGAACTCTTAAGAAGAAATGGAAATACCTTGTCTTCTGGTATTCTTTTTTTTGGACTCAACCGAGGATCCATCTAAACTTAAACTCTTGCTTCGATTTTCTGGGGTACCTTTCAAGTGTACCAAATCCTTTGGTAAGGAATATGCTAGAGAATTCATTTCTAATAATGAAAAAATTCGATACCGTCCCTGCTACTCCCCTCATTGGATCCTTAAAAGCTCAATTTTGTACTGGATCGGGGCATCCTATTAGTAAACCCTGGACCTTATCAGATTGGGATATTCTTGATCGATTTGGTCGGATATGTAGAAATCTTTTTCATTATCATAGTGGATCCTCGAAAAAAACTTTGTATCGAAAGTATATACTTCGACTTTCATGCGCTAGAACTTTAGCTCGTAAACATAAAAGCACGGTACGATTTATGCAACGAGGTTCGGTATTTTTAGAAGAATTTTTTACGGAAGAAGAGGTTTTTTTGATGTTCAAAACAACCTCTCGTGGATCACACAGTGACCGTATTTGGTATTTGGATATTATCAATGACCTGTAGAGATAGAAACTATCAATTCTTTTTCGAAATCGGAAAAAGAAGTCTATGGACTGATATGGATTCCCATTTTGACCCTCCTACTGGGAATCACAATAGAAGTACTCGTAATTGTGTGGTTAGAAAGAGAAATATCCGCATCGATACAACAACGTATTGGTCCTGAATATGCTGGCCCCCTGGGACTGCTTCAAGCTATAGCCGATGGAACTAAGCTATTTAAGGAGGATATCCTGCCATCCCGAGGAGATATTCCTTTATTTATTGGACCTTCTATAGCAGTCATATCATTATTAAGTTTTTTAGTTATCCCTGGATATTTTGTTTTAGCCGATCTTAGTATTGGTGTTTTTTTATGGATTGCCATTTCAAGTATTGCTCCTATTGGTCTTCTTATGGCAGGATATAGCTCAAATAATAAATATTCTTTTGGCGGTCTACGAGCTGCTGCTCAATCTATTAGTTATGAAATACCATTAACTTTTTGTGTGCTAGCAATATCTCTGGTTATCAAACCGAATATTCTGGTATCAAATATGGTTTATTTTATCTTGTTTCTTACCTAAATTTATTAGTTTCCTCTTTATTTGTAACAGTTCTCTACTTAGGCGGGTGGAATTTCTCTATTCCCTATATATCCGAATTTTTCAAAATGGGAATTTTGGAAATGATGGGTATCATTACATTAACTAAAGCTTATTTATTTCTCTTCATTTCTATCACAATAAGATGGACTTTACCCAGGATGAGAATGGATCAGTTATTAAATCTTGGATGGAAATTTCTTTTACCTATTTCCCTGGGCAATCTCTTATTAACAACTTCTTCCCAACTTGTTTCACTATAAAAAGCGTTTCATTTGCTTCTCTTCGGAAGTTTCATTTTCCCAGAATGTATCCTAATTTTTGGCCTAATTCTTCTTCTGATGATCGATACCTCTGATCAAAAAGATAGACCTTGGTTCTATTTCATCTCTTCAACAAGTTTAGTAATAAGCATAACGGCCCTATTGTTCCGATGGAGAGAAGAACCTATAATTAGCTTTTCGGGAAATTTCCAAACGAACAATTTCAACGAAATCTTTCAATTTCTTATTTTATTATGTTCAACTTTATGTATTCCTCTATCCGTAGAGTACATTGAATGTACAGAAATGGCTATAACAGAGTTTCTGTTATTCTTAACAGCTACTCTAGGGGGAATGTTTTTATGTGGTGCTAACGATTTAATAACTATCTTTGTAGCTCCAGAATGTTTCAGTTTATGTTCCTACCTATTGTCTGGATATACCAAGAGAGATCTACGGTCTAATGAGGCTACTATGAAATATTTACTCATGGGTGGGGCAAGCTCTTCTATTCTGGTTCATGGTTTCTCTTGGCTATATGGTTCATCTGGGGGGGAGATCGAGCTTCAAGAAATTGTGAACGGTCTTATCAATACACAAATGTATAACTCCCCAGGAATTTCAATTGCGCTTATATCCATCACTGTAGGACTTGGGTTCAAGCTTTCCCCAGCCCCTTTTCATCAATGGACTCCTGTCTACGATCCCCCACTCCAGTCGTTGCTTTTCTTTCTGTTACTTCGAAAGTAGCTGCTTCAGCTTCAGCCACGCGAATTCTCGATATTCCTTTTTATTTCTCATCAAACGAATGGCATCTTCTTCTGGAAATCCTAGCTATTCTTAGCATGATAGGGAATCTCCTTGCTATTACTCAAACAAGCATGAAACGTATGCTTGCATATTCGTCCATAGGGCAAATCGGATATGTAATTATTGGAATAATTGTTGGAGACTCAAATGATGGATATGCAAGCATGATAACTTATATGCTGTTCTATATCTCCATGAATCTAGGAACTTTTGCTTGCATTGTATTATTTGGTCTACGTACCGGAACTGATAACATTCGAGATTATGCAGGATTATACACGAAAGATCCTTTTTTGGCTCTCTCTTTAGCCCTATGTCTCTTATCCCTAGGAGGCCTTCCTCCACTAGCGGGTTTCTTCGGAAAACTCTATCTATTCTGGTGTGGATGGCAAGCAGGCCTATATTTCTTGGTTTCAATAGGACTCCTTACGAGCGTTCTTTCTATCTACTATTATCTAAAAATAATCAAGTTATTAATGACTGGACGAAACCAAGAAATAACCCCTTATGTGCGAAATTATAGAAGATCCCCTTTAAGATCAAACAATTCCATCGAATTGAGTATGACTGTATGTGTGATAGCATCTACTATACCAGGAATATCAATGAACCCCATTCTTGCAATTGCTCAGGATACCCTCTTTTAGATGTTTCTGCTTCACGAATATGATATTTTTTGGACATTTCTAATAATAGCAAGCCTTATTCCTATTTTTGCATTTTGGATTTCAGGACTTTTAGCCCCGGGACCAGAGAAGCTTTCTAGTTATGAATCGGGTATAGAACCCATGGGAGGGGCTTGGTTACAATTCCGAATACGCTATTACATGTTTGCACTAGTTTTTGTTGTTTTTGATGTGGAAACGGTCTTTCTCTACCCTTGGGCAATGAGTTTCGACGTATTGGGTGTATCCGTTTTTATCGAAGCTTTCATTTTCGTGCTTATCGTTGTTGGTGTTTATGCATGGCGAAAAGGAGCCTTGGAATGGTCTTAAATGAGTTATTTTCCTTGGTTAACAATACTTGTTGTTCCGATATTTGCAGGTTCAATTTTTTTACCTCATAGGGGAAACAAAATCGTTAGGTGGTATACTATATCTATTTGTTTATTAGAATTCCTTATGACTTATGCATTCTGTTATCATTTCCAATTGGAGGATCCCTTAATCCAATTAAAGGAGGATTCTTGGATAGATGTCTTTGATTTCCACTGGAGATTGGGAATCGATGGACTTTCATTAGGATCTATTTTATTGACAGGATTTATCACTACTTTAGCTACTTTAGCAGCTTGGCCAACCCGGAATTCGCGATTATTCTATTTCCTGATGCTAGCAATGTATAGTGGTCAAATAGGATTATTTTCTTCGCGAGACCTTTTACTTTTTTTTATCATGTGGGAGTTAGAATTAATTCCTGTTTACTTACTTTTATCCATGTGGGGGGGAAAGAGGCGTCTGTATTCAGCTACAAAATTTATTTTGTATACTGCAGGCGGTTCCATTTTTTTCTTAATCGGAGTTCTAGGTATGGGCTTATATGGTTCCAACGAACCATTAGATTTGGAAAGATTAATTAATCGATCATACCCTGCAACATTGGAAATACTATTTTATTTTGGCTTCCTTATTGCTTATGCTGTCAAATTGCCGATTATACCCCTACATACGTGGTTACCAGATACCCATGGGGAAGCGCATTACAGTACATGTATGCTTTTAGCGGGAATCCTATTAAAGATGGGAGCATACGGATTGATTCGGATCAATATGGAATTGTTACCTCATGCTCATTATCTATTTTCCCCCTGGTTGGTAATAATAGGAGCGATGCAAATAATCTATGCAGCTTCAACTTCTCTTGGTCAACGAAATTTCAAAAGAATAGCCTACTCCTCCGTATCTCACATGGGTTTCATAATTATAGGAATTGGTTCCATAACCAACATTGGACTCAATGGAGCTTTACAAATACTATCCCATGGATTTATTGGTGCTACACTTTTTTTCTTGGCGGGAACGGCTTGTGATAGAATGCGTCTTGTTTATCTCGAAGAACTGGGGGGGATATCTATCCCAATGCCGAAAATTTTTACCATGTTTAGTAGCTTTTCAATGGCTTCTCTTGCCTTACCAGGAATGAGCGGTTTTGTTGCAGAATTAGTAGTATTTTTTGGACTAATTACTAGTCAAAAATTTCTGTTAATACCAAAAATGCTAATTACTTTTGTAATGGCAATTGGAATGATATTAACTCCTATTTTTTTATTATCTATGTTACGCCAGATGTTCTATGGATACAAGCTATTTGTTCCAAACGCAAATTTGGATTCTGGACCACGAGAACTCTTTTTAATCTGTATCTTTTTACCAGTAATAGGAATTGGTATTTATCCAGATTTTGTTCTCTCGCTATCGGTTGACAAGGTAGAGGCTCTCTTATCCAATTATTATAAATAAATGTTTGAGCATGTACTTTTTTTTAGTGTCTATTTATTTTCGATTGGTATCTATGGATTGATCACAAGCCGAAACATGGTTAGAGCTCTAATATGTCTTGAACTTATACTGAATTCAATTAATCTAAATCTCGTAACATTTTCTGATCTATTTGATAGTCGCCAATTAAAAGGAGACATTTTCGCAATTTTTGTTGCTGCTGAAGCAGCTATTGGACTATCCATTCTTTCTTCCATCCATCGTAACAAGAAATCAACTATCCAATCTATGGAACATACATATCAATATGCATGGATCCCTCTTCTCCCACTTCCAATTATGTCAATGGGGGGACTTATTCTTATTCCGACAGCAACAAAAAATCGTCGCATATGGGCTTTTCCTTGTGTTTTACTCTTAAGTATAGCTATGGTATTCTCAGTTCACCTATCTATTCAACAAATAAATGGAAGTTCTATCTATCAATATCTATGGTCTTGGACCGTCAATAATGATTTTTCCTTAGAATTTGGATACTTGATCGACCCGCTTACTTCTATTATGTTAATACTAATTACTACTGTAGGAATCCTCGTTCTTATTTATAGTGACGATTATATGTCTCACGATGAAGGATATTTGAGATTTTTTTATATAAGTTTTTTCAATACTTCTATGTTGGGATTGGTTACTAGTTCCAATTTGATACAAATTTATTTTTTTTGGGAACTTGTGGGAATGTGTTCCTATTTATTGATAGGCTTTTGGTTTACACGGCCAATTGCAGCGAGTGCTTGTCAAAAAGCTTTTGTAACTAATCGTGTAGGGGATTTTGGTCTGTTATTAGGAATTTTAGGTTTTTTTTGGATAACAGGTAGTTTAGAGTTTCGGGATTTGTTCAAAATAGCTAATAACTGGATTCCTAATAATGGGATTAATTCCTTACTTACTACTTTGTGTGCTTTTTTATTATTCCTTGGTGCAGTTGCGAAATCTGCACAATTCCCTCTTCACGTATGGTTACCCGATGCTATGGAAGGACCCACTCCCATTTCGGCTCTTATACACGCAGCAACTATGGCTGGGATTTTTCTTGCTCGACTTCCTCTTTTCATATCCCTACCTATAATGAGTTTCATTTCTTTAGTAGGTACAATAACACTCTTCTTAGGAGCTACTTTAGCTCTTGCTCAGAGAGATATTAAAAGAAGCTTAGCCTATTCTACAATGTCTCAATTGGGTTATATGATGTTAGCTCTAGGTATAGGTTCTTATCAAGCTGCTTTATTCCATTTGATCACTCATGCTTATTCGAAAGCTTTATTGTTCTTGGGATCCGGATCCATTCATTCAATGGAACCTCTTGTTGGATATTCACCAGATAAAAGTCAGAATATGGTTCTTATGGGTGGTTTAAGAAAATACCCAATTACAAGAACTACTTTTTTAGGTACGCTTTCTCTTTGTGGTATTCCACCTCTTGCTTGCTTCTGGTCCAAAGATGAAATCCTTAGTAATAGTTGGTTGTATTCACCCTTTTTTGGAATTATAGCCTCTTTTACTGGATTAACTGCGTTTTATATGTTTCGGATATATTTACTTACTTTTGATGGGTACCTGCGTGTTTTTAATTACAGTAGCACTAAAGAGGGTTCGTTGTCAATATCCTTATGGGGAAAAAGGCCCAAAATTCATAATACAAGAGGGTCCTTTAGTACTTTTGGGGCTAAAAACACTTTTGTCTATCCTCATGAAACGGGAAATACTATGCTATTCCCTCTTTTTATATTACTGTTTACTTTGTTCATTGGATCCATAGGAATCTTTGAGTTAACCATATTATCAAAGTGGTTAACTTCAATAAACTTCCAGGAATCCATAAATTCATATGAATTTACTAATATTTCTTCTGTAAGTCTAGCTATGTTTGGTCTATCCATATTCTCCTTTCAGTTGTTAAATTCTAAAGAGAGTCCGAAGTTTTCGGATGTAAAAAAAAAGATATACAGTTGGTCATATAATCGTGGTTATATAGATATTTTCTATACTAGGTTTCTGGGTATAAGAGGATTAACTGAACTAACGCAGTTTTTCGATAAGGGTGTCATTGATGGAATTAATGGAGTAGGTCTTGCTGGTTTTTGTATAGGAGAAGAAATTAAATATGTAGGGGGAGGGCGAATATCGTCTTATTTATTCTTTTATTCCGTGTTCTTCTTTTTTATGGATTTACCTGGACCAATACATGAGATTCTTGTGCTATTTGGATTTCTTCTACTAGGAGGTCTAGGAGTAGTATTACTTACCAACCCAATTTATTCTGCCTTTTCGCTGGGATTAGTTCTTGTTTGTATATCCTTATTCTATATTTTATTGAATTCCTACTTTGTAGCTGTCGCACAACTTCTTATTTATGTGGGAGCTATAAATATTTTGATCATATTTGCCGTAATGTTCAATGGCTCAGAATGGTCTAAAAATAATAATTGGACTATTGGAGATGGGTTCACTCTCTGTATAACTATTCTTTTTTCACTAATGACTACTATCCCAGATACGTCATGGTATGGAATTCTTTGGACTACAAGATCAAACCAAATAGTAGAACAGGGTCTCAATAACGTTCAACAAATTGGGATTCATTTAGCAACTGATTTTTATCTTCCGTTTGAACTCATTTCCATAATTCTTCTAGTTTCTTTAATAGGTGCAATTACTATGGCTCGGCAATAAATGTTTACAGAAGCAATAACGGTAAATGCACCAGAATTCTTGGAAAATATTCAAATACCCCAAAGAGCCAGCTATATTAGGGTAATTATGTTAGAGTTGAGCCGTATAGCTTCTCACTTGTTATGGCTTGGACCTTTTATGGCGGATCTAGGCGCACAGACCCCTTTTTTCTATATTTTTAGAGAGAGAGAATTGATATATGATCTATTTGAAGCTGCTACAGGTATGCGAATGATGCATAATTACTTTCGCATCGGAGGGGTAGCCGCCGATCTACCTTATGGATGGGTCGATAAATGTTTAGATTTCTGTGATTATTTTTTACGAGGAGTTGTTGAACAACAACTTATTACACGGAATCCCGTTTTTTTAGAACGAGTTGAAGGAGTCGGTTTTATTAGCGGAGAAGAAGCAGTAAATTGGGGCTTATCGGGACCGATGTTACGAGCTTCTGGAATACAATGGGATCTTCGTAAAGTTGATTATGAGTCTTACAACCAATTCGATTGGAAAGTCCAATGGCAAAAAGAAGGGGATTCATTAGCTCGCTATTTAGTACGAATGGGTGAAATGAGGGAATCCATCAAAATTATTCAACAGGCTGTAAAAATTCCTGGAGGCCCTTATGAGAATTTAGAAGTCCGACGCTTTAAGAAGAATTCCGAATGGAATGATTTTGAATATCGATTTCTTGGTAAAAAACCTTCGCCCAATTTCGAATTGTCAAAGCAAGAGCTTTATGTAAGAGTGGAAGCTCCAAAAGGTGAATTGGGAATTTATCTGGGAGATGATAGTCTTTTCCCCTGGAGATGGAAAATTCGTCCACCCGGTTTTAATTTGCAAATTCTTCCTCAACTAGTTAAAAAAATGAAATTGGCTGATATCATGACGATATTAGGTAGTATAGATATCATTATGGGGGAAGTTGATCGTTGAATGTTCCCTATGGTAACTGGGTTCATGAGTTATGGTCAACAAACAATACGCGCTGCAAGGTACATTGGTCAATTCCTAATTACCTTATCCCACACAAATCGTTTACCTATAACGATTCACTACCCTTATGAAAAATCAATTACATCGGAGCGTTTCCGGGGGCGAATCCACTTTGAATTTGATAAATGTATTGCTTGTGAAGTATGTGTTCGCGTATGCCCGATAGATCTACCCCTTGTGGATTGGAGATTTGAAAAGGATATTAAAAGGAAACAATTGAATTATAGTATTGATTTCGGAGTTTGTATATTTTGTGGTAATTGTGTTGAGTACTGTCCGACAAGCTGTTTATCAATGACTGAAGAATATGAACTTTCTACTTATGATCGTCATGAATTGAATTACAATCAAATTGCTTTGAGTCGGTTACCAATCTCCATAATGGGAGATTACACAATTCAAACAATTAGGAATTCGACTCATAAAAATCTTGGAATTCAAGAACGGTTACTAATTATTAGATGCAGCAGGGTTGGTTATCTAATTGGCTAGTCAAACATGAGGTGGTTCATAGATCTTTGGGCTTCGATCACCGAGGAATAGAGACTTTACAAATAAAAGCAGGGGATTGGGATTCCATTGCTGTCATTTTATATGTATATGGTTACAATTATTTACGTTCCCAATGTGCTTATGACGTAGCACCCGGTGGATCTTTAGCTAGCGTGTATCATCTTACGAGAATACAGTATGGTATAGATAACCCAGAAGAAGTATGCATAAAAGTTTTTGCCCAAAAGGATAATCCTAGAATCCCGTCTGTCTTCTGGATTTGGAGAAGTGCCGATTTTCAAGAACGCGAATCTTATGATATGGTGGGAATCTATGATAATCATCCACGCCTTAAACGTATTCTAATGCCTGAAAGTTGGATAGGCTGGCCCTTACGTAAGGACTATATAACCCCCAATTTCTATGAAATACAAGATGCTCATTGAATGAGTTTGATTGAGTTTCCCTTACTTGACCAAACAAGTTCCAATTCCGTTATTTCAACTACAAATGATCTTAATTGGTCAAGACTCTCCAGTTTATGGCCCCTTCTATATGGTACCAGTTGTTGTTTCATTGAATTTGCTTCATTAATAGGCTCACGGTTCGACTTTGATCGTTATGGATTGGTACCAAGATCAAGTCCTAGGCAAGCAGACCTAATTTTAACAGCTGGTACGGTAACAATGAAAATGGCTCCCTCTTTAGTGTTATACGAGCAAATGCCTGAACCAAAATACGTCATTGCTATGGGAGCCTGTACTATTACAGGGGGAATGTTCAGTACGGATTCCTATAGTACTGTTCGGGGAGTTGATAAGTTAATTCCTGTGGATGTCTACTTGCCGGGCTGCCCACCTAAACCGGAGGCAGTTATAGATGCCCTAACAAAACTTCGTAAGAAGATATCGCGAGAAATAGTTGAGGATCGAACTCTATCTCAAAAGAATCGATGTTTTACTACCAGTCACAAGCTTTATGTTAGGCGCAGTACTCATACTGGAACTTACGAGCAAGAATTGCTCTATCAATCACCATCTACTTTAGACATATCTTCTATGGAAAATAGAAATACTTTTTCTTGGGTAAAGGAACAGATGATTCGATCGATTTCTATCATGATATACATAACTCGGACATCTTCAAATGCATATCCCATTTTTGCGCAGCAGGGTTATGAAAACCCACGAGAAGCAACCGGACGAATTGTATGTGCCAATTGCCATTTAGCTAATAAGCCCGTGGATATTGAAGTTCCCCAAGCTGTGCTTCCCGATACTGTATTTGAAGCAGTTCTTCGAATTCCTTATGATATGCAACTGAAACAAGTTCTTGGTAATGGGAAAAAGGGAGGGTTAAATGTGGGTGCTGTTCTTATTTTGCCCGAGGGATTCGAATTAGCGCCGCCCGACCGTATTTCTCCTGAGTTGAAAGAAAAGATAGGAAATCTTTCTTTTCAGAGTTATCGTGATAAAAATATTCTTGTGATAGGCCCTGTTCCCGGTAAGAAATATAGTGAAATCGTCTTTCCCATTCTTTCCCCCGATCCTGCTACGAAGAAAGACTTCTTAAAATATCCCATATATGTAGGGGGAAACCGAGGAAGGGGACAGATCTATCCTGATGGTAGCAAGAGTAACAATACGGTCTATAATGCTACGTCAACAGGTATAGTAAGAAAAATACTACGTAAAGAAAAGGGGGGATATGAAATATCCATAGTCGAGGATGGACGCCAAGTGATTGATATTATACCTTCCGGGCCAGAACTTCTTGTTTCAGAAGGGGAATCGATCAAGCTTGATCAACCATTAACAAGCAATCCTAATGTGGGAGGGTTTGGTCAGGGGGATGCAGAAATCGTGCTTCAGGATCCATTACGCGTCCAAGGCCTTTTGTTCTTCTTCGCATCTGTTATTTTGGCACAAGTTTTTTTGGTTCTCAAAAAGAAACAGTTTGAAAAGGTTCAATTGTACGAAATGAATTTCTAGATGACTTTTTACTACCGCCCAACCGTTACAGAGGCTTTTTCCTCGGTTCAATACATAATGACCGAGGCCAACTTTGGTTGGTTAATCCGATCAGTTCATCGATGGTCAGCAAGTATGATGGTTCTAATGATGATCCTGCACGTATTTCGTGTGTATCTCACAGGTGGATTTAAAAAACCCCGCGAATTAACTTGGGTGACAGGTGTGGTTTTGGTATTGACTGCATCGTTTGGTGTAACTGGTTATTCTTTGCCTTGGGATCAAATTGGTTATTGGGCAGTCAAAATTGTGACAGGTGTACCTGAAGCGATTCCGGTAATAGGATCGCCTTTAGTGGAGTTATTACGTGGAAGTGCTAGTGTGGGCCAATCCACTTTGACTCGTTTTTATAGTTTACATACCTTTGTACTGCCTCTGCTTACTGCCGTATTTATGTTAATGCACTTTATGATACGTAAGCAAGGTATTTCGGGTCCTTTAGTACCTGTATTAAGAGCAAAATTAGCTAAAGGGATGGGACATAATTATTACGGGGAACCCGCGTGGCCCAACGATCTTTTATATATTTTTCCAGTAGTAATTCTAGGTACTATTGCATGTAATGTAGGTTTAGCGGTTCTCGAGCCGTCAATGATTGGTGAACCGGCGGATCCGTTTGCAACTCCTCTGGAAATATTACCCGAGTGGTACTTCTTTCCCGTCTTTCAAATACTCCGTACAGTACCCAATAAGTTATTGGGCGTTCTCTTAATGGTTTCTGTGCCAACGGGCTTATTGGTACCCTTTCTAGAGAATGTCAATAAATTCCAAAATCCATTCCGTCGCCCAGTAGCTACGACCGTTTTTTTAATCGGTACTGCAGTAGCTCTTTGGTTAGGTATTGGAGCAACATTACCCATTAAATCCTTAACTTTAGGTCTTTATGATTGAAGTTTTTCTATTTGGAATCGTCTTACTAATTCCTATTACTTTAGCGGGATTATTCGTGACTGCGTATTTGCAATACAGACGTGGGGATCAGTTGGATCTTTGAATGCTTACTATAACTAGTTATTTCGGTTTTCTACTGGCTGCTTTAACTATAACCCCAGCTCTATTTATTGGCTTGAACAAGATACGTCTTATTTGAATGGATATAGTAAGTCTCGCTTGGGCTGCTTTAATGGTAGTCTTTACATTTTCTCTTTCACTAGTAGTATGGGGGAGGAGTGGACTCTAGATGATTATTCGTTCGCCGGAACCAGAAGTAAAAATTGTGGATAGGGATCCTGTAAAAACATCTTTTGAGGAATGGGCCAAACCCGGCCATTTCTCAACAATAGCTAAGGGCCCTGATACTACCACTTGGATCTGGAACCTACATGCTGATGCTCACGATTTCGATAGTCATACCGGTGATTTGGAGGAGATCTCTCGAAAAGTCTTTGCTCATTTCGGTCAACTCTCCATTATCTTTCTTTGGTTGAGTGGCATGTTCGCCCGTTTTTCCAATTATGAAGCATGGCTAAGTGATCCTACTCACATTGGACCCAGTGCTCAGGTAGTTTGGCCAATAGTAGGGCAAGAAATATTGAATGGTGATGTAGGCGGGGGTTTCCGAGGAATCCAAATAACCTCTGGGTTTTTTCAGTGGCGAGCATCTGGAATAACTGAATTACAACTCTATTGTACCGCAATCGGTGCATTGATTTTTGCATCGTTAATGCTTTTTGCTGGTTGGTTCCATTATCACAAGGCCGCTCCCAAATTGGCCTGGTTCCAAGATGTAGAATCCATGTTGAATCACCACTTAGCGGGGTTATTAGGACTTGGGTCTCTTTCTTGGGCGGGACACCAAATCCATGTATCTTTACCAATTAACCAATTTCTTGACGCTGGGGTTGATCCTAAACCACTTCCTCATGAATTTATCTTGAATCGCGACCTTTTGGCTCAACTTTATCCTAGTTTTGCCGAAGGAGCAACCCCCTTTTTCACCTTGAATTGGTCCAAATACGCAGAATTTCTGTTTCGCGGAGGACTAGACCCAATAACCGGAGGTCTATGGTTGAGCGATATTGCGCACCATCATTTAGCTATTGCTATTCTTTTCCTGATCGCAGGTCATATGTATAGGACCAACTGGGGTATTGGTCATGGACTTAAAGATATTTTGGAAGCTCATAAGGGCCCATTTACAGGACAAGGCCATAAGGGTCTCTATGAAATCCTAACAACGTCATGGCACGCTCAATTATCTCTTAACCTAGCTATGCTAGGCTCTACCATTGTTGTAGCTCATCATATGTACATGCCCCCCTATCCATACCTAGCTACTGACTATGGTACACAACTTTCCTTGTTCACACACCACATGTGGATTGGCGGATTTCTAATAGTCGGTGCTGCTGCACATGCAGCCATTTTTATGGTAAGAGACTATGATCCAACTACTCGATACAACGATCTATTAGATCGCGTCCTTAGACACCGCGATGCAATCATATCCCACCTTAACTGGGTATGTATATTTCTAGGTTTTCACAGTTTTGGCTTGTACATTCATAATGATACCATGAGTGCTTTAGGCCGTCCCCAAGATATGTTTTCGGATACCGCCATACAATTACAACCCATCTTTGCTCAATGGGTACAAAATATCCATGCTGCGCCTGGCGTAACAGCTCCTGGTGCAACAACAAGTACCAGCTTAACGTGGGGAGGTGGCGAGTTAGTAGCAGTAGGCGGCAAAGTAGCTTTGTTACCTATTCCATTAGGAACCGCAGATTTTTTAGTCCATCACATTCACGCATTTACCATCCATGTGACTGTATTAATACTTTTGAAAGGTGTTTTATTTGCTCGCAGTTCCCGTTTGATACCCGATAAAGCAAATCTTGGTTTTCGCTTCCCTTGCGATGGGCCTGGGAGAGGGGGAACATGTCAAGTATCCGCCTGGGATCATGTTTTCTTAGGTCTATTCTGGATGTACAATATTTCGGTAGTCATTTTCCATTTCAGTTGGAAAATGCAGTCGGATGTTTGGGGTACTATAAGCGATGAAGGGATGGTAACTCATATCACAGGGGGAAACTTTGCACAGAGTTCCATTACGATTAATGGGTGGCTCCGAGATTTCTTGTGGGCACAGGCATCCCAAGTAATTCAGTCTTATGGTTCTTCATTATCTGCATATGGTCTTTTTTTCTTAGGTGCTCATTTTGTCTGGGCCTTCAGTTTAATGTTTTTATTCAGCGGCCGTGGTTATTGGCAAGAACTCATTGAATCTATCGTTTGGGCTCATAACAAATTAAAAGTTGCTCCTGCTACTCAGCCTAGAGCCTTGAGCATTATACAAGGACGTGCTGTAGGAGTAACCCATTACCTTCTGGGTGGAATTGCCACAACATGGGCATTCTTCTTAGCGAGAATTATTGCAGTAGGAATGGAATTAAGATTTCCCAGGTTTAGCCAAGGCTTAGCTCAGGACCCCACTACTCGTCGTATTTGGTTTGGTATTGCTACCGCACATGATTTCGAAAGTCATGATGATATTACTGAGGAACGTCTTTATCAGAACATTTTTGCTTCTCACTTTGGGCAGTTAGCAATAATCTTTCTATGGACATCCGGAAATCTGTTTCATGTAGCTTGGCAAGGAAATTTTGAATCATGGATACAGGATCCTTTACACGTAAGGCCTATTGCTCATGCGATTTGGGATCCTCATTTTGGTCAACCCGCTGTGGAAGCCTTTACTCGAGGAGGTGCTGCCGGTCCAGTGAATATCGCCTATTCTGGGGTTTATCAGTGGTGGTATACAATTGGATTACGCACCAATGGAGATCTTTATACTGGAGCTCTGTTTCTATTATTTCTTTCTACGCTATCCTTAATAGGGGGTTGGTTACATCTACAACCCAAATGGAAACCAAGCCTTTCGTGGTTCAAAAACGCGGAATCTCGTCTCAATCATCATTTGTCAGGACTTTTCGGGGTAAGTTCTTTGGCTTGGACAGGACATTTAGTTCATGTCGCTATTCCCTCCAGGGGGGAGTACGTTCGATGGAATAATTTCTTAGATGTATTACCCTATCCCCAGGGGTTGGGACCCCTTCTGACGGGTCAGTGGAATCTTTATGCCCAAAACCCTGATTCGAGTAATCATTTATTTGGTACCGCTCAAGGAGCCGGAACTGCCATTCTAACTCTTCTTGGGGGATTCCATCCACAAACACAAAGTTTATGGCTGACCGATATTGCTCACCATCATTTAGCTATTGCATTTATTTTTCTCATTGCCGGTCATATGTATCGAACTAACTTCGGAATTGGGCACAGTATCAAAGATCTTTTAGAAGCACATACTCCTCCGGGGGGTCGATTAGGGCGTGGGCATAAGGGCCTTTACGACACAATCAATAATTCGCATTTTCAATTAGGTCTTGCTCTAGCTTCTTTAGGGGTTATTACTTCCTTAGTAGCTCAACATATGTACTCTCCTGCTTATGCATTCATAGCACAAGACTTTACCACTCAAGCTGCTTTATATACTCATCACCAATATATTGCAGGGTTCATCATGACAGGGGCTTTTGCTCATGGAGCTATTTTTTTCATTAGGGATTACAATCCGGAACAGAATGAGGATAATGTATTGGCAAGAATGTTAGACCATAAAGAAGCTATCATATCTCATTTAAGTTGGGCTAGCCTCTTCCTAGGATTCCATACCTTGGGCCTTTATGTTCATAACGACGTCATGCTTGCTTTTGGTACTCCAGAAAAGCAAATCTTGATCGAACCTATATTTGCCCAATGGATACAATCTGCTCATGGTAAGACGACATATGGGTTCGATATACTCTTATCTTCAACGAGCGGCCCCGCTTTCAATGCAGGTCGAACCCTATGGTTGCCCGGATGGTTGAATGCTGTTAATGAGAATAGTAATTCTCTTTTCTTAACAATAGGACCTGGAGATTTCTTGGTTCATCATGCTATTGCTCTAGGTTTGCATACAACTACATTGATTTTAGTAAAGGGTGCTGATGCACGCGGTTCCAAATTAATGCCGGATAAAAAGGATTTTGGGTATAGTTTTCCTTGTGACGGTCCAGGGCGCGGCGGTACTTGTGATATTTCTGCTTGGGACGCGTTTTATTTGGCAGTTTTCTGGATGTTAAATACCATTGGATGGGTTACTTTTTATTGGCATTGGAAACACATCACATTATGGCAGGGCAACGTTTCACAATTTAATGAATCCTCCACTTATTTGATGGGATGGTTAAGAGATTACCTATGGTTAAACTCTTCACAACTTATCAATGGATATAATCCTTTTGGGATGAATAGTTTATCGGTATGGGCGTGGATGTTCTTATTTGGACATCTTGTTTGGGCTACTGGATTTATGTTCTTAATTTCCTGGCGTGGATATTGGCAGCTAATTGAGACTTTAGCATGGGCTCATGAACGCACACCTTTGGCTAATTTAATTCGCTGGAGAGATAAGCCCGTGGCTCTTTCCATTGTGCAAGCAAGATTGGTTGGATTAGCCCACTTTTCCGTGGGTTATATATTCACTTATGCAGCTTTCTTGATTGCCTCAACATCAGGCAAGTTTGGTTAAATGTCACATTCCGTAAAAATTTATGATACATGTATAGGATGCACTCAATGTGTACGAGCTTGTCCAACAGATGTATTAGAAATGATACCCTGGGATGGGTGTAAAGCCAAGCAAATTGCTTCCGCGCCGAGAACCGAAGATTGTGTGGGTTGTAAGAGATGCGAATCTGCCTGCCCAACAGATTTTTTAAGTGTCCGCGTTTATTTAGAAACAACCCGCAGCATGGCTCTATCTTATTGATTTTTACCTATTTTCGTGCCTTTAGTAGGCTTAGTATTTCCGGCAATTGCAATGTCTTTATTTCTTTATGTGCAGAAAAATAAGATTGTCATGCGGGATATAAAAACATATCTCTCTGTAGCGCCCGTGAGTACTCTATGGTTTGGGGCTTTAGCAGGTTTATTGATAGAAATTAATCGTTTATTCCCAGATGCTTTGTCATTCCCTTTTTTTATGACTGCAATTTTAGAGAGACGCGAAAGTACAAGCTGGGGTTTCAACTGGATAACTAGCACCGAAAATCGTCTTTACATCGGATGGTTCGGTGTTTTGATGATCCCTACCTTATTGACCGCAACTTCCGTATTTATTATCGCCTTCATCGCTGCTCCTCCAGTAGATATTGATGGTATTCGTGAGCCTGTTTCTGGTTCTTTACTTTATGGAAACAATATTATCTCTGGTGCCATTATTCCTACTTCTGCGGCGATCGGATTGCACTTTTACCCAATTTGGGAAGCTGCATCTGTTGATGAGTGGTTATACAACGGCGGTCCTTATGAGCTAATTGTTCTACACTTCTTACTTGGTGTAGCTTGTTATATGGGTCGTGAGTGGGAATTCCGTCTGGGTATGCGTCCTTGGATTGCTGTTGCATATTCAGCTCCTGTTGCAGCTGCTACTGCTGTTTTCTTGATTTACCCTGGTCAAGGAAGTTTCTCTGATGGTATGCCTTTAGGAATATCTGGTACTTTCAACTTTATGATTGTATTCCAGGCAGAGCACAACATCCTTATGCATCCATTTCACATGTTAGGTGTAGCTGGTGTATTCGGCGGTTCCCTATTCAGTGCTATGCATGGTTCCTTGGTAACCTCTAGTTTGATCAGGGAAACCACTGAAAATGAATCTGCTAATGAGGGTTACAAATTTGGTCAAGAGGAAGAGACTTATAATATTGTGGCTCATGGTTATTTTGGCCGATTAATCTTCCAATATGCTAGTTTCAACAACTCTCGTTCTTTACACTTCTTCTTGGCTGCTTGGCCTGTAGTAGGGATCTGGTTCACTGCTTTAGGTATTAGTACTATGGCTTTCAACCTAAATGGTTTCAATTTCAACCAATCTGTAGTTGATAGCCAAGGTCGCGTTATTAATACTTGGGCTGATATCATCAACCGTGCTAATCTTGGTATGGAGGTAATGCACGAACGTAATGCTCACAACTTCCCTCTAGACCTAGCTGTTCTTGAAGTTCCATCTAATGGAATGGGTTTGCCTTGGTATCGTGTTCATACTGTTGTATTGAATGATCCGGGTCGATTGCTTGTGCATATAATGCACACAGCTTTAGTTTCTGGTTGGGGCTCGATGGCTTTATATGAATTAGCGGTTTTTGATCCCTCTGATCCTGTTCTGGATCCAATGTGGAGACAAGGTATGTTCGTCATTCCCTTCATGACTCGTTTAGGAATAACCAATTCGTGGGGTGGTTGGAGTATTTCAGGAGGAACTGTAAATCCGGGTATTTGGAGTTATGAAGGTGTGGCAGGTGCGCATATTGTGTTTTCTGGCTTCTTGGCAGCTATCTGGCATTGGGTATATTGGGACCTAATATTCGATCGGACAGGAAAACCCTCTTTGGATTTGCCCAAGATCTTTGGAATTCATTTATTTCTTGCAGGGGTGGCTTGCTTTGGCTTTGGCGCATTTCATGTAACGGGTTTGTATGGTCCTGGGATATGGGTGTCCGATCCTTATGGACTAACTGGAAAAGTACAAGCTGTAAATCCATGGGGTGTAGAAGGTTTTGATCCTTTTGTTCCGGGGGGAATAGCTTCTCATCATATTGCTGCGGGTACATTGGGCATATTAGCGGGCCTATTCCATCTTAGTGTCCGTCCGCCTCAACGTCTATACAAAGGATTACGTATGGGCAATATTGAAACTGTACTTTCCAGTAGTATCGCTGCTGTTTTTTTTGCAGCTTTCGTTGCCGGAACTATGTGGTATGGGTCAGCAACTACCCCAATCGAATTATTTGGGCCTACTCGTTATCAGTGGGATCAGGGATACTTTCAGCAAGAAATATATCGAAGAGTTAGCGATGGGTTAGCCGAAAATCTTAGTTTATCAGAAGCTTGGTCTAAAATTCCCGAAAAATTAGCCTTTTATGATTATATTGGTAATAATCCGGCAAAGGGGGGATTATTCAGAGCAGGCTCAATGGACAACGGGGATGGAATAGCTGTTGGATGGGGACATCCCGTCTTTAGAGATAAAGAAGGACGCGAGCTTTTTGTACGCCGTATGCCTACTTTTTTTGAAACATTTCCGGTTGTTTTGGTAGATGAAGAGGGAATTGTGAGAGCGGACGTTCCTTTTAGAAGAGCAGAATCCAAATATAGTGTTGAACAAGTAGGTGTAACGGTGGAGTTCTATGGTGGCGAACTTAATGGAGTAAGTTATTCTGATCCTGCTACTGTAAAAAAATATGCGAGGCGTTCCCAATTAGGGGAAATTTTTGAATTAGATCGGGCTACTTTGAAATCGGATGGTGTTTTTCGCAGCAGTCCAAGGGGTTGGTTCACTTTTGGTCATGCTACCTTTGCTTTGCTCTTCTTTTTCGGACACATTTGGCATGGCGCTAGAACCTTGTTCCGAGATGTTTTTGCTGGTATTGATCCAGACTTGGATGCTCAAGTGGAATTTGGAACATTCCAAAAAGTTGGAGATCCAACAAGGAAAGCAGTCTGAATGAAAATCTTATATTCCAGGAGGTTCTACCACGTGGAAACGCTCTTTAATGGAACTTTCGTTTTAGCTGGTCGTGACCAAGAAACCACCGGCTTTGCTTGGTGGGCTGGGAATGCCAGACTTATCAATTTGTCCGGTAAACTACTTGGAGCTCACGTAGCCCATGCCGGATTAATCGTATTCTGGGCCGGAGCAATGAACCTATTTGAGGTGGCCCATTTCGTACCAGAAAAGCCCATGTATGAACAAGGGTTGATTTTACTTCCGCACTTAGCTACTCTAGGTTGGGGAGTAGGGCCGGGGGGAGAAGTTCTAGATACTTTTCCGTACTTTGTATCTGGAGTACTTCACCTAATTTCCTCCGCAGTCTTAGGCTTCGGCGGCATTTATCACGCGCTTCTGGGACCCGAGACTCTTGAAGAATCTTTTCCATTCTTTGGTTATGTATGGAAAGATAGAAATAAAATGACTACAATTTTGGGTATTCACTTAATTTTGTTAGGTGGTGCTTTTCTTCTAGTACTCAAGGCTCTTTATTTTGGCGGTGTATATGATACCTGGGCCCCGGGGGGAATGACTATAGCCCTTGGTAGAACTAAAGAAGAAAATGATCTATTTGATATTATGGACGACTGGTTACGAAGGGACCGTTTCGTTTTTGTAGGATGGTCCGGCCTATTGCTCTTTCCTTGTGCTTATTTCGCTTTAGGGGGTTGGTTTACAGGGACAACTTTTGTAACTTCTTGGTATACCCATGGATTGGCTAGTTCCTATTTGGAAGGTTGTAATTTCTTAACCGCGGCAGTTTCCCCTGCCAATAGTTTAGCACACTCTTTGTTGCTACTATGGGGCCCGGAAGCGCAAGGGGATTTTACTCGTTGGTGTCAATTAGGCGGTCTGTGGACTTTTGTCGCTCTCCATGGGGCTTTTGCACTAATAGGTTTCATGTTACGTCAATTTGAACTTGCTCGGTCTGTTCAATTGCGGCCTTATAATGCAATTTCATTCTCTGCTCCAATCGCTGTTTTTGTTTCCGTATTCCTTATTTATCCACTGGGGCAATCTGGTTGGTTCTTTGCGCCGAGTTTTGGTGTAGCAGCGATATTTCGATTCATCCTCTTTTTCCAAGGATTTCATAATTGGACATTGAACCCATTTCATATGATGGGAGTTGCCGGAGTATTAGGCGCGGCTCTGCTATGCGCTATTCATGGGGCGACCGTAGAAAACACTCTATTCGAGGACGGTGATGGTGCAAATACTTTCCGCGCTTTTAACCCAACTCAAGCTGAAGAAACTTATTCAATGGTCACTGCGAATCGCTTTTGGTCCCAAATCTTTGGTGTTGCTTTTTCTAATAAACGTTGGTTACATTTCTTTATGCTATTTGTACCCGTCACCGGTTTATGGATGAGTGCTATTGGCGTAGTCGGCCTGGCTCTGAACCTACGTGCCTATGACTTCGTTTCCCAGGAAATCCGTGCAGCGGAAGATCCTGAATTTGAGACTTTCTACACTAAAAATATTCTTTTAAACGAGGGTATTCGTGCGTGGATGGCAGCTCAGGATCAGCCTCATGAAAATCTTATATTCCCTGAGGAGGTTCTACCACGTGGAAACGCTCTTTAAATGTCTGGAAGCACGGGAGAACGTTCTTTTGCTGATATTATTACCAGTATTCGATACTGGGTTATTCATAGCATTACTATACCTTCCCTATTCATTGCGGGTTGGTTATTTGTCAGTACGGGTTTAGCTTATGACGTGTTTGGAAGTCCTCGGCCAAACGAGTATTTCACGGAAAGCCGACAAGGAATTCCCTTAATAACCGACCGTTTTGATTCTTTAGAACAACTCGATGAATTTAGTACCTTTTAGATGACCATAGATCGAACCTATCCTATTTTTACAGTCCGATGGCTGGCTGTTCACGGACTAGCCGTACCTACTGTTTTTTTCTTGGGATCAATATCAGCAATGCAGTTCATCCAACGATAAATGGCTACACAAACCGTTGAAGATAGTTCTAGACCTGGGCCAAGAACTCGCGTAGGTAGTTTATTGAAACCCTTGAATTCGGAATATGGGAAAGTAGCTCCGGGTTGGGGGACTACTCCTTTTATGGGGGTCGCAATGGCTTTATTCGCGATATTCCTATCTATCATTTTAGAAATTTATAATTCTTCTGTTTTACTGGACGGAATTTTAATGAATTAGATGCTTACTCTCAAACTTTTTGTTTATACAGTAGTGATATTCTTTGTTTCCCTCTTTATCTTTGGATTCTTATCTAATGACCCAGGACGTAATCCTGGGCGTGAGGAGTAAATGGCCGATACTACTGGAAGAATTCCTCTTTGGCTGATAGGTACTGTAACTGGTATTGTGATTGGTTTAGGTGTTTTCTTTTATGGTTCATATTCTGGATTGGGTTCATCTCTATAGATGCCTAATATACTTAGTTTAACCTGTATCTGTTTTAATTCTTATCCGACTAGTTTCTTCCTTGCCCGAAGCTTATGCCTTCACCCAATCGTGGATATGCCTGTCATACCTATACTCTTTTTTCTATTAGCCTTTGTTTGGCAAGCTGCTGTAAGTTTTCGAATGACACAATCAAACCCGAATGAACAAAATGTTGAATTGAATCGTACCAGTCTATACTGGGGTTTATTACTCATTTTTGTACTTGCTGTTTTATTTTCCAATTACTTCTTCAATTGAATGGAAGTCAATATTCTCGCATTTATTGCTACTGCACTGTTTATTCTACCTACTGCCTTTTTACTTATTATTTATGTAAAAACAGTCAGCCAAAATTAAATGGAAACAGCAACTTTAGTCGCCATCTCCATATCTGGTTTACTTGTAAGCTTTACTGGGTATGCCTTATATACCGCGTTTGGGCAACCCTCTCAACAATTAAGAGATCCATTCGAAGAACACGGGGACTAAATGGAAGCATTGGTTTATACGTTCCTTTTAGTTTCGACTTTAGGGATAATTTTTTTCGCTATCTTCTTCCGAGAACCACCTAAGGTTCCGACTAAAAAATAAATGACTATTGCTTTCCAATTAGCTGTTTTTGCATTAATTGCGACTTCCTCAGTGTTAGTAATTAGTGTACCCCTTGTATTTGCTTCTCCTGATGGTTGGTCAAATAATAAAAACGTTGTATTTTCCGGTACATCATTATGGATTGGACTAGTCTTTCTGATGTCACCACAAACAGAAACTAAAGCAGTTGGATTTGCTGGTGTTAAGGATTATAAATTGACTTATTACACCCCGGAGTATGAAACCAAGGATACTGATATCTTGGCAGCATTCCGAGTAACTCCTCAGCCCGGGGTTCCGCCCGAAGAAGCAGGGGCTGCAGCTGCCGAATCTTCTACTGGTACATGGACAACTGTTTGGACTGATGGACTTACCAGTCTTGATCGTTACAAAGGGCGATGCTATCACATCGAGCCCGTTGGGGAGGACCAAATCTATGCTTATCCATTAGACCTATTTGAAGAGGGTTCTGTTACTAACATGTTTTCCATTGTGTTTTTCAAAGCCCTACGTCTGGAGGATCTGCGAATTCCCTATAAAACTTTCCAAGGTCCGCCTCATGGTATCCAAGAAAGGGATAAGTTGAACAAGTACGGCCGTCCTTTTTTGGGATGTACTATTAAACCAAAATTGGGATTATCCGCAAAAAATTACGGTAGAGCGTATGAGTGTCTACGCGGTGGACTTGATTTTACCAAAGATGATGAAAACGTAAACTCACAACCATTTATGCGCTGGAGGGACCGTTTTTTTGCCGAAGCATATAAACAGGCCGAAACCGGTGAAATCAAGGGGCATTACTTGAATGCGACTGCAACAGAAGAAATGAAGAGAGCTATATTTGCGAGGGAATTAGGGGTTCCTATTGTAATGCATGACTACTTAACTGGGGGATTCACCGCAAATACTTTGCATTATTGCCGCGACAATGGCCTACTTCTTCACATTCACCGGGCAATGCATGCAGTTATTGATAGACAGAAAAATCATGGTATGCATTTTCGTGTATTAGCTAAAGCATTGCGTATGTCTGGGGGAGATCATCACGGTACAGTAGTAGGTAAGTTAGAAGGGGAACGCGAAATGACTTTAGGTTTTGTTGATTTATTGCGCGATGATTTTATTGAAAAAGATCGTCGCGGTTTTTTCACTCAGGACTGGGTATCTATGCCAGGTGTTATACCGGTGGCTTCAGGGGGTATTCATGTTTGGCATATGCCAGCTCTGACCGAAATCTTTGGAGATGATTCCGTATTATTTGGTGGAGGAACTTTAGGACATCCTTGGGGAAATGCACCTGGTGCAGCTAATCGGGTGGCTTTAGAAGCTTGTGTACAAGCTCGTAACGAAGGGCGCGATCTTGCTCGTGAAGGTAATGAAATCGCTAAATGGAGTCCTGAACTAGCCGCAGCTTGTGAATGGAAGGCGATCAAATTCGAGCCGGATCTAGCGAAACATTTATACAAAACACCTATCCCGAGCACACGCAAGGGAACCGACAGGCAAGTGAAATCCAATCCACGAAATAATTTGATCCATGGACGGCACGGTAAAGGTAATTCCAGAGGAATCATTACCAGGAGAGGGGGAGGTCATAAGCGCCTATACCGTAAAATCGATTTTCGACGGAATCAAAAAGACATATCTGGTAGAATCGTAACCATAGAATACGACCCTAATCGAAATGCATACATTTGTCTCATACACTATGGGGATGGTGAGAAGAGATATATTTTACATCCCAGAGGGGCTATAATTGGAGATACTATTGTTTCTGGTACAAAAGTTCCTATATCAATGGGAAATGCCCTAATGCCCTTAGGCACGGCCATACATAACATAGAAATCACACGTGGAAGGGGTGGGCAATTAGCTAGAGCAGCAGGTGCTGTAGCGAAACTGATTGCAAAAGAGGGTAAAGCCACTTTAAGATTACCATCTGGGGAGGTCCGTTTGGTATCCCAAAATTGCTTAGCAACAGTCGGACAAGTGGGTAATGTTGGGGTGAACCAAAAAAGTTTGGGTAGAGCCGGATCTAAGTGTTGGCTAGGTAAACGCCCCGTAAGAGGGGTAGTTATGAACCCTGTGGACCACCCCCATGGGGGCGGTGAAGGGAAAGCCCCCATTGGTAGAAAAAAACCCACAACCCCTTGGGGTTATCCTGCGCTTGGAAGAAGAACTAGGAAAAGGAAAAAATATAGTGATAGTTTTATTCTTCGTCGCCGTAAGATGACCAGAGTTCCGCGAGGATATATAGCTCGGAGACGACGAACAAAAATGCGTTCATTTGCCTCAAACTTTAGAGGGGCTCATTTAAGACTTAATCGAATGATTACTCAACAAGTAAGAAGAGCTTTTGTTTCCTCTCATCGAGATAGAGGCAGGCAAAAGAGGGATTTTCGTCGTTTGTGGATCACTCGGATAAACGCAGCAACGCGGATATATAAAGTATTCAGTTATAGTAAATTAATACACAATCTGTACAAGAAGGAATTGATTCTTAATCGTAAAATGCTTGCACAAGTAGCTGTACCAAATAATCTTTACACGATTTCCAATAAAATAATGACAAGTTTCAAACTGGTAAAGTATACCCCTAGGATAAAGAAGAAGGGCTAAGGAAACTCGCAAGGAAAGTTCCAACCGATCGTCTACTTAAGTTCGAACGGGTTTTCAAAGCACAAAAACGCATCCATATGTCTGTTTTCAAAGCACAAAGAGTTCTTGATGAGATTCGCTGGCGTTACTACGAGGAAACTATGATACTGAACCTCATGCCTTATCGAGCATCTTATCCCATCCTAAAGTTGGTTTATTCGGCAGCAGCAAATGCTACTCATTATAGGGATTTCGACAAAGCGAATTTATTCATCACTAAAGCCGAAGTCAGTAGGAGTACTATCATGAAAAAATTCAGACCTCGAGCTCGAGGACGTAGTTCTCCCATAAAAAAAACCATGTGTCATATAACAATTGTACTAAATATAGTAATGTCAAAAAAGCGTATTCGTAAAAATCTTTGGAAGAAAAAGACTTATTTTTCCATAGTACAATCTTATTTAGCAAAATCAAGATCATTTTCCAGCGGCAGCGAGCATAAACCAAAGGGTTTTTCTGGGATGAAAATAAGAGCTTCCGTTCGTAAAATTTGTACAAAATGTCGACTGATTCGTAGGCGTGGACGAATTAGAGTCATTTGTTCCAATCCGAAGCATAAACAAAGGCAGGGGATGGTTGAGGAGGTAACTCAAACACTATGGAAGTGTGTTGAATCAAGAGTAGATAGTAAGCGTCTTTATTATGGTCGTTTCATTTTGTCCCCGCTTAGAAAAGGTCAAGCGGATACCGTCGGTATTGCCTTGCGAAGAGCTTTACTTGGAGAAATAGAAGGAACATGTATCACACGTGCAAAATTTAGCGTGCCACACGAATATTCTACAATAGCTGGTATTGAAGAATCCGTACAAGAAATTTTACTAAATTTGAAAGAAATTGTATTGAGAAGTAATCTCTATGGAGTTAGAGACGCATCAATTTGCGTCAAAGGTCCTAGATACATAACTGCTCAAGATATCATCTTACCACCTTCCGTAGAGATCGTTGATACGCAACCTATAGCTAACTTGACAGAGCCCGATTTCATTGAGTTAATCAAGAGAGATCGCGGATATCACACGGAACTCAGAAAGAACTCTCAAGATGGAAGTTATCCCATAGATGCTGTATCCATGCCTCGAAATGTGAATTATAGTATTTTTTGTGGGAATGGAAATAAACACGAGATACTTTTTCTAGAAATATGGACGAATGGAAGTTTAACCCCTAAGGAAGCGCTTTATGAGGCTTCTCGTAATTTGATTGATTTTCTTCCTTTTCTACACGCGGAGGAAGAGGGCACTTTCGAAGAAAATAAAATGCTCCGGAATGGAAATGAGATGTCCACAATACCCGGATTTAGTCAGATCCAATTCGAGGGATTTAGGTTCATTAATCAAGGCTTGGCAGAAGAACTTGAGAAGTTTCCAACAATTAAAGATCCAGATCACGAAATTGCATTTCAATTATTTGCGAAAGGATATCAATTGCTAGAACCCTCGATAAAAGAAAGGGATGCTGTGTATGAATCACTCACCTATTCTTCCGAATATGTATCTGCGAGAATTTTTGGTTTCGATGTGCAAAAGCAAACCATTTCTATTGGAAACATTCCTATAATGAATTCCTTAGGAACCTTTATAATAAATGGAATATACCGAATTGTGATCAATCAAATATTGCTAAGTCCTGGTATTTACTACCGCTCGGAATTAGACCATAAGGGAATTTCTATCTACACTGGGACTATAATATCAGATTGGGGAGGAAGATCGGAATTAGCAATTGATAAAAAAGAAAGGATATGGGCTCGCGTGAGTAGAAAACAAAAGATATCTATTCTAGTTCTATCAGCTATGGGTTCGAATCTAAAAGAAATTCTAGATAATGTTTCCTACCCTGAAATTTTCTTATCTTTCCCGAATGCTAAGAAGAGGATTGAGTCAAAAGAAAAAGCTATTTTGGAGTTTTATCAACAATTTGCTTGTGTAGGTGGGGACCTGGTATTTTCGGAGTCCTTATGTGAGGAATTACAAAAGAAATTTTTTCAAAAATGTGAATTAGGAAGGATTGGTCGACGAAATATGAATCGGAGACTGAATCTTGATATACCTCAGAACAATACATTCTTGTTACCACGAGATGTATTGGCCGCTACGGATCATTTGATTGGAATGAAATTTGGAACGGGTATACTTGACGATGACGATATGAATCACTTGAAAAATAAACGTATTCGTTCGGTTGCGGATCTGTTACAAGATCAATTCGGACTGGCTCTTGGTCGTTTACAACATGCGGTTCAAAAAACTATCCGTAGAGTATTCATACGTCAATCGAAACCGACTCCACAAACTTTGGTAACTCCAACTTCAACTTCGATTTTATTAATAACTACTTATGAGACCTTTTTTGGCACATACCCCTTATCTCAAGTTTTTGATCAAACCAATCCATTGACACAAACTGTTCATGGGCGAAAAGTGAGTTGTTTGGGTCCTGGAGGATTGACGGGGAGAACTGCAAGTTTTCGGAGCCGAGATATTCATCCGAGTCACTATGGGCGTATTTGTCCAATTGACACGTCCGAAGGAATCAATGTTGGACTTACTGGATCCTTAGCTATTCATGCGATTGACCACTGGTGGGGGTCCATAGAGAGTCCCTTTTATGAAATATCTAAAAAAGAGAGACAGGTGGTTTATTTATCACCAAATAGAGATGAATATTATATGATAGCAGCAGGAAATTCTTTGTTGAATCAGGGTATTCAGGAAGAACAGGTTGTTCCAGCTAGATACCGTCAAGAATTCCTGACTATTGCATGGGAACAGATTCATGTTAGAAGTATTTTTCCTTTCCAATATTTTTCTATTGGAGGTTCTCTCATTCCTTTTATTGAGCATAATGATGCGAATCGGGCTTTAATGAGTTCTAATATGCAGCGCCAAGCAGTTCCGCTTTCTTCCGAGAAGTGCATTGTTGGAACTGGATTGGAACGCCAAACAGCTCTATCGAGGGTTTCCATAGCCGAACGCGAGGGAAAGATCTCTACTGATAGTCACAAGATCTTATCAAGTAGTGGGAAGACTATAAGTATTTTACGCAAATGTATGCACCAAAAACCTCGGCTGGGTAAATCCATTAAAAAAGGACAAATTTTAGCGGAGGGAGCTGCTACAGTTGGTGGGGAACTTGCTTTAGGAAAAAACGTATTAGTAGCTTATATGCCATGGGAAGGTTACAATTTTGAAGACGCAGTACTAATTAGCGAACGTTTGGTATATGAGGATTATACTTCTTTTCACATCCGAAAATATGAAATTCAGACGGATACGACAAGCCAAGGCTCCGCTGAAAAAATTACTAAAGAAATACCACATCTAGAAGAACATTTACTCCGCAATTTGGACAGAAATGGAGTTGTTAGGTTGGGATCCTGGGTAGAAACTGGCGATATTTTAGTAGGTAAATTAACGCCTCAGATAGCGAGCGAATCCTCGTATATCGCGGAAGCTGGGTTATTACGGGCCATATTCGGCCTTGAGGTATCCACTTCAAAAGAAACTTCTCTCAAACTACCTATAGGTGGAAGAGGGCGCATCGATAAATGGATCCAGAGGGACCCCCTAGACATAATGGTTCGTGTATATATTTTACAGAAACGCGAAATCAAAGTTGGGGATAAAGTAGCCGGAAGACACGGGAATAAGGGGATCATTTCCATTTTGCCCAGGCAAGATATGCCCTATTTGCAAGATGGAACACCTGTTGATATGGTCTTCAATCCCTTAGGAGTACCCTCACGAATGAATGTGGGACAAATATTTGAAAGCTCGCTCGGATTAGCCGGGGATCTGCTAAAGAAACATTATAGAATAGCACCCTTTGATGAGAGATATGAGCAAGAGGCTTCAAGAAAACTTGTGTTTTCAGAAGCCAGTAAACAAACAAAAAATCCATGGGTATTTGAACCCGAGTACCCGGGAAAAAGCAGAATATTTGATGGAAGAACAGGAGACCCCTTCGAACAACCTGTTCTAATAGGGTCCTATATCTTAAAATTAATTCATCAAGTTGATGAGAAAATCCATGGACGTTCTACTGGGCCCTACTCACTTGTTACACAACAACCCGTTAGAGGAAGAGCCAAGCAAGGGGGACAACGAGTAGGAGAAATGGAAGTTTGGGCTTTAGAAGGATTTGGTGTTGCTCATATTTTACAAGAGATACTTACTTATAAATCTGATCATCTTATAGCTCGCCAAGAAATACTTAATGCTACGATCTGGGGAAAAAGAGTACCTAATCACGAGTATCCTCCAGAATCTTTTCGAGTGCTCGTTCGAGAACTACGATCTTTGGCTCTAGAACTGAATTTCCTTTCTAAGATGATTGACCAATATAAACATCAACAACTTATTGGACTCGTTTCCCCTCAACAAATAAAGGCTTGGGCTAACAAAAACCTACCTAATGGGGAAGTCGGCGAAGTCACAAGGCCCTCTACTTTTCATTATAAAACCGATAAACCAGAAAAAGATGGATTGTTTTGCGAAAGAATCTTTGGACCCATAAAAAGCGGAATTTGTGCTGGAAATTCTCGAGCGAGCGGAGCTGAAAACGAAGAGGAAAGATTTTGCCAAAAATGCGGGGTAGAATTTGTTGATTCTCGGATACGAAGATATCAAATGGGATACATCAAACTCGCATGTCCCGCGACTCATGTGTGGTATTTGAAAGGTCTTCCTAGTTATATCGCGAACCTTTTAGATAAACCCCTTAAGAAATTGGAGGGCCTAGTATACGGTGATTTCTCTTTTGCTAGGCCCAGCAAAAAACCTACTTTCTTACGATTACGAGGTTTATTCGAAGATGAAATTTCCTGTAACCACAGCATTTCTCCCTTTTTTCCAGGCTTTGCAACATTTCGAAATCGGGAAATTGCGACAGGAGCAGGTGCTATTAGAGAACAATTAGCAGATTTGGATTTGATTATTATAGAGAATTCCTTGGTCGAATGGAAGGAATTAGAAGACGAGGGGTATAGTGGAGATGAATGGGAAGATAGAAAAAGACGAATAAGAAAAGTTTTTTTGATTAGACGCATGCAATTGGCGAAACATTTTATTCAAACAAATGTAGAACCAGAATGGATGGTTTTGTGCTTATTACCAGTTCTTCCTCCCGAATTGAGACCCATTTATAGGTCTGGGGATAAAGTAGTGACTTCGGATATTAATGAACTTTATAAGAGAGTTATTCGTCGGAACAACAACCTTGCCTATCTATTAAAAAGAAGTGAATTAGCGCCAGCAGATTTAGTAATGTGCCAGGAAAAATTGGTACAAGAAGCCGTGGATACACTTCTTGATAGTGGGTCCCGCGGGCAACCAACGAGGGATGGTCACAATAAAGTATACAAATCACTTTCAGATGTAATTGAAGGTAAAGAGGGAAGGTTTCGCGAGACTCTGCTTGGAAAACGGGTCGATTACTCGGGGCGTTCTGTCATTGTTGTGGGTCCTTCGCTTTCATTACATCAATGTGGATTACCTCTAGAGATAGCAATAAAGCTTTTTCAGCTATTTGTAATTCGCGATTTAATCACGAAACGCGCTACTTCTAATGTCAGGATTGCTAAAAGGAAAATTGAAAAGGAACCCGTATGGGAAATACTTCAAGAAGTTATGCGGGGACATCCTGTACTGTTGAATAGAGCACCTACCCTGCATAGATTAGGCATACAGGCCTTCCAACCTACTTTAGTGGAGGGGCGTACTATTTGTTTACACCCATTAGTGTGTAAGGGTTTCAATGCGGACTTTGATGGGGATCAAATGGCTGTTCATCTACCTTTATCCTTGGAAGCTCAGGCAGCCCGTTTACTTATGTTTTCTCATATGAATCTCCTATCTCCCGCTATTGGGGATCCTATTTGCGTACCGACCCAAGACATGCTTATCGGACTTTATGTATTAACGATTGGAAACCGTCGGGGTATTTGTGCAAATAGATATAATAGTTGCAACTATAATAAAGAACCCTTTTCTAATTCCTATGATGCACTGGCTTATAGACAGAAACGAATCTTAGACAGTCCCTTGTGGCTCCGATGGAAACTAGATCAACGCGTCGGGAGAGAAGTTCCGATTGAAGTTCAATATGAATCTGGGACTTATCATGAGATTTATGCCCACTATCTAATAGTGGGAAATAGAAAAAAAGAACGTTCTATATACATTCGAAGCACTCTTGGTCATATTTCTTTTTATAGAGAAATAGAGGAAGCCATACAAGGATTTAGTCAGGCCATATCCTGTGGGATTTCAATTGAAATACCCATGGGTGTTTTACGTAGAAATACTATTTTTGCTTATTTTGACGATCCACGATACAGAAAAGATAAAAAGGGTTCAGGAATTGTTAAATTTAGAGAGGAAGATTCCATTAAAAAGGAGGGTTTGATTGAGCATCGAGGAACAAAAGAATTTAGTCTAAAATACCAAAAAGAAGATCGGTTTTTTTTCATTCTTCAAGAACTGCATATCTTGCCGAGATCCTCATCCCTAAAGGTAGATAGTATCATTGGAGTGGATACACAACTCACAAAAAATACAAGAAGTCGACTAGGTGGATTGGTCCGAGTGAAGAGAAAAAAAAGCCATACGGAACTCAAAATCTTTTCCGGAGATATTTTTCCTGAAGAGGCGGATAAGATAGGTGGTAGTTTGCCACCAGAAAGAAAGAAAGATTCTAAGTCAAAAAATTGGGTCTATGTTCAACGGAAAAAAATTTTCAAGAGCAAGGAAAAGTATTTTGTTTCGGTTCGACCTGTCGCATATATGGAAGGGAATTTAGCACTTTTCCCGCAAGATCTCTTGCAAGAAGAGGATAATCAACTTCGACTTGTCAATATTCATGAAAATAGCAAGACTCAAAGAATTTATCATACGAATAGTCAATTTGTTCGAACTTGCTTAGTAGTGAATTGGGAACAAGAAGAAAAAGAGGAGGCTCGTGCTTCCCTTGTTGAGGTAAGAGCAAATGATCTGATTCGCGATTTCCTAAGAATTGAGTTAGTCAAGTCCACTATTTCGTATACACGAAGGTATGATAGGAGTGCAGGACCGATTCCCAATAGGTTAGATAATGCGAAGATTCTTAGCCAAGCTATTGGCACCTTGTTGAATAATAAACAATCTTTGATGATTTTGTCGGCATCCAACTGTTCTATTGGTTTATTCAAGAATTCGAAATATCCCAATGCGAAAGAATCGAATCCTAGAATTCGAGATTTTGGGCCCTTAGCCATTGTACCTAGTATATCGAATTTTTCATCTTACTATTTACTAACGCATAATATCCTGTTAAAAAAATATCTTAATTTGAAACAAACCCTCGTACTTCAAGGGCTTAAATACTCTATAGATGAAAATAGGTCGAATTTCGATAGTAACATCATGTTGGATTTCCATTTGAATTGGTTTCTCCATCATGATTCTTGGGAGGAGACAGCAATAATTCACCTTGGACAATTTATTTGCGAAAATTGTCTATTTAAAATAAAAAAATCTGGTCAAATTTTCGTTAATATTGATTCCTTTATAAGAGCAGCTAAGCCTTATTTGGCCACTACAGGAGCAACTGTTCATGGTCATTATGGAGAAATCCTTTACAAAGGAGATAGGTTAGTTACGTTTATATATGAAAAATCGAGATCTAGTGACATAACGCAAGGTCTTCCAAAAGTAGAACAAATCTTTGAAGCGCGTTCAATTGATTCACTATCGCCGAATCTCGAAAGGAGAATTGAGGATTGGAATGAGCGTATACCAAGAATTCTTGGGGTCCCCTGGGGATTCTTGATTGGAGCTGAGCTAACCATAGCCCAAAGTCGTATCTCTTTGGTTAATAAGATCCAAAAGGTTTATCGATCCCAAGGGGTACAGATCCATAATAGACATATAGAGATTATTATACGCCAAGTAACATCAAAAGTGCGGGTTTCCGAAGATGGAATGTCTAATGTTTTTCCTGGGGAATTAATCGGACTATTACGAGCAGAACGAGCAGGACGATTGGATGAATCGGTCTATTATCGGGCAATCTTATTGGGAATAACAAGGGCTTCCCTGAATACCCAAAGTTTCATATCTGAAGCAAGTTTTCAAGAAACTCGAGTTTTAGCAAAAGCTGCCCTACGAGGTCGTATTGATTGGTTGAAAGGCCTGAAAGAAAACGTAGTTCTGGGGGGGATTATACCTGTTGGTACCGGATTCAAATTTGTGCATTCCCCACAAGACAAGAACCTTTATTTCGAATTCGCGATGAGAGATCTCATGACAAGAAGATATTGGAACATCTTGAAAGAGATGATAGAAGCGGGAGTTCATTTTGGTCATGGTATTAAGAAATGGAATCCTAAAATGCCTTACATCTCGGCAAAGCGTAAAGGTACTCATATTACAAATCTCGCTAGAACGGCTCGTTTTTTATCAGAAGCTTGTGATTTAGTTTTTGATGCAGCAAGTGGAAAAAGCTTCTTAATTGTTGGTACCAAAAAAAGAGCAGCGGATTTAGTAGCATCAGCTGCAATAAGGGCTCGTTGTCATTATGTTAATAAAAAGTGGTTCAGTGGTATGTTAACGAATTGGTCGATTACGAAAACTAGACTTTCTCAATTTAGAGACTTAAGAGCAGAAGAAAAGATGGGAAAATTCCACCATCTCCCAAAAAGAATCTTGAAGAAATTATCTACCTTGCAAAGATATCTCGGCGGGATCAAATATATGACGAGGTTGCCGGACATTGTGATCGTCCTTGATCAGCAAAAAGAGTATATAGCTCTTCGGGAATGTGCCATTTTGGGGATTCCTACTATTTCTTTAGTCGATACAAATTGTGACCCAGATCTCGCAAATATATCGATTCCAGCCAACGATGACACTATGACTTCAATTCGATTGATTCTTAACAAATTAGTATTTGCAATTTGTGAGGGCCGTTCTATGGGACAAAAAATAAATCCACTCGGTTTCAGACTTGGTACAACCCAAAATCACCATTCCTTTTGGTTCGCACAACCAAAAAATTATTCTGAAGGTCTACAGGAAGATAAAAAAATACGGAATTGTATCAAGAACTATATACAAAATAGGATAGAAATTCAAAAAGAAATCGATACGATCCACGTCATAATCCATATTGGATTCCCCAATTTAAAGAAAAAAGGAGCAATCGAAGAATTAGAGAAAGATCTACAAAAGGAAGTTAATTCTGTAAACAGACTTAATATTGCTATTGAAAAAGTTAAAGAACCTTATAGACAACCTAACATTCTTGCAGAATATATAGCTTTCCAATTAAAAAATAGAGTTTCATTCCGAAAGGCAATGAAAAAAGCCATTGAATTAACTAAAAAAGCAGATATAAGGGGGGTAAAAGTCAAAATTGCAGGTCGTCTCGCAGGGAAAGAAATTGCACGTGCCGAATGCATCAAAAAGGGTCTTCCCCTCCAAACAATTCGCGCTAAAATTGATTATTGCTGCTATCCAATTCGAACTATCTATGGAGTATTAGGTGTAAAAATTTGGATATTCGTAGACGAAATGTCCCGTTATCGAGGACCTCGTAAAAAAATACGCCGTCTGGGAGCTTTACCAGGACTCACTAGAAAAACACCTAAATCCAGTAATCTGAAAAAGAAATTCCATTCTGGGAAAAAAGAGCAATATCGTATTCGTCTTCAAGAAAAAAAATTGCGTTTTCATTATGGTCTGACAGAACGACAATTACTTAGATATGTACATATCGCTGGAAAAGCAAAAAGGTCAACAGGTGTTTTACTACAATTACTTGAAATGCGTTTGGATAATATCCTTTTTCGATTGGGTATGGCTTCAACCATTCCTGGGGCCCGGCAATTAGTTAACCATAGACATATTTTAGTTAATGGTCGTATAGTCGATATACCAAGTTTTCGTTGCAAACCCCGAGTTACTACGAAGGATAACCAAAGATCAAAACGTCTGCAAAATATTTCATCCGACCCGGGGAAATTGCCACATTTGACGATTGACACATTGCAATATAAAGGACTAGTTAAAATCCTAGATAGGAAGTGGGTCGGTCTCAAAATAAATGAGTTGTTAGTTGTAGAATATTACTCTCGTATGTCACGTCGAGGTACTGCAGAAAAAAGAACTGCAAAATCCGATCCAATTTTTCGTAATCGATTAGTTAACATGGTGGTTAACATTATGAAAGACGGAAAAAAATCATTGGCTTATCAAATTCTCTATCGAGCCGTGAAAAAGATTCAACAAAAGACAGAAACAAATCCACTATTGGTTTTACGTCAAGCAATACGTAGAGTAACTCCCAATATAGGAGTAAAAACAAGACGTAATAAAAAAGGATCGACGCGGAAAGTTCCGATTGAAATAGGATCTAAACAAGGAAGAGCACTTGCCATTCGTTGGTTATTAGAAGCATCCCAAAAGCGTCCGGGTCGAAATATGGCTTTCAAATTAAGTTCCGAATTAGTAGATGCTGCCAAAGGGAGTGGGGGTGCCATACGCAAAAAGGAAGCGACTCATAGAATGGCAGAGGCAAATAGAGCTCTTGCACATTTTCGTTAAATGGGCAAGGACACTATTGCTGATTTACTAACCTCTATAAGAAACGCGGACATGAATAAAAAAGGAACAGTTCGAGTAGTATCTACAAATATTACCGAAAACATTGTTAAAATACTTCTACGAGAGGGTTTTATTGAAAGTGTTCGGAAACATCAGGAAAACAGATATTTCTTGGTTTCAACTTTGCGACATCAAAAGAGAAAGACTAGAAAAGGAATATATAGAACTAGAACCTTTTTAAAGCGTATCAGCCGACCCGGCTTACGAATTTATGCCAACTATCAAGGAATTCCTAAAGTTTTGGGCGGAATGGGAATTGCTATTCTTTCTACTTCTCGAGGTATAATGACAGATCGAGAAGCTCGACTAAACAGAATTGGGGGAGAAGTCTTATGTTATATATGGTAAATGACAAAAGCTATACCAAAAATTGGTTCACGTAGGGTGCGTATTGGTTTGCGTAGGAATGCGCGTTTTAGTTTACGGAAAAGTGCACGTAGAATAACAAAAGGAGTTATTCATGTTCAAGCTAGTTTCAACAATACCATTATAACTGTTACAGACCCGCAAGGTCGGGTGGTTTTCTGGTCCTCCGCGGGTACTTGTGGATTCAAAAGCTCAAGAAAAGCATCACCCTATGCTGGTCAAAGAACAGCAGTAGATGCTATTCGTACAGTGGGTTTGCAACGAGCAGAAGTTATGGTAAAGGGTGCTGGTAGTGGAAGAGATGCCGCATTACGAGCCATTGCTAAAAGTGGTGTACGATTAAGTTGTATACGCGATGTAACACCTATGCCGCATAATGGATGTCGACCTCCTAAAAAAAGACGTCTGTAAATGCCAACGAAACAACTTATTAGAAACGCAAGACAGCCAATACGAAATGCTAGAAAATCGCCCGCGCTTAAGGGATGTCCTCAGCGTCGAGGAACATGTGCTAGGGTGTATACTATCAACCCCAAAAAACCCAACTCTGCCTTACGTAAAGTTGCCAGAGTACGATTAACCTCTGGATTTGAAATCACTGCTTATATACCAGGTATTGGCCATAATTTACAAGAACATTCTGTAGTATTAGTAAGAGGAGGAAGGGTTAAGGATTTACCCGGTGTGAGATATCGCATTATTCGAGGAACCCTAGATGCTGTCGCAGTAAAGAATCGTCAACAAGGGCGTTCTAAATATGGGGTCAAAAAGCCAAAAAAATAAATGGCAAAAAAAAGTTTGATTCAGAGGGAGAAGAAGCGGCAGAAATTAGAACAGAAATATCATTTGATTCGTTCTTCAAAAAAGATAAGTAAAGTTTCTAGTGAAAAAACGAAAATGCGAGAAAAATTGCAATCCCTACCACGTAATAGTGCACCTACACGCCTTCATCGACGTTGTTTTTTGACCGGAAGACCTAGAGCTAACTATCGAGACTTTGGACTATCCGGACACATACTTCGAGAAATGGTTTATGCATGTTTGTTACCGGGTGCAACAAGATCCAGTTGGTAAGTTCGACGAAGAGAAGGAAGAGATCTTCGAAAAGTAGGTTTTTATGATCCGATAAAGAATCAAACTTTAAATGTTCCAGCTATTCTCTATTTCCTTGAAAAGGGTGCTCAACCTAGAACTGTTTATGATATTTTAAGGAAGGCAGAATTCTTTATGCCTTCCCGTAATGGAAATTTCATTGATAAGACCTCTTCAATTGTAGCCAATATTTTATTGCGAATAATTCCGACAACCTCAGGGGAAAAAAGGGCATTTACTTATTATAGAGATGGATGTTGGCTCAATCCGAAGGAAATTATGCGGAAGCTTTGCAGAATTATTATGAAGCTCGACTAGAAATTGATCCCTATGATCGAAGTTATATACTCTATAATATAGGCCTTATACACACAAGCAATGGAGAGCATACAAAGGCTTTGGAATATTATTTCCGGGCACTAGAACGAAACCCCTTCTTACCGCAAGCTTTTAATAATATGGCCGTGATCTGTCATTACGGAGAACAGGCCATTCTACAGGGTGATTCGGAAATTGCGGAAGCTTGGTTTGATCAAGCTGCTGAGTATTGGAAACAAGCTATAGCGCTTACTCCGGGAAATTATATTGAAGCACAGAACTGGTTGAAGATTACGAAGCGCTTTATGAATTGGCGATCAGAACACATATGGATAGAACTTCTAAAAGGTTCTCGAAAAAGAGGTAATTTTTGGGCCATTCTTTTTCTAGGTTCACTAGGATTTTTATCGGTTGGGGCTTCCAGTTATGGTAAGAATATGATATCTCTTCCATCTCAACAAATTCTTTTTTTTCCACAGGGGGTCGTGATGTCTTTCTACGGAATCGCGGGCCTATTCATTAGCTCCTACTTGTGGTGCACTATTTTGTGGAATGTAGGCAGTGGTTATGACCGATTCGATAGAAAAGAGGGAATAGTGTGCATTTTTCGTTGGGGATTCCCTGGAATAAAACGTCGCGTCTTCCTTTTCCTTATGGATATCCAATCAATTAGAATTCAGGTTAAAGAGGGTCTTTATCCTCGTCGTATCCTTTATATGGAAATCCGGGGCCAGGGGGTCATTCCCTTGACTCGTACTGATGAGAAGTTTTTTACTCCATACTATTGGGTACCTTCCTTCAAAAATTGCTATATGTTAAGGGTAAGATCTTGGTTTATTCAAATTGCAAGGACTCCCAAGCACACGTATTAACTAGATAATAGAAGGCTTGTTATTTAACAGTATAACATAGACTGTATACCAATGTCAACCAAGCCCATATGGGTTGCCCGGGACTCGAACCCGGAACTAGTCGGATGGAGTAGATAATTCTTCCTTGTTACAAATCCCTCCCCAAATCGTGCTTGCATTTTTCATTGCACACGACTTTCCCTATGTAGAAATTTCTATGAACATTTCAGTACAAACGGAAAGGAATCTAATACTTTTATTTTTGCAGGCCAATCGCTCTTTTGACTTTGGAATCCAGTTCTTTATCAATATACTGCTTCTTTTACACTCAAGAATAATTAGGATTTCGGTCCGTTCGAAACCACCTTTCCCCATCAGGCACTAATCTATTTTTAACGTCTAATTAGATCGGGGAATCATTTCAATTAAGAAGTTAAGCTCGTTGCTTTTTTTTACCAGAATTGGAGCCAGGCTCTATCCATTTATTCACTAGACCCAGAAAATCGATTTTATTACGACATGCTATTTTTTCCATTCATTACCCTTGAGGATCAGTCGTGGTCTTCTAGACTCTACCAAGAGTCTGGACGAATTTGTTGCTCATCCAAATGTGTAAAGATCATAGTCGCACTTAAAAGCCGAGTACTCTACCATTGAGTGCAACCCAGAAAGATACGATCGAACAAAAATCAATGGAATTGTAGACGCTTGGAGTGAGGATAAAGAGACCCATCTATCTACAAATTCTATTTGTTCAATAGACCTTTGTCAATGGAAATACAATTTAAAAGGCTTATGTTGGATTAGCACGACATAAATCCTAAGAAAAATTGGGATAGATGTAGCTAAACAACCCCCTAGAAACGTATAGGAGGTTTTCTCCTCATACGGCTCGAGAAATAAAATTGCATTTACTCATGACTCAAGTTGGTTAATTTTGACTGACAGACTTAATTTTTGAGTCGTCTCTAAACTCTTTTCTTTGTCTCATCTCGAACGAATTGACTTTGTTGAGACAATTGAAAATCGCGTTTACTTGTTCCGGAATCTTTGATTTGTGAAATCCTTGGGTTTAGACATTACTTCGGGAATTCCTTTTTTTAAAGAGTAGCAACATACCATAGACTGACAAAGTTCCTAATTTATTAGTTTTCACTAACCCTAGATTCTTTCCTAAATTCTGTCTCGAGCTCCATCGTGTACTAAACCCAGCCAAATTGTTCGGGACGAATAGAACAGACTATGTCGAGCCAAGAGCATTTTCATACTATGGAAAATGATGGATAACAAAATCCACAATCGATCATGTCCTTCAAGTTATGGTATAGAATTGACCCAATATGGATGGGATCATGAATAGTCATATACTCAAATCTGGGACGGAAGGATTCGAACCTCCGAGTAACGGGACCAAAACCCGCTGCCTTACCACTTGGCCACGCCCCATCGCGACACTAATTTGTTTATTTGTTATTCGTCAATTTCAATTGAGGGATCTCTCTTGCTAGGATTCTAGACATGCGGATAATATAAAAATGCATTGATCATTACATGGAATTCTATTAAGATATTATATGAAATCGAATTTCTTCCATTCTCATTTGAGAGTGCGAATACAAGGAGGTATTTTCATTTGGGAAAGTCCGAAAAGGTTTTGAACCGCCCTTAAAATAACTCAATCAAAATCCAATTATCTACTCTACAAGAACGAAATACTAAGGGTAATTGGAATTTATCTATGAAAAACTGGGGGTCAGAATTCCTTCCAATTCGAAAGTCCCAATGATCGAGGGGCGGAAAGAGAGGGATTCGAACCCTCGGTACAAAAAATTGTACAACGGATTAGCAATCCGCCGCTTTAGTCCACTCAGCCATCTCTCCCGTTCCAAATCGAAAGGTTTCGTGATATGACAGAGGAAGAAATAAGATAGAAAAATTATATTGCCAATTCCATTTTAATTATATTCTTTTTTCTTAATGTTAATAAACATAAAATTGGAAGAAAGATAAAGTAAGTAGACCTGACTCCTTGAATGATGCCTCTATCCACTATTCTGATATATAAATTCGATGTAGATGAAATTGTATGCGGTTTTATCTTCGAGACCTTTGAAAGGGCATTGAACGAGAAGAAATCGTCCAATTATCGTATGCCTAGTGGAGGTGCTCGGAAATGGTTGAAGTAATTGAATAGGAGGATCACTGATCTTTATAGCTGTTCTATTCTTTCTGGCTCGGTTATTCCATCTAGCCGAGCCAGTATTCAATAAGCAAAAGGAGAGAGAGGGATTCGAACCCTCGATAGTTCCTAAAACTATACCGGTTTTCAAGACCGGAGCTATCAACCACTCAGCCATCTCTCCACAGCCTAATAAAGAGAAGAATCAATGGATTCATGATTAAACCCCTCCTACTTTTGTATTTATTACAGTTAAGTGAGGGATCGTAGTCAACATTTGATGGTAGCTTGGAGGATTAGAAATAATGAAACGGTCGACCCAGACGGTCGACCCAGGCGGATATACCCTATAAAATATAGTAGCGAGCGTAGTTCAATGGTAAAACATCTCCTTGCCAAGGAGAAGATACGGGTTCGATTCCCGCCGCTCGCCAGCATAAGTGCGGAGACGGGAATCGAACCCGTGACCTCAAGGTTATGAGCCTCGTGAGCTACCAAACTGCTCTACTCCGCTCTGGAGGGACGGGTGGACAAGACTCATGGAGCGGGTAGCGGGAATCGAACCCGCATCGTTAGCTTGGAAGGCTAGGGGTTATAGTCGACGTTGGTTGTTTTAACGTCTCTAATTCAAAACCGAACATGAAATTTTGATTTCATTCGGCTCCTTTATGGATATTCTCACCACTTAACATCTATGTCAGCTTTTATCTGAATGGAACCAAAGCTCTCCGCTTTCTAGATGATCCCTATAGAGTAGGAGGTAGAAATTCATCTACTTACTTCGTTCCCTAATTTCATTCAAGAGATCCTGAGGAAAAGAATTAGGTTTCCACCGAGCTGAAACAATATGCTGATGGTTCTAGTAAACCAAAACTACCTTTTTAGCTATTTGGCTTCCATTTAAGAAGATTTAGTTACGATTGGTTTTTGTATCTTCATCCATAGATCCTTTACTCATATTTAAAAATTGGAATACATGCAAAATTATGCTTCGCGACTCTGTACTCATAATCAATTATACAAATCGCGAGAATTATATTCTCCTCAATATGCTATTGAGAGGAAAAGGATTAAATCCTTTATAAGAACTAAAGTATAGAACGAATCACACTTTTACCACTAAACTATACCCGCTACTGTAGATTATGATACCAACGCTACCCTTTGTCAAGGTAGCCAATCAAAAATCCAAAGACTCTTTGCTTGTTCGAGTATATTGACAATTCCAAAAAACTGCTCATACTATATAGTATAATGACGAGCGGTTGTACTATCGTCTAGTGGTTCAGGACATCTCTCTTTCAAGGAGGCAGCGGGGATTCGACTTCCCCTGGGGGTAGGGAGTATTATGAAAGGAGGTTATAACCCTAGAAAAATTCTTCCTGGGTCGATGCCCGAGCGGTTAATGGGGACGGACTGTAAATTCGTTGACGATGTCTACGCTGGTTCAAATCCAGCTCGGCAAAATCTAGGGCTTCGTGAATATGAACTAAGCGGGGATTGTAGTTCAATTGGTCAGAGCACCGCCCTGTCAAGGCGGAAGCTGCGGGTTCGAGCCCCGTCAGTCCCGAACTGGATCTCCTATTACTATTCACTCTCAACCATGAATTGATTGATAGTCCGATATTCATAATATTGAATTGATTCATATCAGAATCAAGTCCTCACAGGCCTTTTCCATGGGATTACATCCCGAGTTATTGTGAAGAGGTTTTGGAATTCCAATTAATCATTGAAGAAAAAGGCTGGTTGGAATCTAAAGTGTGCTACGACACTTTAGCTTTATTATCATCTATGTCTCCTATTTCTATGAAGGAATTATTCTACTATTGATCAATAATCATAGTGGAATCAAGGGTCAGAGTCAAAATCTTGATCAGGCGGCACCAGATTTGAACTGGGGATAAAGGATTTGCAGTCCCCTGCCTTACCGCTGGCCATGCCGCCATTGGTTCCCTTATGTTTTCTATGGGGAATCGTGTTGAACTTTCGTCGATCTATTCATATGTATGAAATACATATATGAAATATGTATGTGGAGTTCCCTAGAATTTCATGTGATTCAGTAAACAATATGGTTCCATAATTGCTAGATCGATCCATAGGGATTGAGAAGAGTGAGCATAATGGATTTCGATAATCGAATAAATTTTATTCGGGATGCTTTCGGGGGGCATTCCGACGAATCCGAAAATTTGAATCACTGAGGGGGTACTTATGTAGTTTTATTTCAAGCTATTTTGCTCTTTCTTAATTAATTCCGTAATGGTAGGAATAGGGAATATTGATATATATTAGAGGGTATTGATATATATTATCATCTGATGTGATTTGGTATCCTAAATATAAGATTTTCAGCTGAGTTGAGAAAGAGATGGTTGAATCAAAAGAATTCTTTTGAAGTTCAATTTTTATCAGAGGACAATCTATTTCTTGGTTGATTGTATCCTTAACCATTGACACGAGGAACTCACCTCTAAAAAAAGAGAAGGAGTCTTTCACAGGTCAAACGAGACTAATTAGATAAAGGGCGAGCGAAAAGTGATCAAAACTTTGTTCGTCCTATCTATAAGAGGAGAGCATTCAAGAATAGATTGATCTATCCGGCTGCACTTTATGTGCACGATCTCGACGAATTACTTCTGAATAAATTCAGAAATCATATGGAAGACCATAGCATTTCGCGACTCATTGGTAACTTTGATTCTCTATAGACCAATAATGTGAGACCATTAACACGGTTAAAGCTAAACTGCTTGAAGTCCAGGCAAGGGTACTCTTTCTACAAGTAGAATTTATCTGATATAAAACACTCATATCGATAATTGAACTATTTACTGGCCCCCTTTTCAATGCCGAATCGACGACCTATGTATAAGAGAATTTTTTTATTAAAGGCAAAACAAATAAAGAAACAACTTTGCTGACATCTAGGCGGAAGAGTCCATATTTCGAGGATAGGCTCATCAAAAGGAGCGTGAGAGCCAAATGAATCGAAAGATTCATGTTTGGTTCGGGAAGAGATCATAAAAATTGTTACAAGATAATCTACTTTCACTTCTACTTTCGTTTAGAATTTAGGCATTATTTTCCCTTGCTTCAAAAAGTCAAGAATTTATAGTATTTAAAGAATAGATAGAATAGATTGCGTCCAATAGGATTTGAACCTATACCAAAGGTTTAGAAGACCTCTGTCCTATCCATTAGACAATGGACGCTTTCTAATGGTAGTGAAATCGAACCGCAACCTGAGCCTTGTGAGCTACCAAACTGGAACTGCCCTCACCATATCTATACAAATAGAATAGTCCATTTATACAGAATGGTAAAGAGGGCTCTTCTACGATCATCAAACCAATGTGCCGTTGTATTATACACGGTTCTAATCCTAGATGGAAAAATAAAATGCCTTTCAAATCCTCTAAGTCCTCCTCTTTCCGGACAAGACATACAAAGAGACCCGCCAACTTTAGTGAACCTTTGAAAGATAGATATTATGATTAGTCCTTTCTTTACTATCTACCTAGTTATTCACTGGAGCAATTCATCCGAGGCAAGTGTTCGGATCTATTATGACATAAGGATTAGGTGCCTAACGGACTTATTTATTTGAAAAAGAAAAGGGATATAATGAAATTCTTTTTATAAAAGGTCGGAATAGGCAGTTCCTTCCCCTAGAACCGTACTTGAGAGTTTCCTACCTCATACGGCTCAGAATTCGATTTCTCAAAAATCGATTTTCTTCTGTTATTACCTAAGTTTCAAACCCTATTTTGATCAATAATCAGTTTGATCTTTTCTCCCACCTTCAGAAGAAGCATAGCCTTCGTTCGAATAAAGGTAACTATCTCCTTATATGAAATTTCTATAGAATCCTTGAAAAGACTTTCCTAAGAAAAAAACTTACTATCTTTGGGATCTGATACTACACCGCTGCTTATCCTTAGTGGATCGGCTCTATTACATAAGCAGATTCCTAAATTTTGCCCCATATCATGGGATGCAGTTTTAGTTGTATCGACCCAGTCGCTCACTAATGGATCTTTACGGTGCTTCTCTATCAATTTGGGCTTTATCCATAGGTATAGGCTTCTTCCTATTTTGATGTCTTCCTACAGCTGATAGGGAAAATCGTTGTTTTGACGATCCCTATGTAGAAAGCTTTCTATAGTGGAGATAGTCGCACGTTACGGTCGTTCATTCTTCAAAAAATCTCCGTTCCAAAACCGTACATGAGGTTTTCATCTCATACGGCTCCTCCCTTCTGTATACGAAAAATCTATAGAATAAAATTTGAACCGAAAGGGGCTGGTATTTTTCCAAGAAATCTCTAGCCACCTTCCCAAGAGGTTTTCTTAACACAATGAATAATGCTAGAAGCTCCAAGAATTTCTTTGTTCTCAACGCCTCCTATTTAGAGGAATTAGCCACTTCAACGATCTTTGATGGTTATAGGGGTATCCAAAGTACAAACCTGATGGTTGTTTGTTATCCCAACCATTCTTCCCAGCCCTGATACCGATCAGGAAAGCTAATTTCTAACAAAGTTTTTCTTGTTGATTCCTATTTCTAGGTGTAGTGCTTTCTCCCCTATGCTGCCTATTGGTATGTAATACAGAACCTATCCTGAGTGTAACCTTTCGCTCAATACTCAAATCTACAATTGAAGCATCTGAGGCCGCATCAATCGAGGATACACGACAGAAGGAATTGTTAGTTCACCTCACCTTCCCCAAGCGTGGGTTCCTGTTCTCTCTATGCTCTTTCTCGTATAGGAGTCAAATTCTCTATATAGAATTGTTTTCATTTCTTCACAAAATAACATTCAAGAAGAGAATTGACTATAGACCATGGAACCCCCGGTCGCTATTCACTTAGTTTTTTTCCATAATAATATGTGGAGAGATGGCCGAGCGGTTCAAGGCGTAGCATTGGAACTGCTATGTAGACTTTTGTTTACCGAGGGTTCGAATCCCTCTCTTTCCGTTTGATCAACGTTAACGGTATCAAAACTTTCGTTAAGTGAAGACTCCTTTTATTGAAATTTTACACAATTAATTTCTTGTATTTACATTACAGAATACATCAAAATTAAAACTGAATTAAACTAAAGGATAAAGTAAAATCTACACAATCATCAACATCTGGATATATATTATTTATTTTATTGTTTTGTATCTAGAAAATTGTAAGGTAGAACACATAATGGAACAAAAGCCGACTATCGGATTTGAACCGATGACCCTCGCATTACAAATGCGATGCTCTAACCTCTGAGCTAAGTGGGCTTACATAACAGAAATAGTGTAACAAATAAATATGTATAGAAATCCGAATATCAAGCGTTATAGTATGATTTTGAATACTCTAAAAAGGAGAGAAAACTTTGGGATATATTGATTCGGATTGAATTGCAAATACATCAACGATAGAACTGAATTGCAATAAAGACGAACACGTCTCAGGGGATATGGCGAAATCGGTAGACGCTACGGACTTGATTGTATTGAGCCTTGGTATGGAAACCTGCTAAGTGGTAACTTCCAAATTCAGAGAAACCCTGGAATTAAAAAAGGGCAATCTGAGCCAAATCCGTTTTGAAGTGCGAACTAGGGATAGGTGCAGAGACTCAATGGAGTGGATTAATCGGACGAGGATAAAGAGAGAGTCCCATTCTACATGTCAATACTGACAACAATTCCGTCGACTTTGTTCAAGTCCCTCTATCCCAAACCTCTATTGACATAGATAAAATACTCTACTAGGATGATGCACAAGAAAGGTCAGGATAGCTCAGTTGGTAGAGCAGAGGACTGAAAATCCTCGTGTCACCAGTTCAAATCTGGTTCCTGGCAAAGATCTACTAGCTGTTCTAAGTAATGCGCGCGGTACAAAGTTCTGGTAAGAACTTCTTTCCGTTTCATCTGGAGTGAGCATGAATCATTGTCTTGATCTCTTTGTATAAATCGAATGCAAGATTGCCCCTTTTTTTCTAAAAATGTACTCCCATTAATGTGGAATAGTAGGGCTATACGGATTCGAACCGTAGACCTTCTCGGTAAAACAGATCAAACGATATTATCAAAATGATTCGAACTGTTTCAAAGACCCAACATGCATTTTTTGCATTGGGCTCTTTCATCAACTGATGTAAAGATCAGTTAGTCCACCATAGTTTTTCTTTACGGAAGATAATGAGATGGCTCCCTGTGATTGATTTTTTCTATCTAGGAGCAATACCAAAGTGTTTCAAAGGAGGATTACCTTGACTTAGGTCTGCCTCCGGCCTAAATTAACCTAAGTGAAATGGAGTCTCTATCGTTCGCTGCAAGAGTTGACTATGAGACTTCATACACCTTAAAGTTCATAGAACGAAAAGAAGTTTTTTGGGCCCTTATCCTCTTACGCCTAGCATTTAGTGGGCTGGATATTTACCTTATCAACTAGCAAATAAGGTTCTATTTGATTAGGCACCTGAATTGGCACCTGAATCGGACTGAACCGACTGTTTGTCAGGCTACTGTTCTCCTATTCTCTCGAATCCATGAAGTAAGACATTGATTTTGCAATTCATTGCATAAAAGCTCCCTTGAAAAGCATTGGCGCACGTGTAAGCGAGTTGCTCTACCGAACTGAGCTATAGCCCTTGTCAGAGATATCTTAACATATAGATAATTTCTTGTCAAGCAGTATTGCTTATAAAAGGATTCGATCTATAATCGATCGAAGTCCTTTGTGGTGATAAATTGCTACTTAACTCAGTGGTTAGAGTATTGCTTTCATACGGCGGGAGTCATTGGTTCAAATCCAATAGTAGGTAGAAAAATTACTAGATAGCATTGGACTTACTTCGCTATCTAATAACTTTTTTTGTATAAACCATTATAATTATCACATAAAATCGAATTTTTGTTGAATAATGCAAAAATGAATTAGTTAATTCAATAGAGGGGGGACGAGGACTTGATTTCGTTGCCCAAGCGAATCCCATTCAATGGAATGAGTCCGTTGGAAAGTTCAATCAAATAATTTCGCCTTTTGTGGAGGATCTGTCCCTACTCTCCTATCTAGGACTTCGATATACATATACTACTGTGAAGCATAGATTGCTGTCAACAGGATTTGGGTTGCGCTATATCTATCAAAGAGTATACAATAATGATGGATTTGGTGAATCAAATCCATGTTAACTTCCATCAGGGTGATGAATATAAGCATGCCTTTTTGCAATCCATATCGAGTAGACCCTGTCGTTGTGAGAATTCTTAATTCAATTGATTGCAATTAAACTCGGCTCAATCTTGAGCCAATAGATCTTGATACGATCATGAGACTTGACAAATCGAGATTCCTCTATCTATAAATAAATAGTAAATTTGAATTGAGACACCTTCTTTAGTGTAGGGTCTTTAAATGATAGCTACGACATAAAAGAAAGTCAATGTATCTAACCTTATTTCTAGTTACTGAAGGTCAGAAAATTTAGCTTATTCTCTCAATTTCAATCGACCGCTGTTAGTATATCTAATAAAAAAGTATTCTCATTCCAGTACAACTGTTGCAGTAGAATGACAACAGACTCGTGTATAGGGAACTCTTAGCTACCTATCTAATTTATTGTAGAAATTCTGGATCTGCGTTGGATGTCCGAGGGATTGCTGGTCTCTATTGGCACAAGAAAAAGGCTTTTCTTGTGTCGATTCTTCTTGTATCAAATTGTAAGAATTCCGCGGGTCCTTTCCGCTCTAATCAGGGGGTAAGGACCCGCTAAGCTCCTACTTTTTCATGTTTACAATCTGGTCCCTCCGATTATTCCCCTACTTTCCTCCACATTTTATCAAGTGGTCATGCTAGAACAAAAACAGTCATGGATAGTTATAAGGATATCCTTCCAAATGGGATAAGAGAATTCTTACTATTTCTTTCTCAGTTCTATAGTTGGAATTTGTGCTGAGCTCCCCAAAATTCAAAAAAGGAATTGATTCCGTAAAAGATGGGATCAACCAGTAAATAGAAAATTACTGATATTTCCTTGTGAGATTGTCAATTTGGTACCAAAGGTGTATTTTGAGTATACCGAATTAGTATAGCTATCCTTCCTATGGCACAGCAATCTAGTTTTGTCCCGAAACATAAAACTTAGGTAAGTGCTTTACCAACATATAATGAATTTAACCCTTTCATAAAAATCTTTTGGATTCATTCTAACTAATTATCAATTTTCATTGAGGGATAATTTAGACTACTATTTAGGGATAGATCGTACCTCTTTTTTATCCCCTGAACAAATCGAATTGAGTAATTTTTGATTGACCTCCTCGAGGAGGTCGAGTTGCAATTTTTGTAGTTAGCTTCGACATAAGATAGATGGAACACGCTCTGTAGGATTTGAACCTACGACATCGGGTTTTGGAGACCCGCGTTCTACCGAACTGAACTAAGAGCGCTAATTCACTCTGCTACGAAGTAATAGGTAGGGATGACAGGATTTGAACCTGTGACATTTTGTACCCAAAACAAACGCGCTACCAAGCTGCGCTACATCCCTTTTCCAATTGTTGTATAATGGCATTGTACACATTCCTGTCTTGTTTTCCACATAGAACCAAGTATCTGATCATATATGTATTCCAATAAGGAAGGAGGATTTTCAAATTCTTTAATTATTTCTTATTCGAAAGCCAGATTTTGAATCAAATTAACCTTAATGAATAACTAATGATTTCTCTTCTTTTAGCATTTTCATTATAACAAAACGAATTATTCCGATATATAAAATATTAATTCCAATGACTTTTGCTACTGTAACCTTCCCAACCACGATTTTCGCGATACAAAAATAGTGGGTTCCATCGTTTCTATGGTTCCCTTTTAAACGGTGAGGCCCTCTCTATACACCGGAGCCTTTCAAAAGGTATTGTGAACTTGTATAGTTCACATTCTTTGGCTCTACCTATCCATTATAGAGTAAATAGCTCTTTTCACAATAAGAGTTATCCATACAGTGACGGCATTTAATTATGAAAGTTGGCTAAGTAGCTGACCTGTTAGTCCGTCTTTTAAGATAAAGGAGCATAAGCTTTTTATTACTATTTCCTCCGCTTAATGGATAACCATTTTCTACCAATGGGAATTGCTTCTTCCAATTTAGAGATTGGATTTGCACCAAAGGAAACCAGAAATTCCATATACCATATCCTATGGTACCGATCATGGTATAAAAGGATTGGTTTAGATCGATCTTAACCATTAGATTAATATTATTTAAAAGAAACACTGAAACGTAAGAATGGAAGAAAGAATCCGCAGAATAGGCCAAGCTACCCATTGCATATTGGCACTTATCGAGTATAGAATAGATCTGCTTCTCTTTCTAGAATGTTATTTTTGAAATAAATATTCACGCTTTCCAATGCGATAAAATAAAGCGACATCGTGTCTATTTTTCTTTGCTAAAGGGGTATTCCTATATGGAAACCCAAATGAATAGGTGTGGAAGTTATAATGTAAATAAACCACGATTGAAGTAAGAAGTTTCCAGAGGGGAGACTTCTTACTTCAATTTATAGAATTTCAAGATTACAATGGATCTACGAAAAGATCTTGTATTTACAACTACAACGGAATAGTATACAAAGTCAACACCAAGATTAAATAGAATTTGTTTCTACTAATAAAACAACTTTAAGCTATACATTTCTGGTAGTTCGACCGTGGTTTTTTTGGTATCTCTGGAATTGTGACTTGTTAGAATGGATCCTATTGATAATACATAGAAAGGGCCTGTTATCTCTATCAAGATATTCAATTCGTCGGTTCTAGTATCTGGAACACGAAAAGAAGAACTATGATTCATACTCACTATTCAGACCTCGCAACCAGACATTTCTTCCTCAATTTTGTTTACAATTTCAATAAATGATCATCAAGCGGTTCTTATTCGAAGAACCCTTGGGTTAGCTTGAGACTCAATCATCGTGGCTCTAGTATGAATCTAAGGTTTTAATTGAACTGATTCATAGGATCGCAACAAGATAATTTCTATAAATAGGGAAGAGAAAAGTCAAGAAGCCTCTAGCCAACTTGAGATTTTTTTCTTATTTCATATCTTCAAGGCAAATCGACCCAGTGGCTGATGAATTTTTCTAATATCCGTTGAAAATTTGTGTGTTTCTGCTTGAGCCGTAGGAAGCCATATCATAGAGAAAATTTTCATATATCATATGGGTAGGTTGTGGTATTTCATTGCTACAAACATGGGTTATTGTAAAATAAGACATGTCATTTGGATACTTTAGAAATAGGCGGATTGTGACTTGAATTATTGATTTGGCCATGCAGAAAAGAATTGGATCTGCCACATTAGAATTCACAAAGGTGTCTCCGCATCCAATCAACACGTAAGTCCCCTAGATAGGCTGGTTCACTTGAGGAGAATATTTCTATGATCATACCCAACCATGTCATCCATGAACAGGCTCCGTAAGATCCCATAGATAGAATAAGTCATGTGATCCAATATTTTATTATAGTATGGAAATGCATTCATTTTCTTTGCATCGATTGCGCAATACTATCGGAGTAAAAGAAGGTATCTAAAGAAGAACGTAGGCTAGACTAGTAACAAGTAAATACTTTGTTTGGACGTAAGAAACTGGGATAAACACCAACTAATCAAGAGACAATCCACAAAGCAATTGATCATGATCAAATTTGCAAGCCAACTTGGATATTGAGCATTTAAGAATAAGAACGGTCTTTTTTCTTTCATTCTTGCTCGAGCCGGATGATGAAAAATTCTCGGATTTTTGATTCATTCAACCGTGAAGTCAGGTATCTAGGAAATAGTTACTTCCAAGTGAATCTTCCCTAGATACCTAAAATCCATTTTATTATGATCCATTTCGCGTTATATTGAATCGTTTATTTCTCTTGAAAGCACTTATTATCTCATAAAGTTAGAAATAAAATACAAAGATATCCGTTTCTTTGAAGAATAGGAAGTTCGAGATAGAATTCGAGTAGGGGCGAAAGACTCTAATTCTAGGTTCCTCTTTATAATCAACATGAGCATATACGTGAGACATAATCTACTTTTGATCTATATCTCGCGATAGGTAGAATTAGAATGGGAAGACAAGGCTAGATTTTCTATTTTTCCGCAGCTGATTACTCTTTCCTTTTAAAGAGTGGCATTCTATGTCCAATATCTCGATCGAAGTATGGAGGTCAGAATAAGAATAATGATGAATGGAAAAAGAGAAAATCCTTTAGCTGGATAAGGGGCGGATGTAGCCAAGTGGATCAAGGCAGTGGATTGTGAATCCACCATGCGCGGGTTCAATTCCCGTCGTTCGCCCATCGCATTATTGCAATGCAATTTCCATATTCCTAGTTACGTATTGAAGTAGATTCTTTTTTCTCTCAAAAACCCCTTCCCAAACTGTACAAGCTTCTTCCAAAGCATACAGCTTTCTAGATGTATATGACGATCTCTAGACATGAGTGGATATAGGAAAGGAATCCAAATCTGCCGAATCGCTCATGTTATGATCTTCTACATCCTAGGTCTCCGCGTTCCGTCATCTGGCTTATGTTCTTCATGTAGCATTCAGATCGAATGACTCTATGAAATTACGTCGATACTTCCACATATTATGGGTAACGTAGGAGACATCCCTTTTCCCGGGGGTCTTAATTACCACTGCTTAGCTTTCAATTCGCCTCTGACCATCAAATTAAATGTGAATAACCCGTCCTCCTCTCTTTGAAACAAGGGGCGCTTCCGGTTCTGTGCGTGCTTCAAACAATTTTGTCTTCTCCATATTACCATATCTCTAGAGTCAATAATTTTCTATGAGGAACTACTGAACTCAATCACTTGCTGCCGTTACTCAACAGTTTTCTGTTGAGGTCTATCCCGTAGAGGTAGTCAAATTGGATCAGTGATCGATTTCTAGGTTTCGTCGTAAACCTAATTGGTTACTTCCAATTACGTAAATCAATAGTTCAAATCGACTTTCCCTCCTATGCTCTGAGTTCCAGTATCGATAAGAATTGAGTTCTTATTGTTCTTATGTTATGGTATGAATATACCATACCAATTCGTTATGTATGGATGATGGATGAGATTCCATGGATAGAGAGCCAGTTCCAATAGACCGTTCGCGTGCATCCAGCAGGAATTGAACCCGCAAATTACCAATTATGAGTTGGGCGCTTTAACCATTCAGCCATGGATGCTTAACAGGGATCATCGTACATCGTAAATAACCAATTTTCATATTATGCCTTGAAGAGGACTCGAACCTCCACGCTCTTTAGCACGAGATTTTGAGTCTCGCGTGTCTACCATTTCACCATCAAGGCATCTTGAAAGTGAATCGTATTCCATGAATATGATATCTATCTAATGTGATATATTCCATATATGACAAAGGTGGAGTCTTGGATCGATCGATCGGTAGGCCTGAGTCAGACATCAAATAGCTTCGCATTATCCGTGAACACCTTATATGAGATCAATTTCTCGATTCAATAGAAGCCCAAAGAGGTGCATATGGTACCCAAGGATAGATATGTCAGGTCTGATTACACCTATTCCTAATCCTAAATAGAATGTAAGGGCGTAGGGATTTCTATGTAAATGGAATGAACTTATAATCTGATGATCGAGTCGATTCCATGATTATAAGTTCATAACCCTAGCCCCATTTTGGGCGGAACAGATCTACTAATTCTTTTATTCCAGTTAGTAAGGGATCTTGAACTAAGAAATAGACCTAGCAGGCTTCTTTCTCTCATGCAAAACCGTGCATGAGACTTTCATCTCGCACGGCTCCTAAGTGATAAAAGAAAGAAGAACCGTCTTCTTTCTTTTTTGATTACCTTCCTCGCGTATGTATAAGACCCAATCCATTCTTTTTCGAAATCGATTTCGACTAATCCTTAACTTTTCGAGGAATCCTTCATCAGTGGTTGTGAATGACTGACTTTTTCAATCCTTTCGACTTTGGTTCCGTAGGAGCAAGTCAGAAAGGTTGAGAAATAGAACCATCTGATTTGATTCGTTCCCAATAGCCATGAGATGATTATCTTAGGGTGATCCTTTTGTCAACGGATGCTCCTATTACACGTAGTCTCTGAAGGATGAGAACCCACTATGTAGCATCTACATTGATAATTCATTGTATACGTCATTAGTCCGATTCTTTGTAGGAACTACCCGTAATAACGAGCTTGCAAAATGGATCTGTTTATCATAAAGAGATTCGTTGTTCCTGACCCTGCTTCACCTTAATTGTTATTTGAACAAAAAGATCACATAAACTTTTGGTAAAATTCTGTCTTGGTCGGAGTGGGGATAGCATTTCTCTTCTGCATGTCTATGGAGTTTTGCAAAACCCAAACACCTCAGATAGAGGTGAATTTGTCGAACGAACCACAGAATTAGTAACTGCATCCAATCTCCGAATGTTTCGATGGATATTTACGGAATCCCCATGAATAGGATCAAACCTTATTCCATTTCCATAAGATTCCTCTTTCTTATTCTTAAGCAAGCCCCCGAGAGGGCTTAGTTGATCATGATTTCTGTTTTCTCTTTCTTTTTGTTTGTTTCGAGAAAGATATGATTCTCCTTCTATTGATTCTGAGATGTATGGATCCATGTGTCTACATACCTAGATTCTGTTCATGGAGAGCGTGAAAGAGGTTCAAGAATCCTTTTCTTTTTATAAGGGCTAAAAGGGTGGATCTCGAAAGATAGGAAAGATCTCCCTCCAAGCCGTACATACGACTTTCATCGAATACGGCTTTCCACAGAATTCTATAGGGATCTATGAGATCGAGTATGGAATTCTGTTTACTCACTTTAAATTGAGTATCCGTTTCCCCCTAGGATCGGAAATCCTGTATTTTCCATATCCATACGATCGAGTCCTTAGGTTTCCGAAATAGTGTAAAAGAAGTGCTTCGAATCATTGCTATTTGACTCGGACCTGTTCTGAAAAAGTCGAGGTATTTCGAATTGTTTGTTGACACGGACAAAGTAAGGGAAAACCTCTGAAAGAATTTCCATATTGACCTTGGACATATAAGAGTTCCGAATCGAATCTCTTTAGAAAGAAGATCTTTTGTCTCATGGTAGCCTGCTCCAGTCCCCTTACGAAACTTTCGTTATTGGGTTAGCCATACACTTCACATGTTTCTAGCGATTCACATGGCATCATCAAATGATACAAGTCTTGGATAAGAATGTCCCTCTACAGAACCGTACATGAGATTTTCACCTCATACGGCTCCTCGTTCAATTTTTCTTCATTTGGAATCTGTGCTCTTCTATCTTCGACTTTTTCTTTATTTATTTCTTCCCGAAACTTCCCAAGAAAATCCCGAATTGGATCCAAACGGGTTAATGTGAGCTTATCCATGCGGTTAGGCACTCTTCAAATAGGAATCCATTTTCTAACTGGCTTTCGTGCTTTGGTGAGTCGTCCGAGATCCTTTCGATGACCTATGTTGTGTTGAGGGGATATCTATTCCGATCGATTGCATAAGACCCGGAAAGTATACAGAAAAGACAGTTCTTTTCAATTTCGATTAATATAGTAGTATCGAATCCATAGTCAATCCTACTTTGATAGGACCGGAATTCTCTTTCTCGATGGGACGGGGAAGGGATATAACTCAGCGGTAGAGTGTCACCTTGACGTGGTGGAAGTCATCAGTTCGAGCCTGATTATCCCTACAATGTGAGCTATTTTGACTTACACGATCGAACGGGAATGTATAAGAGGCTTGTGGGATTGACGTGATAGGGTAGGGTTGGCTATACTGCTGGTGGCGAACTCCAGGCTAATAATCTGAATGGATACAAGTTTGGAAGGAAAGACAATTCCGAATCCGCTTTGTCTACGAATAAGGAAGCTATAAGTAATGCAACTATGAATCTCATGGAGAGTTCGATCCTGGCTCAGGATGAACGCTGGCGGCATGCTTAACACATGCAAGTCGAACGGGAAGTGGTGTTTCCAGTGGCGAACGGGTGAGTAACGCGTAAGAACCTGCCCTTGGGAGGGGAACAACAACTGGAAACGGTTGCTAATACCCCGTAGGCTGAGGAGCAAAAGGAGAAATCCGCCCAAGGAGGGGCTCGCGTCTGATTAGCTAGTTGGTGAGGCAATAGCTTACCAAGGCGATGATCAGTAGCTGGTCCGAGAGGATGATCAGCCACACTGGGACTGAGACACGGCCCAGACTCCTACGGGAGGCAGCAGTGGGGAATTTTCCGCAATGGGCGAAAGCCTGACGGAGCAATGCCGCGTGGAGGTGAAGGCCTACGGGTCGTCAACTTCTTTTCTCGGAGAAGAAACAATGACGGTATCTGAGGAATAAGCATCGGCTAACTCTGTGCCAGCAGCCGCGGTAAGACAGAGGATGCAAGCGTTATCCGGAATGATTGGGCGTAAAGCGTCTGTAGGTGGCTTTTCAGTCCGCCGTCAAATCCCAGGGCTCAACCCTGGACAGGCGGTGGAAACTACCAAGCTGGAGTACGGTAGGGGCAGAGGGAATTTCCGGTGGAGCGGTGAAATGCATTGAGATCGGAAAGAACACCAACGGCGAAAGCACTCTGCTGGGCCGACACTGACACTGAGAGACGAAAGCTAGGGGAGCAAATGGGATTAGAGACCCCAGTAGTCCTAGCCGTAAACGATGGATACTAGGTGCTGTGCGACTCGACCCGTGCAGTGCTGTAGCTAACGCGTTAAGTATCCCGCCTGGGGAGTACGTTCGCAAGAATGAAACTCAAAGGAATTGACGGGGGCCCGCACAAGCGGTGGAGCATGTGGTTTAATTCGATGCAAAGCGAAGAACCTTACCAGGGCTTGACATGCCGCGAATCCTCTTGAAAGAGAGGGGTGCCCTCGGGAACGCGGACACAGGTGGTGCATGGCTGTCGTCAGCTCGTGCCGTAAGGTGTTGGGTTAAGTCTCGCAACGAGCGCAACCCTCGTGTTTAGTTGCCACTATGAGAACCCTGAACAGACCGCCGGTGTTAAGCCGGAGGAAGGAGAGGATGAGGCCAAGTCATCATGCCCCTTATGCCCTGGGCGACACACGTGCTACAATGGGCGGGACAAAGGGTCGCGATCTCGCGAGGGTGAGCTAACTCCAAAAACCCGTCCTCAGTTCGGATTGCAGGCTGCAACTCGCCTGCATGAAGCAGGAATCGCTAGTAATCGCCGGTCAGCCATACGGCGGTGAATCCGTTCCCGGGCCTTGTACACACCGCCCGTCACACTATAGGAGCTGGCCATGTTTGAAGTCATTACCCTTAACCGTAAGGAGGGGGATGCCTAAGGCTAGGCTTGCGACTGGAGTGAAGTCGTAACAAGGTAGCCGTACTGGAAGGTGCGGCTGGATCACCTCCTTTTCAGGGAGAATGCTTATTGGGTATTTTGGTTTGACACTGCTTCAGCCCAAAAAGAAGGCAGCTACGTCTGAGCTAAACTTGGATATGGTCTTAGGGTGAAGTAAGACCAAGCTCATGAGCTTATTATCCTAGGTCGGAACAAATTAGTTGATAGTGATAGGATCCCTTTTTGACGTCCCCATGCCCCCGTATGGCGGCATGGGGATGTCAAAAAAGGGATGGAGTTTTTCTCGCTTTTGGCGTAGCAGGCCTCCCTTTGGGAGGCCCGCGCGACGGGCTATTAGCTCAGTGGTAGAGCGCGCCCCTGATAATTGCGTCGTTGTGCCTGGGCTGTGAGGGCTCTCAGCCACATGGATAGTTCAATGTGCTCATCAGCGCCTGACCCGAAGATGTGGATCATCCAAGGCACATTAGCAGTGTCTAGGGTTGGGCCAGGAGGGTCTCTTAACGCCTTCCTTTTTCATCAGAGTTATTTCCTGCCATGGTAAGGGGGGCACACTTGAAGAGCGCAGTACAACGGGAGTTGTATGCTGCGTTCGGGAAGGATGAATCGCTCCCGAAAAGGAGTCTATTGATTCTCTCCCAATTGGTTGGATCGTAGGGGCGATGATTTACTTCACGGGCGAGGTCTCTGGTTCAAGTCCAGGATGGCCCAGCTGCGCCAGGGAAAAGAATAGAAGAAGCATCTGACTCTTTCATGCATACTCCACTTGGCTCGGGGGATATAGCTCAGTTGGTAGAGCTCCGCTCTTGCAATTGGGTCGTTGCGATTACGGGTTGGCTGTCTAATTGTCCAGGCGGTAATGATAGTATCTTGTACCTGAACCGGTGGCTCACTTTTTCTAAGTAATGGGGAAGAGGACTGAAACATGCCACTGAAAGACTCTACTGAGACAAAAAGATGGGCTGTCAAAAAGGTAGAGGAGGTAGGATGGGCAGTTGGTCAGATCTAGTATGGATCGTACATGGACGATAGTTGGAGTCGGCGGCTCTCCTAGGCTTCCCTCATCTGGGATCCCTGGGGAAGAGGATCAAGTTGGCCCTTGCGAATAGCTTGATGCACTATCTCCCTTCAACCCTTTGAGCGAAATGTGGCAAAAGGAAGGAAAATCCATGGACCGACCCCATTGTCTCCACCCCGTAGGAACTACGAGATCACCCCAAGGACGCCTTCGGCGTCCAGGGGTCACGGACCGACCATAGACCCTGTTCAATAAGTGGAACACATTAGCCGTCCGCTCTCCGGTTGGGCAGTAAGGGTCGGAGAAGGGCAATCACTCGTTCTTAAAACCAGCATTCGATAAAGAGTCGGGCGGAAAAAGGGGAGACCGTTCCTGGTTCTCCTGTAGCTGGATTCCCCGGAACCACAAGAATCCTTAGAATGGGATTCCAACTCAGCACCTTTTGTTTTGAGATTTTGAGAAGAGTTGCTCTTTGGAGAGCACAGTACGATGAAAGTTGTAAGCTGTGTTCGGGGGGGAGTTATTGTCTATCGTTGGCCTCTATGGTAGAACCCGTCGGGGAGGCCTGAGAGGCGGTGGTTTACCCTGTGGCGGATGTCAGCGGTTCGAGTCCGCTTATCTCCAGCCCGTGAACTTAGCGGATACTATGATAAATTTTGCCAATTCGGCAGTTCGATCTTCGCATTCATGGACGTTGATAAGATCCTTCCATTTAGTAGCACCTTAGGATGGCATAGCCTTAACGTTAATGGCGAGGTTCAAAAGAGGAAAGGCTTGCGGTGGATACCTAGGCACCCAGAGACGAGGAAGGGCGTGCAAGCGACGAAATGCTTCGGGGAGTTGAAAAAAGCATAGATCCGGAGATTCCCAAATAGGTCAACCTTTTAAACTGCTGCTGACCATGAGCAGGCAAGAGACAACCTGGCGAACTGAAACATCTTAGTAGCCAGAGGAAAAGAAAGCAAAAGCGATTCCCGTAGTAGCGGCGAGCGAAATGGGAGCAGCCTAAACCGTGAAACGGGGTTGTGGGAGAGCAATACAAGCGTTGTGCTGCTAGGCGAAGCGGTTGAGTGCCGCACCCTAGATGGCTAAAGTCCAGTAGCCGAAAGCATCACTAGCTTACGCTCTGACCCGAGTAGCATGGGGCACGTGGAATCCCGTGTGAATCAGCAAGGACCACCTTGCAAGGCTAAATACTCCTGGGTGACCGATAGCGAAGTAGTACCGTGAGGGAAAGGTGAAAAGAACCCCAGTGGGTAGTGAAATAGAACGTGAAACCGTGCTGAGCTCCCAAGCAGTGGGAGGGGAAAGTGATCTCTGACCGCGTGCCTGTTGAAGAATGAGCCGGCGACTCATAGGCAGTGGCTTGGTTAAGGGAACGGAACCCACCGGAGCCGTAGCGAAAGCGAGTCTTCATAGGGCGATTGTCACTGCTTATGGACCCGAACCTGGGTGATCTATCCATGACCAGGATGAAGCTTGGATGAAACTAAGCAGAGGTCCGAACCGACTGATTTGAAGAATCAGCGGATGAGTTGTGGTTAGGGGTGAAATGCCACTCGAACCCAGAGCTAGCTGGTTCTCCCCGAAATGCGTTGAGGCGCAGCAGTTGACTGGACATCTAGGGGTAAAGCACTGTTTCGGTGCGGGCTGCGCGAGCGGTACCAAATCGAGGCAAACTCTGAATACTAGATATGACCCAGGTCAAGGTCGGCCAGTGAGACGATGGGGGATAAGCTTCATCGTCGAGAGGGAAACAGCCCGGATCACCAGCTAAGGCCCCTAAATGACCGCTCAGTGATAAAGGAGGTGGGGGTGCAAAGACAGCCAGGAGGTTTGCCTAGAAGCAGCCACCCTTTAAAGAGTGCGTAATAGCTCACTGATCGAGCGCCCTTGCGCTGAAGATGAACGGGGCTAAGCGATCTGCCGAAGCTGTGGGATGTCAAAATGCATCGGTAGGGGAGCGTTCCGCCTTAGATGGAAGCAAACGCGAAAGCGGGGGTCGACGAAGCGGAAGCGAGAATGTCGGCTTGAGTAACGAAAACATTGGTGAGAATCCAATGCCCCGAAAACCCAAGGTTTCCTCCGCAAGGTTCGTCCACGGAGGGTGAGTCAGGGCCTAAGATCAGGCCGAAAGGCGTAGTCGATGGACAACAGGTCAATATTCCTGTACTACCCCTTGTTGGTACGGAGGGACGGAGGAGGCTAGGTTAGCCGAAAGATGGTTATAGGTTTAAGGACACAAGGTGACCCTGCTTTTCAGGGTAAGAAGGGGTAGAGAAAATGCCTCGAGCCGAGGTCCGAGTACCAAGCGCTGCAGCGCTCAGGCGCTACGGCGCTGAAGTATGTAACCCATGCCATACTCCCAGGAAAAGCTCGAACGACCTTCAACAAAAGGGTACCTGTACCCGAAACCGACACAGGTGGGTAGGTAGAGAATACCTAGGGGCGCGAGACAACTCTCTCTAAGGAACTCGGCAAAATAGCCCCGTAACTTCGGGAGAAGGGGTGCCCCCTCACAAAGGGGGTCGCAGTGACCAGGCCCGGGCGACTGTTTACCAAAAACACAGGTCTCCGCAAAGTCGTAAGACCATGTATGGGGGCTGACGCCTGCCCAGTGCCGGAAGGTCAAGGAAGTTGGTGAACTGATGACAGGGAAGCCGGCGACCGAAGCCCCGGTGAACGGCGGCCGTAACTATAACGGTCCTAAGGTAGCGAAATTCCTTGTCGGGTAAGTTCCGACCCGCACGAAAGGCGTAACGATCTGGGCACTGTCTCGGAGAGAGGCTCGGTGAAATAGACATGTCTGTGAAGATGCGGACTACCTGCACCTGGACAGAAAGACCCTATGAAGCTTTACTGTTCCCTGGGATTGGCTTTGGGCCTTTCCTGCGCAGCTGGTGGAAGGCGAAGAAGGCCCCCTTCCGGGGGGGCCCGAGCCATCAGTGAGATACCACTCTGGAAGAGCTCGGATTCTAACCTTGTGTCAGACCCGCGGGCCAAGGGACAGTCTCAGGTAGACAGTTTCTATGGGGCGTAGGCCTCCCAAAAGGTAACGGAGGCGTGCAAAGGTTTCCTCGGGCCAGACGGACATTGGTCCTCGAGTGCAAAGGCAGAAGGGAGCTTGACTGCAAGACTCACCCGTCGAGCAGAGACGAAAGTCGGCCTTAGTGATCCGACGGTGCCGAGTGGAAGGGCCGTCGCTCAACGGATAAAAGTTACTCTAGGGATAACAGGCTGATCTTCCCCAAGAGTCCACATCGACGGGAAGGTTTGGCACCTCGATGTCGGCTCTTCGCCACCTGGAGCTGTAGGTGGTTCCAAGGGTTGGGCTGTTCGCCCATTAATGCGGTACGTGAGCTGGGTTCAGAACGTCGTGAGACAGTTCGGTCCATATCCGGTGTGGGCGTTAGAGCATTGAGAGGACCTTTCCCTAGTACGAGAGGACCGGGAAGGACGCACCTCTGGTGTACCAGTTATCGTGCCTACGGTAAACGCTGGGTAGCCAAGTGCGGAGAGGATAACTGCTGAAAGCATATAAGTAGTAAGCCCACCCCAAGATGAGTGCTCTCTCCTCCGACTTCCCTAGAGCCTCCGGTAGCACAGCCGAGACAGCGACGGGTTCTCCACCCATAGGGGATGGAGCGACAGAAGTATGGAAATAGGATAAGGTAGCGGCGAGACGAGCCGTTTAAATAGGTGTCAAGTGGAAGTGCAGTGATGTATGCAGCTGAGGCATCCTAACGAACGAACGATTTGAACCTTGTTCCTACACGACCTGATCAAATTGATCAGGCACTTGCCATCTATCTTCATTGTTCAACTCTTTGATGAAAACCAAAAAAGCTCTGCCCTTCCATCTCTTATAGAGAGGGAGGGCAGAGGCCTTTGGTGTCCCTCAAGAATTGGGGCTTCACAATTACTAGCCAATATTTATCTCATGCCTTTCCTCGTTCATGGTTCGATATTCTGGTGTCCTAGGCGTAGAGGAACCACACCAATCCATCCCGAATTTGGTGGTTAAACTCTACTGCGGTGACGATACTGTAGGGGAGGTCCTGCGGCAAAATAGCTCGATGCCAGAATGATAAAAAGCTTAACACCTCTTATTTGACTTTTTCACTATTTTGAAATACGAAAAAAAAATGCAAAGGTCGTCTTATCCCCTTCACACCTCGGAACGCACTGTTCTTATAGAGAGAAAGCGCTTTCCCATCTTCTTAACCCGAAATGAAGCCCGGGAAGAGATCCAGTGGAGACGGGTGGGCCTGTAGCTCAGAGGATTAGAGCACGTGGCTACGAACCACGGTGTCGGGGGTTCGAATCCCTCCTCGCCCACAGCCTTCCAAATCTTTCCTTTTGTCGAAGTGGAATCGTAGAACAGAATGTGATACGATGAGATAGAATGCAAAAGGATACGGGTTACCTACTCCTAAGGGTCAAAGCAAGCCCTTTAATCAATTCTTTATTCTTACATTAAAGAATGAATCAAATCTCCCCAAGTAGGATTCGAACCTACGACCAGTCAGTTAACAGCCGACCGCTCTACCACTGAGCTACTGAGGAACAGGGAGCCTAGAGTTCAACTCCCGCTCTCAACCCATGAACAATATGAGTCCGAAGCTTCTCGTACTCCCGGAATTTCTTCGTAGTGACTCCGTTCCATGCCTCATTTCATAGGGAAGTGGCTCTATTTCACTTCCTAGCACTTCCTATCATTAATATCCATCCTTTGATTTACATAAGAGATGTCATTTATAGTCTATCTCTTTCTATATATGGAAAGTCAAGAAATTCTCATCGAAACATCGAGAAATTGTGCATTCACAGGTATCACTTAAAGTGATTAGAAGATTTAGCTTGTATGAATCGCTATTGGTTTGATACGAATAATGGCAGTCGTTTCAGTATGTTAAGGATACAGATGTATCCACAATTCATTTAGAGTTACTTAATAGCCTATTTCTTATATCCCGTGAAATTCTCGAGCCGAAAGATGGATGCATATGCTGTGTTTCATTTTGCTAAACGATATCGGTGAAATTGGATATAGCTATTTTAGATAGAAGAAACTAAAATAAGAATGTACCCTTCTATCCAATTTGCATCGATAAAATAAATCCAAATTCCAGATGAATAATTGCAAATTTTTGTGTGTACGAGATTAGAATAACTTCAAAATAACTGACATAATTTTAAGAAAAAAATTGTTTCCGATTCACCAATTCCCAAACCAATAGATGTCTTTCACATACAACTGAAACCGAATCTCGACGATTTGCGAGAAAATAACATTATTCTTTATTAGCCGCCATGGTGAAATTGGTAGACACGCTGCTCTTAGGAAGCAGTGCTCAAGCATCTCGGTTCGAGTCCGAGTGGCGGCATTCTCGAAAAAGAATAAATAGATTGAAACAATTCAAATGGACCTTCTTCAAACCTTTTTGAGAACCCTTGCTCTCAGGTTCTAAAATCGAAAGTCAAAATAAAGTGATGAAGATACGTTTTGACCAGAAAAGCCCGTGCTCAATAAGCGAGCACAGGCCGGTAAAGAGGAATCAGACGATTCAAGTGGATTTTGAACGTGATCTATAAATTTCCTTATAAAATTTTGATCTGTAATTGTAGACACCAGACGAAGCAATGGTTTATCCACTTCAATTAGTTTGTGAGAGCGTGAAAAGAGCAAGAGACTTGAATTTTTGGCTTTCATAATTGTTCATATTATTGAATATAATTAATATAACTAACTCCTTATCAATCTCGATTCATTTCATAGAGAGAATTGACACAACGTATTGTTGGCAACGGGTTACTAATAAAATGGATTTAGTATTTTTGAAATGGATAAGAAAATTAGTATAAAATTTTCATGAACTGAGATTCAAGGAAGAAGTTCTTTCTAAGGTATGTTCTTTCTCTGTTTGAGAGATAAAATATTCTTATGTCCATAGTCGATGATAACATCACAGTTCCACCGCTATTCCAAAACCGTACATGAAACCTTGCTTCATACGGCTTCTCTATGATCAAATGATTGGAAAGCTAAATAGACCAAAGGAATTCCGCTGCGATAAAAGCGCTTCCGAATTGATCTCGTCCTTTTCTCATAATACTTATCTTGGAATAAAACAGTTATAGCATTAATAAATAAGAATTTCCATTCTTTGTCCTATTCTTCTAAAAAAATAAAGGATTAATTCGTTCTTGATAGCCATTTCTTTAAAAGTGAAAGGGAAGTACTACTTGTCATTTCCACAATTTCAAGTCCTTTATGATTCCTTTATGGAAAAATCTCTAATGGATTCCATACTATCCTTTATGTACTTTAGTGTTCCTACCCCTCACTAATTGTGATTCCTTGCATTCGCAATCCTTTATTCTTGCCCGCTTCAAGATATGAGACTTTGGGGTAAAGAGTTACTATTTTACTCAACTTCTTGTACGTAGGAAATGAGATTTACTATTATAAGCTGTTTTGTTTCACTCATATAGCTATCTAGTTAAGATTTTTAACG
Bambusa_oldhamii ATGGCAACCCTTCGAGTCGACGAAATTAAAATTCTCCGCGAACGTATTGAACAATATAATAGGAAAGTAGGGATTGAGAATATCGGTCGCGTAGTTCAAGTGGGGGATGGGATTGCTCGTATTATAGGTCTTGGTGAAATAATGTCAGGTGAATTAGTCGAATTTGCAGAAGGGACTAGGGGTATTGCTCTGAATTTGGAATCCAAAAATGTTGGGATTGTATTAATGGGCGATGGGTTGATGATACAAGAGGGAAGTTTTGTAAAAGCAACAGGAAGAATTGCTCAGATACCCGTGAGCGAGGCTTACTTGGGTCGTGTTATAAATGCTCTGGCTAAACCTATTGATGGGGGCGAAATTGTAGCTGAATCTCGCTTAATTGAATCTGCTCCGGGTATCAAATTAAAGCCATGAATGAGAACCAATCCTACTACTTCTCGTCCCGGGTCCTGAGGAAAAAAGCACAGGGCGTATCGATCAAATTATTGGGCCCGTGCTGGATATCACTTTTCCCCCAGGCAAGTTACCTTATATTTATAACGCTTTGGTAGTCAGAGACACTGCCGGTAAGCAAATTAATGTTTGTGAGGTACAACAATTATTGGGAAATAATCGAGTTAGAGCTGTAGCTATGAGTACAGACGGGTTGATGAGAGGAATGGAAGTGATTGACACGGGAGCTCCTCTCAGTGTTCCAGTCGGTGGAACTCTCGGACGAATTTTCAACGTTCTTGGGGAACCTATTGACAATTTGGGTCCTGTAGATACTAGTGCAACATTCCCTATTCATAGATCTGCGCCTGCCTTTATCGAGTTAGATACGAAATTATCCATCTTTGAAACAGGTATTAAGGTGGTCGATCTTTTAGCTCCTTATCGACGTGGGGGAAAAATCGGACTATTTGGGGGGGCTGGAGTAGGGAAAACAGTACTCATCATGGAATTAATCAACAACATTGCTAAAGCTCATGGAGGCGTATCCGTATTTGGCGGAGTAGGGGAACGGACTCGTGAAGGAAATGATCTTTATATGGAAATGAAGGAATCCGGAGTAATTAATGAAAAAAATATTGAGGAATCAAAGGTAGCTCTAGTCTATGGCCAAATGAATGAACCGCCGGGAGCTCGTATGAGAGTTGGTTTAACTGCCCTAACTATGGCAGAATATTTCCGAGATGTTAATAAGCAAGACGTGCTTCTATTCATCGATAATATCTTTCGTTTTGTTCAAGCAGGATCGGAGGTATCCGCTTTATTAGGGAGAATGCCCTCCGCAGTGGGTTATCAACCTACTCTTAGTACAGAAATGGGTTCTTTGCAAGAAAGAATTACTTCTACCAAAAAGGGATCTATAACTTCGATCCAAGCGGTTTATGTACCTGCGGACGATTTGACCGACCCTGCTCCTGCCACAACATTTGCACATTTGGATGCTACTACCGTACTTTCCAGAGGATTAGCTTCCAAGGGTATTTATCCAGCAGTAGATCCTTTAGATTCAACCTCAACTATGTTACAGCCTCGGATCGTTGGCAACGAACATTATGAAACTGCGCAAAGAGTTAAGACTTTACAACGTTACAAAGAACTTCAGGACATTATCGCAATTCTTGGGTTGGATGAATTATCGGAGGAGGATCGTTTAACTGTAGCAAGAGCACGAAAAATTGAACGTTTCTTATCACAACCGTTCTTTGTGGCAGAAGTTTTTACCGGTTCTGCAGGAAAGTATGTTGGTCTTGCAGAAACAATTAGGGGATTTCAACTAATCCTTTCCGGAGAATTAGACGGCCTACCCGAACAGGCTTTTTATTTGGTGGGTAACATCGATGAAGCTAGCACGAAAGCTATAAACTTAGAAGAGGAGAACAAATTGAAATGAATGAAATTAAATCTTTATGTACTAACTCCTAAGCGAATTATTTGGGATTGTGAAGTGAAAGAAATCATTTTATCTACTAATAGTGGCCAAATTGGCGTATTACCAAACCACGCCCCCATTAACACAGCTGTAGATATGGGTCCTTTGAGAATACGCCTCCTCGACCAATGGTTAACGGCGGTTCTGTGGAGCGGTTTTGCGAGAATAGTTAATAATGAGATCATCATTTTAGGAAATGATGCGGAACTGGGTAGTGACATTGATCCGGAAGAAGCTCAACAGGCACTTGAAATAGCCGAAGCTAACTTGAGTGCTGAGGGTACGAAAGAATTGGTTGAAGCGAAGCTAGCTCTCAGACGAGCTAGGATACGAGTCGAGGCTATCAATTGGATTCCCCCATCCAATTGAATGAAAAATGTAACCCATTCTTTCGTTTTTTTAGCTCACTGGCCATCCGCTGGGAGTTTCGGGCTTAATACCGATATTTTAGCAACAAATCTAATAAATCTAACTGTAGTGGTTGGTGTATTGATTTTTTTTGGAAAGGGAGTTAAAAGATTTATTAGATAATCGAAAACAGAGGATCTTGAGCACTATTCGAAATTCGGAAGAATTGCGTAGAGGGACCATTGAGCAGCTCGAAAAAGCTCGGGTTCGATTACAGAAAGTCGAAGAAGCAGATGAGTATCGAATGAATAGATACTCTGAGATAGAACGAGAAAAAAATTTGATTAATGCTACTTCTATTAGTTTGGAACAATTAGAAAAGTCTAAAAACGAAACCCTTTTTGAAAAACAAAGGGCAATGAATCAGGTCCGACAACGGGTTTTCCAACAGGCCGTGCAAGGAGCTCTAGGACTGAATAGTTGTTTGAATACCGAGTTACATTTCCGTACGATTCGTGCTAATATTGGCATTCTCGGGGCCATAGAATCGAAGATGAATCCACTAATTGCTGCTGGATGACGGGCTTGCTTCTATTGGCCCTGGAGTTGGTCAAGGTACTGCTGCAGGACAAGCTGTAGAAGGTATTGCGAGACAGCCAGAAGCAGAAGGTAAAATACGAGGTACTTTATTGCTTAGTCTAGCTTTTATGGAAGCTTTAACAATTTATGGACTAGTTGTGGCACTAGCACTTTTATTTGCGAACCCTTTTGTTTAAATGAATATTATACCATGTTCCATTAAAACACTCAACGGGTTATACGATATATCGGGTGTAGAAGTAGGCCAACACTTCTATTGGCAAATAGGAAGTTTCCAAATTCATGCCCAAGTACTCATCACTTCTTGGGTCGTAATTACTATCTTGCTAGGTTCAGTTATCATAGCTGTTCGGAATCCACAAACCATCCCGACCGACGGTCAGAATTTCTTCGAATATGTGCTTGAGTTTATTCGAGACTTGAGCAAAACTCAGATTGGAGAAGAATATGGTCCCTGGGTTCCCTTTATTGGAACTATGTTCCTTTTTTTTGTTTCGAATTGGTCGGGTGCTCTTTTACCTTGGAAAATTATATTACCCCATGGGGAATTAGCAGCGCCCACGAATGATATAAATACTACTGTTGCTTTAGCTTTACTCACGTCAGCGGCATATTTTTATGCGGGTCTTAGCAAAAAAGGATTGAGTTATTTCAAATATATTAAACCAACTCCAATCCTTTTACCAATTAACATCCTAGAAGATTTCACAAAACCATTATCGCTTAGTTTTCGACTTTTCGGGAATATATTGGCGGATGAATTAGTTGTTGTTCTTGTTTCTTTAGTCCCCTTAGTAGTCCCTATACCGGTCATGTTTCTTGGATTATTTACAAGCGGTATTCAAGCTCTTATTTTTGCAACGTTAGCCGCAGCCTATATAGGTGAATCCATGGAGGGTCATCATATGATAGCAACTTTTTCTATAACAGGATTCTTAGTTTCTCGTTGGTCTTCGGGACATTTTCCATTAAGTAATTTATATGAGTCATTGATCTTCCTTTCATGGGCTCTGTATATTCTTCATACGATTCCTAAGATACAGAACTCTAAAAATGATTTAAGCACAATAACTACGCCAAGTACTATTTTAACGCAAGGCTTTGCCACGTCGGGTCTTTTAACTGAAATGCATCAATCCACAATACTAGTACCTGCTCTACAATCTCAGTGGTTAATGATGCATGTCAGTATGATGTTACTAAGCTATGCAACTCTTTTGTGCGGATCCTTATTATCCGCCGCTCTTCTAATCATTAAATTTCGAAAGTTCTTCATTTCTCTTTTTCAAATTATTACAAATATCAATTAACTGAGCGTTTGGATTCTTGGAGTTATCGTGTCATTAGCGGGTTTACCCTTTTAACCATAGGTATTCTTTGTGGAGCAGTATGGGCTAATGAGGCGTGGGGATCCTATTGGAATTGGGATCCTAAGGAAACTTGGGCATTTATTACTTGGACCATATTCGCAATTTATTTACATAGTAGAACAAATAATTGGAAGGGTACGAATTCCGCACTTGTAGCTTCAATAGGATTTCTTATAATTTGGATCTGCTATTTTGGTATCAATCTATTAGGAATAGGTTTACATAGTTATGGTTCATTTTTAATGAAAAAAAAGAAAGCATTGCCTTCTTTCCTATATCTTTTTATCGTACTTTTGCCCTGGGGGGTCTCTTTCTCTTTTAACAAATGTCTGGAACTTTGGATTAAGAATTGGTGGAATACCAGGCAATCCGAAACTCTCTTAACTGATATTCAAGAGAAAAAGGTTCTAGAAAGATTCATAGAATTAGAAGAACTTTTTTTGGACGAAATGATAAAGCCCCTCCTATAGGAATACACGAAATAATACAATTGGCCAAAATAGATAATGAGGATCATCTCCATATCATTTTGCATTTCTCGACAAATATAATCTGTTTGATTCTAAGTGGTTCTTTTTTTGGTAAAGAGGAACTTATTAATTCTTGGCAGGAATTCTTCTATAACTTAAATGACTCAATAAAAGCTTTTAGTATTCTTTTAGTTACTGATTTTGTTGGATTTCACTCCACCCGCGGTTGGGAACTACTAATTCGTTGGGTCTACAATGATCTTGGATGGGCTCCTAACGAGCTATTCACTATTTTTTGTAGTTTTCCAGTGATTCTAACATGTTTGAAATTTTGGGTCTTTTTTTTAAACCGTCTATCTCCTTCGCTTGTAGTCTATCATTCAATTGAATAAATGCCCATTGGTGTTCCAAAAGTACCTTACCGGATTCCCGGAGATGAAGAAGCGACTTGGGTTGACTTATACAATGTTATGTATCGAGAAAGGACACTTTTTTTAGGTCAAGAGATTCGTGAGATCACGCATATTACAGGTCTCATGGTATATCTCAGTATAGAAGATGGAAGCGATATTTTTTTGTTTATAAACTCCCCAGGCGGGTGGCTAATCTCAGGAATGGCAATTTTTGATACGATGCAAACGGTGACACCAGATATAACAATATGCCTCGGAATAGCTGCGTCCATGGCATCCTTCATTCTGGGAGGAGAACCCACCCGTATAGCATTCCCTCACGCGAGGATTATGCTTCACCAACCTAGTGCTTATTATCGGGCAAGGACACCAGAATTTCTAGAAGTGGAAGAGTTACACAAAGTTCGCGAAATGATCACAAGGTATGCACTAAGAACAGGCAAGCCTTTTTGGGTTGTATCCGAAGACATGGAAAGGGATTTTATGTCAGCAGACGAAGCCAAAGCTTATGGACTTGTCGATGTAGGGGAAATGGACGAGCACTGTGATCCAGTGTGGCCGGAAATGAAGGATTGGATGTTCCGCGTTCGCCTAGAGAATGACACCATCATTCTGGGCTATATTTCAGGAAAGATCCGGTCTAGTTCTATACGAATACTGATGGGGGATAGGGTCAAAATTGAAGTAAGTCGTTATGATTCAAGCAAGGGACGTATAATTTATAGACTTCCCAAGTCGAAGCGTACCGACTCGAAGACCGAAGATAAGATGAAATTCGAAGGGTCAAAAAAATCTCGTTACTTCGTCTACCCACTTCTCTTTGAGTTTGCCCATGATAATGATTCCGAGCCTGTGGAAATTAGTAATAACAAGAAATTTAGTTCACTACTTGTGAAACGTTTAATTCGAATGTATCAGCAGAATTTTTGGAACTCGGTTAATCATAACCAAGATCGATTGGATTACAATTTTTATTCTGAGTTTTATTCTCAGATTCTATCTGAGGGGTTTGCGATCGTTGTAGAAATCCCATTCTCGCGAGAATTATGTCCGGAAACAACAAAGTTTCAGAATTTACGATCTATTCATTCATTTCCCTTTTTAGAAGACTTTCATTTACATTATCTATCACATATAGAAATACCCTATCCTATCCATTTGGAAATTTTGGTTCAACTCCTTCAATACCGGATCCAAGATGTTCCATCTTTGCATTTGCGATTCTTTCTCAACTACTATTCGAATTGGAATAGTCTTATTACTTCAATGAAATCGTTTCTTAAAGAAAATAAAAGACTATTTTTCTTATATAACTCTTATGTATCAGAATATGAATTTTTCTTGTTTCTTAAACAATCTTGCTTACCATTAACATCTTCTTTTGTGGAACGAATCTTTAAGATGGAACATTTTGGGATGTACCCATTTCGGAAAACCTGGTTCTTTATGGATCCTCTTATGCATTATCGATATCAAGGAAAGGCAATTGCATCAAAAGGAACTCTTAAGAAGAAATGGAAATACCTTGTCTTCTGGTATTCTTTCTTTTGGACTCAACCGAGGATCCATCTAAACTTAAACTCTTGCTTCGATTTTCTGGGGTACCTTTCAAGTGTACCAAATCCTTTGGTAAGGAATATGCTAGAGAATTCATTTCTAATAATGAAAAAATTCGATACCGTCCCCGCTACTCCCCTCATTCGATCCTTAAAAGCTCAATTTTGTACTGGATCGGGGCATCCTATTAGTAAACCATGGACCTTATCAGATTGGGATATTCTTGATCGATTTGGTCGGATATGTAGAAATCTTTTTCATTATCATAGTGGATCTTCGAAAAAAACTTTGTATCGAAAGTATATACTTCGACTTTCATGCGCTAGAACTTTAGCTCGTAAACATAAAAGCACGGTACGATTTATGCAACGAGGTTCGGTATTTTTAGAAGAATTTTTTATGGAAGAAGAAGTTTTTTTGATGTTCAAAACAACCTCTCGTGGATCACACAGTGAGCGTATTTGGTATTTGGATATTATCAATGACCTGTAGAGGTAGAAACTATCAATTCTTTTTCGAAATCGGAAAAAGAAGTCTATGGACTGATATGGATTCCTATTTTGACCCTCCTACTGGGAATCACAATAGAAGTACTGGTAATTGTGTGGTTAGAAAGAGAAATATCCGCATCGATACAACAACGTATTGGTCCTGAATATGCTGGCCCCCTGGGACTGCTTCAAGCTATAGCCGATGGAACTAAGCTCTTTAAGGAGGATATCCTGCCATCCCGAGGAGATATTCCTTTATTTATTGGACCCTCTATAGCAGTCATATCATTATTAAGTTTTTTAGTTATCCCTGGATATTTTGTTTTAGCCGATCTTAGTATTGGTGTTTTTTTATGGATTGCCATTTCAAGTATTGCTCCTATTGGTCTTCTTATGGCAGGATATAGCTCAAATAATAAATATTCTTTTGGCGGTCTACGAGCTGCTGCTCAATCTATTAGTTATGAAATACCATTAACTTTTTGTGTGCTAGCAATATCTCTGGTTATCAAACCGAATATTCCGGTATCAAATATGGTTTATTTTATCTTGTTTCTTACCTAAATTTATTAGTTTCCTCTTTATTTGTAACAGTTCTCTACTTAGGCGGGTGGAATTTATCTATTCCCTATATATCCAGATTTTTCAAAATGGGAATTTTGGAAATGATGGGTATCATTACATTAACTAAAGCTTATTTATTTCTCTTCATTTCTATCACAATAAGATGGACTTTACCCAGGATGAGAATGGATCAGTTATTAAATCTTGGATGGAAATTTCTTTTACCTATTTCCCTGGGCAATCTCTTATTAACAACTTCTTCCCAACTTGTTTCACTATAAAAAGCGTTTCATTTGCTTCTCTTCGGAAGTTTCATTTTCCCAGAATGTATCCTAATTTTTGGCCTAATTCTTCTTCTGATGATCGATACCTCTGATCAAAAAGATAGACCTTGGTTCTATTTCATCTCTTCAACAAGTTTAGTAATAAGCATAACGGCCCTATTGTTCCGATGGAGAGAAGAACCTATAATTAGCTTTTCGGGAAATTTCCAAACGAACAATTTCAACGAAATCTTTCAATTTCTTATTTTATTATGTTCCACTTTATGTATTCCTCTATCCGTAGAGTACATTGAATGTACAGAAATGGCTATAACAGAGTTTCTGTTATTCTTAACAGCTACTCTAGGGGGAATGTTTTTATGTGGTGCTAACGATTTAATAACTATCTTTGTAGCTCCAGAATGTTTCAGTTTATGTTCCTACCTATTGTCTGGATATACCAAGAGAGATCTACGGTCTAATGAGGCTACTATGAAATATTTACTCATGGGTGGGGCAAGCTCTTCTATTCTGGTTCATGGTTTCTCTTGGCTATATGGTTCATCTGGGGGGGAGATCGAGCTTCAAGAAATTGTGAACGGTCTTATCAATACACAAATGTATAACTCCCCAGGAATTTCAATTGCGCTTATATCCATCACTGTAGGACTTGGGTTCAAGCTTTCCCCAGCCCCTTTTCATCAATGGACTCCTGTCTACGATCCCCCACTCCAGTCGTTGCTTTTCTTTCTGTTACTTCGAAAGTAGCTGCTTCAGCTTCAGCCACGCGAATTCTCGATATTCCTTTTTATTTCTCATCAAACGAATGGCATCTTCTTCTGGAAATCCTAGCTATTCTTAGCATGATAGGGAATCTCCTTGCTATTACTCAAACAAGCATGAAACGTATGCTTGCATATTCGTCCATAGGGCAAATCGGATATGTAATTATTGGAATAATTGTTGGAGACTCAAATGATGGATATGCAAGCATGATAACTTATATGCTGTTCTATATCTCCATGAATCTAGGAACTTTTGCTTGCATTGTATTATTTGGTCTACGTACCGGAACTGATAACATTCGAGATTATGCAGGATTATACACGAAAGATCCTTTTTTGGCTCTCTCTTTAGCCCTATGTCTCTTATCCCTAGGAGGCCTTCCTCCACTAGCGGGTTTCTTCGGAAAACTCTATCTATTCTGGTGTGGATGGCAAGCAGGCCTATATTTCTTGGTTTCAATAGGACTCCTTACGAGCGTTCTTTCTATCTACTATTATCTAAAAATAATCAAGTTATTAATGACTGGACGAAACCAAGAAATAACCCCTTATGTGCGAAATTATAGAAGATCCCCTTTAAGATCAAACAATTCCATCGAATTGAGTATGACTGTATGTGTGATAGCATCTACTATACCAGGAATATCAATGAACCCCATTGTTGCAATTGCTCAGGATACCCTCTTTTAGATGTTTCTGCTTCACGAATATGATATTTTTTGGACATTTCTAATAATAGCAAGCCTTATTCCTATTTTGGCATTTTGGATTTCAGGACTTTTAGCCCCGGGACCAGAGAAGCTTTCTAGTTATGAATCGGGTATAGAACCCATGGGAGGGGCTTGGTTACAATTCCGAATACGCTATTACATGTTTGCGCTAGTTTTTGTTGTTTTTGATGTGGAAACAGTCTTTCTCTACCCTTGGGCAATGAGTTTCGACGTATTGGGTGTATCCGTTTTTATTGAAGCTTTCATTTTCGTGCTTATCGTTGTTGGTGTTTATGCATGGCGAAAAGGAGCCTTGGAATGGTCTTAAATGAGTTATTTTCCTTGGTTAACAATACTTGTTGTTCCGATATTTGCAGGTTCAATTTTTTTACCTCATAGGGGAAACAAAATCGTTAGGTGGTATACTATATCTATTTGTTTATTAGAATTCCTTATGACTTATGCATTCTGTTATCATTTCCAATTGGAGGATCCCTTAATCCAATTAAAGGAGGATTCTTGGATAGATGTCTTTGATTTCCACTGGAGATTGGGAATCGATGGACTTTCATTAGGATCTATTTTATTGACAGGATTTATCACTACTTTAGCTACTTTAGCAGCTTGGCCGACCCGGAATTCGCGATTATTCTATTTCCTGATGCTAGCAATGTATAGTGGTCAAATAGGATTATTTTCTTCGCGAGACCTTTTACTTTTTTTTATCATGTGGGAGTTAGAATTAATTCCTGTTTACTTACTTTTATCCATGTGGGGGGGAAAGAGGCGTCTGTATTCAGCTACAAAGTTTATTTTGTATACTGCAGGCGGTTCCATTTTTTTCTTAATCGGAGTTCTAGGTATGGGCTTATATGGTTCCAACGAACCATTAGATTTGGAAAGATTAATTAATCGATCATACCCTGCAACATTGGAAATACTATTTTATTTGGGCTTCCTTATTGCTTATGCTGTCAAATTGCCAATTATACCCCTACATACGTGGTTACCAGATACCCATGGGGAAGCGCATTACAGTACATGTATGCTTTTAGCGGGAATCCTATTAAAGATGGGAGCATACGGATTGATTCGGATCAATATGGAATTGTTACCTCATGCTCATTATCTATTTTCCCCCTGGTTGGTAATAATAGGAGCGATGCAAATAATCTATGCAGCTTCAACTTCTCTTGGTCAACGAAATTTCAAAAGAATAGCCTATTCCTCCGTATCTCACATGGGTTTCATAATTATAGGAATTGGTTCCATAACCAACATTGGACTCAATGGAGCTTTACAAATACTATCCCATGGATTTATTGGTGCTACACTTTTTTTCTTGGCGGGAACGGCTTGTGATAGAATGCGTCTTGTTTATCTCGAAGAACTGGGGGGGATATCTATCCCAATGCCGAAAATTTTTACCATGTTTAGTAGCTTTTCAATGGCTTCTCTTGCCTTACCAGGAATGAGCGGTTTTGTTGCAGAATTAGTAGTATTTTTTGGACTAATTACTAGTCCCAAATTTCTGTTAATGCCAAAAATCCTAATTACTTTTGTAATGGCAATTGGAATGATATTAACTCCTATTTATTTATTATCTATGTTACGCCAGATGTTCTATGGATACAAGCTATTTGTTCCAAACGCAAATTTTGATTCTGGACCGCGAGAACTCTTTTTAATCTGTATCTTTTTACCAGTAATAGGAATTGGTATTTATCCAGATTTTGTTCTCTCGCTATCCGTTGACAGGGTAGAGGCTCTCTTATCCAATTATTATAAATAGATGTTTGAGCATGTACTTTTTTTGAGTGTCTATTTATTTTCGATTGGTATCTATGGATTGATCACAAGCCGAAACATGGTTAGAGCTCTAATATGTCTTGAACTTATACTGAATTCAATTAATCTAAATCTCGTAACATTTTCTGATCTATTTGATAGTCGCCAATTAAAAGGAGACATTTTCGCAATTTTTGTTGCTGCTGAAGCAGCTATTGGACTATCCATTCTTTCTTCCATCCATCGTAACAGGAAATCAACTATCCAATCTATGGAACATACATATCAATATGCATGGATCCCTCTTCTCCCACTTCCAATTATGTCAATGGGGGGACTTATTCTTATTCCGACAGCAACAAAAAATCGTCGAATATGGGCTTTTCCTAGTGTTTTACTCTTAAGTATAGCTATGGTATTCTCAGTTCACCTATCTATTCAACAAATAAATGGAAGTTCTATCTATCAATATCTATGGTCGTGGACCGTCAATAATGATTTTTCCTTAGAATTTGGATACTTGATCGACCCGCTTACTTCTATTATGTTAATACTAATTACTACAGTAGGAATCCTCGTTCTTATTTATAGTGACGATTATATGTCTCACGATGAAGGATATTTGAGATTTTTTTATATAAGTTTTTTCAATACTTCCATGTTGGGATTGGTTACTAGTTCCAATTTGATACAAATTTATTTTTTTTGGGAACTTGTGGGAATGTGTTCCTATTTATTGATAGGCTTTTGGTTTACACGGCCAATTGCAGCGAGTGCTTGTCAAAAAGCTTTTGTAACTAATCGTGTAGGGGATTTTGGTCTGTTATTAGGAATTTTAGGTTTTTTTTGGATAACAGGTAGTTTAGAGTTTCGGGATTTGTTCAAAATAGCTAATAACTGGATTCCTAATAATGGGATTAATTCCTTACTTACTACTTTGTGTGCTTTTTTATTATTCCTTGGTGCAGTTGCAAAATCTGCACAATTCCCTCTTCACGTATGGTTACCCGATGCTATGGAAGGACCCACTCCCATTTCGGCTCTTATACACGCAGCAACTATGGCTGGGATTTTTCTTGCTCGACTTCCTCTTTTCATATCCCTACCCATAATGAGTTTCATTTCTTTAGTAGGTACAATAACACTCTTCTTAGGAGCTACTTTAGCTCTTGCTCAGAGAGATATTAAAAGAAGCTTAGCCTATTCTACAATGTCTCAATTGGGTTATATGATGTTAGCTCTAGGTATAGGTTCTTATCAAGCTGCTTTATTCCATTTGATCACTCATGCTTATTCTAAAGCTTTATTGTTCTTGGGATCCGGATCCATTCATTCAATGGAACCTCTTGTTGGATATTCACCAGATAAAAGTCAGAATATGGTTCTTATGGGTGGTTTAAGAAAATACCCAATTACAAGAACGACTTTTTTAGGTACGCTTTCTCTTTGTGGTATTCCACCTCTTGCTTGCTTCTGGTCCAAAGATGAAATCCTTAGTAATAGTTGGTTGTATTCACCCTTTTTTGGAATAATAGCCTCTTTTACTGGATTAACTGCGTTTTATATGTTTCGGATATATTTACTTACTTTTGATGGGTACCTGCGTGTTTTTAATTACAGTAGCACTAAAGAGGGCTCGTTGTCAATATCCTTATGGGGAAAAAGGCCCAAAATTCATAATACAAGAGGGTCCTTTAGTACTTTTGGGGTTAAAAACACTTTTGTCTATCCTCATGAAACGGGAAATACTATGCTATTCCCTCTTTTTATATTACTGTTTACTTTGTTCATTGGATCCATAGGAATCTTTGAGTTAACCATATTATCAAAGTGGTTAACTTCAATAAGCTTCCAGGAATCCATAAATTCATATGAATTTACTAATATTTCTTCTGTAAGTCTAGCTATGTTTGGTCTATTCATATTCTCTTTTCAGTTATTTAATTCCAAAGAGAGTCCGAAGTTTTTGGATGTAAAAAAAAAGATATACAGTTGGTCATATAATCGTGGTTATATAGATATTTTCTATACTAGGTTTCTGGGTATAAGAGGATTAACCGAACTAACGCAGTTTTTCGATAAGGGTGTCATTGATGGAATTAATGGGGTAGGTCTTGCTGGTTTTTGTATAGGAGAAGAAATTAAATATGTAGGGGGAGGGCGAATATCGTCTTATTTATTCTTTTATTCCGTGTTCTTCTTTTTTATGGATTTACCTGGACCAATACATGAGATTCTTGTGCTATTTGAATTTCTTCTACTAGGGGGCATAGGAGTAGTATTACTTACCAACCCAATTTATTCTGCCTTTTCGCTGGGATTAGTTCTTATTTGTATATCCTTATTCTATATTTTATTGAATTCCTACTTTGTAGCTGTCGCACAACTTCTTATTTATGTGGGAGCCATAAATGTCTTGATCATATTTGCCGTAATGTTCGATGGCTCAGAATGGTCTAAAAATAAGAATTGGACTATTGGAGATGGGTTCACTCTCTGTATAACTATTCTTTTTTCACTAATGACTACTATCCCAGATACGTCATGGTATGGAATTCTTTGGACTACAAGATCAAACCAAATAGTAGAACAGGGTCTCAATAACGTTCAACAAATTGGGATTCATTTAGCAACTGATTTTTATCTTCCGTTTGAACTCATTTCTATAATTCTTCTAGTTTCTTTAATAGGTGCAATTACTATGGCTCGGCAATAAATGTTTACAGAAGCAATAACGGTAAATGCACCAGAATTCTTGGAGAATATTCAAATACCCCAAAGAGCCAGCTATATTAGGGTAATTATGTTAGAGTTGAGCCGTATAGCTTCTCACTTGTTATGGCTTGGACCTTTTATGGCAGATCTCGGCGCACAGACTCCTTTTTTCTATATTTTTAGAGAGAGAGAATTGATATACGATCTATTTGAAGCTGCTACAGGTATGCGAATGATGCATAATTACTTTCGCATCGGAGGAGTAGCCGCCGATCTACCTTATGGATGGATCGATAAATGTTTAGATTTCTGTGATTATTTTTTACGAGGAGTTGTTGAACAACAACTTATTACACAGAATCCCATTTTTATAGAACGAGTTGAAGGAGTCGGTTTTATTAGCGGAGAAGAAGCAGTAAATTGGGGCTTATCGGGACCGATGTTACGAGCTTCTGGAATACAATGGGATCTTCGTAAAGTTGATTATGAGTCTTACAACCAATTTGATTGGAAAATCCAATGGCAAAAAGAAGGGGATTCATTAGCTCGCTATTTAGTACGAATGGGTGAAATGAGGGAATCCATCAAAATTATTCAACAGGCTGTAAAAATTCCTGGGGGTCCTTATGAGAATTTAGAAGTCCGACGCTTTAAGAAGAATTCCGAATGGAATGATTTTGAATATCGATTTCTTGGTAAAAAACCTTCGCCCAATTTTGAATTGTCAAAGCAAGAGCTTTATGTAAGAGTGGAAGCTCCAAAAGGTGAATTAGGAATTTATCTGGGAGATGATAGTCTTTTCCCCTGGAGATGGAAAATTCGTCCACCTGGTTTTAATTTGCAAATTCTTCCTCAACTAGTTAAAAAAATGAAATTGGCTGATATCATGACGATATTAGGTAGTATAGATATCATTATGGGGGAAGTTGATCGTTGAATGTTCCCTATGGTAACTGGGTTCATGAGTTATGGTCAACAAACAATACGCGCTGCAAGGTACATTGGTCAATTCATAATTACCTTATCCCACACAAATCGTTTACCTATAACGATTCACTACCCTTATGAAAAATCAATTACATCGGAGCGTTTCCGGGGGCGAATCCACTTTGAATTTGATAAATGTATTGCTTGTGAAGTATGTGTTCGCGTATGCCCGATAGATCTACCCCTTGTGGATTGGAGATTTGAAAAGGATATTAAAAGGAAACAATTGAATTATAGTATTGATTTTGGAGTTTGTATATTTTGTGGTAATTGTGTTGAGTACTGTCCGACAAGCTGTTTATCAATGACTGAAGAATATGAACTTTCTACTTATGATCGTCATGAATTGAATTACAATCAAATTGCTTTGAGTCGGTTACCAATCTCCATAATGGGAGATTACACAATTCAAACAATTAGGAATTCGACTCATAAAAATCTTTGAATTCAAGAACGATTACTAATTACTAGATGCAGCAGGGTTGGTTATCTAATTGGCTAGTCAAACATGAGGTGGTTCATAGATCTTTGGGCTTCGATCACCGAGGAATAGAGACTTTACAAATAAAAGAAGGGGATTGGGATTCCATTGCTGTCATTTTATATGTATATGGTTACAATTATTTACGTTCCCAATGTGCTTATGATGTAGCACCCGGTGGATCTTTAGCTAGCGTGTATCATCTTACGAGAATACAGTATGGTATAGATAACCCAGAAGAAATATGCATAAAAGTCTTTGCCCAAAAGGATAATCCTAGAATCCCGTCTGTCTTCTGGATTTGGAAAAGTGCCGATTTTCAAGAACGTGAATCTTATGATATGGTGGGAATCTATGATAATCATCCACGCCTTAAACGTATCCTAATGCCTGAAAGTTGGATAGGCTGGCCCTTACGTAAGGACTATATAACCCCCAATTTCTATGAAATACAAGATGCTCATTGATTGAGTTTGATTGAGTTTCCCTTACTTGACCAAACAAGTTCCAATTCCGTTTTTTCAACTACCAATGATTTTAATTGGTCAAAACTCTCCAGTTTATGGCCCCTTCTATATGGTACCAGTTGTTGTTTCATTGAATTTGCTTCATTAATAGGCTCGCGATTCGACTTTGATCGTTATGGATGGGTACCAAAATCAAGTCCTAGGCAAGCAAACCTAATTTTAACAGCCGGCCCGGAAACAATGAAAATGGCTCCTTCTTTAGTGTTTTACAAGCAAAGGCCTGAACCAAAATATGTCATTGCTAGGGGAGCCTGTACTATTACAGGGGGAATGTTCAGTACGGATTCCTATAGTACTGTTCGGGGAGTTGATAAGTTAAATCCTGTGGATGTCTACTTGCCAGGCTGCCCACCTAAACCGGAGGCAGTTATAGATGCCCTAACAAAACTTCGTAAGAAGATATCGCGAGAAATAGTTGAGGATCGAACTCTATCTCAAAAGAATCGATGTTTTACTACCAGTCACAAGCTTTATGTAAGGCGCAGTACTCATACTGGAACTTACGAGCAAGAATTGCTCTATCAATCACCATCTACTTTAGACATATCGTCTATGGAAAATAGAAATACTTTTTCTTGGGTAAAGGAACAGATGATTCGATCTATTTCTATCATGATATATATAACTCGGACATCTTCAAATGCATATCCCATTTTTGCGCAGCAGGGTTATGAAAACCCACGAGAAGCAACCGGACGAATTGTATGTGCCAATTGCCATTTAGCTAATAAGCCCGTGGATATTGAAGTTCCCCAAGCTGTGCTTCCCGATACTGTATTTGAAGCAGTTCTTCGAATTCCTTATGATATGCAACTGAAACAAGTTCTTGCTAATGGGAAAAAGGGAGGGTTAAATGTGGGTGCTGTTCTTATTTTGCCCGAGGGATTCGAATTAGCGCCGCCCGACCGTATTTCTCCTGAGTTGAAAGAAAAGATAGGAAATCTCTCTTTTCAGAGTTATCGTGATAAAAATATTCTTGTGATAGGCCCTGTTCCCGGTCAGAAATATAGTGAAATCGTCTTTCCCATTCTTTCCCCCGATCCTGCTACGAAGAAAGACTTCTTAAAATATCCCATATATGTAGGGGGAAACCGAGGAAGGGGACAGATCTATCCTGATGGTAGTAAGAGTAACAATACGGTCTATAATGCTACGTCAACAGGTATAGTAAGAAAAATACTACGTAAAGAAAAAGGGGGATATGAAATATCCATAGTCGAGGATGGACGCCAAGTGATTGATATTATACCTCCCGGGCCAGAACTTCTTGTTTCAGAAGGGGAATCAATCAAGCTTGATCAACCATTAACAAGCAATCCTAATGTGGGAGGGTTTGGTCAGGGGGATGCAGAAATAGTGCTTCAGGATCCATTACGTGTCCAAGGCCTTTTATTCTTCTTCGCATCTGTTATTTTGGCACAAGTTTTTTTGGTTCTCAAAAAGAAACAGTTTGAAAAGGTTCAATTGTACGAAATGAATTTCTAGATGACTTTTTACTACCGCCCAACCGTTACAGAGGCTTTTTCCTCGGTTCAATACATAATGACCGAGGCCAACTTTGGTTGGTTAATCCGATCAGTTCATCGATGGTCAGCAAGTATGATGGTTCTAATGATGATCCTGCACGTATTTCGTGTGTATCTCACAGGTGGATTTAAAAAACCCCGCGAATTAACTTGGGTCACAGGTGTGGTTTTGGTATTGACTGCATCGTTTGGTGTAACTGGTTATTCTTTGCCTTGGGATCAAATTGGTTATTGGGCAGTCAAAATTGTGACAGGTGTACCTGAAGCGATTCCGGTAATAGGATCGCCTTTAGTGGAGTTATTGCGTGGAAGTGCTAGTGTGGGCCAATCCACTTTGACTCGTTTTTATAGTTTACATACTTTTGTACTGCCTCTGCTTACCGCCGTATTTATGTTAATGCACTTTATGATACGTAAGCAAGGTATTTCGGGTCCTTTAGTACCTGTATTAAGAGCAAAATTAGCTAAAGGGATGGGACATAATTATTACGGGGAACCCGCGTGGCCCAACGATCTTTTATATATTTTTCCAGTAGTAATTCTAGGTACTATTGCATGTAATGTAGGTTTAGCGGTTCTTGAGCCGTCAATGATTGGTGAACCGGCGGATCCGTTTGCAACTCCTCTGGAAATATTACCCGAGTGGTACTTCTTTCCCGTGTTTCAAATACTCCGTACAGTACCCAATAAGTTATTGGGCGTTCTCTTAATGGTTTCTGTGCCAACGGGCTTATTGGTACCCTTTCTAGAGAATGTCAATAAATTCCAAAATCCATTTCGTCGCCCAGTAGCTACGACAGTTTTTTTAATCGGTACTGCGGTAGCTCTTTGGTTAGGTATTGGAGCAACATTACCCATTAAATCCTTAACTTTAGGTCTTTATGATTGAAGTTTTTCTATTTGGAATCGTCTTACTAATTCCTATTACTTTAGCGGGATTATTCGTGACTGCGTATTTGCAATACAGGCGTGGGGATCAGTTGGATCTTTGAATGCTTACTATAACTAGTTATTTCGGTTTTCTACTGGCTGCTTTAACTATAACCCCAGCTCTATTTATTGGTTTGAACAAGATACGTCTTATTTGAATGGATATAGTAAGTCTCGCTTGGGCTGCTTTAATGGTAGTCTTTACATTTTCTTTTTCACTAGTAGTATGGGGGAGGAGTGGACTCTAGATGATTATTCGTTCGCCGGAACCAGAAGTAAAAATTGTGGATAGGGATCCTGTAAAAACATCTTTTGAGGAATGGGCCAAACCCGGCCATTTCTCAACAATAGCTAAGGGCCCTGATACTACCACTTGGATCTGGAACCTACATGCTGATGCTCACGATTTCGATAGTCATACCGGTGATTTGGAGGAGATCTCTCGAAAAGTCTTTGCTCATTTCGGTCAACTCTCCATTATCTTTCTTTGGTTGAGTGGCATGTTCGCCCGTTTTTCCAATTATGAAGCATGGCTAAGTGATCCTACTCACATTGGACCCAGTGCTCAGGTAGTTTGGCCAATAGTAGGGCAAGAAATATTGAATGGTGATGTAGGCGGGGGTTTCCGAGGAATCCAAATAACCTCTGGGTTTTTTCAGTGGCGAGCATCTGGAATAACTGAATTACAACTCTATTGTACCGCAATCGGTGCATTGATTTTTGCATCGTTAATGCTTTTTGCTGGTTGGTTCCATTATCACAAGGCCGCTCCCAAATTGGCCTGGTTCCAAGATGTAGAATCCATGTTGAATCACCACTTAGCGGGGTTATTAGGACTTGGGTCTCTTTCTTGGGCGGGACACCAAATCCATGTATCTTTACCGATTAACCAATTTCTTGACGCTGGGGTTGATCCTAAACCACTTCCTCATGAATTTATCTTGAATCGCGACCTTTTGGCTCAACTTTATCCTAGTTTTGCCGAAGGAGCAACCCCCTTTTTCACCTTGAATTGGTCCAAATACGCAGAATTTCTGTTTCGCGGAGGACTAGACCCAATAACCGGCGGTCTATGGTTGAGCGATATTGCGCACCATCATTTAGCTATTGCTATTCTTTTCCTGATCGCAGGTCATATGTATAGGACCAACTGGGGTATTGGTCATGGACTTAAAGATATTTTGGAGGCTCATAAGGGCCCGTTTACAGGACAAGGCCATAATGGTCTCTATGAAATCCTAACAACGTCATGGCATGCTCAATTATCTCTTAACTTAGCTATGCTAGGCTCTACCATTGTTGTAGCTCATCATATGTATATGCCCCCCTATCCATACCTAGCTACTGACTATGGTACACAACTTTCCTTGTTCACACACCACATGTGGATTGGCGGATTTCTAATAGTCGGTGCTGCTGCACATGCAGCCATTTTTATGGTAAGAGACTATGATCCAACTACTCGATACAACGATCTATTAGATCGCGTCCTTAGACACCGCGATGCAATCATATCCCACCTTAACTGGGTATGTATATTTCTAGGTTTTCACAGTTTTGGCTTGTACATTCATAATGATACCATGAGTGCTTTAGGCCGTCCCCAAGATATGTTTTCGGATACCGCCATACAATTACAACCCATCTTTGCTCAATGGGTACAAAATATCCATGCTGCGCCTGGCGTAACAGCTCCTGGTGCAACAACAAGTACCAGCTTAACGTGGGGAGGTGGCGAGTTAGTAGCAGTAGGCGGCAAAGTAGCTTTGTTACCTATTCCATTAGGAACCGCAGATTTTTTAGTCCATCACATTCACGCATTTACCATCCATGTGACTGTATTAATACTTTTGAAAGGTGTTTTATTTGCTCGCAGTTCCCGTTTGATACCCGATAAAGCAAATCTTGGTTTTCGCTTCCCTTGCGATGGGCCTGGGAGAGGGGGAACATGTCAAGTATCCGCCTGGGATCATGTTTTCTTAGGTCTATTCTGGATGTACAATATTTCGGTAGTCATTTTCCATTTCAGTTGGAAAATGCAGTCGGATGTTTGGGGTACTATAAGTGATCAAGGGATGGTAACTCATATCACAGGGGGAAACTTTGCACAGAGTTCCATTACGATTAATGGGTGGCTCCGAGATTTCTTGTGGGCACAGGCATCCCAAGTAATTCAGTCTTATGGTTCTTCATTATCTGCATATGGCCTTTTTTTCTTAGGTGCTCATTTTGTCTGGGCCTTCAGTTTAATGTTTTTATTCAGCGGCCGTGGTTATTGGCAAGAACTCATTGAATCTATCGTTTGGGCTCATAACAAATTAAAAGTTGCTCCCGCTACTCAGCCTAGAGCCTTGAGCATTATACAAGGACGTGCTGTAGGAGTAACCCATTACCTTCTGGGTGGAATTGCCACAACATGGGCATTCTTCTTAGCGAGAATTATTGCAGTAGGAATGGAATTAAGATTTCCCAGGTTTAGCCAAGGCTTAGCTCAGGACCCCACTACTCGTCGTATTTGGTTTGGTATTGCTACCGCACATGATTTCGAAAGTCATGATGATATTACTGAGGAACGTCTTTATCAGAACATTTTTGCTTCTCACTTTGGGCAGTTAGCAATAATCTTTCTATGGACGTCCGGAAATCTGTTTCATGTAGCTTGGCAAGGAAATTTTGAATCATGGATACAGGATCCTTTACACGTAAGACCTATTGCTCATGCGATTTGGGATCCTCATTTTGGTCAACCCGCTGTGGAAGCCTTTACTCGAGGAGGTGCTGCCGGTCCAGTGAATATCGCCTATTCTGGGGTTTATCAGTGGTGGTATACAATTGGATTACGCACCAATCAAGATCTTTATACTGGAGCTCTGTTTCTATTATTTCTTTCTACGCTATCCTTAATAGCAGGTTGGTTACATCTACAACCCAAATGGAAACCAAGCCTTTCGTGGTTCAAAAACGCGGAATCTCGTCTCAATCATCATTTGTCAGGACTTTTCGGGGTAAGTTCTTTGGCTTGGACAGGACATTTAGTTCATGTCGCTATTCCCTCCAGGGGGGAGTACGTTCGATGGAATAATTTCTTAGATGTATTACCCTATCCCCAGGGGTTGGGACCCCTTCTGACGGGTCAGTGGAATCTTTATGCCCAAAACCCAGATTCGAGTAATCATTTATTTGGTACCGCTCAAGGAGCCGGAACTGCCATTCTAACTCTTCTTGGGGGATTCCATCCACAAACACAAAGTTTGTGGCTGACCGATATTGCTCACCATCATTTAGCTATTGCATTTATTTTTCTCATTGCCGGTCATATGTATCGAACTAACTTCGGAATTGGGCACAGTATCAAAGATCTTTTAGAAGCACATACTCCTCCGGGAGGTCGATTAGGGCGTGGGCATAAGGGCCTTTACGACACAATCAATAATTCGCATTTTCAATTAGGTCTTGCTCTAGCTTCTTTAGGGGTTATTACTTCCTTAGTAGCTCAACATATGTACTCTCCTGCTTATGCATTCATAGCACAAGACTTTACCACTCAAGCTGCTTTATATACTCATCACCAATATATTGCAGGGTTCATCATGACAGGGGCTTTTGCTCATGGAGCTATTTTTTTCATTAGGGATTACAATCCGGAACAGAATGAGGATAATGTATTGGCAAGAATGTTAGACCATAAAGAAGCTATCATATCTCATTTAAGTTGGGCTAGCCTCTTCCTAGGATTCCATACCTTGGGCCTTTATGTTCATAACGACGTCATGCTTGCTTTTGGTACTCCAGAAAAGCAAATCTTGATCGAACCTATATTTGCCCAATGGATACAATCTGCTCATGGTAAGACGACATATGGGTTCGATATACTCTTATCTTCAACGAGTGGCCCCGCTTTCAATGCGGGTCGAACCTTATGGTTGCCCGGATGGTTGAATGCTGTTAATGAGAATAGTAATTCTCTTTTCTTAACAATAGGACCTGGGGATTTCTTGGTTCATCATGCTATTGCTCTAGGTTTGCATACAACTACATTGATTTTAGTAAAGGGTGCTGATGCACGCGGTTCCAAATTAATGCCGGATAAAAAGGATTTTGGGTATAGTTTTCCTTGTGACGGCCCAGGGCGCGGCGGTACTTGTGATATTTCTGCTTGGGACGCGTTTTATTTGGCAGTTTTCTGGATGTTAAATACCATTGGATGGGTTACTTTTTATTGGCATTGGAAACACATCACATTATGGCAGGGCAACGTTTCACAATTTAATGAATCCTCCACTTATTTGATGGGATGGTTAAGAGATTACCTATGGTTAAACTCTTCACAACTTATCAATGGATATAATCCTTTTGGGATGAATAGTTTATCGGTATGGGCGTGGATGTTCTTATTTGGACATCTTGTTTGGGCTACTGGATTTATGTTCTTAATTTCCTGGCGTGGATATTGGCAGTTAATTGAGACTTTAGCATGGGCTCATGAACGCACACCTTTGGCTAATTTAATTCGCTGGAGAGATAAGCCCGTGGCTCTTTCCATTGTGCAAGCAAGATTGGTTGGATTAGCCCACTTTTCCGTGGGTTATATATTCACTTATGCAGCTTTCTTGATTGCCTCAACATCAGGCAAGTTTGGTTAAATGTCACATTCCGTAAAAATTTATGATACATGTATAGGATGCACTCAATGTGTACGAGCTTGTCCAACAGATGTATTAGAAATGATACCCTGGGATGGGTGTAAAGCCAAGCAAATTGCTTCTGCCCCGAGAACCGAAGATTGTGTGGGTTGTAAGAGATGCGAATCTGCCTGCCCAACAGATTTTTTAAGTGTCCGCGTTTATTTAGAAACAACCCGCAGCATGGCTCTATCTTATTGATTTTTACCTATTTTCGTGCCTTTAGTAGGCTTAGTATTTCCGGCAATTGCAATGTCTTTATTTCTTTATGTGCAGAAAAATAAGATTGTCATGCGGGATATAAAAACATATCTCTCTGTAGCACCCGTGAGTACTCTATGGTTTGGGGCTTTAGCAGGTTTATTGATAGAAATTAATCGTTTATTCCCAGATGCTTTGTCATTCCCTTTTTTTATGACTGCAATTTTAGAGAGACGCGAAAGTACAAGCTGGGGTTTCAACTGGATAACTAGCACCGAAAATCGTCTTTACATCGGATGGTTCGGTGTTTTGATGATCCCTACCTTATTGACCGCAACTTCCGTATTTATTATCGCCTTCATCGCAGCCCCTCCAGTAGATATTGATGGTATTCGTGAGCCTGTTTCTGGTTCTTTACTTTATGGAAACAATATTATCTCTGGTGCCATTATTCCTACTTCTGCGGCGATCGGATTGCACTTTTACCCAATTTGGGAAGCTGCATCTGTTGATGAGTGGTTATACAATGGCGGTCCTTATGAGCTAATTGTTCTACACTTCTTACTTGGTGTAGCTTGTTATATGGGTCGTGAGTGGGAATTCCGTCTGGGTATGCGTCCTTGGATTGCTGTTGCATATTCAGCTCCTGTTGCAGCTGCTGCTGCTGTTTTCTTGATTTACCCTGGTCAAGGAAGTTTCTCTGATGGTATGCCTTTAGGAATATCTGGTACTTTCAACTTTATGATTGTATTCCAGGCAGAGCACAACATCCTTATGCATCCATTTCACATGTTAGGTGTAGCTGGTGTATTCGGCGGTTCCCTATTCAGTGCTATGCATGGTTCCTTGGTAACCTCTAGTTTGATCAGGGAAACCACTGAAAATGAATCTGCTAATGAGGGTTACAAATTTGGTCAAGAGGAAGAGACTTATAATATTGTGGCTCATGGTTATTTTGGCCGATTAATCTTCCAATATGCTAGTTTCAACAACTCTCGTTCTTTACACTTCTTCTTGGCTGCTTGGCCTGTAGTAGGGATCTGGTTCACTGCTTTAGGTATTAGTACTATGGCTTTCAACCTAAATGGTTTCAATTTCAACCAATCCGTAGTTGATAGCCAAGGTCGCGTTATTAATACTTGGGCTGATATCATCAACCGTGCTAATCTTGGTATGGAGGTAATGCACGAACGTAATGCTCACAACTTCCCTCTAGACCTAGCTGCTCTTGAAGTTCCATCTAATGGAATGGGTTTGCCTTGGTATCGTGTTCATACTGTTGTATTGAATGATCCGGGTCGATTGCTTGTGCATATAATGCACACAGCTCTAGTTTCTGGTTGGGGCTCGATGGCTTTATACGAATTAGCGGTTTTTGATCCCTCTGATCCTGTTCTGGATCCAATGTGGAGACAAGGTATGTTCGTCATTCCCTTCATGACTCGTTTAGGAATAACCAATTCGTGGGGTGGTTGGAGTATTTCAGGAGGAACTGTAAATCCGGGTATTTGGAGTTATGAAGGTGTGGCAGGTGCGCATATTGTGTTTTCTGGCTTCTTGGCAGCTATCTGGCATTGGGTATATTGGGACCTAATATTCGATCGGACGGGAAAACCCTCTTTGGATTTGCCCAAGATCTTTGGAATTCATTTATTTCTTGCAGGGGTGGCTTGCTTTGGCTTTGGCGCATTTCATGTAACGGGTTTGTATGGTCCTGGGATATGGGTGTCCGATCCTTATGGACTAACTGGAAAAGTACAAGCTGTAAATCCATGGGGTGTAGAAGGTTTTGATCCTTTTGTTCCGGGGGGAATAGCTTCTCATCATATTGCTGCGGGTACATTGGGCATATTAGCGGGCCTATTCCATCTTAGTGTCCGTCCGCCTCAACGTCTATACAAAGGATTACGTATGGGCAATATTGAAACTGTACTTTCCAGTAGTATCGCTGCTGTTTTTTTTGCAGCTTTCGTTGCCGGAACTATGTGGTATGGGTCAGCAACTACCCCAATCGAATTATTTGGGCCTACTCGTTATCAGTGGGATCAGGGATACTTTCAGCAAGAAATATATCGAAGAGTTAGCGATGGATTAGCCGAAAATCTTAGTTTATCAGAAGCTTGGTCTAAAATTCCCGAAAAATTAGCCTTTTATGATTATATTGGTAATAATCCGGCAAAGGGGGGATTATTCAGAGCAGGCTCAATGGACAATGGGGATGGAATAGCTGTTGGATGGGGACATCCCGTCTTTAGAGATAAAGAAGGGCGCGAGCTTTTTGTACGCCGTATGCCTACTTTTTTTGAAACATTTCCGGTTGTTTTGGTAGATGAAGAGGGAATTGTGAGAGCGGACGTTCCTTTTAGAAGAGCAGAATCCAAATATAGTGTTGAACAAGTAGGCGTAACGGTGGAGTTCTATGGTGGCGAACTTAATGGTGTAAGTTATTCTGATCCTGCTACTGTAAAAAAATATGCGAGGCGTTCCCAATTAGGGGAAATTTTTGAATTAGATCGGGCTACTTTGAAATCGGATGGTGTTTTTCGCAGCAGTCCAAGGGGTTGGTTCACTTTTGGTCATGCTACCTTTGCTTTGCTCTTCTTTTTCGGACACATTTGGCATGGCGCTAGAACCTTGTTCCGAGATGTTTTTGCTGGTATTGATCCAGACTTGGATGCTCAAGTGGAATTTGGAACATTCCAAAAAGTTGGAGATCCAACAAGGAAGGCAGTCTGAATGAAAATCTTATATTCCAGGAGGTTCTACCACGTGGAAACGCTCTTTAATGGAACTTTCGTTTTAGCTGGTCGTGACCAAGAAACCACCGGCTTTGCTTGGTGGGCTGGGAATGCCAGACTTATCAATTTGTCCGGTAAACTACTTGGAGCTCACGTAGCCCATGCCGGATTAATCGTATTCTGGGCCGGAGCAATGAACCTATTTGAAGTGGCCCATTTCGTACCAGAAAAGCCCATGTATGAACAAGGGTTGATTTTACTTCCGCACTTAGCTACTCTAGGTTGGGGAGTAGGGCCGGGGGGAGAAGTTCTAGATACTTTTCCGTACTTTGTATCTGGAGTACTTCACCTAATTTCCTCCGCAGTCTTAGGCTTCGGTGGCATTTATCACGCGCTTCTGGGACCCGAGACTCTTGAAGAATCTTTTCCATTCTTTGGTTATGTATGGAAAGATAGAAATAAAATGACTACAATTTTGGGTATTCACTTAATTTTGTTAGGTGGTGCTTTTCTTCTAGTACTCAAGGCTCTTTATTTTGGCGGTGTATATGATACCTGGGCCCCAGGGGGAATGACTATAGCCCTTGGTAGAACTAAAGAAGAAAATGATCTATTTGATATTATGGACGACTGGTTACGAAGGGACCGTTTCGTTTTTGTAGGATGGTCCGGCCTATTGCTCTTTCCTTGTGCTTATTTCGCTTTAGGGGGTTGGTTTACAGGGACAACTTTTGTAACTTCTTGGTATACCCATGGATTGGCTAGTTCCTATTTGGAAGGTTGTAATTTCTTAACCGCGGCAGTTTCCCCTGCCAATAGTTTAGCACACTCTTTGTTGCTACTATGGGGCCCGGAAGCGCAAGGGGATTTTACTCGTTGGTGTCAATTAGGGGGTCTGTGGACTTTTGTCGCTCTCCATGGGGCTTTTGCACTAATAGGTTTCATGTTACGTCAATTTGAACTTGCTCGGTCTGTTCAATTGCGACCTTATAATGCAATTTCATTCTCTGCTCCAATCGCTGTTTTTGTTTCCGTATTCCTTATTTATCCACTGGGGCAATCTGGTTGGTTCTTTGCGCCGAGTTTTGGCGTAGCAGCGATATTTCGATTCATCCTCTTTTTCCAAGGATTTCATAATTGGACGTTGAACCCATTTCATATGATGGGAGTTGCCGGAGTATTAGGCGCGGCTCTGCTATGCGCTATTCATGGGGCGACCGTAGAAAACACTCTATTCGAGGATGGTGATGGTGCAAATACCTTCCGCGCTTTTAACCCAACTCAAGCTGAAGAAACTTATTCAATGGTCACTGCTAACCGCTTTTGGTCCCAAATCTTTGGTGTTGCTTTTTCCAATAAACGTTGGTTACATTTCTTTATGCTATTTGTACCCGTCACCGGTTTATGGATGAGTGCTATTGGCGTAGTCGGCCTGGCTCTGAACCTACGTGCCTATGACTTCGTTTCCCAGGAAATCCGTGCAGCGGAAGATCCTGAATTTGAGACTTTCTACACCAAAAATATTCTTTTAAACGAGGGTATTCGTGCGTGGATGGCAGCTCAGGATCAGCCTCATGAAAATCTTATATTCCCTGAGGAGGTTCTACCACGTGGAAACGCTCTTTAAATGTCTGGAAGCACGGGAGAACGTTCTTTTGCTGATATTATTACCAGTATTCGATACTGGGTTATTCATAGCATTACTATACCTTCCCTATTCATTGCGGGTTGGTTATTTGTCAGTACGGGTTTAGCTTATGACGTGTTTGGAAGTCCTCGGCCAAACGAGTATTTCACGGAAAGCCGACAAGGAATTCCGTTAATAACCGACCGTTTTGATTCTTTAGAACAACTCGATGAATTTAGTACCTTTTAGATGACCATAGACCGAACCTATCCTATTTTTACAGTCCGATGGCTGGCTGTTCACGGACTAGCCGTACCTACTGTTTTTTTCTTGGGATCAATATCAGCAATGCAGTTCATCCAACGATAAATGGCTACACAAACCGTTGAAGATAGTTCTAGACCTGGGCCAAGAACTCGCGCAGGTAGTTTATTGAAACCCTTGAATTCGGAATATGGGAAAGTAGCTCCGGGTTGGGGGACTACTCCTTTTATGGGGGTCGCAATGGCTTTATTCGCGATATTCCTATCTATCATTTTAGAAATTTATAATTCTTCTGTTTTACTGGACGGAATTTTAATGAATTAGATGCTTACTCTCAAACTTTTTGTTTATACAGTAGTGATATTCTTTGTTTCCCTCTTTATCTTTGGATTCTTATCTAATGACCCAGGACGTAATCCTGGGCGTGAGGAGTAAATGGCCGATACTACTGGAAGAATTCCTCTTTGGCTGATAGGTACTGTAACTGGTATTGTGATTGGTTTAGGTGTTTTCTTTTACGGTTCATATTCTGGATTGGGTTCATCTCTATAGATGCCTAATATACTTAGTTTAACCTGTATCTGTTTTAATTCTTATCCGACTAGTTTCTTCCTTGCCCGAAGCTTATGCCTTCACCCAATCGTGGATATGCCTGTCATACCTGTACTCTTTTTTCTATTAGCCTTTGTTTGGCAAGCTGCTGTAAGTTTTCGAATGACACAATCAAACCCGAATGAACAAAATGTTGAATTGAATCGTACCAGTCTATACTGGGGTTTATTACTCATTTTTGTACTTGCTGTTTTATTTTCCAATTACTTCTTCAATTGAATGGAAGTCAATATTCTCGCATTTATTGCTACTGCACTGTTCATTCTACCTACTGCCTTTTTACTTATTATTTATGTAAAAACAGTCAGCCAAAATTAAATGGAAACAGCAACTTTAGTCGCCATCTCCATATCTGGTTTACTTGTAAGCTTTACTGGGTATGCCTTATATACCGCGTTTGGGCAACCCTCTCAACAATTAAGAGATCCATTCGAAGAACACGGGGACTAAATGGAAGCATTGGTTTATACGTTCCTTTTAGTTTCGACTTTAGGGATAATTTTTTTCGCTATCTTCTTCCGAGAACCACCTAAGGTTCCGACTAAAAAATAAATGACTATTGCTTTCCAATTAGCTGTTTTTGCATTAATTGCGACTTCCTCAGTGTTAGTAATTAGTGTACCCCTTGTATTTGCTTCTCCTGATGGTTGGTCAAATAATAAAAACGTTGTATTTTCCGGTACATCATTATGGATTGGACTAGTCTTTCTGATGTCACCACAAACAGAAACTAAAGCAGTTGGATTTGCTGGTGTTAAGGATTATAAATTGACTTACTACACCCCGGAGTATGAAACCAAGGATACTGATATCTTGGCAGCATTCCGAGTAACTCCTCAGCCGGGGGTTCCGCCCGAAGAAGCAGGGGCTGCAGCTGCCGAATCTTCTACTGGTACATGGACAACTGTTTGGACTGATGGACTTACCAGTCTTGATCGTTACAAAGGACGATGCTATCACATCGAGCCCGTTGGGGAGGAACAAATCTATGCTTATCCATTAGACCTATTTGAAGAGGGTTCTGTTACTAACATGTTTTCCATTGTGTTTTTCAAAGCCCTACGTCTGGAGGATCTGCGAATTCCCTATAAAACTTTCCTAGGTCCGCCTCATGGTATCCAAGAAAGGGATAAGTTGAACAAGTACGGCCGTCCTTTTTTGGGATGTACTATTAAACCAAAATTGGGATTATCCGCAAAAAATTATGGTAGAGCGTATGAGTGTCTACGCGGTGGACTTGATTTTACCAAAGATGATGAAAACGTAAACTCACAACCATTTATGCGCTGGAGGGACCGTTTTTTTGCCGAAGCTTATAAACAGGCCGAAACCGGTGAAATCAAGGGGCATTACTTGAATGCGACTGCAACAGAAGAAATGAAGAGAGCTGTATTTGCGAGGGAATTAGGGGCTCCTATTGTAATGCATGACTACTTAACTGGGGGATTCACTGCAAATACTTTGCATTATTGCCGCGACAATGGCCTACTTCTTCACATTCACCGGGCAATGCATGCAGTTATTGATAGACAGAAAAATCATGGTATGCATTTTCGTGTATTAGCTAAAGCATTGCGTATGTCTGGGGGAGATCATCACGGTACAGTAGTAGGTAAGTTAGAAGGGGAACGCGAAATGACTTTAGGTTTTGTTGATTTATTGCGCGATGATTTTATTGAAAAAGATCGTCGCGGTTTTTTCACTCAGGACTGGGTATCCATGCCAGGTGTTATACCGGTGGCTTCAGGGGGTATTCATGTTTGGCATATGCCAGCTCTGACCGAAATCTTTGGAGATGATTCTGTATTATTTGGTGGAGGAACTTTAGGACATCCTTGGGGAAATGCACCTGGTGCAGCTAATCGGGTGGCTTTAGAAGCTTGTGTACAAGCTCGTAATGAAGGACGCGATCTTGCTCGTGAAGGTAATGAAATCGCTAAATGGAGTCCTGAACTAGCCGCAGCTTGTGAATGGAAGGCGATCAAATTCGAGCCGGATCTAGCGAAACATTTATACAAAACACCTATCCCGAGCACACGCAAGGGAACCGACAGGCAAGTGAAATCCAATCCACGAAATAATTTGATCCATGGACGGCACGGTAAAGGTAATTCCAGAGGAATCATTACCAGGAGAGGGGGAGGTCATAAGCGCCTATACCGTAAAATCGATTTTCGACGGAATCAAAAAGACATATCTGGTAGAATCGTAACCATAGAATACGACCCTAATCGAAATGCATACATTTGTCTCATACACTATGGGGATGGTGAGAAGAGATATATTTTACATCCCAGAGGGGCTATAATTGGAGATACTATTGTTTCTGGTACAAAAGTTCCTATATCAATGGGAAATGCCCTAATGCCCTTAGGCACGGCCATACATAACATAGAAATCACACGTGGAAGGGGTGGGCAATTAGCTAGAGCAGCAGGTGCTGTAGCGAAACTGATTGCAAAAGAGGGTAAAGCCACTTTAAGATTACCATCTGGGGAGGTCCGTTTGGTATCCCAAAATTGCTTAGCAACAGTCGGACAAGTGGGTAATGTTGGGGTGAACCAAAAAAGTTTGGGTAGAGCCGGATCTAAGTGTTGGCTAGGTAAACGCCCCGTAAGAGGGGTAGTTATGAACCCTGTGGACCACCCCCATGGGGGCGGTGAAGGGAAAGCCCCCATTGGTAGAAAAAAACCCACAACCCCTTGGGGTTATCCTGCGCTTGGAAGAAGAACTAGGAAAAGGAAAAAATATAGTGATAGTTTTATTCTTCGTCGCCGTAAGATGACCAGAGTTCCGCGAGGATATATAGCTCGGAGACGACGAACAAAAATGCGTTCATTTGCCTCAAACTTTAGAGGGGCTCATTTAAGACTTAATCGAATGATTACTCAACAAGTAAGAAGAGCTTTTGTTTCCTCTCATCGAGATAGAGGCAGGCAAAAGAGGGATTTTCGTCGTTTGTGGATCACTCGGATAAACGCAGCAACGCGGATATATAAAGTATTCAGTTATAGTAAATTAATACACAATCTGTACAAGAAGGAATTGATTCTTAATCGTAAAATGCTTGCACAAGTAGCTGTACCAAATAATCTTTACACGATTTCCAATAAAATAATGACAAGTTTCAAACTGGTAAAGTATACCCCTAGAATAAAGAAGAAGGGCTAAGGAAACTCGCAAGGAAAGTTCCAACCGATCGTCTACTTAAGTTCGAACGGGTTTTCAAAGCACAAAAACGCATCCATATGTCTGTTTTCAAAGCACAAAGAGTTCTTGATGAGATTCGCTGGCGTTACTACGAAGAAACTATGATACTGAACCTCATGCCTTATCGAGCATCTTATCCCATCCTAAAGTTGGTTTATTCGGCAGCAGCAAATGCTACTCATTATAGGGATTTCGACAAAGCGAATTTATTCATCACTAAAGCCGAAGTCAGTAGGAGTACTATTATGAAAAAATTCAGACCTCGAGCTCGAGGACGTAGTTCTCCCATAAAAAAAACCATGTGTCATATAACAATTGTACTAAATATAGTAATGTCAAAAAAGCGTATTCGTAAAAATCTTTGGAAGAAAAAGACTTATTTTTCCATAGTACAATCTTATTTAGCAAAATCAAGATCATTTTCCAGCGGCAGCGAGCATAAACCAAAGGGTTTTTCTGGGATGAAAATAAGAGCTTCTGTTCGTAAAATTTGTACAAAATGTCGACTGATTCGTAGGCGTGGACGAATTAGAGTCATTTGTTCCAACCCGAAGCATAAACAAAGACAGGGGATGGTTGAGGAGGTAACTCAAACACTATGGAAGTGTGTTGAATCAAGAGTAGATAGTAAGCGTCTTTATTATGGTCGTTTCATTTTGTCCCCGCTTAGAAAAGGTCAAGCGGATACCGTCGGTATTGCCTTGCGAAGAGCTTTACTTGGAGAAATAGAAGGAACATGTATCACACGTGCAAAATTTAGCGTGCCACACGAATATTCTACAATAGCAGGTATTGAAGAATCCGTACAAGAAATTTTACTAAATTTGAAAGAAATTGTATTGAGAAGTAATCTCTATGGAGTTAGAGACGCATCAATTTGTGTCAAAGGTCCTAGATACATAACTGCTCAAGATATCATCTTACCCCCTTCCGTAGAGATCGTTGATATGCAACCTATAGCTAACTTGACAGAGCCCGATTTCATTGAGTTAATCAAGAGAGATCGCGGATATCACACGGAACTCAGAAAGAACTCTCAAGATGGAAGTTATCCCATAGATGCTGTATCCATGCCTCGAAATGTGAATTATAGTATTTTTTGTGGGAATGGAAATAAACACGAGATACTTTTTCTAGAAATATGGACGAATGGAAGTTTAACCCCTAAGGAAGCGCTTTATGAGGCTTCTCGTAATTTGATTGATTTTCTTCCTTTTCTACACGCGGAGGAAGAGGGCACTTTCGAAGAAAATAAAATGTTCCGGAATGGAAATGAGATGTCCACAATACCCGGATTTAGTCAGATCCAATTCGAGGGATTTAGGTTCATTAATCAAGGCTTGGCAGAAGAACTTGAGAAGTTTCCAACAATTAAAGATCCAGATCACGAAATTGCATTTCAATTATTTGCGAAAGGATATCAATTGCTAGAACCCTCAATAAAAGAAAGGGATGCTGTGTATGAATCACTCACCTATTCTTCCGAATATGTATCTGCGAGAATTTTTGGTTTCGATGTGCAAAAGCAAACCATTTCTATTGGAAACATTCCTATAATGAATTCCTTAGGAACCTTTATAATAAATGGAATATACCGAATTGTGATCAATCAAATATTGCTAAGTCCTGGTATTTACTACCGCTCGGAATTAGACCATAAGGGAATTTCTATCTACACCGGGACTATAATATCAGATTGGGGAGGAAGATCGGAATTAGCAATTGATAAAAAAGAAAGGATATGGGCTCGCGTAAGTAGAAAACAAAAGGTATCTATTCTAGTTCTATCAGCTATGGGTTCGAATCTAAGAGAAATTCTAGATAATGTTTCCTACCCTGAAATTCTCTTGTCTTTCCCGAATGCTAAGAAGAGGATTGAGTCAAAAGAAAAAGCTATTTTGGAGTTTTATCAACAATTTGCTTGTGTAGGTGGGGACCTGGTATTTTCGGAGTCCTTATGTGAGGAATTACAAAAGAAATTTTTTCAAAAATGTGAATTAGGAAGGATTGGTCGACGAAATATGAATCGGAGACTGAATCTTGATATACCTCAGAACAATACATTCTTGTTACCACGAGATGTATTGGCCGCTACGGATCATTTGATTGGAATGAAATTTGGAACGGGTATACTTGACGATGACGATATGAATCACTTGAAAAATAAACGTATTCGTTCGGTTGCGGATCTGTTACAAGATCAATTCGGACTGGCTCTTGATCGTTTACAACATGCGGTTCAAAAAACTATCCGTAGAGTATTCATACGTCAATCGAAACCGACTCCACAAACTTTGGTAACTCCAACTTCAACTTCGATTTTATTAATAACTACTTATGAGACCTTTTTTGGCACATACCCCTTATCTCAAGTTTTTGATCAAACTAATCCATTGACACAAACTGTTCATGGGCGAAAAGTGAGTTGTTTGGGTCCTGGAGGATTGACGGGGAGGACTGCAAGTTTTCGGAGCCGAGATATTCATCCGAGTCACTATGGGCGTATTTGTCCAATTGACACGTCCGAAGGAATCAATGTTGGACTTACTGGATCCTTAGCTATTCATGCGATTGATCACTGGTGGGGATCCATAGAGAGTCCATTTTATGAAATATCTAAAAAAGAGAAACAGGTGGTTTATTTATCACCAAATAGAGATGAATATTATATGATAGCAGCAGGAAATTCTTTGTTGAATCAGGGTATTCAGGAAGAACAGGTTGTTCCAGCTAGATACCGTCAAGAATTCCTGACTATTGCATGGGAACAGATCCATGTTAGAAGTATTTTTCCTTTCCAATATTTTTCTATTGGAGGTTCTCTCATTCCTTTTATTGAGCATAATGATGCGAATCGGGCTTTAATGAGTTCTAATATGCAGCGCCAAGCAGTTCCGCTTTCTTCCGAGAAGTGCATTGTTGGAACTGGATTGGAACGCCAAACAGCTCTATCGAGGGTTTCCATAGCCGAACGCGAGGGAAAGATCTCTACTGATAGTCACAAGATCTTATCAAGTAGTGGGAAGACTATAAGTATTTTACGCAAATGTATGCACCAAAAACCTCGGCCAGGTAAATCCATTAAAAAAGGACAAATTTTAGCAGAGGGAGCTGCTACAGTTGGTGGGGAACTTGCTTTAGGAAAAAACGTATTAGTAGCTTATATGCCATGGGAAGGTTACAATTTTGAAGACGCAGTACTAATTAGCGAACGTTTGGTATATGAGGATTATACTTCTTTTCACATCCGAAAATATGAAATTCAGACGGATACGACAAGCCAAGGCTCCGCTGAAAAAATCACTAAAGAAATACCACATCTAGAAGAACATTTACTCCGCAATTTGGACAGAAATGGAGTTGTTAGGTTGGGATCCTGGGTAGAAACTGGCGATATTTTAGTAGGTAAATTAACGCCTCAGATAGCGAGCGAATCGTCGTATATCGCGGAAGCTGGATTATTACGGGCCATATTTGGTCTTGAGGTATCCACTTCAAAAGAAACTTCTCTCAAACTACCTATAGGTGGAAGAGGGCGCATCGATAAATGGATCCAGAGAGACCCCCTAGACATAATGGTTCGTGTATATATTTTACAGAAACGTGAAATCAAAGTTGGGGATAAAGTAGCCGGAAGACACGGGAATAAGGGGATCATTTCCATTTTGCCTAGGCAAGATATGCCCTATTTGCAAGATGGAACACCTGTTGATATGGTCTTCAATCCCTTAGGAGTACCCTCACGAATGAATGTGGGACAAATATTTGAAAGCTCGCTCGGATTAGCAGGGGATCTGCTAAAGAAACATTATAGAATAGCACCCTTTGATGAGAGATATGAGCAAGAGGCTTCAAGAAAACTTGTGTTTTCAGAAGCCAGTAAACAAACAAAAAATCCATGGGTATTTGAACCCGAGTACCCGGGAAAAAGTAGAATATTTGATGGAAGAACAGGAGACCCCTTCGAACAACCTGTTCTAATAGGGTCCTATATCTTAAAATTAATTCATCAAGTTGATGAAAAAATCCATGGACGTTCTACTGGGCCCTACTCACTTGTTACACAACAACCCGTTAGAGGAAGAGCCAAGCAAGGGGGACAACGAGTAGGAGAAATGGAAGTTTGGGCTTTAGAAGGATTTGGTGTTGCTCATATTTTACAAGAGATACTTACTTATAAATCAGATCATCTTATAGCTCGCCAAGGAATACTTAATGCTACGATCTGGGGAAAAAGAGTACCTAATCACGAGGATCCTCCAGAATCTTTTCGAGTGCTCGTTCGAGAACTACGATCTTTGGCTCTAGAACTGAATTTCCTTTCTAAGATGATTGACCAATATAAACATCAACAACTCATTGGACTCGTTTCCCCTCAACAAATAAAGGCTTGGGCTAACAAAAACCTACCTAATGGGGAAGTCGGCGAAGTCACAAGGCCCTCTACTTTTCATTATAAAACCGATAAACCAGAAAAAGATGGATTGTTTTGCGAAAGAATCTTTGGACCCATAAAAAGCAGAATTTGTGCTGGAAATTCTCGAGCGAGCGTAGCTGAAAACGAAGACGAAAGATTTTGCCAAAAATGCGGGGTAGAATTTGTTGATTCTCGGATACGAAGATATCAAATGGGATACATCAAACTCGCATGTCCCGTGACTCATGTGTGGTATTTGAAAGGTCTTCCTAGTTATATTGCGAACCTTTTAGATAAACCCCTTAAGAAATTGGAGGGCCTAGTATACGGCGATTTCTCTTTTGCTAGGCCCAGCAAAAAACCCACTTTCTTACGATTACGAGGTTTATTCGAAGATGAAATTTCCTGTAACCACAGCATTTCTCCCTTTTTTCCAGGCTTTGCAACATTTCGAAATCGGGAAATTGCGACAGGAGCAGGTGCTATTAGAGAACAATTAGCAGATTTGGATTTGATTATTATAGAGAATTCCTTGGTCGAATGGAAGGAATTAGAAGACGAGGGGTATAGTGGAGATGAATGGGAAGATAGAAAAAGACGAATAAGAAAAGTTTTTTTGATTAGACGCATGCAATTGGCGAAACATTTTATTCAAACAAATGTAGAACCAGAATGGATGGTTTTGTGCTTATTACCGGTTCTTCCTCCCGAATTGAGACCCATTTATAGGTCTGGGGATAAAGTAGTGACTTCGGATATTAATGAACTTTATAAGAGAGTTATCCGTCGGAACAACAACCTTGCCTATCTATTAAAAAGAAGTGAATTAGCGCCAGCAGATTTAGTAATGTGCCAGGAAAAGTTGGTACAAGAAGCCGTGGATACACTTCTTGATAGTGGGTCCCGCGGGCAACCAACGAGGGATGGTCACAATAAAGTATACAAATCACTTTCAGATGTAATTGAAGGTAAAGAGGGAAGGTTTCGTGAGACTCTGCTTGGGAAACGGGTCGATTACTCGGGGCGTTCTGTCATTGTTGTGGGTCCTTCACTTTCATTACATCAATGTGGATTACCTCTAGAGATAGCAATAAAGCTTTTTCAGCTATTTGTAATTCGCGATTTAATCACGAAACGCGCTACTTCTAATGTCAGGATTGCTAAAAGGAAAATTGAAAAGGAACCCGTATGGGAAATACTTCAAGAAGTTATGCGGGGACATCCTGTACTGTTGAATAGAGCACCTACCCTGCATAGATTAGGCATACAGGCCTTCCAACCCACTTTAGTAGAGGGGCGTACTATTTGTTTACACCCATTAGTGTGTAAGGGTTTCAATGCGGACTTTGATGGGGATCAAATGGCTGTTCATCTACCTTTATCCTTGGAAGCTCAGGCGGCCCGTTTACTTATGTTTTCTCATATGAATCTCCTATCTCCTGCTATTGGAGATCCTATTTGCGTACCGACCCAAGACATGCTTATAGGACTTTATGTATTAACGATTGGAAACCGTCGGGGTATTTGTGCAAATAGATATAATAGTTGCAACTATAATAAAGAACCCTTTTCTAGTTCCTATGATGCACTGGCTTATAGACAGAAACGAATCTTAGACAGTCCCTTGTGGCTCCGATGGAAACTAGATCAACGCGTCGGGAGAGAAGTTCCGATTGAAGTTCAATATGAATCTGGGACTTATCATGAGATTTATGCCCACTATCTAATAGTGGGAAATAGAAAAAAAGAACGTTCTATATACATTCGAAGCACTCTTGGTCATATTTCTTTTTATAGAGAAATAGAGGAAGCCATACAAGGATTTAGTCAGGCCATATCCTGTGGGATTTCTATTGAAATACCCATGGGTGTTTTACGTAGAAATACTATTTTTGCTTATTTTGACGATCCACGATACAGAAAAGATAAAAAGGGTTCAGGAATTGTGAAATTTAGAGAGGAAGATTCCATCAAAAAAGAGGGTTTGATTGAGCATCAAGGAACAAAAGAATTTAGTCTAAAATACCAAAAAGAAGATCGGTTTTTTTTCATTCTTCAAGAACTGCATATCTTGCCCAGATCCTCATCCCTAAAGGTAGATAGTATCATTGGAGTGGATACACAACTCACAAAAAATACAAGAAGTCGACTAGGTGGATTGGTCCGAGTGAATAGAAAAAAAAGCCATACGGAACTCAAAATCTTTTCCGGAGATATTTTTCCTGAAGAAGCAGATAAGATAGGTGGTAGTTTGCCACCAGAAAGAAAGAAAGAATCTAAGTCAAAAAATTGGGTCTATGTTCAACGGAAAAAAATTCTCAAGAGCAAGGAAAAGTATTTTGTTTCGGTTCGACCTGTCGCATATATGGAAGGGAATTTAGCACTTTTCCCGCAGGATCTCTTGCAAGAAGAGGATAATCAACTTCGACTTGTCAATCTTCATGAAAATAGCAAGACTCAAAGAATTTATCACACGAATAGTCAATTTGTTCGAACTTGCTTAGTAGTGAATTGGGAACAAGAAGAAAAAGAGGAGGCTCGTGCTTCCCTTGTTGAGGTAAGAGCAAATGATCTGATTCGTGATTTCCTAAGAATTGAGTTAGTAAAGTCCACTATTTCGTATACACGAAGGTATGATAGGAGTGCAGGACCGATTCCCAATAGGTTAGATAATGCGAAGATTCTTAGCCAAGCTATTGGCACCTTGTTGAATAATAAACAATCTTTGATGATTTTGTTGGCATCCAACTGTTCTATTGGTTTATTCAAGAATTCGAAATATCCCAATGCGAAAGAATCGAATCCTAGAATTCGAGATTTTGGGCCCTTAGCTATTGTACCTAGTATATCGAATTTTTCATCTTACTATTTACTAACGCATAATATCCTGTTAAAAAAATATCTTAATTTGAAACAAACCTTCGTACTTCAAGGGCTTAAATACTCTATAGATGAAAATAGGTCGAATTTCGATAGTAACATCATGTTGGATTTCCATTTGAATTGGTTTCTCCATCATGATTCTTGGGAGGAGACAGCAATAATTCACCTTGGACAATTTATTTGCGAAAATTGTCTATTTAAAATAAAAAAATCTGGTCAAATTTTCGTTAATATTGATTCCTTTATAAGAGCAGCTAAGCCTTATTTGGCCACTACAGGAGCAACTGTTCATGGTCATTATGGAGAAATCCTTTACAAAGGAGATAGGTTAGTTACGTTTATATATGAAAAATCGAGATCTAGTGACATAACGCAAGGTCTTCCAAAAGTAGAACAAATCTTTGAAGCGCGTTCAATTGATTCACTATCGCCGAATCTCGAAAGGAGAATTGAGGATTGGAATGAGCGTATACCAAGAATTCTTGGGGTCCCCTGGGGATTCTTGATTGGAGCTGAGCTAACCATAGCCCAAAGTCGTATCTCTTTGGTTAATAAGATCCAAAAGGTTTATCGATCCCAAGGGGTACAGATCCATAATAGACATATAGAGATTATTATACGCCAAGTAACATCAAAAGTGCGGGTTTCCGAAGATGGAATGTCTAATGTTTTTCCTGGGGAATTAATCGGATTATTGCGAGCGGAACGAGCAGGGCGATTGGATGAATCGATCTATTATCGGGCAATCTTATTGGGAATAACAAGGGTTTCCCTGAATACCCAAAGTTTCATATCTGAAGCAAGTTTTCAAGAAACTCGAGTTTTAGCAAAAGCTGCCCTACGAGGTCGTATTGATTGGTTGAAAGGCCTCAAAGAAAACGTAGTTCTGGGGGGGATTATACCTGTTGGTACCGGATTCAAATTTGTGCATTCCCCACAAGACAAGAACCTTTATTTCGAATTCGCGATGAGAGATCTCATGACAAGAAGATATTGGAACATCTTGAAAGAGATGATAGAAGCGGGAGTTCATTTTGGTCATGGTATTAAGAAATGGAATCCTAAAATGCCTTACATCTCGGCAAAGCGTAAAGGTACTCATATTACAAATCTCGCTAGAACGGCTCGCTTTTTATCAGAAGCTTGTGATTTAGTTTTTGATGCAGCAAGTGGAAAAAGCTTCTTAATTGTTGGTACCAAAAAAAGAGCAGCGTATTTAGTAGCATCAGCTGCAATAAGGGCTCGTTGTCATTATGTTAATAAAAAGTGGTTCAGTGGTATGTTAACGAATTGGTCGATTACGAAAACTAGACTTTCTCAATTTAGAGACTTAAGAGCAGAAGAAAAGATGGGAAAATTCCACCATCTCCCAAAAAGAATCTTGAAGAAATTATCGACCTTGCAAAGATATCTCGGCGGGATCAAATATATGACGAGGTTGCCAGACATTGTGATCGTCCTCGATCAGCAAAAAGAGTATATAGCTCTTCGGGAATGTGCCATTTTGGGGATTCCTACTATTTCTTTAGTCGATACAAATTGTGACCCAGATCTCGCGAATATATCGATTCCAGCCAACGATGACACTATGACTTCAATTCGATTGATTCTTAACAAATTAGTATTTGCAATTTGTGAGGGCCGTTCTATGGGACAAAAAATAAATCCACTCGGTTTCAGACTTGGTACAACCCAAAATCACCATTCCTTTTGGTTCGCACAACCAAAAAATTATTCTGAAGGTCTACAGGAAGATAAAAAAATACGGAATTGTATCAAGAACTATATACAAAATAGGATAGAAATTCAAAAAGAAATCGATACGATCCACGTAATAATCCATATTGGATTCCCCAATTTAAAGAAAAAAGGAGCAATCGAAGAATTAGAGAAAGATCTACAAAAGGAAGTTAATTCTGTAAACAGACTTAATATTGCTATTGAAAAAGTTAAAGAACCTTATAGACAACCTAGCATTCTTGCAGAATATATAGCTTTCAAATTAAAAAATAGAGTTTCATTCCGAAAGGCAATGAAAAAAGCCATTGAATTAACTCAAAAAGCAGATATAAGGGGAGTAAAAGTAAAAATTGCAGGTCGTCTCGCAGGGAAAGAAATTGCACGTGCCGAATGCATCAAAAAGGGTCTTCCCCTCCAAACAATTCGCGCTAAAATTGATTATTGCTGCTATCCAATTCGAACTATCTATGGAGTATTAGGTGTAAAAATTTGGATATTCATAGACGAAATGTCCCGTTATCGAGGACCTCGTAAAAAAATACGCCGTCTGGGAGCTTTACCAGGACTCACTAGAAAAACACCTAAATCCAGTAATCTGAAAAAGAAATTCCATTCTGGGAAAAAAGAGCAATATCGTATTCGTCTTCAAGAAAAAAAATTGCGTTTTCATTATGGTCTGACAGAACGACAATTACTTAGATATGTACATATCGCTGGAAAAGCAAAAAGGTCAACAGGTGTTTTACTACAATTACTTGAAATGCGTTTGGATAATATCCTTTTTCGATTGGGTATGGCTTCAACCATTCCTGAGGCCCGGCAATTAGTTAACCATAGACATATTTTAGTTAATCGTCGTATAGTCGATATACCAAGTTTTCGTTGCAAACCCCGAGTTACTACGAAGGATAACCAAAGATCAAAATGTCTGCAAAATATTTCATCCGACCCGGGGAAATTGCCACATTTGACGATTGACACATTGCAATATAAAGGACTAGTTAAAATCCTAGATAGGAAGTGGGTCGGTCTCAAAATAAATGAGTTGTTAGTTGTAGAATATTACTCTCGTATGTCACGTCGAGGTACTGCAGAAAAAAGAACTGCAAAATCCGATCCAATTTTTCGTAATCGATTAGTTAACATGGTGGTTAACATTATGAAAGACGGAAAAAAATCATTGGCTTATCAAATTCTCTATCGAGCCGTGAAAAAGATTCAACAAAAGACAGAAACAAATCCACTATTGGTTTTACGTCAAGCAATACGTAGAGTAACTCCCAATATAGGAGTAAAAACAAGACGTAATAAAAAAGGATCGACGCGGAAAGTTCCGATTGAAATAGGATCTAAACAAGGAAGAGCACTTGCCATTCGTTGGTTATTAGAAGCATCCCAAAAGCGTCCGGGTCGAAATATGGCTTTCAAATTAAGTTCCGAATTAGTAGATGCTGCCAAAGGGAGTGGGGGTGCCATACGCAAAAAGGAAGCGACTCATAGAATGGCAGAGGCAAATAGAGCTCTTGCACATTTTCGTTAAATGGGCAAGGACACTATTGCTGATTTACTAACCTCTATAAGAAACGCGGACATGAATAAAAAAGGAACAGTTCGAGTAGTATCTACAAATATTACCGAAAACATTGTTAAAATACTTCTACGAGAGGGTTTTATTGAAAGTGTTTGGAAACATCAGGAAAACAGATATTTTTTGGTTTCAACTTTGCGACATCAAAAGAGAAAGACTAGAAAAGGAATATATAGAACTAGAACCTTTTTAAAGCGTATCAGCCGACCCGGCTTTCGAATTTATGCCCACTATCAAGGAATTCCTAAAGTTTTGGGCGGAATGGGAATTGCTATTCTTTTTACTTCTCGAGGTATAATGACAGATCGAGAAGCTCGACTAAACAGAATTGGGGGGGAAGTCTTATGTTATATATGGTAAATGACAAAAGCTATACCAAAAATTGGTTCACGTAGGGTGCGGATTGGTTTGCGTAGGAATGCGCGTTTTAGTTTACGGAAGAGTGCACGTAGAATAACAAAAGGAGTTATTCATGTTCAAGCTAGTTTCAACAATACCATTATAACTGTTACAGACCCGCAGGGTCGGGTGGTTTTCTGGTCCTCCGCGGGTACTTGTGGATTCAAAAGCTCAAGAAAAGCATCACCCTATGCTGGTCAAAGAACAGCAGTAGATGCTATTCGTACAGTGGGTTTGCAACGAGCAGAAGTTATGGTAAAGGGTGCTGGTAGTGGAAGAGATGCCGCATTACGAGCCATTGCTAAAAGTGGTGTACGATTAAGTTGTATACGCGATGTAACACCTATGCCGCATAATGGATGTCGACCTCCTAAAAAAAGACGTCTGTAAATGCCAACGAAACAACTTATTAGAAACGCAAGACAGCCAATACGAAATGCTAGAAAATCGGCCGCGCTTAAGGGATGTCCTCAGCGTCGAGGAACATGTGCTAGGGTGTATACTATCAACCCCAAAAAACCCAACTCTGCCTTACGTAAAGTTGCCAGAGTACGATTAACCTCTGGATTTGAAATCACTGCTTATATACCAGGTATTGGCCATAATTTACAAGAACATTCTGTAGTATTAGTAAGAGGAGGAAGGGTTAAGGATTTACCCGGTGTGAGATATCGCATTATTCGAGGAACCCTAGATGCTGTCGCAGTAAAGAATCGTCAACAAGGGCGTTCTAAATATGGGGTCAAAAAGCCAAAAAAATAAATGGCAAAAAAAAGTTTGATTCAGAGGGAGAAGAAGCGGCAGAAATTAGAACAGAAATATCATTTGATTCGTTCTTCAAAAAAGATAAGCAAAGTTTCTAGTGAAAAAACGAAAATGCGAGAAAAATTGCAATCCCTACCACGTAATAGTGCACCTACACGCCTTAATCGACGTTGTTTTTTGACCGGAAGACCTAGAGCTAACTATCGAGACTTTGGACTATCCGGACACATACTTCGAGAAATGGTTTACGCATGTTTGTTACCGGGTGCAACAAGATCCAGTTGGTAAGTTCGCCGAAGAGAAGGAAGAGATCTTCGAAAAGTAGGTTTTTATGATCCGATAAAGAATCAAACTTTAAATGTTCCAGCTATTCTCTATTTCCTTGAAAAGGGTGCTCAACCTAGAACTGTTTATGATATTTTAAGGAAGGCAGAATTCTTTATGCCTTCCCGTAATGGAAATTTCATTGATAAGACCTCCTCAATTGTAGCCAATATTTTATTGCGAATAATTCCGACAACCTCAGGGGAAAAAAGGGCATTTACTTATTATAGAGATGGATGTTGGCTCAATCCGAAGGAAATTATGCGGAAGCTTTGCAGAATTATTATGAAGCTCGACTAGAAATTGATCCCTATGATCGAAGTTATATACTCTATAACATAGGCCTTATACACACAAGCAATGGAGAGCATACAAAGGCTTTGGAATATTATTTCCGGGCACTAGAACGAAACCCCTTCTTACCGCAAGCTTTTAATAATATGGCCGTGATCTGTCATTACGGAGAACAGGCCATTCTACAGGGTGATTCGGAAATTGCGGAAGCTTGGTTTGATCAAGCTGCTGAGTATTGGAAACAAGCTATAGCGCTTACTCCGGGAAATTATATTGAAGCACAGAACTGGTTGAAGATTACGAAGCGCTTTATGAATTGGCGATCAGAACACATATGGATAGAACTTCTAAAAGGTTCTCGAAAAAGAGGTAATTTTTGGGCCATTCTTTTTCTAGGTTCACTAGGATTCTTATCGGTTGGGGCTTCCAGTTATGGTAAGAATATGATATCTCTTCCATCTCAACAAATTCTTTTTTTTCCACAGGGGGTCGTGATGTCTTTCTACGGAATCGCGGGCCTATTCATTAGCTCCTACTTGTGGTGCACTATTTTGTGGAATGTAGGCAGTGGTTATGACCGATTCGATAGAAAAGAGGGAATAGTGTGCATTTTTCGTTGGGGATTCCCTGGAATAAAACGTCGCGTCTTCCTTTTCCTTATGGATATCCAATCAATTAGAATTCAGGTTAAAGAGGGTCTTTATCCTCGTCGTATCCTTTATATGGAAATCCGGGGCCAGGGGGTCATTCCCTTGACTCGTACTGATGAGAAGTTTTTTACTCCATACTATTGGGTACCTTCCTTCAAAAATTCCTATATGTTAAGGGTAAGATCTTGGTTTATTCAAATTGCAAGGACTCCCAAGCACACGTATTAACTAGATAATAGAAGGCTTGTTATTTAACAGTATAACATAGACTATATACCAATGTCAACCAAGCCCGTATGGGTTGCCCGGGACTCGAACCCGGAACTAGTCGGATGGAGTAGATAATTCTTCCTTGTTACAAATCCCTCCCCAAATCGTGCTTGCATTTTTCATTGCACACGACTTTCCCTATGTAGAAATTTCTATGAACATTTCAGTACAAACGGAAGGGAGTCTAATACTTTTATTTTTGCAGGCCAATTGCTCTTTTGACTTTGGAATACAGTTCTTTATCAATATACTGCTTCTTTTACACTCAAGAATAATTAGGATTTCGGTCCGCTCGAAACCACCTTTCCCCATCAGGCACTAATCTATTTTTAACGTCTAATTAGATCGGGGAATCATTTCAATTAAGAAGTTAAGCTCGTTGCTTTTTTTTACCAGAATTGGAGCCAGACTCTATCCATTTATTCACTAGACCCAGAAAATCGATTTTATTACGACATGCTATTTTTTCCATTCATTACCCTTGAGGATCAGTCGTGGTCTTCTAGACTCTACCAAGAGTCTGAACGAATTTGTTGCTCATCCAAATGTGTAAAGATCATAGTCGCACTTAAAAGCCGAGTACTCTACCATTGAGTAGCACCCAGAAAGATACGATCGAACCCAAATCAATGGAATTGTAGGCGCTTGGAGTGAGGATAAAGAGACCTATCTATCTACAAATTCTAGATGTTCAATAGACCTTTGTCAATGGAAATACAATTTAAAAGGCTTATGTTGGATTGGCACGACATAAATCCTAAGAAAAATTGGGATAGATGTAGCTAAACAACCCCCTAGAAACGTATAGGAGGTTTTCTCCTCATACGGCTCGAGAAATAAAATTTCATTTACTCATGACTCAAGTTGGCTAATTTTGACTGACAGACTTAATTTTTGAGTCGTCTCTAAACTCTTTTCTTTGTCTCATCTCGAACGAATTTACTTTGTTGAGACAGTTGAAAATCGCGTTTACTTGTTCCGGAATCTTTGATTTGTGAAATCCTTGGGTTTAGACATTACTTCGGGAATTCCTTTTTTTAAAGAGTAGCAACATACCATAGACTGACAAAGTTCCTAATTTATTAGTTTTCACTAACCCTAGATTCTTTCCTAAACTCTGTCTCGAGCTCCATCGTGTACTAAACCCAGCCAAATTGTTCGGGACGAATAGAACAGACTATGTCGAGCCAAGAGCATTTTCATACTATGAAAAATGATGGATAGCAAAATCCACAATCGATCATGTCCTTCAAGTTATGGTATAGAATTGATCCAATATGGATGGGATCATGAATAGTCATATACTCAAATCTGGGACGGAAGGATTCGAACCTCCGAGTAACGGGACCAAAACCCGCTGCCTTACCACTTGGCCACGCCCCATCCCGACACTAATTTGTTTATTTGTTATTCGTCAATTTCAATTGAGGGATCTCTCTTGCTAGGATTCTAGACATGCGGATAATATAAAAATGCATTGATCATTACATGGAATTCTATTAAGATATTATATGAAATCGAATTTCTTCCACTCTCATTTGAGAGTGCGAATACAAGGAGGTATTTTCGTTTGGGAAAGTCCGAAAAGGTTTTGAATCGCCCTTAAAATAACTCAATCAAAATCCAATTATCTACTCTACAAGAACGAAATACTAAGGGTAATTGGAATTTATCTATGAAAAACCGGGGGTCAGAATTCCTTCCAATTCGAAAGTCCCAATGATCGAGGGGCGGAAAGAGAGGGATTCGAACCCTCGGTACAAAAAATTGTACAACGGATTAGCAATCCGCCGCTTTAGTCCACTCAGCCATCTCTCCCGTTCCAAATCGAAAGGTTTCGTAATATGACAGAGGAAGAAATAAGATAGAAAAATTATATTGCCAATTCCATTTTAGTTATATTCTTTTTTATTAATGTTAATAAACATAAAATTGGAAGAAATATAAAGTAAGTAGACCTGACTCCTTGAATGATGCCTCTATTCGCTATTCTGATATATAAATTCGATGTAGATGAAATTGTATGCGGTTTTATCTTCGAGACCATTGAAAGGGCATTGAACGAGAAGAAATCGTCCAATTATCGTATGCCTAGTGGAGGTGCTCGGAAATGGTTGAAGTAATTGAATAGGAGGATCACTGATCTTTATACCTGTTCTATTCTTTCTGGCTCGGTTATTCCATCTAGCCGAGCCAGTATTCAATAAGTAAAAGGAGAGAGAGGGATTCGAACCCTCGATAGTTCCTAGAACTATACCGGTTTTCAAGACCGGAGCTATCAACCACTCAGCCATCTCTCCACAGCCTAATAAAGAGAAGAATCAATGGATTCATGATTAAACCCCTCCTACTTTTGTATTTATTACAGTTAAGTGAGGGATCGTAGTCAACATTTGATGGTAGCTTGGAGGATTAGAAATAATGAAACGGTCGACCCAGACGGTCGACCCAGGCGGATATACCCTATAAAATATAGTAGCGAGCGTAGTTCAATGGTAAAACATCTCCTTGCCAAGGAGAAGATACGGGTTCGATTCCCGCCGCTCGCCAGCATAAGTGCGGAGACGGGAATCGAACCCGTGACCTCAAGGTTATGAGCCTCGTGAGCTACCAAACTGCTCTACTCCGCTCTGGAGGGCCGGGTGGACAAGCCTCATGGAGCGGGTAGCGGGAATCGAACCCGCATCGTTAGCTTGGAAGGCTAGGGGTTATAGTCGACGTTGGTTTTTTTAACGTCTCTAATTCAAAACCGAACATGAAATTTGGATTTCATTCGGCTCCTTTATGGATATTCTCACCACTTAACATCTATGTCAGCTTTTATCTGAATGGAACCAAAGCTCTCCGCTTTCTAGATGATCCCTATAGAGTAGGAAATAGAAATTCATCTACTTACTTCGTTCCCTAATTTTATTCAAGAGATCCTGAGGAAAAGAATTGGGTTTCCACCGAGCTGAAACAATATGCTGATGGTTCTAGTAAACCAAAACTACCTTTTTAGCTATTAGGCTTCCATTTAAGAAGATTTAGTTACGATTGGTTTTTGTATCTTCATCCATAGATCCTTTACTCATATTTAAAAATGGGAATACATGCAAAATTATGCTTCGCGACTCTGTACTCATAATCCATTATACAAATCGCGAGAATTATATTCTCCTCAATATGCTATTGAGAGGAAAAGGATTAAATCCTTTATAAGAACTAAAGTATAGAACGAATCACACTTTTACCACTAAACTATACCCGCTACTGTAGATTATGATACCAACGCTACCCTTTGTCAAGGTAGCCAATCAAAAATATAAAGACTCTTTGCTTGTTCGAGTATATTGACAATTCTAAAAAACTGCTCATACTATATAGTATAATGACGAGCGGTTGTACTATCGTCTAGTGGTTCAGGACATCTCTCTTTCAAGGAGGCAGCGGGGATTCGACTTCCCCTGGGGGTAGGGAGTATTATGAAAGGAGGTTATAACCCTAGAAAAATTCTTCCTGGGTCGATGCCCGAGCGGTTAATGGGGACGGACTGTAAATTCGTTGACGATGTCTACGCTGGTTCAAATCCAGCTCGGCAAAATCTAGGGCTTCGTGAATATGAACTAAGCGGGGATTGTAGTTCAATTGGTCAAAACACCGCCCTGTCAAGTCGGAAGCTGCGGGTTCGAGCCCCGTCAGTCCCGAACTGGATCTCCTATTACTATTCACTCTCAACCATGAATTGATTGATAGTCCGATATTCATAATATTGAATTGATTCATATCAGAATCAAGTCCTCACAGGCCTTTTCCATGGGATTACATCCCGAGTTATTGCGAAGAGGTTTTGGAATTCCAATTAATCATTGAAGAAAAAGGCTGGTTGGAATCTAAAGTGTGCTACCACACTTTAGCTTTATTATCATCTATGTCTCCTATTTCTATGAAGAAATTATTCTACTATTGATCAATAATCATAGTGGAATCAAGGGTCAGAGTCAAAATCTTGATCAGGCGGCACCAGATTTGAACTGGGGATAAAGGATTTGCAGTCCCCTGCCTTACCGCTGGCCATGCCGCCATTGGTTCCCTTATGTTTTCTATGGGGAATCGTGTTGAACTTTCCTCAATCTATTCATATGTATGAAATACATATATGAAATACGTATGTGGAGTTCCCTAGAATTTCATGTGATTCAGTAAACAATATAGTTCCATGATTGCTAGATCGATCCATAGGGATTGAGAAGAGTGAGCATAATGGATTTCGATAATCGAATAAATTTTATTCGGGATGCTTTCGGGGGGCATTCCGACGAATCCGAAAATTTGAATCACTGAGGGGGTACTTATGTAGTTTTATTTCAAGCTATTTCGCTCTTTCTTAATCAATTCCGTAATGGTAGGAATAGGGAATATTGATATATATTAGAGGGTATTGATATATATTATGATCTGATGTGATTTGGTATCCTAAATATAAGATTTTCAGCTGAGTTGAGAAAGAGATGGTTGAATCAAAAGAATTCTTTTGAAGTTCAATTTTTATCAGAGGACAATCTATTTCTTGGTTGATTGTATCCTTAACCATTGACACGAGGAACTCACCTCTAAAAAAAGAGAAGGAGTCTTTCACAGGTCAAACGAGACTAACTAGATAAAGGGCGAGCGAAAAGTGATCAAAACTTTGTTCGTCCTATCTATAAGAGGAGAGCATTCAAGAATAGATTGATCTATCCGGCTGCACTTAATGTGCACGATCTCGACGAATTACTTCTGAATAAATTCAGAAATCATATGGGAGACCATAGCATTTCGCGACTCATTGGTAACTTTGATTCTCTATAGACCAATAATGTGAGACCATTAACACGGTTAAAGCTAAACTGCTTGAAGTCCAGGCAAGGGTACTCTTTCTACAAGTAGAATTTATCTGATATAGAACACTCATATCGATAATTAAACTATTTACTGGCCCCCTTTTCAATGCCGAATCGACGACCTATGTATAAAGAGATTTTTTTATTAAAGGCAAAACAAATAAAGAAACAACTTTGCTGACATCTAGGCGGAAGAGTCCATATTTCGAGGATAGGCTCATCAAAAGGAGCGTGAGAGCCAAATGAATCGAAAGATTCATGTTTGGTTCGGGAAGAGATCATAAAAGTTGTTACAAGATAATCTACTTTCACTTCTACTTTCGTTTAGAATTTAGGCATTATTTTCCCTTGCTTCAAAAAGTCAAGAATTTATAGTATTTAAAGAATAGATAGAATAGATTGCGTCCAATAGGATTTGAACCTATACCAAAGGTTTAGAAGACCTCTGTCCTATCCATTAGACAATGGACGCTTTCTAATGGTAGTGGAATCGAACCGTAACCTGAGCCTTGTGAGCTACCAAACAGGAACTGCCCTCACCATATCTATACAAATAGAATAGTCCATTTATACAGAATGGTAAAGAGGGCTCTTCTACGATCATCAAACCAATGTGCCGTTCTATTATACACGGTTCTAGTCCTAGATGGAAAAATAAAATGCCTTTCAAATCCTCTAAGTCCTCCTCTTTCCGGACAAGACATACAAAGAGACCCGCCAACTTTAGTGAACCTTTGAAAGATAGATATTATGATTAGTCCTTTCTTTACTATCTATCTAGTTATTCACTGGAGCAATTCATCCGAGGCAAGTGTTCGGATCTATTATGACATAAGGATTAGGTGCCTAACGGACTTGTTTCTTTGAAAAAGAAAAGGGATATAATGAAATTCTTTTTATAAAAGGTCGGAATAGGCGGTTCCTTCCCCTAGAACCGTACTTGAGAGTTTCCTACCTCATACGGCTCAGAATTCGATTTCTCAAAAATCGATTTTCTTCTGTTATTACCTAAGTTTCAAACCCTATTTTGATCAATAATCAGTTTGATCTTTTCTCCCACCTTCAGAAGAAGCATAGCCTTCGTTCGAATAAAGGTAACTATCTCCATATATGAAATTTCTATAGAATCCTTGAAAAGACTTTCCTAAGAAAAAAACTTACTATCTTTGGGATCTGATACTACACCGCTGCTTATCCTTAGTGGATCGGCTCTATTACATAAGCAGATTCCTAAATTTTGCCCCATATCATGGGATGCAGTTTTAGTTGTATCGACCCAGTCGCTCACTAATGGATCTTTACGGTGCTTCTCTATCAATTTGGGCTTTATCCATAGGTATAGGCTTCTTCCTATTTTGATGTCTTCCTACAGCTGATAGGGAAAATCGTTGTTTTGACGATCCCTATGTAGAAAGCTTTCTATAGTGGAGATAGTCGCACGTTACGGTCGTAAATTCTTCAAAAAATCTCCGTTCCAAAACCGTACATGAGGTTTTCATCTCATACGGCTCCTCCCTTCTGTATACGAAAAATCTATAGAATAAAATTTGGACCGAAAGGGGCTGGTATTTTTCCAAGAAATCTCTAGCCACCTTCCCAAGAGGTTTTCTTAACACAATGAATAATGCTAGAAGCTCCAAGAATTTCTTTGTTCTCAACGCCTCCTATTTAGAGGAATTAGCCACTTCAACGATCTTTGATGGTTATAGGGGTATCCAAAGTACAAACCTGATGGCTGTTTGTTATCCCAACCATTCTTCCCAGCCCTGATACCGATCAGGAAAGCTAATTTCTAACAAAGTTTTTCTTGTTGATTCCTATTTCTAGGTGTAGTGCTTTCTCCCCTATGCTGCCTATTGGTATGTAATACAGAACCTATCCTGAGTGTAACCTTTCGCTCAATACTCAAATCTACAATTGAAGCATCTGAGGCCGCATCAATCGAGGATACACGACAGAAGGAATTGTTAGTTCACCTCACCTTCTCCAAGCGTGGGTTCCTGTTCTCTCTATGCTCTTTCTCGTATAGGAGTCAAATTCTCTATATAGAATTGTTTTCATTCCTTCACAAAATACCATTCAAGAAGAGAATTGACTATAGACCAAGGAACCCCCGGTCGCTATTCACTCAGTTTTTTTCCATAATAATATGTGGAGAGATGGCCGAGCGGTTCAAGGCGTAGCATTGGAACTGCTATGTAGACTTTTGTTTACCGAGGGTTCGAATCCCTCTCTTTCCGTTTCATCAACGTTAACGGTATCAAAACTTTCATTAAGTGAAGACTCCTTTTATTGAAATTTTACACAATGAATTTCTTGTATTTACATTAAAGAATACAGCGAAATTAAAACTGAATTAAACTAAAGGATAAAGTAAAATCTACACAATCATCAACATCTGGATATATATTATTTATTTTATTGTTTTGTATCTAGAAAATTGTAAGGTAGAACACAGAATGGAACAAAAGCCGACTATCGGATTTGAACCGATGACCCTCGCATTACAAATGCGATGCTCTAACCTCTGAGCTAAGTGGGCTTACATAACAGAAATAGTGTAACAAATAAATATGTATAGAAATCTGAATATCAAGCGTTAGAGTATGATTTTGAATACTCTAAAAAGGAGAGAAAACTTTGGGATATATTGATTCGGATTGAATTGCAAATACATCAACGATAGAACTGAATTGCAACAAAGACGAACACGTCTCAGGGGATATGGCGAAATCGGTAGACGCTACGGACTTGATTGTATTGAGCCTTGGTATGGAAACCTGCTAAGTGGTAACTTCCAAATTCAGAGAAACCCTGGAATTAAAAAAGGGCAATCTGAGCCAAATCCGTTTTGAAGTGCGAACTAGGGATAGGTGCAGAGACTCAATGGAGTGGATTAATCGGACGAGGATAAAGAGAGAGTCCCCTTCTACATGTCAATACTGACAACAATTCCGTCGACTTTGTTCAAGTCCCTCTATCCCAAACCTCTATTGACATAGATAAAATACTCTACTAGGATGATGCACAAGAAAGGTCAGGATAGCTCAGTTGGTAGAGCAGAGGACTGAAAATCCTCGTGTCACCAGTTCAAATTTGGTTCCTGGCAAAGATCTACTAGTTGTTCTAAGTAATGCGCGCGGTACAAAGTTCTGGTAGGAACTTCTTTCCGTTTCATCTGGAGTGAGCATGAATCATTGTCTTGATCTCTTTGTATAAATCGAATGCAAGATTGCCCCTTTTTTTCTAAGAATGTACTCCCATTAATGTGGAATAGTAGGGCTATACGGATTCGAACCGTAGACCTTCTCGGTAAAACAGATCAAACGATATTATCGAAATGATTCGAACTGTTTCAAAGACTCAACATGCATTTTTTGCATTGGGCTCTTTCATCAACTGATGTAAAGATCAGTTAGTCCACCATAGTTTTTCTTTACGGAAGATAATGAGATGGCTCCCTGTGATTGATTTTTTCTATCTAGGAGCAATACCAAAGTGTTTCAAAGGAGGATTACCTTGACTTAGGTCTGCCTCCGGCCTAAATTAACCTAAGTGAAATGGAGTCTCTATCGTTCGCTGCAAGAGTTGACTATGAGACTTCATACACCTTAAAGTTCATAGAACGAAAAGAAGTTTTTTGGGCCCTTATCCTCTTACGCCTAGCATTTAGTGGGCTGGATATTTACCTTATCAACTAGCAAATAAGGTTCTATTTGATTAGGCACCTGAATTGGCACCTGAATCGGACTGAACCGACTGTTTGTCAGGCTACTGTTCTCCTATTCTCTCGAATCCATGAAGTAAGACATTGATTTTGCAATTCATTGCATAAAAGCTCCCTTGAAAAGCATTGGCGCACGTGTAAGCGAGTTGCTCTACCGAACTGAGCTATAGCCCTTGTCAGAGATATCTTAACATATAGATAATTTCTTGTCAAGCAGTATTGCTTATAAAAGGATTCGATCTATAATCGATCGAAGTCCTTTGTGGTGATAAATTGCTACTTAACTCAGTGGTTAGAGTATTGCTTTCATACGGCGGGAGTCATTGGTTCAAATCCAATAGTAGGTAGAAAAATTACTAGATAGCATTGGACTTACTTCGCTATCTAATAACTTTTTTTGTATAAACCTTTCTAATTATCACATAAAATCGAATTTTTGTTGAATAATGCAAAAATGAATTAGTTAATTCAATAGAGAGGGGACCAGGACTTGATTTCGTTGCCCAAGCGAATCCCATTCAATGGAATGAGTCCGTTGGAAAGTTCAATCAAATAATTTCGCCTTTTGTGGAGGATCTGTCCCTACTCTCCTATCTAGGACTTCGATATACATATACTACTGTGAAGCATAGATTGCTGTCAACAGGATTTGGGTTGCGCTATATCTATCAAAGAGTATACAATAATGATGGATTTGGTGAATCAAATCCATGTTAACTTCCATCAGGGTGATGAATATAAGCATGCCTTTTTGCAATCTATATCGAGTAGACCCTGTCGTTGTGAGAATTCTTAATTCAATTGATTGCAATTAAACTCGGCTCAATCTTGAGCCAATAGATCTTGATACGATCATGAGACTTGACAAATAGAGATTCCTCTATCTATAAATAAATAGTAAATTTGAATTGAGACACCTTCTTTAGTGTAGGGTCTTTAAACGATAGCTACGACATAAAAGAAAGTCAATGTATCTAACCTTATTTCTCGTTGCTGAAGGTCAGAAAATTTAGCTTATTCTCTCAATTTCAATCGACCGCTGTTAGTATATCTAATAAAAAAGTATTCTCATTCCAGTACAACTGTTGCAGTAGAATGACAACAGACTCGTGTATAGGGAACTCTTAGCTACCTATCTAATTTATTGTAGAAATTCTGGATCTGCGTTGGACGGCCGAGGGATTGCTGGTCTCTATTGGCACAAGAAAAAGGCTTTTCTTGTGTCGATTCTTCTTGTATCGAATTGTAAGAATTCCGCGGGTCCTTTCCGCTCTAATCAGGGGGTAAGGACCCGCTAAGCTCCTACTTTTTCATGTTTACAATCTGGTCCCTCCGATTATTCCCCTACTTTCCTCCACATTTTCTCAAGTGGTCATGCTAGAACAAAAACAGTCATGGATAGTTATAAGGATATCCTTCCAAATGGGATAAGAGAATTCTTACTATTTCTTTCTCAGTTCTATAGTTGGAATTTATGCTGAGCTCCCCAAAATTCAAAAAAGGAATTGATTCCGTAAAAGATGGGATCAACCAGTAAATAGAAAATTACTGATATTTCCTTGTGAGATTGTCAATTTTGTACCAAAGGTGTATTTTGAGTATACCGAATTAGTATAGCTATCCTTCCTATGGCACAGCAATCCAGTTTCGTCCCGAAACATAAAACTTAGGTAAGTGCTTTACCAACATATAATGAATTTAACCCTTTCATCAAAATCTTTTGGATTCATTCTAACTAATTACCAATTTTCATTGAGGGATAATTTAGACTACTATTTAGGGATAGATCGTACCTCTTTTTTATCCCCTGAACAAATCGAATTGAGTAATTTTTGATTGACCTCCTCGAGGAGGTCGAGTTGCAATTTTTGTAGTTAGCTTCGACATAAGATAGATGGAACACGCTCTGTAGGATTTGAACCTACGACATCGGGTTTTGGAGACCCGCGTTCTACCGAACTGAACTAAGAGCGCTAATTCACCCTGCTACGAAGTAATAGGTAGGGATGACAGGATTTGAACCTGTGACATTTTGTACCCAAAACAAACGCGCTACCAAGCTGCGCTACATCCCTTTTCCAATTGTTGTACAATGGCATTGTACACATTCCTGTCTTGTTTTCCACATAGAACCAAGTATCTGATCATATATGTATTCCAATAAGGAAGGAGGATTTTCAAATTCTTTAATTATTTCTTATTCGAAAGCCAGATTTTGAATCAAATTAACCTTAATGAATAACTAATGATTTCTCTTCTTTTAGCATTTTCATTATAACAAAACGAATTATTCCGATATATAAAATATTAATTCCAATGGCTTTTGCTACTGTAACCTTCCCAACCACGATTTTCGCGATACAAAAATAGTGGGTTCCATCGTTTCTATGGTTCCCTTTTAAACGGTGAGGCCCTCTCTATACACCGGAGCCTTTCAAAAGGTATTGTGAACTTGTATAGTTCACATTCTTTGGCTCTACCTATCCATTATAGAGTAAATAGCTCTTTTCACAATAAGAGTTATCCATACAGTGACGGCATTTAATTATGAAAGTTGGCTAAGTAGCTGACCTGTTAGTCCGTCTTTTAAGATAAAGGAGCATAAGCTTTTTATTACTATTTCCTCCGCTTAATGGATAACCATTCTCTACCAATGGGAATTGCTTCTTCCAATTTAGAGATTGGATTTGCACCAAAGGAAACCAGAAATTCCATATACCATATCCTATGGTACCGATCATGGTATAAAAGGATTGGTTTAGATCGATCTTAACCATTAGATTAATATTATTTAAAAGAAATACTGAAACGTAAGAATGGAAGAAAGAATCCGCAGAATAGGCCAAGCTACCCATTGCATATTGGCACTTATCGAGTATAGAATAGATCTGCTTCTCTTTCTAGAATGTTATTTTTGAAATAAATATTCACGCTTTCCAATGCGATAAAATAAAGCGACATCGTGTCTATTTTTCTTTGCTAAAGGGGTATTCCTATATGGAAACCCAAATGAATAGGTGTGGAAGTTATAATGTAAATAAACCACGATTGAAGTAAGAAGTCTCCCATTGGGAGACTTCTTACTTCAATTTATAGAATTTCAAGATTACAATGGATCTACGAAAAGATCGTGTATTTACAACTACAACGGAATAGTATACAAAGTCAACACCAAGATTAAATAGAATTTGTTTCTACTAATAAAACAACTTTAAGCTCTACATTTCTGGTAGTTCGACCGTGGTTTTTTCGGTATCTCTGGAATTGTGACTTGTTAGAATTGATCCTATTGATAATACATAGAAAGGGCCTGTTATCTCTATCAAGATATTCAATTCGTCGGTTCTAGTATCTGGAACACGAAAAGAAGAACTATGATTCATACTCACTATTCAGACCTCGCAACCAGACATGTCTTCCTCAAATTTGTTTACAATTTCAATAAATGATCATCAAGCGGTTCTTATTCGAAGAACCCTTGGTTTAGCTTGAGACTCAATCATCGTGGCTCTAGTATGAATCTAAGGTTTTAATTGAACTGATTCATAGGATCGCAACAAGATAATTTCTATAAATAGGGAAGAGAAAAGTCAAGAGGCCTCTAGCCAACTTGAGATTTTTTTCTTATTTCATATCTTCAAGGCAAATCGACCCAGTGGCTGATGAATTTTTCTAATATCCGTTGAAAATTTGTGTGTTTCTGCTTGAGCCGTAGGAAGGCATATCATAGAGAAAATTCTCATATATCATATGGGTAGGTTGTGGTATTTCATTGCTACAAACATGGGTTATTGTAAAATAAGACATGTCATTTGGATACTTTAGAAATAGGCGGATTGTGACTTTAATTATTGATTTGGCCATGCAGAAAAGAATTGGATCTGCCACATTAGAATTCACAAAGGTGTCTCCGCATCCAATCAACACGTAAGTCCCCTAGATAGGCTGGTTCACTTGAGGAGAATATTTCTATGATCATACCCGACCATGTCATCCATGAACAGGCTCCGTAAGATCCCATAGATGGAATAAGTCATATGATCTAATATTTTATTATAGTATGGAAATGCATTCATTTTCTTTGCATCGATTGCGCAATACTATCGGAGTAAAAGAAGGTATCTAAGGAAGAACGTAGGCTAGACTAGTAACAAGTAAATACTTTGTTTGGACGTAAGAAATTGGGATAAACACCAACTAATCAAGAGACAATCCACAAAGCAATTGATCATGATCAATTTTGCAAGCCCACTTGGATATTGAGCATTTAAGAATAGGAACGGTCTTTTTTCTTTCATTCTTGCTCGAGCCGGATGATGAAAAATTCTCGGATTTTTGATTCATTCAACCGTGAAGTCAGGTATCTAGGAAATAGTTACTTCCAAGTGAATCTTCCCTAGATACCTAAAATCCATTTTATTATGATCCATTTCACGTTATATTGAATCGTTTATTTCTCTTGAAAGCGCTTATTATCTCATAAAGTTAGAAATAAAATACAAAGATATCCGTTTCTTTGAAGAATAGGAAGTTCGAGATAGAATTCGGGTAGGGGGGAAAGACTCTAATTCTAGGTTCCTCTTTATAATCAACATGAGCATATACGTGAAACACAATCTACTTTTGATCTATATCTTGCGATAGGTAGAATTAGAATGGGAAGACAAGGCTAGATTTTCTATTTTTCCGCAGCTGATTACTCTTTCCTTTTAAAGAGTGGCATTCTATGTCCAATATCTCGATCGAAGTATGGAGGTCAGAATAAGAATAATGATGAATGGACAAAGAGAAAATCCTTTAGCTGGATAAGGGGCGGATGTAGCCAAGTGGATCAAGGCAGTGGATTGTGAATCCACCATGCGCGGGTTCAATTCCCGTCGTTCGCCCATCGCATTATTGCAATGCAATTTCCATATTCCTAGTTACGTATTGAAGTAGATTCTTTTTTCTCTCAAAAACCCCTTCCCAAACTGTACAAGCTTCTTCCAAAGCATACAGCTTTCTAGATGTATATGACGATCTCTAGACATGAGTGGATATAGGAAAGGAATCCAAATCTGCCGAATCGCTCATGTTATGATCTTCTACATCCTAGGTCTCCGCGTTCCGTCATCTGGCTTATGTTCTTCATGTAGCATTCAGATCGAATGACTCTATGAAATTACGTCGATACTTCCACATATTATGGGTAACGTAGGAGACATCCCTTTTCCCGGGGGTCTTAATTACCACTGCTTAGCTTTCAATTCGCCTCTGACCATCAAATTAAATGTGAATAACCCGTCCTCCTCTCTTTGAAACAAGGGGCGCTTCCGGTTCTGTGCGTGCTTCAAACAATTTTGTCTTCTCCATATTACCATATCTCTAGAGTCAATAATTTTCTATGAGGAACTACTGAACTCAATCACTTGCTGCCGTTACTCAACAGTTTTCTGTTGAGGTCTATCCCGTAGAGGTAGTCAAATTGGATCAGTGATCGATTTCTAGGTTTCGTCGTAAACCTAATTGGTTACTTCCAATTACGTAAATCAATAGTTCAAATCGACTTTCCCTCCTATGCTCTGAGTTCCAGTATCGATAAGAATTGAGTTCTTATTGTTCTTATGTTATGGTATGAATATACCATACCAATTCGTTATGTATGGATGATGGATGAGATTCCATGGATAGAGAGCCAGTTCCAATAGACCGTTCGCGTGCATCCAGCAGGAATTGAACCCGCAAATTACCAATTATGAGTTGGGCGCTTTAACCATTCAGCCATGGATGCTTAACAGGGATCATCGTACATCGTAAATAACCAATTTTCATATTATGCCTTGAAGAGGACTCGAACCTCCACGCTCTTTAGCACGAGATTTTGAGTCTCGCGTGTCTACCATTTCACCATCAAGGCATCTTGAAAGTGAATCGTATTCCATGAATATGATATCTATCTAATGTGATATATTCCATATATGACAAAGGTGGAGTCTTGGATCGATCGATCGGTAGGCCTGAGTCAGACATCAAATAGCTTCGCATTATCCGTGGACACCTTATATGAGATCAATTTCTCGATTCAATAGAAGCCCAAAGAGGTCCATATGGTACCCAAGGATAGATATGTCAGGTCTGATTACACCTATTCCTAATCCTAAATAGAATGTAAGGACGTAGGGATTTCTATGTAAATGGAATGAACTTATAATCTGATGATCGAGTCGATTCCATGATTATAAGTTCATAACCCTAGCCCCATTTTGGGCGGAACAGATCTACTAATTCTTTTATTCCAGTTAGTAAGGGATCTTGAACTAAGAAATAGACCTAGCAGGCTTCTTTCTCTCATGCAAAACCGTGCATGAGACTTTCATCTCGCACGGCTCCTAAGTGATAAAAGAAAGAAGAACCGTCTTCTTTCTTTTTTGATTACCTTCCTCGCGTATGTATAAGACCCAATCCATTCTTTTTCGAAATCGATTTCGACTAATCCTTAACTTTTCGAGGAATCCTTCATCAGTGGTTGTGAATGACTGACTTTTTCAATCCTTTCGACCTTGGTTCCGTAGGAGCAAGTCAGAAAGGTTGAGAAATAGAACCATCTGATTTGATTCGTTCCCAATAGCCATGAGATGATTATCTTAGGGTGATCCTTTTGTCAACGGATGCTCCTATTACACGTAGTCTCTGAAGGATGAGAACCCACTATGTAGCATCTACATCGATAATTCATTGTATACGTCATTAGTCCGATTCTTTGTAGGAACTACCCGTAATAACGAGCTTGCAAAATGGATCTGTTTATCATAAAGAGATTCGTTGTTCCTGACCCTGCTTCACCTTAATTGTTATTTGAACAAAAAGATCACATAAACTTTTGGTAAAATTCTGTCTTGGTCGGAGTGGGGATAGCATTTCTCTTCTGCATGTCTATGGAGTTTTGCAAAACCCAAACACCTCAGATAGAGGTGAATTTGTCGAACGAACCACAGAATTAGTAACTGCATCCAATCTCCGAATGTTTCGATGGATATTTACGGAATCCCCATGAATAGGATCAAACCTTATTCCATTTCCATAAGATTCCTCTTTCTTATTCTTAAGCAAGCCCCCGAGAGGGCTTAGTTGATCATGATTTCTGTTTTCTCTTTCTTTTTGTTTGTTTCGAGAAAGATATGATTCTCCTTCTATTGATTCTGAGATGTATGGATCCATGTGTCTACATACCTAGATTCTGTTCATGGAGAGCGTGAAAGAGGTTCAAGAATCCTTTTCTTTTTATAAGGGCTAAAAGGGGGGATCTCGAAAGATAGGAAAGATCTCCCTCCAAGCCGTACATACGACTTTCATCGAATACGGCTTTCCACAGAATTCTATAGGGATCTATGAGATCGAGTATGGAATTCTGTTTACTCACTTTAAATTGAGTATCCGTTTCCCGCTAGGATCGGAAATCCTGTATTTTCCATATCCATACGATCGAGTCCTTAGGTTTCCGAAATAGTGTAAAAGAAGTGCTTCGAATCATTGCTATTTGACTCGGACCTGTTCTGAAAAAGTCGAGGTATTTCGAATTGTTTGTTGACACGGACAAAGTAAGGGAAAACCTCTGAAAGAATTTCCATATTGACCTTGGACATATAAGAGTTCCGAATCGAATCTCTTTAGAAAGAAGATCTTTTGTCTCATGGTAGCCTGCTCCAGTCCCCTTACGAAACTTTCGTTATTGGGTTAGCCATACACTTCACATGTTTCTAGCGATTCACATGGCATCATCAAATGATACAAGTCTTGGATAAGAATGTCCCTCTACAGAACCGTACATGAGATTTTCACCTCATACGGCTCCTCGTTCAATTTTTCTTCATTTGGAATCTGGGCTCTTCTATCTTCGACTTTTTCTTTATTTATTTCTTCCCGAAACTTCCCAAGAAAATCCCGAATTGGATCCAAACGGGTTAATGTGAGCTTATCCATGCGGTTAGGCACTCTTCAAATAGGAATCCATTTTCTAACTGGCTTTCGTGCTTTGGTGAGTCGTCCGAGATCCTTTCGATGACCTATGTTGTGTTGAAGGGATATCCATTCCGATCGATTGCATAAGACCCGGAAAGTATACAGAAAAGACAGTTCTTTTCAATTTCGATTAATATAGTAGTATCGAATCCATAGTCAATCCTACTTTGATAGGACCGGAATTCTCTTTCTCGATGGGACGGGGAAGGGATATAACTCAGCGGTAGAGTGTCACCTTGACGTGGTGGAAGTCATCAGTTCGAGCCTGATTATCCCTACAATGTGAGCTATTTTGACTTACACGATCGAACGGGAATGGATAAGAGGCTTGTGGGATTGACGTGATAGGGTAGGGTTGGCTATACTGCTGGTGGCGAACTCCAGGCTAATAATCTGAATGGATACAAGTTTGGAAGGAAAGACAATTCCGAATCCGCTTTGTCTACGAATAAGGAAGCTATAAGTAATGCAACTATGAATCTCATGGAGAGTTCGATCCTGGCTCAGGATGAACGCTGGCGGCATGCTTAACACATGCAAGTCGAACGGGAAGTGGTGTTTCCAGTGGCGAACGGGTGAGTAACGCGTAAGAACCTGCCCTTGGGAGGGGAACAACAACTGGAAACGGTTGCTAATACCCCGTAGGCTGAGGAGCAAAAGGAGAAATCCGCCCAAGGAGGGGCTCGCGTCTGATTAGCTAGTTGGTGAGGCAATAGCTTACCAAGGCGATGATCAGTAGCTGGTCCGAGAGGATGATCAGCCACACTGGGACTGAGACACGGCCCAGACTCCTACGGGAGGCAGCAGTGGGGAATTTTCCGCAATGGGCGAAAGCCTGACGGAGCAATGCCGCGTGGAGGTGAAGGCCTACGGGTCGTCAACTTCTTTTCTCGGAGAAGAAACAATGACGGTATCTGAGGAATAAGCATCGGCTAACTCTGTGCCAGCAGCCGCGGTAAGACAGAGGATGCAAGCGTTATCCGGAATGATTGGGCGTAAAGCGTCTGTAGGTGGCTTTTCAGTCCGCCGTCAAATCCCAGGGCTCAACCCTGGACAGGCGGTGGAAACTACCAAGCTGGAGTACGGTAGGGGCAGAGGGAATTTCCGGTGGAGCGGTGAAATGCATTGAGATCGGAAAGAACACCAACGGCGAAAGCACTCTGCTGGGCCGACACTGACACTGAGAGACGAAAGCTAGGGGAGCAAATGGGATTAGAGACCCCAGTAGTCCTAGCCGTAAACGATGGATACTAGGTGCTGTGCGACTCGACCCGTGCAGTGCTGTAGCTAACGCGTTAAGTATCCCGCCTGGGGAGTACGTTCGCAAGAATGAAACTCAAAGGAATTGACGGGGGCCCGCACAAGCGGTGGAGCATGTGGTTTAATTCGATGCAAAGCGAAGAACCTTACCAGGGCTTGACATGCCGCGAATCCTCTTGAAAGAGAGGGGTGCCCTCGGGAACGCGGACACAGGTGGTGCATGGCTGTCGTCAGCTCGTGCCGTAAGGTGTTGGGTTAAGTCTCGCAACGAGCGCAACCCTCGTGTTTAGTTGCCACTATGAGAACCCTGAACAGACCGCCGGTGTTAAGCCGGAGGAAGGAGAGGATGAGGCCAAGTCATCATGCCCCTTATGCCCTGGGCGACACACGTGCTACAATGGGCGGGACAAAGGGTCGCGATCTCGCGAGGGTGAGCTAACTCCAAAAACCCGTCCTCAGTTCGGATTGCAGGCTGCAACTCGCCTGCATGAAGCAGGAATCGCTAGTAATCGCCGGTCAGCCATACGGCGGTGAATCCGTTCCCGGGCCTTGTACACACCGCCCGTCACACTATAGGAGCTGGCCATGTTTGAAGTCATTACCCTTAACCGTAAGGAGGGGGATGCCTAAGGCTAGGCTTGCGACTGGAGTGAAGTCGTAACAAGGTAGCCGTACTGGAAGGTGCGGCTGGATCACCTCCTTTTCAGGGAGAATGCTTATTGGGTATTTTGGTTTGACACTGCTTCAGCCCAAAAAGAAGGCAGCTACGTCTGAGCTAAACTTGGATATGGTCTTAGGGTGAAGTAAGACCAAGCTCATGAGCTTATTATCCTAGGTCGGAACAAATTAGTTGATAGTGATAGGATCCCTTTTTGACGTCCCCATGCCCCCGTGTGGCGGCATGGGGATGTCAAAAAAGGGATGGAGTTTTTCTCGCTTTTGGCGTAGCAGGCCTCCCTTTGGGAGGCCCGCGCGACGGGCTATTAGCTCAGTGGTAGAGCGCGCCCCTGATAATTGCGTCGTTGTGCCTGGGCTGTGAGGGCTCTCAGCCACATGGATAGTTCAATGTGCTCATCAGCGCCTGACCCGAAGATGTGGATCATCCAAGGCACATTAGCAGTGTCTAGGGTTGGGCCAGGAGGGTCTCTTAACGCCTTCCTTTTTCATCGGAGTTATTTCCTGCCATGGTAAGGGGGGCACACTTGAAGAGCGCAGTACAACGGGAGTTGTATGCTGCGTTCGGGAAGGATGAATCGCTCCCGAAAAGGAGTCTATTGATTCTCTCCCAATTGGTTGGATCGAAGGGGCGATGATTTACTTCACGGGCGAGGTCTCTGGTTCAAGTCCAGGATGGCCCAGCTGCGCCAGGGAAAAGAATAGAAGAAGCATCTGACTCTTTCATGCATACTCCACTTGGCTCGGGGGATATAGCTCAGTTGGTAGAGCTCCGCTCTTGCAATTGGGTCGTTGCGATTACGGGTTGGCTGTCTAATTGTCCAGGCGGTAATGATAGTATCTTGTACCTGAACCGGTGGCTCACTTTTTCTAAGTAATGGGGAAGAGGACTGAAACATGCCACTGAAAGACTCTACTGAGACAAAAAGATGGGCTGTCAAAAAGGTAGAGGAGGTAGGATGGGCAGTTGGTCAGATCTAGTATGGATCGTACATGGACGATAGTTGGAGTCGGCGGCTCTCCTAGGCTTCCCTCATCTGGGATCCCTGGGGAAGAGGATCAAGTTGGCCCTTGCGAATAGCTTGATGCACTATCTCCCTTCAACCCTTTGAGCGAAATGTGGCAAAAGGAAGGAAAATCCATGGACCGACCCCATTGTCTCCACCCCGTAGGAACTACGAGATCACCCCAAGGACCCCTTCGGCGTCCAGGGGTCACGGACCGACCATAGACCCTGTTCAATAAGTGGAACACATTAGCCGTCCGCTCTCCGGTTGGGCAGTAAGGGTCGGAGAAGGGCAATCACTCGTTCTTAAAACCAGCATTCGATAAAGAGTCGGGCGGAAAAAGGGGAGACCGTTCCTGGTTCTCCTGTAGCTGGATTCCCCGGAACCACAAGAATCCTTAGAATGGGATTCCAACTCAGCACCTTTTGTTTTGAGATTTTGAGAAGAGTTGCTCTTTGGAGAGCACAGTACGATGAAAGTTGTAAGCTGTGTTCGGGGGGGAGTTATTGTCTATCGTTGGCCTCTATGGTAGAACCCGTCGGGGAGGCCTGAGAGGCGGTGGTTTACCCTGTGGCGGATGTCAGCGGTTCGAGTCCGCTTATCTCCAGCCCGTGAACTTAGCGGATACTATGATAAATTTTGCCAATTCGGCAGTTCGATCTTCGCATTCATGGACGTTGATAAGATCCTTCCATTTAGTAGCACCTTAGGATGGCATAGCCTTAACGTTAATGGCGAGGTTCAAAAGAGGAAAGGCTTGCGGTGGATACCTAGGCACCCAGAGACGAGGAAGGGCGTGCAAGCGACGAAAAGCTTCGGGGAGTTGAAAAAAGCATAGATCCGGAGATTCCCAAATAGGTCAACCTTTTGAACTGCTGCTGACCATGAGCAGGCAAGAGACAACCTGGCGAACTGAAACATCTTAGTAGCCAGAGGAAAAGAAAGCAAAAGCGATTCCCGTAGTAGCGGCGAGCGAAATGGGAGCAGCCTAAACCGTGAAACGGGGTTGTGGGAGAGCAATACAAGCGTTGTGCTGCTAGGCGAAGCGGTTGAGTGCCGCACCCTAGATGGCTAAAGTCCAGTAGCCGAAAGCATCACTAGCTTATGCTCTGACCCGAGTAGCATGGGGCACGTGGAATCCCGTGTGAATCAGCAAGGACCACCTTGCAAGGCTAAATACTCCTGGGTGACCGATAGCGAAGTAGTACCGTGAGGGAAAGGTGAAAAGAACCCCAGTGGGTAGTGAAATAGAACGTGAAACCGTGCTGAGCTCCCAAGCAGTGGGAGGGGAAAGTGATCTCTGACCGCGTGCCTGTTGAAGAATGAGCCGGCGACTCATAGGCAGTGGCTTGGTTAAGGGAACGGAACCCACCGGAGCCGTAGCGAAAGCGAGTCTTCATAGGGCGATTGTCACTGCTTATGGACCCGAACCTGGGTGATCTATCCATGACCAGGATGAAGCTTGGATGAAACTAAGCAGAGGTCCGAACCGACTGATTTGAAGAATCAGCGGATGAGTTGTGGTTAGGGGTGAAATGCCACTCGAACCCAGAGCTAGCTGGTTCTCCCCGAAATGCGTTGAGGCGCAGCAGTTGACTGGACATCTAGGGGTAAAGCACTGTTTCGGTGCGGGCTGCGCGAGCGGTACCAAATCGAGGCAAACTCTGAATACTAGATATGACCCAGGTCAAGGTCGGCCAGTGAGACGATGGGGGATAAGCTTCATTGTCGAGAGGGAAACAGCCCGGATCACCAGCTAAGGCCCCTAAATGACCGCTCAGTGATAAAGGAGGTGGGGGTGCAAAGACAGCCAGGAGGTTTTCCTAGAAGCAGCCACCCTTTAAAGAGTGCGTAATAGCTCACTGATCGAGCGCCCTTGCGCTGAAGATGAACGGGGCTAAGCGATCTGCCGAAGCTGTGGGATGTCAAAATGCATCGGTAGGGGAGCGTTCCGCCTTAGAGGGAAGCAAACGCGAAAGCGGGGGTCGACGAAGCGGAAGCGAGAATGTCGGCTTGAGTAACGAAAACATTGGTGAGAATCCAATGCCCCGAAACCCCAAGGTTTCCTCCGCAAGGTTCGTCCACGGAGGGTGAGTCAGGGCCTAAGATCAGGCCGAAAGGCGTAGTCGATGGACAACAGGTCAATATTCCTGTACTACCCCTTGTTGGTACGGAGGGACGGAGGAGGCTAGGTTAGCCGAAAGATGGTTATAGGTTTAAGGACACAAGGTGACCCTGCTTTTCAGGGTAAGAAGGGGTAGAGAAAATGCCTCGAGCCGAGGTCCGAGTACCAAGCGCTGCAGCGCTCAGGCGCTACTGCGCTGAAGTATGTAACCCATGCCATACTCCCAGGAAAAGCTCGAACGACCTTCAACAAAAGGGTACCTGTACCCGAAACCGACACAGGTGGGTAGGTAGAGAATACCTAGGGGCGCGAGACAACTCTCTCTAAGGAACTCGGCAAAATAGCCCCGTAACTTCGGGAGAAGGGGTGCCCCCTCGCAAAGGGGGTCGCAGTGACCAGGCCCGGGCGACTGTTTACCGAAAACACAGGTCTCCGCAAAGTCGTAAGACCATGTATGGGGGCTGACGCCTGCCCAGTGCCGGAAGGTCAAGGAAGTTGGTGAACTGATGACAGGGAAGCCGGCGACCGAAGCCCCGGTGAACGGCGGCCGTAACTATAACGGTCCTAAGGTAGCGAAATTCCTTGTCGGGTAAGTTCCGACCCGCACGAAAGGCGTAACGATCTGGGCACTGTCTCGGAGAGAGGCTCGGTGAAATAGACATGTCTGTGAAGATGCGGACTACCTGCACCTGGACAGAAAGACCCTATGAAGCTTTACTGTTCCCTGGGATTGGCTTTGGGCCTTTCCTGCGCAGCTGGTGGAAGGCGAAGAAGGCCCCCTTCCGGGGGGGCCCGAGCCATCAGTGAGATACCACTCTGGAAGAGCTCGGATTCTAACCTTGTGTCAGACCCGCGGGCCAAGGGACAGTCTCAGGTAGACAGTTTCTATGGGGCGTAGGCCTCCCAAAAGGTAACGGAGGCGTGCAAAGGTTTCCTCGGGCCAGACGGACATTGGTCCTCGAGTGCAAAGGCAGAAGGGAGCTTGACTGCAAGACTCACCCGTCGAGCAGAGACGAAAGTCGGCCTTAGTGATCCGACGGTGCCGAGTGGAAGGGCCGTCGCTCAACGGATAAAAGTTACTCTAGGGATAACAGGCTGATCTTCCCCAAGAGTCCACATCGACGGGAAGGTTTGGCACCTCGATGTCGGCTCTTCGCCACCTGGAGCTGTAGGTGGTTCCAAGGGTTGGGCTGTTCGCCCATTAATGCGGTACGTGAGCTGGGTTCAGAACGTCGTGAGACAGTTCGGTCCATATCCGGTGTGGGCGTTAGAGCATTGAGAGGACCTTTCCCTAGTACGAGAGGACCGGGAAGGACGCACCTCTGGTGTACCAGTTATCGTGCCTACGGTAAACGCTGGGTAGCCAAGTGCGGAGAGGATAACTGCTGAAAGCATATAAGTAGTAAGCCCACCCCAAGATGAGTGCTCTCTCCTCCGACTTCCCTAGAGCCTCCGGTAGCACAGCCGAGACAGCGACGGGTTCTCCACCCATAGGGGATGGAGCGACAGAAGTATGGAAATAGGATAAGGTAGCGGCGAGACGAGCCGTTTAAATAGGTGTCAAGTGGAAGTGCAGTGATGTATGCAGCTGAGGCATCCTAACGAACGAACGATTTGAACCTTGTTCCTACACGACCTGATCAAATTGATCAGGCACTTGCCATCTATCTTCATTGTTCAACTCTTTGATGAAAACCAAAAAAGCTCTGCCCTTCCATCTCTTATAGAGAGGGAGGGCAGAGGCCTTTGGTGTCCCTCAAGAATTGGGGCTTCACAATTACTAGCCAATATTTCTCTCATGCCTTTCCTCGTTCATGGTTCGATATTCTGGTGTCCTAGGCGTAGAGGAACCACACCAATCCATCCCGAATTTGGTGGTTAAACTCTACTGCGGTGACGATACTGTAGGGGAGGTCCTGCGGCAAAATAGCTCGATGCCAGAATGATAAAAAGCTTAACACCTCTTATTTGACTTTTTCACTATTTTGAAATACGAAAAAAAAATGCAAAGGCCGTCTTATCCCCTTCACACCTCGGAACGCACTGTTCTTATAGAGAGAAAGCGCTTTCCCATCTTCTTAACCCGAAATGAAGCCCGGGAAGAGATCCAGTGGAGACGGGTGGGCCTGTAGCTCAGAGGATTAGAGCACGTGGCTACGAACCACGGTGTCGGGGGTTCGAATCCCTCCTCGCCCACAGCCTTCCAAATCTTTCCTTTTGTCGAAGTGGAATCGTAGAACAGAATGTGATACGATGAGATAGAATGCAAAAGGATACGGGTTACCTACTCCTAAGGGTCAAAGCAAGCCCTTTAATCAATTCTTTATTCTTACATTAAAGAATGAATCAAATCTCCCCAAGTAGGATTCGAACCTACGACCAGTCAGTTAACAGCCGACCGCTCTAACACTGAGCTACTGAGGAACAGGGAGCCTAGAGTTCAACTCCCGCTCTCAACCCATGAACAATATGAGTCCGAAGCTTCTCGTACTCCCGGAATTTCTTCGTAGTGACTCCGTTCCATGCCTCATTTCATAGGGAAGTGGCTCTATTTCACTTCCTAGCACTTCCTATCATTAATATCCATCCTTTGATTTACATAAGAGATGTCATTTATAGTCTATCTCTTTCTATATATGGAAAGTCAAGAAATTCTCATCGAAACATCGAGAAATTGTGCATTCACAGGTATCACTTAAAGTGATTAGAAGATTTAGCTTGTATGAATCGCTATTGGTTTGATACGAATAATGGCAGTCGTTTCAGTATGTTAAGGATACAGATGTATCCACAATTCATTTAGAGTTACTTAATAGCCTATTTCTTATATCCAGTGAAATTCTCGAGCCGAAAGATGGATGCATATGCTGTGTTTCATTTTGCTAAACGATATCGGTGAAATTGGATATAGCTATTTTAGATAGAAGAAACTAAAATAAGAATGTACCCTTCTATCCAATTTGCATCGATAAAATAAATCCAAATTCCAGATGAATAATTGCAAATTTTTGTGTGTACGAGATTAGAATAACTTCAAAATAACTGACATAATTTTAAGAAAAAAATTGTTTCCGATCCCCACATTCCCAAACCAATAGATGTCTTTCACATACAACTGAAACCAAATCTCGACGATTTGCCAGAGAATAACATTATTCTTTATTAGCCGCCATGGTGAAATTGGTAGACACGCTGCTCTTAGGAAGCAGTGCTCAAGCATCTCGGTTCGAGTCCGAGTGGCGGCATTCTCGAAAAAGAATAAATAGATTGAAACAATTCAAATGGACCTTCTTCAAACCTTTTTGAGAACCCTTGCTCTCAGGTTCTAAAATCGAAATTCAACATAAAGTGATCAAGATACGTTTTGACCAGAAAAGCCCGTGCTCTTATTTCGAGCACAGGCCGGTAAAGAGGAATCAGACGATTCAAGTGGATTTTGAACGTGATCTATAAATTTCCTTATAAAATTTTGATCTGTAATTGTAGGCACCAGACGAAGCAATGGTTTATCCACTTCAATTAGTTCGTGAGAGCGTGAAAAGAGCAAGAGACTTGAATTTTGGTCTTTCATAATTGTTCATATTATTGAATATAATTAATATAACTAACTCCTTATCAATCTCGATTCATTTCATAGAGAGAATTGACACAACGTATTGTTGGCAATGGGTTACTAATAAAATGGATCTAGTATTTTTGAAATGGATAAGAAAATTAGTATAAAATTTTCATGAACTGAGATTCAAGGAAGAAGTTATTTCTAAGGTATGTTCTTTCTCTGTTTGAGAGATAAAATATTCTTATATCCATAGTCGATGATAACATCACAGTTCCACCGCTATTCCAAAACCGTACATGAAACCTTGCTTCATACGGCTTCTCTATGATCAAATGATTGGAAAGCTAAATAGACCAAAGGAATTCCGCTGCGATAAAAGCGCTTCCGAATTGATCTCGTCCTTTTCTCACAATACTTATCTTGGAATAAAACAGTTATAGCATTAATAAATAAGAATTTCCATTCTTTGTCCTATTCTTCTAAAAAAATAAAGGGTTAATTCGTTCTTGATAGCCATTTCCTTAAAAGTGAATGGGAAGTACTACTTGTCATTTCTACAATTTCAAGTCCTTTATGATTCCTTTATGGAAAAATCTCTAATGGATTCCATACTATCCTTTATGTACTTTAGTGTTCCTACCCCTCACTAATTGTGATTCCTTGCATTCGCAATCCTTTATTCTTGCCCGCTTCAAGATATGAGACTTTGGGGTAAAGAGTTACTATTTTACTCAACTTCTTGTACGTAGGAAATGAGATTTACTATTATAAGCTGTTTTGTTTCACTCATATAGCTATCTAGTTAAGATTTTTAACG
Bambusa_arnhemica ATGGCAACCCTTCGAGTCGACGAAATTAAAATTCTCCGCGAACGTATTGAACAATATAATAGGAAAGTAGGGATTGAGAATATCGGTCGCGTAGTTCAAGTGGGGGATGGGATTGCTCGTATTATAGGTCTTGGTGAAATAATGTCAGGTGAATTAGTCGAATTTGCAGAAGGGACTAGGGGTATTGCTCTGAATTTGGAATCCAAAAATGTTGGGATTGTATTAATGGGCGATGGGTTGATGATACAAGAGGGAAGTTTTGTAAAAGCAACAGGAAGAATTGCTCAGATACCCGTGAGCGAGGCTTACTTGGGTCGTGTTATAAATGCTCTGGCTAAACCTATTGATGGGGGCGAAATTGTAGCTGAATCTCGCTTAATTGAATCTGCTCCGGGTATCAAATTAAAGCCATGAATGAGAACCAATCCTACTACTTCTCGTCCCGGGTCCTGAGGAAAAAAGCACAGGGCGTATCGATCAAATTATTGGGCCCGTGCTGGATATCACTTTTCCCCCAGGCAAGTTACCTTATATTTATAACGCTTTGGTAGTCAGAGACACTGCCGGTAAGCAAATTAATGTTTGTGAGGTACAACAATTATTGGGAAATAATCGAGTTAGAGCTGTAGCTATGAGTACAGACGGGTTGATGAGAGGAATGGAAGTGATTGACACGGGAGCTCCTCTCAGTGTTCCAGTCGGTGGAACTCTCGGACGAATTTTCAACGTTCTTGGGGAACCTATTGACAATTTGGGTCCTGTAGATACTAGTGCAACATTCCCTATTCATAGATCTGCGCCTGCCTTTATCGAGTTAGATACGAAATTATCCATCTTTGAAACAGGTATTAAGGTGGTCGATCTTTTAGCTCCTTATCGACGTGGGGGAAAAATCGGACTATTTGGGGGGGCTGGAGTAGGGAAAACAGTACTCATCATGGAATTAATCAACAACATTGCTAAAGCTCATGGAGGCGTATCCGTATTTGGCGGAGTAGGGGAACGGACTCGTGAAGGAAATGATCTTTATATGGAAATGAAGGAATCCGGAGTAATTAATGAAAAAAATATTGAGGAATCAAAGGTAGCTCTAGTCTATGGCCAAATGAATGAACCGCCGGGAGCTCGTATGAGAGTTGGTTTAACTGCCCTAACTATGGCAGAATATTTCCGAGATGTTAATAAGCAAGACGTGCTTCTATTCATCGATAATATCTTTCGTTTTGTTCAAGCAGGATCGGAGGTATCCGCTTTATTAGGGAGAATGCCCTCCGCAGTGGGTTATCAACCTACTCTTAGTACAGAAATGGGTTCTTTGCAAGAAAGAATTACTTCTACCAAAAAGGGATCTATAACTTCGATCCAAGCGGTTTATGTACCTGCGGACGATTTGACCGACCCTGCTCCTGCCACAACATTTGCACATTTGGATGCTACTACCGTACTTTCCAGAGGATTAGCTTCCAAGGGTATTTATCCAGCAGTAGATCCTTTAGATTCAACCTCAACTATGTTACAGCCTCGGATCGTTGGCAACGAACATTATGAAACTGCGCAAAGAGTTAAGACTTTACAACGTTACAAAGAACTTCAGGACATTATCGCAATTCTTGGGTTGGATGAATTATCGGAGGAGGATCGTTTAACTGTAGCAAGAGCACGAAAAATTGAACGTTTCTTATCACAACCGTTCTTTGTGGCAGAAGTTTTTACCGGTTCTGCAGGAAAGTATGTTGGTCTTGCAGAAACAATTAGGGGATTTCAACTAATCCTTTCCGGAGAATTAGACGGCCTACCCGAACAGGCTTTTTATTTGGTGGGTAACATCGATGAAGCTAGCACGAAAGCTATAAACTTAGAAGAGGAGAACAAATTGAAATGAATGAAATTAAATCTTTATGTACTAACTCCTAAGCGAATTATTTGGGATTGTGAAGTGAAAGAAATCATTTTATCTACTAATAGTGGCCAAATTGGCGTATTACCAAACCACGCCCCCATTAACACAGCTGTAGATATGGGTCCTTTGAGAATACGCCTCCTCGACCAATGGTTAACGGCGGTTCTGTGGAGCGGTTTTGCGAGAATAGTTAATAATGAGATCATCATTTTAGGAAATGATGCGGAACTGGGTAGTGACATTGATCCGGAAGAAGCTCAACAGGCACTTGAAATAGCCGAAGCTAACTTGAGTGCTGAGGGTACGAAAGAATTGGTTGAAGCGAAGCTAGCTCTCAGACGAGCTAGGATACGAGTCGAGGCTATCAATTGGATTCCCCCATCCAATTGAATGAAAAATGTAACCCATTCTTTCGTTTTTTTAGCTCACTGGCCATCCGCTGGGAGTTTCGGGCTTAATACCGATATTTTAGCAACAAATCTAATAAATCTAACTGTAGTGGTTGGTGTATTGATTTTTTTTGGAAAGGGAGTTAAAAGATTTATTAGATAATCGAAAACAGAGGATCTTGAGCACTATTCGAAATTCGGAAGAATTGCGTAGAGGGACCATTGAGCAGCTCGAAAAAGCTCGGGTTCGATTACAGAAAGTCGAAGAAGCAGATGAGTATCGAATGAATAGATACTCTGAGATAGAACGAGAAAAAAATTTGATTAATGCTACTTCTATTAGTTTGGAACAATTAGAAAAGTCTAAAAACGAAACCCTTTTTGAAAAACAAAGGGCAATGAATCAGGTCCGACAACGGGTTTTCCAACAGGCCGTGCAAGGAGCTCTAGGACTGAATAGTTGTTTGAATACCGAGTTACATTTCCGTACGATTCGTGCTAATATTGGCATTCTCGGGGCCATAGAATCGAAGATGAATCCACTAATTGCTGCTGGATGCCGGGCTTGCTTCTATTGGCCCTGGAGTTGGTCAAGGTACTGCTGCAGGACAAGCTGTAGAAGGTATTGCGAGACAGCCAGAAGCAGAGGGTAAAATACGAGGTACTTTATTGCTTAGTCTAGCTTTTATGGAAGCTTTAACAATTTATGGACTAGTTGTGGCACTAGCACTTTTATTTGCGAACCCTTTTGTTTAAATGAATATTATACCATGTTCCATTAAAACACTCAAGGGGTTATACGATATATCGGGTGTAGAAGTAGGCCAACACTTCTATTGGCAAATAGGAAGTTTCCAAATTCATGCCCAAGTACTCATCACTTCTTGGGTCGTAATTACTATCTTGCTAGGTTCAGTTATCATAGCTGTTCGGAATCCACAAACCATCCCGACCGACGGTCAGAATTTCTTCGAATATGTGCTTGAGTTTATTCGAGACTTGAGCAAAACTCAGATTGGAGAAGAATATGGTCCCTGGGTTCCCTTTATTGGAACTATGTTCCTTTTTTTTGTTTCGAATTGGTCGGGTGCTCTTTTACCTTGGAAAATTATATTACCCCATGGGGAATTAGCAGCGCCCACGAATGATATAAATACTACTGTTGCTTTAGCTTTACTCACGTCAGCGGCATATTTTTATGCGGGTCTTAGCAAAAAAGGATTGAGTTATTTCAAATATATTAAACCAACTCCAATCCTTTTACCAATTAACATCCTAGAAGATTTCACAAAACCATTATCGCTTAGTTTTCGACTTTTCGGGAATATATTGGCGGATGAATTAGTTGTTGTTCTTGTTTCTTTAGTCCCCTTAGTAGTCCCTATACCGGTCATGTTTCTTGGATTATTTACAAGCGGTATTCAAGCTCTTATTTTTGCAACGTTAGCCGCAGCCTATATAGGTGAATCCATGGAGGGTCATCATATGATAGCAACTTTTTCTATAACAGGATTCTTAGTTTCTCGTTGGTCTTCGGGACATTTTCCATTAAGTAATTTATATGAGTCATTGATCTTCCTTTCATGGGCTCTGTATATTCTTCATACGATTCCTAAGATACAGAACTCTAAAAATGATTTAAGCACAATAACTACGCCAAGTACTATTTTAACGCAAGGCTTTGCCACGTCGGGTCTTTTAACTGAAATGCATCAATCCACAATACTAGTACCTGCTCTACAATCTCAGTGGTTAATGATGCATGTCAGTATGATGTTACTAAGCTATGCAACTCTTTTGTGCGGATCCTTATTATCCGCCGCTCTTCTAATCATTAAATTTCGAAAGTTCTTCGTTTCTCTTTTTCAAATTATTACAAATATCAATTAACTGAGCGTTTGGATTCTTGGAGTTATCGTGTCATTAGCGGGTTTACCCTTTTAACCATAGGTATTCTTTGTGGAGCAGTATGGGCTAATGAGGCGTGGGGATCCTATTGGAATTGGGATCCTAAGGAAACTTGGGCATTTATTACTTGGACCATATTCGCAATTTATTTACATAGTAGAACAAATAATTGGAAGGGTACGAATTCCGCACTTGTAGCTTCAATAGGATTTCTTATAATTTGGATCTGCTATTTTGGTATCAATCTATTAGGAATAGGTTTACATAGTTATGGTTCATTTTTAATGAAAAAAAAGAAAGCATTGCCTTCTTTCCTATATCTTTTTATCGTACTTTTGCCCTGGGGGGTCTCTTTCTCTTTTAACAAATGTCTGGAACTTTGGATTAAGAATTGGTGGAATACCAGGCAATCCGAAACTCTCTTAACTGATATTCAAGAGAAAAAGGTTCTAGAAAGATTCATAGAATTAGAAGAACTTTTTTTGGACGAAATGATAAAGCCCCTCCTATAGGAATACACGAAATAATACAATTGGCCAAAATAGATAATGAGGATCATCTCCATATCATTTTGCATTTCTCGACAAATATAATCTGTTTGATTCTAAGTGGTTCTTTTTTTGGTAAAGAGGAACTTATTAATTCTTGGCAGGAATTCTTCTATAACTTAAATGACTCAATAAAAGCTTTTAGTATTCTTTTAGTTACTGATTTTGTTGGATTTCACTCCACCCGCGGTTGGGAACTACTAATTCGTTGGGTCTACAATGATCTTGGATGGGCTCCTAACGAGCTATTCACTATTTTTTGTAGTTTTCCAGTGATTCTAACATGTTTGAAATTTTGGGTCTTTTTTTTAAACCGTCTATCTCCTTCGCTTGTAGTCTATCATTCAATTGAATAAATGCCCATTGGTGTTCCAAAAGTACCTTACCGGATTCCCGGAGATGAAGAAGCGACTTGGGTTGACTTATACAATGTTATGTATCGAGAAAGGACACTTTTTTTAGGTCAAGAGATTCGTGAGATCACGCATATTACAGGTCTCATGGTATATCTCAGTATAGAAGATGGAAGCGATATTTTTTTGTTTATAAACTCCCCAGGCGGGTGGCTAATCTCAGGAATGGCAATTTTTGATACGATGCAAACGGTGACACCAGATATAACAATATGCCTCGGAATAGCTGCGTCCATGGCATCCTTCATTCTGGGAGGAGAACCCACCCGTATAGCATTCCCTCACGCGAGGATTATGCTTCACCAACCTAGTGCTTATTATCGGGCAAGGACACCAGAATTTCTAGAAGTGGAAGAGTTACACAAAGTTCGCGAAATGATCACAAGGTATGCACTAAGAACAGGCAAGCCTTTTTGGGTTGTATCCGAAGACATGGAAAGGGATTTTATGTCAGCAGACGAAGCCAAAGCTTATGGACTTGTCGATGTAGGGGAAATGGACGAGCACTGTGATCCAGTGTGGCCAGAAATGAAGGATTGGATGTTCCGCGTTCGCCTAGAGAATGACACCATCATTCTGGGCTATATTTCAGGAAAGATCCGGTCTAGTTCTATACGAATACTGATGGGGGATAGGGTCAAAATTGAAGTAAGTCGTTATGATTCAAGCAAGGGACGTATAATTTATAGACTTCCCAAGTCGAAGCGTACCGACTCGAAGACCGAAGATAAGATGAAATTCGAAGGGTCAAAAAAATCTCGTTACTTCGTCTACCCACTTCTCTTTGAGTTTGCCCATGATAATGATTCCGAGCCTGTGGAAATTAGTAATAACAAGAAATTTAGTTCACTACTTGTGAAACGTTTAATTCGAATGTATCAGCAGAATTTTTGGAACTCGGTTAATCATAACCAAGATCGATTGGATTACAATTTTTATTCTGAGTTTTATTCTCAGATTCTATCTGAGGGGTTTGCGATCGTTGTAGAAATCCCATTCTCGCGAGAATTATGTCCGGAAACACCAAAGTTTCAGAATTTACGATCTATTCATTCATTTCCCTTTTTAGAAGACTTTCATTTACATTATCTATCACATATAGAAATACCCTATCCTATCCATTTGGAAATTTTGGTTCAACTCCTTCAATACCGGATCCAAGATGTTCCATCTTTGCATTTGCGATTCTTTCTCAACTACTATTCGAATTGGAATAGTCTTATTACTTCAATGAAATCGTTTCTTAAAGAAAATAAAAGACTATTTTTCTTATATAACTCTTATGTATCAGAATATGAATTTTTCTTGTTTCTTAAACAATCTTGCTTACCATTAACATCTTCTTTTGTGGAACGAATCTTTAAGATGGAACATTTTGGGATGTACCCATTTCGGAAAACCTGGTTCTTTATGGATCCTCTTATGCATTATCGATATCAAGGAAAGGCAATTGCATCAAAAGGAACTCTTAAGAAGAAATGGAAATACCTTGTCTTCTGGTATTCTTTCTTTTGGACTCAACCGAGGATCCATCTAAACTTAAACTCTTGCTTCGATTTTCTGGGGTACCTTTCAAGTGTACCAAATCCTTTGGTAAGGAATATGCTAGAGAATTCATTTCTAATAATGAAAAAATTCGATACCGTCCCCGCTACTCCCCTCATTCGATCCTTAAAAGCTCAATTTTGTACTGGATCGGGGCATCCTATTAGTAAACCATGGACCTTATCAGATTGGGATATTCTTGATCGATTTGGTCGGATATGTAGAAATCTTTTTCATTATCATAGTGGATCTTCGAAAAAAACTTTGTATCGAAAGTATATACTTCGACTTTCATGCGCTAGAACTTTAGCTCGTAAACATAAAAGCACGGTACGATTTATGCAACGAGGTTCGGTATTTTTAGAAGAATTTTTTATGGAAGAAGAGGTTTTTTTGATGTTCAAAACAACCTCTCGTGGATCACACAGTGAGCGTATTTGGTATTTGGATATTATCAATGACCTGTAGAGGTAGAAACTATCAATTCTTTTTCGAAATCGGAAAAAGAAGTCTATGGACTGATATGGATTCCTATTTTGACCCTCCTACTGGGAATCACAATAGAAGTACTGGTAATTGTGTGGTTAGAAAGAGAAATATCCGCATCGATACAACAACGTATTGGTCCTGAATATGCTGGCCCCCTGGGACTGCTTCAAGCTATAGCCGATGGAACTAAGCTATTTAAGGAGGATATCCTGCCATCCCGAGGAGATATTCCTTTATTTATTGGACCCTCTATAGCAGTCATATCATTATTAAGTTTTTTAGTTATCCCTGGATATTTTGTTTTAGCCGATCTTAGTATTGGTGTTTTTTTATGGATTGCCATTTCAAGTATTGCTCCTATTGGTCTTCTTATGGCAGGATATAGCTCAAATAATAAATATTCTTTTGGCGGTCTACGAGCTGCTGCTCAATCTATTAGTTATGAAATACCATTAACTTTTTGTGTGCTAGCAATATCTCTGGTTATCAAACCGAATATTCCGGTATCAAATATGGTTTATTTTATCTTGTTTCTTACCTAAATTTATTAGTTTCCTCTTTATTTGTAACAGTTCTCTACTTAGGCGGGTGGAATTTATCTATTCCCTATATATCCGGATTTTTCAAAATGGGAATTTTGGAAATGATGGGTATCATTACATTAACTAAAGCTTATTTATTTCTCTTCATTTCTATCACAATAAGATGGACTTTACCCAGGATGAGAATGGATCAGTTATTAAATCTTGGATGGAAATTTCTTTTACCTATTTCCCTGGGCAATCTCTTATTAACAACTTCTTCCCAACTTGTTTCACTATAAAAAGCGTTTCATTTGCTTCTCTTCGGAAGTTTCATTTTCCCAGAATGTATCCTAATTTTTGGCCTAATTCTTCTTCTGATGATCGATACCTCTGATCAAAAAGATAGACCTTGGTTCTATTTCATCTCTTCAACAAGTTTAGTAATAAGCATAACGGCCCTATTGTTCCGATGGAGAGAAGAACCTATAATTAGCTTTTCGGGAAATTTCCAAACGAACAATTTCAACGAAATCTTTCAATTTCTTATTTTATTATGTTCCACTTTATGTATTCCTCTATCCGTAGAGTACATTGAATGTACAGAAATGGCTATAACAGAGTTTCTGTTATTCTTAACAGCTACTCTAGGGGGAATGTTTTTATGTGGTGCTAACGATTTAATAACTATCTTTGTAGCTCCAGAATGTTTCAGTTTATGTTCCTACCTATTGTCTGGATATACCAAGAGAGATCTACGGTCTAATGAGGCTACTATGAAATATTTACTCATGGGTGGGGCAAGCTCTTCTATTCTGGTTCATGGTTTCTCTTGGCTATATGGTTCATCTGGGGGGGAGATCGAGCTTCAAGAAATTGTGAACGGTCTTATCAATACACAAATGTATAACTCCCCAGGAATTTCAATTGCGCTTATATCCATCACTGTAGGACTTGGGTTCAAGCTTTCCCCAGCCCCTTTTCATCAATGGACTCCTGTCTACGATCCCCCACTCCAGTCGTTGCTTTTCTTTCTGTTACTTCGAAAGTAGCTGCTTCAGCTTCAGCCACGCGAATTCTCGATATTCCTTTTTATTTCTCATCAAACGAATGGCATCTTCTTCTGGAAATCCTAGCTATTCTTAGCATGATAGGGAATCTCCTTGCTATTACTCAAACAAGCATGAAACGTATGCTTGCATATTCGTCCATAGGGCAAATCGGATATGTAATTATTGGAATAATTGTTGGAGACTCAAATGATGGATATGCAAGCATGATAACTTATATGCTGTTCTATATCTCCATGAATCTAGGAACTTTTGCTTGCATTGTATTATTTGGTCTACGTACCGGAACTGATAACATTCGAGATTATGCAGGATTATACACGAAAGATCCTTTTTTGGCTCTCTCTTTAGCCCTATGTCTCTTATCCCTAGGAGGCCTTCCTCCACTAGCGGGTTTCTTCGGAAAACTCTATCTATTCTGGTGTGGATGGCAAGCAGGCCTATATTTCTTGGTTTCAATAGGACTCCTTACGAGCGTTCTTTCTATCTACTATTATCTAAAAATAATCAAGTTATTAATGACTGGACGAAACCAAGAAATAACCCCTTATGTGCGAAATTATAGAAGATCCCCTTTAAGATCAAACAATTCCATCGAATTGAGTATGACTGTATGTGTGATAGCATCTACTATACCAGGAATATCAATGAACCCCATTCTTGCAATTGCTCAGGATACCCTCTTTTAGATGTTTCTGCTTCACGAATATGATATTTTTTGGACATTTCTAATAATAGCAAGCCTTATTCCTATTTTGGCATTTTGGATTTCAGGACTTTTAGCCCCGGGACCAGAGAAGCTTTCTAGTTATGAATCGGGTATAGAACCCATGGGAGGGGCTTGGTTACAATTCCGAATACGCTATTACATGTTTGCGCTAGTTTTTGTTGTTTTTGATGTGGAAACAGTCTTTCTCTACCCTTGGGCAATGAGTTTCGACGTATTGGGTGTATCCGTTTTTATTGAAGCTTTCATTTTCGTGCTTATCGTTGTTGGTGTTTATGCATGGCGAAAAGGAGCCTTGGAATGGTCTTAAATGAGTTATTTTCCTTGGTTAACAATACTTGTTGTTCCGATATTTGCAGGTTCAATTTTTTTACCTCATAGGGGAAACAAAATCGTTAGGTGGTATACTATATCTATTTGTTTATTAGAATTCCTTATGACTTATGCATTCTGTTATCATTTCCAATTGGAGGATCCCTTAATCCAATTAAAGGAGGATTCTTGGATAGATGTCTTTGATTTCCACTGGAGATTGGGAATCGATGGACTTTCATTAGGATCTATTTTATTGACAGGATTTATCACTACTTTAGCTACTTTAGCAGCTTGGCCGACCCGGAATTCGCGATTATTCTATTTCCTGATGCTAGCAATGTATAGTGGTCAAATAGGATTATTTTCTTCGCGAGACCTTTTACTTTTTTTTATCATGTGGGAGTTAGAATTAATTCCTGTTTACTTACTTTTATCCATGTGGGGGGGAAAGAGGCGTCTGTATTCAGCTACAAAGTTTATTTTGTATACTGCAGGCGGTTCCATTTTTTTCTTAATCGGAGTTCTAGGTATGGGCTTATATGGTTCCAACGAACCATTAGATTTGGAAAGATTAATTAATCGATCATACCCTGCAACATTGGAAATACTATTTTATTTGGGCTTCCTTATTGCTTATGCTGTCAAATTGCCAATTATACCCCTACATACGTGGTTACCAGATACCCATGGGGAAGCGCATTACAGTACATGTATGCTTTTAGCGGGAATCCTATTAAAGATGGGAGCATACGGATTGATTCGGATCAATATGGAATTGTTACCTCATGCTCATTATCTATTTTCCCCCTGGTTGGTAATAATAGGAGCGATGCAAATAATCTATGCAGCTTCAACTTCTCTTGGTCAACGAAATTTCAAAAGAATAGCCTATTCCTCCGTATCTCACATGGGTTTCATAATTATAGGAATTGGTTCCATAACCAACATTGGACTCAATGGAGCTTTACAAATACTATCCCATGGATTTATTGGTGCTACACTTTTTTTCTTGGCGGGAACGGCTTGTGATAGAATGCGTCTTGTTTATCTCGAAGAACTGGGGGGGATATCTATCCCAATGCCGAAAATTTTTACCATGTTTAGTAGCTTTTCAATGGCTTCTCTTGCCTTACCAGGAATGAGCGGTTTTGTTGCAGAATTAGTAGTATTTTTTGGACTAATTACTAGTCCCAAATTTCTGTTAATGCCAAAAATGCTAATTACTTTTGTAATGGCAATTGGAATGATATTAACTCCTATTTATTTATTATCTATGTTACGCCAGATGTTCTATGGATACAAGCTATTTGTTCCAAACGCAAATTTTGATTCTGGACCGCGAGAACTCTTTTTAATCTGTATCTTTTTACCAGTAATAGGAATTGGTATTTATCCAGATTTTGTTCTCTCGCTATCCGTTGACAGGGTAGAGGCTCTCTTATCCAATTATTATAAATAGATGTTTGAGCATGTACTTTTTTTGAGTGTCTATTTATTTTCGATTGGTATCTATGGATTGATCACAAGCCGAAACATGGTTAGAGCTCTAATATGTCTTGAACTTATACTGAATTCAATTAATCTAAATCTCGTAACATTTTCTGATCTATTTGATAGTCGCCAATTAAAAGGAGACATTTTCGCAATTTTTGTTGCTGCTGAAGCAGCTATTGGACTATCCATTCTTTCTTCCATCCATCGTAACAGGAAATCAACTATCCAATCTATGGAACATACATATCAATATGCATGGATCCCTCTTCTCCCACTTCCAATTATGTCAATGGGGGGACTTATTCTTATTCCGACAGCAACAAAAAATCGTCGCATATGGGCTTTTCCTAGTGTTTTACTCTTAAGTATAGCTATGGTATTCTCAGTTCACCTATCTATTCAACAAATAAATGGAAGTTCTATCTATCAATATCTATGGTCTTGGACCGTCAATAATGATTTTTCCTTAGAATTTGGATACTTGATCGACCCGCTTACTTCTATTATGTTAATACTAATTACTACAGTAGGAATCCTCGTTCTTATTTATAGTGACGATTATATGTCTCACGATGAAGGATATTTGAGATTTTTTTATATAAGTTTTTTCAATACTTCCATGTTGGGATTGGTTACTAGTTCCAATTTGATACAAATTTATTTTTTTTGGGAACTTGTGGGAATGTGTTCCTATTTATTGATAGGCTTTTGGTTTACACGGCCAATTGCAGCGAGTGCTTGTCAAAAAGCTTTTGTAACTAATCGTGTAGGGGATTTTGGTCTGTTATTAGGAATTTTAGGTTTTTTTTGGATAACAGGTAGTTTAGAGTTTCGGGATTTGTTCAAAATAGCTAATAACTGGATTCCTAATAATGGGATTAATTCCTTACTTACTACTTTGTGTGCTTTTTTATTATTCCTTGGTGCAGTTGCAAAATCTGCACAATTCCCTCTTCACGTATGGTTACCCGATGCTATGGAAGGACCCACTCCCATTTCGGCTCTTATACACGCAGCAACTATGGCTGGGATTTTTCTTGCTCGACTTCCTCTTTTCATATCCCTACCTATAATGAGTTTCATTTCTTTAGTAGGTACAATAACACTCTTCTTAGGAGCTACTTTAGCTCTTGCTCAGAGAGATATTAAAAGAAGCTTAGCCTATTCTACAATGTCTCAATTGGGTTATATGATGTTAGCTCTAGGTATAGGTTCTTATCAAGCTGCTTTATTCCATTTGATCACTCATGCTTATTCGAAAGCTTTATTGTTCTTGGGATCCGGATCCATTCATTCAATGGAACCTCTTGTTGGATATTCACCAGATAAAAGTCAGAATATGGTTCTTATGGGTGGTTTAAGAAAATACCCAATTACAAGAACTACTTTTTTAGGTACGCTTTCTCTTTGTGGTATTCCACCTCTTGCTTGCTTCTGGTCCAAAGATGAAATCCTTAGTAATAGTTGGTTGTATTCACCCTTTTTTGGAATAATAGCCTCTTTTACTGGATTAACTGCGTTTTATATGTTTCGGATATATTTACTTACTTTTGATGGGTACCTGCGTGTTTTTAATTACAGTAGCACTAAAGAGGGCTCGTTGTCAATATCCTTATGGGGAAAAAGGCCCAAAATTCATAATACAAGAGGGTCCTTTAGTACTTTTGGGGTTAAAAACACTTTTGTCTATCCTCATGAAACGGGAAATACTATGCTATTCCCTCTTTTTATATTACTGTTTACTTTGTTCATTGGATCCATAGGAATCTTTGAGTTAACCATATTATCAAAGTGGTTAACTTCAATAAGCTTCCAGGAATCCATAAATTCATATGAATTTACTAATATTTCTTCTGTAAGTCTAGCTATGTTTGGTCTATTCATATTCTCTTTTCAGTTATTAAATTCCAAAGAGAGTCCGAAGTTTTTGGATGTAAAAAAAAAGATATACAGTTGGTCATATAATCGCGGTTATATAGATATTTTCTATACTAGGTTTCTGGGTATAAGAGGATTAACCGAACTAACGCAGTTTTTCGATAAGGGTGTCATTGATGGAATTAATGGGGTAGGTCTTGCTGGTTTTTGTATAGGAGAAGAAATTAAATATGTAGGGGGAGGGCGAATATCGTCTTATTTATTCTTTTATTCCGTGTTCTTCTTTTTTATGGATTTACCTGGACCAATACATGAGATTCTTGTGCTATTTGAATTTCTTCTACTAGGGGGCATAGGAGTAGTATTACTTACCAACCCAATTTATTCTGCCTTTTCGCTGGGATTAGTTCTTATTTGTATATCCTTATTCTATATTTTATTGAATTCCTACTTTGTAGCTGTCGCACAACTTCTTATTTATGTGGGAGCCATAAATGTCTTGATCATATTTGCCGTAATGTTCGATGGCTCAGAATGGTCTAAAAATAAGAATTGGACTATTGGAGATGGGTTCACTCTCTGTATAACTATTCTTTTTTCACTAATGACTACTATCCCAGATACGTCATGGTATGGAATTCTTTGGACTACAAGATCAAACCAAATAGTAGAACAGGGTCTCAATAACGTTCAACAAATTGGGATTCATTTAGCAACTGATTTTTATCTTCCGTTTGAACTCATTTCCATAATTCTTCTAGTTTCTTTAATAGGTGCAATTACTATGGCTCGGCAATAAATGTTTACAGAAGCAATAACGGTAAATGCACCAGAATTCTTGGAGAATATTCAAATACCCCAAAGAGCCAGCTATATTAGGGTAATTATGTTAGAGTTGAGCCGTATAGCTTCTCACTTGTTATGGCTTGGACCTTTTATGGCAGATCTCGGCGCACAGACTCCTTTTTTCTATATTTTTAGAGAGAGAGAATTGATATACGATCTATTTGAAGCTGCTACAGGTATGCGAATGATGCATAATTACTTTCGCATCGGAGGAGTAGCCGCCGATCTACCTTATGGATGGATCGATAAATGTTTAGATTTCTGTGATTATTTTTTACGAGGAGTTGTTGAACAACAACTTATTACACAGAATCCCATTTTTATAGAACGAGTTGAAGGAGTCGGTTTTATTAGCGGAGAAGAAGCAGTAAATTGGGGCTTATCGGGACCGATGTTACGAGCTTCTGGAATACAATGGGATCTTCGTAAAGTTGATTATGAGTCTTACAACCAATTTGATTGGAAAATCCAATGGCAAAAAGAAGGGGATTCATTAGCTCGCTATTTAGTACGAATGGGTGAAATGAGGGAATCCATCAAAATTATTCAACAGGCTGTAAAAATTCCTGGGGGTCCTTATGAGAATTTAGAAGTCCGACGCTTTAAGAAGAATTCCGAATGGAATGATTTTGAATATCGATTTCTTGGTAAAAAACCTTCGCCCAATTTTGAATTGTCAAAGCAAGAGCTTTATGTAAGAGTGGAAGCTCCAAAAGGTGAATTAGGAATTTATCTGGGAGATGATAGTCTTTTCCCCTGGAGATGGAAAATTCGTCCACCTGGTTTTAATTTGCAAATTCTTCCTCAACTAGTTAAAAAAATGAAATTGGCTGATATCATGACGATATTAGGTAGTATAGATATCATTATGGGGGAAGTTGATCGTTGAATGTTCCCTATGGTAACTGGGTTCATGAGTTATGGTCAACAAACAATACGCGCTGCAAGGTACATTGGTCAATTCATAATTACCTTATCCCACACAAATCGTTTACCTATAACGATTCACTACCCTTATGAAAAATCAATTACATCGGAGCGTTTCCGGGGGCGAATCCACTTTGAATTTGATAAATGTATTGCTTGTGAAGTATGTGTTCGCGTATGCCCGATAGATCTACCCCTTGTGGATTGGAGATTTGAAAAGGATATTAAAAGGAAACAATTGAATTATAGTATTGATTTTGGAGTTTGTATATTTTGTGGTAATTGTGTTGAGTACTGTCCGACAAGCTGTTTATCAATGACTGAAGAATATGAACTTTCTACTTATGATCGTCATGAATTGAATTACAATCAAATTGCTTTGAGTCGGTTACCAATCTCCATAATGGGAGATTACACAATTCAAACAATTAGGAATTCGACTCATAAAAATCTTTGAATTCAAGAACGATTACTAATTACTAGATGCAGCAGGGTTGGTTATCTAATTGGCTAGTCAAACATGAGGTGGTTCATAGATCTTTGGGCTTCGATCACCGAGGAATAGAGACTTTACAAATAAAAGCAGGGGATTGGGATTCCATTGCTGTCATTTTATATGTATATGGTTACAATTATTTACGTTCCCAATGTGCTTATGATGTAGCACCCGGTGGATCTTTAGCTAGCGTGTATCATCTTACGAGAATACAGTATGGTATAGATAACCCAGAAGAAATATGCATAAAAGTCTTTGCCCAAAAGGATAATCCTAGAATCCCGTCTGTCTTCTGGATTTGGAAAAGTGCCGATTTTCAAGAACGTGAATCTTATGATATGGTGGGAATCTATGATAATCATCCACGCCTTAAACGTATCCTAATGCCTGAAAGTTGGATAGGCTGGCCCTTACGTAAGGACTATATAACCCCCAATTTCTATGAAATACAAGATGCTCATTGAATGAGTTTGATTGAGTTTCCCTTACTTGACCAAACAAGTTCCAATTCCGTTATTTCAACTACAAATGATCTTAATTGGTCAAGACTCTCCAGTTTATGGCCCCTTCTATATGGTACCAGTTGTTGTTTCATTGAATTTGCTTCATTAATAGGCTCGCGATTCGACTTTGATCGTTATGGATTGGTACCAAGATCAAGTCCTAGGCAAGCAGACCTAATTTTAACAGCCGGTACGGTAACAATGAAAATGGCTCCCTCTTTAGTGTTATACGAGCAAATGCCTGAACCAAAATATGTCATTGCTATGGGAGCCTGTACTATTACAGGGGGAATGTTCAGTACGGATTCCTATAGTACTGTTCGGGGAGTTGATAAGTTAATTCCTGTGGATGTCTACTTGCCAGGCTGCCCACCTAAACCGGAGGCAGTTATAGATGCCCTAACAAAACTTCGTAAGAAGATATCGCGAGAAATAGTTGAGGATCGAACTCTATCTCAAAAGAATCGATGTTTTACTACCAGTCACAAGCTTTATGTAAGGCGCAGTACTCATACTGGAACTTACGAGCAAGAATTGCTCTATCAATCACCATCTACTTTAGACATATCTTCTATGGAAAATAGAAATACTTTTTCTTGGGTAAAGGAACAGATGATTCGATCTATTTCTATCATGATATATATAACTCGGACATCTTCAAATGCATATCCCATTTTTGCGCAGCAGGGTTATGAAAACCCACGAGAAGCAACCGGACGAATTGTATGTGCCAATTGCCATTTAGCTAATAAGCCCGTGGATATTGAAGTTCCCCAAGCTGTGCTTCCCGATACTGTATTTGAAGCAGTTCTTCGAATTCCTTATGATATGCAACTGAAACAAGTTCTTGCTAATGGGAAAAAGGGAGGGTTAAATGTGGGTGCTGTTCTTATTTTGCCCGAGGGATTCGAATTAGCGCCGCCCGACCGTATTTCTCCTGAGTTGAAAGAAAAGATAGGAAATCTCTCTTTTCAGAGTTATCGTGATAAAAATATTCTTGTGATAGGCCCTGTTCCCGGTCAGAAATATAGTGAAATCGTCTTTCCCATTCTTTCCCCCGATCCTGCTACGAAGAAAGACTTCTTAAAATATCCCATATATGTAGGGGGAAACCGAGGAAGGGGACAGATCTATCCTGATGGTAGTAAGAGTAACAATACGGTCTATAATGCTACGTCAACAGGTATAGTAAGAAAAATACTACGTAAAGAAAAAGGGGGATATGAAATATCCATAGTCGAGGATGGACGCCAAGTGATTGATATTATACCTCCCGGGCCAGAACTTCTTGTTTCAGAAGGGGAATCGATCAAGCTTGATCAACCATTAACAAGCAATCCTAATGTGGGAGGGTTTGGTCAGGGGGATGCAGAAATAGTGCTTCAGGATCCATTACGCGTCCAAGGCCTTTTATTCTTCTTCGCATCTGTTATTTTGGCACAAGTTTTTTTGGTTCTCAAAAAGAAACAGTTTGAAAAGGTTCAATTGTACGAAATGAATTTCTAGATGACTTTTTACTACCGCCCAACCGTTACAGAGGCTTTTTCCTCGGTTCAATACATAATGACCGAGGCCAACTTTGGTTGGTTAATCCGATCAGTTCATCGATGGTCAGCAAGTATGATGGTTCTAATGATGATCCTGCACGTATTTCGTGTGTATCTCACAGGTGGATTTAAAAAACCCCGCGAATTAACTTGGGTCACAGGTGTGGTTTTGGTATTGACTGCATCGTTTGGTGTAACTGGTTATTCTTTGCCTTGGGATCAAATTGGTTATTGGGCAGTCAAAATTGTGACAGGTGTACCTGAAGCGATTCCGGTAATAGGATCGCCTTTAGTGGAGTTATTGCGTGGAAGTGCTAGTGTGGGCCAATCCACTTTGACTCGTTTTTATAGTTTACATACTTTTGTACTGCCTCTGCTTACTGCCGTATTTATGTTAATGCACTTTATGATACGTAAGCAAGGTATTTCGGGTCCTTTAGTACCTGTATTAAGAGCAAAATTAGCTAAAGGGATGGGACATAATTATTACGGGGAACCCGCGTGGCCCAACGATCTTTTATATATTTTTCCAGTAGTAATTCTAGGTACTATTGCATGTAATGTAGGTTTAGCGGTTCTTGAGCCGTCAATGATTGGTGAACCGGCGGATCCGTTTGCAACTCCTCTGGAAATATTACCCGAGTGGTACTTCTTTCCCGTGTTTCAAATACTCCGTACAGTACCCAATAAGTTATTGGGCGTTCTCTTAATGGTTTCTGTGCCAACGGGCTTATTGGTACCCTTTCTAGAGAATGTCAATAAATTCCAAAATCCATTTCGTCGCCCAGTAGCTACGACAGTTTTTTTAATCGGTACTGCGGTAGCTCTTTGGTTAGGTATTGGAGCAACATTACCCATTAAATCCTTAACTTTAGGTCTTTATGATTGAAGTTTTTCTATTTGGAATCGTCTTACTAATTCCTATTACTTTAGCGGGATTATTCGTGACTGCGTATTTGCAATACAGGCGTGGGGATCAGTTGGATCTTTGAATGCTTACTATAACTAGTTATTTCGGTTTTCTACTGGCTGCTTTAACTATAACCCCAGCTCTATTTATTGGTTTGAACAAGATACGTCTTATTTGAATGGATATAGTAAGTCTCGCTTGGGCTGCTTTAATGGTAGTCTTTACATTTTCTCTTTCACTAGTAGTATGGGGGAGGAGTGGACTCTAGATGATTATTCGTTCGCCGGAACCAGAAGTAAAAATTGTGGATAGGGATCCTGTAAAAACATCTTTTGAGGAATGGGCCAAACCCGGCCATTTCTCAACAATAGCTAAGGGCCCTGATACTACCACTTGGATCTGGAACCTACATGCTGATGCTCACGATTTCGATAGTCATACCGGTGATTTGGAGGAGATCTCTCGAAAAGTCTTTGCTCATTTCGGTCAACTCTCCATTATCTTTCTTTGGTTGAGTGGCATGTTCGCCCGTTTTTCCAATTATGAAGCATGGCTAAGTGATCCTACTCACATTGGACCCAGTGCTCAGGTAGTTTGGCCAATAGTAGGGCAAGAAATATTGAATGGTGATGTAGGCGGGGGTTTCCGAGGAATCCAAATAACCTCTGGGTTTTTTCAGTGGCGAGCATCTGGAATAACTGAATTACAACTCTATTGTACCGCAATCGGTGCATTGATTTTTGCATCGTTAATGCTTTTTGCTGGTTGGTTCCATTATCACAAGGCCGCTCCCAAATTGGCCTGGTTCCAAGATGTAGAATCCATGTTGAATCACCACTTAGCGGGGTTATTAGGACTTGGGTCTCTTTCTTGGGCGGGACACCAAATCCATGTATCTTTACCGATTAACCAATTTCTTGACGCTGGGGTTGATCCTAAACCACTTCCTCATGAATTTATCTTGAATCGCGACCTTTTGGCTCAACTTTATCCTAGTTTTGCCGAAGGAGCAACCCCCTTTTTCACCTTGAATTGGTCCAAATACGCAGAATTTCTGTTTCGCGGAGGACTAGACCCAATAACCGGCGGTCTATGGTTGAGCGATATTGCGCACCATCATTTAGCTATTGCTATTCTTTTCCTGATCGCAGGTCATATGTATAGGACCAACTGGGGTATTGGTCATGGACTTAAAGATATTTTGGAGGCTCATAAGGGCCCGTTTACAGGACAAGGCCATAAGGGTCTCTATGAAATCCTAACAACGTCATGGCATGCTCAATTATCTCTTAACCTAGCTATGCTAGGCTCTACCATTGTTGTAGCTCATCATATGTATATGCCCCCCTATCCATACCTAGCTACTGACTATGGTACACAACTTTCCTTGTTCACACACCACATGTGGATTGGCGGATTTCTAATAGTCGGTGCTGCTGCACATGCAGCCATTTTTATGGTAAGAGACTATGATCCAACTACTCGATACAACGATCTATTAGATCGCGTCCTTAGACACCGCGATGCAATCATATCCCACCTTAACTGGGTATGTATATTTCTAGGTTTTCACAGTTTTGGCTTGTACATTCATAATGATACCATGAGTGCTTTAGGCCGTCCCCAAGATATGTTTTCGGATACCGCCATACAATTACAACCCATCTTTGCTCAATGGGTACAAAATATCCATGCTGCGCCTGGCGTAACAGCTCCTGGTGCAACAACAAGTACCAGCTTAACGTGGGGAGGTGGCGAGTTAGTAGCAGTAGGCGGCAAAGTAGCTTTGTTACCTATTCCATTAGGAACCGCAGATTTTTTAGTCCATCACATTCACGCATTTACCATCCATGTGACTGTATTAATACTTTTGAAAGGTGTTTTATTTGCTCGCAGTTCCCGTTTGATACCCGATAAAGCAAATCTTGGTTTTCGCTTCCCTTGCGATGGGCCTGGGAGAGGGGGAACATGTCAAGTATCCGCCTGGGATCATGTTTTCTTAGGTCTATTCTGGATGTACAATATTTCGGTAGTCATTTTCCATTTCAGTTGGAAAATGCAGTCGGATGTTTGGGGTACTATAAGTGATCAAGGGATGGTAACTCATATCACAGGGGGAAACTTTGCACAGAGTTCCATTACGATTAATGGGTGGCTCCGAGATTTCTTGTGGGCACAGGCATCCCAAGTAATTCAGTCTTATGGTTCTTCATTATCTGCATATGGCCTTTTTTTCTTAGGTGCTCATTTTGTCTGGGCCTTCAGTTTAATGTTTTTATTCAGCGGCCGTGGTTATTGGCAAGAACTCATTGAATCTATCGTTTGGGCTCATAACAAATTAAAAGTTGCTCCCGCTACTCAGCCTAGAGCCTTGAGCATTATACAAGGACGTGCTGTAGGAGTAACCCATTACCTTCTGGGTGGAATTGCCACAACATGGGCATTCTTCTTAGCGAGAATTATTGCAGTAGGAATGGAATTAAGATTTCCCAGGTTTAGCCAAGGCTTAGCTCAGGACCCCACTACTCGTCGTATTTGGTTTGGTATTGCTACCGCACATGATTTCGAAAGTCATGATGATATTACTGAGGAACGTCTTTATCAGAACATTTTTGCTTCTCACTTTGGGCAGTTAGCAATAATCTTTCTATGGACGTCCGGAAATCTGTTTCATGTAGCTTGGCAAGGAAATTTTGAATCATGGATACAGGATCCTTTACACGTAAGACCTATTGCTCATGCGATTTGGGATCCTCATTTTGGTCAACCCGCTGTGGAAGCCTTTACTCGAGGAGGTGCTGCCGGTCCAGTGAATATCGCCTATTCTGGGGTTTATCAGTGGTGGTATACAATTGGATTACGCACCAATCAAGATCTTTATACTGGAGCTCTGTTTCTATTATTTCTTTCTACGCTATCCTTAATAGCAGGTTGGTTACATCTACAACCCAAATGGAAACCAAGCCTTTCGTGGTTCAAAAACGCGGAATCTCGTCTAAATCATCATTTGTCAGGACTTTTCGGGGTAAGTTCTTTGGCTTGGACAGGACATTTAGTTCATGTCGCTATTCCCTCCAGGGGGGAGTACGTTCGATGGAATAATTTCTTAGATGTATTACCCTATCCCCAGGGGTTGGGACCCCTTCTGACGGGTCAGTGGAATCTTTATGCCCAAAACCCTGATTCGAGTAATCATTTATTTGGTACCGCTCAAGGAGCCGGAACTGCCATTCTAACTCTTCTTGGGGGATTCCATCCACAAACACAAAGTTTGTGGCTGACCGATATTGCTCACCATCATTTAGCTATTGCATTTATTTTTCTCATTGCCGGTCATATGTATCGAACTAACTTCGGAATTGGGCACAGTATCAAAGATCTTTTAGAAGCACATACTCCTCCGGGAGGTCGATTAGGGCGTGGGCATAAGGGCCTTTACGACACAATCAATAATTCGCATTTTCAATTAGGTCTTGCTCTAGCTTCTTTAGGGGTTATTACTTCCTTAGTAGCTCAACATATGTACTCTCCTGCTTATGCATTCATAGCACAAGACTTTACCACTCAAGCTGCTTTATATACTCATCACCAATATATTGCAGGGTTCATCATGACAGGGGCTTTTGCTCATGGAGCTATTTTTTTCATTAGGGATTACAATCCGGAACAGAATGAGGATAATGTATTGGCAAGAATGTTAGACCATAAAGAAGCTATCATATCTCATTTAAGTTGGGCTAGCCTCTTCCTAGGATTCCATACCTTGGGCCTTTATGTTCATAACGACGTCATGCTTGCTTTTGGTACTCCAGAAAAGCAAATCTTGATCGAACCTATATTTGCCCAATGGATACAATCTGCTCATGGTAAGACGACATATGGGTTCGATATACTCTTATCTTCAACGAGTGGCCCCGCTTTCAATGCGGGTCGAACCTTATGGTTGCCCGGATGGTTGAATGCTGTTAATGAGAATAGTAATTCTCTTTTCTTAACAATAGGACCTGGGGATTTCTTGGTTCATCATGCTATTGCTCTAGGTTTGCATACAACTACATTGATTTTAGTAAAGGGTGCTGATGCACGCGGTTCCAAATTAATGCCGGATAAAAAGGATTTTGGGTATAGTTTTCCTTGTGACGGCCCAGGGCGCGGCGGTACTTGTGATATTTCTGCTTGGGACGCGTTTTATTTGGCAGTTTTCTGGATGTTAAATACCATTGGATGGGTTACTTTTTATTGGCATTGGAAACACATCACATTATGGCAGGGCAACGTTTCACAATTTAATGAATCCTCCACTTATTTGATGGGATGGTTAAGAGATTACCTATGGTTAAACTCTTCACAACTTATCAATGGATATAATCCTTTTGGGATGAATAGTTTATCGGTATGGGCGTGGATGTTCTTATTTGGACATCTTGTTTGGGCTACTGGATTTATGTTCTTAATTTCCTGGCGTGGATATTGGCAGTTAATTGAGACTTTAGCATGGGCTCATGAACGCACACCTTTGGCTAATTTAATTCGCTGGAGAGATAAGCCCGTGGCTCTTTCCATTGTGCAAGCAAGATTGGTTGGATTAGCCCACTTTTCCGTGGGTTATATATTCACTTATGCAGCTTTCTTGATTGCCTCAACATCAGGCAAGTTTGGTTAAATGTCACATTCCGTAAAAATTTATGATACATGTATAGGATGCACTCAATGTGTACGAGCTTGTCCAACAGATGTATTAGAAATGATACCCTGGGATGGGTGTAAAGCCAAGCAAATTGCTTCTGCCCCGAGAACCGAAGATTGTGTGGGTTGTAAGAGATGCGAATCTGCCTGCCCAACAGATTTTTTAAGTGTCCGCGTTTATTTAGAAACAACCCGCAGCATGGCTCTATCTTATTGATTTTTACCTATTTTCGTGCCTTTAGTAGGCTTAGTATTTCCGGCAATTGCAATGTCTTTATTTCTTTATGTGCAGAAAAATAAGATTGTCATGCGGGATATAAAAACATATCTCTCTGTAGCACCCGTGAGTACTCTATGGTTTGGGGCTTTAGCAGGTTTATTGATAGAAATTAATCGTTTATTCCCAGATGCTTTGTCATTCCCTTTTTTTATGACTGCAATTTTAGAGAGACGCGAAAGTACAAGCTGGGGTTTCAACTGGATAACTAGCACCGAAAATCGTCTTTACATCGGATGGTTCGGTGTTTTGATGATCCCTACCTTATTGACCGCAACTTCCGTATTTATTATCGCCTTCATCGCAGCCCCTCCAGTAGATATTGATGGTATTCGTGAGCCTGTTTCTGGTTCTTTACTTTATGGAAACAATATTATCTCTGGTGCCATTATTCCTACTTCTGCGGCGATCGGATTGCACTTTTACCCAATTTGGGAAGCTGCATCTGTTGATGAGTGGTTATACAATGGCGGTCCTTATGAGCTAATTGTTCTACACTTCTTACTTGGTGTAGCTTGTTATATGGGTCGTGAGTGGGAATTCCGTCTGGGTATGCGTCCTTGGATTGCTGTTGCATATTCAGCTCCTGTTGCAGCTGCTGCTGCTGTTTTCTTGATTTACCCTGGTCAAGGAAGTTTCTCTGATGGTATGCCTTTAGGAATATCTGGTACTTTCAACTTTATGATTGTATTCCAGGCAGAGCACAACATCCTTATGCATCCATTTCACATGTTAGGTGTAGCTGGTGTATTCGGCGGTTCCCTATTCAGTGCTATGCATGGTTCCTTGGTAACCTCTAGTTTGATCAGGGAAACCACTGAAAATGAATCTGCTAATGAGGGTTACAAATTTGGTCAAGAGGAAGAGACTTATAATATTGTGGCTCATGGTTATTTTGGCCGATTAATCTTCCAATATGCTAGTTTCAACAACTCTCGTTCTTTACACTTCTTCTTGGCTGCTTGGCCTGTAGTAGGGATCTGGTTCACTGCTTTAGGTATTAGTACTATGGCTTTCAACCTAAATGGTTTCAATTTCAACCAATCCGTAGTTGATAGCCAAGGTCGCGTTATTAATACTTGGGCTGATATCATCAACCGTGCTAATCTTGGTATGGAGGTAATGCACGAACGTAATGCTCACAACTTCCCTCTAGACCTAGCTGCTCTTGAAGTTCCATCTAATGGAATGGGTTTGCCTTGGTATCGTGTTCATACTGTTGTATTGAATGATCCGGGTCGATTGCTTGTGCATATAATGCACACAGCTCTAGTTTCTGGTTGGGGCTCGATGGCTTTATACGAATTAGCGGTTTTTGATCCCTCTGATCCTGTTCTGGATCCAATGTGGAGACAAGGTATGTTCGTCATTCCCTTCATGACTCGTTTAGGAATAACCAATTCGTGGGGTGGTTGGAGTATTTCAGGAGGAACTGTAAATCCGGGTATTTGGAGTTATGAAGGTGTGGCAGGTGCGCATATTGTGTTTTCTGGCTTCTTGGCAGCTATCTGGCATTGGGTATATTGGGACCTAATATTCGATCGGACGGGAAAACCCTCTTTGGATTTGCCCAAGATCTTTGGAATTCATTTATTTCTTGCAGGGGTGGCTTGCTTTGGCTTTGGCGCATTTCATGTAACGGGTTTGTATGGTCCTGGGATATGGGTGTCCGATCCTTATGGACTAACTGGAAAAGTACAAGCTGTAAATCCATGGGGTGTAGAAGGTTTTGATCCTTTTGTTCCGGGGGGAATAGCTTCTCATCATATTGCTGCGGGTACATTGGGCATATTAGCGGGCCTATTCCATCTTAGTGTCCGTCCGCCTCAACGTCTATACAAAGGATTACGTATGGGCAATATTGAAACTGTACTTTCCAGTAGTATCGCTGCTGTTTTTTTTGCAGCTTTCGTTGCCGGAACTATGTGGTATGGGTCAGCAACTACCCCAATCGAATTATTTGGGCCTACTCGTTATCAGTGGGATCAGGGATACTTTCAGCAAGAAATATATCGAAGAGTTAGCGATGGGTTAGCCGAAAATCTTAGTTTATCAGAAGCTTGGTCTAAAATTCCCGAAAAATTAGCCTTTTATGATTATATTGGTAATAATCCGGCAAAGGGGGGATTATTCAGAGCAGGCTCAATGGACAATGGGGATGGAATAGCTGTTGGATGGGGACATCCCGTCTTTAGAGATAAAGAAGGGCGCGAGCTTTTTGTACGCCGTATGCCTACTTTTTTTGAAACATTTCCGGTTGTTTTGGTAGATGAAGAGGGAATTGTGAGAGCGGACGTTCCTTTTAGAAGAGCAGAATCCAAATATAGTGTTGAACAAGTAGGCGTAACGGTGGAGTTCTATGGTGGCGAACTTAATGGAGTAAGTTATTCTGATCCTGCTACTGTAAAAAAATATGCGAGGCGTTCCCAATTAGGGGAAATTTTTGAATTAGATCGGGCTACTTTGAAATCGGATGGTGTTTTTCGCAGCAGTCCAAGGGGTTGGTTCACTTTTGGTCATGCTACCTTTGCTTTGCTCTTCTTTTTCGGACACATTTGGCATGGCGCTAGAACCTTGTTCCGAGATGTTTTTGCTGGTATTGATCCAGACTTGGATGCTCAAGTGGAATTTGGAACATTCCAAAAAGTTGGAGATCCAACAAGGAAGGCAGTCTGAATGAAAATCTTATATTCCAGGAGGTTCTACCACGTGGAAACGCTCTTTAATGGAACTTTCGTTTTAGCTGGTCGTGACCAAGAAACCACCGGCTTTGCTTGGTGGGCTGGGAATGCCAGACTTATCAATTTGTCCGGTAAACTACTTGGAGCTCACGTAGCCCATGCCGGATTAATCGTATTCTGGGCCGGAGCAATGAACCTATTTGAAGTGGCCCATTTCGTACCAGAAAAGCCCATGTATGAACAAGGGTTGATTTTACTTCCGCACTTAGCTACTCTAGGTTGGGGAGTAGGGCCGGGGGGAGAAGTTCTAGATACTTTTCCGTACTTTGTATCTGGAGTACTTCACCTAATTTCCTCCGCAGTCTTAGGCTTCGGTGGCATTTATCACGCGCTTCTGGGACCCGAGACTCTTGAAGAATCTTTTCCATTCTTTGGTTATGTATGGAAAGATAGAAATAAAATGACTACAATTTTGGGTATTCACTTAATTTTGTTAGGTGGTGCTTTTCTTCTAGTACTCAAGGCTCTTTATTTTGGCGGTGTATATGATACCTGGGCCCCAGGGGGAATGACTATAGCCCTTGGTAGAACTAAAGAAGAAAATGATCTATTTGATATTATGGACGACTGGTTACGAAGGGACCGTTTCGTTTTTGTAGGATGGTCCGGCCTATTGCTCTTTCCTTGTGCTTATTTCGCTTTAGGGGGTTGGTTTACAGGGACAACTTTTGTAACTTCTTGGTATACCCATGGATTGGCTAGTTCCTATTTGGAAGGTTGTAATTTCTTAACCGCGGCAGTTTCCCCTGCCAATAGTTTAGCACACTCTTTGTTGCTACTATGGGGCCCGGAAGCGCAAGGGGATTTTACTCGTTGGTGTCAATTAGGGGGTCTGTGGACTTTTGTCGCTCTCCATGGGGCTTTTGCACTAATAGGTTTCATGTTACGTCAATTTGAACTTGCTCGGTCTGTTCAATTGCGACCTTATAATGCAATTTCATTCTCTGCTCCAATCGCTGTTTTTGTTTCCGTATTCCTTATTTATCCACTGGGGCAATCTGGTTGGTTCTTTGCGCCGAGTTTTGGCGTAGCAGCGATATTTCGATTCATCCTCTTTTTCCAAGGATTTCATAATTGGACGTTGAACCCATTTCATATGATGGGAGTTGCCGGAGTATTAGGCGCGGCTCTGCTATGCGCTATTCATGGGGCGACCGTAGAAAACACTCTATTCGAGGATGGTGATGGTGCAAATACCTTCCGCGCTTTTAACCCAACTCAAGCTGAAGAAACTTATTCAATGGTCACTGCTAACCGCTTTTGGTCCCAAATCTTTGGTGTTGCTTTTTCCAATAAACGTTGGTTACATTTCTTTATGCTATTTGTACCCGTCACCGGTTTATGGATGAGTGCTATTGGCGTAGTCGGCCTGGCTCTGAACCTACGTGCCTATGACTTCGTTTCCCAGGAAATCCGTGCAGCGGAAGATCCTGAATTTGAGACTTTCTACACCAAAAATATTCTTTTAAACGAGGGTATTCGTGCGTGGATGGCAGCTCAGGATCAGCCTCATGAAAATCTTATATTCCCTGAGGAGGTTCTACCACGTGGAAACGCTCTTTAAATGTCTGGAAGCACGGGAGAACGTTCTTTTGCTGATATTATTACCAGTATTCGATACTGGGTTATTCATAGCATTACTATACCTTCCCTATTCATTGCGGGTTGGTTATTTGTCAGTACGGGTTTAGCTTATGACGTGTTTGGAAGTCCTCGGCCAAACGAGTATTTCACGGAAAGCCGACAAGGAATTCCGTTAATAACCGACCGTTTTGATTCTTTAGAACAACTCGATGAATTTAGTACCTTTTAGATGACCATAGACCGAACCTATCCTATTTTTACAGTCCGATGGCTGGCTGTTCACGGACTAGCCGTACCTACTGTTTTTTTCTTGGGATCAATATCAGCAATGCAGTTCATCCAACGATAAATGGCTACACAAACCGTTGAAGATAGTTCTAGACCTGGGCCAAGAACTCGCGCAGGTAGTTTATTGAAACCCTTGAATTCGGAATATGGGAAAGTAGCTCCGGGTTGGGGGACTACTCCTTTTATGGGGGTCGCAATGGCTTTATTCGCGATATTCCTATCTATCATTTTAGAAATTTATAATTCTTCTGTTTTACTGGACGGAATTTTAATGAATTAGATGCTTACTCTCAAACTTTTTGTTTATACAGTAGTGATATTCTTTGTTTCCCTCTTTATCTTTGGATTCTTATCTAATGACCCAGGACGTAATCCTGGGCGTGAGGAGTAAATGGCCGATACTACTGGAAGAATTCCTCTTTGGCTGATAGGTACTGTAACTGGTATTGTGATTGGTTTAGGTGTTTTCTTTTACGGTTCATATTCTGGATTGGGTTCATCTCTATAGATGCCTAATATACTTAGTTTAACCTGTATCTGTTTTAATTCTTATCCGACTAGTTTCTTCCTTGCCCGAAGCTTATGCCTTCACCCAATCGTGGATATGCCTGTCATACCTGTACTCTTTTTTCTATTAGCCTTTGTTTGGCAAGCTGCTGTAAGTTTTCGAATGACACAATCAAACCCGAATGAACAAAATGTTGAATTGAATCGTACCAGTCTATACTGGGGTTTATTACTCATTTTTGTACTTGCTGTTTTATTTTCCAATTACTTCTTCAATTGAATGGAAGTCAATATTCTCGCATTTATTGCTACTGCACTGTTCATTCTACCTACTGCCTTTTTACTTATTATTTATGTAAAAACAGTCAGCCAAAATTAAATGGAAACAGCAACTTTAGTCGCCATCTCCATATCTGGTTTACTTGTAAGCTTTACTGGGTATGCCTTATATACCGCGTTTGGGCAACCCTCTCAACAATTAAGAGATCCATTCGAAGAACACGGGGACTAAATGGAAGCATTGGTTTATACGTTCCTTTTAGTTTCGACTTTAGGGATAATTTTTTTCGCTATCTTCTTCCGAGAACCACCTAAGGTTCCGACTAAAAAATAAATGACTATTGCTTTCCAATTAGCTGTTTTTGCATTAATTGCGACTTCCTCAGTGTTAGTAATTAGTGTACCCCTTGTATTTGCTTCTCCTGATGGTTGGTCAAATAATAAAAACGTTGTATTTTCCGGTACATCATTATGGATTGGACTAGTCTTTCTGATGTCACCACAAACAGAAACTAAAGCAGTTGGATTTGCTGGTGTTAAGGATTATAAATTGACTTACTACACCCCGGAGTATGAAACCAAGGATACTGATATCTTGGCAGCATTCCGAGTAACTCCTCAGCCGGGGGTTCCGCCCGAAGAAGCAGGGGCTGCAGCTGCCGAATCTTCTACTGGTACATGGACAACTGTTTGGACTGATGGACTTACCAGTCTTGATCGTTACAAAGGACGATGCTATCACATCGAGCCCGTTGGGGAGGAACAAATCTATGCTTATCCATTAGACCTATTTGAAGAGGGTTCTGTTACTAACATGTTTTCCATTGTGTTTTTCAAAGCCCTACGTCTGGAGGATCTGCGAATTCCCTATAAAACTTTCCTAGGTCCGCCTCATGGTATCCAAGAAAGGGATAAGTTGAACAAGTACGGCCGTCCTTTTTTGGGATGTACTATTAAACCAAAATTGGGATTATCCGCAAAAAATTATGGTAGAGCGTATGAGTGTCTACGCGGTGGACTTGATTTTACCAAAGATGATGAAAACGTAAACTCACAACCATTTATGCGCTGGAGGGACCGTTTTTTTGCCGAAGCTTATAAACAGGCCGAAACCGGTGAAATCAAGGGGCATTACTTGAATGCGACTGCAACAGAAGAAATGAAGAGAGCTGTATTTGCGAGGGAATTAGGGGCTCCTATTGTAATGCATGACTACTTAACTGGGGGATTCACTGCAAATACTTTGCATTATTGCCGCGACAATGGCCTACTTCTTCACATTCACCGGGCAATGCATGCAGTTATTGATAGACAGAAAAATCATGGTATGCATTTTCGTGTATTAGCTAAAGCATTGCGTATGTCTGGGGGAGATCATCACGGTACAGTAGTAGGTAAGTTAGAAGGGGAACGCGAAATGACTTTAGGTTTTGTTGATTTATTGCGCGATGATTTTATTGAAAAAGATCGTCGCGGTTTTTTCACTCAGGACTGGGTATCCATGCCAGGTGTTATACCGGTGGCTTCAGGGGGTATTCATGTTTGGCATATGCCAGCTCTGACCGAAATCTTTGGAGATGATTCTGTATTATTTGGTGGAGGAACTTTAGGACATCCTTGGGGAAATGCACCTGGTGCAGCTAATCGGGTGGCTTTAGAAGCTTGTGTACAAGCTCGTAATGAAGGACGCGATCTTGCTCGTGAAGGTAATGAAATCGCTAAATGGAGTCCTGAACTAGCCGCAGCTTGTGAATGGAAGGCGATCAAATTCGAGCCGGATCTAGCGAAACATTTATACAAAACACCTATCCCGAGCACACGCAAGGGAACCGACAGGCAAGTGAAATCCAATCCACGAAATAATTTGATCCATGGACGGCACGGTAAAGGTAATTCCAGAGGAATCATTACCAGGAGAGGGGGAGGTCATAAGCGCCTATACCGTAAAATCGATTTTCGACGGAATCAAAAAGACATATCTGGTAGAATCGTAACCATAGAATACGACCCTAATCGAAATGCATACATTTGTCTCATACACTATGGGGATGGTGAGAAGAGATATATTTTACATCCCAGAGGGGCTATAATTGGAGATACTATTGTTTCTGGTACAAAAGTTCCTATATCAATGGGAAATGCCCTAATGCCCTTAGGCACGGCCATACATAACATAGAAATCACACGTGGAAGGGGTGGGCAATTAGCTAGAGCAGCAGGTGCTGTAGCGAAACTGATTGCAAAAGAGGGTAAAGCCACTTTAAGATTACCATCTGGGGAGGTCCGTTTGGTATCCCAAAATTGCTTAGCAACAGTCGGACAAGTGGGTAATGTTGGGGTGAACCAAAAAAGTTTGGGTAGAGCCGGATCTAAGTGTTGGCTAGGTAAACGCCCCGTAAGAGGGGTAGTTATGAACCCTGTGGACCACCCCCATGGGGGCGGTGAAGGGAAAGCCCCCATTGGTAGAAAAAAACCCACAACCCCTTGGGGTTATCCTGCGCTTGGAAGAAGAACTAGGAAAAGGAAAAAATATAGTGATAGTTTTATTCTTCGTCGCCGTAAGATGACCAGAGTTCCGCGAGGATATATAGCTCGGAGACGACGAACAAAAATGCGTTCATTTGCCTCAAACTTTAGAGGGGCTCATTTAAGACTTAATCGAATGATTACTCAACAAGTAAGAAGAGCTTTTGTTTCCTCTCATCGAGATAGAGGCAGGCAAAAGAGGGATTTTCGTCGTTTGTGGATCACTCGGATAAACGCAGCAACGCGGATATATAAAGTATTCAGTTATAGTAAATTAATACACAATCTGTACAAGAAGGAATTGATTCTTAATCGTAAAATGCTTGCACAAGTAGCTGTACCAAATAATCTTTACACGATTTCCAATAAAATAATGACAAGTTTCAAACTGGTAAAGTATACCCCTAGAATAAAGAAGAAGGGCTAAGGAAACTCGCAAGGAAAGTTCCAACCGATCGTCTAATTAAGTTCGAACGGGTTTTCAAAGCACAAAAACGCATCCATATGTCTGTTTTCAAAGCACAAAGAGTTCTTGATGAGATTCGCTGGCGTTACTACGAAGAAACTATGATACTGAACCTCATGCCTTATCGAGCATCTTATCCCATCCTAAAGTTGGTTTATTCGGCAGCAGCAAATGCTACTCATTATAGGGATTTCGACAAAGCGAATTTATTCATCACTAAAGCCGAAGTCAGTAGGAGTACTATTATGAAAAAATTCAGACCTCGAGCTCGAGGACGTAGTTCTCCCATAAAAAAAACCATGTGTCATATAACAATTGTACTAAATATAGTAATGTCAAAAAAGCGTATTCGTAAAAATCTTTGGAAGAAAAAGACTTATTTTTCCATAGTACAATCTTATTTAGCAAAATCAAGATCATTTTCCAGCGGCAGCAAGCATAAACCAAAGGGTTTTTCTGGGATGAAAATAAGAGCTTCTGTTCGTAAAATTTGTACAAAATGTCGACTGATTCGTAGGCGTGGACGAATTAGAGTCATTTGTTCCAACCCGAAGCATAAACAAAGACAGGGGATGGTTGAGGAGGTAACTCAAACACTATGGAAGTGTGTTGAATCAAGAGTAGATAGTAAGCGTCTTTATTATGGTCGTTTCATTTTGTCCCCGCTTAGAAAAGGTCAAGCGGATACCGTCGGTATTGCCTTGCGAAGAGCTTTACTTGGAGAAATAGAAGGAACATGTATCACACGTGCAAAATTTAGCGTGCCACACGAATATTCTACAATAGCAGGTATTGAAGAATCCGTACAAGAAATTTTACTAAATTTGAAAGAAATTGTATTGAGAAGTAATCTCTATGGAGTTAGAGACGCATCAATTTGTGTCAAAGGTCCTAGATACATAACTGCTCAAGATATCATCTTACCCCCTTCCGTAGAGATCGTTGATATGCAACCTATAGCTAACTTGACAGAGCCCGATTTCATTGAGTTAATCAAGAGAGATCGCGGATATCACACGGAACTCAGAAAGAACTCTCAAGATGGAAGTTATCCCATAGATGCTGTATCCATGCCTCGAAATGTGAATTATAGTATTTTTTGTGGGAATGGAAATAAACACGAGATACTTTTTCTAGAAATATGGACGAATGGAAGTTTAACCCCTAAGGAAGCGCTTTATGAGGCTTCTCGTAATTTGATTGATTTTCTTCCTTTTCTACACGCGGAGGAAGAGGGCACTTTCGAAGAAAATAAAATGCTCCGGAATGGAAATGAGATGTCCACAATACCCGGATTTAGTCAGATCCAATTCGAGGGATTTAGGTTCATTAATCAAGGCTTGGCAGAAGAACTTGAGAAGTTTCCAACAATTAAAGATCCAGATCACGAAATTGCATTTCAATTATTTGCGAAAGGATATCAATTGCTAGAACCCTCAATAAAAGAAAGGGATGCTGTGTATGAATCACTCACCTATTCTTCCGAATATGTATCTGCGAGAATTTTTGGTTTCGATGTGCAAAAGCAAACCATTTCTATTGGAAACATTCCTATAATGAATTCCTTAGGAACCTTTATAATAAATGGAATATACCGAATTGTGATCAATCAAATATTGCTAAGTCCTGGTATTTACTACCGCTCGGAATTAGACCATAAGGGAATTTCTATCTACACCGGGACTATAATATCAGATTGGGGAGGAAGATCGGAATTAGCAATTGATAAAAAAGAAAGGATATGGGCTCGCGTAAGTAGAAAACAAAAGATATCTATTCTAGTTCTATCAGCTATGGGTTCGAATCTAAGAGAAATTCTAGATAATGTTTCCTACCCTGAAATTCTCTTGTCTTTCCCGAATGCTAAGAAGAGGATTGAGTCAAAAGAAAAAGCTATTTTGGAGTTTTATCAACAATTTGCTTGTGTAGGTGGGGACCTGGTATTTTCGGAGTCCTTATGTGAGGAATTACAAAAGAAATTTTTTCAAAAATGTGAATTAGGAAGGATTGGTCGACGAAATATGAATCGGAGACTGAATCTTGATATACCTCAGAACAATACATTCTTGTTACCACGAGATGTATTGGCCGCTACGGATCATTTGATTGGAATGAAATTTGGAACGGGTATACTTGACGATGACGATATGAATCACTTGAAAAATAAACGTATTCGTTCGGTTGCGGATCTGTTACAAGATCAATTCGGACTGGCTCTTGATCGTTTACAACATGCGGTTCAAAAAACTATCCGTAGAGTATTCATACGTCAATCGAAACCGACTCCACAAACTTTGGTAACTCCAACTTCAACTTCGATTTTATTAATAACTACTTATGAGACCTTTTTTGGCACATACCCCTTATCTCAAGTTTTTGATCAAACTAATCCATTGACACAAACTGTTCATGGGCGAAAAGTGAGTTGTTTGGGTCCTGGAGGATTGACGGGGAGGACTGCAAGTTTTCGGAGCCGAGATATTCATCCGAGTCACTATGGGCGTATTTGTCCAATTGACACGTCCGAAGGAATCAATGTTGGACTTACTGGATCCTTAGCTATTCATGCGATTGATCACTGGTGGGGATCCATAGAGAGTCCATTTTATGAAATATCTAAAAAAGAGAAACAGGTGGTTTATTTATCACCAAATAGAGATGAATATTATATGATAGCAGCAGGAAATTCTTTGTTGAATCAGGGTATTCAGGAAGAACAGGTTGTTCCAGCTAGATACCGTCAAGAATTCCTGACTATTGCATGGGAACAGATTCATGTTAGAAGTATTTTTCCTTTCCAATATTTTTCTATTGGAGGTTCTCTCATTCCTTTTATTGAGCATAATGATGCGAATCGGGCTTTAATGAGTTCTAATATGCAGCGCCAAGCAGTTCCGCTTTCTTCTGAGAAGTGCATTGTTGGAACTGGATTGGAACGCCAAACAGCTCTATCGAGGGTTTCCATAGCCGAACGCGAGGGAAAGATCTCTACTGATAGTCACAAGATCTTATCAAGTAGTGGGAAGACTATAAGTATTTTACGCAAATGTATGCACCAAAAACCTCGGCCAGGTAAATCCATTAAAAAAGGACAAATTTTAGCAGAGGGAGCTGCTACAGTTGGTGGGGAACTTGCTTTAGGAAAAAACGTATTAGTAGCTTATATGCCATGGGAAGGTTACAATTTTGAAGACGCAGTACTAATTAGCGAACGTTTGGTATATGAGGATTATACTTCTTTTCACATCCGAAAATATGAAATTCAGACGGATACGACAAGCCAAGGCTCCGCTGAAAAAATCACTAAAGAAATACCACATCTAGAAGAACATTTACTCCGCAATTTGGACAGAAATGGAGTTGTTAGGTTGGGATCCTGGGTAGAAACTGGCGATATTTTAGTAGGTAAATTAACGCCTCAGATAGCGAGCGAATCGTCGTATATCGCGGAAGCTGGATTATTACGGGCCATATTTGGTCTTGAGGTATCCACTTCAAAAGAAACTTCTCTCAAACTACCTATAGGTGGAAGAGGGCGCATCGATAAATGGATCCAGAGGGACCCCCTAGACATAATGGTTCGTGTATATATTTTACAGAAACGTGAAATCAAAGTTGGGGATAAAGTAGCCGGAAGACACGGGAATAAGGGGATCATTTCCATTTTGCCTAGGCAAGATATGCCCTATTTGCAAGATGGAACACCTGTTGATATGGTCTTCAATCCCTTAGGAGTACCCTCACGAATGAATGTGGGACAAATATTTGAAAGCTCGCTCGGATTAGCAGGGGATCTGCTAAAGAAACATTATAGAATAGCACCCTTTGATGAGAGATATGAGCAAGAGGCTTCAAGAAAACTTGTGTTTTCAGAAGCCAGTAAACAAACAAAAAATCCATGGGTATTTGAACCCGAGTACCCGGGAAAAAGTAGAATATTTGATGGAAGAACAGGAGACCCCTTCGAACAACCTGTTCTAATAGGGTCCTATATCTTAAAATTAATTCATCAAGTTGATGAGAAAATCCATGGACGTTCTACTGGGCCCTACTCACTTGTTACACAACAACCCGTTAGAGGAAGAGCCAAGCAAGGGGGACAACGAGTAGGAGAAATGGAAGTTTGGGCTTTAGAAGGATTTGGTGTTGCTCATATTTTACAAGAGATACTTACTTATAAATCTGATCATCTTATAGCTCGCCAAGGAATACTTAATGCTACGATCTGGGGAAAAAGAGTACCTAATCACGAGGATCCTCCAGAATCTTTTCGAGTGCTCGTTCGAGAACTACGATCTTTGGCTCTAGAACTGAATTTCCTTTCTAAGATGATTGACCAATATAAACATCAACAACTCATTGGACTCGTTTCCCCTCAACAAATAAAGGCTTGGGCTAACAAAAACCTACCTAATGGGGAAGTCGGCGAAGTCACAAGGCCCTCTACTTTTCATTATAAAACCGATAAACCAGAAAAAGATGGATTGTTTTGCGAAAGAATCTTTGGACCCATAAAAAGCAGAATTTGTGCTGGAAATTCTCGAGCGAGCGTAGCTGAAAACGAAGACGAAAGATTTTGCCAAAAATGCGGGGTAGAATTTGTTGATTCTCGGATACGAAGATATCAAATGGGATACATCAAACTCGCATGTCCCGTGACTCATGTGTGGTATTTGAAAGGTCTTCCTAGTTATATCGCGAACCTTTTAGATAAACCCCTTAAGAAATTGGAGGGCCTAGTATACGGCGATTTCTCTTTTGCTAGGCCCAGCAAAAAACCCACTTTCTTACGATTACGAGGTTTATTCGAAGATGAAATTTCCTGTAACCACAGCATTTCTCCCTTTTTTCCAGGCTTTGCAACATTTCGAAATCGGGAAATTGCGACAGGAGCAGGTGCTATTAGAGAACAATTAGCAGATTTGGATTTGATTATTATAGAGAATTCCTTGGTCGAATGGAAGGAATTAGAAGACGAGGGGTATAGTGGAGATGAATGGGAAGATAGAAAAAGACGAATAAGAAAAGTTTTTTTGATTAGACGCATGCAATTGGCGAAACATTTTATTCAAACAAATGTAGAACCAGAATGGATGGTTTTGTGCTTATTACCGGTTCTTCCTCCCGAATTGAGACCCATTTATAGGTCTGGGGATAAAGTAGTGACTTCGGATATTAATGAACTTTATAAGAGAGTTATCCGTCGGAACAACAACCTTGCCTATCTATTAAAAAGAAGTGAATTAGCGCCAGCAGATTTAGTAATGTGCCAGGAAAAGTTGGTACAAGAAGCCGTGGATACACTTCTTGATAGTGGGTCCCGCGGGCAACCAACGAGGGATGGTCACAATAAAGTATACAAATCACTTTCAGATGTAATTGAAGGTAAAGAGGGAAGGTTTCGCGAGACTCTGCTTGGGAAGCGGGTCGATTACTCGGGGCGTTCTGTCATTGTTGTGGGTCCTTCACTTTCATTACATCAATGTGGATTACCTCTAGAGATAGCAATAAAGCTTTTTCAGCTATTTGTAATTCGCGATTTAATCACGAAACGCGCTACTTCTAATGTCAGGATTGCTAAAAGGAAAATTGAAAAGGAACCCGTATGGGAAATACTTCAAGAAGTTATGCGGGGACATCCTGTACTGTTGAATAGAGCACCTACCCTGCATAGATTAGGCATACAGGCCTTCCAACCCACTTTAGTAGAGGGGCGTACTATTTGTTTACACCCATTAGTGTGTAAGGGTTTCAATGCGGACTTTGATGGGGATCAAATGGCTGTTCATCTACCTTTATCCTTGGAAGCTCAGGCGGCCCGTTTACTTATGTTTTCTCATATGAATCTCCTATCTCCTGCTATTGGAGATCCTATTTGCGTACCGACCCAAGACATGCTTATAGGACTTTATGTATTAACGATTGGAAACCGTCGGGGTATTTGTGCAAATAGATATAATAGTTGCAACTATAATAAAGAACCCTTTTCTAGTTCCTATGATGCACTGGCTTATAGACAGAAACGAATCTTAGACAGTCCCTTGTGGCTCCGATGGAAACTAGATCAACGCGTCGGGAGAGAAGTTCCGATTGAAGTTCAATATGAATCTGGGACTTATCATGAGATTTATGCCCACTATCTAATAGTGGGAAATAGAAAAAAAGAACGTTCTATATACATTCGAAGCACTCTTGGTCATATTTCTTTTTATAGAGAAATAGAGGAAGCCATACAAGGATTTAGTCAGGCCATATCCTGTGGGATTTCTATTGAAATACCCATGGGTGTTTTACGTAGAAATACTATTTTTGCTTATTTTGACGATCCACGATACAGAAAAGATAAAAAGGGTTCAGGAATTGTGAAATTTAGAGAGGAAGATTCCATCAAAAAAGAGGGTTTGATTGAGCATCGAGGAACAAAAGAATTTAGTCTAAAATACCAAAAAGAAGATCGGTTTTTTTTCATTCTTCAAGAACTGCATATCTTGCCCAGATCCTCATCCCTAAAGGTAGATAGTATCATTGGAGTGGATACACAACTCACAAAAAATACAAGAAGTCGACTAGGTGGATTGGTCCGAGTGAATAGAAAAAAAAGCCATACGGAACTCAAAATCTTTTCCGGAGATATTTTTCCTGAAGAAGCAGATAAGATAGGTGGTAGTTTGCCACCAGAAAGAAAGAAAGAATCTAAGTCAAAAAATTGGGTCTATGTTCAACGGAAAAAAATTCTCAAGAGCAAGGAAAAGTATTTTGTTTCGGTTCGACCTGTCGCATATATGGAAGGGAATTTAGCACTTTTCCCGCAGGATCTCTTGCAAGAAGAGGATAATCAACTTCGACTTGTCAATCTTCATGAAAATAGCAAGACTCAAAGAATTTATCACACGAATAGTCAATTTGTTCGAACTTGCTTAGTAGTGAATTGGGAACAAGAAGAAAAAGAGGAGGCTCGTGCTTCCCTTGTTGAGGTAAGAGCAAATGATCTGATTCGTGATTTCCTAAGAATTGAGTTAGTCAAGTCCACTATTTCGTATACACGAAGGTATGATAGGAGTGCAGGACCGATTCCCAATAGGTTAGATAATGCGAAGATTCTTAGCCAAGCTATTGGCACCTTGTTGAATAATAAACAATCTTTGATGATTTTGTTGGCATCCAACTGTTCTATTGGTTTATTCAAGAATTCGAAATATCCCAATGCGAAAGAATCGAATCCTAGAATTCGAGATTTTGGGCCCTTAGCTATTGTACCTAGTATATCGAATTTTTCATCTTACTATTTACTAACGCATAATATCCTGTTAAAAAAATATCTTAATTTGAAACAAACCTTCGTACTTCAAGGGCTTAAATACTCTATAGATGAAAATAGGTCGAATTTCGATAGTAACATCATGTTGGATTTCCATTTGAATTGGTTTCTCCATCATGATTCTTGGGAGGAGACAGCAATAATTCACCTTGGACAATTTATTTGCGAAAATTGTCTATTTAAAATAAAAAAATCTGGTCAAATTTTCGTTAATATTGATTCCTTTATAAGAGCAGCTAAGCCTTATTTGGCCACTACAGGAGCAACTGTTCATGGTCATTATGGAGAAATCCTTTACAAAGGAGATAGGTTAGTTACGTTTATATATGAAAAATCGAGATCTAGTGACATAACGCAAGGTCTTCCAAAAGTAGAACAAATCTTTGAAGCGCGTTCAATTGATTCACTATCGCCGAATCTCGAAAGGAGAATTGAGGATTGGAATGAGCGTATACCAAGAATTCTTGGGGTCCCCTGGGGATTCTTGATTGGAGCTGAGCTAACCATAGCCCAAAGTCGTATCTCTTTGGTTAATAAGATCCAAAAGGTTTATCGATCCCAAGGGGTACAGATCCATAATAGACATATAGAGATTATTATACGCCAAGTAACATCAAAAGTGCGGGTTTCCGAAGATGGAATGTCTAATGTTTTTCCTGGGGAATTAATCGGATTATTGCGAGCGGAACGAGCAGGGCGATTGGATGAATCGATCTATTATCGGGCAATCTTATTGGGAATAACAAGGGCTTCCCTGAATACCCAAAGTTTCATATCTGAAGCAAGTTTTCAAGAAACTCGAGTTTTAGCAAAAGCTGCCCTACGAGGTCGTATTGATTGGTTGAAAGGCCTGAAAGAAAACGTAGTTCTGGGGGGGATTATACCTGTTGGTACCGGATTCAAATTTGTGCATTCCCCACAAGACAAGAACCTTTATTTCGAATTCGCGATGAGAGATCTCATGACAAGAAGATATTGGAACATCTTGAAAGAGATGATAGAAGCGGGAGTTCATTTTGGTCATGGTATTAAGAAATGGAATCCTAAAATGCCTTACATCTCGGCAAAGCGTAAAGGTACTCATATTACAAATCTCGCTAGAACGGCTCGCTTTTTATCAGAAGCTTGTGATTTAGTTTTTGATGCAGCAAGTGGAAAAAGCTTCTTAATTGTTGGTACCAAAAAAAGAGCAGCGTATTTAGTAGCATCAGCTGCAATAAGGGCTCGTTGTCATTATGTTAATAAAAAGTGGTTCAGTGGTATGTTAACGAATTGGTCGATTACGAAAACTAGACTTTCTCAATTTAGAGACTTAAGAGCAGAAGAAAAGATGGGAAAATTCCACCATCTCCCAAAAAGAATCTTGAAGAAATTATCGACCTTGCAAAGATATCTCGGCGGGATCAAATATATGACGAGGTTGCCGGACATTGTGATCGTCCTCGATCAGCAAAAAGAGTATATAGCTCTTCGGGAATGTGCCATTTTGGGGATTCCTACTATTTCTTTAGTCGATACAAATTGTGACCCAGATCTCGCGAATATATCGATTCCAGCCAACGATGACACTATGACTTCAATTCGATTGATTCTTAACAAATTAGTATTTGCAATTTGTGAGGGCCGTTCTATGGGACAAAAAATAAATCCACTCGGTTTCAGACTTGGTACAACCCAAAATCACCATTCCTTTTGGTTCGCACAACCAAAAAATTATTCTGAAGGTCTACAGGAAGATAAAAAAATACGGAATTGTATCAAGAACTATATACAAAATAGGATAGAAATTCAAAAAGAAATCGATACGATCCACGTCATAATCCATATTGGATTCCCCAATTTAAAGAAAAAAGGAGCAATCGAAGAATTAGAGAAAGATCTACAAAAGGAAGTTAATTCTGTAAACAGACTTAATATTGCTATTGAAAAAGTTAAAGAACCTTATAGACAACCTAACATTCTTGCAGAATATATAGCTTTCCAATTAAAAAATAGAGTTTCATTCCGAAAGGCAATGAAAAAAGCCATTGAATTAACTAAAAAAGCAGATATAAGGGGAGTAAAAGTAAAAATTGCAGGTCGTCTCGCAGGGAAAGAAATTGCACGTGCCGAATGCATCAAAAAGGGTCTTCCCCTCCAAACAATTCGCGCTAAAATTGATTATTGCTGCTATCCAATTCGAACTATCTATGGAGTATTAGGTGTAAAAATTTGGATATTCGTAGACGAAATGTCCCGTTATCGAGGACCTCGTAAAAAAATACGCCGTCTGGGAGCTTTACCAGGACTCACTAGAAAAACACCTAAATCCAGTAATCTGAAAAAGAAATTCCATTCTGGGAAAAAAGAGCAATATCGTATTCGTCTTCAAGAAAAAAAATTGCGTTTTCATTATGGTCTGACAGAACGACAATTACTTAGATATGTACATATCGCTGGAAAAGCAAAAAGGTCAACAGGTGTTTTACTACAATTACTTGAAATGCGTTTGGATAATATCCTTTTTCGATTGGGTATGGCTTCAACCATTCCTGAGGCCCGGCAATTAGTTAACCATAGACATATTTTAGTTAATCGTCGTATAGTCGATATACCAAGTTTTCGTTGCAAACCCCGAGTTACTACGAAGGATAACCAAAGATCAAAATGTCTGCAAAATATTTCATCCGACCCGGGGAAATTGCCACATTTGACGATTGACACATTGCAATATAAAGGACTAGTTAAAATCCTAGATAGGAAGTGGGTCGGTCTCAAAATAAATGAGTTGTTAGTTGTAGAATATTACTCTCGTATGTCACGTCGAGGTACTGCAGAAAAAAGAACTGCAAAATCCGATCCAATTTTTCGTAATCGATTAGTTAACATGGTGGTTAACATTATGAAAGACGGAAAAAAATCATTGGCTTATCAAATTCTCTATCGAGCCGTGAAAAAGATTCAACAAAAGACAGAAACAAATCCACTATTGGTTTTACGTCAAGCAATACGTAGAGTAACTCCCAATATAGGAGTAAAAACAAGACGTAATAAAAAAGGATCGACGCGGAAAGTTCCGATTGAAATAGGATCTAAACAAGGAAGAGCACTTGCCATTCGTTGGTTATTAGAAGCATCCCAAAAGCGTCCGGGTCGAAATATGGCTTTCAAATTAAGTTCCGAATTAGTAGATGCTGCCAAAGGGAGTGGGGGTGCCATACGCAAAAAGGAAGCGACTCATAGAATGGCAGAGGCAAATAGAGCTCTTGCACATTTTCGTTAAATGGGCAAGGACACTATTGCTGATTTACTAACCTCTATAAGAAACGCGGACATGAATAAAAAAGGAACAGTTCGAGTAGTATCTACAAATATTACCGAAAACATTGTTAAAATACTTCTACGAGAGGGTTTTATTGAAAGTGTTCGGAAACATCAGGAAAACAGATATTTCTTGGTTTCAACTTTGCGACATCAAAAGAGAAAGACTAGAAAAGGAATATATAGAACTAGAACCTTTTTAAAGCGTATCAGCCGACCCGGCTTACGAATTTATGCCAACTATCAAGGAATTCCTAAAGTTTTGGGCGGAATGGGAATTGCTATTCTTTCTACTTCTCGAGGTATAATGACAGATCGAGAAGCTCGACTAAACAGAATTGGGGGAGAAGTCTTATGTTATATATGGTAAATGACAAAAGCTATACCAAAAATTGGTTCACGTAGGGTGCGTATTGGTTTGCGTAGGAATGCGCGTTTTAGTTTACGGAAGAGTGCACGTAGAATAACAAAAGGAGTTATTCATGTTCAAGCTAGTTTCAACAATACCATTATAACTGTTACAGACCCGCAGGGTCGGGTGGTTTTCTGGTCCTCCGCGGGTACTTGTGGATTCAAAAGCTCAAGAAAAGCATCACCCTATGCTGGTCAAAGAACAGCAGTAGATGCTATTCGTACAGTGGGTTTGCAACGAGCAGAAGTTATGGTAAAGGGTGCTGGTAGTGGAAGAGATGCCGCATTACGAGCCATTGCTAAAAGTGGTGTACGATTAAGTTGTATACGCGATGTAACACCTATGCCGCATAATGGATGTCGACCTCCTAAAAAAAGACGTCTGTAAATGCCAACGAAACAACTTATTAGAAACGCAAGACAGCCAATACGAAATGCTAGAAAATCGGCCGCGCTTAAGGGATGTCCTCAGCGTCGAGGAACATGTGCTAGGGTGTATACTATCAACCCCAAAAAACCCAACTCTGCCTTACGTAAAGTTGCCAGAGTACGATTAACCTCTGGATTTGAAATCACTGCTTATATACCAGGTATTGGCCATAATTTACAAGAACATTCTGTAGTATTAGTAAGAGGAGGAAGGGTTAAGGATTTACCCGGTGTGAGATATCGCATTATTCGAGGAACCCTAGATGCTGTCGCAGTAAAGAATCGTCAACAAGGGCGTTCTAAATATGGGGTCAAAAAGCCAAAAAAATAAATGGCAAAAAAAAGTTTGATTCAGAGGGAGAAGAAGCGGCAGAAATTAGAACAGAAATATCATTTGATTCGTTCTTCAAAAAAGATAAGCAAAGTTTCTAGTGAAAAAACGAAAATGCGAGAAAAATTGCAATCCCTACCACGTAATAGTGCACCTACACGCCTTAATCGACGTTGTTTTTTGACCGGAAGACCTAGAGCTAACTATCGAGACTTTGGACTATCCGGACACATACTTCGAGAAATGGTTTACGCATGTTTGTTACCGGGTGCAACAAGATCCAGTTGGTAAGTTCGACGAAGAGAAGGAAGAGATCTTCGAAAAGTAGGTTTTTATGATCCGATAAAGAATCAAACTTTAAATGTTCCAGCTATTCTCTATTTCCTTGAAAAGGGTGCTCAACCTAGAACTGTTTATGATATTTTAAGGAAGGCAGAATTCTTTATGCCTTCCCGTAATGGAAATTTCATTGATAAGACCTCCTCAATTGTAGCCAATATTTTATTGCGAATAATTCCGACAACCTCAGGGGAAAAAAGGGCATTTACTTATTATAGAGATGGATGTTGGCTCAATCCGAAGGAAATTATGCGGAAGCTTTGCAGAATTATTATGAAGCTCGACTAGAAATTGATCCCTATGATCGAAGTTATATACTCTATAACATAGGCCTTATACACACAAGCAATGGAGAGCATACAAAGGCTTTGGAATATTATTTCCGGGCACTAGAACGAAACCCCTTCTTACCGCAAGCTTTTAATAATATGGCCGTGATCTGTCATTACGGAGAACAGGCCATTCTACAGGGTGATTCGGAAATTGCGGAAGCTTGGTTTGATCAAGCTGCTGAGTATTGGAAACAAGCTATAGCGCTTACTCCGGGAAATTATATTGAAGCACAGAACTGGTTGAAGATTACGAAGCGCTTTATGAATTGGCGATCAGAACACATATGGATAGAACTTCTAAAAGGTTCTCGAAAAAGAGGTAATTTTTGGGCCATTCTTTTTCTAGGTTCACTAGGATTCTTATCGGTTGGGGCTTCCAGTTATGGTAAGAATATGATATCTCTTCCATCTCAACAAATTCTTTTTTTTCCACAGGGGGTCGTGATGTCTTTCTACGGAATCGCGGGCCTATTCATTAGCTCCTACTTGTGGTGCACTATTTTGTGGAATGTAGGCAGTGGTTATGACCGATTCGATAGAAAAGAGGGAATAGTGTGCATTTTTCGTTGGGGATTCCCTGGAATAAAACGTCGCGTCTTCCTTTTCCTTATGGATATCCAATCAATTAGAATTCAGGTTAAAGAGGGTCTTTATCCTCGTCGTATCCTTTATATGGAAATCCGGGGCCAGGGGGTCATTCCCTTGACTCGTACTGATGAGAAGTTTTTTACTCCATACTATTGGGTACCTTCCTTCAAAAATTCCTATATGTTAAGGGTAAGATCTTGGTTTATTCAAATTGCAAGGACTCCCAAGCACACGTATTAACTAGATAATAGAAGGCTTGTTATTTAACAGTATAACATAGACTATATACCAATGTCAACCAAGCCCGTATGGGTTGCCCGGGACTCGAACCCGGAACTAGTCGGATGGAGTAGATAATTCTTCCTTGTTACAAATCCCTCCCCAAATCGTGCTTGCATTTTTCATTGCACACGACTTTCCCTATGTAGAAATTTCTATGAACATTTCAGTACAAACGGAAGGGAGTCTAATACTTTTATTTTTGCAGGCCAATTGCTCTTTTGACTTTGGAATACAGTTCTTTATCAATATACTGCTTCTTTTACACTCAAGAATAATTAGGATTTCGGTCCGCTCGAAACCACCTTTCCCCATCAGGCACTAATCTATTTTTAACGTCTAATTAGATCGGGGAATCATTTCAATTAAGAAGTTAAGCTCGTTGCTTTTTTTTACCAGAATTGGAGCCAGACTCTATCCATTTATTCACTAGACCCAGAAAATCGATTTTATTACGACATGCTATTTTTTCCATTCATTACCCTTGAGGATCAGTCGTGGTCTTCTAGACTCTACCAAGAGTCTGAACGAATTTGTTGCTCATCCAAATGTGTAAAGATCATAGTCGCACTTAAAAGCCGAGTACTCTACCATTGAGTGCAACCCAGAAAGATACGATCGAACCAAAATCAATGGAATTGTAGGCGCTTGGAGTGAGGATAAAGAGACCTATCTATCTACAAATTCTATTTGTTCAATAGACCTTTGTCAATGGAAATACAATTTAAAAGGCTTATGTTGGATTGGCACGACATAAATCCTAAGAAAAATTGGGATAGATGTAGCTAAACAACCCCCTAGAAACGTATAGGAGGTTTTCTCCTCATACGGCTCGAGAAATAAAATTTCATTTACTCATGACTCAAGTTGGCTAATTTTGACTGACAGACTTAATTTTTGAGTCGTCTCTAAACTCTTTTCTTTGTCTCATCTCGAACGAATTTACTTTGTTGAGACAGTTGAAAATCGCGTTTACTTGTTCCGGAATCTTTGATTTGTGAAATCCTTGGGTTTAGACATTACTTCGGGAATTCCTTTTTTTAAAGAGTAGCAACATACCATAGACTGACAAAGTTCCTAATTTATTAGTTTTCACTAACCCTAGATTCTTTCCTAAATTCTGTCTCGAGCTCCATCGTGTACTAAACCCAGCCAAATTGTTCGGGACGAATAGAACAGACTATGTCGAGCCAAGAGCATTTTCATACTATGAAAAATGATGGATAGCAAAATCCACAATCGATCATGTCCTTCAAGTTATGGTATAGAATTGATCCAATATGGATGGGATCATGAATAGTCATATACTCAAATCTGGGACGGAAGGATTCGAACCTCCGAGTAACGGGACCAAAACCCGCTGCCTTACCACTTGGCCACGCCCCATCCCGACACTAAGTTGTTTATTTGTTATTCGTCAATTTCAATTGAGGGATCTCTCTTGCTAGGATTCTAGACATGCGGATAATATAAAAATGCATTGATCATTACATGGAATTCTATTAAGATATTATATGAAATCGAATTTCTTCCATTCTCATTTGAGAGTGCGAATACAAGGAGGTATTTTCGTTTGGGAAAGTCCGAAAAGGTTTTGAATCGCCCTTAAAATAACTCAATCAAAATCCAATTATCTACTCTACAAGAACGAAATACTAAGGGTAATTGGAATTTATCTATGAAAAACCGGGGGTCAGAATTCCTTCCAATTCGAAAGTCCCAATGATCGAGGGGCGGAAAGAGAGGGATTCGAACCCTCGGTACAAAAAATTGTACAACGGATTAGCAATCCGCCGCTTTAGTCCACTCAGCCATCTCTCCCGTTCCAAATCGAAAGGTTTCGTAATATGACAGAGGAAGAAATAAGATAGAAAAATTATATTGCCAATTCCATTTTAGTTATATTCTTTTTTCTTAATGTTAATAAACATAAAATTGGAAGAAATATAAAGTAAGTAGACCTGACTCCTTGAATGATGCCTCTATTCGCTATTCTGATATATAAATTCGATGTAGATGAAATTGTATGCGGTTTTATCTTCGAGACCATTGAAAGGGCATTGAACGAGAAGAAATCGTCCAATTATCGTATGCCTAGTGGAGGTGCTCGGAAATGGTTGAAGTAATTGAATAGGAGGATCACTGATCTTTATACCTGTTCTATTCTTTCTGGCTCGGTTATTCCATCTAGCCGAGCCAGTATTCAATAAGTAAAAGGAGAGAGAGGGATTCGAACCCTCGATAGTTCCTAGAACTATACCGGTTTTCAAGACCGGAGCTATCAACCACTCAGCCATCTCTCCACAGCCTAATAAAGAGAAGAATCAATGGATTCATGATTAAACCCCTCCTACTTTTGTATTTATTACAGTTAAGTGAGGGATCGTAGTCAACATTTGATGGTAGCTTGGAGGATTAGAAATAATGAAACGGTCGACCCAGACGGTCGACCCAGGCGGATATACCCTATAAAATATAGTAGCGAGCGTAGTTCAATGGTAAAACATCTCCTTGCCAAGGAGAAGATACGGGTTCGATTCCCGCCGCTCGCCAGCATAAGTGCGGAGACGGGAATCGAACCCGTGACCTCAAGGTTATGAGCCTCGTGAGCTACCAAACTGCTCTACTCCGCTCTGGAGGGCCGGGTGGACAAGCCTCATGGAGCGGGTAGCGGGAATCGAACCCGCATCGTTAGCTTGGAAGGCTAGGGGTTATAGTCGACGTTGGTTTTTTTAACGTCTCTAATTCAAAACCGAACATGAAATTTGGATTTCATTCGGCTCCTTTATGGATATTCTCACCACTTAACATCTATGTCAGCTTTTATCTGAATGGAACCAAAGCTCTCCGCTTTCTAGATGATCCCTATAGAGTAGGAAATAGAAATTCATCTACTTACTTCGTTCCCTAATTTTATTCAAGAGATCCTGAGGAAAAGAATTGGGTTTCCACCGAGCTGAAACAATATGCTGATGGTTCTAGTAAACCAAAACTACCTTTTTAGCTATTTGGCTTCCATTTAAGAAGATTTAGTTACGATTGGTTTTTGTATCTTCATCCATAGATCCTTTACTCATATTTAAAAATGGGAATACATGCAAAATTATGCTTCGCGACTCTGTACTCATAATCCATTATACAAATCGCGAGAATTATATTCTCCTCAATATGCTATTGAGAGGAAAAGGATTAAATCCTTTATAAGAACTAAAGTATAGAACGAATCACACTTTTACCACTAAACTATACCCGCTACTGTAGATTATGATACCAACGCTACCCTTTGTCAAGGTAGCCAATCAAAAATCCAAAGACTCTTTGCTTGTTCGAGTATATTGACAATTCTAAAAAACTGCTCATACTATATAGTATAATGACGAGCGGTTGTACTATCGTCTAGTGGTTCAGGACATCTCTCTTTCAAGGAGGCAGCGGGGATTCGACTTCCCCTGGGGGTAGGGAGTATTATGAAAGGAGGTTATAATCCTAGAAAAATTCTTCCTGGGTCGATGCCCGAGCGGTTAATGGGGACGGACTGTAAATTCGTTGACGATGTCTACGCTGGTTCAAATCCAGCTCGGCAAAATCTAGGGCTTCGTGAATATGAACTAAGCGGGGATTGTAGTTCAATTGGTCAGAGCACCGCCCTGTCAAGGCGGAAGCTGCGGGTTCGAGCCCCGTCAGTCCCGAGCTGGATCTCCTATTACTATTCACTCTCAACCATGAATTGATTGATAGTCCGATATTCATAATATTGAATTGATTCATATCAGAATCAAGTCCTCACAGGCCTTTTCCATGGGATTACATCCCGAGTTATTGCGAAGAGGTTTTGGAATTCCAATTAATCATTGAAGAAAAAGGCTGGTTGGAATCTAAAGTGTGCTACCACACTTTAGCTTTATTATCATCTATGTCTCCTATTTCTATGAAGAAATTATTCTACTATTGATCAATAATCATAGTGGAATCAAGGGTCAGAGTCAAAATCTTGATCAGGCGGCACCAGATTTGAACTGGGGATAAAGGATTTGCAGTCCCCTGCCTTACCGCTGGCCATGCCGCCATTGGTTCCCTTATGTTTTCTATGGGGAATCGTGTTGAACTTTCCTCGATCTATTCATATGTATGAAATACATATATGAAATACGTATGTGGAGTTCCCTAGAATTTCATGTGATTCAGTAAACAATATAGTTCCATGATTGCTAGATCGATCCATAGGGATTGAGAAGAGTGAGCATAATGGATTTCGATAATCGAATAAATTTTATTCGGGATGCTTTCGGGGGGCATTCCGACGAATCCGAAAATTTGAATCACTGAGGGGGTACTTATGTAGTTTTATTTCAAGCTATTTCGCTCTTTCTTAATCAATTCCGTAATGGTAGGAATAGGGAATATTGATATATATTAGAGGGTATTGATATATATTATGATCTGATGTGATTTGGTATCCTAAATATAAGATTTTCAGCTGAGTTGAGAAAGAGATGGTTGAATCAAAAGAATTCTTTTGAAGTTCAATTTTTATCAGAGGACAATCTATTTCTTGGTTGATTGTATCCTTAACCATTGACACGAGGAACTCACCTCTAAAAAAAGAGAAGGAGTCTTTCACAGGTCAAACGAGACTAACTAGATAAAGGGCGAGCGAAAAGTGATCAAAACTTTGTTCGTCCTATCTATAAGAGGAGAGCATTCAAGAATAGATTGATCTATCCGGCTGCACTTAATGTGCACGATCTCGACGAATTACTTCTGAATAAATTCAGAAATCATATGGAAGACCATAGCATTTCGCGACTCATTGGTAACTTTGATTCTCTATAGACCAAGAATGTGAGACCATTAACACGGTTAAAGCTAAACTGCTTGAAGTCCAGGCAAGGGTACTCTTTCTACAAGTAGAATTTATCTGATATAGAACACTCATATCGATAATTAAACTATTTACTGGCCCCCTTTTCAATGCCGAATCGACGACCTATGTATAAGAGAATTTTTTTATTAAAGGCAAAACAAATAAAGAAACAACTTTGCTGACATCTAGGCGGAAGAGTCCATATTTCGAGGATAGGCTCATCAAAAGGAGCGTGAGAGCCAAATGAATCGAAAGATTCATGTTTGGTTCGGGAAGAGATCATAAAAGTTGTTACAAGATAATCTACTTTCACTTCTACTTTCGTTTAGAATTTAGGCATTATTTTCCCTTGCTTCAAAAAGTCAAGAATTTATAGTATTTAAAGAATAGATAGAATAGATTGCGTCCAATAGGATTTGAACCTATACCAAAGGTTTAGAAGACCTCTGTCCTATCCATTAGACAATGGACGCTTTCTAATGGTAGTGGAATCGAACCGTAACCTGAGCCTTGTGAGCTACCAAACAGGAACTGCCCTCACCATATCTATACAAATAGAATAGTCCATTTATACAGAATGGTAAAGAGGGCTCTTCTACGATCATCAAACCAATGTGCCGTTCTATTATACACGGTTCTAGTCCTAGATGGAAAAATAAAATGCCTTTCAAATCCTCTAAGTCCTCCTCTTTCCGGACAAGACATACAAAGAGACCCGCCAACTTTAGTGAACCTTTGAAAGATAGATATTATGATTAGTCCTTTCTTTACTATCTATCTAGTTATTCACTGGAGCAATTCATCCGAGGCAAGTGTTCGGATCTATTATGACATAAGGATTAGGTGCCTAACGGACTTGTTTCTTTGAAAAAGAAAAGGGATATAATGAAATTCTTTTTATAAAAGGTCGGAATAGGCGGTTCCTTCCCCTAGAACCGTACTTGAGAGTTTCCTACCTCATACGGCTCAGAATTCGATTTCTCAAAAATCGATTTTCTTCTGTTATTACCTAAGTTTCAAACCCTATTTTGATCAATAATCAGTTTGATCTTTTCTCCCACCTTCAGAAGAAGCATAGCCTTCGTTCGAATAAAGGTAACTATCTCCATATATGAAATTTCTATAGAATCCTTGAAAAGACTTTCCTAAGAAAAAAACTTACTATCTTTGGGATCTGATACTACACCGCTGCTTATCCTTAGTGGATCGGCTCTATTACATAAGCAGATTCCTAAATTTTGCCCCATATCATGGGATGCAGTTTTAGTTGTATCGACCCAGTCGCTCACTAATGGATCTTTACGGTGCTTCTCTATCAATTTGGGCTTTATCCATAGGTATAGGCTTCTTCCTATTTTGATGTCTTCCTACAGCTGATAGGGAAAATCGTTGTTTTTACGATCCCTATGTAGAAAGCTTTCTATAGTGGAGATAGTCGCACGTTACGGTCGTTCATTCTTCAAAAAATCTCCGTTCCAAAACCGTACATGAGGTTTTCATCTCATACGGCTCCTCCCTTCTGTATACGAAAAATCTATAGAATAAAATTTGGACCGAAAGGGGCTGGTATTTTTCCAAGAAATCTCTAGCCACCTTCCCAAGAGGTTTTCTTAACACAATGAATAATGCTAGAAGCTCCAAGAATTTCTTTGTTCTCAACGCCTCCTATTTAGAGGAATTAGCCACTTCAACGATCTTTGATGGTTATAGGGGTATCCAAAGTACAAACCTGATGGTTGTTTGTTATCCCAACCATTCTTCCCAGCCCTGATACCGATCAGGAAAGCTAATTTCTAACAAAGTTTTTCTTGTTGATTCCTATTTCTAGGTGTAGTGCTTTCTCCCCTATGCTGCCTATTGGTATGTAATACAGAACCTATCCTGAGTGTAACCTTTCGCTCAATACTCAAATCTACAATTGAAGCATCTGAGGCCGCATCAATCGAGGATACACGACAGAAGGAATTGTTAGTTCACCTCACCTTCTCCAAGCGTGGGTTCCTGTTCTCTCTATGCTCTTTCTCGTATAGGAGTCAAATTCTCTATATAGAATTGTTTTCATTCCTTCACAAAATACCATTCAAGAAGAGAATTGACTATAGACCAAGGAACCCCCGGTCGCTATTCACTCAGTTTTTTTCCATAATAATATGTGGAGAGATGGCCGAGCGGTTCAAGGCGTAGCATTGGAACTGCTATGTAGACTTTTGTTTACCGAGGGTTCGAATCCCTCTCTTTCCGTTTCATCAACGTTAACGGTATCAAAACTTTCATTAAGTGAAGACTCCTTTTATTGAAATTTTACACAATGAATTTCTTGTATTTACATTAAAGAATACAGCGAAATTAAAACTGAATTAAACTAAAGGATAAAGTAAAATCTACACAATCATCAACATCTGGATATATATTATTTATTTTATTGTTTTGTATCTAGAAAATTGTAAGGTAGAACACAGAATGGAACAAAAGCCGACTATCGGATTTGAACCGATGACCCTCGCATTACAAATGCGATGCTCTAACCTCTGAGCTAAGTGGGCTTACATAACAGAAATAGTGTAACAAATAAATATGTATAGAAATCTGAATATCAAGCGTTAGAGTATGATTTTGAATACTCTAAAAAGGAGAGAAAACTTTGGGATATATTGATTCGGATTGAATTGCAAATACATCAACGATAGAACTGAATTGCAACAAAGACGAACACGTCTCAGGGGATATGGCGAAATCGGTAGACGCTACGGACTTGATTGTATTGAGCCTTGGTATGGAAACCTGCTAAGTGGTAACTTCCAAATTCAGAGAAACCCTGGAATTAAAAAAGGGCAATCTGAGCCAAATCCGTTTTGAAGTGCGAACTAGGGATAGGTGCAGAGACTCAATGGAGTGGATTAATCGGACGAGGATAAAGAGAGAGTCCCATTCTACATGTCAATACTGACAACAATTCCGTCGACTTTGTTCAAGTCCCTCTATCCCAAACCTCTATTGACATAGATAAAATACTCTACTAGGATGATGCACAAGAAAGGTCAGGATAGCTCAGTTGGTAGAGCAGAGGACTGAAAATCCTCGTGTCACCAGTTCAAATCTGGTTCCTGGCAAAGATCTACTAGTTGTTCTAAGTAATGCGCGCGGTACAAAGTTCTGGTAGGAACTTCTTTCCGTTTCATCTGGAGTGAGCATGAATCATTGTCTTGATCTCTTTGTATAAATCGAATGCAAGATTGCCCCTTTTTTTCTAAGAATGTACTCCCATTAATGTGGAATAGTAGGGCTATACGGATTCGAACCGTAGACCTTCTCGGTAAAACAGATCAAACGATATTATCGAAATGATTCGAACTGTTTCAAAGACTCAACATGCATTTTTTGCATTGGGCTCTTTCATCAACTGATGTAAAGATCAGTTAGTCCACCATAGTTTTTCTTTACGGAAGATAATGAGATGGCTCCCTGTGATTGATTTTTTCTATCTAGGAGCAATACCAAAGTGTTTCAAAGGAGGATTACCTTGACTTAGGTCTGCCTCCGGCCTAAATTAACCTAAGTGAAATGGAGTCTCTATCGTTCGCTGCAAGAGTTGACTATGAGACTTCATACACCTTAAAGTTCATAGAACGAAAAGAAGTTTTTTGGGCCCTTATCCTCTTACGCCTAGCATTTAGTGGGCTGGATATTTACCTTATCAACTAGCAAATAAGGTTCTATTTGATTAGGCACCTGAATTGGCACCTGAATCGGACTGAACCGACTGTTTGTCAGGCTACTGTTCTCCTATTCTCTCGAATCCATGAAGTAAGACATTGATTTTGCAATTCATTGCATAAAAGCTCCCTTGAAAAGCATTGGCGCACGTGTAAGCGAGTTGCTCTACCGAACTGAGCTATAGCCCTTGTCAGAGATATCTTAACATATAGATAATTTCTTGTCAAGCAGTATTGCTTATAAAAGGATTCGATCTATAATCGATCGAAGTCCTTTGTGGTGATAAATTGCTACTTAACTCAGTGGTTAGAGTATTGCTTTCATACGGCGGGAGTCATTGGTTCAAATCCAATAGTAGGTAGAAAAATTACTAGATAGCATTGGACTTACTTCGCTATCTAATAACTTTTTTTGTATAAACCTTTCTAATTATCACATAAAATCGAATTTTTGTTGAATCATGCAAAAATGAATTAGTTAATTCAATAGAGAGGGGACCAGGACTTGATTTCGTTGCCCAAGCGAATCCCATTCAATGGAATGAGTCCGTTGGAAAGTTCAATCAAATAATTTCGCCTTTTGTGGAGGATCTGTCCCTACTCTCCTATCTAGGACTTCGATATACATATACTACTGTGAAGCATAGATTGCTGTCAACAGGATTTGGGTTGCGCTATATCTATCAAAGAGTATACAATAATGATGGATTTGGTGAATCAAATCCATGTTAACTTCCATCAGGGTGATGAATATAAGCATGCCTTTTTGCAATCCATATCGAGTAGACCCTGTCGTTGTGAGAATTCTTAATTCAATTGATTGCAATTAAACTCGGCTCAATCTTGAGCCAATAGATCTTGATACGATCATGAGACTTGACAAATAGAGATTCCTCTATCTATAAATAAATAGTAAATTTGAATTGAGACACCTTCTTTAGTGTAGGGTCTTTAAACGATAGCTACGACATAAAAGAAAGTCAATGTATCTAACCTTATTTCTCGTTGCTGAAGGTCAGAAAATTTAGCTTATTCTCTCAATTTCAATCGACCGCTGTTAGTATATCTAATAAAAAAGTATTCTCATTCCAGTACAACTGTTGCAGTAGAATGACAACAGACTCGTGTATAGGGAACTCTTAGCTACCTATCTAATTTATTGTAGAAATTCTGGATCTGCGTTGGACGGCCGAGGGATTGCTGGTCTCTATTGGCACAAGAAAAAGGCTTTTCTTGTGTCGATTCTTCTTGTATCGAATTGTAAGAATTCCGCGGGTCCTTTCCGCTCTAATCAGGGGGTAAGGACCCGCTAAGCTCCTACTTTTTCATGTTTACAATCTGGTCCCTCCGATTATTCCCCTACTTTCCTCCACATTTTCTCAAGTGGTCATGCTAGAACAAAAACAGTCATGGATAGTTATAAGGATATCCTTCCAAATGGGATAAGAGAATTCTTACTATTTCTTTCTCAGTTCTATAGTTGGAATTTATGCTGAGCTCCCCAAAATTCAAAAAAGGAATTGATTCCGTAAAAGATGGGATCAACCAGTAAATAGAAAATTACTGATATTTCCTTGTGAGATTGTCAATTTTGTACCAAAGGTGTATTTTGAGTATACCGAATTAGTATAGCTATCCTTCCTATGGCACAGCAATCCAGTTTCGTCCCGAAACATAAAACTTAGGTAAGTTCTTTACCAACATATAATGAATTTAACCCTTTCATAAAAATCTTTTGGATTCATTCTAACTAATTACCAATTTTCATTGAGGGATAATTTAGACTACTATTTAGGGATAGATCGTACCTCTTTTTTATCCCCTGAACAAATCGAATTGAGTAATTTTTGATTGACCTCCTCGAGGAGGTCGAGTTGCAATTTTTGTAGTTAGCTTCGACATAAGATAGACGGAACACGCTCTGTAGGATTTGAACCTACGACATCGGGTTTTGGAGACCCGCGTTCTACCGAACTGAACTAAGAGCGCTAATTCACTCTGCTACGAAGTAATAGGTAGGGATGACAGGATTTGAACCTGTGACATTTTGTACCCAAAACAAACGCGCTACCAAGCTGCGCTACATCCCTTTTCCAATTGTTGTACAATGGCATTGTACACATTCCTGTCTTGTTTTCCACATAGAACCAAGTATCTGATCATATATGTATTCCAATAAGGAAGGAGGATTTTCAAATTCTTTAATTATTTCTTATTCGAAAGCCAGATTTTGAATCAAATTAACCTTAATGAATAACTAATGATTTCTCTTCTTTTAGCATTTTCATTATAACAAAACGAATTATTCCGATATATAAAATATTAATTCCAATGGCTTTTGCTACTGTAACCTTCCCAACCACGATTTTCGCGATACAAAAATAGTGGGTTCCATCGTTTCTATGGTTCCCTTTTAAACGGTGAGGCCCTCTCTATACACCGGAGCCTTTCAAAAGGTATTGTGAACTTGTATAGTTCACATTCTTTGGCTCTACCTATCCATTATAGAGTAAATAGCTCTTTTCACAATAAGAGTTATCCATACAGTGACGGCATTTAATTATGAAAGTTGGCTAAGTAGCTGACCTGTTAGTCCGTCTTTTAAGATAAAGGAGCATAAGCTTTTTATTACTATTTCCTCCGCTTAATGGATAACCATTCTCTACCAATGGGAATTGCTTCTTCCAATTTAGAGATTGGATTTGCACCAAAGGAAACCAGAAATTCCATATACCATATCCTATGGTACCGATCATGGTATAAAAGGATTGGTTTAGATCGATCTTAACCATTAGATTAATATTATTTAAAAGAAATACTGAAACGTAAGAATGGAAGAAAGAATCCGCAGAATAGGCCAAGCTACCCATTGCATATTGGCACTTATCGAGTATAGAATAGATCTGCTTCTCTTTCTAGAATGTTATTTTTGAAATAAATATTCACGCTTTCCAATGCGATAAAATAAAGCGACATCGTGTCTATTTTTCTTTGCTAAAGGGGTATTCCTATATGGAAACCCAAATGAATAGGTGTGGAAGTTATAATGTAAATAAACCACGATTGAAGTAAGAAGTCTCCCATTGGGAGACTTCTTACTTCAATTTATAGAATTTCAAGATTACAATGGATCTACGAAAAGATCGTGTATTTACAACTACAACGGAATAGTATACAAAGTCAACACCAAGATTAAATAGAATTTGTTTCTACTAATAAAACAACTTTAAGCTCTACATTTCTGGTAGTTCGACCGTGGTTTTTTCGGTATCTCTGGAATTGTGACTTGTTAGAATTGATCCTATTGATAATACATAGAAAGGGCCTGTTATCTCTATCAAGATATTCAATTCGTCGGTTCTAGTATCTGGAACACGAAAAGAAGAACTATGATTCATACTCACTATTCAGACCTCGCAACCAGACATGTCTTCCTCAAATTTGTTTACAATTTCAATAAATGATCATCAAGCGGTTCTTATTCGAAGAACCCTTGGTTTAGCTTGAGACTCAATCATCGTGGCTCTAGTATGAATCTAAGGTTTTAATTGAACTGATTCATAGGATCGCAACAAGATAATTTCTATAAATAGGGAAGAGAAAAGTCAAGAGGCCTCTAGCCAACTTGAGATTTTTTTCTTATTTCATATCTTCAAGGCAAATCGACCCAGTGGCTGATGAATTTTTCTAATATCCGTTGAAAATTTGTGTGTTTCTGCTTGAGCCGTAGGAAGGCATATCATAGAGAAAATTCTCATATATCATATGGGTAGGTTGTGGTATTTCATTGCTACAAACATGGGTTATTGTAAAATAAGACATGTCATTTGGATACTTTAGAAATAGGCGGATTGTGACTTGAATTATTGATTTGGCCATGCAGAAAAGAATTGGATCTGCCACATTAGAATTCACAAAGGTGTCTCCGCATCCAATCAACACGTAAGTCCCCTAGATAGGCTGGTTCACTTGAGGAGAATATTTCTATGATCATACCCGACCATGTCATCCATGAACAGGCTCCGTAAGATCCCATAGATGGAATAAGTCATATGATCTAATATTTTATTATAGTATGGAAATGCATTCATTTTCTTTGCATCGATTGCGCAATACTATCGGAGTAAAAGAAGGTATCTAAGGAAGAACGTAGGCTAGACTAGTAACAAGTAAATACTTTGTTTGGACGTAAGAAATTGGGATAAACACCAACTAATCAAGAGACAATCCACAAAGCAATTGATCATGATCAATTTTGCAAGCCCACTTGGATATTGAGCATTTAAGAATAGGAACGGTCTTTTTTCTTTCATTCTTGCTCGAGCCGGATGATGAAAAATTCTCGGATTTTTGATTCATTCAACCGTGAAGTCAGGTATCTAGGAAATAGTTACTTCCAAGTGAATCTTCCCTAGATACCTAAAATCCATTTTATTATGATCCATTTCGCGTTATATTGAATCGTTTATTTCTCTTGAAAGCGCTTATTATCTCATAAAGTTAGAAATAAAATACAAAGATATCCGTTTCTTTGAAGAATAGGAAGTTCGAGATAGAATTCGGGTAGGGGCGAAAGACTCTAATTCTAGGTTCCTCTTTATAATCAACATGAGCATATACGTGAAACACAATCTACTTTTGATCTATATCTTGCGATAGGTAGAATTAGAATGGGAAGACAAGGCTAGATTTTCTATTTTTCCGCAGCTGATTACTCTTTCCTTTTAAAGAGTGGCATTCTATGTCCAATATCTCGATCGAAGTATGGAGGTCAGAATAAGAATAATGATGAATGGACAAAGAGAAAATCCTTTAGCTGGATAAGGGGCGGATGTAGCCAAGTGGATCAAGGCAGTGGATTGTGAATCCACCATGCGCGGGTTCAATTCCCGTCGTTCGCCCATCGCATTATTGCAATGCAATTTCCATATTCCTAGTTACGTATTGAAGTAGATTCTTTTTTCTCTCAAAAACCCCTTCCCAAACTGTACAAGCTTCTTCCAAAGCATACAGCTTTCTAGATGTATATGACGATCTCTAGACATGAGTGGATATAGGAAAGGAATCCAAATCTGCCGAATCGCTCATGTTATGATCTTCTACATCCTAGGTCTCCGCGTTCCGTCATCTGGCTTATGTTCTTCATGTAGCATTCAGATCGAATGACTCTATGAAATTACGTCGATACTTCCACATATTATGGGTAACGTAGGAGACATCCCTTTTCCCGGGGGTCTTAATTACCACTGCTTAGCTTTCAATTCGCCTCTGACCATCAAATTAAATGTGAATAACCCGTCCTCCTCTCTTTGAAACAAGGGGCGCTTCCGGTTCTGTGCGTGCTTCAAACAATTTTGTCTTCTCCATATTACCATATCTCTAGAGTCAATAATTTTCTATGAGGAACTACTGAACTCAATCACTTGCTGCCGTTACTCAACAGTTTTCTGTTGAGGTCTATCCCGTAGAGGTAGTCAAATTGGATCAGTGATCGATTTCTAGGTTTCGTCGTAAACCTAATTGGTTACTTCCAATTACGTAAATCAATAGTTCAAATCGACTTTCCCTCCTATGCTCTGAGTTCCAGTATCGATAAGAATTGAGTTCTTATTGTTCTTATGTTATGGTATGAATATACCATACCAATTCGTTATGTATGGATGATGGATGAGATTCCATGGATAGAGAGCCAGTTCCAATAGACCGTTCGCGTGCATCCAGCAGGAATTGAACCCGCAAATTACCAATTATGAGTTGGGCGCTTTAACCATTCAGCCATGGATGCTTAACAGGGATCATCGTACATCGTAAATAACCAATTTTCATATTATGCCTTGAAGAGGACTCGAACCTCCACGCTCTTTAGCACGAGATTTTGAGTCTCGCGTGTCTACCATTTCACCATCAAGGCATCTTGAAAGTGAATCGTATTCCATGAATATGATATCTATCTAATGTGATATATTCCATATATGACAAAGGTGGAGTCTTGGATCGATCGATCGGTAGGCCTGAGTCAGACATCAAATAGCTTCGCATTATCCGTGGACACCTTATATGAGATCAATTTCTCGATTCAATAGAAGCCCAAAGAGGTCCATATGGTACCCAAGGATAGATATGTCAGGTCTGATTACACCTATTCCTAATCCTAAATAGAATGTAAGGACGTAGGGATTTCTATGTAAATGGAATGAACTTATAATCTGATGATCGAGTCGATTCCATGATTATAAGTTCATAACCCTAGCCCCATTTTGGGCGGAACAGATCTACTAATTCTTTTATTCCAGTTAGTAAGGGATCTTGAACTAAGAAATAGACCTAGCAGGCTTCTTTCTCTCATGCAAAACCGTGCATGAGACTTTCATCTCGCACGGCTCCTAAGTGATAAAAGAAAGAAGAACCGTCTTCTTTCTTTTTTGATTACCTTCCTCGCGTATGTATAAGACCCAATCCATTCTTTTTCGAAATCGATTTCGACTAATCCTTAACTTTTCGAGGAATCCTTCATCAGTGGTTGTGAATGACTGACTTTTTCAATCCTTTCGACCTTGGTTCCGTAGGAGCAAGTCAGAAAGGTTGAGAAATAGAACCATCTGATTTGATTCGTTCCCAATAGCCATGAGATGATTATCTTAGGGTGATCCTTTTGTCAACGGATGCTCCTATTACACGTAGTCTCTGAAGGATGAGAACCCACTATGTAGCATCTACATCGATAATTCATTGTATACGTCATTAGTCCGATTCTTTGTAGGAACTACCCGTAATAACGAGCTTGCAAAATGGATCTGTTTATCATAAAGAGATTCGTTGTTCCTGACCCTGCTTCACCTTAATTGTTATTTGAACAAAAAGATCACATAAACTTTTGGTAAAATTCTGTCTTGGTCGGAGTGGGGATAGCATTTCTCTTCTGCATGTCTATGGAGTTTTGCAAAACCCAAACACCTCAGATAGAGGTGAATTTGTCGAACGAACCACAGAATTAGTAACTGCATCCAATCTCCGAATGTTTCGATGGATATTTACGGAATCCCCATGAATAGGATCAAACCTTATTCCATTTCCATAAGATTCCTCTTTCTTATTCTTAAGCAAGCCCCCGAGAGGGCTTAGTTGATCATGATTTCTGTTTTCTCTTTCTTTTTGTTTGTTTCGAGAAAGATATGATTCTCCTTCTATTGATTCTGAGATGTATGGATCCATGTGTCTACATACCTAGATTCTGTTCATGGAGAGCGTGAAAGAGGTTCAAGAATCCTTTTCTTTTTATAAGGGCTAAAAGGGTGGATCTCGAAAGATAGGAAAGATCTCCCTCCAAGCCGTACATACGACTTTCATCGAATACGGCTTTCCACAGAATTCTATAGGGATCTATGAGATCGAGTATGGAATTCTGTTTACTCACTTTAAATTGAGTATCCGTTTCCCGCTAGGATCGGAAATCCTGTATTTTCCATATCCATACGATCGAGTCCTTAGGTTTCCGAAATAGTGTAAAAGAAGTGCTTCGAATCATTGCTATTTGACTCGGACCTGTTCTGAAAAAGTCGAGGTATTTCGAATTGTTTGTTGACACGGACAAAGTAAGGGAAAACCTCTGAAAGAATTTCCATATTGACCTTGGACATATAAGAGTTCCGAATCGAATCTCTTTAGAAAGAAGATCTTTTGTCTCATGGTAGCCTGCTCCAGTCCCCTTACGAAACTTTCGTTATTGGGTTAGCCATACACTTCACATGTTTCTAGCGATTCACATGGCATCATCAAATGATACAAGTCTTGGATAAGAATGTCCCTCTACAGAACCGTACATGAGATTTTCACCTCATACGGCTCCTCGTTCAATTTTTCTTCATTTGGAATCTGGGCTCTTCTATCTTCGACTTTTTCTTTATTTATTTCTTCCCGAAACTTCCCAAGAAAATCCCGAATTGGATCCAAACGGGTTAATGTGAGCTTATCCATGCGGTTAGGCACTCTTCAAATAGGAATCCATTTTCTAACTGGCTTTCGTGCTTTGGTGAGTCGTCCGAGATCCTTTCGATGACCTATGTTGTGTTGAAGGGATATCCATTCCGATCGATTGCATAAGACCCGGAAAGTATACAGAAAAGACAGTTCTTTTCAATTTCGATTAATATAGTAGTATCGAATCCATAGTCAATCCTACTTTGATAGGACCGGAATTCTCTTTCTCGATGGGACGGGGAAGGGATATAACTCAGCGGTAGAGTGTCACCTTGACGTGGTGGAAGTCATCAGTTCGAGCCTGATTATCCCTACAATGTGAGCTATTTTGACTTACACGATCGAACGGGAATGGATAAGAGGCTTGTGGGATTGACGTGATAGGGTAGGGTTGGCTATACTGCTGGTGGCGAACTCCAGGCTAATAATCTGAATGGATACAAGTTTGGAAGGAAAGACAATTCCGAATCCGCTTTGTCTACGAATAAGGAAGCTATAAGTAATGCAACTATGAATCTCATGGAGAGTTCGATCCTGGCTCAGGATGAACGCTGGCGGCATGCTTAACACATGCAAGTCGAACGGGAAGTGGTGTTTCCAGTGGCGAACGGGTGAGTAACGCGTAAGAACCTGCCCTTGGGAGGGGAACAACAACTGGAAACGGTTGCTAATACCCCGTAGGCTGAGGAGCAAAAGGAGAAATCCGCCCAAGGAGGGGCTCGCGTCTGATTAGCTAGTTGGTGAGGCAATAGCTTACCAAGGCGATGATCAGTAGCTGGTCCGAGAGGATGATCAGCCACACTGGGACTGAGACACGGCCCAGACTCCTACGGGAGGCAGCAGTGGGGAATTTTCCGCAATGGGCGAAAGCCTGACGGAGCAATGCCGCGTGGAGGTGAAGGCCTACGGGTCGTCAACTTCTTTTCTCGGAGAAGAAACAATGACGGTATCTGAGGAATAAGCATCGGCTAACTCTGTGCCAGCAGCCGCGGTAAGACAGAGGATGCAAGCGTTATCCGGAATGATTGGGCGTAAAGCGTCTGTAGGTGGCTTTTCAGTCCGCCGTCAAATCCCAGGGCTCAACCCTGGACAGGCGGTGGAAACTACCAAGCTGGAGTACGGTAGGGGCAGAGGGAATTTCCGGTGGAGCGGTGAAATGCATTGAGATCGGAAAGAACACCAACGGCGAAAGCACTCTGCTGGGCCGACACTGACACTGAGAGACGAAAGCTAGGGGAGCAAATGGGATTAGAGACCCCAGTAGTCCTAGCCGTAAACGATGGATACTAGGTGCTGTGCGACTCGACCCGTGCAGTGCTGTAGCTAACGCGTTAAGTATCCCGCCTGGGGAGTACGTTCGCAAGAATGAAACTCAAAGGAATTGACGGGGGCCCGCACAAGCGGTGGAGCATGTGGTTTAATTCGATGCAAAGCGAAGAACCTTACCAGGGCTTGACATGCCGCGAATCCTCTTGAAAGAGAGGGGTGCCCTCGGGAACGCGGACACAGGTGGTGCATGGCTGTCGTCAGCTCGTGCCGTAAGGTGTTGGGTTAAGTCTCGCAACGAGCGCAACCCTCGTGTTTAGTTGCCACTATGAGAACCCTGAACAGACCGCCGGTGTTAAGCCGGAGGAAGGAGAGGATGAGGCCAAGTCATCATGCCCCTTATGCCCTGGGCGACACACGTGCTACAATGGGCGGGACAAAGGGTCGCGATCTCGCGAGGGTGAGCTAACTCCAAAAACCCGTCCTCAGTTCGGATTGCAGGCTGCAACTCGCCTGCATGAAGCAGGAATCGCTAGTAATCGCCGGTCAGCCATACGGCGGTGAATCCGTTCCCGGGCCTTGTACACACCGCCCGTCACACTATAGGAGCTGGCCATGTTTGAAGTCATTACCCTTAACCGTAAGGAGGGGGATGCCTAAGGCTAGGCTTGCGACTGGAGTGAAGTCGTAACAAGGTAGCCGTACTGGAAGGTGCGGCTGGATCACCTCCTTTTCAGGGAGAATGCTTATTGGGTATTTTGGTTTGACACTGCTTCAGCCCAAAAAGAAGGCAGCTACGTCTGAGCTAAACTTGGATATGGTCTTAGGGTGAAGTAAGACCAAGCTCATGAGCTTATTATCCTAGGTCGGAACAAATTAGTTGATAGTGATAGGATCCCTTTTTGACGTCCCCATGCCCCCGTGTGGCGGCATGGGGATGTCAAAAAAGGGATGGAGTTTTTCTCGCTTTTGGCGTAGCAGGCCTCCCTTTGGGAGGCCCGCGCGACGGGCTATTAGCTCAGTGGTAGAGCGCGCCCCTGATAATTGCGTCGTTGTGCCTGGGCTGTGAGGGCTCTCAGCCACATGGATAGTTCAATGTGCTCATCAGCGCCTGACCCGAAGATGTGGATCATCCAAGGCACATTAGCAGTGTCTAGGGTTGGGCCAGGAGGGTCTCTTAACGCCTTCCTTTTTCATCGGAGTTATTTCCTGCCATGGTAAGGGGGGCACACTTGAAGAGCGCAGTACAACGGGAGTTGTATGCTGCGTTCGGGAAGGATGAATCGCTCCCGAAAAGGAGTCTATTGATTCTCTCCCAATTGGTTGGATCGAAGGGGCGATGATTTACTTCACGGGCGAGGTCTCTGGTTCAAGTCCAGGATGGCCCAGCTGCGCCAGGGAAAAGAATAGAAGAAGCATCTGACTCTTTCATGCATACTCCACTTGGCTCGGGGGATATAGCTCAGTTGGTAGAGCTCCGCTCTTGCAATTGGGTCGTTGCGATTACGGGTTGGCTGTCTAATTGTCCAGGCGGTAATGATAGTATCTTGTACCTGAACCGGTGGCTCACTTTTTCTAAGTAATGGGGAAGAGGACTGAAACATGCCACTGAAAGACTCTACTGAGACAAAAAGATGGGCTGTCAAAAAGGTAGAGGAGGTAGGATGGGCAGTTGGTCAGATCTAGTATGGATCGTACATGGACGATAGTTGGAGTCGGCGGCTCTCCTAGGCTTCCCTCATCTGGGATCCCTGGGGAAGAGGATCAAGTTGGCCCTTGCGAATAGCTTGATGCACTATCTCCCTTCAACCCTTTGAGCGAAATGTGGCAAAAGGAAGGAAAATCCATGGACCGACCCCATTGTCTCCACCCCGTAGGAACTACGAGATCACCCCAAGGACCCCTTCGGCGTCCAGGGGTCACGGACCGACCATAGACCCTGTTCAATAAGTGGAACACATTAGCCGTCCGCTCTCCGGTTGGGCAGTAAGGGTCGGAGAAGGGCAATCACTCGTTCTTAAAACCAGCATTCGATAAAGAGTCGGGCGGAAAAAGGGGAGACCGTTCCTGGTTCTCCTGTAGCTGGATTCCCCGGAACCACAAGAATCCTTAGAATGGGATTCCAACTCAGCACCTTTTGTTTTGAGATTTTGAGAAGAGTTGCTCTTTGGAGAGCACAGTACGATGAAAGTTGTAAGCTGTGTTCGGGGGGGAGTTATTGTCTATCGTTGGCCTCTATGGTAGAACCCGTCGGGGAGGCCTGAGAGGCGGTGGTTTACCCTGTGGCGGATGTCAGCGGTTCGAGTCCGCTTATCTCCAGCCCGTGAACTTAGCGGATACTATGATAAATTTTGCCAATTCGGCAGTTCGATCTTCGCATTCATGGACGTTGATAAGATCCTTCCATTTAGTAGCACCTTAGGATGGCATAGCCTTAACGTTAATGGCGAGGTTCAAAAGAGGAAAGGCTTGCGGTGGATACCTAGGCACCCAGAGACGAGGAAGGGCGTGCAAGCGACGAAAAGCTTCGGGGAGTTGAAAAAAGCATAGATCCGGAGATTCCCAAATAGGTCAACCTTTTGAACTGCTGCTGACCATGAGCAGGCAAGAGACAACCTGGCGAACTGAAACATCTTAGTAGCCAGAGGAAAAGAAAGCAAAAGCGATTCCCGTAGTAGCGGCGAGCGAAATGGGAGCAGCCTAAACCGTGAAACGGGGTTGTGGGAGAGCAATACAAGCGTTGTGCTGCTAGGCGAAGCGGTTGAGTGCCGCACCCTAGATGGCTAAAGTCCAGTAGCCGAAAGCATCACTAGCTTATGCTCTGACCCGAGTAGCATGGGGCACGTGGAATCCCGTGTGAATCAGCAAGGACCACCTTGCAAGGCTAAATACTCCTGGGTGACCGATAGCGAAGTAGTACCGTGAGGGAAAGGTGAAAAGAACCCCAGTGGGTAGTGAAATAGAACGTGAAACCGTGCTGAGCTCCCAAGCAGTGGGAGGGGAAAGTGATCTCTGACCGCGTGCCTGTTGAAGAATGAGCCGGCGACTCATAGGCAGTGGCTTGGTTAAGGGAACGGAACCCACCGGAGCCGTAGCGAAAGCGAGTCTTCATAGGGCGATTGTCACTGCTTATGGACCCGAACCTGGGTGATCTATCCATGACCAGGATGAAGCTTGGATGAAACTAAGCAGAGGTCCGAACCGACTGATTTGAAGAATCAGCGGATGAGTTGTGGTTAGGGGTGAAATGCCACTCGAACCCAGAGCTAGCTGGTTCTCCCCGAAATGCGTTGAGGCGCAGCAGTTGACTGGACATCTAGGGGTAAAGCACTGTTTCGGTGCGGGCTGCGCGAGCGGTACCAAATCGAGGCAAACTCTGAATACTAGATATGACCCAGGTCAAGGTCGGCCAGTGAGACGATGGGGGATAAGCTTCATTGTCGAGAGGGAAACAGCCCGGATCACCAGCTAAGGCCCCTAAATGACCGCTCAGTGATAAAGGAGGTGGGGGTGCAAAGACAGCCAGGAGGTTTGCCTAGAAGCAGCCACCCTTTAAAGAGTGCGTAATAGCTCACTGATCGAGCGCCCTTGCGCTGAAGATGAACGGGGCTAAGCGATCTGCCGAAGCTGTGGGATGTCAAAATGCATCGGTAGGGGAGCGTTCCGCCTTAGAGGGAAGCAAACGCGAAAGCGGGGGTCGACGAAGCGGAAGCGAGAATGTCGGCTTGAGTAACGAAAACATTGGTGAGAATCCAATGCCCCGAAAACCCAAGGTTTCCTCCGCAAGGTTCGTCCACGGAGGGTGAGTCAGGGCCTAAGATCAGGCCGAAAGGCGTAGTCGATGGACAACAGGTCAATATTCCTGTACTACCCCTTGTTGGTACGGAGGGACGGAGGAGGCTAGGTTAGCCGAAAGATGGTTATAGGTTTAAGGACACAAGGTGACCCTGCTTTTCAGGGTAAGAAGGGGTAGAGAAAATGCCTCGAGCCGAGGTCCGAGTACCAAGCGCTGCAGCGCTCAGGCGCTACGGCGCTGAAGTATGTAACCCATGCCATACTCCCAGGAAAAGCTCGAACGACCTTCAACAAAAGGGTACCTGTACCCGAAACCGACACAGGTGGGTAGGTAGAGAATACCTAGGGGCGCGAGACAACTCTCTCTAAGGAACTCGGCAAAATAGCCCCGTAACTTCGGGAGAAGGGGTGCCCCCTCGCAAAGGGGGTCGCAGTGACCAGGCCCGGGCGACTGTTTACCAAAAACACAGGTCTCCGCAAAGTCGTAAGACCATGTATGGGGGCTGACGCCTGCCCAGTGCCGGAAGGTCAAGGAAGTTGGTGAACTGATGACAGGGAAGCCGGCGACCGAAGCCCCGGTGAACGGCGGCCGTAACTATAACGGTCCTAAGGTAGCGAAATTCCTTGTCGGGTAAGTTCCGACCCGCACGAAAGGCGTAACGATCTGGGCACTGTCTCGGAGAGAGGCTCGGTGAAATAGACATGTCTGTGAAGATGCGGACTACCTGCACCTGGACAGAAAGACCCTATGAAGCTTTACTGTTCCCTGGGATTGGCTTTGGGCCTTTCCTGCGCAGCTGGTGGAAGGCGAAGAAGGCCCCCTTCCGGGGGGGCCCGAGCCATCAGTGAGATACCACTCTGGAAGAGCTCGGATTCTAACCTTGTGTCAGACCCGCGGGCCAAGGGACAGTCTCAGGTAGACAGTTTCTATGGGGCGTAGGCCTCCCAAAAGGTAACGGAGGCGTGCAAAGGTTTCCTCGGGCCAGACGGACATTGGTCCTCGAGTGCAAAGGCAGAAGGGAGCTTGACTGCAAGACTCACCCGTCGAGCAGAGACGAAAGTCGGCCTTAGTGATCCGACGGTGCCGAGTGGAAGGGCCGTCGCTCAACGGATAAAAGTTACTCTAGGGATAACAGGCTGATCTTCCCCAAGAGTCCACATCGACGGGAAGGTTTGGCACCTCGATGTCGGCTCTTCGCCACCTGGAGCTGTAGGTGGTTCCAAGGGTTGGGCTGTTCGCCCATTAATGCGGTACGTGAGCTGGGTTCAGAACGTCGTGAGACAGTTCGGTCCATATCCGGTGTGGGCGTTAGAGCATTGAGAGGACCTTTCCCTAGTACGAGAGGACCGGGAAGGACGCACCTCTGGTGTACCAGTTATCGTGCCTACGGTAAACGCTGGGTAGCCAAGTGCGGAGAGGATAACTGCTGAAAGCATATAAGTAGTAAGCCCACCCCAAGATGAGTGCTCTCTCCTCCGACTTCCCTAGAGCCTCCGGTAGCACAGCCGAGACAGCGACGGGTTCTCCACCCATAGGGGATGGAGCGACAGAAGTATGGAAATAGGATAAGGTAGCGGCGAGACGAGCCGTTTAAATAGGTGTCAAGTGGAAGTGCAGTGATGTATGCAGCTGAGGCATCCTAACGAACGAACGATTTGAACCTTGTTCCTACACGACCTGATCAAATTGATCAGGCACTTGCCATCTATCTTCATTGTTCAACTCTTTGATGAAAACCAAAAAAGCTCTGCCCTTCCATCTCTTATAGAGAGGGAGGGCAGAGGCCTTTGGTGTCCCTCAAGAATTGGGGCTTCACAATTACTAGCCAATATTTCTCTCATGCCTTTCCTCGTTCATGGTTCGATATTCTGGTGTCCTAGGCGTAGAGGAACCACACCAATCCATCCCGAATTTGGTGGTTAAACTCTACTGCGGTGACGATACTGTAGGGGAGGTCCTGCGGCAAAATAGCTCGATGCCAGAATGATAAAAAGCTTAACACCTCTTATTTGACTTTTTCACTATTTTGAAATACGAAAAAAAAATGCAAAGGCCGTCTTATCCCCTTCACACCTCGGAACGCACTGTTCTTATAGAGAGAAAGCGCTTTCCCATCTTCTTAACCCGAAATGAAGCCCGGGAAGAGATCCAGTGGAGACGGGTGGGCCTGTAGCTCAGAGGATTAGAGCACGTGGCTACGAACCACGGTGTCGGGGGTTCGAATCCCTCCTCGCCCACAGCCTTCCAAATCTTTCCTTTTGTCGAAGTGGAATCGTAGAACAGAATGTGATACGATGAGATAGAATGCAAAAGGATACGGGTTACCTACTCCTAAGGGTCAAAGCAAGCCCTTTAATCAATTCTTTATTCTTACATTAAAGAATGAATCAAATCTCCCCAAGTAGGATTCGAACCTACGACCAGTCAGTTAACAGCCGACCGCTCTACCACTGAGCTACTGAGGAACAGGGAGCCTAGAGTTCAACTCCCGCTCTCAACCCATGAACAATATGAGTCCGAAGCTTCTCGTACTCCCGGAATTTCTTCGTAGTGACTCCGTTCCATGCCTCATTTCATAGGGAAGTGGCTCTATTTCACTTCCTAGCACTTCCTATCATTAATATCCATCCTTTGATTTACATAAGAGATGTCATTTATAGTCTATCTCTTTCTATATATGGAAAGTCAAGAAATTCTCATCGAAACATCGAGAAATTGTGCATTCACAGGTATCACTTAAAGTGATTAGAAGATTTAGCTTGTATGAATCGCTATTGGTTTGATACGAATAATGGCAGTCGTTTCAGTATGTTAAGGATACAGATGTATCCACAATTCATTTAGAGTTACTTAATAGCCTATTTCTTATATCCCGTGAAATTCTCGAGCCGAAAGATGGATGCATATGCTGTGTTTCATTTTGCTAAACGATATCGGTGAAATTGGATATAGCTATTTTAGATAGAAGAAACTAAAATAAGAATGTACCCTTCTATCCAATTTGCATCGATAAAATAAATCCAAATTCCAGATGAATAATTGCAAATTTTTGTGTGTACGAGATTAGAATAACTTCAAAATAACTGACATAATTTTAAGAAAAAAATTGTTTCCGATTCACCAATTCCCAAACCAATAGATGTCTTTCACATACAACTGAAACCAAATCTCGACGATTTGCCAGAGAATAATATTATTCTTTGTTAGCCGCCATGGTGAAATTGGTAGACACGCTGCTCTTAGGAAGCAGTGCTCAAGCATCTCGGTTCGAGTCCGAGTGGCGGCATTCTCGAAAAAGAATCAATAGATAGAATCAATTGAAAGGGACCCCCTAAAAACTTATTTGAGACCCCTTCTTCTAGGGTTCCAAATTCGGTAATTATGATAAAGTGAACAAGATACGTTTTGACCAGAAAAGCCCGTGCTCTTATTTCGAGCACAGGTCGGTAAAGAGGAATCAGACGATTCAAGTGGTTTTTTAACGGGATCTATAATTTTCTTCAAAAAATTTCGATCTGATATTGTAGGCACCAGACGAAGCAATGGTTTATCCACTTCACTTCGTTTGTGAAAGCGTGAAAAGAGCAAGAGACTTGAATTTTGGGCTATCATAATCTTTAAAATTATTCAATACAATCAATATAACTAACTCCTTATCAATCTCGATTCATTTCATTGAAAGAATTAACACAAGGTTTTGTTGGCGATGGGTTACAAACAAATTTGATTTATTTTTTTTGATATGGATAAGTAAAATAGTATAAATTTTTCATGAACTAAGATTCAAGGAAAAAATTAAATAAAAGGTATGTTCTTTCTCTGTTTGAGAGTGAAAATATTCTTCTATTCATAGTCGATGATAACATCACAGTCCCACCGCTATTCCAAAACCGTACATGAAACCTAGCTTCATACGGCTTCTCTATGATAAAACGATTGGAAATCTAAATAGACCAAAGGAATTCCTCTGAAAAAAAAGCGCTTCCGAATTGATCTCGTCTTTTTTTCGCAAAACTAATCTTGGAATAAAACCGTTATAGAATTAATAAAAAAGAATTTCCAATTTTTGTCCTATTCTTTAAAAAGAATAAAGGGTTAATTCGTTCTTGATAGCCATTTCCTTACAAGTGAATGAAAAGTACTACTTATCATTTCTCCAATTTCAAGTCCATTATGATTCCTTTATAGAAAAATCTCTAATAGATTTCATACAATCCTTTATGTACTTTAGTGTTCCAACCCCTCACTATTTATGATTTCATTCAATCGGAATCCTTTATTTTTGCCCGCTTCAAGATATGTGAACTTGGGGTAAAGATTTATTAGTTTATTCAATTTCTTGTACGTAGGAAATGAGTTTTACTATAATAAGCTGTTTTGTTTCACTCATATAGCTATCTAGTCAGGTTTTTTAACG
Triticum_urartu ATGGCAACCCTTCGAGTCGACGAAATTAAAATTCTCCGCGAACGTATTGAACAATATAATAGGAAAGTAGGGATTGAGAATATAGGTCGCGTAGTTCAAGTGGGGGATGGGATTGCTCGTATTATAGGTCTTGGTGAAATAATGTCAGGTGAATTAGTCGAATTTGCAGAAGGTACTAGGGGTATTGCTCTGAATTTGGAATCCAAAAATGTTGGGATTGTATTAATGGGCGATGGGTTGATGATACAAGAGGGAAGTTTTGTAAAAGCAACAGGAAGAATTGCTCAGATACCCGTGAGTGAGGCTTACTTGGGTCGTGTTGTAAATGCTCTGGCTAAACCTATTGATGGGGGCGAAATTATAGCTGAATCTCGCTTAATTGAATCTGCTCCAAGTATCAAATTAAAGCCATGAATGAGAACCAATCCTACTACTTCTCCTCCCGGGTCCTGAAGAAAAAAGTACAGGTCGTATCGATCAAATTATTGGACCCGTGCTGGATGTCACTTTTCCCCCAGGCAAGTTACCTTATATTTATAACGCTTTGGTAGTCAGAGACACTGCCGATAAGCAAATTAATGTTTGTGAGGTACAACAATTATTAGGAAATAATCGAGTTAGAGCTGTAGCTATGAGTACGGACGGGTTGATGAGAGGAATGGAAGTGATTGACACGGGAGCTCCTCTCAGTGTTCCGGTCGGTGGAACTCTCGGACGAATTTTCAACGTTCTTGGGGAGCCTGTTGACAATTTGGGTCCTGTAGATAGTAGTGCAACGTTCCCTATTCATAGATCTGCGCCTGCCTTTATCGAGTTAGATACGAAATTATCCATCTTTGAAACAGGTATTAAGGTCGTCGATCTTTTAGCTCCTTATCGACGTGGAGGAAAAATAGGACTATTTGGGGGGGCTGGAGTAGGTAAAACAGTACTGATCATGGAATTAATCAATAACATTGCTAAAGCTCATGGGGGCGTATCCGTATTCGGTGGAGTAGGGGAACGGACTCGTGAAGGAAATGATCTTTATATGGAAATGAAGGAATCCGGAGTAATTAATGAAAAAAATATTGAGGAATCAAAGGTAGCTCTAGTCTATGGCCAAATGAATGAACCACCGGGAGCTCGTATGAGAGTTGGTTTAACTGCCCTAACTATGGCGGAATATTTCCGAGATGTTAATAAGCAAGACGTGCTTTTATTTATCGATAATATCTTTCGTTTTGTTCAAGCAGGATCAGAGGTATCCGCTTTATTAGGGAGAATGCCCTCCGCAGTGGGTTATCAACCTACTCTTAGTACAGAAATGGGTTCTTTGCAAGAAAGAATTGCTTCTACTAAAAAGGGATCTATAACTTCGATTCAAGCAGTTTATGTACCTGCAGACGATTTGACCGACCCTGCCCCTGCCACAACATTTGCACATTTGGATGCTACTACCGTACTTTCCAGAGGATTAGCTTCCAAGGGTATTTATCCAGCAGTAGATCCTTTAGATTCAACCTCGACTATGTTACAGCCTCGGATCGTTGGCAACGAACATTATGAAACTGCGCAAAGAGTTAAGACTTTACAACGTTACAAAGAACTTCAGGACATTATCGCAATTCTTGGCTTGGATGAATTATCGGAAGAGGATCGTTTAACTGTAGCAAGAGCAAGAAAAATTGAGCGTTTCTTATCACAACCGTTCTTTGTGGCAGAAGTTTTTACTGGTTCTCCAGGAAAGTATGTTGCTCTTGCGGAAACTATTAGGGGATTTCAACTAATCCTTTCCGGAGAATTAGACGGCCTACCTGAACAGGCTTTTTATTTGGTGGGTAACATCGATGAAGCTAGCACGAAAGCTATAACCTTAGAAGAGGAGAACAAATCGAAATGAATGAAATTAAATCTTTATGTACTGACTCCTAAGCGAATTATTTGGGATTGTGAAGTGAAAGAAATCATTTTATCCACTAATAGTGGCCAAATTGGCGTATTACCAAACCACGCCCCCATTAACACAGCAGTAGATATGGGTCCTTTGAGAATACGCCTCCTCGACCAATGGTTAACAGCGATTCTGTGGAGCGGTTTTGCGAGAATAGTTAATAATGAGATCATCATTTTAGGAAATGATGCGGAACTGGGTAGTGATATTGATCCGGAAGAAGCTCAAAAGGCACTTGAAATAGCCGAAGCTAACTTGAGTGCTGAGGGTACGAAAGATTTGGTTGAAGCGAAGCTCGCTCTCAGACGAGCTAGGATACGAATCGAGGCTGTCAATTGGATTCCCCCATCCAATTGAATGAAAAATGTAACCCATTCTTTCGTTTTTTTAGCTCACTGGCCATCCGCTGGCAGTTTCGGGCTTAATACCGATATTTTAGCAACAAATCTAATAAATCTAACTGTAGTGGTTGGTGTTTTGATTTTTTTTGGAAAGGGAGTTAAAAGATTTATTAGATAATCGAAAACAGAGGATCTTGAGTACTATTCGAAATTCAGAAGAATTGCGTAGAGGGACCATTGAGCAACTCGAAAAAGCTCGGATTCGATTACAGAAAGTCGAAGAAGCGGATGAGTATCGAATGAATGGATACTCTGAGATAGAACGAGAAAAAAATTTGATTAATGCTACTTCTATTAGTTTGGAACAATTGGAAAAGTCTAAAAACGAAACCCTTTTTGAAAAACAAAGGGCAATGAATCAGGTCCGACAGCGGGTTTTCCAACAGGCCGTACAAGGAGCTCTAGGACTGAATAGTTGTTTGAATACCGAGTTACATTTCCGTACGATTCGTGCTAATATTGGCATTCTCGGGTCCCTGGAATGGAAGATGAATCCACTAATTGCTGCTGGATGCCGGGCTTGCTTCTATTGGACCTGGAGTTGGTCAAGGTACTGCTGCAGGACAAGCTGTAGAAGGTATTGCGAGACAGCCAGAAGCAGAAGGTAAAATACGAGGTACTTTATTGCTTAGTCTAGCTTTTATGGAAGCTTTAACAATTTATGGACTAGTTGTGGCACTAGCGCTTTTATTTGCGAACCCTTTTGTTTAAATGAATATTATACCTTGTTCCATTAAAACACTCAAGGGGTTATACGATATATCGGGTGTAGAAGTAGGCCAACACTTCTATTGGCAAATAGGAGGTTTCCAAATTCATGCCCAAGTACTCATCACTTCTTGGGTCGTAATTACTATCTTGCTAGGTTCAGTTGTCATAGCTGTTCGGAATCCACAAACCATCCCGACCGACGGTCAGAATTTTTTTGAATATGTCCTTGAGTTTATTCGAGACTTGAGCAAAACTCAGATTGGAGAAGAATATGGTCCCTGGGTTCCCTTTATTGGAACTATGTTCCTTTTTTTTGTTTCGAATTGGTCGGGTGCTCTTTTACCTTGGAAAATTATATTACCCCATGGGGAATTAGCAGCGCCCACGAATGATATAAATACTACTGTTGCTTTAGCTTTACTCACGTCAGCGGCATATTTTTATGCTGGTCTTAGCAAAAAAGGATTGAGCTATTTCAAATATATTAAACCAACTCCAATCCTTTTACCAATTAACATCCTAGAAGATTTCACAAAACCATTATCGCTTAGCTTTCGACTTTTCGGGAATATATTGGCGGATGAATTAGTTGTTGTTCTTGTTTCTTTAGTCCCCTTAGTAATCCCTATACCGGTCATGTTTCTTGGATTATTTACAAGCGGTATTCAAGCTCTTATTTTTGCAACATTAGCCGCAGCCTATATAGGTGAATCCATGGAGGGTCATCATATGATAGTTACTTTTTCTATAACAGGATTCTTAGTTTCTCGTTGGTCCTCGGGACATTTTCCATTAAGTAATTTATATGAGTCATTGATCTTCCTTTCATGGGCCCTGTATATTCTTCATACCATTCCTAAAATACAGAACTCTAAAAATGATTTAAGCACAATAACTACGCCAAGTACTATTTTAACGCAAGGCTTTGCCACATCGGGTCTTTTAACTGAAATGCATCAATCCACGATACTAGTACCTGCTCTACAATCTCAGTGGTTAATGATGCATGTCAGTATGATGTTATTAAGCTATGCAACTCTTTTGTGCGGATCCTTATTATCTGCCGCTATTCTAATCATTAGATTTCGAAATTTCTTCGTTTTTCTTTTCCAAATTATTACAAATATCAATTAACGGAGCGTTTGGATTCTTGGAGTTATCGTGTCATTAGCGGATTTACCCTTTTAACCGTAGGTATTCTTTGTGGAGCAGTATGGGCTAATGAGGCCTGGGGATCCTATTGGAATTGGGATCCTAAGGAAACTTGGGCATTTATTACTTGGACCATATTCGCAATTTATTTACATAGTAGAACAAATAATTGGAAGGGTACGAATTCTGCACTTATAGCTTTGATAGGATTTCTTATAATTTGGATTTGTTATTTTGGTATAAATCTATTAGGAATAGGCTTACATAGTTATGGTTCGTTTTTAATGAAAAAAAAGAAAGCATTGCCTTCTTTACTATATCTTTTTATCGTACTTTTGCCTTGGGGGGTCTCTTCCTCATTTAACAAATGTCTGGAACTTTGGATTAAGAATTGGTGGAATACCAGGCAATCCGAAACTCTCTTAACTGATATTCAAGAGAAAAGGATTCTAGAAAGATTCATAGAATTAGAAGAACTTTCTTTGGACGAGATGATAAAGCTCCTCCTACAGGAATACACGAAATAATACAATGGGTCAAAATAAATAATGAGGATCATCTCCATACCATTTTGCATTTCTCGACAAATATAATCTGTTTGATTCTAAGTGGTTCTTTTTTTGGTAAAGAGGAACTTATTAATTCTTGGCAGGAATTCTTCTATAATTTAAATGACTCAATAAAAGCTTTTTTTATTCTTTTAGTTACTGATTTTGTTGGATTTCACTCCACCCGTGGTTGGGAACTAGTAATTCGTTGGGTCTACAACGATTTTGGATGGGCTCCTAACGAGCTTTTCACTATTTTTTGTAGTTTTCCAGTAATTCTAACATGTTTGAAATTTTGGGTCTTTTTTTTAAATCGTCTATCTCCTTCGCTTGTAGTCTATCATTCAATTGAATAAATGCCCATTGGTGTTCCAAAAGTACCTTACCGGATTCCTGGAGATGAAGAAGCGACTTGGGTTGACTTATACAATGTTATGTATCGAGAAAGGACACTTTTTTTAGGTCAAGAGATTCGTGAGATCACGCATATTACAGGTCTCATGGTATATCTGAGTATAGAAGATGGAAGTGATATTTTTTTGTTTATAAACTCCCCAGGCGGGTGGCTAATCTCAGGAATGGCTATTTTTGATACGATGCAAACGGTGACACCAGATATAACAATATGCCTCGGAATAGCCGCCTCCATGGCGTCCTTCATTCTGGGAGGAGAACCCACCCGTATAGCATTCCCTCACGCGAGGATTATGCTTCACCAACCTAGTGCTTATTATCGGGCAAGGACACCAGAATTTCTAGAAGTAGAAGAGTTACACAAAGTTCGCGAAATGATCACAAGGTATGCAGTAAGAACAGGCAAGCCTTTTTGGGTTGTATCCGAAGACATGGAAAGGGATTTTATGTCAGCAGACGAAGCCAAAGCTTATGGACTTGTCGATGTAGGGGAAATGGACAAGCACTGTGATCCAGTGTGGCCAGAAATGAAGGATTGGATGTTCCGCGTTCGGCTAGAGAATGACACCATCATCCTAGGCTATATTTCAGGAAAGATACGGTCTAGTTCTATACGAATACTGATGGGGGATAGGGTCAAAATTGAAGTAAGTCGTTATGATTCAAGCAAGGGACGTATAATTTATAGACTTCCCAAGTCGAAGCGTATCGACTCGAAGAGCGAAGATAAGATGAAATTCGAAGGGTCAAAAAAATCTCGTTACTTTGTCTACCCACTTCTCTTTGAATTTGCCCACCATAATGGTTCTGAACCTGTGGAAATAAGTAATAACAAGAAATTTAGTTCACTACTTGTGAAACGTTTAATTCGAATGTATCAGCAGAATTTTTTGAACTCGGTTAATCATAACCAAGATCGATTAGATTACAATTTTTATTCTGAGTTTTATTCTCAGATTCTATCTGAAGGGTTTGCGATCGTTGTGGAAATCCCATTCTCGCGGGAATTTTGTCTGGAAATACCAAAGTTTCAGAATTTACGCTCTATTCATTCATTTCCCTTTTTAGAAGACTTTCATTTGGATTATCTATCACATATAGAAATACCCTATCCTATCCATTTGGAAATCCTGGTTCAACTCCTTCAATACCGTATCCAAGATGTTCCATCTTTGCATTTGCGATTCTTTCTCAACTATTATTCGAATTGGAATAGTTTTATTACTTCAATGAAATCCTTTTTTAAAGAAAATAAAAGACTATTTTTCCTATATAACTCTTATGTATCAGAATATGAATTTTTTTTGTTTCTTAAACAATCTTGCTTACCATTAGCATCTTCTTTTCTGGAACGAATCTTTAAGATGGAACATTTTGGGATGTACCCTTCTCGGAAAACCTGGTTCTTTATGGATCCTCTTATGCATTATCGATATCAAGGAAAGGCAATTGCATCAAAAGGCACTTTTAAGAAGAAATGGAAATACCTTATCTTCTGGTATTATTTCTTTTGGACTCAGCCGAGAATCCATATAAACTTAAACTCTTGCTTCGATTTTATGGGGTACCTTTCAAGTGTACAAAGTTCTTTGGTAAGGAATATGCTGGAGAATTCATTTCTAATAATGAAAAAATTCGATACCGTCCCCGCTACTCTCCTCATAGGATACTTAAAAGCTCAATTTTGTACTGGATCGGGGCATCCTATTAGTAAACCCTGGACATTATCAGATTGGGATATTCTTGATCGATTTGGTCGGATATGTAGAAATCTTTTTCATTATCATAGTGGATCTTCGAAAAAAACTTTGTATCGAAAGTATATACTTCGACTTTCATGTGCTAGAACTTTAGCTCGTAAACATAAAAGCACGGTACGATTTATGCAACGAGGTTCGGCATTTTTAGAAGAATTTTTTATGGAAGAAGAGGTTTTTTTGATGTTCAAAACAACTTCTTGTGGATCACACACTGAGCGTATTTGGTATTTGGATATTATAAATGACCTGTAGAGGTAGAAACTATCAATTCTTTTTCGAAATTGGAAAAAGAAGTCTATGGACTGATATCGATTCCCATTTTGACCCTCCTTTTGGGAATAACAATAGAGGTACTCGTAATTGTGTGGTTAGAAAGAGAAATATCTGCGTCGATACAACAACGTATTGGTCCTGAATATGCTGGCCCCCTGGGCCTGCTTCAAGCTATAGCAGATGGGACTAAGCTATTTAAAGAAGATATTCTGCCATCCCGAGGAGATATTTCTTTATTTATTGGACCCTCTATAGCAGTCATATCATTATTAAGTTTTTTAGTTATCCCTGGATATTTTGTTTTAGCCGATCTTAGTATTGGTGTTTTTTTATGGATTGCCATTTCAAGTATAGCTCCTATTGGTCTTCTTATGGCAGGATATAGCTCAAATAATAAATATTCTTTTGGCGGTCTACGAGCTGCTGCTCAATCCATTAGTTATGAAATACCATTAACTTTTTGTGTGCTAGCAATATCTCTGGTTACCAAACTGAATATTCCGGTATCAAATATGGTTTATTTTATCTTGTTTCTTACCTAAATTTATTAGTTTCTTCTTTATTTGTAACAGTTCTCTACTTGGGCGGGTGGAATTTATCTATTCCCTATATATCCGATTTTTTCAAAGCAGGAATTTTGGAAATGATGGGTATAATTACATTAACTAAAGCTTATTTATTTCTCTTCATTTCTATCACAATAAGATGGACTTTACCGAGGATGAGAATGGATCAGTTATTAAATCTTGGATGGAAATTTCTTTTACCTATTTCCCTGGGCAATCTCTTATTAACAACCTCTTCTCAACTTGTTTCACTATAAAAAGCGTTTCATTTGCTTCTCTTCGGAAGTTTCATTTTCCCAGAATGTATCCTAATTTTTGGCCTAATTCTTCTTCTGATGATCGATACCTCTGATCAAAAAGATAGACCTTGGTTCTATTTCATCTCTTCAACAAGTTTAGTAATAAGCATAACGGCCCTATTGTTCCGATGGAGAGAAGAACCTATAATTAGCTTTTCGGGAAATTTCCAAACGAACAATTTCAACGAAATCTTTCAATTTCTCATTTTATTATGTTCAACTTTATGTATTCCTCTATCCGTAGAGTACATTGAATGTACAGAAATGGCTATAACAGAGTTTCTGTTATTCTTAACAGCTACTCTAGGGGGAATGTTTTTATGTGGTGCTAACGATTTAATAACTATCTTTGTAGCTCCAGAATGTTTCAGTTTATGTTCCTACCTATTGTCTGGATATACCAAGAGAGATCTACGGTCTAATGAGGCTACTATGAAATATTTACTCATGGGTGGGGCAAGCTCTTCTATTCTGGTTCATGGTTTCTCTTGGCTATATGGTTCATCTGGGGGGGAGATCGAGCTTCAAGAAATTGTGAACGGTCTTATCAATACACAAATGTATAACTCCCCAGGAATTTCAATTGCGCTTATATCCATCACTGTAGGACTTGGGTTTAAGCTTTCCCTAGCCCCTTTTCATCAATGGACTCCTGTCTACGATCCCCCACTCCAGTCGTTGCTTTTCTTTCTGTTACTTCGAAAGTAGCTGCTTCAGCTTCAGCCACGCGAATTCTCGATATTCCTTTTTATTTCTCATCAAACGAATGGCATCTTCTTCTGGAAATCCTAGCTATTCTTAGCATGATTGGGAATCTCCTTGCTATTACTCAAACAAGCATGAAACGTATGCTTGCATATTCGTCCATAGGGCAAATCGGATATGTAATTATTGGAATAATTGTTGGAGACTCAAATGATGGATATGCAAGCATGATAACTTATATGCTGTTCTATATCTCCATGAATCTAGGAACTTTTGCTTGCATTGTATTATTTGGTCTACGTACCGGAACTGATAACATTCGAGATTATGCAGGATTATACACGAAAGATCCTTTTTTGGCTCTCTCTTTAGCCCTATGTCTCTTATCCCTAGGAGGCCTTCCTCCACTAGCAGGTTTCTTCGGAAAACTCTATCTATTCTGGTGTGGATGGCAAGCAGGCCTATATTTCTTGGTTTCAATAGGACTCCTTACGAGCGTTCTTTCTATCTACTATTATCTAAAAATAATCAAGTTATTAATGACTGGACGAAACCAAGAAATAACCCCTTATGTGCGAAATTATAGAAGATCCCCTTTAAGATCAAACAATTCCATCGAATTGAGTATGACTGTATGTGTGATAGCATCTACTATACCAGGAATATCAATGAACCCCATTCTTGCAATTGCTCAGGATACCCTCTTTTAGATGTTTCTGCTTCACGAATATGATATTTTTTGGACATTTCTAATAATAGCAAGCCTTATTCCTATTTTGGCATTTTCGATTTCAGGACTTTTAGCCCCGGGACCAGAGAAGCTTTCTAGTTATGAATCGGGTATAGAACCCATGGGAGGGGCTTGGGTACAATTCCGAATACGCTATTATATGTTTGCGCTCGTTTTTGTTGTTTTTGATGTGGAAACCGTCTTTCTATACCCTTGGGCAATGAGTTTCGACGTATTGGGTGTATCCGTTTTTATCGAAGCTTTGATTTTCGTGCTTATCGTTGTTGGTGTTTATGCATGGCGAAAAGGAGCCTTGGAATGGTCTTAAATGAGTTATTTTCCTTGGTTAACAATACTTGTTGTTCCGATATTTGCAGGTTCAATTTTTTTACCTCATAAGGGAAACAAAGTCGTTAGGTGGTATACTATATCTATTTGTTTATTAGAATTCCTTATGACTTATGCGTTCTGTTATCATTTCCAACTGGAGGATCCCTTAATCCAATTAAAGGAGGATTATTGGATAGATGTCTTCGATTTCCACTGGAGATTGGGAATCGATGGACTTTCATTAGGATCTATTTTATTGACAGGATTTATCACTACTTTAGCTACTTTAGCAGCTTGGCCAACACGGAATTCGCGATTATTCTATTTCCTGATGCTCGCAATGTATAGTGGTCAAATAGGATTATTTTCTTCGCGAGACCTTTTACTTTTTTTTATCATGTGGGAGTTAGAATTAATTCCTGTTTACTTACTTTTATCCATGTGGGGGGGGAAGAGGCGTCTATATTCAGCTACAAAGTTTATTTTGTATACTGCAGGCGGTTCCATTTTTTTCTTAATCGGAGTTCTGGGTATGGGCTTATATGGTTCCAACGAACCATTAGATTTGGAAAGATTAATTAATCAATCATACCCTGCAACCTTGGAAATACTTTTATATTTTGGCTTCCTTATTGCTTATGCTGTCAAATTGCCGATTATACCCCTACATACGTGGTTACCAGATACCCATGGGGAAGCACATTATAGTACATGTATGCTTTTAGCGGGAATATTATTAAAGATGGGAGCATATGGATTGATTCGGATCAACATGGAATTGTTACCTCATGCTCATTATCTATTTTCGCCCTGGTTAGTAATAATAGGAGCGATCCAAATAATCTATGCAGCTTCAACTTCTCTTGGTCAACGAAATTTCAAAAGAATAGCTTATTCCTCTGTATCTCACATGGGTTTCATAATTATAGGAATTGGTTCCATAACCAACATTGGACTCAATGGAGCTTTACAAATATTATCCCATGGATTTATTGGTGCTACACTTTTTTTCTTGGCAGGAACCGCTTCTGATAGAATGCGTCTTGTTTATCTCGAAGAACTGGGGGGAATATCTATCCCAATGCCTAAAATTTTTACCATGTTTAGTAGCTTTTCAATGGCTTCTCTTGCCTTACCAGGAATGAGTGGTTTTGTCGCAGAATTAGTAGTATTTTTTGGACTAATTACTAGTCCAAAATTTCTGTTAATGCCAAAAACACTAATTACTTTTGTAATGGCAATTGGAATGATATTAACTCCTATTTATTTATTATCTATGTTACGCCAGATGTTCTATGGATACAAGCTATTTGTTCCAAACGCAAATTTTGATTCTGGACCACGAGAACTCTTTTTAATCTGTATCTTTTTACCAGTAATAGGAATTGGTATTTATCCAGATTTTGTTCTCTCCCTATCCGTTGACAGGGTAGAGGCTCTCTTATCCAATTATTATAAATAGATGTTTGAGCATGTACTTTTTTTGAGTGTCTATTTATTTTCGATTGGTATCTATGGATTGATCACAAGCCGAAACATGGTTAGAGCTCTAATATGTCTTGAACTTATACTGAATTCAATTAATCTAAATCTCGTAACATTTTCTGATCTATTTGATAGTCGCCAATTAAAAGGAGATATTTTCGCAATTTTTGTTGCTGCTGAAGCCGCTATTGGACTATCCATTCTTTCTTCCATCCATCGTAATAGGAAATCCACTATCCAATCTATGGAACATACATATCAATATGCATGGATCCCTCTTCTCCCACTTCCAATTATGTCAATGGGAGGCCTTATTCTTATTCCGACAGCAACAAAAAATCGTCGCATATGGGCTTTTCCTAGTGTTTTACTCTTAAGTATAGCTATGGTATTCTCAGTTCAACTGTCTATTCAACAAATAAATGGAAGTTCGATCTATCAATATCTATGGTCTTGGACCGTCAATAATGATTTTTCTTTAGAATTTGGATACTTGATTGACCCACTTACTTCTATTATGTTAATACTAATTACTACTGTAGGAATCCTGGTTCTTATTTATAGTGATGGTTATATGTCTCACGATGAAGGATATTTGAGATTTTTTTATATAAGTTTTTTCAATACTTCCATGTTGGGATTGGTTACTAGCTCCAATTTGATACAAATTTATTTTTTTTGGGAACTCGTGGGAATGTGTTCTTATTTATTGATAGGCTTTTGGTTTACACGACCAATCGCAGCGAGTGCTTGTCAAAAAGCTTTTGTAACTAATCGTGTAGGGGATTTTGGTCTATTATTAGGAATTTTAGGTTTTTTTTGGATAACAGGTAGTTTAGAGTTTAGGGATTTGTTCAAAATAGCTAATAACTGGATTCCTAATAATGGAATTAACTCTTTACTTACTACTTTGTGTGCTTTTTTATTATTCCTTGGTGCAGTTGCGAAATCCGCACAATTCCCTCTTCACGTATGGTTACCCGATGCTATGGAAGGGCCCACTCCTATTTCGGCTCTTATACACGCAGCAACTATGGCTGGAATTTTTCTTGCTCGACTTCCTCTTTTCATATCTTTACCTATAATGAGTTTTATTTCTTTAGTAGGTACAATAACACTATTCTTAGGAGCTACTTTAGCTCTTGCTCAGAGAGATATTAAAAGAAGCTTAGCCTATTCTACAATGTCTCAATTGGGTTATATGATGTTAGCTCTAGGTATAGGTTCTTATCAAGCTGCTTTATTCCATTTGATCACTCATGCTTATTCAAAAGCTTTATTGTTCTTGGGATCCGGATCCATTCATTCAATGGAACCTCTTGTTGGATATTCACCAGATAAAAGTCAAAATATGGTTCTTATGGGCGGTTTAAGAAAATACCCAATCACAAGAACTACTTTTTTAGGTACACTTTCTCTTTGTGGTATTCCACCTCTTGCTTGCTTCTGGTCCAAAGATGAAATCCTTAGTAATAGTTGGTTGTATTCGCCCTTTTTTGGAATAATAGCCTCCTTTACTGGATTAACTGCCTTTTATATGTTTCGGATATATTTACTTACATTTGATGGGTATTTGCGTGTTTTTAATTACAGTAGCACTAAAGAGAGTTCCTTGTCAATATCCTTATGGGGAAAAAGGCCCAAAATTCAAAATACAAGAGGATCCTTTACTACGTTTGGGGCTAAAAAAACTTTTGCCTATCCGCATGAAACGGGAAATACTATGTTATTTCCTCTTCTTATATTACTATTCACTTTGTTCATTGGATTCATAGGAATCTTTGAGTTAACCATATTATCAAAGTGGTTAACTTCAATAAACACCCAGGAATTTGTAAATTCATATGAATTTACTAATATTTCTTCTGTAAGTCTAGCTATCTTTGGTTTATTCATATTCTCTTTTCAGTTGTTAAACTCTAAAGGAAATCCTAAATTTTTAGATGTAAAAAAAAATATATACAGTTGGTCATATAATCGTGGTTATATAGATATTTTCTATACTAGGTTTCTCGGTATAAGAGGGTTAACCGAACTCACGGAGTTTTTTGATAAGGGTGTTATTGATGGAATTAATGGAGTGGGTCTTGCTAGTTTTTGTATAGGAGAGGAAATTAAATATGTAGGGGGAGGTCGAATCTCGTCTTATTTATTCTTTTATTCTGTGTTTTTCTTTTTTATGGATTTACCTGGACCAATACATGAGATTCTTATGCTATTTGGATTTCTTCTACTAGGGGGTCTAGGAGTAGTATTACTTACCAACCCCATTTATTCTGCCTTTTCGCTGGGATTAGTTCTTGTTTGTATATCCTTATTCTATTTTTTATTAAATTCCTACTTTGTAGCTGTCGCACAACTTCTTATTTATGTGGGAGCCATAAATGTCTTGATCATATTCGCTGTAATGTTCAATGGCTCAGAATGGTCTAAAGATAAGAATTGGACTATTGGAGATGGGTTCACTCTCTGTATAACTATTGTTTTTTCACTAATGACTACTATCCCAGATACGTCGTGGTATGGAATTCTTTGGACTACAAGATCAAACCAAATAGTAGAACAGGGTCTCAATAATGTTCAACAAATTGGAATTCATTTAGCAACCGATTTTTATCTTCCGTTTGAACTCATTTCCATAATTCTTCTAGTTTCTTTAATAGGTGCAATTACTATGGCTCGGCAATAAATGTTTACAGAAGCAATAACAGTAAATGCACCAGAATTCTTGGAGAATATTCAAATACCACAAAGAGCCAGCTATATTAGGGTAATTATGTTAGAATTAAGCCGGATAGCTTCTCACTTGCTATGGCTTGGACCTTTTATGGCGGATCTCGGCGCACAGACTCCTTTTTTCTATATTTTTAGAGAGAGAGAATTAATATATGATCTATTTGAAGCTGCTACAGGTATGCGAATGATGCACAATTACTTTCGCATCGGAGGAGTAGCCGCCGATTTACCTTATGGATGGATCGATAAATGTTTAGATTTCTGTGATTATTTTTTACGCGGAGTTGTGGAACAACAACTTATTACACAGAATCCAATTTTTTTAGAGCGAGTTGAAGGAGTAGGTTTTATTAGCGGAGAAGAAGCAGTAAATTGGGGCTTATCGGGACCGATGTTACGAGCTTCTGGAATACAATGGGATCTTCGTAAAGTAGATTATGAGTCTTACAACCAATTTGATTGGAAAGTCCAATGGCAAAAAGAAGGGGATTCGTTAGCTCGCTATTTAGTACGAATTGGTGAAATGAGGGAATCCATCAAAATAATTCAACAAGCTGTAAAAATTCCTGGAGGACCTTATGAAAATTTAGAAGTCCGACGCTTTAAGAATAATTCTGAATGGAATGATTTTGAGTATAAATTTCTTGGTAAAAAACCTTCGCCCAATTTTGAATTGTCAAGACAAGAGCTTTATGTAAGAGTAGAAGCCCCAAAAGGTGAATTAGGGATTTATCTAGGAGATGATAGCCTTTTCCCCTGGAGATGGAAAATCCGTCCACCCGGGTTTAATTTGCAAATTCTTCCTCAGCTAGTTAAAAAAATGAAATTGGCTGATATCATGACGATATTAGGTAGTATAGATATCATTATGGGGGAAGTTGATCGTTGAATGTTCCCTATGGTAACTGGGTTCATGAGTTATGGTCAACAAACAATACGTGCTACAAGGTACATAGGTCAATTCATAACTACCTTATCCCACACAAATCGTTTACCTATAACGATTCACTACCCTTATGAAAAATCAATTACACCAGAGCGTTTCCGAGGGCGAATCCACTTTGAATTTGATAAATGTATTGCTTGTGAAGTATGTGTTCGCGTATGTCCGATAGATTTACCCGTTGTGGATTGGAGATTTGAAAAGGATATTAAAAGAAAACAATTGAATTATAGTATTGATTTCGGAGTTTGTATATTTTGTGGCAATTGTGTTGAGTACTGTCCAACAAGCTGTTTATCAATGACTGAAGAATATGAACTTTCTACCTATGATCGTCATGAATTGAATTACAATCAAATTGCTTTAAGTCGGTTACCAATCTCCATAATGGGAGATTACACAATTCAAACAATTAGGAATTCGTCTGATAAAAATCTTCGAATTCAAGAACGATTACTGATTACTAAATGCAGCAGGGTTGGTTATCTAATTGGCTAGTCAAACATGAGGTGGTTCATAGATCTTTGGGCTTTGATCACCGAGGAATAGAGACTTTACAAATAAAAGCAGGGGATTGGGATTCCATTGCTGTCATTTTATATGTATATGGTTACAATTATTTACGCTCCCAATGTGCTTATGATGTAGCACCCGGTGGATCTTTAGCTAGCGTGTATCATCTTACGAGAATACAATATGGTATAGATAATCCAGAAGAAGTCTGCATAAAAGTCTTTGCCCAAAAGGATAATCCTAGAATTCCGTCTGTCTTCTGGATTTGGAGAAGTGCCGATTTTCAAGAACGCGAATCTTATGATATGGTGGGAATCTATGATAATCATCCGCGCCTTAAACGTATCCTAATGCCTGAAAGTTGGATAGGCTGGCCCTTACGTAAGGATTATATAACCCCCAATTTTTATGAAATACAAGATGCTCATTGAATGAATTTGATTGAGTTTCCCTTACTTGACCAAACAAGTTCCAATTCTGTTATTTCAACTACAAATGATCTTAATTGGTCAAGACTCTCCAGTTTATGGCCCCTTCTATACGGTACCAGTTGTTGTTTCATTGAATTTGCTTCATTAATAGGCTCACGATTCGACTTTGATCGTTATGGATTGGTACCAAGATCAAGTCCTAGGCAAGCAGACCTAATTTTAACAGCCGGTACGGTAACAATGAAAATGGCTCCCTCTTTAGTGTTATACGAGCAAATGCCTGAACCAAAATACGTCATTGCTATGGGAGCCTGTACTATTACAGGGGGAATGTTCAGTACGGATTCCTATAGTACTGTTCGGGGAGTTGATAAGTTAATTCCTGTGGATGTCTACTTGCCGGGCTGCCCACCTAAACCGGAGGCAGTTATAGATGCCCTAACAAAACTTCGTAAGAAGATATCGCGAGAAATAGTTGAGGATCAAACTCTATCTCAAAATAATAGATGTTTTACTACCAGTCACAAGCTTTATGTTAGGCGCAGTACTCATACAGGAACTTATGAGCAAGAATTGCTCTATCAATCACCATCTACATTAGATATATCTTCTATGGAAAATAGAAATACTTTTTCTTGGGTAAAGGAACAGATAACTCGATCGATTTCTATCATGATATACATAACTCGGACATCTTCAAATGCATATCCCATTTTTGCGCAGCAGGGTTATGAAAACCCACGAGAAGCAACTGGACGAATTGTATGTGCCAATTGCCATTTAGCTAGCAAGCCCGTCGATATTGAAGTTCCCCAAGCTGTGCTTCCCGATACTGTATTTGAAGCAGTTCTTCGAATTCCTTATGATATGCAATTGAAACAAGTTCTTGCTAATGGAAAAAAGGGAGGGTTGAATGTAGGTGCTGTTCTTATTTTGCCCGAGGGATTCGAATTAGCGCCGCCCGATCGTATTTCCCCTGAGTTAAAAGAAAAGATAGGAAATCTTGCTTTTCAGAGTTATCGTGATAAAAACATTCTTGTGATAGGCCCTGTTCCCGGTAAGAAATATAGTGAAATTGTCTTTCCCATTCTTTCCCCTGATCCTGCTACGAAGAAAGATTTCTTAAAATATCCCATATATGTAGGGGGAAACCGAGGAAGAGGACAGATCTATCCTGATGGTAGCAAGAGTAACAATACAGTCTATAATGCTACGTCAACAGGTATAGTAAGAAAAATACTACGTAAAGAAAAGGGGGGGTATGAAATATCCATAGTTGAAGATGGACGCCAAGTGATTGATATTATACCTCCCGGACCAGAACTTCTTGTTTCAGAGGGGGAATCCATCAAGCTTGATCAACCATTAACAAGCAATCCTAATGTGGGAGGTTTTGGTCAGGGGGACGCAGAAATCGTGCTTCAGGATCCATTACGTGTCCAAGGCCTTTTGTTCTTCTTCGCATCCGTTATTTTGGCACAAGTTTTTTTGGTTCTCAAAAAGAAACAGTTTGAAAAGGTTCAATTGTACGAAATGAATTTCTAGATGACTTTTTACTACCGACCAACCGTTACAGAGGCTTTTTCCTCGGTTCAATACATAATGACCGAGGCCAACTTTGGTTGGTTAATCCGATCAGTTCATCGATGGTCAGCAAGTATGATGGTTTTAATGATGATCCTGCATGTATTTCGTGTGTATCTCACAGGGGGATTTAAAAAACCCCGCGAATTAACTTGGGTCACAGGTGTGGTTTTGGTTTTGACTGCATCATTTGGTGTAACTGGTTATTCTTTGCCTTGGGATCAAATTGGCTATTGGGCAGTCAAAATTGTGACAGGTGTACCTGACGCCATTCCGGTAATAGGATCGCCTTTAGTGGAGTTATTACGCGGAAGTGCTAGTGTGGGCCAATCCACTTTGACTCGTTTTTATAGTTTACATACCTTTGTACTGCCTCTGCTTACTGCCGTATTTATGTTAATGCACTTTATGATACGTAAGCAAGGTATTTCGGGTCCTTTAGTACCTGTATTAAGAGCTAAATTAGCTAAAGGGATGGGACATAATTATTACGGGGAACCCGCATGGCCCAACGATCTTTTATATATTTTTCCAGTAGTAATTCTAGGTACTATTGCATGTAATGTAGGTTTAGCGGTTCTCGAGCCATCAATGATTGGTGAACCGGCAGATCCGTTTGCAACTCCTCTGGAAATATTACCCGAGTGGTACTTCTTTCCCGTGTTTCAAATACTCCGTACGGTACCCAATAAGTTATTGGGCGTTCTTTTAATGGTTTCTGTGCCAACAGGCTTATTGGTACCTTTTCTAGAGAATGTCAATAAATTCCAAAATCCATTTCGCCGCCCAGTAGCTACGACCGTTTTTTTAATCGGTACTGTAGTAGCTCTTTGGTTAGGTATTGGAGCAACATTACCCATTAAATCATTAACTTTAGGTCTTTATGATTGAAGTTTTTCTATTTGGAATCGTCTTACTAATTCCTATTACTTTAGCGGGATTATTCGTGACTGCGTATTTGCAATACAGGCGTGGGGATCAGTTGGATCTTTGAATGCTTACTTTAACTAGTTATTTTGGTTTTCTACTGGCTGCTTTAACTATAACCCCAGCTCTATTTATTGGCTTGAACAAGATACGCCTTATTTGAATGGATATAGTAAGTCTCGCTTGGGCTGCTTTAATGGTAGTCTTTACATTTTCTCTTTCACTAGTAGTATGGGGAAGGAGTGGACTCTAGATGATTATTCGTTCGCCGGAACCAGAAGTAAAAATTGTGGATAGGGATCCTGTAAAAACATCTTTTGAGGAATGGGCCAGACCCGGCCATTTCTCAACACTAGCTAAGGGCCCTGATACTACCACTTGGATCTGGAACCTACATGCTGATGCTCACGATTTCGATAGTCATACTGGTGATTTGGAGGAGATTTCTCGAAAAGTCTTTGCTCATTTCGGGCAACTTTCCATTATCTTTCTTTGGTTGAGTGGCATGTTTGCCCGTTTTTCCAATTATGAAGCATGGCTAAGTGATCCTACTCACATTGGACCCAGTGCTCAGGTAGTTTGGCCTATAGTAGGGCAAGAAATATTGAATGGTGATGTAGGCGGGGGTTTCCGAGGAATCCAAATAACCTCTGGTTTTTTTCAGTGGCGAGCATCTGGAATAACTGAATTACAACTCTATTGTACTGCAATTGGTGCATTGATTTTTGCAGCGTTAATGCTTTTTGCTGGTTGGTTCCATTATCACAAAGCCGCTCCCAAATTGGCCTGGTTCCAAGATGTAGAATCCATGTTGAATCACCACTTAGCGGGATTATTAGGACTTGGGTCTCTTTCTTGGGCGGGGCACCAAATTCATGTATCTTTACCAATTAACCAATTTCTTGACGCTGGGGTGGATCCTAAACCACTTCCTCATGAATTTATCTTGAATCGGGACCTTTTGGCTCAACTTTATCCTAGTTTTGCCGAAGGAGCAACCCCTTTTTTCACTTTAAATTGGTCCAAATACGCAGAATTTCTGTTTCGCGGAGGACTAGATCCAGTAACCGGTGGTCTCTGGCTGACCGATATTGCGCACCATCATTTAGCTATTGCTATTCTTTTCCTAATCGCAGGTCATATGTATAGGACCAATTGGGGTATTGGCCATGGACTTAAAGATATTTTGGAGGCTCACAAGGGCCCATTTACAGGACAAGGCCATAAGGGTCTTTATGAAATCTTAACAACGTCATGGCATGCTCAATTATCTCTTAACCTAGCTATGCTAGGCTCTACCATTGTTGTAGCTCATCATATGTATATGCCTCCCTATCCATACCTAGCTACTGACTATGGTACACAACTTTCCTTGTTCACACACCACATGTGGATTGGCGGATTTCTAATAGTCGGTGCTGCTGCACATGCAGCAATTTTTATGGTAAGAGACTATGATCCAACTACTCGATACAACGATCTATTAGATCGCGTCCTTAGACACCGCGATGCAATCATATCCCACCTTAACTGGGTATGTATATTTCTAGGTTTTCACAGTTTTGGCTTGTACATTCATAATGATACCATGAGTGCTTTAGGCCGTCCACAAGATATGTTTTCGGATACTGCCATACAATTACAACCTATCTTTGCTCAATGGGTACAAAATATCCATGCTGCGCCTGGCGTAACAGCTCCTGGTGCAACAACAAGTACTAGCTTAACGTGGGGAGGCGGCGAGTTAGTAGCAGTAGGTGGCAAAGTGGCTTTGTTACCTATTCCATTAGGAACCGCAGATTTTTTAGTCCATCACATTCATGCATTTACCATACATGTGACTGTATTAATACTTTTGAAAGGTGTTTTATTTGCTCGGAGTTCCCGTTTGATACCCGATAAAGCAAATCTAGGTTTTCGCTTTCCTTGCGATGGGCCTGGCCGAGGGGGAACATGTCAAGTATCCGCCTGGGATCATGTTTTCTTAGGTTTATTCTGGATGTACAATATTTCGGTAGTCATTTTCCATTTCAGTTGGAAAATGCAGTCGGATGTTTGGGGTACTATAAGTGATCAAGGGGTGGTAACTCATATTACAGGGGGAAACTTTGCACAGAGTTCCATTACGATTAATGGGTGGCTTCGAGATTTCTTGTGGGCACAGGCATCGCAAGTCATTCAGTCTTATGGTTCTTCATTATCTGCATATGGTCTTTTTTTCTTAGGTGCTCATTTTGTCTGGGCCTTCAGTTTAATGTTTTTATTCAGCGGCCGTGGTTATTGGCAAGAACTCATTGAATCTATCGTTTGGGCTCATAACAAATTAAAAGTTGCTCCTGCTACTCAGCCTAGAGCCTTGAGCATTATACAAGGACGCGCTGTAGGAGTAACCCATTACCTTCTGGGTGGAATTGCCACGACATGGGCATTCTTCTTAGCGAGAATTATTGCAGTAGGAATGGAATTAAGATTTCCCAGGTTTAGCCAAGGCTTAGCTCAGGACCCCACTACTCGTCGTATTTGGTTTGGTATTGCTACCGCACATGATTTCGAAAGTCATGATGATATTACTGAAGAACGTCTTTATCAGAACATTTTTGCTTCTCACTTTGGGCAATTAGCAATAATCTTTCTATGGACGTCCGGAAATCTGTTTCATGTAGCTTGGCAAGGAAATTTTGAATCATGGATACAGGATCCTTTACACGTAAGACCTATTGCTCATGCGATTTGGGATCCTCATTTTGGTCAACCCGCTGTGGAAGCCTTTACTCGAGGAGGTGCTGCTGGTCCAGTGAATATTGCTTATTCTGGAGTTTATCAGTGGTGGTATACAATAGGATTACGCACCAATGAGGATCTTTATACTGGAGCTCTTTTTCTATTATTTCTTTCTACGCTGTCCTTAATAGCGGGTTGGTTACATCTACAACCCAAATGGAAACCAAGCCTTTCGTGGTTCAAAAACGCGGAATCTCGTCTCAATCATCATTTGTCAGGACTTTTCGGGGTAAGTTCTTTGGCTTGGACAGGACATTTAGTTCATGTTGCTATTCCCTCCAGGGGGGAGTACGTTCGATGGAATAATTTCTTAGATGTATTACCCTATCCCCAGGGGTTGGGACCCCTTTTGACGGGTCAATGGAATCTTTATGCCCAAAACCCTGATTCGAGTAATCATTTATTTGGTACCGCTCAAGGAGCGGGAACTGCCATTCTAACTCTTCTTGGGGGATTCCATCCACAAACACAAAGTTTGTGGCTGACCGATATGGCTCACCATCATTTAGCTATTGCATTTATTTTTCTCATTGCCGGTCACATGTATCGAACTAACTTCGGAATTGGGCACAGTATTAAAGATCTTTTAGAAGCGCATACTCCTCCGGGGGGTCGATTAGGGCGTGGGCATAAGGGCCTTTATGACACAATCAACAATTCGCATTTTCAGTTAGGTCTTGCTCTAGCTTCTTTAGGGGTTATTACTTCCTTAGTAGCTCAACATATGTACTCTCCTCCTTATGCATTCATAGCACAAGACTTTACTACTCAAGCTGCTTTATATACTCATCACCAATATATTGCAGGGTTCATCATGACAGGGGCTTTTGCTCATGGAGCTATTTTTTTCATTAGGGATTACAATCCGGAACAGAATGAGGATAATGTATTGGCAAGAATGTTAGACCATAAAGAAGCTATCATATCTCATTTAAGTTGGGCTAGCCTCTTTCTAGGATTCCATACCTTGGGCCTTTATGTTCATAACGACGTCATGCTTGCTTTTGGTACTCCAGAAAAGCAAATCTTGATCGAACCTATATTTGCCCAATGGATACAATCTGCTCATGGCAAGACGACATATGGGTTCGATATACTCTTATCTTCAACGAATGGCCCCGCTTTCAATGCGGGTCGAAGCCTATGGTTGCCCGGATGGTTGAATGCTGTTAATGAGAATAGTAATTCGCTTTTCTTAACAATAGGACCTGGGGATTTCTTGGTTCATCATGCTATTGCTCTAGGTTTGCATACAACTACATTGATTTTAGTAAAGGGCGCTGATGCACGCGGTTCCAAATTAATGCCAGATAAAAAGGATTTTGGATATAGTTTTCCTTGTGACGGCCCAGGGCGCGGCGGTACTTGTGATATTTCTGCTTGGGACGCATTTTATTTGGCAGTTTTCTGGATGTTAAATACCATTGGGTGGGTTACTTTTTATTGGCATTGGAAACATATCACATTATGGCAGGGCAACGTTTCACAATTTAATGAATCCTCCACTTATTTGATGGGATGGTTAAGAGATTACCTATGGTTAAACTCTTCACAACTTATCAATGGATATAATCCTTTTGGGATGAATAGTTTATCGGTATGGGCGTGGATGTTCTTATTTGGACATCTTGTTTGGGCTACTGGATTTATGTTCTTAATTTCCTGGCGGGGGTATTGGCAGTTAATTGAGACTTTAGCATGGGCTCATGAACGCACACCTTTAGCTAATTTAATTCGCTGGAGAGATAAGCCCGTGGCTCTTTCCATTGTGCAAGCAAGATTGGTTGGATTAGCTCACTTTTCCGTGGGTTATATATTCACTTATGCAGCTTTCTTGATTGCCTCAACATCAGGCAAGTTTGGTTAAATGTCACATTCCGTAAAAATTTACGATACATGTATAGGATGCACTCAATGTGTACGAGCTTGTCCAACAGATGTATTAGAAATGATACCCTGGGATGGATGTAAAGCCAAGCAAATTGCTTCCGCGCCGAGAACCGAAGATTGTGTGGGTTGTAAGAGATGTGAATCTGCCTGCCCGACAGATTTTTTAAGTGTCCGCGTTTATTTAGAAACAACACGTAGCATGGCTCTATCTTATTGATTATTACCTATTTTCGTGCCTTTAGTAGGCTTAGTATTTCCGGCAATTGCAATGTCTTTATTTCTTTATGTGCAAAAAAATAAGATTGTCATGCGGGATATAAAAACATATCTCTCTGTAGCACCCGTGAGTACTCTATGGTTTGGTGCTTTAGCAGGTTTATTGATAGAAATTAATCGTTTATTCCCAGATGCTTTGTCATTCCCTTTTTTTATGACTGCAATTTTAGAGAGACGCGAAAGTACAAGCTGGGGTTTCAACTGGATAACTAGCACTGAAAATCGTCTTTACATCGGATGGTTCGGTGTTTTGATGATCCCTACCTTATTGACCGCAACTTCTGTATTTATTATCGCCTTCATCGCTGCCCCTCCAGTAGATATTGATGGTATTCGTGAGCCTGTTTCTGGTTCTTTACTTTATGGAAACAATATTATCTCTGGTGCTATTATCCCTACTTCTGCGGCGATCGGATTGCACTTTTACCCAATTTGGGAAGCTGCATCTGTTGATGAGTGGTTATACAATGGTGGTCCTTATGAGCTAATTGTTCTACACTTCTTACTTGGTGTAGCTTGTTATATGGGTCGTGAGTGGGAATTCCGTCTGGGTATGCGTCCTTGGATTGCTGTTGCATATTCAGCTCCTGTTGCAGCTGCTACTGCTGTTTTCTTGATTTACCCTGGTCAAGGAAGCTTTTCTGATGGTATGCCTTTAGGAATCTCTGGTACTTTCAACTTTATGATTGTATTCCAGGCAGAGCACAACATCCTTATGCATCCATTCCACATGTTAGGTGTAGCTGGTGTATTCGGCGGTTCCCTATTCAGTGCTATGCATGGTTCCTTGGTAACCTCTAGTTTGATCAGGGAAACTACTGAAAATGAATCCGCTAATGAGGGTTACAAATTTGGTCAAGAGGAAGAAACTTATAATATTGTGGCTCATGGTTATTTTGGCCGATTAATCTTCCAATATGCTAGTTTCAACAACTCTCGTTCTTTACACTTCTTCTTGGCTGCTTGGCCTGTAGTAGGAATCTGGTTCACTGCTTTAGGTATTAGTACTATGGCTTTCAACCTAAATGGTTTCAATTTCAACCAATCTGTAGTTGATAGTCAAGGTCGCGTTATTAATACTTGGGCTGATATCATCAACCGTGCTAACCTTGGTATGGAAGTAATGCACGAACGTAATGCTCACAACTTCCCTCTAGACTTAGCTGCTGTTGAAGTTCCATCTAATGGAATGGGTTTGCCTTGGTATCGTGTTCATACTGTCGTATTGAATGATCCGGGTCGATTGCTTGTGCATATAATGCACACAGCTCTAGTTTCTGGTTGGGGCTCAATGGCTTTATACGAATTAGCAGTTTTTGATCCCTCTGATCCTGTTCTGGATCCAATGTGGAGACAAGGTATGTTCGTAATTCCCTTCATGACTCGTTTAGGAATAACGGATTCGTGGGGTGGTTGGAGTATTTCAGGAGGAACTGTAAATCCGGGTATTTGGAGTTATGAAGGTGTGGCAGGTACGCATATTGTGTTTTCTGGCTTCTTGGCAGCGATCTGGCATTGGGTATATTGGGACCTAATATTCGATCGGACGGGAAAACCCTCTTTGGATTTGCCCAAGATCTTTGGAATTCATTTATTTCTTGCAGGGGTGGCTTGCTTTGGCTTTGGGGCATTTCATGTAACGGGTTTGTATGGTCCTGGGATATGGGTATCCGATCCTTATGGACTAACTGGAAAAGTACAAGCTGTAAATCCATGGGGTGCAGAAGGTTTTGATCCTTTTGTTCCGGGGGGAATAGCTTCTCATCATATTGCTGCGGGTACATTGGGTATATTAGCGGGCTTATTCCATCTTAGTGTCCGTCCGCCTCAACGTCTATATAAAGGATTACGTATGGGCAATATTGAAACTGTACTTTCCAGTAGTATCGCTGCTGTTTTTTTTGCAGCTTTCGTTGCTGGAACTATGTGGTATGGGTCAGCAACGACCCCAATCGAATTATTTGGGCCTACTCGTTATCAGTGGGATCAGGGATACTTTCAGCAAGAAATATATCGAAGAGTTAGCAATGGTTTAGCCGAAAATCTTAGTTTATCAGAAGCTTGGTCTAAAATTCCCGAAAAATTAGCCTTTTATGATTATATTGGTAATAATCCGGCAAAAGGGGGATTATTCAGAGCAGGCTCAATGGACAATGGGGATGGAATAGCTGTTGGATGGGGACATCCCGTCTTTAGAGATAAAGAAGGACGTGAGCTTTTTGTACGCCGTATGCCTACTTTTTTTGAAACATTTCCGGTTGTTTTGGTAGATGAGGAGGGAATTGTTAGAGCAGACGTTCCTTTTAGAAGAGCAGAATCCAAATATAGTGTTGAACAAGTAGGTGTAACGGTGGAGTTCTATGGTGGCGAACTTAATGGAGTAAGTTATTCTGATCCTGCTACTGTAAAAAAATATGCGAGGCGTTCTCAATTAGGGGAAATTTTTGAATTAGACCGGGCTACTTTGAAATCTGATGGTGTTTTTCGCAGCAGTCCAAGGGGTTGGTTCACTTTTGGTCATGCTACCTTTGCTTTGCTCTTCTTTTTCGGACACATTTGGCATGGCGCTAGAACATTGTTCCGAGATGTTTTTGCTGGTATTGATCCAGATTTGGATGCTCAAGTGGAATTTGGAACATTCCAAAAAGTGGGAGATCCAACAAGGAAGGCAGTCTGAATGAAAATCTTATATTCCAGGAGGTTCTACCACGTGGAAACGCTCTTTAATGGAACTTTCGTTTTAGCTGGTCGTGACCAAGAAACCACCGGCTTTGCTTGGTGGGCTGGGAATGCCAGACTTATCAATTTGTCCGGTAAACTGCTTGGAGCTCATGTAGCTCATGCCGGATTAATCGTATTCTGGGCCGGAGCAATGAACCTATTTGAAGTGGCCCATTTCGTACCAGAAAAGCCCATGTATGAACAAGGGTTGATTTTACTTCCACACTTAGCTACTCTAGGTTGGGGAGTAGGGCCAGGGGGGGAAGTTCTAGATACTTTTCCGTACTTTGTATCTGGCGTACTTCACCTAATTTCCTCCGCAGTCTTAGGCTTCGGTGGCATTTATCACGCGCTTCTGGGACCCGAGACTCTTGAGGAATCTTTTCCATTCTTTGGTTATGTCTGGAAAGATAGAAATAAAATGACTACAATTTTGGGTATTCACTTAATTTTGTTAGGTGGTGCTTTTCTTCTAGTACTCAAGGCTCTTTATTTTGGCGGTGTATATGATACCTGGGCCCCTGGGGGAATGACTATAGCCCTTGGTAGACCTAAAGAAGAAAATGATCTATTTGATACTATGGATGACTGGTTACGAAGGGACCGTTTCGTTTTTGTAGGATGGTCTGGCCTATTGCTCTTTCCTTGTGCTTATTTCGCTTTAGGGGGTTGGTTTACAGGGACAACTTTTGTAACTTCTTGGTATACCCATGGATTGGCTAGTTCCTATTTGGAAGGTTGTAATTTCTTAACCGCAGCAGTTTCTCCTGCCAATAGTTTAGCACACTCTTTGTTGCTACTATGGGGGCCCGAAGCACAAGGAGATTTTACTCGTTGGTGTCAATTAGGCGGTCTATGGACTTTTGTAGCTCTCCACGGGGCTTTTGCACTAATAGGTTTCATGTTACGCCAATTTGAACTTGCTCGGTCTGTTCAATTGCGGCCTTATAATGCAATCTCATTCTCTGGTCCAATTGCTGTTTTTGTTTCTGTATTCCTTATTTATCCACTGGGGCAATCTGGTTGGTTCTTTGCGCCGAGTTTTGGCGTAGCAGCGATATTTCGATTCATCCTTTTCTTCCAAGGATTTCATAATTGGACGTTGAACCCATTTCATATGATGGGAGTTGCCGGAGTATTAGGTGCGGCTCTGCTATGCGCTATTCATGGAGCGACCGTAGAAAACACTCTATTTGAGGACGGTGATGGTGCAAATACCTTCCGTGCTTTTAACCCAACTCAAGCTGAAGAAACTTATTCAATGGTCACTGCTAACCGCTTTTGGTCCCAAATCTTTGGTGTTGCTTTTTCCAATAAACGTTGGTTACATTTCTTTATGCTATTTGTACCCGTCACCGGTTTATGGATGAGTGCTATTGGCGTAGTTGGCTTGGCTCTGAACTTACGTGCCTATGACTTTGTTTCCCAGGAAATCCGTGCAGCGGAAGATCCTGAATTTGAGACTTTCTACACCAAAAATATTCTTTTAAACGAGGGTATTCGTGCGTGGATGGCAGCTCAGGATCAGCCTCATGAAAATCTTATATTCCCTGAGGAGGTTCTACCACGTGGAAACGCTCTTTAAATGTCTGGAAGCACGGGAGAACGTTCTTTTGCTGATATTATTACCAGTATTCGATACTGGGTTATTCATAGCATTACTATACCTTCCCTATTCATTGCGGGTTGGTTATTTGTCAGTACGGGTTTAGCTTATGACGTGTTTGGAAGTCCTAGGCCAAACGAGTATTTCACGGAAAGCCGACAAGGAATTCCGTTAATAACCGACCGTTTTGATTCTTTAGAACAACTCGATGAATTTAGTACCTTTTAGATGACCATAGATCGAACCTATCCTATTTTTACAGTGCGATGGCTGGCTATTCACGGACTAGCTGTACCTACTGTTTTTTTCTTGGGATCAATATCAGCAATGCAGTTCATCCAACGATAAATGGCTACACAAACCGTTGAAGATAGTTCTAAACCTAGGCCAAAAACTGGTGCAGGTAGTTTACTGAAACCCTTGAATTCGGAATATGGGAAAGTCGCCCCGGGTTGGGGGACTACTCCTTTTATGGGGATCGCAATGGCTTTATTCGCTATATTCCTATCTATCATTTTAGAAATTTATAATTCTTCCGTTTTACTGGACGGAATTTTAACCAATTAGATGCTTACTCTCAAACTTTTTGTTTATACAGTAGTGATATTCTTTGTTTCACTCTTTATCTTTGGATTCTTATCTAATGACCCAGGACGGAATCCTGGACGCGAGGAGTAAATGGCCGATACTACTGGAAGAATTCCTCTTTGGCTGATAGGTACTGTAGCTGGTATTGTGATTGGTTTAGGTGTTTTCTTTTATGGTTCATATTCTGGATTGGGTTCATCTCTATAGATGCCTAATATACTTAGTTTAACCTGTATCTGTTTTAATTCTTATCCTACTAGTTTCTTTCTTACCCGAAGCTTATGCTTTCATCCAATCGTGGATATGCCTGTTATACCTCTATTCTTTTTTCTATTAGCCTTTGTTTGGCAAGCTGCTGTAAGTTTTCGAATGACACAATCAAACCCGAATGAACAAAATGTTGAATTGAATCGTACCAGTCTATACTGGGGTTTATTACTCATTTTTGTACTTGCTGTTTTATTTTCCAATTACTTCTTCAATTGAATGGAAGTCAATATTCTCGCATTTATTGCTACTGCACTGTTCATTCTACCTACTTCTTTTTTACTTATTATTTATGTAAAAACAGTCAGCCAAAATTAAATGGAAACAGCAACTTTAGTCGCCATCTCCATATCTGGTTTACTTGTAAGCTTTACTGGGTATGCCTTATATACCGCGTTTGGGCAACCCTCTCAACAATTAAGAGATCCATTCGAAGAACACGGAGACTAAATGGAAGCATTGGTTTATACGTTCCTTTTAGTTTCGACTTTAGGGATAATTTTTTTCGCTATCTTCTTCCGAGAACCACCTAAGGTTCCAACTAAAAGATAAATGACTATTGCTTTCCAATTAGCTGTTTTTGCATTAATTGCGACTTCCTCAGTCTTAGTAATTAGTGTACCCCTTGTATTTGCTTCTCCTGATGGTTGGTCAAATAATAAAAATGTTGTATTTTCCGGTACATCATTATGGATTGGACTAGTCTTTCTCATGTCACCACAAACAGAAACTAAAGCAGTTGGATTTGCTGGTGTTAAAGATTATAAATTGACTTACTACACCCCAGAGTATGAAACTAAGGATACTGATATCTTGGCAGCATTCCGAGTAAGTCCTCAGCCTGGGGTTCCGCCCGAAGAAGCAGGGGCTGCAGCTGCCGAATCTTCTACTGGTACATGGACAACTGTTTGGACTGATGGACTTACCAGTCTTGATCGTTACAAAGGACGATGCTATCACATCGAGCCTGTTGGGGAAGACCAAATCTATGCTTATCCATTAGACCTATTTGAAGAGGGTTCCGTTACTAACATGTTTTCCATTGTATTTTTCAAAGCCCTACGTTTGGAGGATCTACGAATTCCCTATAAAACTTTCCAAGGCCCGCCTCATGGTATCCAAGAAAGAGATAAGTTGAACAAGTACGGTCGTCCTTTATTGGGATGTACTATTAAACCAAAATTGGGATTATCCGCAAAAAATTATGGTAGAGCGTATGAGTGTCTACGTGGTGGACTTGATTTTACCAAAGATGATGAAAACGTAAACTCACAACCATTTATGCGCTGGAGAGACCGTTTTTTTGCCGAAGCTTATAAACAGGCCGAAACCGGTGAAATCAAGGGGCATTACTTGAATGCGACTGCGACAGAAGAAATGAAGAGAGCTGTATTTGCAAGAGAATTAGGGGTTCCTATTGTAATGCATGACTACTTAACTGGGGGATTCACCGCAAATACTTTGCATTATTGCCGCGACAATGGCCTACTTCTTCACATTCACCGTGCAATGCATGCAGTTATTGATAGACAGAAAAATCATGGTATGCATTTCCGTGTATTAGCTAAAGCATTGCGTATGTCTGGGGGAGATCATCACGGTACAGTAGTAGGTAAGTTAGAAGGGGAACGCGAAATGACTTTAGGTTTTGTTGATTTATTGCGCGATGATTTTATTGAAAAAGATCGTCGCGGTTTTTTCACTCAGGACTGGGTATCCATGCCAGGTGTTATACCGGTAGCTTCAGGTGGTATTCATGTTTGGCATATGCCAGCTCTGACCGAAATCTTTGGGGACGATTCTGTATTATTTGGTGGAGGAACTTTAGGACATCCTTGGGGAAATGCACCTGGTGCAGCTAATCGAGTGGCTTTAGAAGCCTGTGTACAAGCTCGTAACGAAGGGCGCGATCTTGCTCGCGAAGGTAATGAAATCGCTAAATGGAGTCCTGAACTAGCCGCAGCTTGTGAATGGAAGGCGATCAAATTCGAGCCGGATATTGCGAAACATTTATACAAAACACCTATCCCGAGCACACGCAAGGGAACCGACAGGCAAGTGAAATCCAATCCACGAAATAATTTGATCCATGGACGGCACGGTAAAGGTAATTCCAGAGGAATCATTACCAGGAGAGGGGGAGGTCATAAGCGCCTATACCGTAAAATAGATTTTCGACGGAATCAAAAAGACATATCTGGTAGAATCGTAACCATAGAATACGACCCTAATCGAAATGCATACATTTGTCTCATACACTATGGGGATGGTGAGAAGAGATATATTTTACATCCCAGAGGGGCTATAATTGGAGATACTATTGTTTCTGGTACAAAAGTTCCTATATCAATGGGAAATGCCCTAATGCCCTTAGGCACGGCCATGCATAACATAGAAATCACACGTGGAAGGGGTGGGCAATTAGCTAGAGCAGCAGGTGCTGTAGCGAAACTCATTGCAAAAGAGGGTAAAGCCACTTTAAGATTACCATCTGGGGAGGTCCGTTTAGTATCCCAAAACTGCTTAGCAACAGTCGGACAAGTGGGTAATGTTGGGGTGAACCAAAAAAGTTTGGGTAGAGCCGGATCTAAGTGTTGGCTAGGTAAACGCCCCGTAAGAGGGGTAGTTATGAACCCTGTGGACCACCCCCATGGGGGCGGTGAAGGGAAAGCTCCCATTGGTAGAAAAAAACCCACAACCCCTTGGGGTTATCCTGCGCTTGGAAGAAGAACTAGGAAAAGGAAAAAATATAGCGATAGTTTTATTCTTCGTCGCCGTAAGATGACCAGAGTTCCGCGAGGATATATAGCCCGGAGACGACGAACAAAAATGCGTTCATTTGCCTCAAACTTTAGAGGGGCTCATTTAAGACTTAATCGAATGATTACCCAACAGGTAAAAAGAGCTTTTGTTTCCTCTCATCGAGATAGAGGTAGGCAAAAGAGGGATTTTCGTCGTTTGTGGATCACTCGGATAAACGCAGCAACGCGGGTATATAAAGTATTCAGTTATAGTAAATTAATACACAACCTGTACAAGAAGAAATTGATTCTTAATCGTAAAATGCTTGCACAAGTAGCTGTACCAAATAATCTTTACACGATTTCCAATAAAATAATGACAAGTTTCAAACTAGTAAAGTATATCCCTAGGATAAAGAAGAAGGGCTAAGGAAACTCGCAAGGAAAGTTCCAACCGATCGTCTACTTAAGTTCGAGAGAGTTTTCAAAGCACAAAAACGTATCCCTATGTCTGTTTTCAAAGCACAAAGAGTTCTTGACGAGATTCGCTGGCGTTACTACGAGGAAACTATGATACTGAACCTCATGCCCTATCGAGCATCTTATCCCATCTTAAAGTTGGTTTATTCGGCAGCCGCAAATGCTACTCATTATAGGGATTTCGACAAAGCGAATTTATTTATTACTAAAGCCGAAGTCAGTAGGAGTACTATTATGAAGAAATTCAGACCTCGAGCTCGAGGACGTAGTTTCCCCATAAAAAAAAGCATGTGTCATATAACAATTGTACTAAATATAGTAATGTCAAAAAAGCGTATTCGTAAAAATATTTGGAAGAAAAAGACTTATTTTTCCATAGTACAATCTTATTTAGTAAAATCAAGATCATTTTCGAGCGGTAATGAGCATAAACCAAAGGGTTTTTCTGGGATGAAAATAAGAGCTTCCGTTCGTAAAATTTGTACAAAATGTCGACTGATTCGTAGGCGTGGACGAATTAGAGTCATTTGCTCTAATCCGAAGCATAAACAAAGACAGGGGATGGTTGAGGAGGTAACTCAAACACTATGGAAGTGTGTTGAATCAAGAGTAGATAGTAAGCGCCTTTATTATGGTCGTTTCATTCTGTCCCCGCTTAGAAAAGGTCAAGCGGACACCGTCGGTATTGCCTTGCGAAGAGCTTTACTTGGAGAAATAGAAGGAACATGTATCACACGTGCAAAATTTAGCGTGCCGCACGAGTATTCTACAATAGCAGGTATTGAAGAATCCGTACAAGAAATTTTACTAAATTTGAAAGAAATTGTATTGAGAAGTAATCTCTATGGAGTTAGAGACGCATCCATTTGCGTCAAAGGTCCTAGATACATAACTGCTCAAGATATCATCTTACCGCCTTCCGTAGAAATCGTTGATACGCAACCTATAGCTAACTTGACAGAGCCCGATTTCATTGATTTAATCAAGAGAGATCGTGGATATCAGACAGAACTCAGAAAGAACTATCAAGATGGAAGTTATCCTATAGATGCTGTATCCATGCCTCGAAATGTGAATTATAGTATTTTTTGTGGGAATGGAAATAAACACGAGATACTTTTTCTAGAAATATGGACTAATGGAAGTTTAACCCCTAAGGAAGCACTTTATGAGGCTTCTCGTAATTTGATTGATTTTCTTCCTTTTCTACACGCGGAGGAAGAGGGCGCTTTCGAAGAAAATAAAATGCTCCGGAATGGAAACGAGATGTCCACAATACCCGGATTTAGTCAGATCCAATTCGAGGGATTTAGGTTCATTAATCAAGCCTTGGCAGAAGAACTTGACAAGTTTCCAACAATTAAAGATCCAGATCACGAAATTGCATTTCAATTATTTGCGAAAGGATATCAACTGCTAGAACCCTCGATAAAAGAAAGAGATGCTGTGTATGAATCACTCACCTATTCTTCCGAATATGTATCTGCGAGAATTTTTGGTTTCGATGTGCAAAAGCAAACCATTTCTATCGGAAACATTCCTATAATGAATTCCTTAGGAACCTTTATTATAAATGGAATATACCGAATTGTGATCAATCAAATATTGCTAAGTCCTGGTATTTACTACCGCTCGGAATTAGATCATAAGGGAATTTCTATCTACACTGGCACTATAATATCAGATTGGGGGGGGAGATCGGAATTAGCAATTGATAAAAAAGAAAGGATATGGGCTCGCGTGAGTAGAAAACAAAAGATATCTATTCTAGTTCTATCAGCTATGGGTTCGAATCTAAGAGAAATTCTAGATAATGTTTCCTACCCTGAAATTTTCTTGTCTTTCCCGAATGCTAAAAAGAGGATTGAGTCAAAAGAAAAAGCTATTTTGGAGTTTTATCAACAATTTGCTTGTGTAGGTGGGGACCTGGTATTTTCGGAGTCCTTATGCGAGGAATTACAAAAGAAATTTTTTCAAAAATGTGAATTAGGAAGGATTGGTCGACGAAATATGAATCGGAGACTTAATCTTGATATTCCTCAGAACAATACATTCTTGTTACCACGAGATGTATTGGCCGCTACGGATCATTTGATTGGAATGAAATTTGGAACGGGTATACTTGACGATGACGATATGAATCACTTGAAAAATAAACGTATTCGTTCGGTTGCGGATCTGTTACAAGATCAATTCGGATTGGCTCTTGGTCGTTTACAACATGCAGTTCAAAAAACTATTCGTAGAGTATTCATACGTCAATCGAAACCGACTCCCCAAACTTTGGTAACTCCAACTTCAACTTCAATTTTATTAATAACTACTTATGAGACCTTTTTTGGCACATACCCGTTATCTCAAGTTTTTGATCAAACGAATCCATTGACACAAACTGTTCATGGGCGAAAAGTGAGTTGTTTAGGTCCTGGAGGGTTGACGGGGAGAACCGCAAGTTTTCGGAGCCGAGATATTCATCCGAGTCACTATGGGCGTATTTGTCCAATTGACACGTCTGAAGGAATCAATGTTGGACTTACTGGATCCTTAACAATTCATGCGATTGATCACTTGTGGGGATCCATAGAGAGTCCGTTTTATGAAATATCTAAAAAAGAGAGACAGGTGGTTTATCTATCACCAAATAGAGATGAATATTATATGATAGCAGCAGGAAATTCTTTGTTGAATCAAGGTATTCAGGAAGAACAGGTTGTTCCGGCTAGATACCGTCAAGAATTCTTGACTATTGCATGGGAACAGATTCATGTTAGAAGTATTTTTCCTTTCCAATATTTTTCTATTGGGGGTTCTCTCATTCCTTTTATTGAGCACAATGATGCGAATCGGGCTTTAATGAGTTCTAATATGCAGCGCCAAGCAGTTCCGCTTTCTTCCGAGAAATGCATTGTTGGAACTGGATTGGAACGCCAAACAGCTCTATCGAGGGTTTCCATAGCCGAACGCGAGGGAAAGATCTCTACTGATAGTCATAAGATATTATCAAGTAGTGGGAAGACTATAAGTATTTTACGCAAATGTATGCACCAAAAACCCCGGCCAGGTAAATCCATTAAAAAAGGACAAATTTTAGCAGAAGGAGCTGCTACAATTGGGGGCGAACTTGCTTTAGGAAAAAACGTATTAGTAGCTTATATGCCATGGGAAGGTTACAATTTTGAAGACGCAGTACTAATTAGCGAACGTTTGGTATATGAAGATTATACCTCTTTTCACATCCGGAAATATGAAATTCAGACGGATACGACAAGCCAGGGCTCCGCTGAAAAAATCACTAAAGAAATACCACATCTAGAAGAACATTTACTCCGCAATTTGGACAGAAATGGAGTTGTTAGGTTGGGATCCTGGGTAGAAACTGGTGATATTTTAGTAGGTAAATTAACGCCTCAGATAGCGAGCGAATCATCTTATATCGCGGAAGCTGGATTATTACGGGCCATATTTGGCCTTGAGGTTTCCACTTCAAAAGAAACTTCTCTGAAATTACCTATAGGTGGAAGAGGGCGCATCGATAAATGGATCCAAAGGGACCCGCTCGACATAATGGTTCGTGTATATATTTTACAGAAACGTGAAATCAAAGTTGGGGATAAAGTAGCCGGAAGACATGGGAATAAAGGGATCATTTCCATTTTGCCTAGGCAAGATATGCCCTATTTGCAAGATGGAACACCCGTTGATATGGTCTTCAATCCCTTAGGAGTACCCTCCCGAATGAATGTGGGACAAATATTTGAAAGCTCGCTCGGATTAGCGGGGGATCTGCTAAAGAAACATTATAGAATAGCACCCTTTGATGAGAGATATGAGCAAGAGGCTTCAAGAAAACTTGTGTTTTCAGAAGCCAGTAAAGAAACAAAAAATCCATGGGTATTTGAACCCGAGTACCCGGGAAAAAGCAGAATATTTGATGGAAGAACAGGCGACCCCTTTGAGCAACCTGTTCTAATAGGGTCCTATATCTTAAAATTAATTCATCAAGTTGATGAGAAAATTCATGGGCGTTCTACTGGGCCCTACTCACTTGTTACACAACAACCGGTTAGAGGAAGAGCCAAGCAAGGGGGACAACGAGTAGGAGAAATGGAAGTTTGGGCTTTAGAAGGATTTGGTGTTGCTCATATTTTACAAGAGATACTTACTTATAAATCTGACCATCTTATAGCTCGCCAAGAAATACTTAATGCTACGATCTGGGGAAAAAGAATACCTAATCATGAGGATCCTCCAGAATCTTTTCGAGTGCTCGTTCGAGAACTACGATCTTTGGCTCTAGAACTGAATTTCCTTTCTAAGATGATTGACCAATATAAACATCAACAACTTATTGGACTCGTTTCCCCTCAACAAATAAAGGCTTGGGCTAACAAAAACCTACCTAATGGAGAAGTCGGCGAAGTCACAAGGCCCTCTACTTTTCATTATAAAACCGATAAACCAGAAAAAGATGGATTGTTTTGCGAAAGAATCTTTGGACCCATAAAAAGCGGGATTTGCGCTGGCAATTCTCGAGCGAGCGGAGCTGAAAACGAAGACGAAAGATTTTGCCAAAAATGCGGGGTCGAATTTGTGGATTCTCGGATACGAAGATATCAAATGGGATACATCAAACTCGCATGTCCCGTGACTCATGTGTGGTATTTGAAAGGTCTTCCTAGTTATATCGCGAATCTTTTAGATAAACCTCTTAAGAAGTTGGAGGGCCTAGTATACGGCGATTTCTCTTTTGCTAGGCCCAGCAAAAAACCCACTTTTTTACGATTACGAGGTTTATTCGAAGAGGAAATTTCCTGTAACCACAGCATTTCTCCCTTTTTTCCAGGCTTTGCAACATTTCGAAATCGGGAAATTGCGACAGGAGCAGGTGCTATTAGAGAACAATTAGCAGATTTGGATTTGATTATTATAGAGAATTCTTTGGTCGAATGGAAGGAATTAGAAGACGAGGGGTATAGTGGAGATGAGTGGGAAGATAGAAAAAGACGAATAAGAAAAGTTTTTTTGATTAGACGCATGCAATTGGCGAAACATTTTATTCAAACAAATGTAGAACCAGAATGGATGGTTTTGTGCTTATTACCGGTTCTTCCTCCCGAATTGAGACCTATTTATAGGTCTGGAGATAAAGTAGTGACTTCAGACATTAATGAACTTTATAAGAGAGTTATCCGTCGGAACAACAATCTTGCCTATCTATTAAAAAGAAGTGAATTAGCGCCAGCAGATTTAGTAATGTGCCAGGAAAAATTGGTACAAGAAGCCGTGGATACACTTCTTGATAGTGGGTCCCGCGGGCAACCGACGAGGGATGGTCACAATAAAGTATACAAATCACTTTCAGATGTAATTGAAGGTAAAGAGGGAAGGTTTCGCGAGACTCTGCTTGGGAAACGGGTCGATTACTCGGGGCGTTCTGTCATTGTTGTGGGTCCTTCGCTTTCATTACATCAATGTGGATTACCTCTAGAGATAGCAATAAAGCTTTTTCAGCTATTTGTAATTCGCGATTTAATCACGAAACGCGCCACTTCTAATGTAAGGATTGCTAAAAGGAAAATTGAAAAAGAACCCGTATGGGAAATACTTCAAGAAGTTATGCGGGGACATCCTGTACTGTTAAATAGAGCACCTACCCTGCATAGATTAGGCATACAGGCCTTTCAACCCACTTTAGTAGAGGGGCGTACTATTTCTTTACACCCATTAGTGTGTAAGGGTTTCAATGCGGACTTTGATGGAGATCAAATGGCTGTTCATCTACCTTTATCCTTGGAAGCTCAGGCAGCCCGTTTACTTATGTTTTCTCATATGAATCTCTTATCTCCCGCTATTGGGGATCCTATTTGCGTACCAACCCAAGACATGCTTATCGGGCTTTATGTATTAACGATTGGAAAGCGTCGAGGTATTTGTGCAAATAGATATAATAGTTGCAACTACAATAAAGAACCCTTTTCTAGTTCTTATGATGCACTGGCTTATAGACAAAAACTAATCTTAGATAGTCCCTTGTGGCTACGATGGAACCTGGATCAACGCGTCGGGAGAGAAGTTCCGATTGAAGTTCAATATGAATCTGGGACTTATCATGAGATTTATGCCCACTATCTAATAATGGGAAATAGAAAAAAAGAACGTTCGATATACATTCGAACCACTCTTGGTCATATTTCTTTTTATAGAGAAATAGAGGAAGCCATACAAGGATTTAGTCAGGCCATATCCTGTGGGATTTCGATTGAAATCCCCATGGGTGTTTTACGTAGAAATACTATTTTTGCTTATTTTGACGATCCCCGATACAGAAAAGATAAAAAGGGTTCAGGAATTGTTAAATTTAGAGAGGAAGATTCCATCAAAAAAGAGGGTTTGATTGAGCATCGAGGAACAAAAGAATTTAGTCTAAAATACCAAAAAGAAGATCGGTTTTTTTTCATTCTTCAAGAACTTCATATCTTGCCGAGATCTTCATCCCTAAAGATAGACAGTATTATTGGAGTGAATACACAACTCACAAAAAATACAAGAAGTCGACTAGGCGGACTGGTCCGAGTGAAGAGAAAAAAAAGCCATACGGAACTCAAAATATTTTCCGGAGATATTTTTCCTGAAGAGGCGGATAAGATAGGTGGCTGTTTGCCGCCAGAAAGAAAAAAAGATTCTAAGTCAAAAAATTGGGTCTATGTTCAACGGAAAAAAATTCTCAAGAGCAAGGAAAAGTATTTTGTTTCCGTTCGCCCTGTGGCATATATGGAAGGAAATTTAGCACTTTTCCCGCAGGATCTCTTGCAAGAAGAAAATAATCAAATTCGACTTGTCAATATTCATGAAAATAGCAAGACTCAAAGAATTTATCACACAAATAGTCAATTTGTTAGAACTTGCTTAGTAGTGAATTGGGAACAAGAAGAAAAAGAAAAGGCTGGTGCTTCCCTTGTTGAGGTAAGAGCAAATGATCTTATTCGCGATTTCCTAAGAATTGAGTTAGTCAAGTCCACTATTTCGTATACACGAAGGTATGGTAGGAGTGCAGGACCGATTCCCAATAGGTTAGATAATGCGAAGATTCTTAGCCAAGCTATTGGCACTTTGTTGAATAATAAACACTCTTTGATGATTTTGTCGGCATCCAACTGTTCTATTGGTTTATTCAAGAATTCAAAACATCCCAATGCGAAAGAATGGAATCCTAGAATTCGAGAATTTGGGCCCTTAGGCATTGTAGCTAGTATATCGCATTTTTCATCTTACTATTTACTAACGCATAATATCCTGTTAAAAAAATATGTTAATTTAAAACAAACCTTCGTACTTCAAGAACTTAAATACTCTATAGATGAAAATAGGTCTAATTTCGATAGTAACATAATGTTGGATTTCCTTTTGAATTGTTTTGTCCATCATGATTCTTGGGAAGAGACAGCAATAATTCACCTTGGACAATTTATTTGTGAAAATTGTCTATTTAAAATAAAAAAATCCGGTCAAATTTTCGTAAATATGAATTCCTTTATAAGAGCAGCTAAACCTTATTTGGCCACTACAGGAGCAACTGTTAATGGTCATTATGGAGAAATCCTTTACAAGGGAGATAGGTTAGTTACGTTTATATATGAAAAATCGAGATCTAGTGACATAACGCAAGGTCTTCCAAAAGTGGAACAAATCTTTGAAGCGCGTTCAATTGATTCATTATCCCCGAATCTCGAAAGGAGAATTGAGGATTGGAATGAGCGTATACCAAGAATTCTTGGGGTCCCTTGGGGATTCTTGATTGGAGCTGAGCTAACCATAGCCCAAAGTCGTATCTCTTTGGTTAATAAAATCCAAAAGGTTTATCGATCCCAAGGGGTACAGATCCATAATAGACATATAGAGATTATTATACGCCAAGTAACATCAAAAGTGCGGGTTTCCGAAGATGGAATGTCTAATGTTTTTCCTGGGGAATTAATCGGACTATTGCGAGCGGAACGAGCAGGACGATTGGATGAATCGATCTATTATCGGGCAATCTTATTGGGAATAACAAGGGCTTCCCTGAATACCCAAAGTTTCATATCTGAAGCAAGTTTTCAAGAAACTCGAGTTTTAGCAAAAGCTGCCCTACGAGGTCGCATTGATTGGTTGAAAGGCTTGAAAGAAAACGTAGTTCTGGGGGGGATTATACCTGTTGGTACCGGATTCAAATTTGTGCATTCCCCACAAGACAAGAACCTTTATTTCGAATTCGCGATGAGAGATCTCATGACAAGAAGATATTGGAACATTTTGAAAGAGATGATAGAAGCAGGAGTTCATTTTGGTCATGGTATTAAGAAATGGAATCCTAAAATGCCTTACATTTCGGCAAAGCGTAAAGGTACTCATATTATAAATCTCGCTAGAACGGCTCGTTTTTTATCAGAAGCTTGTGATTTAGTTTTTGATGCAGCAAGTGGAAAAAGTTTCTTAATTGTTGGTACCAAAAAAAGAGCAACAGATTTAGTAGCATCAGCTGCAATAAGGGCTCGTTGTCATTATGTTAATAAAAAGTGGTTCAGTGGTATGTTAACGAATTGGTCGATTACGAAAACTAGACTTTCTCAATTTAGAGACTTAAGAGCAGAAGAAAAAATGGGAAAATTCCACCATCTCCCAAAAAGAATCTTGAAGAAATTATCTACTTTGCAAAGGTATCTCGGCGGGATCAAATATATGACGAGATTGCCAGACATTGTGATCGTCCTTGATCAGCAAAAAGAGTATATAGCTCTTCGGGAATGTGCCATTTTGGGGATTCCTACTATTTCTTTAGTCGATACAAATTGTGACCCGGATCTCGCGAATATATCGATTCCAGCCAACGATGACACTATGACTTCAATTCGATTGATTCTTAACAAATTAGTATTTTCAATTTGTGAGGGCCGTTCTATGGGACAAAAAATAAATCCACTCGGTTTCAGACTTGGTACAACCCAAAAACACCATTCCTTTTGGTTCGCACAACCAAAAAATTATTCTGAAGGTCTACAGGAAGATAAAAAAATAAGGGATTGTATCAAGAACTATATACAAAATAGGATAGAAATCCAAAAAGAAATCGATACGATCCACGTCATAATCCATATTGGATTCCCAAATTTAAAGAAAAAAGGAGCAATCGAAGAATTAGAGAAAGATCTACAAAAGGAAATTAACTCTGTAAACAGATTTAATATTTCTATCGAAAAAGTTAAAGAACCTTATAGACAGCCTAACATTCTTGCAGAATATATAGCTTTCCAATTAAAAAATAGAGTTTCATTCCGAAAGGCAATGAAAAAAGCCATTGAATTAACTAAAAAAGCAGATATAAGGGGAGTAAAAGTAAAAATTGCGGGTCGTCTCGGAGGAAAAGAAATTGCACGCGCCGAATCTATTAAAAAGGGTCTTCCCCTCCAAACAATTCGCGCTAAAATTGATTATTGCTGCTATCCAATTCGGACTATCTATGGAGTATTAGGTGTAAAAATTTGGATATTCGTAGACGAAATGTCCCGTTATCGAGGACCTCGTAAAAAAATACGCCGTCTGGGAGCTTTACCAGGACTCACTAGAAAAACACCTAAATCCAGTAATCTTAAAAAAAAATTCAATTCTGGGAAAAAGGAGCAATATCGTATTCGTCTTCAAGAAAAAAAATTGCGTTTTCATTATGGTCTGACAGAACGACAATTACTTAGATATGTACATATCGCTGGAAAAGCAAAAAGGTCAACAGGCGTTTTACTACAATTACTTGAAATGCGTTTGGATAATATCCTTTTTCGATTGGGTATGGCTTCAACCATTCCTGGGGCCCGCCAATTAGTCAACCATAGACATATTTTAGTTAATGGTCGTATAGTCAATATACCAAGTTTTCGTTGCAAACCCCGAGTTACTACGAAAGATAACCAAAGATCAAAAGGTCTGCAAAATATTTCATCGGACCCGGGGAAATTGCCACATTTGGCGATTGACACGTTGGAATATAAAGGACTAGTAAAAATCCTAGATAGGAAGTGGGTCGGTCTCAAAATAAATGAGTTGTTAGTTGTAGAATATTACTCTCGTATGTCACGTCGAGGTACTGCAGAAAAAAGAACTGCAAAATCCGATCCAATTTTTCGTAATCGATTAGTTAACATGGTGGTTAACATTATGAAAGACGGAAAAAAATCATTGGCTTATCAAATTCTCTATCGAGCCGTGAAAAAGATTCAACAAAAGACAGAAACAAATCCACTATTGGTTTTACGTCAAGCAATACGTAGAGTAACTCCCAATATAGGAGTAAAAACAAGACGTAATAAAAAAGGATCGACGCGGAAAGTTCCGATTGAAATAGGATCTAAACAAGGAAGAGCACTTGCCATTCGTTGGTTATTAGAAGCATCCCAAAAGCGTCCGGGTCGAAATATGGCTTTCAAATTAAGTTCCGAATTAGTAGATGCTGCCAAAGGGAGTGGGGGTGCCATACGCAAAAAGGAAGCGACTCATAGAATGGCAGAGGCAAATAGAGCTCTTGCACATTTTCGTTAAATGGGCAAGGACACTATTGCTGATTTACTAACCTCTATAAGAAATGCGGACATGAATAAAAAAGGAACAGTTCGAGTAGTATCTACAAATATTACCGAAAACATTGTTAAAATACTTCTACGAGAGGGTTTTATTGAAAGTGTTCGGAAACATCAGGAAAACAGATATTTCTTGGTTTCAACTTTGCGACATCAAAAGAGAAAGACTAGAAAAGGAATATATAGAACAAGAACCTTTTTAAAGCGTATCAGCCGACCCGGCTTACGAATTTATACCAACTATCAAGGAATTCCTAAAGTTTTGGGTGGAATGGGAATTGCTATTCTTTCTACTTCTCGAGGAATAATGACAGATCGAGAAGCTCGACTAAACAGAATTGGGGGAGAAGTCTTATGTTATATATGGTAAATGGCAAAAGCTATACCAAAAATTGGTTCACGTAAGGTGCGTATTGGTTTACGTAGGAATGCACGTTTTAGTTTACGGAAGAGTGCACGTAGAATAACAAAAGGGGTTATTCATGTTCAAGCTAGTTTCAACAATACCATTATAACTGTTACAGACCCACAAGGTCGGGTGGTTTTTTGGTCCTCGGCCGGTACTTGTGGATTCAAAAGCTCAAGAAAAGCATCACCCTATGCTGGTCAAAGAACAGCAGTAGATGCTATTCGTACAGTAGGTTTGCAACGAGCAGAAGTTATGGTAAAGGGCGCTGGTAGTGGAAGAGATGCCGCATTACGAGCCATTGCTAAAAGTGGTGTGCGATTAAGTTGTATACGCGATGTAACACCTATGCCGCATAATGGATGTCGACCGCCTAAAAAAAGACGTCTGTAAATGCCGACGAAACAACTTATTAGAAACGCAAGACAGCCAATACGAAATGCTCGAAAAACGGCCGCGCTTAAAGGATGCCCTCAGCGTCGAGGAACATGTGCTAGGGTGTATACTATCAACCCCAAAAAACCCAACTCTGCCTTACGTAAAGTTGCCAGAGTACGATTAACCTCTGGATTTGAAATCACTGCTTATATACCTGGTATTGGCCATAATTTACAAGAACATTCTGTAGTATTAGTAAGAGGAGGAAGGGTTAAGGATTTACCCGGTGTGAGATATCGCATTATTCGAGGAACCCTAGATGCTGTCGCAGTAAAGAATCGTCAACAAGGGCGTTCTAAATATGGGGTCAAAAAGCCAAAAAAATAAATGGCAAAAAAAAGTTTGATTCAGAGGGAGAAGAAGCGGCAGAAATTAGAACAGAAATATCATTTGATTCGTTCTTTAAAAAAGATAAGCAAAGTTTCTAGTGAAAAAACGAAAATGCGAGAAAAATTGCAATCCCTACCGCGTAATAGTGCACCTACACGCCTTCATCGACGTTGTTTTTTGACCGGAAGACCTAGAGCTAACTATCGACATTTTGGGCTATCCGGACACGTACTTCGAGAAATGGTTTATGAATGTTTGTTACCGGGTGCAACAAGATCCAGTTGGTAAGTTCGACGAAGAGAAGGAAGAGATCTTCAAAAAGTAGGTTTTTATGATCCGATAAAGAATCAAACTTTAAATGTTCCAGCTATTCTCTATTTCCTTGAAAAGGGTGCTCAACCAAGAACTGTTTATGATATTTTAAGGAAGGCAGAATTCTTTATGCCTTCCCGTAATGGAAATTTCATTGATAAGACCTCCTCAATTGTAGCCAATATTTTATTGCGAATAATTCCGACAACCTCAGGAGAAAAAAAGGCATTTACTTATTATAGAGATGGATGTTGGCTCAATCCGAAGGAAATTATGCGGAAGCTTTGCAAAATTATTATGAAGCTCGACTAGAAATCGATCCCTATGATCGAAGTTATATACTCTATAACATAGGCCTTATACACACAAGCAATGGAGAGCATACAAAGGCTTTGGAATATTATTTCCGGGCACTAGAACGAAACCCCTTCTTACCGCAAGCTTTTAATAATATGGCCGTGATCTGTCATTACGGAGAACAGGCCATTCTACAGGGTGATTCGGAAATTGCGGAAGCTTGGTTTGATCAAGCTGCTGAATATTGGAAACAAGCTATAGCGCTTACTCCGGGAAATTATATTGAAGCACAGAACTGGTTGAAGATTACGAAGCGCTTTATGAATTGGCGATCAGAACACATATGGGTAGAACTTCTAAAAGGTTCTCGAAAAAGGGGTAATTTTTGGGCCATTCTTTTTCTAGGTTCACTAGGATTCTTATCGGTTGGGATTTCCAGTTATGGTAAGAATATTATATCTCTTCCATCTCAAGAAATTCTTTTTTTTCCGCAGGGGGTCGTGATGTCTTTCTACGGAATCGCAGGCCTATTCATTAGCTCCTACTTGTGGTGTACTATTTTGTGGAATGTAGGTAGTGGTTATGACCGATTCGATAGAAAAGAGGGAATAGTGTGCATTTTTCGTTGGGGATTCCCTGGAATAAAACGTCGCGTCTTCCTTTTCCTTATGGATATCCAATCAATTAGAATTCAGGTTAAAGAGGGTCTTTATCCTCGTCGTATTCTTTATATGGAAATCCGGGGCCAGGGGATCATTCCCTTGACTCGTACTGATGATAAATTTTTTACTCCATACTATTGGGTATCTTTCTTCAAAAATTCTTATATGTTAAAGGTAAGATCTTGGTTTATTCAAATTGCAAGGACTCCCAAGCACACGTATTAACTAGATAATAGAAGGCTTGTTATTTAACAGTATAACATAGACTATATACCAATGTCAACCAAGTCTATATGGGTTGCCCGGGACTCGAACCCGGAACTAGTCGGATGGAGTAGATAATTCTTCCTTGTTACAAATCCCTCCCCAAATCGTGCTTGCATTTTTCATTGCACACGACTTTCCCTATGTAGAAATTTCTATGAACATTTCAGTACAAACGGAAGGGAGTCTAATACTTTTATTTTTGCAGGCCAATCGCTCTTTTGACTTTGGAATACAGCTCTTTATCAATATACTGCTTCTTTTACACTCAAGAATAATTAGGATTTCGGTCCACTCGAAACCACCTTTCCCCATCCGGCACTAATCTATTTTTAACGTCTAATTAGAGCGGGGAATCATTCCAATTAGGAAGTTCAGCTCGTTGCTTTTTTTTACCAGAATTGGAGCCAGGCTCTATCCATTTATTCATTAGACCCAGAAAATCGATTTTATTACGACATGCTATTTTTTCCATTCATTACCTTTGAGGATCAGTCGTGGTCTTCTAGACTCTACCAAGAGTCTGGACGAATTTGTTGTTCATCCAAATGTGTAAAGATCATAGTCGCACTTAAAAGCCGAGTACTCTACCATTGAGTGCAACCCAGAAAGATACGATCGAACCAAAATCAATGGAATTGTAGGCGTGTGGAGTGAGGATAAAGAGACCCATCTATCTACAAATTCTATTTGTTCAATAGACCTTTGTCAATGGAAATACAATTTAAAGGGCTTATGTTGGATTGGCACGATATAAATCCTAAAAAAAATTGGGATAGATGTAGATAAACAACCCCCTAGAAACGTATATGAGGTTTTCTCCTCATACGGCTCGAGAAATAAAATTTCATTTACTCATGACTCAAGTGGGCTAATTTTGCCTGACAAACTTCGTTTTTGAGTCGTCTTTAAACTCTTTTCTTTGTCTCATTTCGAACGAATTGACTTTGTTGAGACAATTGAAAATTGTGTTTACTTGTTCTGGAATCTTTGATTTGTGAAATCCTTGGGTTTAGACATTACTTCGGGAATTCCTTTTTTTAAAGAGTAGCAACATACCATAGACTGACAAAGTTCCTAATTTATTAGTTTTCACTAACCCTAGATTCTTTCCTAAATTCTGTCTCGAGCTCCATCGTGTACTAAACCCAGCCAAATTGTTCGGAACGAATAGAACAGGCTATGTCGAGCCAAGAGCATTTTCATACTATGGAAAATGATGGATAGCAAAATCCACAATCGATCATGTCCTTCAAGTTATGGTATAGAATTGATCCAATATGGATGGAATCATGAATAGTCATATACTCAAATCTGGGACGGAAGGATTCGAACCTCCGAGTAACGGGACCAAAACCCGCTGCCTTACCACTTGGCCACGCCCCATCGCGACACTAAGTTGTTTATTTGTTATTCGTCAATTTCAATTGAGGGATTTCTCTTGCTAGTATTCTACACATGCGGATAATATAAAAATGCATTGATCATTACATGGAATTCTATTAAGATATTATATGAAATCGAATTTATTCCACTCTCATTTGAGAGTGCGAATACAAGGAGGTATTTTTGTTTGGGAAAGTCCGAAAAAGTTTTGAATCGCCCCTAAAATAACTCAAGAAAAATCCAATTATTTACTCTACAAGAATGAAATAGTAATGGTAATTGGAATTTATCTATGAAAAACCGGGGGTCAGAATTCTTTCCAATTCGAAAGTCCCAATGATCAAGGAGCGGAAAGAGAGGGATTCGAACCCTCGGTACAAAAAATTGTACAACGGATTAGCAATCCGCCGCTTTAGTCCACTCAGCCATCTCTCACGTTCCAAAGCGAAAGGTTTCGTGATATGATATAGGAAGAAATAAGGTAGAAAAATTATATTGCCAATTCCATTTTAATTATATTCTTTTTTCTTAATGTTAATAAACATAAAATTGGAAGAAGCATAAAGTAAGTAGACCTGACTCCTTTAATGATGCCTCTATCCGCTATTCTGATATATAAATTCGATGTAGATGAAATTGTATGCGATTTTCTCTTCGAGACCATTGAAAGGGCATTGAACGAGAAGAAATCGTCCAATTATCATATGCCTAGTGGAGGTGCTCGGAAATGGTTGAAGTAATTGAATAGGAGGATCACTGATCTTTATACCTGTTCTATTCTTTCTGGCTCGGTTATTCCATCTAGCCGAGCCAGTATTCAATAAGCAAAAGGAGAGAGAGGGATTCGAACCCTCGATAGTTCCTAGAACTATACCGGTTTTCAAGACCGGAGCTATCAACCACTCAGCCATCTCTCCACAGCCTAATAAAGAGAAGAATCAATGGATTCATGATTAAACCCCTCCTACTTTTGTATTTTTTACAGTTAAGTGAGGGATCGTAGTCAACATTTGATGGTAGCTTGGAGGATTAGAAATAATGAAACGGTCGACCCAGAAGGTCGACCCAGGCGGATATACGCTATAAAATATAGTAGCGAGCGTAGTTCAATGGTAAAATATCTCCTTGCCAAGGAGAAGATACGGGTTCGATTCCCGCCGCTCGCCCGCATAAGTGCGGAGACGGGAATCGAACCCGTGACCTCAAGGTTATGAGCCTCGTGAGCTACCAAACTGCTCTACTCCGCTCTGGAGTACCGGGTGGACAAGCCTCATGGAGCGGGTAGCGGGAATCGAACCCGCATCGTTAGCTTGGAAGGCTAGGGGTTATAGTCGACGTTGGTTTTTTTAACGTCTCTAATTCAAAACCGAACATGAAATTTTGATTTCATTCGGCTCCTTTATGGATATTCTCACCACTTAACATCTATGTCAGCTTTTATTTGAATGGAACCAAAGCTCTCCGCTTTCTAGATGATCCTTATAGAGTAGGAGATAGAAATTCATCTACTTACTTCGTTCCCTAATTTCATTCAAGAGATCCTGAGGAAAAGAATTGGGTTTCCACCGAGCTGAAACAATATGCGGATGGTTCTAGTAAACCAAAACTATCTTTTTAGCTATTTGGCTTCCTTATAAGAAGATTTAGTTACGATTGGTTTTTGTATCTTCATCCATAGATCCTTTACTCATATTTCAAAATTGGAATACATGCAAAATTATGCTTCGCGACTCTGTACTCATAATAAATTATACAAATCGCCAGAATTATATTCTCCTCAATATGCTATTGAGAGGAAAAGGATTTAATCCTTTATAAGAACTAAAGTATAGAACGAATCACACTTTTACCACTAAACTATACCCGCTACTGTAGATTATGGTATAAATGGTACCCTTTGTCAAGGTAGCCAATCCAAAATCCAAAAACTCTTTGCTTGTTCGAGTATATTGACAATTCCAAAAAACTGCTCATACTATATAGTATAATCACGAGCGGTTGTACTATCGTCTAGTGGTTCAGGACATCTCTCTTTCAAGGAGGCAGCGGGGATTCGACTTCCCCTGGGGGTAGGGAGTATTATGAAAGGAGGTTATAACCCTAGAAAAATTCTTCCTGGGTCGATGCCCGAGTGGTTAATGGGGACGGACTGTAAATTCGTTGACAATGTCTACGCTGGTTCAAATCCAGCTCGGCAAAATCTAGGGCTTCGTGAGTATGAACTAAGCGGGGATTGTAGTTCAATTGGTCAGAGCACCGCCCTGTCAAGGCGGAAGCTGCGGGTTCGAGCCCCGTCAGTCCCGAACTGGATCTCCTATTACTATAAACTCTCATCCATGAATTGATTGATAGTCCGATATTCATAATATTGAATTGATTCATATCAGAATCAAGCCCTCACAAGCCTTTTCCATGGGATTACATCCCGAGTTATTGTGAAGAGGTTTTGGAATTCCAATTAATCATTGAAGAAAAAGGCTGGTTGGAATCTAAAGTGTGCTACGACACTTTAGCTTTATTATCATCTATGTCTCCTATTTCTATGAAGGGATTATTCTACTATTGATCAATAATCATAGTGGAATCAAGGGTCAGAGTCAAAATCTTGATCAGGCGGCACCAGATTTGAACTGGGGATAAAGGATTTGCAGTCCCCTGCCTTACCGCTGGCCATGCCGCCATTGGTTCCCTTATGTTTTCTATGGGGAATCATGCTGAACTTTCGTCCATCTATTCATATGTATGAAATACATATATGAAATACGTATGTGGAGTTCCCTAGAATTTCATGTGATTCAGTAAACAATATAGTTCCATGATTGCTAGATCGATCCATAGGGATTGAGAAGAGTGAGCATAATGGATTTTGATAATCGAATAAATTTTATTCGGGATGCTTTCGGGGGGCATTCCGACGAATCCGCAAATTTGAATCACTGAGGGGGTACTTATGTAATTTTATTTCAAGCTATTTCGATCTTTCTTAATCAATTCCGTAATGGTAGGAATAGGGAATATTGATATATATTAGAGGGTATTGATATATATTATGATCTGATGTGCTTTGGTATCCTAAATATAAGATTTTCAGCTGAGTTGAGAAAGAGATGGTTGAATCAAAAGAATTCTTTTGAAGTTCAATTTTTATCAGAGGACAATCTATTTATTGGTTGATTGTATCCTTAACCATTGACACGAGGAACTCACCTCTAAAAAAATCTAAGGAGTCTTTCACCGGTCAAACAAGAGTAACTAGATAAAGGGCGAGCGAAAAGTGATCAAAACTTTGTTCGTCCTATCTATAAGAGGAGAGCATTCAAGAATAGATTGATCTATCCGGCTGCACTTATTGTGCACGATCTCGACGAATTACTTCTGAATAAATTCAGAAATCATATGGAAGACCATAGCATTTCGCGACTCATTGGTAACTTTGATTCTCTATAAACCAAGAATGTGAGACCATTAACACGGTTAAAGCTAAACTGCTTGAAGTCCAGGCAAAGGTACTCTTTCTACAAGTAAAATTTATCTGATATAGAACACTCATATCGATAATTGAACTATTTACTGGCCCCCTTTTCAATGCCGAATCGACGACCTATGTATAAGAGAATTTTTTTATTAAAGGCAAAAAAAATAAAGAAACAACTTTGCTGACATCTAGGCGGAAGAGTCCATATTTCGAGGATAGGCTCATCAAAAGGAGCGTGAGAGCCAAATGAATCGAAAGATTCATGTTTGGTTCGGGAAGAGATCATAAAAGTTGTTACAAAATAATCTACTTTCACTTCTACTTTCGTTTAGAATTTAGGCATTATTTTCCCTTGCTTCAAAAAGTCAAGAATTTATAGTATTTAAAGAATAGATAGAATAGATTGCGTCCAATAGGATTTGAACCTATACCAAAGGTTTAGAAGACCTCTGTCCTATCCATTAGACAATGGACGCTTTCTAAGGGTAGTGGAATCGAACCGCAACCTGAGCCTTATGAGCTACCAAACTGGAACTGCCCTCACCATATCTATACAAATAGAATAGTCCATTTATACAGAATGGTAAAGAGGGCTCCTCTATGATTATCAAACCAATGTGTCGTTCTATTATACACGGTTCTAATCCTAGATGGAAAAATAAAATGCCTTTCAAATCCTCTAAGTCCTCCTCTTTCCGGACAAGACATACAAAGAGACCCGCCAACTTTAGTGAATCTTTGAAAGATAGATATTGTGATTAGTTCTTTCTTTACTATCTACCTAGTTATTCACTGGAGCAATTCATCCGAGGCAAGTGTTCGGGTCTATTATGACATAAAGATTAGGTGCCTAACGGACTTGTTTATTTGAAAAAGAAAATGGATATAATGAAATTCTTTTTATAAAAGGTCGGAATAGGAAGTTCCTTCCCTTAGAACCGTACTTGAGAGTTTCCTACCTCATACGGCTCAGAATTCGATTTATCAAAAATCGATTTTGTTCTGTTATTACCTAAGTTTCAAACCCTATTTTTATCAATAATCAGTTTGATCTTTTTTCCCACCTTCAGAAGAAGCATAGCCTTCGTTCAAATAAAGGTAACTATCCCCATATATGAAATCTCTATAGAATCCTTGAAAAGACTTTCCTAAGAAAAAAACTTACTATCTTTGGGATCTGATACTACACCGCTGCTTATCCTTAGTGGATCGGCTCTATTACATAAGCGGATTCCTAAATTTTGCCCCATATCATGGGATGCAGTTTTAGTTGTATCGACCCAGTCGCTCACTAATTGATCTTTACGGTGCTTCTCTATCAATTTGAGCTTTATCCATAGGTATAGGCTTCTTCGTTTTTTGATGTCTTCCTACAGCTGATAGGGAAAATCGTTGTTTTTACGATCCCTATGTAGAAAGCTTTCTATAGTGGAGATAGTCGCACGTTACGGTCGTTCATTCTTCAAAAAATCTCCGTTCCAAAACCGTACATGAGGTTTTCATCTCATACGGCTCCTCCCTTCTGTATACGAAAAATCTATAGAATCAAATTTGAACCGAAAGGGGCTGGTATTTTTCCAAGAAATCTCTAGCCACCTTCCCAAGAGGTTTTCTTAACACAATGAATAATGCTAGAAGCTCCAATAATTTCTTTGTTCTCAACGCCTCCTATTTAGAGGAATTAGCTACTTCAACGATCTTTGATGGTTATAGGGGTATCCAAAGTACAAACCTGATGGTTGTTTGTTATCCCAACCATTCTTCCCAGCCCTGATACCGATCAGGAAAGGTAATTTCTAACAAAGTTTTTCTTGTTGATTCCTATTTCTAGGTGTAGTGCTTTCTCCCCTATGCTGCCTACGGATATGTAATCCATACCATATCCTGAGTGTAACCTTTCGCTCAATACTCAAATCTACAATTGAAGTATCTGAAGCCGCATCAATCGAGGATACACGACGGAAGGAATTGTTAGTTCGCCTCACCTTCCCGAAGCGTGGGTTGCGGTTCTCTCTATGCTCTTTTTCGTATAGGAGTCAAATTCTCTATATAGAATTGTTTTCATTCCTTCACAAAATAACATCCACGAAGAGAATTGACTATAGACTATGGAACCCCCGGTCGCTATTCACTCAGTTTTTTTCCATAATAATATGTGGAGAGATGGCCGAGCGGTTCAAGGCGTAGCATTGGAACTGCTATGTAGACTTTTGTTTACCGAGGGTTCGAATCCCTCTCTTTCCGTTTCATCAACGTTAAGGGTATCAAAACTTTCGTTAAGTGAAGACTCCTTTTATTGAAATTTTACACAATTAATTTCTTGTATTTACATTACAGAATACATCGAAATTAAAACTGAATTAAACTACAGGATAAAGTAAAATCAACACAATCATCAAAATCTTTATATATATTATTTATTTTATTGTTTTGTATCTAGAAAATTGTAAGGTAAAAAACATAGTAGAACAAAAGCCGACTATCGGATTTGAACCGATGACCCTCGCATTACAAATGCGATGCTCTAACCTCTGAGCTAAGTGGGCTTACATAACGGAAATAGTGTAACAAATAAATAGGTATAGAAATCCAAATATCAAGCGTTATAGTATAATTTTGAATACTATAAAAAGGAGATAAAACTTTTGGATATATTGATTCGGATTGAATTGCAAATACATCAAGGATAGAACTGAATTGCAATAAAGTCGAACACGTCTCAGGGGATATGGCGAAATCGGTAGACGCTACGGACTTGATTGTATTGAGCCTTGGTATGGAAACCTGCTAAGTGGTAACTTCCAAATTCAGAGAAACCCTGGAATTAAAAAAGGGCAATCTGAGCCAAATCCGTTTTGAAGGGCGAACTAGGGATAGGTGCAGAGACTCAATGGAGTGGATTAATCGGACGAGGACAAAGAGAGAGTCCCATTCTACATGTCAATACTGACAACAATTCCGTCGACTTTGTTCAAGTCCCTCTATCCCAAACCTCTATTGACATAGATAAAATACTCTACTAGGATGATGCACAAGAAAGGTCAGGATAGCTCAGTTGGTAGAGCAGAGGACTGAAAATCCTCGTGTCACCAGTTCAAATCTGGTTCCTGGCAAAGATCCACTAGTTGTGCTAAGTAATGTGCGCGGTACAAAGTTCTGGTAGGAACTTCTTTCCGTTTCATCTGGAGTGAGCATGAATCATTGTCTTCATCTCTTTGTATAAATCGGATGCAAGATTGCCCTTTTTTTTCTAAGAATGTACTCCCATTAATGTGGAATAGTAGGGCTATACGGATTCGAACCGTAGACCTTCTCGGTAAAACAGATCAAACGATATTATCGAAATGATTTGAACTGTTTCAAAGACCCAACATGCATTTTTTGCATTGGGCTCTTTCATAAACTGATTTAAAGATCAGTTAGTCCACCATAGTTTTTCTTTACGGAAGATAATGAGATGGCTCCCTGTGATTGATTTTTTCTATCTAGGAGCAATACCAAAGTGTTTCAAAGGAGGATTACCTTGACTTAGGTCTGCCTCCGGTCTAAATTAACCTAAGTGAAATGGAGTCTCTATCGTTCACTGCAAGAGTTAACTATGAGACTTCATACACCTTAAAGTTCATAGAACGAAAAGAAGTTTTTTGGGCCCTTATCCTCTTACGCCTAGCATTTAGTGGGCTGGATATTTACCTTATCAACTAGCACATAAGGTTCTATTTGATTAGGCACCTGAATTGGCACCTGAATCGGACTGAACCGACTGTTTGTCAGGCTACTGTTCTCCTATTCTCTCGAATCTATGAAGTAAGACATTGATTTTGCAATTCATTGCATAAAAGCTCCTTTGAAAAGCATTGGCGCACGTGTAAACGAGTTGCTCTACCGAACTGAGCTATAGCCCTTATCAGAGATATCTTAACATATAGATAATTTCTTGTCAAGCGGTATTGCTTAGAAAGGGATTCAATATATAATCGATCGAAGTCCTTTGTGGTGATAAATTGCTACTTAACTCAGTGGTTAGAGTATTGCTTTCATACGGCGGGAGTCATTGGTTCAAATCCAATAGTAGGTAGAAAAATTACTAGATAGCATTGGACTTACTTCGCTATCTAATAACTTTTTTTGTATAAACCATTCTAATTATCACATAAAATCGAATTTTTGTTGAATAATGCAAAAATGAATTAGTTAATTCAATAGAGAGGGGACCAGGACTTGATTTCGTTGCCCAAGCGAATCCCATTCAATGGAATGAGTCCATTGGAAAGTTCAATCAAATAATTTTGCCTTTTGTGGAGGATCTGTGCCTACTCTCCTATCTAGGACTTCGATATACATATACTACTGTGAAGCATAGATTGCTGTCAACAGAATTTGGGTTGCGCTATATCTATCAAAGAGTATACAATAATTATGGATTTGGTAAATCAAATCCATGTTAACTTCCATCAGGGTGATGAATATAAGCATGCCTTTTTGCTATTAACATCGAGTAGACCCTGTTATTGTGAGAATTCTTAATTCAATTGATTGCAATTAAACTCGGCTCAATCTTGAGCCAATAGATCATGATATGATCATGAGACTTGACAAATTGAGATTCGTCTATCTATAAATAAATAGTAAATTTGAATTGAGACACCTTCCTTAGTGTAGGGTCTTTAAATGATAGCTACGACATAAAAGAAAGTCAATGTATCTAACCTTATTTCTAGTTGCTGAAGGTCAGAAAATTTAGCTTATTCTCTCAATTTCAATCGACCGCTGTTAGTATATCTAATGAAAAAGTATTCTCATTGCAGTACAACTGTTGCAGTAGAATGACAACAGATTCGTGTATAGGGAACTCTTAGCTACCTATCTAATTTATTGTAGAAATTCTGGATCTGCGTTGGACGTCCGAGGGATTGCAGGTCTCTATTGGCACAAGAAAAAGGCTTTTCTTGTGCCGATTCTTCTTGTATCAAATTGTAAAAATTCCGCGGGTCCTTTCCGCTCTAATCAGGGGGTAAGGACCCGCTAAGCTCCTACTTTTTCATGTTTACAATCTGGTCCCTCCGATTATTCCCCTACTTTCCTCCACATTTTATCAATTGGTCATGCTAGAACAAAAACAGTCATGGGTAGTTATAAGGATATCCTTCCAAATGGGATAAGAGAATTCTTATTATTTCTTTCTCAGTTCTATAGTTGGAATTTTTGCTGAACTCCCAAAAATTCAAAAAAGGAATTGATTCCGTAAAAGATGGGATCGACCAGTAAATAGAAAATTACTGATATTTCCTTGTGAGATTGTCAATTTTGTACCAAAGGTGTATTTTGAGTATACCGAATTAGTATAGCTATCCTTCCTATGGCACAGCAATCTGGTTTTGTTCCGAAACATAAAACTTAGGTAAATGCTTTACCAACATATAATGAATTTAACTCTTTCACAAAAATCTTTGGGATTCATTCTAACTAATTAGGAATTTTCATTGAGGGATAATTTAGAGTACTATTTAGGGATAGATCGTACCTCTTTTTTATCCCCTGAACAAATCGAATTGAGTCATTTTTGATTGACCTCCTCGAGGAGGTCAAATTGGAGTTTTTGTAGTTAGCTTCGACATAAAATAGATGGAACACGCTCTGTAGGATTTGAACCTACGACATCGGGTTTTGGAGACCCGCGTTCTACCGAACTGAACTAAGAGCGCTAATTCACTGTGCTACGAAGTAATAGGTAGGGATGACAGGATTTGAACCTGTGACATTTTGTACCCAAAACAAACGCGCTACCAAGCTGCGCTACATCCCTTTTCCAATTGTTGTACAATGCCATTGTACACATTCCTGTCTTCTTTTCCACATAGAACCAAGTTTATGATCATATATGTATTCCAACAAGGAAGGAGGATTTTCAAATTCTTTAATTATTTCTTATTCGAAAGCCAGATTTTGAATCAAATTAACCTTAATGAATAACTAATGATTTCTCTTCTTTTAGCATTTTCATTATAACAAAACTAATTATTCCGATATATAAAATATTAATTCCAATGGCTTTTGCTATAGTAACCTTCCCAACCACGATTTTCTAAATACAAAAATAGTGGGTTCCATCGTTTCTATGGTTCCCTTTTAAACGGTGAGGCCCTCTCTATACACCGGAGCCTTTCAAAAGGTATTGCGAACTTGTATAGTCCACATTCTTTGGCTCTACCTATCCATTATAGAGTAAATAGCTCTTTTCACAATAAGAGTTATCCATACAGTGACGGTATTTAATTATGAAAGTTGGCTAAGTAGCTGACCTGTTAGTCCGTCTTTTAAGATAAAGGAGCATAAGCTTTTTATTACTATTTCCTCCGCTTAATGGATAACCATTTGCTACCAATGAGAATTGCTTCTTCCAATTTAGAAATTGGATTTGCACCAAAGGAAACCATAAATTCCATATACCATATCCTATGGTACTAATCATGGTATAAAAGGATTGGTTTAGATCCATCTTAACCATTAGATTAATATTATTTAAAAGAAACACTGAAACGTAAGAATGGAAGAAAGAATCCGCAGAATTGGCCAAGTTACCCATTGCATATTGGCACTTATCGAGTATAGAATAGATCTGCTTCTCTTTCTAGAATGTTATTTTTGAAATAAATATTCGCGCTTTTCAATGCGATAAAATAAAGCGACATCGTGTCTATTTTTCTTTGCTAAAGGGGTATTCCTATATGGAAACCCAAATGAATAGGTGTGGAAGTTATAATGTAAATAAACCAGGATTTAAGTAAGAAGTCCCCTATTGGGAGACTTCTTACTTAAATTTATAGAATTTCAAGATTACAATGGATCTACGAAAAGATCGTGTATTTACAACTACAACGGAATAGTATACAAAGTCAACACCAAGATTAAATAGAATTTGTTTCTACTAATAAAACAAGTTTAAGATCTACATTTATGGTAGTTCGACCGCGGTTTTTTCGGTATCTCTGGAATTGTGACTTGTTAGAATTGATCCTATTGATAATACATAGAAAGGGCCTGTTATCTCTATCAAGATATTCAATTCGTCAGTTCTAGTATCTGGAACACGAAAAGAAGAACTATGATTCATACTCACTATTAAGACCTCGCAACCAGACATTTCTTCCTCAATTTTGTTTACAATTTCAATAAATGATTATCAAGCGGTTCTTATTCGAAGAACCCTTGGTTTAGCTTGAGACTAAATCATCGTGGCTCTAGTATGAATCTAAGGTTTTAATTGAACTGATTCATAGGATCTCAACAAGATAATTTCTATTTATAGGGAAGAGAAAAGTCAAGAAGCCTCTAGCCAACTTGAGATTTTTTTCTTATTTGATATCTTCAAGGCAAATCGACCCAGTGGCTGATGAATTTTTCTAATATTCGTTGAAAATTTTTGTGTTTCTGCTTGAGCCGTAGGAAGGCATATCATAGAGAAAATTATCATATATCATATGGGTAGGTTTTGGTATTTCATTGCTACAAGCATGGGTTATTGTAAAATAACACATGTCATTTGGATACTTCAGAAAAAGGCGGATTGTGACTTGAATTATTGATTTGGCCATGCAGAAAAGAATTGGATCTGCCACATTAGAATTCACAAAGGTGTCTCCGCATCCAATCAACATGTAAGTCCCCTAGATAGGCTGGTTCACTTGAGGAGAATACTTCTATGATCATACGCAACCATGTCATCCATGAACAGGCTCCGTAAGATCCCATAGATGGAATAAGTCATGTGATCCAGTATTTTATTATAGTATGGAAATGCATTCATTTTCTTTGCATCGATTGCGCAATACTATCGGAGTAAAAGAAGGGATCTAAGGAAGAATGTAGGCTAAACTAGTAACAAGTAAATATTTTGTTTGGAGGTAAGAAACTGGGATAAATACCAACTAATCAAGAGACAATCCACAAAGCAATTGATCATGATCAAATTTGTAAGCCCACTTGGATATTGAGCATTTAAGAATAGGAACGGTCTTATTTCTTTCACTCTTGCTCGAGCCGGATGATGATAAATTCTCATATTTTTGATTCATTCAACCGTGAAGTCAGGTATCTAGGAAATAGTTACTTCCAAGTGAATCTTCCCTAGATACCTAAAATCCATTTTATTATGATCCATTTCGCGTTATATTGAATCGTTTATTTCTCTTGAAAGCGCTTATTATCTCATAAAGTTAGAAATAAAATACAAAGATATCCGTTTCTTTGAAGAATAGGAAGGGCGAGATAGAATTCGAGCAGGGGCGAAAGACTCTAATTCTAGGTTCCTCTTTATAATCAACATGAACATATACGTAAAACACAATCTACTTTTGGTCTCAATTTCGCGATAGGTATAATTAGAATCCGAAGACAAGATTACATTTTCTATTTTTCCGCAGCTGATTACTCTTTCCTTTTAAAGAGTGGCATTCTATGTCCAATATCTCGATCGAAGTACGGAGGTCAGAATAAGAATAATGATCAATGGAAAAAGAAAAAATCCTTTAGCTGGATAAGGGGCGGATGTAGCCAAGTGGATCAAGGCAGTGGATTGTGAATCCACCATGCGCGGGTTCAATTCCCGTCGTTCGCCCATCGCATTATTGCAATGCAATTTCCATATTCCTAGTTACGTATTGAAGTAGATTCTTTTTTCTCTCAAAAACCCCTTCCCAAACTGTACAAGCTTCTTCCAAAGCATACGGCTTTCTAGATGTATATGACGATCTCTAGACATGAGTGGATATAGGAAAGGAATCCAAATCTGCCGAATCGCTCATGTTATGATCTTCTACATCCTAGGTCTCTGCGTTCCGTCATCTGGCTTATGTTCTTCATGTAGCATTCAGATCGAATGACTCTATGAAATTACGTCGATACTTCCACATATTATGGGTAACGTAGGAGACATCCCTTTTCCCGGGGGTCTTAATTACCACTGCTTAGCTTTCAATTTGCCTCTGACCATCAAATTAAATGTGAATAACCCGTCCTCCTCTCTTTGAAACAAGGGGCGCTTCCGGTTCTGTGCGTGCTTCAAACAATTTTGTCTTCTCCATATTACCATATCTCTAGAGCCAATAATTTTCTATGAGGAACTACTGAACTCAATCACTTGCTGCCGTTACTCAACAGTTTTCTGTTGAGGTCTATCCCGTAGAGGTAGTCAAATTGGATCAGTGATCGATTTCTAGGTTTCGTCGTAAACCTAATTGGTTACTTCCAATTACGTAAATCAATAGTTCAAATCGACTTTCCCTCCTATGCTCTGAGTTCCAGTATCGATAAGAATTGAGTTCTTATTGTTCTTATGTTATGGTATGAATATACCATACCAATTCGTTATGTATGGATGATGGATGAGATTCCATGGATAGAGAGCCAGTTCCAATAGACCGTTCGTGTGCATCCAGCAGGAATTGAACCCGCAAATTACCAATTATGAGTTGGGCGCTTTAACCATTCAGCCATGGATGCTTAACAGGGATCATCGTACATCGTAAATAACCAATTTTCATATTATGCCTTGAAGAGGACTCGAACCTCCACGCTCTTCAGCACGAGATTTTGAGTCTCGCGTGTCTACCATTTCACCATCAAGGCATCTTGAAAGTGAATCGTATTCCATGAATATGATATCTATCTAATGTGATATATGGAATATATGACAAAGGTGGAGTCTTGGATCGATCGATCGGTAGGCCTGAGTCAGACATCAAATAGCTTCGCATTATCCGTGGACACCTTATATGAGATCAATTTCTCGATTCAATAGAAGCCCAAAGAGGTGCATATGGTACCCAAGGATAGATATGTCAGGTCTGATTACACCTATTCCTAATCCTAAATAGAATGTAAGGACGTAGGGATTTCTATGTAAATGGAATGAACTTATAATCTGATGATCGAGTCGATTCCATGATTATAAGTTCATAACCCTAGCCCCATTTTGGGCGGAACAGATCTACTAATTCTTTTATTCCAGTTAGTAAGGGATCTTGAACTAAGAAATAGACCTAGCAGGCTTCTTTCTCTCATGCAAAACCGTGCATGAGACTTTCATCTCGCACGGCTCCTAAGTGATAAAAGAAAGAAGAACCGTCTTCTCTCTTTTTTGATTACCTTCCTCGCGTATGTATAAGACCGAATCCATTCTTTTTCGAAATCGATTTCGACTAATCCTTAACTTTTCGAGGAATCCTTCATCAGTGGTTGTGAATGACTGACTTTTTCAATCCTTTCGACCTTGGTTCCGTAGGAGCAAGTCAGAAAGGTTGAGAAATAGAACCATCTGATTTGATTCGTTCCCAATAGCCATGAGATGATCATCTTAGGGTGATCCTTTTGTCAACGGATGCTCCTATTACACGTAGTCTCTGAAGGATGAGAACCCACTATGTAGCATCTACATCGATAATTCATTGTATACGTCATTAGTCCGATTCTTTGTAGGAACTACCCGTAATAACGAACTTGCAAAATGGATCTGTTTATCATAAAGAGATTCATTGTTCCTGACCCTGCTTCACCTTAATTGTTATTTGAACAAAAAGATCACATAAACTTTTGGTAAAATTCTATCTTGGTCGGAGTGGGGATAGCATTTCTCTTCTGCATGTCTATGGAGTTTTGCAAAACCCAAACACCTCAGATAGAGGTGAATTTGTCGAACGAACCACAGAATTAGTAACTGCATCCAATCTCCGAATGTTTCGATGGATATTTACGGAATCCCCATGAATAGGATCAAACCTTATTCCATTTCCATAAGATTCTTCTTTCTTATTCTTAAGCAAGCCCTCGAGAGGGCTTAGTTGATCATGATTTCTGTTTTCTCTTTCTTTTTGTTTGTTTCGAGAAAGATATGATTCTCCTTCTATTGATTCTGAGATGTACGGATCCATGTGTCTACATACATAGATTCTGTTCATGGAGAGCGTGAAAGAGGTTCAAGAATCCTTTTCTTTTTATAAGGGCTAAAAGGGTGGATCTCGAAAGATAGGAAAGATCTCCCTCCAAGCCGTACATACGACTTTCATCGAATACGGCTTTCCACAGAATTCTATAGGGATCTATGAGATCGAGTATGGAATTCTGTTTACTCACTTTAAATTGAGTATCCGTTTCCCGCTAGGATCGGAAATCCTGTATTTTCCATATCCATACGATCGAGTCCTTAGGTTTCCGAAATAGTGTAAAAGAAGTGCTTCGAATCATTGCTATTTGACTCGGACCTGTTCTGAAAAAGTCGAGGTATTTCGAATTGTTTGTTGACACGGACAAAGTAAGGGAAAACCTCTGAAAGAATTTCCATATTGACCTTGGACATATAAGAGTTCCGAATCGAATCTCTTTAGAAAGAGGATCTTTTGTCTCATGGTAGCCTGCTCCAGTCCCCTTACGAAACTTTCGTTATTGGGTTAGCCATACACTTCACATGTTTCTAGCGATTCACATGGCATCATCAAATGATACAAGTCTTGGATAAGAATGTCCCTTTACAGAACCGTACATGAGATTTTCACCTCATACGGCTCCTCGGTCAATTTTTCTTCATTTGGAATCTGGGCTCTTCTATCTTCGACTTTTTCTTTATTTATTTCTTCCCGAAACTTCCCAAGAAAATCCCGAATTGGATCCAAACGGGTTAATGTGAGCTTATCCATGCGGTTAGGCACTCTTCAAATAGGAATCCATTTTCTAACTGGCTTTCGTGCTTTGGTGAGTCGTCCGAGATCTTTTCGATGACCTATGTTGTGTTGAAGGGATATCTATTCCGATCGATTGCATAAGACCCGGAAAGTATACAGAAAAGACAGTTCTTTTCAATTTCGATTAATATAGTAGTATCGAATCCATAGTCAATCCTACTTTGATAGGACCAGAATTCTCTTTCTCGATGGGACGGGGAAGGGATATAACTCAGCGGTAGAGTGTCACCTTGACGTGGTGGAAGTCATCAGTTCGAGCCTGATTATCCCTACAATGTGAGCTATTTTGACTTACACGAGCGAACGGGAATGGATAAGAGGCTTGTGGGATTGACGTGATAGGGTAGGGTTGGCTATACTGCTGGTGGCGAACTCCAGGCTAATAATCTGAATGGATACAAGTTTGGAAGGAAAGACAATTCCGAATCTGCTTTGTCTACGAATAAGGAAGCTATAAGTAATGCAACTATGAATCTCATGGAGAGTTCGATCCTGGCTCAGGATGAACGCTGGCGGCATGCTTAACACATGCAAGTCGAACGGGAAGTGGTGTTTCCAGTGGCGAACGGGTGAGTAACGCGTAAGAACCTGCCCTTGGGAGGGGAACAACAACTGGAAACGGTTGCTAATACCCCGTAGGCTGAGGAGCAAAAGGAGAAATCCGCCCAAGGAGGGGCTCGCGTCTGATTAGCTAGTTGGTGAGGTAATAGCTTACCAAGGCGATGATCAGTAGCTGGTCCGAGAGGATGATCAGCCACACTGGGACTGAGACACGGCCCAGACTCCTACGGGAGGCAGCAGTGGGGAATTTTCCGCAATGGGCGAAAGCCTGACGGAGCAATGCCGCGTGGAGGTGAAGGCCTACGGGTCGTCAACTTCTTTTCTCGGAGAAGAAACAATGACGGTATCTGAGGAATAAGCATCGGCTAACTCTGTGCCAGCAGCCGCGGTAAGACAGAGGATGCAAGCGTTATCCGGAATGATTGGGCGTAAAGCGTCTGTAGGTGGCTTTTCAGTCCGCCGTCAAATCCCAGGGCTCAACCCTGGACAGGCGGTGGAAACTACCAAGCTGGAGTACGGTAGGGGCAGAGGGAATTTCCGGTGGAGCGGTGAAATGCATTGAGATCGGAAAGAACACCAACGGCGAAAGCACTCTGCTGGGCCGACACTGACACTGAGAGACGAAAGCTAGGGGAGCAAATGGGATTAGAGACCCCAGTAGTCCTAGCCGTAAACGATGGATACTAGGTGCTGTGCGACTCGACCCGTGCAGTGCTGTAGCTAACGCGTTAAGTATCCCGCCTGGGGAGTACGTTCGCAAGAATGAAACTCAAAGGAATTGACGGGGGCCCGCACAAGCGGTGGAGCATGTGGTTTAATTCGATGCAAAGCGAAGAACCTTACCAGGGCTTGACATGCCGCGAATCCTCTTGAAAGAGAGGGGTGCCCTCGGGAACGCGGACACAGGTGGTGCATGGCTGTCGTCAGCTCGTGCCGTAAGGTGTTGGGTTAAGTCTCGCAACGAGCGCAACCCTCGTGTTTAGTTGCCACTATGAGAACCCTGAACAGACCGCCGGTGTTAAGCCGGAGGAAGGAGAGGATGAGGCCAAGTCATCATGCCCCTTATGCCCTGGGCGACACACGTGCTACAATGGGCGGGACAAAGGGTCGCGATCTCGCGAGGGTGAGCTAACTCCAAAAACCCGTCCTCAGTTCGGATTGCAGGCTGCAACTCGCCTGCATGAAGCAGGAATCGCTAGTAATCGCCGGTCAGCCATACGGCGGTGAATCCGTTCCCGGGCCTTGTACACACCGCCCGTCACACTATAGGAGCTGGCCATGTTTGAAGTCATTACCCTTAACCGTAAGGAGGGGGATGCCTAAGGCTAGGCTTGCGACTGGAGTGAAGTCGTAACAAGGTAGCCGTACTGGAAGGTGCGGCTGGATCACCTCCTTTTCAGGGAGAATGCTTATTGGGTATTTTGGTTTGACACTTCTTCAGCCCAAAAAGAAGGCAGCTACGTCTGAGCTAAACTTGGATATGGTCTTAGGGTGAAGTAAGACCAAGCTCATGAGCTTATTATCCTAGGTCGTAACAAATTAGTTGATAGTGATAGGATCCTTTTTTGGCGTCCCCATGCCCCCGTGTGGCGGCATGGGGATGTCAAAAAAGGGATGGAGTTTTTCTCGCTTTTGGCGTAGCAGGCCTCCCTTTGGGAGGCCCGCGCGACGGGCTATTAGCTCAGTGGTAGAGCGCGCCCCTGATAATTGCGTCGTTGTGCCTGGGCTGTGAGGGCTCTCAGCCACATGGATAGTTCAATGTGCTCATCAGCGCCTGACCCGAAGATGTGGATCATCCAAGGCACATTAGCAGTGTCTAGGGTTGGGCCAGGAGGGTCTCTTAACGCCTTCCTTTTTCATCGGAGTTATTTCCTGCCATGGTAAGAGGGGCACACTTGAAGAGCGCAGTACAACGGGAGTTGTATGCTGCGTTCGGGAAGGATGAATCGCTCCCGAAAAGGAGTCTATTGATTCTCTCCCAATTGGTTGGATCGTAGGGGCGATGATTTACTTCACGGGCGAGGTCTCTGGTTCAAGTCCAGGATGGCCCAGCTGCGCCAGGGAAAAGAATAGAAGAAGCATCTGACTCTTTCATGCATACTCCACTTGGCTCGGGGGATATAGCTCAGTTGGTAGAGCTCCGCTCTTGCAATTGGGTCGTTGCGATTACGGGTTGGCTGTCTAATTGTCCAGGCGGTAATGATAGTATCTTGTACCTGAACCGGTGGCTCACTTTTTCTAAGTAATGGGGAAGAGGACTGAAACATGCCACTGAAAGACTCTACTGAGACAAAAAGATGGGCTGTCAAAAAGGTAGAGGAGGTAGGATGGGCAGTTGGTCAGATCTAGTATGGATCGTACATGGACGATAGTTGGAGTCGGCGGCTCTCCTAGGCTTCCCTCATCTGGGATCCCTGGGGAAGAGGATCAAGTTGGCCCTTGCGAATAACTTGATGCACTATCTCCCTTCAACCCTTTGAGCGAAATGTAGCAAAAGGAAGGAAAATCCATGGACCGACCCCATTGTCTCCACCCCGTAGGAACTACGAGATCACCCCAAGGACGCCCTCGGCGTCCAGGGGTCACGGACCGACCATAGACCCTGTTCAATAAGTGGAACACATTAGCCGTCCGCTCTCCGGTTGGGCAGTAAGGGTCGGAGAAGGGCAATCACTCGTTCTTAAAACCAGCATTCGATAAAGAGTCGGGCGGAAAAAGGGGAGACCGTTCCTGGTTCTCCTGTAACTGGATTCCCCGGAACCACAAGAATCCTTAGAATGGGATTCCAACTCAGCACCTTTTGTTTTGAGATTTTGAGAAGAGTTGCTCTTTGGAGAGCACAGTACGATGAAAGTTGTAAGCTGTGTTCGGGGGGGAGTTATTGTCTATCGTTGGCCTCTATGGTAGAACCCGTCGGGGAGGCCTGAGAGGCGGTGGTTTACCCTGTGGCGGATGTCAGCGGTTCGAGTCCGCTTATCTCCAGCCCGTGAACTTAGCGGATACTATGATAAATTTTGCCAATTCGGCAGTTCGATCTTCACATTCATGGACGTTGATAAGATCCTTCCATTTAGTAGCACCTTAGGATGGCATAGCCTTAACGTTAATGGCGAGGTTCAAAAGAGGAAAGGCTTGCGGTGGATACCTAGGCACCCAGAGACGAGGAAGGGCGTGCAAGCGACGAAATGCTTCGGGGAGTTGAAAAAAGCATAGATCCGGAGATTCCCAAATAGGTCAACCTTTTAAACTGCTGCTGACCATGAGCAGGCAAGAGACAACCTGGCGAACTGAAACATCTTAGTAGCCAGAGGAAAAGAAAGCAAAAGCGATTCCCGTAGTAGCGGCGAGCGAAATGGGAGCAGCCTAAACCGTGAAACGGGGTTGTGGGAGAGCAATACAAGCGTTGTGCTGCTAGGCGAAGCGGTTGAGTGCCGCACCCTAGATGGCTAAAGTCCAGTAGCCGAAAGCATCACTAGCTTACGCTCTGACCCGAGTAGCATGGGGCACGTGGAATCCCGTGTGAATCAGCAAGGACCACCTTGCAAGGCTAAATACTCCTGGGTGACCGATAGCGAAGTAGTACCGTGAGGGAAAGGTGAAAAGAACCCCAGTGGGTAGTGAAATAGAACGTGAAACCGTGCTGAGCTCCCAAGCAGTGGGAGGGGAAAGTGATCTCTGACCGCGTGCCTGTTGAAGAATGAGCCGGCGACTCATAGGCAGTGGCTTGGTTAAGGGAACGGAACCCACCGGAGCCGTAGCGAAAGCGAGTCTTAATAGGGCGATTGTCACTGCTTATGGACCCGAACCTGGGTGATCTATCCATGACCAGGATGAAGCTTGGATGAAACTAAGCAGAGGTCCGAACCGACTGATTTGAAGAATCAGCGGATGAGTTGTGGTTAGGGGTGAAATGCCACTCGAACCCAGAGCTAGCTGGTTCTCCCCGAAATGCGTTGAGGCGCAGCAGTTGACTGGACATCTAGGGGTAAAGCACTGTTTCGGTGCGGGCTGCGCGAGCGGTACCAAATCGAGGCAAACTCTGAATACTAGATATGACCCAGGTCAAGGTCGGCCAGTGAGACGATGGGGGATAAGCTTCATCGTCGAGAGGGAAACAGCCCGGATCACCAGCTAAGGCCCCTAAATGACCGCTCAGTGATAAAGGAGGTGGGGGTGCAAAGACAGCCAGGAGGTTTGCCTAGAAGCAGCCACCCTTTAAAGAGTGCGTAATAGCTCACTGATCGAGCGCCCTTGCGCTGAAGATGAACGGGGCTAAGCGATCTGCCGAAGCTGTGGGATGTCAAAATGCATCGGTAGGGGAGCGTTCCGCCTTAGAGGGAAGCAACCGCGAAAGCGGGGGTCGACGAAGCGGAAGCGAGAATGTCGGCTTGAGTAACGAAAACATTGGTGAGAATCCAATGCCCCGAAAACCCAAGGTTTCCTCCGCAAGGTTCGTCCACGGAGGGTGAGTCAGGGCCTAAGATCAGGCCGAAAGGCGTAGTCGATGGACAACAGGTCAATATTCCTGTACTACCCCTTGTTGGTACGGAGGGACGGAGGAGGCTAGGTTAGCCGAAAGATGGTTATAGGTTTAAGGACACAAGGTGACCCTGCTTTTCAGGGTAAGAAGGGGTAGAGAAAATGCCTCGAGCCGAGGTCCGAGTACCAAGCGCTGCAGCGCTCAGGCGCTACGGCGCTGAAGTATGTAACTGATGCCATACTCCCAGGAAAAGCTCGAACGACCTTCAACAAAAGGGTACCTGTACCCGAAACCGACACAGGTGGGTAGGTAGAGAATACCTAGGGGCGCGAGACAACTCTCTCTAAGGAACTCGGCAAAATAGCCCCGTAACTTCGGGAGAAGGGGTGCCCCCTCACAAAGGGGGCCGCAGTGACCAGGCCCGGGCGACTGTTTACCAAAAACACAGGTCTCCGCAAAGTCGTAAGACCATGTATGGGGGCTGACGCCTGCCCAGTGCCGGAAGGTCAAGGAAGTTGGTGAACTGATGACAGGGAAGCCGGCGACCGAAGCCCCGGTGAACGGCGGCCGTAACTATAACGGTCCTAAGGTAGCGAAATTCCTTGTCGGGTAAGTTCCGACCCGCACGAAAGGCGTAACGATCTGGGCACTGTCTCGGAGAGAGGCTCGGTGAAATAGACATGTCTGTGAAGATGCGGACTACCTGCACCTGGACAGAAAGACCCTATGAAGCTTTACTGTTCCCTGGGATTGGCTTTGGGCCTTTCCTGCGCAGCTGGTGGAAGGCGAAGAAGGCCCCCTTCCGGGGGGGCCCGAGCCATCAGTGAGATACCACTCTGGAAGAGCTCGGATTCTAACCTTGTGTCAGACCCGCGGGCCAAGGGACAGTCTCAGGTAGACAGTTTCTATGGGGCGTAGGCCTCCCAAAAGGTAACGGAGGCGTGCAAAGGTTTCCTCGGGCCAGACGGACATTGGTCCTCGAGTGCAAAGGCAGAAGGGAGCTTGACTGCAAGACTCACCCGTCGAGCAGAGACGAAAGTCGGCCTTAGTGATCCGACGGTGCCGAGTGGAAGGGCCGTCGCTCAACGGATAAAAGTTACTCTAGGGATAACAGGCTGATCTTCCCCAAGAGTCCACATCGACGGGAAGGTTTGGCACCTCGATGTCGGCTCTTCGCCACCTGGAGCTGTAGGTGGTTCCAAGGGTTGGGCTGTTCGCCCATTAATGCGGTACGTGAGCTGGGTTCAGAACGTCGTGAGACAGTTCGGTCCATATCCGGTGTGGGCGTTAGAGCATTGAGAGGACCTTTCCCTAGTACGAGAGGACCGGGAAGGACGCACCTCTGGTGTACCAGTTATCGTGCCTACGGTAAACGCTGGGTAGCCAAGTGCGGAGAGGATAACTGCTGAAAGCATATAAGTAGTAAGCCCACCCCAAGATGAGTGCTCTCTCCTCCGACTTCCCTAGAGCCTCCGGTATCACAGCCGAGACAGCGACGGGTTCTCCACCCATAGGGGATGGAGCGACAGAAGTATGGAAATAGGATAAGGTAGCGGCGAGACGAGCCGTTTAAATAGGTGTCAAGTGGAAGTGCAGTGATGTATGCAGCTGAGGCATCCTAACGAACGAACGATTTGAACCTTGTTCCTACACGGCCTGATCAAATCGATCAGGCACTTGCCATCTATCTTCATTGTTCAACTCTTTGATGAAAACCAAAAAAGCTCTGCCCTTCCATCTCTTATAGAGAGGGAGGGCAGAGGCCTTTGGTGTCCCTCAAGAATTGGGGCTTCACAATTACTAGCCAATATTTATCTCATGCCTTTCCTCGTTCATGGTTCGATATTCTGGTGTCCTAGGCGTAGAGGAACCACACCAATCCATCCCGAATTTGGTGGTTAAACTCTACTGCGGTGACGATACTGTAGGGGAGGTCCTGCGGCAAAATAGCTCGATGCCAGAATGATAAAAAGCTTAACACCTCTTATTTTACTTTTTCACTATTTTGAAATAAGAAAAAAAAATGCAAAGGTCGTCTTATCCCCTTCACACCTCGGAACGCACTGTTCTTATAGAGAGAAAGCGCTTTCCCATCTTCTTAACCTGAAATGAAGCCCGGGAAGAGATCCAGTGGAGACAGCTGGGCCTGTAGCTCAGAGGATTAGAGCACGTGGCTACGAACCACGGTGTCGGGGGTTCGAATCCCTCCTCGCCCACAGCCTTCCAAATCTTTCCTTTTGTCGAAGTGGAATCGTAGAACAGAATGTGATACGATGAGATAGAATGCAAAAGGATACGGGTTACCTACTCCTAAGGGTCAAAGCAAGCCCTTTAATCAATTCTTTATTCTTACATTAAAGAATGAATAAAATCTCCCCAAGTAGGATTCGAACCTACGACCAGTCAGTTAACAGCCGACCGCTCTACCACTGAGCTACTGAGGAACAGGGGGCCTAGAGTTCAACTCCCGCTCTCAACCCATGAACAATATGAGTCCGAAGCTTCTCGTACTCCCATAATTTCTTCGTAGTGGCTCCGTTCCATGCCTCATTTCATAGGGAAGTGGCTCTATTTCACTTCCTAGCACTTCCTATCATTAATATCCATCCTTTGATTGACATAAGAGATGTCATTTATAGTCTATCTCTTTCTATATATGGAAAGTCAAGAAATTCTCATCGAAACATCGAGAAATTGTGCATTCACAGGTATCACTTAAAGTGATTAGAAGATTTAGCTTGTATGAATCGCTATTGGTTTGATACGAATAATGACAATCGTTTCAGTATGTTAAGGATACAGATGTATCCACAATTCATTTAGAGTTACTTAATAGTCTATTTCTTATATCTCGTGAAATTCTCGAGCCAAAAGATGGATGCATATGCTGTGTTTCATTTTGCTAAATGATATCGGTGAAATTGCATATAGCTATTTTAGATAGAAGAAACTAAAATAAGAATGTACCCTTCTATCCAATTTGCATCGATAAAATAAATCCAAATTCCAGATGAATAATTGCAAATTTGTGTGTGTACGAGATTAGAATAACTTCAAAATAACTGACATAATTTTAAGAAAAAAATTGTTTCCGATTCACCAATTCCCAAACCAATAGATGTCTTTCACATACAACTGAAATCGAATATCGACGATTCCCAAGATAATAGCATTATTCTTTATTAGCCGCCATGGTGAAATTGGTAGACACGCTGCTCTTAGGAAGCAGTGCTCAAGCATCTCGGTTCGAATCCGAGTGGCGGCATTCTTGAAAAAGAATAAATAGATTGAAACAATTCAAATGGACCTCCTTCAAACCTTTTTGAGAACCCTTGCTATCAGGTTCTAAAATCGAAAGTCAACATAAAGTGATCAAGATACGTTTTGACCAGAAAAGCCCGTGCTCTTATTTCGAGCACAGGCCGGTAAAGAGGAATCAGACGATTCGAGTGAATTTTGAACGTGATCTATAAATTTTCTTATAAATTTTTGATCTGTAATTGTAGACACCAGACGAAGCAATGGTTTATCCACTTCAATTAGTTTGTGAGAGCGTGAAGAGAGCAAGAGACTTTAATTTTGGATTTAAAGAATTGTTCATATTATTGAATATAATTAATATAACTAACTCCTTATCAATCTCGATTCATTTCATAGAGAGAATTGACACAACGTATTGTTGGCAATGGATTACTAATAAAATGGATTTAGTATTTTTGCAATGGATAAAAAAATTAGTATAAAATTTTCATGAACTGAGATTCAAGGAAGAAATTCTTTCTAAGATATGTTCTTTCTCTGTTTGAGAGATAAAATATTCTTATATCCATAGTCGGTGATAACATCACAGTTCCACCGCTATTTCAAAACCGTACATGAAACCTTGCTTCATACGGCTTCTCTATGATCAAATGATTTGAAAGCTAAATAGACCAAAGGAATTCCGCTGCGATAAAAGCGCTTCCGAATTGATCTCATCCTTTTCTCATAATACTTATCTTGGAATAAAACAGTTATAGGATTAATAAATAAGAGTTTCCATTCTTTTTACTATTCTTCTAAAAAGATAAAGGGTTAATTCGTTCTTGATAGCCATTTCCTTAAAAGTGAATGGGAAGTACTACTTGTAATTTCTAAAATTGCAAGTCCTTTATGATTCCTTTATGGAAAAATCTCTAATGGATTTCATACTATCCTTTATGTACTTTAGTGTTCCTACCCTTCACTAATTGTGATTCCTGGCATTCGTAATCCTTTATTCTTGGCCGCTTCAAGATATGAGACTTTGGGATAAAGAGTTACTATTTTACTCCACTTCTTGTACGTAGGAAATGAGATTTACTATTATAAGCTGTTTTGTTTCACTCATATAGCTATCTAGTTAAGATTTTTAACG
Eriocoma_hymenoides ATGGCAACCCTTCGAGTCGACGAAATTAAAATTCTTCGCGAACGTATTGAACAATATAATAGGAAAGTAGGGATTGAGAATATTGGTCGCGTAGTTCAAGTGGGGGATGGGATTGCTCGTATTATAGGTCTTGGTGAAATAATGTCAGGTGAATTAGTTGAATTTGCGGAAGGGACTAGGGGTATTGCTCTGAATTTGGAATCCAAAAATGTTGGGATTGTATTAATGGGCGATGGGTTGATGATACAAGAGGGAAGTTTTGTAAAAGCAACAGGAAGAATTGCTCAGATACCCGTGAGCGAGGCTTACTTGGGTCGTGTTATAAATGCTCTGGCTAAACCTATTGATGGGGGCGAAATTATAGCTGAATCTCGCTTAATTGAATCTGCTCCAAGTATCAAATTAAAGCCATGAATGAGAAACAATCCTACTACGTCTCGCCCCGGGTCCTGACGAAAAAAGCACAGGTCGTATCGATCAAATTATTGGACCCGTGCTGGATGTCACTTTTCCCCCGGGCAAGTTACCTTATATTTATAACGCTTTGGTAGTCAGAGACACTGCCGATAAGCAAATTAATGTTTGTGAGGTACAACAATTATTAGGAAATAATCGAGTTAGAGCTGTAGCTATGAGTACAGACGGGTTGATGAGAGGATTGGAAGTGATTGACACGGGAGCTCCTCTCAGTGTTCCGGTCGGTGGAACTCTCGGACGAATTTTCAACGTTCTTGGGGAGCCTGTTGACAATTTGGGTCCTGTAGATAGTAGTGCAACGTTCCCTATTCATAGATCTGCGCCTGCCTTTATCGAGTTAGATACGAAATTATCTATCTTTGAAACAGGTATTAAGGTGGTCGATCTTTTAGCTCCTTATCGACGCGGAGGAAAAATAGGACTATTTGGGGGGGCTGGAGTAGGTAAAACAGTACTCATTATGGAATTAATCAACAACATAGCTAAAGCTCATGGGGGCGTATCCGTATTTGGTGGAGTAGGGGAACGGACTCGTGAAGGAAATGATCTTTATATGGAAATGAAGGAATCCGGAGTAATTAATGAAAAAAATATCGAGGAATCAAAGGTAGCTCTAGTCTATGGTCAAATGAATGAACCACCGGGAGCTCGTATGAGAGTTGGTTTAACTGCCCTAACTATGGCAGAATATTTCCGAGATGTTAATAAGCAAGATGTGCTTCTATTCATCGATAATATCTTTCGTTTTGTTCAAGCAGGATCAGAGGTCTCTGCTTTATTAGGGAGAATGCCCTCTGCAGTGGGTTATCAACCTACTCTTAGTACAGAAATGGGTTCTTTGCAAGAAAGAATTGCTTCTACTAAAAAGGGATCTATAACCTCGATCCAAGCAGTTTATGTACCCGCGGATGATTTGACCGACCCTGCTCCCGCCACAACATTTGCACATTTGGATGCTACTACCGTACTTTCCAGAGGATTAGCTTCCAAGGGTATTTATCCAGCAGTAGATCCTTTAGATTCAACTTCAACTATGTTACAGCCTCGGATCGTTGGCAGCGAACATTATGAAACTGCGCAAAGAGTTAAGACTTTACAACGTTACAAAGAACTTCAGGACATTATCGCAATTCTTGGGTTGGATGAATTATCGGAGGAGGATCGTTTAACTGTAGCAAGAGCACGAAAAATTGAGCGTTTCTTATCACAACCGTTCTTTGTGGCAGAAGTTTTTACCGGTTCTCCAGGAAAGTATGTTGGTCTTGCAGAAACAATTAGGGGATTTCAACTAATCCTTTCCGGAGAATTAGACGGCCTACCCGAACAGGCTTTTTATTTGGTGGGTAACATCGATGAAGCTAGCACGAAAGCTATAACCTTAGAAGAGGAGAACAAATCGAAATGAATGAAATTAAATCTTTATGTACTGACTCCTAAGCGAATTATTTGGGATTGTGAAGTGAAAGAAATCATTTTATCCACTAATAGTGGCCAAATTGGCGTATTACCAAACCATGCCCCCATTAACACAGCAGTAGATATGGGTCCTTTGAGAATACGCCTCCTCGACCAATGGTTAACGGCGGTTCTGTGGAGCGGTTTTGCGAGAATAGTTAATAATGAGATCATCATTTTAGGAAATGATGCGGAACTGGGTAGTGACATTGATCCGGAAGAAGCTCAACAGGCACTTGAAATAGCCGAAGCTAACTTGAGTGCTGAGGGTACGAAAGAATTGGTTGAAGCGAAGCTAGCTCTCAGACGAGCTAGGATACGAATCGAGGCTGTCAATTGGATTCCCCCATCCAATTGAATGAAAAATGTAACCCATTCTTTCGTTTTTTTAGCTCACTGGCCATCCGCTGGCAGTTTCGGGCTTAATACCGATATTTTAGCAACAAATCTAATAAATCTAACTGTAGTGGTGGGTGTTTTGATTTTTTTTGGAAAGGGAGTTAAAAGATTTATTAGATAATCGAAAACAGAGGATCTTGAGTACTATTCGAAATTCGGAAGAACTGCGTAGAGGGACCATGGAGCAGCTCGAAAAAGCTCGGATTCGATTACAGAAAGTCGAAGAAGCGGATGAGTATCGAATGAATGGATACTCTGAGATAGAACGAGAAAAAAATTTGATTAATGCCACTTCTATTAGTTTGGAACAATTAGAAAAGTCTAAAAACGAAACCCTTTTTGAAAAACAAAGGGCAATGAATCAGGTGCGACAACGGGTTTTCCAACAGGCCGTACAAGGAGCTCTAGGACTGAATAGTTGTTTGAATACCGAGTTACATTTCCGTACGATTCGTGCTAATATTGGCATTCTCGGGTCCATGGAATGGAAGATGAATCCACTAATTGCTGCTGGATGCCGGGCTTGCTTCTATTGGGCCTGGAGTTGGCCAAGGTACTGCTGCAGGACAAGCTGTAGAAGGTATTGCGAGACAGCCAGAAGCAGAAGGTAAAATACGAGGTACTTTATTGCTTAGTCTAGCTTTTATGGAAGCTTTAACAATTTATGGACTAGTTGTGGCACTAGCGCTTTTATTTGCGAACCCTTTTGTTTAAATGAATATTATACCTTGTTCCATTAAAACACTCAAGGGGTTATACGATATATCGGGTGTAGAAGTAGGCCAACACTTATATTGGCAAATAGGAGGTTTACAAATTCATGCCCAAGTACTCATCACTTCTTGGGTCGTAATTGCTATCTTGCTAGGTTCAGTTGTCATAGCTGTTCGGAATCCACAAACCATCCCGACCGACGGTCAGAATTTCTTTGAATATGTCCTTGAGTTTATTCGAGATTTGAGCAAAACTCAGATTGGAGAAGAATATGGTCCCTGGGTTCCCTTTATTGGAACTATGTTCCTTTTTTTTGTTTCTAATTGGTCAGGTGCTCTTTTACCTTGGAAAATTATATTACCTCATGGGGAATTAGCAGCGCCCACGAATGATATAAATACTACTGTTGCTTTAGCTTTACTCACGTCAGCGGCATATTTTTATGCGGGTCTTAGCAAAAAAGGATTGAGTTATTTCAAATATATTAAACCAACTCCAATCCTTTTACCAATTAACATCCTAGAAGATTTCACAAAACCATTATCGCTTAGCTTTCGACTTTTCGGGAATATATTGGCGGATGAATTAGTTGTTGTTCTTGTTTCTTTAGTCCCCTTAGTAGTCCCTATACCGGTCATGTTTCTTGGATTATTTACAAGCGGTATTCAAGCTCTTATTTTTGCAACATTAGCCGCAGCCTATATAGGTGAATCCATGGAGGGTCATCATATGATAGCTACTTTTTCTATAACAGGATTCCTAGTTTCTCGTTGGTCTTCGGGACATTTTCCATTAAGTAATTTATATGAGTCATTGATCTTCCTTTCATGGGCTCTGTATATTCTTCATATGATTCCTAGGATACAGAACTCTAAAAATGATTTAAGCAGAATAACAACGCCAAGTACTATTTTAACGCAAGGCTTTGCCACGTCGAGTCTTTTAACTGAAATGCATCAATCCACAATACTAGTACCTGCTTTACAATCTCAGTGGTTAATGATGCATGTCAGTATGATGTTACTAAGCTATGCAACTCTTTTGTGCGGATCCTTATTATCCGCCGCTCTTCTAATCATTAGATTTCGAAATTTCTTCGTTTCTCTTTTCCAAATTATTACAAATATCAATTAACTGAGCGTTTGGATTCTTGGAGTTATCGTGTCATTAGCGGATTTACCCTTTTAACCATAGGTATTCTTTGTGGAGCAGTATGGGCTAATGAGGCGTGGGGATCCTATTGGAATTGGGACCCTAAGGAAACTTGGGCATTTATTACTTGGACCATATTCGCAATTTATTTACATAGTAGAACAAATAATTGGAAGGGTACGAATTCCGCACTTGTAGCTTCAATAGGATTTCTTATAATTTGGATCTGCTATTTTGGTATCAATCTATTAGGAATAGGTTTACATAGTTATGGTTCGTTTTTAATGAAAAAAAAGAAAGCATTGCCTTCTTTACTATATCTTTTTATGGTACTTTTGCCTTGGGGGGTCTCTTTCTCTTTTAACAAATGTCTGGAACTTTGGGTTAAGAATTGGTGGAATACCAGGCAATCCGAAACTCTCTTAACTGATATTCAAGAGAAAAGGATTCTAGAAAGATTCATAGAATTAGAAGAACTTTTTTTGGACGAAATGATAAAGCCCCTCCTATAGGAATACACGAAATAATACAATTGGTCAAAATAGATAATGAGGATCATCTCCATATCATTTTGCATTTCTCGACAAATATAATCTGTTTGATTCTAAGTGGTTCTTTTTTTGGTAAAGAGGAACTTATTAATTCTTGGCAGGAATTCTTCTATAACTTAAATGACTCAATAAAAGCTTTTTTTATTCTTTTAGTTACTGATTTTGTTGGATTTCACTCCACCCGCGGTTGGGAACTAGTAATTCGTTGGGTCTACAACGATCTTGGATGGGCTCCTAATGAGCTATTCACTATTTTTTGTAGTTTTCCAGTAATTCTAACATGTTTGAAATTTTGGGTCTTTTTTTTAAACCGTCTATCTCCTTCGCTTGTAGTCTATCATTCAATTGAATAAATGCCCATTGGTGTTCCAAAAGTACCTTACCGGATTCCCGGAGATGAAGAAGCGACTTGGGTTGACTTATACAATGTTATGTATCGAGAAAGGACACTTTTTTTAGGTCAAGAGATTCGTGAGATCACGCATATTACAGGTCTCATGGTATATCTCAGTATAGAAGATGGAAGTGATATTTTTTTGTTTATAAACTCCCCAGGCGGGTGGCTAATCTCGGGAATGGCGATTTTTGATACGATGCAAACGGTGACACCAGATATAACAATATGCCTCGGAATAGCCGCGTCCATGGCGTCCTTCATTCTGGGAGGAGAACCCACCCGTATAGCATTCCCTCACGCGAGGATTATGCTTCACCAACCTAGTGCTTATTATCGGGCAAGGACACCTGAATTTCTAGAAGTAGAAGAGTTACACAAAGTTCGCGAAATGATCACAAGGTATGCACTAAGAACAGGCAAGCCTTTTTGGGTTGTATCCGAAGACATGGAAAGGGATTTTATGTCAGCAGACGAAGCCAAAGCTTATGGACTTGTTGATGTAGGGGAAATGGACGAGCACTGTGATCCAGTGTGGCCAGAAATGAAGGATTGGATGTTCCGCGTTCGCCTAGAGAATGACACCATCATCCTGGGCTATATTTCAGGAAAGATCCGGTCTAGTTCTATACGAATACTGATGGGGGATAGGGTAAAAATTGAAGTAAGTCGTTATGATTCAAGCAAGGGACGTATAATTTATAGACTTCCAAAGTCGAAGCGTACCGACTTGAAGATCGAAGATAAGATGAAATTCGAAGGGTCAAAAAAATCTCGTTACTTCGTCTACCCACTTCTCTTTGAGTTTGCCCATGATAATGGTTCCGAACCTGTGGAAATTAGTAATAACAAGAAATTTAGTTCACTACTTGTGAAACGTTTAATTCGAATGTATCAGCAGAATTTTTGGAACTCGGTTAATCATAACCAAGATCGATTGGATTACAATTTTTATTCTGAGTTTTATTCTCAGATTCTATCTGAGGGGTTTGCGATCGTTGTAGAAATCCCATTCTCGCGAGAATTACGTCCGGAAATACCAAAGTTTCAGAATTTACGCTCTATTCATTCATTTCCCTTTTTAGAAGACTTTCATTTGGATTATCTATCACATATAGAAATACCCTATCCTATCCATTTGGAAATCTTGGTTCAACTCCTTCAATACCATATCCAAGATGTTCCATCTTTGCATTTGCGATTCTTTCTCAACTACTATTCAAATTGGAATACTCTTATTACTTCAATGAAATCGTTTCTTAAAGAAAATAAAAGACTATTTTTCCTATACAACTCTTATGTATCAGAATATGAATTTTTCTTGCTTCTTAAACAATCTTGGTTATCATTAACATCTTCTTTTCTAGAACGAATCTTTAAGATGGAACATTTTGGGATGTACCCATTTCGGAAAACATGGTTCTTTATGGATCCTCTTATGCATTATCGATATCAAGGAAAGGCAATTGCATCAAAAGGAACTTTTAAGAAGAAATGGAAATACCTTGCCTTCTGGTATTCTTTCTTTTGGACTCAACCGAGGATCCATCTAAACTTAAACTCTTGCTTCGATTTTCTGGGGTACCTTTCAAGTGTACCAAGTCCTTTGGTAAGGAATATGCTGGAGAATTCTTTTCTAATAATGAAAAATTTTGATACCGTCCCCACTACTCCCCTCATTGGATCCTTAAAAGCTCAATTTTGTACTGGATCGGGGCATCCCATTAGTAAACCCTGGACCTTATCAGATTGGGATATTCTTGATCGATTTGGTCGGATATGTAGAAATCTTTTTCATTACCATAGTGGATCTTCGAAAAAAACTTTGTATCGGAAGTATATACTTCGACTTTCATGCGCTAGAACTTTAGCTCGTAAACATAAAAGCACGGTACGATTTATGCAACGGGGTTCGGTATTTTTAGAAGAATTTTTTACGGAAGAAGAGGTTTTTTTGATGTTCAAAACAACCTCTCGCGGATCACACAGTGAGCGTATTTGGTATTTAGATATTATCAACGACCTGTAGAGGTAGAAACTATCAATTCTTTTTCGAAATCGGAAAAAGAAGTCTATGGACTAATATGGATTCCCATTTTGACCCTCCTTTTGGGAATCACAATAGAGGTACTCGTAATTGTGTGGTTAGAAAGAGAAATATCTGCATCGATACAACAACGTATTGGTCCTGAATATGCAGGCCCCCTGGGACTGCTTCAAGCTATAGCAGATGGGACTAAGCTATTTAAAGAGGATATCCTGCCATCCCGAGGAGATATTCCTTTATTTATTGGACCCTCTATAGCAGTCATATCCTTATTAAGTTTTTTAGTTATTCCTGGATATTTTGTTTTAGCCGATCTTAGTATTGGTGTTTTTTTATGGATTGCCATTTCAAGTATTGCTCCTATTGGTCTTCTTATGGCGGGATATAGCTCAAATAATAAATATTCTTTTGGCGGTCTACGAGCTGCTGCTCAATCCATTAGTTATGAAATACCATTAACTTTTTGTGTGCTAGCAATATCTCTGGTTATCAAACAGAATATTCCGGTATCAAATATGGTTTATTTTATCTTGTTTCTTACCTAAATTTATTAGTTTCCTCTTTATTTGTAACAGTTCTTTACTTAGGCGGGTGGAATTTCTCTATTCCCTTTATATCCGAATTTTTTAAAGCAGGAATTTTGGAAATGATGGGTATCATTACATTAACTAAAGCTTATTTATTTCTCTTCATTTCTATCACAATAAGATGGACTTTACCCAGGATGAGAATGGACCAGTTATTAAATCTTGGATGGAAATTTCTTTTACCTATTTCCCTGGGCAATCTCTTATTAACAACTTCTTCCCAACTTGTTTCACTATAAAAAGCGTTTCATTTGCTTCTCTTCGGAAGTTTCATTTTCCCAGAATGTATCCTAATTTTTGGCCTAATTCTTCTTCTGATGATCGATACCTCTGATCAAAAAGATAGACCTTGGTTCTATTTCATCTCTTCAACAAGTTTAGTAATAAGCATAACGGCCCTATTGTTCCGATGGAGAGAAGAACCTATAATTAGCTTTTCGGGAAATTTCCAAACGAACAATTTCAACGAAATCTTTCAATTTCTCATTTTATTATGTTCAACTTTATGTATTCCTCTATCCGTAGAGTACATTGAATGTACAGAAATGGCTATAACAGAGTTTCTGTTATTCTTAACAGCTACTCTAGGGGGAATGTTTTTATGTGGTGCTAACGATTTAATAACTATCTTTGTAGCTCCAGAATGTTTCAGTTTATGTTCCTACCTATTGTCTGGATATACCAAGAGAGATCTACGCTCTAATGAGGCTACTATGAAATATTTACTCATGGGTGGGGCAAGCTCTTCTATTCTGGTTCATGGTTTCTCTTGGCTATATGGTTCATCTGGGGGGGAGATCGAGCTTCAAGAAATAGTGAATGGTCTTATCAATACACAAATGTATAACTCCCCAGGAATTTCAATTGCGCTTATATCCATCACTGTAGGACTTGGGTTCAAGCTTTCCCCAGCCCCTTTTCATCAATGGACTCCTGTCTACGATCCCCCACTCCAGTCGTTGCTTTTCTTTCTGTTACTTCGAAAGTAGCTGCTTCAGCTTCAGCCACGCGAATTCTCGATATTCCTTTTTATTTCTCATCAAACGAATGGCATCTTCTTCTGGAAATCCTAGCTATTCTTAGCATGATAGGGAATCTCCTTGCTATTACTCAAACAAGCATGAAACGTATGCTTGCATATTCGTCCATAGGGCAAATCGGATATGTAATTATTGGAATAATTGTTGGAGACTCAAATGATGGATATGCAAGCATGATAACTTATATGCTGTTCTATATCTCCATGAATCTAGGAACTTTTGCTTGCATTGTATTATTTGGTCTACGTACCGGAACTGATAACATTCGAGATTATGCAGGATTATACACGAAAGATCCTTTTTTGGCTCTCTCTTTAGCCCTATGTCTCTTATCCCTAGGAGGCCTTCCTCCACTAGCAGGTTTCTTCGGAAAACTCTATCTATTCTGGTGTGGATGGCAAGCAGGCCTATATTTCTTGGTTTCAATAGGACTCCTTACGAGCGTTCTTTCTATCTACTATTATCTAAAAATAATCAAGTTATTAATGACTGGACGAAACCAAGAAATAACCCCTTATGTGCGAAATTATAGAAGATCCCCTTTAAGATCAAACAATTCCATCGAATTGAGTATGACTGTATGTGTGATAGCATCTACTATACCAGGAATATCAATGAACCCCATTCTTGCAATTGCTCAGGATACCCTCTTTTAGATGTTTCTGCTTCACGAATATGATATTTTTTGGACATTTTTAATAATAGCAAGCCTTATTCCTATTTTGGCATTTTGGATTTCAGGACTTTTAGCCCCGGGACCAGAGAAGCTTTCTAGTTATGAATCGGGTATAGAACCCATGGGAGGGGCTTGGCTACAATTCCGAATACGCTATTACATGTTTGCGCTAGTTTTTGTTGTTTTTGATGTGGAAACGGTCTTTCTCTACCCTTGGGCAATGAGTTTCGACGTATTGGGTGTATCCGTTTTTATCGAAGCTTTCATTTTCGTGCTTATCGTTGTTGGTGTTTATGCATGGCGAAAAGGAGCTTTGGAATGGTCTTAAATGAGTTATTTTCCTTGGTTAACAATACTTGTTGTTCCGATATTTGCAGGTTCAATTTTTTTACCTCATAGGGGAAACAAAATCGTTAGGTGGTATACTATATCTATTTGTTTATTAGAATTCCTTATGACTTATGCATTCTGTTACCATTTCCAACTGGAGGATCCCTTAATCCAATTAAAGGAGGATTCTTGGATAGATGTCTTCGATTTCCACTGGAGATTGGGAATCGATGGACTTTCATTAGGATCTATTTTATTGACAGGATTTATCACTACTTTAGCTACTTTAGCAGCTTGGCCAACCCGGAATTCGCGATTATTCTATTTCCTGATGTTAGCAATGTATAGTGGTCAAATAGGATTATTTTCTTCGCGAGACCTTTTACTTTTTTTTATCATGTGGGAGTTAGAATTAATTCCTGTTTACTTACTTTTATCCATGTGGGGGGGAAAGAGGCGTCTATATTCAGCTACAAAGTTTATTTTGTATACTGCGGGCGGTTCCATTTTTTTCTTAATCGGAGTTCTGGGTATGGGCTTATATGGTTCCAACGAACCATTAGATTTGGAAAGATTAATTAATCAATCATACCCTGCAACTTTGGAAATACTTTTATATTTAGGATTCCTTATTGCTTATGCTGTCAAATTGCCGATTATACCCCTACATACGTGGTTACCAGATACCCATGGGGAAGCGCATTATAGTACATGTATGCTTTTAGCGGGAATCCTATTAAAGATGGGAGCATATGGATTGATTCGGATCAACATGGAATTGTTACCGCATGCTCATTATCTATTTTCGCCCTGGTTGGTAATAATAGGAGCGATCCAAATAATCTATGCAGCTTCAACTTCTCTTGGTCAACGAAATTTCAAAAGAATAGCCTATTCCTCTGTATCTCACATGGGTTTCATAATTATAGGAATTGGTTCCATAACCAACATTGGACTCAATGGAGCTTTACAAATATTATCCCATGGATTTATTGGTGCTACACTTTTTTTCTTGGCAGGAACGGCTTGTGATAGAATGCGTCTTGTTTATCTCGAAGAACTGGGGGGGATATCTATCCCAATGCCGAAAATTTTTACCATGTTTAGCAGCTTTTCAATGGCTTCTCTTGCCTTACCAGGAATGAGCGGTTTTGTCGCAGAATTAGTAGTATTTTTTGGGCTAATTACTAGTCCAAAATTTCTGTTAATGCCAAAAACCCTAATTACTTTTGTAATGGCAATTGGAATGATATTAACTCCTATTTATTTATTATCTATGTTACGCCAGATGTTCTACGGATACAAGCTATTTGTTCCAAATGCAAATTTTGATTCTGGACCACGAGAACTCTTTTTAATCTGTATCTTTTTACCAGTAATAGGAATTGGTATTTATCCAGATTTTGTTCTCTCCCTATCCGTTGACAGGGTAGAGGCTCTCTTATCCAATTATTATAAATAGATGTTTGAGCATGTACTTTTTTTGAGTGTCTATTTATTTTCGATTGGTATCTATGGATTGATCACAAGCCGAAACATGGTTAGAGCTCTAATATGTCTTGAACTTATACTGAATTCAATTAATCTAAATCTCGTAACATTTTCTGATCTATTTGATAGTCGCCAATTAAAAGGAGACATTTTCGCAATTTTTGTTGCTGCTGAAGCCGCTATTGGACTATCCATTCTTTCTTCCATCCATCGTAACAGGAAATCCACTATCCAATCTATGGAACATACATATCAATATGCATGGATCCCTCTTCTCCCACTTCCAATTATGTCAATGGGGGGTCTTTTTCTTATTCCGACCGCAACAAAAAATCGTCGTATATGGGCTTTTCCTAGTGTTTTACTCTTAAGTATAGCTATGGTATTCTCAGTTCAACTGTCTATTCAACAAATAAATGGAAGTTCTATCTATCAATATCTGTGGTCTTGGACCGTCAATAATGATTTTTCCTTAGAATTTGGATACTTGATTGACCCGCTTACTTCTATTATGTTAATACTAATTACTACTGTAGGAATCCTGGTTCTTATTTATAGTGACGGTTATATGTCTCACGATGAAGGATATTTGAGATTTTTTTATATAAGTTTTTTCAATACTTCCATGTTGGGATTAGTTACTAGCTCCAATTTGATACAAATTTATTTTTTTTGGGAACTTGTGGGAATGTGTTCCTATTTATTGATAGGCTTTTGGTTTACACGACCAATCGCAGCGAGTGCTTGTCAAAAAGCTTTTGTAACTAATCGTGTAGGGGATTTTGGTCTGTTATTGGGAATTTTAGGTTTTTTTTGGGTAACAGGTAGTTTAGAGTTTCGGGATTTGTTCCAAATAGCTAATAACTGGATTCCTAATAATGGGATTAATTCTTTACTTACTACTTTGTGTGCTTTTTTATTATTCCTTGGTGCAGTTGCGAAATCTGCACAATTCCCTCTTCACGTATGGTTACCCGATGCTATGGAAGGACCCACTCCCATTTCGGCTCTTATACACGCAGCAACTATGGCTGGGATTTTTCTTGCTCGACTTCCTCTTTTCATATCTTTACCTATAATGAGTTTTATTTCTTTAGTAGGTACAATAACACTCTTCTTAGGGGCTACTTTAGCTCTTGCTCAGAGAGATATTAAAAGAAGCTTAGCCTATTCTACAATGTCTCAATTGGGTTATATGATGTTAGCTCTAGGTATAGGTTCTTATCAAGCTGCTTTATTCCATTTGATCACTCATGCTTATTCAAAAGCTTTATTATTCTTGGGATCCGGATCCATTCATTCAATGGAACCTCTTGTTGGATATTCACCAGATAAAAGTCAGAATATGGTTCTTATGGGCGGTTTAAGAAAATACCCAATTACAAGAACTACTTTTTTAGGTACACTTTCTCTTTGTGGTATTCCACCTCTTGCTTGCTTCTGGTCCAAAGATGAAATCCTTAGTAATAGTTGGTTGTATTCGCCCTTTTTTGGAATAATAGCCTCCTTTACTGGATTAACTGCGTTTTATATGTTTCGGATATATTTACTTACGTTTGATGGGTATTTGCGTGTTTTTAATTACAGTAGCACTAAAAAGGGTTCGTTGTCAATATCCTTATGGGGAAAAAGGACCAAAATTCATAATACAAGAGGATCCTTTAGTACCTTTGGAGCTAAAAACATTTTAGCCTATCCGCATGAAACGGGAAATACTATGTTATTTCCTCTTCTTATATTGCTGTTTACTTTGTTCATTGGATTCATAGGAATCTTTGAGTTAACCATATTATCAAAGTGGTTAACTTCAATAAACATCCAGGAATTTATAAATTCATATGAATTTACTAATATTTCTTCTGTAAGTATAGCTATCTTCGGTTTATTCATATTCTGTTTTCAGTTGTTAAATTTCAAAGGGAGTCCGAAGTTTTTTGATGTAAAAAAAAAGATATACAGTTGGTCATATAATCGTGGTTATATAGATATTTTCTATACTAGGTTTTTCGGTATAAGAGGATTAACCGAACTAACTGAGTTTTTCGATAAGGGTGTTATTGATGGAATTAATGGAGTGGGTCTTGCTAGTTTTTGTATAGGAGAAGAAATTAAATATGTAGGGGGAGGGCGAATCTCGTCTTATTTATTCTTTTATTCCGTGTTTTTCTTTTTTATGGATTTACCTGGACCAATACATGAGATTCTTGTGCTATTTGGATTTCTTCTACTAGGGGGTCTAGGAGTAGTATTACTTACCAACCCAATTTATTCTGCCTTTTCGCTGGGATTAGTTCTTGTTTGTATATCCTTATTCTATTTTTTATTGAATTCCTACTTTGTAGCTGTCGCACAACTTCTTATTTATGTGGGAGCCATAAATGTCTTGATCATATTCGCTGTAATGTTCAATGGCTCAGAATGGTCTAAAGATAAGAATTGGACTATTGGAGACGGGTTCACTCTCTGTATAACTATTGTTTTTTCACTAATGACTACTATCCCAGATACATCATGGTATGGAATTCTTTGGACTACAAGATCAAACCAAATAGTAGAACAGAGTCTCAATAATGTTCAACAAATTGGGATTCATTTAGCAACCGATTTTTATCTTCCGTTTGAACTCATTTCCATAATTCTTCTAGTTTCTTTAATAGGTGCTATTACTATGGCTCGGCAATAAATGTTTACAGAAGCAATAACGGTAAATGCACCTGAATTCTTGGAGAATATTCAAATACCCCAAAGAGCCAGCTATATTAGGGTAATTATGTTAGAGTTGAGCCGTATAGCCTCTCACTTGTTATGGCTTGGTCCTTTTATGGCGGATCTCGGCGCACAGACTCCTTTTTTCTATATTTTTAGAGAGAGAGAATTAATATATGATCTATTTGAAGCTGCTACAGGTATGCGAATGATGCACAATTACTTTCGCATCGGGGGAGTAGCCGCCGATCTACCTTATGGATGGATCGATAAATGTTTAGATTTCTGTGATTATTTTTTACGCGGAGTTGTTGAACAACAACTTATTACAGAGAATCCTATTTTTTTAGAACGAGTTGAAGGAGTAGGTTTTATTAGCGGAGAAGAAGCAGTAAATTGGGGCTTATCGGGACCGATGTTACGAGCTTCTGGAATACAATGGGATCTTCGTAAAGTTGATTATGAGTCTTACAACCAATTCGATTGGAAAGTCCAATGGCAAAAAGAAGGGGATTCGTTAGCTCGCTATTTAGTACGAGTTGGTGAAATGAGGGAATCCATCAAAATTATTCAACAGGCTGTAAAAATTCCTGGAGGACCTTACGAGAATTTAGAAGTCCGACGCTTTAAGAAGAATTCCGAATGGAATGATTTTGAATATAGATTTCTTGGTAAAAAACCTTCGCCAAATTTTCAATTGTCAAAGCAAGAGCTTTATGTAAGAGTGGAAGCTCCAAAAGGTGAATTAGGAATTTATCTGGGAGATGATAGTCTTTTCCCCTGGAGATGGAAAATTAGGCCACCCGGTTTTAATTTGCAAATTCTTCCTCAGCTAGTTAAAAAAATGAAATTGGCTGATATCATGACGATATTAGGTAGTATAGATATCATTATGGGGGAAGTTGATCGTTGAATGTTACCTATGGTAACTGGGTTCATGAGTTATGGTCAACAAACAATACGCGCTACAAGGTACATTGGTCAATTCATAACTACCTTATCCCACACAAATCGTTTACCTATAACGATTCACTACCCTTACGAAAAATCAATTACACCGGAGCGTTTCCGAGGGCGAATCCACTTTGAATTTGATAAATGTATTGCTTGTGAAGTCTGTGTTCGCGTATGTCCAATAGATCTACCCCTTGTGGATTGGAGATTTGAAAAGGATATTAAAAGGAAACAATTGAATTATAGTATTGATTTCGGAGTTTGTATATTTTGTGGTAATTGTGTTGAGTACTGTCCAACAAGCTGTTTATCAATGACGGAAGAATATGAACTTTCTACTTATGATCGTCATGAATTGAATTACAATCAAATTGCTTTGAGTCGGTTACCAATCTCCGTAATGGGGGATTACACAATTCAAACAATTAGGAATTCGACTGATAAAATTCTTCGAATTCAAGAACGATTACTGATTACTAGATGCAGCAGGGTTGGTTATCTAATTGGCTAGTCAAACATGAAGTGGTTCATAGATCTTTGGGCTTTGATCACCGAGGAATAGAGACTTTACAAATAAAAGCAGGGGATTGGGATTCCATTGCTGTCATTTTATATGTATATGGTTACAATTATTTACGCTCCCAATGTGCTTATGATGTAGCACCCGGTGGATCTTTAGCTAGCGTGTATCATCTTACGAGAATACAGTATGGCATAGATAACCCAGAAGAAGTATGCATAAAAGTCTTTGCCCAAAAGGATAATCCTAGAATCCCGTCTGTCTTCTGGATTTGGAGAAGTGCCGATTTTCAAGAACGCGAATCTTATGATATGGTGGGAATCTATGATAATCATCCACGCCTTAAACGTATCCTAATGCCTGAAAGTTGGATAGGCTGGCCCTTACGTAAGGACTATATAACCCCCAATTTCTATGAAATACAAGATGCTCATTGAATGAATTTGATTGAGTTTCCCTTACTTGACCAAACAAGTTCCAATTCTGTTATTTCAACTACAAATGATCTTAATTGGTCAAGACTCTCCAGTTTATGGCCCCTTCTATACGGTACCAGTTGCTGTTTCATTGAATTTGCTTCATTAATAGGCTCACGATTCGACTTTGATCGTTATGGCTTGGTACCAAGATCCAGTCCTAGGCAAGCGGACCTAATTTTAACAGCCGGTACGGTAACAATGAAAATGGCTCCCTCTTTAGTGTTATACGAGCAAATGCCTGAACCAAAATACGTCATTGCTATGGGAGCCTGTACTATTACAGGGGGTATGTTCAGTACGGATTCCTATAGTACTGTTCGGGGAGTTGATAAGTTAATTCCTGTGGATGTCTACTTGCCGGGCTGCCCACCTAAACCGGAAGCAGTTATAGATGCCCTAACAAAACTTCGTAAGAAGATATCGCGAGAAATAGTTGAGGATCGAACTCTATCTCAAAATAATAGATGTTTTACTACCAGTCACAAGCTTTATGTTAGGCGCAGTACTCATACTGGAACTTACGAGCAAGAATTGCTCTATCAATCACCATCTACTTTAGACATATCTTCTATGGAAAATAGAAATACTTTTTCTTGGGTAAAGGAACAGATGACTCGATCGATTTCTATCATGATATACATAACTCGGACATCTTCAAATGCATATCCCATTTTTGCGCAGCAGGGTTATGAAAACCCACGAGAAGCTACTGGACGAATTGTATGTGCCAATTGCCATTTAGCTAACAAGCCTGTGGATATTGAAGTTCCCCAAGCTGTGCTTCCCGATACTGTATTTGAAGCAGTTCTTCGAATTCCTTATGATATGCAACTGAAACAAGTTCTTGCTAATGGGAAAAAGGGAGGGTTGAATGTGGGTGCTGTTCTTATTTTGCCCGAGGGATTCGAATTAGCGCCGCCCGACCGTATTTCTCCTGAGTTGAAAGAAAAGATAGGAAATCTCTCTTTTCAGAGTTATCGTGATAAAAATATTCTTGTGATAGGCCCTGTTCCCGGTAAGAAATATAGTGAAATCGTCTTTCCCATTCTTTCCCCTGATCCTGCTACCAAGAAAGATTTCTTAAAATATCCCATATATGTAGGGGGAAACAGAGGAAGAGGACAGATCTATCCTGATGGTAGCAAGAGTAACAATACGGTCTATAATGCTACGTCAACAGGTATAGTAAGAAAAATACTACGTAAAGAAAAGGGGGGATATGAAATATCCATACTCGAGGATGGGCGCGAAGTGATTGATATTATACCTCCCGGGCCAGAACTTCTGGTTTCAGAGGGGGAATCCATCAAGCTTGATCAACCGTTAACAAGCAATCCTAATGTGGGAGGGTTTGGTCAGGGGGATGCAGAAATAGTCCTTCAGGATCCATTACGCGTCCAAGGCCTTTTGTTCTTCTTCGCATCCGTTATTTTGGCACAAGTTTTTTTGGTTCTCAAAAAGAAACAGTTTGAAAAGGTTCAATTGTACGAAATGAATTTCTAGATGACTTTTTACTACCGCCCAACCGTTACAGAAGCTTTTTCCTCGGTTCAATACATAATGACCGAGGCCAACTTTGGTTGGTTAATTCGATCAGTTCATCGATGGTCAGCAAGTATGATGGTTCTAATGATGATCCTGCATGTATTTCGTGTGTACCTCACAGGTGGATTTAAAAAACCCCGCGAATTAACTTGGGTCACAGGTGTGGTTTTGGTATTGACTGCATCGTTTGGTGTAACTGGTTATTCTTTGCCTTGGGATCAAATTGGTTATTGGGCAGTCAAAATTGTGACAGGCGTACCTGACGCGATTCCGGTAATAGGATCGCCTTTAGTGGAGTTATTACGTGGAAGTGCTAGTGTGGGCCAATCCACTTTGACTCGTTTTTATAGTTTACATACCTTTGTACTGCCTCTGCTTACTGCCGTATTTATGTTAATGCACTTTATGATACGTAAGCAAGGTATTTCGGGTCCTTTAGTACCTGTATTAAGAGCAAAATTAGCTAAAGGGATGGGACATAATTATTACGGGGAACCCGCGTGGCCCAACGATCTTTTATATATTTTTCCAGTAGTAATTCTAGGTACTATTGCATGTAATGTAGGTTTAGCGGTTCTCGAGCCGTCGATGATTGGTGAACCGGCGGATCCGTTTGCAACTCCTCTGGAAATATTACCCGAGTGGTACTTCTTTCCCGTGTTTCAAATACTTCGTACGGTACCCAATAAGTTATTGGGCGTTCTCTTAATGGTTTCTGTGCCAACAGGCTTATTGGTCCCCTTTCTAGAGAATGTCAATAAATTCCAAAATCCATTTCGTCGCCCAGTAGCTACGACCGTTTTTTTAATTGGTACTGCAGTAGCTCTTTGGTTAGGTATTGGAGCAACATTACCCATTAAATCCTTAACTTTAGGTCTTTATGATTGAAGTTTTTCTATTTGGAATCGTCTTACTAATTCCTATTACTTTAGCCGGATTATTCGTGACTGCGTATTTGCAATACAGGCGTGGGGATCAGTTGGATCTTTGAATGCTTACTATAACTAGTTATTTCGGTTTTCTACTGGCTGCTTTAACTATAACCCCAGCTCTATTTATTGGCTTGAACAAGATACGTCTTATTTGAATGGATATAGTAAGTCTCGCTTGGGCTGCTTTAATGGTAGTCTTTACATTTTCTCTTTCACTAGTAGTATGGGGGAGGAGTGGACTCTAGATGATTATTCGTTCGCCGGAACCAGAAGTAAAAATTGTGGATAGGGATCCTGTAAAAACATCTTTTGAGGAATGGGCCAGACCCGGCCATTTCTCAACAATAGCTAAGGGCCCTGATACTACCACTTGGATCTGGAACCTACATGCTGATGCTCACGATTTCGATAGTCATACCGGTGATTTGGAGGAGATCTCTCGAAAAGTCTTTGCTCATTTTGGGCAACTCTCCATTATCTTTCTTTGGTTGAGTGGCATGTTCGCCCGTTTTTCCAATTATGAAGCATGGCTAAGTGATCCTACTCACATTGGACCCAGTGCTCAGGTAGTTTGGCCAATAGTAGGGCAAGAAATATTGAATGGTGATGTAGGCGGGGGTTTCCGAGGAATCCAAATAACCTCTGGGTTTTTTCAGTGGCGAGCATCTGGAATAACTGAATTACAACTCTATTGTACCGCAATTGGTGCACTGATTTTTGCAGCGTTAATGCTTTTTGCTGGTTGGTTCCATTATCACAAAGCCGCTCCAAAATTGGCCTGGTTCCAAGATGTAGAATCCATGTTGAATCACCACTTAGCGGGGTTATTAGGACTTGGGTCTCTTTCTTGGGCGGGACACCAAATCCATGTATCTTTACCGATTAACCAATTTCTTGACGCTGGGGTTGATCCTAAACCACTTCCTCATGAATTTATCTTGAATCGCGACCTTTTGGCTCAACTTTATCCTAGTTTTGCCGAAGGAGCAACCCCCTTTTTCACCTTGAATTGGTCCAAATACGCAGAATTTCTGTTTCGCGGAGGACTAGATCCAGTAACCGGTGGTCTATGGCTGACCGATATTGCGCACCATCATTTAGCTATTGCTATTCTTTTCCTGATCGCAGGTCATATGTATAGGACCAACTGGGGTATTGGCCATGGACTTAAAGATATTTTGGAGGCTCACAAGGGCCCATTTACAGGACAAGGCCATAAGGGTCTCTATGAAATCTTAACAACGTCATGGCATGCTCAATTATCTCTTAACCTAGCTATGCTAGGCTCTACCATTGTTGTAGCTCATCATATGTATATGCCCCCCTATCCATACCTAGCTACTGACTATGGTACACAACTTTCCTTGTTCACACACCACATGTGGATTGGCGGATTTCTAATAGTCGGTGCTGCTGCACATGCAGCCATTTTTATGGTAAGAGACTATGATCCAACTACTCGATACAACGATCTATTAGATCGCGTCCTTAGACACCGCGATGCAATCATATCCCACCTTAACTGGGTATGTATATTTCTAGGTTTTCACAGTTTTGGCTTGTACATTCATAATGATACCATGAGTGCTTTAGGCCGTCCGCAAGATATGTTTTCCGATACCGCCATACAATTACAACCTATCTTTGCTCAATGGGTACAAAATATCCATGCTGCGCCTGGCGTAACAGCTCCTGGTGCAACAACAAGTACTAGCTTAACGTGGGGAGGTGGCGAGTTAGTAGCAGTAGGCGGCAAAGTCGCTTTGTTACCTATTCCATTAGGAACCGCAGATTTTTTAGTCCATCACATTCACGCATTTACCATCCATGTGACTGTATTAATACTTTTGAAAGGTGTTTTATTTGCTCGCAGTTCCCGTTTGATACCCGATAAAGCAAATCTTGGTTTTCGCTTCCCTTGCGATGGGCCTGGGCGAGGGGGAACATGTCAAGTATCTGCCTGGGATCATGTTTTCTTAGGTCTATTCTGGATGTACAATATTTCGGTAGTCATTTTCCATTTCAGTTGGAAAATGCAATCAGATGTTTGGGGTACTATAAGTGATCAAGGGATGGTAACTCATATCACAGGGGGAAACTTTGCACAGAGTTCCATTACGATTAATGGGTGGCTACGAGATTTCTTGTGGGCACAGGCATCGCAAGTAATTCAGTCTTATGGTTCTTCATTATCTGCATATGGTCTTTTTTTCTTAGGTGCTCATTTTGTCTGGGCCTTCAGTTTAATGTTTTTATTCAGCGGCCGTGGTTATTGGCAAGAACTCATTGAATCTATCGTTTGGGCTCATAACAAATTAAAAGTTGCTCCTGCTACTCAGCCTAGAGCCTTGAGCATTATACAAGGACGTGCTGTAGGAGTAACCCATTACCTTCTGGGTGGAATTGCCACAACATGGGCATTCTTCTTAGCGAGAATTATTGCAGTAGGAATGGAATTAAGATTTCCCAGGTTTAGCCAAGGCTTAGCTCAGGACCCCACTACTCGTCGTATTTGGTTTGGTATTGCTACCGCACATGATTTCGAAAGTCATGATGATATTACTGAGGAACGTCTTTATCAGAACATTTTTGCTTCTCACTTTGGGCAGTTAGCAATAATCTTTCTATGGACGTCCGGAAATCTGTTTCATGTAGCTTGGCAAGGAAATTTTGAATCATGGATACAGGATCCTTTACACGTAAGACCTATTGCTCATGCGATTTGGGATCCTCATTTTGGTCAACCCGCTGTGGAAGCCTTTACTCGAGGAGGTGCTGCTGGTCCAGTGAATATCGCCTATTCTGGGGTTTATCAGTGGTGGTATACAATAGGATTACGCACCAATGAAGATCTTTATACTGGAGCTCTTTTTCTATTATTTCTTTCTACGCTATCCTTAATAGCGGGTTGGTTACATCTACAACCCAAATGGAAACCAAGCCTTTCGTGGTTCAAAAACGCGGAATCTCGTCTCAATCATCATTTGTCAGGACTTTTCGGGGTAAGTTCTTTGGCTTGGACAGGGCATTTAGTTCATGTTGCTATTCCCTCCAGGGGGGAGTACGTTCGATGGAATAATTTCTTAGATGTATTACCCTATCCCCAGGGGTTGGGACCCCTTTTGACGGGTCAGTGGAATCTTTATGCCCAAAACCCCGATTCGAGTAATCATTTATTTGGTACCGCTCAAGGAGCGGGAACTGCCATTCTAACTCTTCTTGGGGGATTCCATCCACAAACACAAAGTTTGTGGCTGACCGATATTGCTCACCATCATTTAGCTATTGCATTCATTTTTCTCATTGCCGGTCACATGTATCGAACTAACTTCGGAATTGGGCACAGTATCAAAGATCTTTTAGAAGCGCATACTCCTCCGGGGGGTCGATTAGGGCGTGGGCATAAGGGCCTTTACGACACAATCAATAATTCGCATTTTCAATTAGGTCTTGCTCTAGCTTCTTTAGGGGTTATTACTTCCTTAGTAGCTCAACATATGTACTCTCCTGCTTATGCATTCATAGCACAAGACTTTACTACTCAAGCTGCTTTATATACTCATCACCAATATATTGCAGGGTTCATCATGACAGGGGCTTTTGCTCATGGAGCTATTTTTTTCATTAGGGATTACAATCCGGAACAGAATGAGGATAATGTATTGGCAAGAATGTTAGACCATAAAGAAGCTATCATATCTCATTTAAGTTGGGCTAGTCTCTTTCTAGGATTCCATACCTTGGGCCTTTATGTTCATAACGATGTCATGCTTGCTTTTGGTACTCCAGAAAAGCAAATCTTGATTGAACCTATATTTGCCCAATGGATACAATCTGCTCATGGCAAGACGACATATGGGTTCGATATACTCTTATCTTCAACGAATGGCCCCGCTTTCAATGCAGGTCGAAGCCTATGGTTGCCCGGATGGTTGAATGCTGTTAATGAGAATAGTAATTCGCTTTTCTTAACAATAGGACCTGGGGATTTCTTGGTTCATCATGCTATTGCTCTAGGTTTGCATACAACTACATTGATTTTAGTAAAGGGCGCTGATGCACGTGGTTCCAAATTAATGCCGGATAAAAAGGATTTTGGGTATAGTTTTCCTTGTGACGGCCCTGGGCGCGGCGGTACTTGTGATATTTCTGCTTGGGACGCGTTTTATTTGGCGGTTTTCTGGATGTTAAATACCATTGGATGGGTTACTTTTTATTGGCATTGGAAACATATCACATTATGGCAGGGCAACGTTTCACAATTTAATGAATCCTCCACTTATTTGATGGGATGGTTAAGAGATTACCTATGGTTAAACTCTTCACAACTTATCAATGGATATAATCCTTTTGGGATGAACAGTTTATCGGTATGGGCGTGGATGTTCTTATTTGGACATCTTGTTTGGGCTACTGGATTTATGTTCTTAATTTCCTGGCGTGGATATTGGCAGTTAATTGAGACTTTAGCATGGGCTCATGAACGCACACCTTTGGCTAATTTAATTCGCTGGAGAGATAAGCCCGTGGCCCTTTCCATTGTGCAAGCAAGATTGGTTGGATTAGCTCACTTTTCCGTGGGTTATATATTCACTTATGCAGCTTTCTTGATTGCCTCAACATCAGGCAAGTTTGGTTAAATGTCACATTCCGTAAAAATTTATGATACATGTATAGGATGCACTCAATGTGTACGAGCTTGTCCAACAGATGTATTAGAAATGATACCCTGGGATGGATGTAAAGCCAAGCAAATTGCTTCCGCGCCGAGAACCGAAGATTGTGTGGGTTGTAAGAGATGCGAATCTGCCTGCCCAACAGATTTTTTAAGTGTCCGCGTTTATTTAGAAACAACCCGTAGCATGGCTCTATCTTATTGATTATTACCTATTTTCGTGCCTTTTGTAGGCTTAGTGTTTCCGGCAATTGCAATGTCTTTATTTCTTTATGTGCAGAAAAATAAGATTGTCATGCGGGATATAAAAACATATCTCTCTGTAGCACCCGTGAGTACTCTATGGTTTGGTGCTTTAGCAGGTTTATTGATAGAAATTAATCGTTTATTCCCAGATGCTTTGTCATTCCCTTTTTTTATGACTGCAATTTTAGAGAGACGCGAAAGTACAAGCTGGGGTTTCAACTGGATAACTAGCACCGAAAATCGTCTTTACATCGGATGGTTCGGTGTTTTGATGATCCCTACCTTATTGACCGCAACTTCCGTATTTATTATCGCCTTCATCGCAGCCCCTCCAGTAGATATTGATGGTATTCGTGAGCCTGTTTCTGGTTCTTTACTTTATGGAAACAATATTATCTCTGGTGCCATTATTCCTACTTCTGCGGCGATCGGATTGCACTTTTACCCAATTTGGGAAGCTGCATCTGTTGATGAGTGGTTATACAACGGTGGTCCTTATGAGCTAATTGTTCTACACTTCTTACTTGGTGTAGCTTGTTATATGGGTCGTGAGTGGGAATTCCGTCTGGGTATGCGTCCTTGGATTGCTGTTGCATATTCAGCTCCTGTTGCGGCTGCTACTGCTGTTTTCTTGATTTACCCTGGTCAAGGAAGCTTCTCTGATGGTATGCCTTTAGGAATTTCTGGTACTTTCAACTTTATGATTGTATTCCAGGCAGAGCACAACATCCTTATGCATCCATTTCACATGTTAGGTGTAGCTGGTGTTTTCGGCGGTTCCCTATTCAGTGCTATGCATGGTTCCTTGGTAACCTCTAGTTTGATCAGGGAAACTACTGAAAATGAATCTGCTAATGAGGGTTACAAATTTGGTCAAGAGGAAGAGACTTATAATATTGTGGCTCATGGTTATTTTGGCCGATTAATCTTCCAATATGCTAGTTTCAACAACTCTCGTTCTTTACACTTCTTCTTGGCTGCTTGGCCTGTAGTAGGGATCTGGTTCACTGCTTTAGGTATTAGTACTATGGCTTTCAACCTAAATGGATTCAATTTCAACCAATCTGTAGTTGATAGTCAAGGTCGCGTTATTAATACTTGGGCTGATATCATCAACCGTGCTAATCTTGGTATGGAAGTAATGCACGAACGTAATGCTCACAACTTCCCTCTAGATCTAGCTGCTCTTGAAGTTCCATCTAACGGGATGGGTTTGCCTTGGTATCGTGTTCATACTGTCGTATTGAATGATCCGGGTCGATTGCTTGTGCATATAATGCACACAGCTCTAGTTTCTGGTTGGGGCTCGATGGCTTTATACGAATTAGCGGTTTTTGATCCCTCTGATCCTGTTCTGGATCCAATGTGGAGACAAGGTATGTTCGTCATTCCCTTCATGACTCGTTTAGGAATAACCGATTCGTGGGGTGGTTGGAGTATTTCAGGAGGAACTGTAAATCCGGGTATTTGGAGTTATGAAGGTGTGGCAGGTGCGCATATTGTGTTTTCTGGCTTCTTGGCAGCTATCTGGCATTGGGTATATTGGGACCTAATATTCGATCGGACGGGAAAACCCTCTTTGGATTTGCCCAAGATCTTTGGAATTCATTTATTTCTTGCAGGGGTGGCCTGCTTTGGCTTTGGCGCATTCCATGTAACGGGTTTGTATGGTCCTGGGATATGGGTGTCCGATCCTTATGGACTAACTGGAAAAGTACAAGCTGTAAATCCATGGGGTGCAGAAGGTTTTGATCCTTTTGTTCCGGGGGGAATAGCTTCTCATCATATTGCTGCGGGTACATTGGGCATATTAGCGGGTCTATTCCATCTTAGTGTCCGTCCGCCTCAACGTCTATACAAAGGATTACGTATGGGCAATATTGAAACTGTACTTTCCAGTAGTATCGCTGCTGTTTTTTTTGCAGCTTTCGTTGCTGGAACTATGTGGTATGGGTCAGCAACGACCCCAATCGAATTATTTGGGCCTACTCGTTATCAGTGGGATCAGGGATACTTTCAGCAAGAAATATATCGAAGAGTTAGCAATGGGTTAGCCGAAAATCTTAGTTTATCAGAAGCTTGGTCTAAAATTCCCGAAAAATTAGCCTTTTATGATTATATTGGTAATAATCCGGCAAAAGGGGGATTATTCAGAGCAGGCTCAATGGACAATGGGGATGGAATAGCTGTTGGATGGGGACATCCCGTCTTTAGAGATAAAGAAGGACGCGAGCTTTTTGTACGCCGTATGCCTACTTTTTTTGAAACATTTCCGGTTGTTTTGGTAGATGAAGAGGGAATTGTGAGAGCGGACGTTCCTTTTAGAAGAGCAGAATCCAAATATAGTGTTGAACAAGTAGGCGTAACGGTGGAGTTCTATGGTGGCGAACTTAATGGAGTAAGTTATTCTGACCCTGCTACCGTAAAAAAATATGCGAGGCGTTCTCAATTAGGGGAAATTTTTGAATTAGATCGGGCTACTTTGAAATCAGATGGTGTTTTTCGCAGCAGTCCAAGGGGTTGGTTCACTTTTGGTCATGCTACCTTTGCTTTGCTCTTCTTTTTCGGGCACATTTGGCATGGCGCTAGAACCTTGTTCCGAGATGTTTTTGCTGGTATTGATCCAGATTTGGATGCTCAAGTGGAATTTGGAACATTCCAAAAAGTTGGAGATCCAACAAGGAAGACAGTCTGAATGAAAATCTTATATTCCAGGAGGTTCTACCACGTGGAAACGCTCTTTAATGGAACTTTCGTTTTAGCTGGTCGTGACCAAGAAACCACCGGCTTTGCTTGGTGGGCTGGGAATGCCAGACTTATCAATTTGTCCGGTAAACTACTTGGAGCTCACGTAGCCCATGCCGGATTAATCGTATTCTGGGCCGGAGCAATGAACCTATTTGAAGTGGCCCATTTCGTACCAGAAAAGCCCATGTATGAACAAGGGTTGATTTTACTTCCACACTTAGCTACTCTAGGTTGGGGAGTAGGGCCTGGGGGAGAAGTTCTAGATACTTTTCCGTACTTTGTATCTGGAGTACTTCACCTAATTTCCTCCGCAGTCTTAGGCTTCGGTGGCATTTATCACGCGCTTCTGGGACCCGAGACTCTTGAGGAATCTTTTCCATTCTTTGGTTATGTATGGAAAGATAGAAATAAAATGACTACAATTTTGGGTATTCACTTAATTTTGTTAGGTGGTGCTTTTCTTCTAGTACTCAAGGCTCTTTATTTTGGTGGTGTATATGATACCTGGGCCCCTGGGGGAATGACTATAGCCCTTGGTAGACCTAAAGAAGAAAATGATCTATTTGATACTATGGACGACTGGTTACGAAGGGACCGTTTCGTTTTTGTAGGATGGTCCGGCCTATTGCTCTTTCCTTGTGCTTATTTCGCTTTAGGGGGTTGGTTTACAGGGACAACTTTTGTAACTTCTTGGTATACCCATGGATTGGCTAGTTCCTATTTGGAAGGTTGTAATTTCTTAACCGCGGCAGTTTCTCCCGCCAATAGTTTAGCACACTCTTTGTTGCTACTATGGGGCCCGGAAGCACAAGGAGATTTTACTCGTTGGTGTCAATTAGGCGGTCTATGGACTTTTGTCGCTCTCCACGGGGCTTTTGCACTAATAGGTTTCATGTTACGCCAATTTGAACTTGCTCGGTCTGTTCAATTGCGGCCTTATAATGCAATCTCATTCTCTGGTCCAATCGCTGTTTTTGTTTCTGTATTCCTTATTTATCCACTGGGGCAATCTGGTTGGTTCTTTGCGCCGAGTTTTGGCGTAGCAGCGATATTTCGATTCATCCTCTTCTTCCAAGGATTTCATAATTGGACGTTGAACCCATTTCATATGATGGGAGTTGCCGGAGTATTAGGCGCGGCTCTGCTATGCGCTATTCATGGGGCGACCGTAGAAAACACTCTATTCGAGGACGGTGATGGTGCAAATACCTTCCGCGCTTTTAACCCAACTCAAGCTGAAGAAACTTATTCAATGGTCACTGCTAACCGCTTTTGGTCCCAAATCTTTGGTGTTGCTTTTTCCAATAAACGTTGGTTACATTTCTTTATGCTATTTGTACCCGTCACCGGTTTATGGATGAGTGCTATTGGCGTAGTTGGCCTGGCTCTGAACTTACGTGCCTATGACTTCGTTTCCCAGGAAATCCGTGCAGCGGAAGATCCTGAATTTGAGACTTTCTACACCAAAAATATTCTTTTAAACGAGGGTATTCGTGCGTGGATGGCAGCTCAGGATCAGCCTCATGAAAATCTTATATTCCCTGAGGAGGTTCTACCACGTGGAAACGCTCTTTAAATGTCTGGAAGCACGGGAGAACGTTCTTTTGCTGATATTATTACCAGTATTCGATACTGGGTTATTCATAGCATTACTATACCTTCCCTATTCATTGCGGGTTGGTTATTTGTCAGTACGGGTTTAGCTTATGACGTGTTTGGAAGTCCTCGGCCAAACGAGTATTTCACGGAAAGCCGACAAGGAATTCCGTTAATAACCGACCGTTTTGATTCTTTAGAACAACTCGATGAATTTAGTACCTTTTAGATGACCATAGATCGAACCTATCCTATTTTTACAGTGCGATGGCTGGCTATTCACGGACTAGCTGTACCTACTGTTTTTTTCTTGGGATCAATATCAGCAATGCAGTTCATCCAACGATAAATGGCTACACAAACCGTTGAAGATAGTTCTAAACCTAGGCCAAAAACTGGTGCAGGTAGTTTATTGAAACCCTTGAATTCGGAATATGGGAAAGTCGCTCCGGGTTGGGGGACTACTCCTTTTATGGGGGTCGCTATGGCTTTATTCGCGATATTCCTATCTATCATTTTAGAAATTTATAATTCTTCTGTTTTACTGGACGGAATTTTAACGAATTAGATGCTTACTCTCAAACTTTTTGTTTATACAGTAGTGATATTCTTTGTTTCCCTCTTTATCTTTGGATTCTTATCTAATGACCCAGGACGTAATCCTGGGCGCGAGGAGTAAATGGCCGATACTACTGGAAGAATTCCTCTTTGGCTGATAGGTACTGTAGCTGGTATTGTGATTGGTTTAGGTGTTTTCTTTTACGGTTCATATTCTGGATTGGGTTCATCTCTATAGATGCCTAATATACTTAGTTTAACCTGTATCTGTTTTAATTCTTATCCGACTTGTTTCTTTCTTGCCCGAAGCTTATGCTTTCACCCAATCGTGGATATGCCTGTCATACCTCTATTCTTTTTTCTATTAGCCTTTGTTTGGCAAGCTGCTGTAAGTTTTCGAATGACACAATCAAACCCGAATGAACAAAATGTTGAATTGAATCGTACCAGTCTATACTGGGGTTTATTACTCATTTTTGTACTTGCTGTTTTATTTTCCAATTACTTCTTCAATTGAATGGAAGTCAATATTCTCGCATTTATTGCTACTGCACTGTTCATTCTACCTACTGCCTTTTTACTTATTATTTATGTAAAAACAGTCAGCCAAAATTAAATGGAAACAGCAACTTTAGTCGCCATCTCCATATCTGGTTTACTTGTAAGCTTTACTGGGTATGCCTTATATACCGCGTTTGGGCAACCCTCTCAACAATTAAGAGATCCATTCGAAGAACACGGGGACTAAATGGAAGCATTGGTTTATACGTTCCTTTTAGTTTCGACTTTAGGGATAATTTTTTTCGCTATCTTCTTCCGAGAACCGCCAAAGGTTCCGACTAAAAGATAAATGACTATTGCTTTCCAATTAGCTGTTTTTGCATTAATTGCGACTTCCTCAGTTTTAGTAATTAGTGTACCCCTTGTATTTGCTTCTCCTGATGGTTGGTCAAATAATAAAAACGTTGTATTTTCCGGTACATCATTATGGATTGGACTAGTCTTTCTCATGTCACCACAAACAGAAACTAAAGCAGTTGGATTTGCTGGTGTTAAAGATTATAAATTGACTTACTACACCCCGGAGTATGAAACCAAGGATACTGATATCTTGGCAGCATTCCGAGTAACTCCTCAGCCCGGGGTTCCGCCCGAAGAAGCGGGGGCTGCAGCTGCCGAATCTTCTACTGGTACATGGACTACTGTTTGGACTGATGGACTTACCAGTCTTGATCGTTACAAAGGACGATGCTATCACATCGAGCCTGTTGGGGAAGAGCAAATCTATGCTTATCCATTAGACCTATTTGAAGAGGGTTCCGTTACTAACATGTTTTCCATTGTGTTTTTCAAAGCCCTACGTCTGGAGGATCTACGAATTCCCTATAAAACTTTCCAAGGCCCGCCTCATGGTATCCAAGAAAGAGATAAGTTGAACAAGTATGGTCGTCCTTTATTGGGATGTACTATTAAACCAAAATTGGGATTATCCGCAAAAAATTACGGTAGAGCGTATGAGTGTCTACGTGGTGGACTTGATTTTACCAAAGATGATGAAAACGTAAACTCACAACCATTTATGCGCTGGAGGGACCGTTTTTTTGCCGAAGCTTATAAACAGGCCGAAACCGGTGAAATCAAGGGGCATTACTTGAATGCGACTGCAACAGAAGACATGAAGAGAGCTGTATTTGCGAGGGAATTAGGGGTTCCTATTGTAATGCATGACTACTTAACAGGGGGATTCACCGCAAATACTTTGCATTATTGCCGCGACAATGGCCTACTTCTTCACATTCACCGTGCAATGCATGCAGTTATTGATAGACAGAAAAATCACGGTATGCATTTCCGTGTATTAGCTAAAGCATTGCGTATGTCTGGGGGAGATCATCACGGTACAGTAGTAGGTAAGTTAGAAGGGGAACGCGAAATGACTTTAGGTTTTGTTGATTTATTGCGCGATGATTTTATTGAAAAAGATCGTCGCGGTTTTTTCACCCAGGACTGGGTATCCATGCCAGGTGTTATACCGGTGGCTTCTGGTGGTATTCATGTTTGGCATATGCCAGCTCTGACCGAAATCTTTGGGGATGATTCCGTATTATTTGGTGGAGGAACTTTAGGACATCCTTGGGGAAATGCACCTGGTGCAGCTAATCGAGTGGCTTTAGAAGCTTGTGTACAAGCTCGTAACGAAGGGCGCGATCTTGCTCGTGAAGGTAATGAAATCGCTAAATGGAGTCCTGAACTAGCCGCAGCTTGTGAATGGAAGGCGATCAAATTCGAGCCGGATATCGCGAAACATTTATACAAAACACCTATCCCGAGCACACGCAAGGGAACCGACAGGCAAGTGAAATCCAATCCACGAAATAATTTGATCCATGGACGGCACGGTAAAGGTAATTCCAGAGGAATCATTACCAGGAGAGGGGGAGGTCATAAGCGCCTATACCGTAAAATCGATTTTCGACGGAATCAAAAAGACATATCTGGTAGAATCGTAACCATAGAATACGACCCTAATCGAAATGCATACATTTGTCTCATACACTATGGGGATGGTGAGAAGAGATATATTTTACATCCCAGAGGGGCTATAATTGGAGATACTATTGTTTCTGGTACAAAAGTTCCTATATCAATGGGAAATGCCCTAATGCCCTTAGGCACGGCCATGCATAACATAGAAATCACACGAGGAAGGGGTGGGCAATTAGCTAGAGCAGCAGGTGCTGTAGCGAAACTGATTGCAAAAGAGGGTAAAGCCACTTTAAGATTACCATCTGGGGAGGTCCGTTTAGTATCCCAAAACTGCTTAGCAACAGTCGGACAAGTGGGTAATGTTGGGGTGAACCAAAAAAGTTTGGGTAGAGCCGGATCTAAGTGTTGGCTAGGTAAACGCCCCGTAAGGGGGGTAGTTATGAACCCTGTGGACCACCCCCATGGGGGCGGTGAAGGGAAAGCCCCTATTGGTAGAAAAAAACCCACAACCCCTTGGGGTTATCCTGCGCTTGGAAGAAGAACTAGGAAAAGGAAAAAATATAGCGATAGTTTTATTCTTCGTCGCCGTAAGATGACCAGAGTTCCGCGAGGATATATAGCCCGGAGACGACGAACAAAAATGCGTTCATTTGCCTCAAACTTTAGAGGGGCTCATTTAAGACTTAATCGAATGATTACTCAACAGGTAAAAAGAGCTTTTGTTTCCTCTCATCGAGATAGAGGTAGACAAAAGAGGGATTTTCGTCGTTTGTGGATCACTCGGATAAACGCAGCAACACGGACATATAAAGTATTCAGTTATAGTAAATTAATACACAACCTCTACAAGAAGAAATTGATTCTTAATCGTAAAATGCTTGCACAAGTAGCTGTACCAAATAATCTTTACACGATTTCCAATAAAATAATGACAAGTTTCAAACTAGTAAAGTATATCCCTAGGATAAAGAAAAAGGGCTAAGGAAACTCGCAAGGAAAGTTCCAACCGATCGTCTACTTAAGTTCGAGCGAGTTTTCAAAGCACAAAAACGCATCCATATGTCTGTTTTCAAAGCACAAAGAGTTCTTGATGAGATTCGCTGGCGTTACTACGAGGAAACTATGATACTGAACCTCATGCCTTATCGAGCATCTTATCCCATCTTAAAGTTGGTTTATTCGGCAGCAGCAAATGCTACTCATTATAGGGATTTCGACAAAGCTAATTTATTCATCACTAAAGCCGAAGTCAGTAGGAGTACTATTATGAAAAAATTCAGACCCCGGGCTCGAGGACGTAGTTTTCCCATAAAAAAAACCATGTGTCATATAACAATTGTACTAAATATAGTAATGTCAAAAAAGCGTATTCGTAAAAATCTTTGGAAGAAAAAGACTTATTTTTCCATAGTACAATCTTATTTAGCAAAATCAAGATCATTTTCTAGCGGCAACGAGCATAAACCAAAGGGTTTTTCTGGGATGAAAATAAGAGCTTCCGTTCGTAAAATTTGTACAAAATGTCGACTGATTCGTAGGCGTGGACGAATTAGAGTCATTTGTTCCAATCCGAAGCATAAACAAAGACAGGGGATGGTTGAGGAGGTAACTCAAACACTATGGAAGTGTGTTGAATCAAGAGTAGATAGTAAGCGTCTTTATTATGGCCGTTTCATTCTGTCCCCGCTTAGAAAAGGTCAAGCGGACACCGTTGGTATTGCCTTGCGAAGAGCTTTACTTGGAGAAATAGAAGGAACATGTATCACACGTGCAAAATTTAGCGTGCCACACGAATATTCTACAATAGCAGGTATTGAAGAATCCGTACAAGAAATTTTACTAAATTTGAAAGAAATTGTATTGAGAAGTAATCTCTATGGAGTTAGAGACGCATCAATTTGGGTCAAAGGTCCTAGATACATAACTGCTCAAGATATCATCTTACCACCTTCCGTAGAAATCGTTGATACGCAACCTATAGCTAACTTGACAGAGCCCGATTTCATTGAGTTAATCCAGAGAGATCGTGGATATCAGACTGAACTCAGAAATAACTATCAAGATGGAAGTTATCCTATAGATGCTGTATCCATGCCTCGAAATGTGAATTATAGTATTTTTTGTGGGAATGGAAATAAACACGAGATACTTTTTCTAGAAATATGGACTAATGGAAGTTTAACCCCTAAGGAAGCGCTTTATGAGGCTTCTCGTAATTTGATTGATTTTCTTCCTTTTCTACACGCGGAGGAAGAGGGCGCTTTCGAAGAAAATAAAATGCTCCGGAATGGAAATGAGATGTCCACAATACCCGGATTTAGTCAGATCCAATTCGAGGGATTTAGGTTCATTAATCAAGGCTTGGCAGAAGAACTTGAGAAGTTTCCAACAATTAAAGATCCAGATCACGAAATTGCATTTCAATTATTTGCGAAAGGATATCAATTGCTAGAACCCTCGATAAAAGAAAGGGATGCTGTGTATGAATCACTCACCTATTCTTCCGAATATGTATCTGCGAGAATTTTTGGTTTCGATGTGCAAAAGCAAACCATTTCTATTGGAAACATTCCTATAATGAATTCCTTAGGAACCTTTATAATAAATGGAATATACCGAATTGTGATCAATCAAATATTGCTAAGTCCTGGTATTTACTACCGCTCGGAATTAGACCATAAGGGAATTTCTATCTACACCGGGACTATAATATCAGATTGGGGAGGAAGATTGGAATTAGCAATTGATAAAAAAGAAAGGATATGGGCTCGTGTGAGTAGAAAACAAAAGATATCTATTCTAGTTCTATCAGCTATGGGTTCGAATCTAAGAGAAATTCTAGATAATGTTTCCTACCCTGAAATTTTCTTGTCTTTCCCGAATGCTAAGAAGAGGATTGAGTCAAAAGAAAAAGCTATTTTGGAGTTTTATCAACAATTTGCTTGTGTAGGTGGGGACCTGGTATTTTCGGAGTCCTTATGTGAAGAATTACAAAAGAAATTTTTTCAAAAATGTGAATTAGGAAGGATTGGTCGACGAAATATGAATCGGAGACTGAATCTTGATATACCTCAGAACAATACATTCTTGTTACCACGAGATGTATTGGCCGCTACGGATCATTTGATTGGAATGAAATTTGGAACGGGTATACTTGACGATGACGATATGAATCACTTGAAAAATAAACGTATTCGTTCCGTTGCGGATCTGTTACAAGATCAATTCGGGCTGGCTCTTGGTCGTTTACAACATGCAGTTCAAAAAACTATCCGTAGAGTATTCATACGTCAATCGAAACCGACTCCCCAAACTTTGGTAACTCCAACTTCAACTTCGATTTTATTAATAACTACTTATGAGACCTTTTTTGGCACATACCCCTTATCTCAAGTTTTTGATCAAACGAATCCATTGACCCAAACTGTTCATGGGCGAAAAGTTAGTTGTTTGGGTCCTGGAGGGTTGACGGGGAGAACTGCAAGTTTTCGGAGCCGAGATATTCATCCGAGTCACTATGGGCGTATTTGTCCAATTGACACGTCCGAAGGAATCAATGTTGGACTTACAGGATCCTTAGCTATTCATGCGATTGATCACTTGTGGGGATCCGTAGAGAGTCCGTTTTATGAAATATCTAAAAAAGAGAGACAGGTGGTTTATCTATCACCAAATAGAGATGAATATTATATGATAGCAGCAGGAAATTCTTTGTTGAATCAGGGTATTCAGGAAGAGCAGGTTGTTCCTGCTAGATACCGTCAAGAATTCCTGACTATTGCATGGGAACAGATTCATGTTAGAAGTATTTTTCCTTTCCAATATTTTTCTATTGGGGGTTCTCTCATTCCTTTTATTGAGCACAATGATGCGAATCGGGCTTTAATGAGTTCTAATATGCAGCGCCAAGCAGTTCCACTTTCTTCCGAGAAGTGTATTGTTGGAACTGGATTGGAACGCCAAACAGCTCTATCGAGGGTTTCTATAGCCGAACGCGAGGGAAAGATCTCTACTGATAGTCATAAGATCTTATCAAGTAGTGGGAAGACTATAAGTATTTTACGCAAATGTATGCACCAAAAACCTCGGCCGGGTAAATCTATTAAAAAAGGACAAATTTTAGCAGAGGGAGCTGCTACAGTTGGGGGGGAACTTGCTTTAGGAAAAAATGTATTAGTAGCTTATATGCCATGGGAAGGTTACAATTTTGAAGACGCAGTACTAATTAGCGAACGTTTGGTATATGAGGATTATACCTCTTTTCACATCCGGAAATATGAAATTCAGACGGATACGACAAGCCAAGGCTCCGCTGAAAAAATCACTAAAGAAATACCACATCTAGAAGAACATTTACTCCGCAATTTGGACAGAAATGGAGTTGTTAGGTTGGGATCCTGGGTGGAAACTGGCGATATTTTAGTAGGTAAATTAACGCCTCAGATAGCGAGCGAATCGTCGTATATCGCGGAAGCTGGATTATTACGGGCCATATTTGGCCTTGAGGTATCCACTTCAAAAGAAACATCTCTCAAATTACCTATAGGTGGAAGAGGGCGTATCGATAAATGGATCCAGAGGGACCCCCTCGACATAATGGTTCGTGTATATATTTTACAGAAACGTGAAATCAAAGTTGGGGATAAAGTAGCCGGAAGACATGGGAATAAGGGAATCATTTCCATTTTGCCTAGGCAAGATATGCCCTATTTGCAAGATGGAACACCTGTTGATATGGTCTTCAATCCCTTAGGAGTACCCTCCCGAATGAATGTGGGACAAATATTTGAAAGCTCGCTCGGATTAGCGGGGGATCTGCTAAAGAAACATTATAGAATAGCACCCTTTGATGAGAGATATGAGCAAGAGGCTTCAAGAAAACTTGTGTTTTCAGAAGCCAGTAAACAAACAAAAAATCCATGGGTATTTGAACCCGAGTACCCGGGAAAAAGCAGAATATTTGATGGAAGAACAGGAGACCCCTTTGAACAACCTGTTCTAATAGGGTCCTATATCTTAAAATTAATTCATCAAGTTGATGAGAAAATTCATGGGCGTTCGACTGGGCCCTACTCACTTGTTACACAACAACCTGTTAGAGGAAGAGCCAAGCAAGGGGGACAACGAGTAGGAGAAATGGAAGTTTGGGCTTTAGAAGGATTTGGTGTTGCTCATATTTTACAAGAGATACTTACTTATAAATCTGACCATCTTATAGCTCGCCAAGAAATACTTAATGCTACGATCTGGGGAAAAAGAATACCTAATCACGAGGATCCTCCAGAATCTTTTCGAGTGCTCGTGCGAGAACTACGATCTTTGGCTCTAGAACTGAATTTCCTTTCTAAGATGATTGACCAATATAAACATCAACAACTTATTGGACTCGTTTCCCCTCAACAAATAAGGGCTTGGGCTAACAAAAACCTACCTAATGGAGAAGTCGGCGAAGTCACAAGGCCCTCTACTTTTCATTATAAAACCGATAAACCGGAAAAAGATGGATTGTTTTGCGAAAGAATCTTTGGACCCATAAAAAGCGGAATTTGCGCTGGAAATTCTCGAGCGAGCGGAGCTGAAAACGAAGAAGAAAGATTTTGCCAAAAATGCGGGGTAGAATTTGTTGATTCTCGGATACGAAGATATCAAATGGGATACATCAAACTCGCATGTCCCGTGACTCATGTATGGTATTTGAAAGGTCTTCCTAGTTATATCGCGAATCTTTTAGATAAACCTCTTAAGAAGTTGGAGGGCCTAGTATACGGCGATTTCTCTTTTGCTAGGCCCAGCAAAAAACCCACTTTCTTACGATTACGAGGTTTATTCGAAGAGGAAATTTCCTGTAACCACAGCATTTCTCCCTTTTTTCCGGGGTTTGCAACATTTCGAAATCGGGAAATTGCGACAGGAGCAGGTGCTATTAGAGAACAATTAGCAGATTTGGATTTGATTATTATAGAGAATTCCTTGGTCGAATGGAAGGAATTAGAAGATGAGGGTTATAGTGGAGATGAATGGGAAGATAGAAAAAGACGAATAAGAAAAGTTTTTTTAATTAGACGCATGCAATTGGCGAAACATTTTATTCAAACAAATGTAGAACCAGAATGGATGGTTTTGTGCTTATTACCGGTTCTTCCTCCCGAATTGAGACCCATTTATAGGTCTGGGGATAAAGTAGTGACTTCGGACATTAATGAACTTTATAAGAGAGTTATCCGTCGGAACAACAACCTTGCCTATCTATTAAAAAGAAGTGAATTAGCGCCAGCAGATTTAGTAATGTGCCAGGAAAAATTGGTACAAGAAGCCGTGGATACACTTCTTGATAGTGGGTCTCGCGGGCAACCAACGAGGGATGGTCACAATAAAGTATACAAATCACTTTCAGATGTAATTGAAGGTAAAGAGGGAAGGTTTCGCGAGACTCTGCTTGGGAAACGGGTCGATTACTCTGGGCGTTCTGTCATTGTTGTGGGTCCTTCGCTTTCATTACATCAATGTGGATTACCTCTAGAGATAGCAATAAAGCTTTTTCAGCTATTTGTAATTCGCGATTTAATCACGAAACGCGCCACTTCTAATGTCAGGATTGCTAAAAGGAAAATTGAAAAGGAACCCGTATGGGAAATACTTCAAGAAGTTATGCGGGGACACCCTGTACTGTTAAATAGAGCACCTACCCTGCATAGATTAGGCATACAGGCCTTCCAACCCACTTTAGTAGAGGGGCGTACTATTTCTTTACACCCATTAGTGTGTAAGGGTTTCAATGCGGACTTTGATGGGGATCAAATGGCTGTTCATCTACCTTTATCCTTGGAAGCTCAGGCGGCCCGTTTACTTATGTTTTCTCATATGAATCTCTTATCTCCCGCTATTGGAGATCCGATTTGCGTACCAACCCAAGACATGCTTATCGGACTTTATGTATTAACGATTGGAAACCGTCGAGGTATTTGTGCAAATAGATATAATAGTTGCAACTATAATAAAGAACCCTTTTCTAGTTCTTATGATGCACTGGCTTATAGACAGAAACTAATCTTAGACAGTCCCTTGTGGCTACGTTGGAAACTAGATCAACGCGTCGGGAGAGAAGTTCCGGTTGAAGTTCAATATGAATCTGGGACTTATCATGAGATTTATGCCCACTATTTAATAGTGGGAAATAGAAAAAAGGAACGTTCTATATACATTCGAACCACTCTTGGTCATATTTCTTTTTATAGAGAAATAGAGGAAGCCATACAAGGATTTAGTCAGGCCATATCCTGTGGGATTTCGATTGAAATACCCATGGGTGTTTTACGTAGAAATACTATTTTTGCTTATTTTGACGATCCACGATACAGAAAAGATAAAAAGGGTTCAGGAATTGTTAAATTTAGAGAGGAAGATTCCATCAAAAAAGAGGGTTTGATTGAGCATCGAGGAACAAAAGAATTTAGTATAAAATACCAAAAAGAAGATCGGTTTTTTTTCATTCTTCAAGAACTGCATATCTTGCCGAGATCTTCATCCTTAAAAGTAGACAGTATTATTGGGGTGGATACACAACTCACAAAAAATACAAGAAGTCGACTAGGTGGACTGGTCCGAGTGAAGAGAAAAAAAAGCCATACGGAACTCAAAATAGTTTCCGGAGATATTTTTCCTGAAGAGGCGGATAAGATAGGTGGCTGTTTGCCACCAGAAAGAAAAAAAGATTCTAAGTCAAAAAATTGGGTCTATGTTCAACGGAAAAAAATTCTCAAGAGCAAGGAAAAGTATTTTGTTTCGGTTCGCCCTGTCGCATATATGGAAGGTAATTTAGCACTTTTCCCGCAGGATCTCTTGCAAGAAGAAGATAATCAACTTCGACTTGTCAATATTCATGAAAATAGCAAGACTCAAAGAATTTATCACACGAATAGTCAATTTGTTAGAACTTGCTTAGTAGTGAATTGGGAACAAGAAGAAAAGGAGGAGGCTCGTGCTTCCCTTGTTGAGGTAAGAGCAAATGACCTTATTCGCGATTTCCTAAGAATTGAGTTAGTCAAGTCCACTATTTCGTATACACGAAGGTATGATAAGAGTGCAGGACCGATTCCCAATAGGTTAGATAATGCGAAGATTCTTAGCCAAGCTATTGGCACCTTGTTGAATAATAAACAATCTTTGATGATTTTGTCGGCATCCAACTGTTCTATTGGTTTATTCAAGAATTCAAAACATCCCAATGCCAAAGAATCGACTCCTAGAATTCGAGAGTTTGGGCCTTTAGGCATTGTACCTAGTATATCGAATTTTTCATCTTACTATTTACTAACGCATAATATCCTGTTAAAAAAATATCTTAATTTGAAACAAACCTTCGTACTTCAAGGACTTAAATACTCTATAGATGAAAATAGGTCAAATTTCGATAGTAACATCATGTTGGATTTCTATTTGAATTGCTTTGTCCATCATGATTCTTGGGAGGAGACAGCAATAATTCACCTTGGACAATTTATTTGTGAAAATTGTCTATTTAAAATAAAAAAATCTGGTCAAATTTTCGTTAATATGGATTCCTTTATAAGAGCAGCTAAGCCTTATTTGGCCACTACAGGAGCAACTGTTAATGGTCATTATGGAGAAATCCTTTACAAAGGAGATAGGTTAGTTACGTTTATATATGAAAAATCGAGATCTAGTGACATAACGCAAGGTCTTCCAAAAGTGGAACAAATCTTTGAAGCGCGTTCAATTGATTCACTATCCCCGAATCTCGAAAGGAGAATTGAGGATTGGAATGAGCGTATACCAAGAATTCTTGGGGTACCTTGGGGATTCTTGATTGGAGCTGAGCTAACCATAGCCCAAAGTCGTATCTCTTTGGTTAATAAAATCCAAAAGGTTTATCGATCCCAAGGGGTACAGATCCATAATAGGCATATAGAGATTATTATACGCCAAGTAACATCAAAAGTGCGGGTTTCCGAAGATGGAATGTCTAATGTTTTTCCTGGGGAATTAATCGGACTATTGCGAGCGGAACGAGCAGGGCGATTGGATGAATCGATCTATTATCGGGCAATCTTATTGGGAATAACAAGGGCTTCCCTGAATACCCAAAGTTTCATATCTGAAGCAAGTTTTCAAGAAACTCGAGTTTTAGCAAAAGCTGCCCTACGAGGTCGCATTGATTGGTTGAAAGGCTTGAAAGAAAACGTAGTTCTGGGGGGGATTATACCTGTTGGTACCGGATTCAAATTTGTGCATTCCCCACAAGACAAAAACCTTTATTTCGAATTCGCGATGAGAGATCTCATGACAAGAAGATATTGGAACATCTTGAAAGAGATGATAGAAGCGGGAGTTCATTTTGGTCATGGTATTAAGAAATGGAATCCTAAAATGCCTTACATTTCGGCAAAGCGTAAAGGTACTCATATTACAAATCTCGCTAGAACGGCCCGTTTTTTATCAGAAGCTTGTGATTTAGTTTTTGATGCAGCAAGTGGAAAAAGTTTCTTAATTGTTGGTACCAAAAAAAGAGCAGCGGATTTAGTAGCATCAGCTGCAATAAGGGCTCGTTGTCATTATGTTAATAAAAAGTGGTTCAGTGGTATGTTAACGAATTGGTCGATTACGAAAACTAGACTTTCTCAATTTAGAGACTTAAGAGCAGAAGAAAAGATGGGAAAATTCCAGCATCTCCCAAAAAGAATCTTGAAGAAATTATCTACCTTGCAAAGATATCTCGGCGGGATCAAATATATGACGAGGTTGCCAGACATTGTGATCGTCCTTGATCAGCAAAAAGAGTATATAGCTCTTCGGGAATGTGCCATTTTGGGGATTCCTACTATTTCTTTAGTCGATACAAATTGTGACCCAGATCTCGCGAATATATCGATTCCAGCCAATGATGACACTATGACTTCAATTCGATTGATTCTTAACAAATTAGTATTTGCAATTTGTGAGGGCCGTTCTATGGGACAAAAAATAAATCCACTCGGTTTCAGACTTGGTACAACCCAAAAACACCATTCCTTTTGGTTCGCGCAACCAAAAAATTATTCTGAAGGTCTACAGGAAGATAAAAAAATAAGGAATTGTATCAAGAACTATATACAAAATAGGATAGAAATTCAAAAAGAAATCGATACGATCCACGTCATAATCCATATAGGATTCCCTAATTTAAAGAAAAAAGGAGCAATCGAAGAATTAGAGAAAGATCTACAAAAGGAAGTTAACTCTGTAAACAGACTTAATATTGCTATCGAAAAAGTGAAAGAACCTTATAGACAACCTAACATTCTTGCAGAATATATAGCTTTCCAATTAAAAAATAGAGTTTCATTCCGAAAAGCAATGAAAAAAGCCATTGAATTAACTAAAAAAGCAGATATAAGGGGAGTAAAAGTAAAAATTGCGGGCCGTCTCGGAGGAAAAGAAATTGCACGTGCGGAATGCATCAAAAAAGGTCTTCCCCTCCAAACAATTCGCGCTAAAATTGATTATTGCTGCTATCCAATTCGAACTATCTATGGAGTATTAGGTGTAAAAATTTGGATATTCGTAGACGAAATGTCCCGTTATCGAGGACCTCGTAAAATAATACGCCGTCTGGGAGCTTTACCAGGACTCACTAGAAAAACACCTAAATCGAGTAATCTGAAAAAGAAATTCCATTCTGGGAAAAAGGAGCAATATCGTATTCGTCTTCAAGAAAAAAAATTGCGTTTTCATTATGGTCTGACAGAACGACAATTACTTAGATATGTACATATCGCTGGAAAAGCAAAAAGGTCAACAGGTGTTTTACTACAATTGCTTGAAATGCGTTTGGATAATATCCTTTTTCGATTGGGTATGGCTTCAACCATTCCTGGGGCCCGCCAATTAGTCAACCATAGACATATTTTAGTTAATGGTCGTATAGTGAATATACCAAGTTTTCGTTGCAAACCCCGAGTTACTACGAAAGATAACCAAAGATCAAAAGGTCTGCAAAATATTTCATCCGACCCGGGGAAATTGCCACATTTGACGATTGACACAGTGGAATATAAAGGACTAGTAAAAATCCTAGATAGGAAGTGGGTTGGTCTCAAAATAAATGAGTTGTTAGTTGTAGAATATTACTCTCGTATGTCACGTCGAGGTACTGCAGAAAAAAGAACTGCAAAATCCGATCCAATTTTTCGTAATCGATTAGTTAACATGGTGGTTAACATTATGAAAGACGGAAAAAAATCATTGGCTTATCAAATTCTCTATCGAGCCGTGAAAAAGATTCAACAAAAGACAGAAACAAATCCACTATTGGTTTTACGTCAAGCAATACGTAGAGTAACTCCCAATATAGGAGTAAAAACAAGACGTAATAAAAAAGGATCGACGCGGAAAGTTCCGATTGAAATAGGATCTAAACAAGGAAGAGCACTTGCCATTCGTTGGTTATTAGAAGCATCCCAAAAGCGTCCGGGTCGAAATATGGCTTTCAAATTAAGTTCCGAATTAGTAGATGCTGCCAAAGGGAGTGGGGGTGCCATACGCAAAAAGGAAGCGACTCATAGAATGGCAGAGGCAAATAGAGCTCTTGCACATTTTCGTTAAATGGGCAAGGACACTATTGCTGATTTACTAACCTCTATAAGAAACGCGGACATGAATAAAAAAGGAACAGTTCGAGTAGTATCGACAAATATTACCGAAAACATTGTTAAAATACTTCTACGAGAGGGTTTTATTGAAAGTGTTCGGAAACATCAGGAAAACAGATATTTCTTGGTTTCAACTTTGCGACATCAAAAGAGAAAGACTAGAAAAGGAATATATAGAACAAGAACCTTTTTAAAGCGTATCAGCCGACCCGGCTTACGAATTTATACCAACTATCAAGGAATTCCTAAAGTTTTGGGTGGAATGGGAATTGCTATTCTTTCTACTTCTCGAGGGATAATGACAGATCGAGAGGCTCGACTAAACAAAATTGGGGGAGAAGTCTTATGTTATATATGGTAAATGGCAAAAGCTATACCAAAAATAGGTTCACGTAAGGTGCGTATTGGTTTACGTAGGAATGCACGTTTTAGTTTACGGAAGAGTGCACGTAGAATAACAAAAGGGGTTATTCATGTTCAAGCTAGTTTCAACAATACCATTATAACTGTTACAGACCCACAAGGTCGGGTGGTTTTCTGGTCCTCCGCGGGTACTTGTGGATTCAAAAGCTCACGAAAAGCATCACCCTATGCTGGCCAAAGAACAGCAGTAGATGCTATTCGTACAGTAGGTTTGCAACGAGCAGAAGTTATGGTAAAGGGCGCTGGTAGTGGAAGAGATGCCGCATTACGAGCCATTGCTAAAAGTGGTGTACGATTAAGTTGTATACGCGATGTAACACCTATGCCGCATAATGGATGTCGACCGCCTAAAAAAAGACGTCTGTAAATGCCAACGAAACAACTTATTAGAAACGCAAGACAGCCAATACGAAATCCTAGAAAATCGGCCGCGCTTAAGGGATGTCCTCAGCGTCGAGGAACATGTGCTAGGGTGTATACTATCAACCCCAAAAAACCCAACTCTGCCTTACGTAAAGTTGCCAGAGTACGATTAACCTCTGGATTTGAAATCACTGCTTATATACCTGGTATTGGCCATAATTTACAAGAACATTCTGTAGTATTAGTAAGAGGAGGAAGGGTTAAGGATTTACCCGGTGTGAGATATCGCATTATTCGAGGAACCCTAGATGCTGTCGCAGTAAAGAATCGTCAACAAGGGCGTTCTAAATATGGGGTCAAAAAGCCAAAAAAATAAATGGCAAAAAAAAGTTTGATTCAGAGGGAAAAGAAGCGACAGAAATTAGAACAGAAATATCATTTGATTCGTTCTTTAAAAAAGATAAGCAAAGTTTCTAGTGAAAAAACGAAAATGCGAGAAAAATTGCAATCCCTACCACGTAATAGTGCACCTACACGCCTTCATCGACGTTGTTTTTTGACCGGAAGACCTAGAGCTAACTATCGAGACTTTGGGCTATCAGGACACGTACTTCGAGAAATGGTTTATGAATGTTTGTTACCGGGTGCAACAAGATCTAGTTGGTAAGTTCGACGAAGAGAAGGAAGAGATCTGCGAAAAGTAGGTTTTTATGATCCGATAAAGAATCAAACTTTAAATGTTCCAGCTATTCTCTATTTCCTTGAAAAGGGTGCTCAACCTAGAACTGTTTATGATATTTTAAGGAAGGCGGAATTCTTTATGCCTTCCCGCAATGGAAATTTCATTGATAAGACCTCCTCAATTGTAGCCAATATTTTATTGCGAATAATTCCGACAACCTCCGGGGAAAAAAGGGCATTTACTTATTATAGAGATGGATGTTGGCTCAATCCGAAGGAAATTATGCGGAAGCTTTGCAGAATTATTACGAAGCTCGACTAGAAATCGATCCCTATGATCGAAGTTATATACTCTATAACATAGGCCTTATACACACAAGCAATGGAGAGCATACAAAGGCTTTGGAATATTATTTCCGGGCACTAGAACGAAACCCCTTCTTACCGCAAGCTTTTAATAATATGGCCGTGATCTGTCATTACGGAGAACAGGCCATTCTACAGGGTGATTCGGAAATTGCGGAAGCTTGGTTTGATCAAGCTGCTGAGTATTGGAAACAAGCTATAGCGCTTACTCCAGGAAATTATATCGAAGCACAGAACTGGTTGAAGATTACGAAGCGCTTTATGAATTGGCGATCAGAACACATATGGGTAGAACTTCTAAAAGGTTCTCGAAAAAGAGGTAATTTTTGGGCCACTCTTTTTCTAGGTTCACTAGGATTCTTATCGGTTGGGGCTTCCAGTTATGGTAAGAATATGATATCTCTTCCATCTCAACAAATTCTTTTTTTTCCACAGGGGATCGTGATGTCTTTCTACGGAATCGCGGGCCTATTCATTAGCTCCTACTTGTGGTGCACTATTTTGTGGAATGTAGGTAGTGGTTATGACCGCTTCGATAGAAAAGAAGGAATAGTGTGCATTTTTCGTTGGGGATTCCCTGGAATAAAACGTCGCGTCTTCCTTTTCCTTATGGATATCCAATCAATTAGAATTCAGGTTAAAGAGGGTCTTTATCCTCGTCGTATCCTTTACATGGAAATCCGGGGCCAGGGGGTCATTCCCTTGACTCGTACTGATGAGAAGTTTTTTACTCCATACTATTGGGTACCTTTCTTCAAAAATTCCTATATGTTAAGGGTAAGATCTTGGTTTATTCAAATTGCAAGGACTCCCAAGCACATGTATTAACTAGATAATAGAAGGCTTGTTATTTAACAGTATAACATAGACTATATACCAATGTCAACCAAGTCCATATGGGTTGCCCGGGACTCGAACCCGGAACTAGTCGGATGGAGTAGATAATTCTTCCTTGTTACAAACCCCTCCCCAAATCGTGCTTGCATTTTTCATTGCACACGACTTTCCCTATGTAGAAATTTCTATGAACATTTCAGTACAAACGGAAGGGAGTCTAATACTTTTATTTTTGCAGGCCAATTGCTCTTTTGACTTTGGAATACAGTTCTTTATCAATATACTGCTTCTTTTACACTCAAGAATAATTAGGATTTCGGTCCACTCGAAACCACCTTTCCCCATCCGGCACTAATCTATTTTTAACGTCTAATTAGAGCGGGGAATCATTCCAATTAAGGAGTTAAGCTCGTTGCTTTTTTTTACCAGAATTGGAGCCAGGCTCTATCCATTTATTCACTAGACCCAGAAAATCGATTTTATTACGACATGCTATTTTTTCCATTCATTACCCTTGAGGATCAGTCGTGGTCTTCTAGACTCTACCAAGAGTCTGGACGAATTTGTTGCTCATCCAAATGTGTAAAGATCATAGCCGCACTTAAAAGCCGAGTACTCTACCATTGAGTGCAACCCAGAAAGATACGATCGAACCAAAATCAATGGAATTGTAGGCGCTTGGAGTGAGGAGAAAGAGACCTATCTATCTAGAAATTCTATTTGTTCAATAGACCTTTGTCAATGGAAATACAATTTAAAGGGCTTATGTTGGATTGGCACGACATAAATCCTAAGAAAAATTGGGATAGATGTAGATAAACAACCCCCTAGAAACGTATAGGAGGTTTTCTCCTCATACGGCTCGAGAAATAAAATTTCATTTACTCATGACTCAAGTTGACTAATTTTGACTGACAGACTTCATTTTTGAGTCGTCTCTAAACTCTTTTCTTTGTCTCATTTCGAACGAATTGACTTTGTTGAGACAATTGAAAATCGTGTTTACTTGTTCTGGAATCTTTGATTTGTGAAATCCTTGGGTTTAGACATTACTTCGGGAATTCCTTTTTTTAAAGAGTAGCAACATACCATAGACTGACAAAGTTCCTAATTTATTAGTTTTCACTAACCCTAGATTCTTTCCTAAATTCTGTCTCGAGCTCCATCGTGTACTAAACCCAGCCAAATTGTTCGGGACGAATAGAACAGACTATGTCGAGCCAAGAGCATTTTCATACTATGGAAAATGATGGATAGCAAAATCCACAATCGATCATGTCCTTCAAGTTATGGTATAGAATTGATCCAATATGGATGGAATCATGAATAGTCATATACTTAAATCTGGGACGGAAGGATTCGAACCTCCGAGTAACGGGACCAAAACCCGCTGCCTTACCACTTGGCCACGCCCCATAGCGACACTAATTTGTTTATTTGTTATTCGTCAATTTCAATTAAGGGATTTCTCTTGCTAGTATTCTAGACATGCGGATAATATAAAAATGCATTGATCATTACATGGAATTCTATTAAGATATTATATGAAATCGAATTTCTTCCATTCTCATTTGAGAGTGCGAATACGAGGAGGTATTTTTGTTTGGGAAAGTCCGAAAAGGTTTTGAATCGCCCTTAAAATAACTCAATCAAAATCCAATTATTTACTCTACAATAACGAAATACTAATGGTAATTGGAATTTATCTATGAAAAACCGGGGGTCAGAATTCCTTCCAATTCGAAAGTCCCAATGATCGAGGAGCGGAAAGAGAGGGATTCGAACCCTCGGTACAAAAAATTGTACAACGGATTAGCAATCCGCCGCTTTAGTCCACTCAGCCATCTCTCCCGTTCCAAATCGAAAGGTTTCATGATATGACAGAGGAAGAAATAAGATAGAAAAATTATATTGCCAATTCCATTTTAGTTATATTCTTTTTTCTTAATGTTAATAAACATAAAATTGGAAAAAGGATAAAGTAAGTAGACCTGACTCCTTGAATGATGCCTCTATCCGCTATTCTGATATATAAATTCGATGTAGATGAAATTGTATGCGGTTTTATCTTCGAGACCATTGAAAGGGCATTGAACGAGAAGAAATCGTCCAATTATCATATGCCTAGTGGAGGTGCTCGGAAATGGTTGAAGTAATTGAATAGGAGGATCACTGATCTTTATACCTGTTTTATTCTTTCTGGCTCGGTTATTCCATCTAGCCGAGCCAGTATTCAATAAGCAAAAGGAGAGAGAGGGATTCGAACCCTCGATAGTTCTTAGAACTATACCGGTTTTCAAGACCGGAGCTATCAACCACTCAGCCATCTCTCCACAGCCTAATAAAGAGAAGAATCAATGGATTCATGATTAAACCCCTCCTACTTTTGTATTTTTTACAGTTAAGTGAGGGATCGTAGTCAACATTTGATGGTAGCTTGGAGGATTAGAAATAACGAAACGGTCGACCCAGACGGTCGACCCAAGCGGATATACCCTATAAAATATAGTAGCGAGCGTAGTTCAATGGTAAAACATCTCCTTGCCAAGGAGAAGATACGGGTTCGATTCCCGCCGCTCGCCCGCATAAGTGCGGAGACGGGAATCGAACCCGTGACCTCAAGGTTATGAGCCTCGTGAGCTACCAAACTGCTCTACTCCGCTCTGGAGTACTGGGTGGACAAGCCTAATGGAGCGGGTAGCGGGAATCGAACCCGCATCGTTAGCTTGGAAGGCTAGGGGTTATAGTCGACGTTGGTTTTTTTAACGTCTCTAATTCAAAACCGAACATGAAATTTTGATTTCATTCGGCTCCTTTATGGATATTCTCACCACTTAACATCTATGTCAGCTTTTATTTGAATGGAACCAAAGCTCTCCGCTTTCTAGATGATCCTTATAGAGTAGGAGATAGAAATTCATCTACTTACTTCGTTCCTTAATTTCATTCAAGAGATCCTGAGGAAAAGAATTGGGTTTCCACCGAGCTGAAACAATATGCTGATGGTTCTAGTAAACCAAAACTACCTTTTTAGCTATTTGGCTTCCATTTAAGAAGATTTAGTTACGATTGGTTTTTTTATCTTCATCCATAGATCCTTTACTCATATTTAAAAATTGGAATACATGCAAAATTATGCTTCGCGACTCTGTACTCATAATCAACTATACAAATCGCGAGAATTATATTCTCCTCAATATGCTATTGAGAGGAAAAGGATGAAATCCTTTATAAGAACTAAAGTATAGAACGAATCACACTTTTACCACTAAACTATACCCGCTACTGTAGATTATGATACCAACGCTACCCTTTGTCAAGGTAGCCAATGAAAAATCCAAAAACTCTTTGCTTGTTCGAGTATATTGACAATTCCAAAAAACTGCTCATACTATATAGTATAATCACGAGCGGTTGTACTATCGTCTAGTGGTTCAGGACATCTCTCTTTCAAGGAGGCAGCGGGGATTCGACTTCCCCTGGGGGTAGGGAGTATTATGAAAGGAGGTTGTAACCCTAGAAAAATTCTTCCTGGGTCGATGCCCGAGCGGTTAATGGGGACGGACTGTAAATTCGTTGACAATGTCTACGCTGGTTCAAATCCAGCTCGGCAAAATCTAGGGCTTCATGAATATGAACTAAGCGGGGATTGTAGTTCAATTGGTCAGAGCACCGCCCTGTCAAGGCGGAAGCTGCGGGTTCGAGCCCCGTCAGTCCCGAACTGGATCTCCTATTACTATTCACTCTCAACCAAGAATTGATTGATAGTCCGATATTCATAATATTGAATTGATTCATATCAGAATCAAGTCCTCACAGGCCTTTTCCATGGGATTACATCCCGAGTTATTGTGAAGAGGTTTTGGAATTCCAATTAATCATTGAAGAAAAAGGCTGGTTGGAATCTAAAGTGTGCTACGACACTTTAGCTTTATTATCATCTATGTCTCCTATTTCTATGAAGGAATTATTCTACTATTGATCAATAATCATAGTGGAATCAAGGGTCAGAGTCAAAATCTTGATCAGGCGGCACCAGATTTGAACTGGGGATAAAGGATTTGCAGTCCCCTGCCTTACCGCTGGCCATGCCGCCATTGGTTCCCTTATGTTTTCTATGGGGAATCGTGCTGAACTTTGGTCGATCTATTCATATGTATGAAATACATATATGAAATACGTATGTGGAGTTCCCTAGAATTTCATGTGATTCAGTAAACAATATAGTTCCATGATTGCTAGATCAATCTGTAGGGATTGAGAAGAGTGAGCATAATGGATTTCGATAATCGAATAAATTTTATTCGGTATGCTTTCGGGGGGCATTCCGACGAATCCGAAAATTTGAATCACTGAGGGGGTACTTATGTAGTTTTATTTCAAGCTATTTCGCTCTTTCTTAATCAATTCCGTAATGGTAGGAATAGTGAATATTGATATATATTAGAGGGTATTGATATATATTATGATCTGATGTGCTTTGGTATCCTAAATATAAGATTTTCAGCTGAGTTGAGAAAGAGATGGTTGAATCAAAAGAATTCTTTTGAAGTTCAATTTTTATCAGAGGACAATCTATTTCTTGGTTGATTGTATCCTTAACCATTGACACGAGGAACTCACCTCTAAAAAAAGAGAAGGAGTCTTTCACAGGTCAAACGAGACTAACTAGATAAAGGGCGAGCGAAAAGTGATCAAAACTTTGTTCGTCCTATCTATAAGAGGAGAGCATTCAAAAATAGATTGATCTATCCGGCTGCACTTAGTGTGCACGATCTCGACGAATTACTTCTGAATTTATTCAGAAATCATATGGAAGACCATAGCATTTCGCGACTCATTGGTAATTTTGATTCTCTATAAACCAATAATGTGAGACCATTAACACGGTTAAAGCTAAACTGCTTGAAGTCCAGGCAAGGGTACTCTTTCTACAAGTAGAATTTATCTGATATAGAACACTCATATCGATAATTGAACTTTTTACTGGCCCCCTTTTCAATGCCGAAGCGACGACCTATGTATAAGAGAATTTTTTTATTAGAGGTAAAACAAATAAAGAAACAACTTTGCTGACATCTAGGCGGAAGAGTCCATATTTCGAGGATAGGCTCATCAAAAGGAGCGTGAGAGCCAAATGAATCGAAAGATTCATGTTTGGTTCGGGAAGAGATCATAAAAGTTGTTACAAGATAATCTACTTTCACTTCTACTTTCGTTTAGAATTTAGGCATTATTTTCCCTTGCTTAAAAAAGTCAAGAATTTATTGTATTTAAAGAATAGATAGAATAGATTGCGTCCAATAGGATTTGAACCTATACCAAAGGTTTAGAAGACCTCTGTCCTATCCATTAGACAATGGACGCTTTCTAAGGGTAGTGAAATCGAACCGCAACCTGAGCTTTGTGAGCTACCAAACTGGAACTGCCCTCACCATATCTATACAAATAGAATAGTCCATTTATACAGAATGGTAAAGAGGGCTCTTCTATGATCATCAAACCAATGTGCCGTTCTATTATACACGGTTCTAATCCTAGATGGAAAAATAAAATGCCTTTCAAATCCTCTAAGTCCTCCTCTTTCCGGACAAGACATACAAAGAGACCCGCCAACTTTAGTGAATCTTTGAAAGATAGATATTATGATTAGTTCTTTCTTTACTATCTACCTAGTTATTCACTGGAGCAATTCATCCGAGGCAAGTGTTCGGATCTATTATGACATAAAGATTAGGTGCCTAACGGACTTGTTTATTTGAAAAAGAAAAGGGATATAATGAAATTCTTTTTATAAAAGGTCGGAATAGGCAGTTCCTTCCCCTAGAACCGTACTTGAGAGTTTCCTACCTCATACGGCTCAGAATTCGATTTCTCAAAAATCGATTTTGTTCTGTTATTACCTAAGTTTCAAACCCTATTTTGATCAATAATCAGTTTGATCTTTTTTCCCACCTTCAGAAGAACCATCGCCTTCGTTCGAATAAAGGTAACTATCCCCATATATGAAATCTCTATAGAATCCTTGAAAAGACTTTCCTAAGAAAAAAACTTACTATCTTTGGGATCTGATACTACACCGCTGCTTATCCTTAGTGGATCGGCCCTATTACATAAGCAGATTCCTAAATTTTGCCCCATATCATGGGATGCAGTTTTAGTTGTATCGACCCAGTCGCTCACTAATTGATCTTTACGGTGCTTCTCTATCAATTTGAGCTTTATCCATAGGTATAGGCTTCTTCTTTTTTTGATGTCTTCCTACAGCTGATAGGGAAAATCGTTGTTTTGACGATCCCTATGTAGAAAGCTTTCTATAGTGGAGATAGTCGCACGTTACGGTCGTTCATTCTTCAAAAAATCTCCGTTCCAAAACCGTACATGAGGTTTTCATCTCATACGGCTCCTCCCTTCTGTATACGAAAAATCTATAGAATCCAATTTGGACCGAAAGGGGCTGGTATTTTTCCAAGAAATCTCTAGCCACCTTCCCAAGAGGTTTTCTTAACACAATGAATAATGCTAGAAGCTCCAAGAATTTCTTTGTTCTCAACGCCTCCTATTTAGAGGAATTAGCCACTTCAACGATCTTTGATGGTTCTAGGGGTATCCAAAGTACAAACCTGATGGTTGTTTGTTAGCCCAACCATTCTTCCCAGCCCTGATACCGATCAGGAAAGCTAATTTCTAACAAAGTTTTTCTTGTTGATTCCTATTTCTAGGTGTAGTGCTTTCTCCCCTATGCTGCCTATTGGTATGTAATCCATAACCTATCCTAAGTGTAACCTTTCGCTCAATACTCAAATCTACAATTGAAGCATCTGAGGCCGCATCAATCGAGGATACACGACAGAAGGAATTGTTAGTTCACCTCACCTTCCCGAAGCGTGGGTTGCTGTTCTCTCTATACTCTTTCTCATATAGGAGTCAAATTCTCTATATAGAATTGTTTTCATTTCTTCACAAAATAACATTCAAGAAGAGAATTGACTATAGACTATGGAACCCCCAGTCGCTATTCACTCAGTTTTTTTCCATAATAATATGTGGAGAGATGGCCGAGCGGTTCAAGGCGTAGCATTGGAACTGCTATGTAGACTTTTGTTTACCGAGGGTTCGAATCCCTCTCTTTCCGTTTCATCGACGTTAACGGTATCAAAACTTTCGTTAAGTGAAGACTCCTTTTATTGAAATTTTACACAATTAATTTCTTGTATTTACATTACAGAATACATCGAAATTAAAACTGAATTAAACTAAAGGATAAAGTAAAATCAACACAATCATCAACATCTGGATATATATTATTTATTTTATTGTTTTGTATCTAGAAAATAGTAAGGTAGAAAACATAGTGGAATAAAAGCCGACTATCGGATTTGAACCGATGACCCTCGCATTACAAATGCGATGCTCTAACCTCTGAGCTAAGTGGGCTTACATAGCAGAAATAGTGTAACAAATAAATAGGTATAGAAATCCGAATATCAAGCGTTATAGTATGATTTTGAATACTCTAAAAAGGAGATAAAACTTTGGGATATATTGATTCGGATTGAATTGCAAATACATCAACGATAGAACTGAATTGCAATAAAGTCGAACACGTCTCAGGGGATATGGCGAAATCGGTAGACGCTACGGACTTGATTGTATTGAGCCTTGGTATGGAAACCTGCTAAGTGGTAACTTCCAAATTCAGAGAAACCCTGGAATTAAAAAAGGGCAATCTGAGCCAAATCCGTTTTGAAGTACGAACTAGGGATAGGTGCAGAGACTCAATGGAGTGGATTAATCGGACGAGGACAAAGAGAGAGTCCCATTCTACATGCCAATACTGGCAACAATTCCGTCGACTTTGTTCAAGTCCCTCTATCCCAAACCTCTATTGACATAGATAAAATACTTTACTAGGATGATGCACAAGAAAGGTCAGGATAGCTCAGTTGGTAGAGCAGAGGACTGAAAATCCTCGTGTCACCAGTTCAAATCTGGTTCCTGGCAAAGATCTACTGGTTGTGCTAAATCATGCGCGCGATACAAAGTTCTGGTAGGAACTTCTTTCCGTTTCATCTGGAGTGAGCATGAATCATTGTCTTGATCTCTTTGTATAAATCGGATGCAAGATTGCCCTTTTTTTTCTAAGAATGTACTCCCATTAATGTGGAATAGTAGGGCTATACGGATTCGAACCGTAGACCTTCTCGGTAAAACAGATCAAACGATATTATCGAAATGATTCGAACTGTTTCAAAGACCCAACATGCATTTTTTGCATTGGGCTCTTTCATCAACTGATTTAAAGATCAGTTAGTCCACCATAGTTTTTCTTTACGGAAGATAATGAGATGGCTCCCTGTGATTGATTTTTTCTATCTAGGAGCAATACCAAAGTGTTTCAAAGGAGGATTAGCTTGACTTAGGTCTGCCTCCGGCCTAAATTAACCTAAGTGAAATGGAGTCTCTATCGTTCACTGCAAGAGTTGACTATGAGACTTCATACACCTTAAAGTTCATAGAACGAAAAGAAGTTTTTTGGGCCCTTATCCTCTTACGCCTAGCATTTAGTGGGCTGGATATTTACCTTATCAACTAGCACATAAGGTTCTATTTGATTAGGCACCTGAATGGGCACCTGAATCGGACTGAACTGACTGTTTGTCAGGCTACTGTTCTCCTATTCTCTCGAATCTATGAAGTAAGACATTGATTTTGCAATTCATTGCACAAAAGCTCCTTTGAAAAGCATTGGCGCGCGTGTAAACGAGTTGCTCTACCGAACTGAGCTATAGCCCTTATCAGAGATATCTTAACATATAGATAATTTCTTGTCAAGTGGTATTGCTTAGAAAGGGATTCCATATATAATCGATCGAAGTCCTTTGTGGTGATAAATTGCTACTTAACTCAGTGGTTAGAGTATTGCTTTCATACGGCGGGAGTCATTGGTTCAAATCCAATAGTAGGTAGAAAAATTACTAGATAGCATTGGACTTACTTCGCTATCTAATAACTTTTTTTGTATAAACCATTCTAATTATCACATAAAATCGAATTTTTGTTGAATAATGCAAAAATGAATTAGTTAATTCAATAGAGAGGGGGCCAGGACTTGATTTCGTTGCCCAAGCGAATCCCATTCAATGGAATGAGCCCGTTGGAAAGTTCAATCAAATAATTTTGCCTTTTGTGGAGGATTTGTGCCTACTCTCCTATCTAGGACTTCGATATACATATACTACTGTGAAGCATAGATTGCTGTCAACAGGATTTGGGTTGCGCTATATCTATCAAAGAGTATACAATAATGATGGATTTGGTAAATCAAATCCATGTTAACTTCCATCAGGGTGATGAATATAAGCATGCCTTTTTGCTATTCATATCGAGTAGACCTTGTCATTGTGAGAATTCTTAATTCAATTGATTGCAATTAAACTCGGCTCAATCTTGAGCCAATAGATCTTGATACGATCATGAGACTTGACAAATCGAGATTCGTCTATCTATAAATAAATAGTAAATTTGAATTGAGACACCTTCTTTAGTGTAGGGTCTTTAAATGATAGCTACGACATAAAAGAAAGTTAATGTATCTAACCTTATTTCTAGTTGCTGAAGTTCAGAAAATTTAGCTTATTCTTTCAATTTCAATCGACCGCTGTTAGTATATCTAATGAAAAAGTATTCTCATTCCAGTACAACTGTTGCAGTAGAATGACAACAGACTCGTGTATAGGGAACTCTTAGCTACCTATCTAATTTATTGTAGAAATTCTGGATCTGCGTTGGACGTCCGAGGGATTGCGGGTCTTTATTGACACAAGAAAAAGGCTTTTCTTGTGTCGATTCTTCTTGTATCGAATTGTAATAATTCCGCGGGTCCTTTCCGCTCTAATCAGGGGGTAAGGACCCGCTAAGCTCCTACTTTTTCATGTTTACAATCTGGTCCCTCCGATTATTCCCCTACTTTCCTCCACATTTTATCAAGTGGTCATGCTAGAACAAAAACAGTCATGGATAGTTATAAGGATATCCTTCCAAATGGGATAAGAGAATTCTTACTATTTCTTTCTCAGTTCTATAGTTGGAATTTGTGCTGAGCTCCCCAAAATTCAAAAAAGGAATTGATTCCGTAAAAGATGGGATCAACCAGTAAATAGAAAATTACTGATATTTCCTTGTGAGATTGTCAATTTTGTACCAAAGGTGTATTTTGAGTATACCGAATTAGTATAGCTATCCTTCCTATGGCACAGCAATCCAGTTTTGTCCCGAAACATAAAACTTAGGTAAGTGCTTTACCAACATATAATGAATTTAACCCTTTCATCAAAATCTTTTGGATTCATTCTAACTAATTACGAATTTTCATTGAGGGATAATTTAGACTACTATTTAGGGATAGATCGTACCTCTTTTTTATCACCTGAACAAATCGAATTGAGTAATTTTTGATTGACCTCCTCGAGGAGGTCGAGTTGCAATTTTTATAGTTAGCTTCGACATAAGATAGATGGAACACGCTCTGTAGGATTTGAACCTACGACATCGGGTTTTGGAGACCCGCGTTCTACCGAACTGAACTAAGAGCGCTAATTCACTTTGCTACGAAGTAATAGGTAGGGATGACAGGATTTGAACCTGTGACATTTTGTACCCAAAACAAACGCGCTACCAAGCTGCGCTACATCCCTTTTCCAATTGTTGTACAATGCCATTGTACACATTACTGTCTTTTTTTCCACATAGAATCAAGTATCTGATCATATATGTATTCCAATAAGGAAGGAGGATTTTCAAATTCTTTAATTATTTCTTATTCGAAAGCCAGATTTTGAATCAAATTAACCTTAATGAATAACTAATGATTTCTCTTCTTTTAGCATTTTCATTATAACAAAACGAATTATTCCGATATATAAAATATTAATTCCAATGGCTTTTGCTATAGTAACCTTCCCAACCACGATTTTCTAGATACAAAAATAGTGGGTTCCTTCGTTTCTATGGTTCCTTTTTAAACGGTGAGGCCCTCTCTATACACCGGAGCCTTTCAAAAGGTATTGTGAACTTGTATAGTTCACATTCTTTGGCTCTACCTATCCATTATAGAGTAAATAGCTCTTTTCACAATAAGAGTTATCCATACAGTGACGGCATTTAATTATGAAAGTTGGCTAAGTAGCTGACCTGTTAGTCCGTCTTTTAAGATAAAGGAGCATAAGCTTTTTATTACTATTTCCTCCGCTTAATGGATAACCATTTGCTACCAATGGGAATTGCTTCTTCCAATTTAGAAATTGGATTTGCACCAAAGGAAACCAGAAATTCCATATACCATATCCTATGGTACCAATCATGGTATAAAAGGATTGGTTTAGATCCATCTTAACCATTAGATTAATATTATTTAAAAGAAACACTGAAACGTAAGAATGGAAGAAAGAATCCGTAGAATTGGCCAAGTTACCCATTGCATATTGGCACTTATCGAGTATAGAATAGATCTGCTTCTCTTTCTAGAAAGTTATTTTTGAAATAAATATTCACGCTTTCCAATGCGATAAAATAAAGCGACATCGTGTCTATTTTTCTTTGCTAAAGGGGTATTCCTATATGGAAACCCAAATGAATAGGTGTGGAAGTTATAATGTAAATAAACCACGATTGAAGTAAGAAGTCTCCAGAGGGTAGACTTCTTACTTCAATTTATAGAATTTCAAGATTACAATGGATCTACGAAAAGATCGTGTATTTACAACTACAACGGAATAGTATACAAAGTCAACACCAAGATTAAATAGAATTTGTTTTTACTAATAAAACAACTTTAAGCTCTACATTTCTGGTAGTTCGACCGCGGTTTTTTCGGTATCTCTGGAATTGTGACTTGTTAGAATTGATCCTATTGATAATACATAGAAAGGGCCTGTTATCTCTATCAAGATATTCAATTCGTCAGTTCTAGTATCTGGAACACGAAAAGAAGAACTATGATTCATACTCACTATTCAAACCTCGCAACCAGACATTTCTTCCTCAATTTTGTTTACAATTTCAATAAATGATCATCAAGTGGTTCTTATTCGAAGAACCCTTGGTTTAGCTTGAGACTCAATCATCGTGGCTCTAGTATGAATCTAAGGTTTTAATTGAACTGATTCATAGGATCGCAACAAGATAATTTCTATAAATAGGAAAGAGAAAAGTCAAGAGGCCCCTAGCCAACTTGAGATTTTTTTCTTATTTTATATCTTCAAGGCAAATCGACCCAGTGGCTGATGAATTTTTCTAATATTCGTTGAAAATTTGTGTGTTTCTGCTTGAGCCGTAGGAAGGCATATCATAGAGAAAATTCTCATATATCATATGGGTAGGTTCTGGTATTTCATTGCTACAAACATGGATTATTGTAAAATAACACATGTTATTTGGATACTTCAGAAATAGGCGGATTGTGACTTGAATTATTGATTTGGCCATGCAGAAAAGAATTGGATCTGCCACATTAGAATTCACAAAGGTGTCTCCGCATCCAATCAACACGTAAGTCCCCTAGATAGGCTGGTTCACTTGAGGAGAATATTTCTATGATCATACCCAACCATGTCGTTCATGAACAGGCTCCGTAAGATCCCATAGATGGAATAAGTCATGTGATCCACTATTTTATTATAGTATGGAAATGCATTCATTTTCTTTGCATCGATTGCGCAATACTATCGGAGTAAAAGAAGGGATCTAAGGAAGAACGTAGGCTAAACCAGTAACAAGTAAATACTTTGTTTGGACGTAAGAAACTGGGATAAACACCAACAAATCAAGAGACAATCCACAAAGCAGTTGATCATGATCAAATTTGTAAGCCCACTTGGATATTGAGCATTTAAGAATAGGAACGGTCTTTTTTCTTTCATTCTTGCTCGAGCCGGATGATGATAAATTCTCGTATTTTTGATTCATTCAACCGTAAAGTCAGGTATCTAGGAAATAGTTACTTCCAAGTGAATCTTCCCTAGATACCTAAAATCCATTTTATTATGATCCATTTCGCGTTACATTGAATCGTTTATTTCTCTTGAAAGTGCTTATTATCTCATAAAGTTAGAAATAAAATACAAAGATATCCGTTTCTTTGAAGAATAGGAAGTTCGAGATAGAATTCAGGCAGGGGCGAAAGACTCTAATTCTAGGTTCCTCTTTATAATCAACATGAGCATATACGTGAAACACAATCTACTTTTGATCTAAATTTTGCGATAGGTAGAATTAGAATGCGAAGACAAGATTAGATTTTCTATTTTTCCGCAGCTGATTACTCTTTCCTTTTAAAGAGTGGCATTCTATGTCCAATATCTCGATCGAAGTATGGAGGTCAGAATAAGAATAATGATGAATGGAAAAAGAGAAAATCCTTTAGCTGGATAAGGGGCGGATGTAGCCAAGTGGATCAAGGCAGTGGATTGTGAATCCACCATGCGCGGGTTCAATTCCCGTCGTTCGCCCATCGCATTATTGCAATGCAATTTCCATATTCCTAGTTACATATTGAAGTAGATTCTTTTTTCTCTCAAAAACCCCTTCCCAAACTGTACAAGCTTCTTCCAAAGCATACGGCTTTCTAGATGTATATGACGATCTCTAGACATGAGTGGATATAGGAAAGGAATCCAAATCTGCCGAATCGCTCATGTTATGATCTTCTACATCCTAGGTCTCCGCGTTCCGTCATCTGGCTTATGTTCTTCATGTAGCATTCAGATCGAATGACTCTATGAAATTACGTCGATACTTCCACATATTATGGGTAACGTAGGAGACATCCCTTTTCCCGGGGGTCTTAATTACCACTGCTTAGCTTTCAATTCGCCTCTGACCATCAAATTAAATGTGAATAACCCGTCCTCCTCTGTTTGAAACAAGGGGCGCTTCCGGTTCTGTGCGTGCTTCAAACAATTTTGTCTTCTCCATATTACCATATCTCTAGAGTCAATAATTTTCTATGAGGAACTACTGAACTCAATCACTTGCTGCCGTTACTCAACAGTTTTCTGTTGAGGTCTATCCCGTAGAGGTAGTCAAATTGGATCAGTGATCGATTTCTAGGTTTCGTCGTAAACCTAATTGGTTACTTCCAATTACGTAAATCAATAGTTCAAATCGACTTTCCCTCCTATGCTCTGAGTTCCAGTATCGATAAGAATTGAGTTCTTATTGTTCTTATGTTATGGTATGAATATACCATACCAATTCGTTATGTATGGATGATGGATGAGATTCCATGGATAGAGAGCCAGTTCCAATAGACCGTTCCCGTGCATCCAGCAGGAATTGAACCCGCAAATTACCAATTATGAGTTGGGCGCTTTAACCATTCAGCCATGGATGCTTAACAGGGATCATCGTACATCGTAAATAACCAATTTTCGTATTATGCCTTGAAGAGGACTCGAACCTCCACGCTCTTTAGCACGAGATTTTGAGTCTCGCGTGTCTACCATTTCACCATCAAGGCATCTTGAAAGTGAATCGTATTCCATGAATATGATATCTATCTAATGTGATATATGGAATATATGACAAAGGTGGAGTCTTGGATCGATCGATCGGTAGGCCTGAGTCAGACATCAAATAGCTTCGCATTATCCGTGGACACCTTATATGAGATCAATTTCTCGATTCAATAGAAGCCCAAAGAGGTGCATATGGTACCCAAGGATAGATATGTCAGGTCTGATTACACCTATTCCTAATCCTAAATAGAATGTAAGGACGTAGGGATTTCTATGTAAATGGAATGAACTTATAATCTGATGATCGAGTCGATTCCATGATTATAAGTTCATAACCCTAGCCCCATTTTGGGCGGAACAGATCTACTAATTCTTTTATTCCAGTTAGTAAGGGATCTTGAACTAAGAAATAGACCTAGCAGGCTTCTTTCTCTCATGCAAAACCGTGCATGAGACTTTCATCTCGCACGGCTCCTAAGTGATAAAAGAAAGAAGAACCGTCTTCTTTCTTTTTTGATTACCTTCCTCGCGTATGTATAAGACCGAATCCATTCTTTTTCGAAATCGATTTCGACTAATCCTTAACTTTTCGAGGAATCCTTCATCAGTGGTTGTGAATGACTGACTTTTTCAATCCTTTCGACCTTGGTTCCGTAGGAGCAAGTCAGAAAGGTTGAGAAATAGAACCATCTGATTTGATTCGTTCCCAATAGCCATGAGATGATCATCTTAGGGTGATCCTTTTGTCAACGGATGCTCCTATTACACGTAGTCTCTGAAGGATGAGAACCCACTATGTAGCATCTACATCGATAATTCATTGTATACGTCATTAGTCCGATTCTTTGTAGGAACTACCCGTAATAACGAACTTGCAAAATGGATCTGTTTATCATAAAGAGATTCGTTGTTCCTGACCCTGCTTCACCTTAATTGTTAGTTGAACAAAAAGATCACATAAACTTTTGGTAAAATTCTGTCTTGGTCGGAGTGGGGATAGCATTTCTCTTCTGCATGTCTATGGAGTTTTGCAAAACCCAAACACCTCAGATAGAGGTGAATTTGTCGAACGAACCACAGAATTAGTAACTGCATCCAATCTCCGAATGTTTCGATGGATATTTACGGAATCCCCATGAATAGGATCAAACCTTATTCCATTTCCATAAGATTCCTCTTTCTTATTCTTAAGCAAGCCCCCGAGAGGGCTTAGTTGATCATGATTTCTGTTTTCTCTTTCTTTTTGTTTGTTTCGAGAAAGATATGATTCTCCTTCTATTGATTCTGAGATGTACGGATCCATGTGTCTACATACCTAGATTCTGTTCATGGAGAGCGTGAAAGAGGTTCAAGAATCCTTTTCTTTTTATAAGGGCTAAAAGGGTGGATCTCGAAAGATAGGAAAGATCTCCCTCCAAGCCGTACATACGACTTTCATCGAATACGGCTTTCCACAGAATTCTATAGGGATCTATGAGATCGAGTATGGAATTCTGTTTACTCACTTTAAATTGAGTATCCGTTTCCCGCTAGGATCGGAAATCCTGTATTTTCCATATCCATACGATCGAGTCCTTAGGTTTCCGAAATAGTGTAAAAGAAGTGCTTCGAATCATTGCTATTTGACTCGGACCTGTTCTGAAAAAGTCGAGGTATTTCGAATTGTTTGTTGACACGGACAAAGTAAGGGAAAACCTCTGAAAGAATTTCCATATTGACCTTGGACATATAAGAGTTCCGAATCGAATCTCTTTAGAAAGAGGATCTTTTGTCTCATGGTAGCCTGCTCCAGTCCCCTTACGAAACTTTCGTTATTGGGTTAGCCATACACTTCACATGTTTCTAGCGATTCACATGGCATCATCAAATGATACAAGTCTTGGATAAGAATGTCCCTTTACAGAACCGTACATGAGATTTTCACCTCATACGGCTCCTCGGTCAATTTTTCTTCATTTGGAATCTGGGCTCTTCTATCTTCGACTTTTTCTTTATTTATTTCTTCCCGAAACTTCCCAAGAAAATCCCGAATTGGATCCAAACGGGTTAATGTGAGCTTATCCATGCGGTTAGGCACTCTTCAAATAGGAATCCATTTTCTAACTGGCTTTCGTGCTTTGGTGAGTCGTCCGAGATCTTTTCGATGACCTATGTTGTGTTGAAGGGATATCTATTCCGATCGATTGCATAAGACCCGGAAAGTATACAGAAAAGACAGTTCTTTTCAATTTCGATTAATATAGTAGTATCGAATCCATAGTCAATCCTACTTTGATAGGACCGGAATTCTATTTCTCGATGGGACGGGGAAGGGATATAACTCAGCGGTAGAGTGTCACCTTGACGTGGTGGAAGTCATCAGTTCGAGCCTGATTATCCCTACAATGTGAGCTATTTTGACTTACACGAGCGAACGGGAATGGATAAGAGGCTTGTGGGATTGACGTGATAGGGTAGGGTTGGCTATACTGCTGGTGGCGAACTCCAGGCTAATAATCTGAATGGATACAAGTTTGGAAGGAAAGACAATTCCGAATCCGCTTTGTCTACGAATAAGGAAGCTATAAGTAATGCAACTATGAATCTCATGGAGAGTTCGATCCTGGCTCAGGATGAACGCTGGCGGCATGCTTAACACATGCAAGTCGAACGGGAAGTGGTGTTTCCAGTGGCGAACGGGTGAGTAACGCGTAAGAACCTGCCCTTGGGAGGGGAACAACAACTGGAAACGGTTGCTAATACCCCGTAGGCTGAGGAGCAAAAGGAGAAATCCGCCCAAGGAGGGGCTCGCGTCTGATTAGCTAGTTGGTGAGGCAATAGCTTACCAAGGCGATGATCAGTAGCTGGTCCGAGAGGATGATCAGCCACACTGGGACTGAGACACGGCCCAGACTCCTACGGGAGGCAGCAGTGGGGAATTTTCCGCAATGGGCGAAAGCCTGACGGAGCAATGCCGCGTGGAGGTGAAGGCCTACGGGTCGTCAACTTCTTTTCTCGGAGAAGAAACAATGACGGTATCTGAGGAATAAGCATCGGCTAACTCTGTGCCAGCAGCCGCGGTAAGACAGAGGATGCAAGCGTTATCCGGAATGATTGGGCGTAAAGCGTCTGTAGGTGGCTTTTCAGTCCGCCGTCAAATCCCAGGGCTCAACCCTGGACAGGCGGTGGAAACTACCAAGCTGGAGTACGGTAGGGGCAGAGGGAATTTCCGGTGGAGCGGTGAAATGCATTGAGATCGGAAAGAACACCAACGGCGAAAGCACTCTGCTGGGCCGACACTGACACTGAGAGACGAAAGCTAGGGGAGCAAATGGGATTAGAGACCCCAGTAGTCCTAGCCGTAAACGATGGATACTAGGTGCTGTGCGACTCGACCCGTGCAGTGCTGTAGCTAACGCGTTAAGTATCCCGCCTGGGGAGTACGTTCGCAAGAATGAAACTCAAAGGAATTGACGGGGGCCCGCACAAGCGGTGGAGCATGTGGTTTAATTCGATGCAAAGCGAAGAACCTTACCAGGGCTTGACATGCCGCGAATCCTCTTGAAAGAGAGGGGTGCCCTCGGGAACGCGGACACAGGTGGTGCATGGCTGTCGTCAGCTCGTGCCGTAAGGTGTTGGGTTAAGTCTCGCAACGAGCGCAACCCTCGTGTTTAGTTGCCACTATGAGAACCCTGAACAGACCGCCGGTGTTAAGCCGGAGGAAGGAGAGGATGAGGCCAAGTCATCATGCCCCTTATGCCCTGGGCGACACACGTGCTACAATGGGCGGGACAAAGGGTCGCGATCTCGCGAGGGTGAGCTAACTCCAAAAACCCGTCCTCAGTTCGGATTGCAGGCTGCAACTCGCCTGCATGAAGCAGGAATCGCTAGTAATCGCCGGTCAGCCATACGGCGGTGAATCCGTTCCCGGGCCTTGTACACACCGCCCGTCACACTATAGGAGCTGGCCATGTTTGAAGTCATTACCCTTAACCGTAAGGAGGGGGATGCCTAAGGCTAGGCTTGCGACTGGAGTGAAGTCGTAACAAGGTAGCCGTACTGGAAGGTGCGGCTGGATCACCTCCTTTTCAGGGAGAATGCTTATTGGGTATTTTGGTTTGACACTGCTTCAGCCCAAAAAGAAGGCAGCTACGTCTGAGCTAAACTTGGATATGGTCTTAGGGTGAAGTAAGACCAAGCTCATGAGCTTATTATCCTAGGTCGGAACAAATTAGTTGATAGTGATAGGATCCTTTTTTGACGTCCCCATGCCCCCGTGTGGCGGCATGGGGATGTCAAAAAAGGGATGGAGTTTTTCTCGCTTTTGGCGTAGCAGGCCTCCCTTTGGGAGGCCCGCGCGACGGGCTATTAGCTCAGTGGTAGAGCGCGCCCCTGATAATTGCGTCGTTGTGCCTGGGCTGTGAGGGCTCTCAGCCACATGGATAGTTCAATGTGCTCATCAGCGCCTGACCCGAAGATGTGGATCATCCAAGGCACATTAGCAGTGTCTAGGGTTGGGCCAGGAGGGTCTCTTAACGCCTTCCTTTTTCATCGGAGTTATTTCCTGCCATGGTAAGAGGGGCACACTTGAAGAGCGCAGTACAACGGGAGTTGTATGCTGCGTTCGGGAAGGATGAATCGCTCCCGAAAAGGAGTCTATTGATTCTCTCCCAATTGGTTGGATCGTAGGGGCGATGATTTACTTCACGGGCGAGGTCTCTGGTTCAAGTCCAGGATGGCCCAGCTGCGCCAGGGAAAAGAATAGAAGAAGCATCTGACTCTTTCATGCATACTCCACTTGGCTCGGGGGATATAGCTCAGTTGGTAGAGCTCCGCTCTTGCAATTGGGTCGTTGCGATTACGGGTTGGCTGTCTAATTGTCCAGGCGGTAATGATAGTATCTTGTACCTGAACCGGTGGCTCACTTTTTCTAAGTAATGGGGAAGAGGACTGAAACATGCCACTGAAAGACTCTACTGAGACAAAAAGATGGGCTGTCAAAAAGGTAGAGGAGGTAGGATGGGCAGTTGGTCAGATCTAGTATGGATCGTACATGGACGATAGTTGGAGTCGGCGGCTCTCCTAGGCTTCCCTCATCTGGGATCCCTGGGGAAGAGGATCAAGTTGGCCCTTGCGAATAACTTGATGCACTATCTCCCTTCAACCCTTTGAGCGAAATGTAGCAAAAGGAAGGAAAATCCATGGACCGACCCCATTGTCTCCACCCCGTAGGAACTACGAGATCACCCCAAGGACGCCTTCGGCGTCCAGGGGTCACGGACCGACCATAGACCCTGTTCAATAAGTGGAACACATTAGCCGTCCGCTCTCCGGTTGGGCAGTAAGGGTCGGAGAAGGGCAATCACTCGTTCTTAAAACCAGCATTCGATAAAGAGTCGGGCGGAAAAAGGGGAGACCGTTCCTGGTTCTCCTGTAGCTGGATTCCCCGGAACCACAAGAATCCTTAGAATGGGATTCCAACTCAGCACCTTTTGTTTTGAGATTTTGAGAAGAGTTGCTCTTTGGAGAGCACAGTACGATGAAAGTTGTAAGCTGTGTTCGGGGGGGAGTTATTGTCTATCGTTGGCCTCTATGGTAGAACCCGTCGGGGAGGCCTGAGAGGCGGTGGTTTACCCTGTGGCGGATGTCAGCGGTTCGAGTCCGCTTATCTCCAGCCCGTGAACTTAGCGGATACTATGATAAATTTTGCCAATTCGGCAGTTCGATCTTCGCATTCATGGACGTTGATAAGATCCTTCCATTTAGTAGCACCTTAGGATGGCATAGCCTTAACGTTAATGGCGAGGTTCAAAAGAGGAAAGGCTTGCGGTGGATACCTAGGCACCCAGAGACGAGGAAGGGCGTGCAAGCGACGAAATGCTTCGGGGAGTTGAAAAAAGCATAGATCCGGAGATTCCCAAATAGGTCAACCTTTTAAACTGCTGCTGACCATGAGCAGGCAAGAGACAACCTGGCGAACTGAAACATCTTAGTAGCCAGAGGAAAAGAAAGCAAAAGCGATTCCCGTAGTAGCGGCGAGCGAAATGGGAGCAGCCTAAACCGTGAAACGGGGTTGTGGGAGAGCAATACAAGCGTTGTGCTGCTAGGCGAAGCGGTTGAGTGCCGCACCCTAGATGGCTAAAGTCCAGTAGCCGAAAGCATCACTAGCTTACGCTCTGACCCGAGTAGCATGGGGCACGTGGAATCCCGTGTGAATCAGCAAGGACCACCTTGCAAGGCTAAATACTCCTGGGTGACCGATAGCGAAGTAGTACCGTGAGGGAAAGGTGAAAAGAACCCCAGTGGGTAGTGAAATAGAACGTGAAACCGTGCTGAGCTCCCAAGCAGTGGGAGGGGAAAGTGATCTCTGACCGCGTGCCTGTTGAAGAATGAGCCGGCGACTCATAGGCAGTGGCTTGGTTAAGGGAACGGAACCCACCGGAGCCGTAGCGAAAGCGAGTCTTCATAGGGCGATTGTCACTGCTTATGGACCCGAACCTGGGTGATCTATCCATGACCAGGATGAAGCTTGGATGAAACTAAGCAGAGGTCCGAACCGACTGATTTGAAGAATCAGCGGATGAGTTGTGGTTAGGGGTGAAATGCCACTCGAACCCAGAGCTAGCTGGTTCTCCCCGAAATGCGTTGAGGCGCAGCAGTTGACTGGACATCTAGGGGTAAAGCACTGTTTCGGTGCGGGCTGCGCGAGCGGTACCAAATCGAGGCAAACTCTGAATACTAGATATGACCCAGGTCAAGGTCGGCCAGTGAGACGATGGGGGATAAGCTTCATCGTCGAGAGGGAAACAGCCCGGATCACCAGCTAAGGCCCCTAAATGACCGCTCAGTGATAAAGGAGGTGGGGGTGCAAAGACAGCCAGGAGGTTTGCCTAGAAGCAGCCACCCTTTAAAGAGTGCGTAATAGCTCACTGATCGAGCGCCCTTGCGCTGAAGATGAACGGGGCTAAGCGATCTGCCGAAGCTGTGGGATGTCAAAATGCATCGGTAGGGGAGCGTTCCGCCTTAGAGGGAAGCAACCGCGAAAGCGGGGGTCGACGAAGCGGAAGCGAGAATGTCGGCTTGAGTAACGAAAACATTGGTGAGAATCCAATGCCCCGAAAACCCAAGGTTTCCTCCGCAAGGTTCGTCCACGGAGGGTGAGTCAGGGCCTAAGATCAGGCCGAAAGGCGTAGTCGATGGACAACAGGTCAATATTCCTGTACTACCCCTTGTTGGTACGGAGGGACGGAGGAGGCTAGGTTAGCCGAAAGATGGTTATAGGTTTAAGGACACAAGGTGACCCTGCTTTTCAGGGTAAGAAGGGGTAGAGAAAATGCCTCGAGCCGAGGTCCGAGTACCAAGCGCTGCAGCGCTCAGGCGCTACGGCGCTGAAGTATGTAACCGATGCCATACTCCCAGGAAAAGCTCGAACGACCTTCAACAAAAGGGTACCTGTACCCGAAACCGACACAGGTGGGTAGGTAGAGAATACCTAGGGGCGCGAGACAACTCTCTCTAAGGAACTCGGCAAAATAGCCCCGTAACTTCGGGAGAAGGGGTGCCCCCTCACAAAGGGGGTCGCAGTGACCAGGCCCGGGCGACTGTTTACCAAAAACACAGGTCTCCGCAAAGTCGTAAGACCATGTATGGGGGCTGACGCCTGCCCAGTGCCGGAAGGTCAAGGAAGTTGGTGAACTGATGACAGGGAAGCCGGCGACCGAAGCCCCGGTGAACGGCGGCCGTAACTATAACGGTCCTAAGGTAGCGAAATTCCTTGTCGGGTAAGTTCCGACCCGCACGAAAGGCGTAACGATCTGGGCACTGTCTCGGAGAGAGGCTCGGTGAAATAGACATGTCTGTGAAGATGCGGACTACCTGCACCTGGACAGAAAGACCCTATGAAGCTTTACTGTTCCCTGGGATTGGCTTTGGGCCTTTCCTGCGCAGCTGGTGGAAGGCGAAGAAGGCCCCCTTCCGGGGGGGCCCGAGCCATCAGTGAGATACCACTCTGGAAGAGCTCGGATTCTAACCTTGTGTCAGACCCGCGGGCCAAGGGACAGTCTCAGGTAGACAGTTTCTATGGGGCGTAGGCCTCCCAAAAGGTAACGGAGGCGTGCAAAGGTTTCCTCGGGCCAGACGGACATTGGTCCTCGAGTGCAAAGGCAGAAGGGAGCTTGACTGCAAGACTCACCCGTCGAGCAGAGACGAAAGTCGGCCTTAGTGATCCGACGGTGCCGAGTGGAAGGGCCGTCGCTCAACGGATAAAAGTTACTCTAGGGATAACAGGCTGATCTTCCCCAAGAGTCCACATCGACGGGAAGGTTTGGCACCTCGATGTCGGCTCTTCGCCACCTGGAGCTGTAGGTGGTTCCAAGGGTTGGGCTGTTCGCCCATTAATGCGGTACGTGAGCTGGGTTCAGAACGTCGTGAGACAGTTCGGTCCATATCCGGTGTGGGCGTTAGAGCATTGAGAGGACCTTTCCCTAGTACGAGAGGACCGGGAAGGACGCACCTCTGGTGTACCAGTTATCGTGCCTACGGTAAACGCTGGGTAGCCAAGTGCGGAGAGGATAACTGCTGAAAGCATATAAGTAGTAAGCCCACCCCAAGATGAGTGCTCTCTCCTCCGACTTCCCTAGAGCCTCCGGTATCACAGCCGAGACAGCGACGGGTTCTCCACCCATAGGGGATGGAGCGACAGAAGTATGGAAATAGGATAAGGTAGCGGCGAGACGAGCCGTTTAAATAGGTGTCAAGTGGAAGTGCAGTGATGTATGCAGCTGAGGCATCCTAACGAACGAACGATTTGAACCTTGTTCCTACACGACCTGATCAAATCGATCAGGCACTTGCCATCTATCTTCATTGTTCAACTCTTTGATGAAAACCAAAAAAGCTCTGCCCTTCCATCTCTTATAGAGAGGGAGGGCAGAGGCCTTTGGTGTCCCTCAAGAATTGGGGCTTCACAATTACTAGCCAATATTTCTCTCATGCCTTTCCTCGTTCATGGTTCGATATTCTGGTGTCCTAGGCGTAGAGGAACCACACCAATCCATCCCGAATTTGGTGGTTAAACTCTACTGCGGTGACGATACTGTAGGGGAGGTCCTGCGGCAAAATAGCTCGATGCCAGAATGATAAAAAGCTTAACACCTCTTATTTGACTTTTTCACTATTTTGAAATACGAAAAAAAAATGCAAAGGTCGTCTTATCCCCTTCACACCTCGGAATGCGCTGTTCTTATAGAGAGAAAGCGCTTTCCCATCTTCTTAACCCGAAATGAAGCCCGGGAAGAGATCCAGTGGAGACGGGTGGGCCTGTAGCTCAGAGGATTAGAGCACGTGGCTACGAACCACGGTGTCGGGGGTTCGAATCCCTCCTCGCCCACAGCCTTCCAAATCTTTCCTTTTGTCGAAGTGGAATCGTAGAACAGAATGTGATACGATGAGATAGAATGCAAAAGGATACGGGTTACCTACTCCTAAGGGTCAAAGCAAGCCCTTTAATCAATTCTTTATTCTTACATTAAAGAATGAATCAAATCTCCCCAAGTAGGATTCGAACCTACGACCAGTCGGTTAACAGCCGACCGCTCTACCACTGAGCTACTGAGGAACAGGGGGCCTAGAGTTCAACCCCCGCTCTCAACCCATGAACAATATGAGTCCGAAGCTTCTCGTACTCCCAGCATTTCTTCGTAGTGGCTCCGTTCCATGCCTCATTTCATAGGGAAGTGGCTCTATTTCACTTCCTAGCACTTCCTATCATTAATATCCATCCTTTGATTGACATAAGAGATGTCATTTATAGTCTATCTCTTTCTATATATGGAAAGTCAAGAAATTCTCATCGAAACATCGAGAAATTGTGCATTCACAGGTATCACTTAAAGTGATTAGAAGATTTAGCTTGTATGAATCGCTATTGGTTTGATACGAATAATGGCAATCGTTTCAGTATGTTAAGGATACAGATGTATCCACAATTCATTTAGAGTTACTTAATAGCCTATTTCTTATATCCCGTGAAATTCTCGAGCCGAAAGATGGATGCATATGCTGTGTTTCATTTTGCTAAATGATATCGGTGAAATTCGATATAGCTATTTTAGATAGAAGAAACTAAAATAAGAATGTACCCTTCTATCCAATTTGCATCGATAAAATAAATCCAAATTCCAGATGAATAATTGCGAATTTTTGTGTGTACGAGATTAGAATAACTTCAAAATAACTGACATAATTTTAAGAAAAAAATTATTTGCGATTCACCAATTCCCAAACCAATAGATGTCTTTCACATACAACTGAAATCGAATCTCGACGATTCGCGAGAAAATAACATTATTCTTTATTAGCCGCCATGGTGAAATTGGTAGACACGCTGCTCTTAGGAAGCAGTGCTCAAGCATCTCGGTTCGAATCCGAGTGGCGGCATTCTCGAAAAAGAATAAATAGATTGAAACAATTCAAATGGACCTCCTTCAAACCTTTTTGAGAACCCTTGCTTTCAGGTTCTAAAATCGAAAGCCAACATAAAGTGATCAAGATACGTTTTGACCAGAAAAGCCCGTGCTCTTATTTCGAGCACAGGCCGGTAAAGAGGAATCAGACGATTCAAGTGGATTTTGAACGTGATTTATAAATTTTCTTATAAATTTTTGATCTGTAATTGTAGACACCAGACGAAGCAATGGTTTATCCACTTCAATTAGTTTGTGAGAGCGTGAAAAGAGCAAGAGACTTGAATTTTGGACTTTCATAATTATTCATATTATTGAATATAATTAATATAACTAACTCCTTATCAATCTCGATTCATTTCATAGAGAGAATTGACACAACGTATTGTTGGCAATGGGTTACTAATAAAATGGATTTAGTATTTTTGCAATGGATAAAAAAATTAGTATAAAATTTTCATGAACTGAGATTCCAGTAAAAAGTTCTTTCTAAGGTATGTTCTTTCTCTGTTTGAGAGATAAAATATTCTTATGTCCATAGTCGATGATAACATCACAGTTCCACCGCTATTCCAAAACCGTACATGAAACCTTGTTTCATACGGCTTCTCTATGATCAAATGATAGGAAAGCTAAATAGACCAAAGGAATTCCGCTGCGGTAAAAGTGCTTCCGAATTGATCTCATCCTTTTCTCATAATACTTATCTTGGAATAAAACAGTTATAGAATTAATAAATAAGAGTTTCCATTCTTTGTCCTATTCTTCTAAAAAAATAAAGGGTTAATTCGTTCTTGATAGCCATTTCCTTAAAAGTGAATGGGAAGTACTACTTGTCATTTCCACAATTTCAAGTCTTTTATGATTCCTTTATGGGAAAATCCCTAATGGATTCCATGCTATCCTTTATGTACTTTAGTGTTCCTACCCCTCACTAATTGTGATTCCTTGCATTCGCAATCCTTTATTCTTGCCCGCTTCAAGATATGAGACTTTGGGGTAAAGAGTTACTATTTTACTCAACTTCTTGTACGTAGAAAATGAGATTTACTATTATAAGCTGTTTTGTTTCACTCATATAGCTATCTAGTTAAGATTTTTAACG
[truncated: 17,434,515 more chars]
